# Supplementary material for: What does it take to learn the rules of RNA base pairing? A lot less than you may think
Source: bioRxiv. 2025 Aug 2:2025.07.31.668042. Preprint. [Version 1] doi: 10.1101/2025.07.31.668042 (PMC12324431; doi:10.1101/2025.07.31.668042)
Supplement: Supplement 1 [file media-1.gz]

Archive with 22,634 entries (22,575 files):
- supplemental_material
- supplemental_material/experiments
- supplemental_material/00README
- supplemental_material/scripts
- supplemental_material/data
- supplemental_material/Figures_data
- supplemental_material/src
- supplemental_material/src/rscape_v2.6.0.tar.gz
- supplemental_material/Figures_data/Figure_S1
- supplemental_material/Figures_data/00README
- supplemental_material/Figures_data/Figure_5
- supplemental_material/Figures_data/Figure_2
- supplemental_material/Figures_data/Figure_3
- supplemental_material/Figures_data/Figure_4
- supplemental_material/Figures_data/Figure_4/._Figure_R3.pdf
- supplemental_material/Figures_data/Figure_4/Figure_R3.pdf
- supplemental_material/Figures_data/Figure_3/._Figure_R2.pdf
- supplemental_material/Figures_data/Figure_3/Figure_R2.pdf
- supplemental_material/Figures_data/Figure_2/._Figure_R1.pdf
- supplemental_material/Figures_data/Figure_2/Figure_R1.pdf
- supplemental_material/Figures_data/Figure_5/._Figure_R4.pdf
- supplemental_material/Figures_data/Figure_5/Figure_R4.pdf
- supplemental_material/Figures_data/Figure_S1/._Figure_S1.pdf
- supplemental_material/Figures_data/Figure_S1/Figure_S1.pdf
- supplemental_material/data/conus_rnabench_RNaseP.50.A.fa
- supplemental_material/data/conus_rnabench_RNaseP.25.C.fa
- supplemental_material/data/trna1415_annote_2of2.noss.sto
- supplemental_material/data/conus_rnabench_RNaseP_conus_rnabench_srp.fa
- supplemental_material/data/conus_rnabench_srp.noss.sto
- supplemental_material/data/trna1415_annote_2of2.fa
- supplemental_material/data/conus_rnabench_RNaseP.50.noss.sto
- supplemental_material/data/trna1415_annote_1of2.sto
- supplemental_material/data/conus_rnabench_RNaseP_conus_rnabench_srp.sto
- supplemental_material/data/._trna1415_annote_1of1.sto
- supplemental_material/data/trna1415_annote_1of1.sto
- supplemental_material/data/conus_rnabench_RNaseP.25.B.fa
- supplemental_material/data/conus_rnabench_RNaseP.25.B.noss.sto
- supplemental_material/data/conus_rnabench_RNaseP.25.C.noss.sto
- supplemental_material/data/conus_rnabench_RNaseP.50.fa
- supplemental_material/data/conus_rnabench_RNaseP.100.A.fa
- supplemental_material/data/conus_rnabench_RNaseP.50.A.noss.sto
- supplemental_material/data/conus_rnabench_RNaseP.100.B.noss.sto
- supplemental_material/data/conus_rnabench_RNaseP.100.C.noss.sto
- supplemental_material/data/conus_rnabench_RNaseP.25.A.sto
- supplemental_material/data/conus_rnabench_RNaseP.25.C.sto
- supplemental_material/data/trna1415_annote_1of2.fa
- supplemental_material/data/conus_rnabench_RNaseP.25.B.sto
- supplemental_material/data/00README
- supplemental_material/data/conus_rnabench_RNaseP.100.C.sto
- supplemental_material/data/conus_rnabench_RNaseP.100.B.sto
- supplemental_material/data/conus_rnabench_RNaseP.noss.sto
- supplemental_material/data/TORNADO_7Fam.sto
- supplemental_material/data/tornado_train
- supplemental_material/data/conus_rnabench_RNaseP.sto
- supplemental_material/data/conus_rnabench_RNaseP.100.A.sto
- supplemental_material/data/TORNADO_7Fam.len0_400.nsq400.noss.sto
- supplemental_material/data/conus_rnabench_RNaseP.50.sto
- supplemental_material/data/trna1415_annote_1of2.noss.sto
- supplemental_material/data/TORNADO_7Fam.len0_400.nsq200.fa
- supplemental_material/data/conus_rnabench_RNaseP.25.A.noss.sto
- supplemental_material/data/trna1415_annote_2of2.sto
- supplemental_material/data/conus_rnabench_RNaseP.fa
- supplemental_material/data/conus_rnabench_RNaseP.100.C.fa
- supplemental_material/data/conus_rnabench_srp.fa
- supplemental_material/data/TORNADO_7Fam.len0_400.nsq200.noss.sto
- supplemental_material/data/conus_rnabench_RNaseP.100.B.fa
- supplemental_material/data/._trna1415_annote_1of1.fa
- supplemental_material/data/trna1415_annote_1of1.fa
- supplemental_material/data/coding
- supplemental_material/data/TORNADO_7Fam.len0_400.nsq400.sto
- supplemental_material/data/conus_rnabench_RNaseP_conus_rnabench_srp.noss.sto
- supplemental_material/data/trna1415_annote_1of1.noss.sto
- supplemental_material/data/conus_rnabench_RNaseP.25.A.fa
- supplemental_material/data/conus_rnabench_RNaseP.50.C.fa
- supplemental_material/data/TORNADO_7Fam.len0_400.nsq400.fa
- supplemental_material/data/conus_rnabench_RNaseP.50.A.sto
- supplemental_material/data/conus_rnabench_RNaseP.50.B.fa
- supplemental_material/data/TORNADO_7Fam.len0_400.nsq200.sto
- supplemental_material/data/conus_rnabench_RNaseP.50.B.sto
- supplemental_material/data/conus_rnabench_RNaseP.50.C.noss.sto
- supplemental_material/data/conus_rnabench_RNaseP.50.B.noss.sto
- supplemental_material/data/conus_rnabench_RNaseP.100.A.noss.sto
- supplemental_material/data/conus_rnabench_srp.sto
- supplemental_material/data/conus_rnabench_RNaseP.50.C.sto
- supplemental_material/data/coding/S288C_chrVI_YFL014W.rm_v1.200.noss.sto
- supplemental_material/data/coding/S288C_chrV_YER019C-A.fasta
- supplemental_material/data/coding/S288C_chrV_YER019C-A.rm_v1.200.noss.sto
- supplemental_material/data/coding/S288C_chrV_YER019C-A.rm_v1.200.sto
- supplemental_material/data/coding/._all_mRNA_gene_info.txt
- supplemental_material/data/coding/all_mRNA_gene_info.txt
- supplemental_material/data/coding/00README
- supplemental_material/data/coding/S288C_chrVI_YFL014W.rm_v1.fa
- supplemental_material/data/coding/S288C_chrVI_YFL014W.rm_v1.200.sto
- supplemental_material/data/coding/S288C_chrVI_YFL014W.fasta
- supplemental_material/data/coding/S288C_chrV_YER019C-A.rm_v1.fa
- supplemental_material/data/coding/S288C_chrV_YER019C-A.rm_v1.200.fa
- supplemental_material/data/coding/S288C_chrV_YER019C-A.rm_v1.sto
- supplemental_material/data/coding/S288C_chrVI_YFL014W.rm_v1.200.fa
- supplemental_material/data/coding/S288C_chrVI_YFL014W.rm_v1.sto
- supplemental_material/data/tornado_train/g6
- supplemental_material/data/tornado_train/g5
- supplemental_material/data/tornado_train/g5/TORNADO_conus_rnabench_RNaseP_g5_marginal.param
- supplemental_material/data/tornado_train/g5/TORNADO_conus_rnabench_RNaseP_g5_null.param
- supplemental_material/data/tornado_train/g5/TORNADO_conus_rnabench_RNaseP_g5.preload.param
- supplemental_material/data/tornado_train/g5/TORNADO_conus_rnabench_RNaseP_g5.train
- supplemental_material/data/tornado_train/g5/TORNADO_conus_rnabench_RNaseP_g5.counts
- supplemental_material/data/tornado_train/g5/TORNADO_conus_rnabench_RNaseP_g5.param
- supplemental_material/data/tornado_train/g6/TORNADO_TORNADO_7Fam.len0_400.nsq400_g6_null.param
- supplemental_material/data/tornado_train/g6/TORNADO_conus_rnabench_RNaseP.100.C_g6_marginal.param
- supplemental_material/data/tornado_train/g6/TORNADO_conus_rnabench_RNaseP.100.C_g6_null.param
- supplemental_material/data/tornado_train/g6/TORNADO_conus_rnabench_RNaseP.50.C_g6.counts
- supplemental_material/data/tornado_train/g6/TORNADO_conus_rnabench_RNaseP.25.A_g6_marginal.param
- supplemental_material/data/tornado_train/g6/TORNADO_conus_rnabench_RNaseP.50.C_g6.param
- supplemental_material/data/tornado_train/g6/TORNADO_conus_rnabench_RNaseP.50.B_g6.param
- supplemental_material/data/tornado_train/g6/TORNADO_conus_rnabench_RNaseP.25.C_g6.counts
- supplemental_material/data/tornado_train/g6/TORNADO_conus_rnabench_RNaseP.100.B_g6.param
- supplemental_material/data/tornado_train/g6/TORNADO_conus_rnabench_RNaseP.100.C_g6.param
- supplemental_material/data/tornado_train/g6/TORNADO_conus_rnabench_RNaseP.25.C_g6.train
- supplemental_material/data/tornado_train/g6/TORNADO_conus_rnabench_RNaseP.25.B_g6.train
- supplemental_material/data/tornado_train/g6/TORNADO_conus_rnabench_RNaseP.100.B_g6_marginal.param
- supplemental_material/data/tornado_train/g6/TORNADO_conus_rnabench_RNaseP_g6.train
- supplemental_material/data/tornado_train/g6/TORNADO_conus_rnabench_RNaseP_g6.counts
- supplemental_material/data/tornado_train/g6/TORNADO_TORNADO_7Fam.len0_400.nsq200_g6.train
- supplemental_material/data/tornado_train/g6/TORNADO_conus_rnabench_RNaseP_g6_marginal.param
- supplemental_material/data/tornado_train/g6/TORNADO_conus_rnabench_RNaseP.100.A_g6_marginal.param
- supplemental_material/data/tornado_train/g6/TORNADO_TORNADO_7Fam.len0_400.nsq400_g6.param
- supplemental_material/data/tornado_train/g6/TORNADO_conus_rnabench_RNaseP.25.C_g6_marginal.param
- supplemental_material/data/tornado_train/g6/TORNADO_conus_rnabench_RNaseP.25.A_g6.param
- supplemental_material/data/tornado_train/g6/TORNADO_conus_rnabench_RNaseP.100.A_g6.train
- supplemental_material/data/tornado_train/g6/TORNADO_conus_rnabench_RNaseP.50.B_g6.counts
- supplemental_material/data/tornado_train/g6/TORNADO_TORNADO_7Fam.len0_400.nsq400_g6_marginal.param
- supplemental_material/data/tornado_train/g6/TORNADO_TORNADO_7Fam.len0_400.nsq200_g6_null.param
- supplemental_material/data/tornado_train/g6/TORNADO_conus_rnabench_RNaseP.50.A_g6.train
- supplemental_material/data/tornado_train/g6/TORNADO_conus_rnabench_RNaseP.50.C_g6_null.param
- supplemental_material/data/tornado_train/g6/TORNADO_conus_rnabench_RNaseP.25.B_g6.counts
- supplemental_material/data/tornado_train/g6/TORNADO_conus_rnabench_RNaseP_g6.preload.param
- supplemental_material/data/tornado_train/g6/TORNADO_TORNADO_7Fam.len0_400.nsq200_g6_marginal.param
- supplemental_material/data/tornado_train/g6/TORNADO_conus_rnabench_RNaseP.25.B_g6_marginal.param
- supplemental_material/data/tornado_train/g6/TORNADO_conus_rnabench_RNaseP.100.A_g6.counts
- supplemental_material/data/tornado_train/g6/TORNADO_conus_rnabench_RNaseP.25.C_g6_null.param
- supplemental_material/data/tornado_train/g6/TORNADO_TORNADO_7Fam.len0_400.nsq200_g6.param
- supplemental_material/data/tornado_train/g6/TORNADO_conus_rnabench_RNaseP.50.B_g6_null.param
- supplemental_material/data/tornado_train/g6/TORNADO_conus_rnabench_RNaseP.50.A_g6_marginal.param
- supplemental_material/data/tornado_train/g6/TORNADO_conus_rnabench_RNaseP.25.B_g6_null.param
- supplemental_material/data/tornado_train/g6/TORNADO_conus_rnabench_RNaseP.50.A_g6.param
- supplemental_material/data/tornado_train/g6/TORNADO_TORNADO_7Fam.len0_400.nsq200_g6.counts
- supplemental_material/data/tornado_train/g6/TORNADO_conus_rnabench_RNaseP.100.A_g6.param
- supplemental_material/data/tornado_train/g6/TORNADO_conus_rnabench_RNaseP.50_g6.train
- supplemental_material/data/tornado_train/g6/TORNADO_conus_rnabench_RNaseP.50.A_g6.counts
- supplemental_material/data/tornado_train/g6/TORNADO_conus_rnabench_RNaseP.25.A_g6.train
- supplemental_material/data/tornado_train/g6/TORNADO_TORNADO_7Fam.len0_400.nsq400_g6.train
- supplemental_material/data/tornado_train/g6/TORNADO_conus_rnabench_RNaseP.25.A_g6_null.param
- supplemental_material/data/tornado_train/g6/TORNADO_conus_rnabench_RNaseP.25.A_g6.counts
- supplemental_material/data/tornado_train/g6/TORNADO_conus_rnabench_RNaseP.100.B_g6.counts
- supplemental_material/data/tornado_train/g6/TORNADO_conus_rnabench_RNaseP.50.A_g6_null.param
- supplemental_material/data/tornado_train/g6/TORNADO_conus_rnabench_RNaseP_g6_null.param
- supplemental_material/data/tornado_train/g6/TORNADO_conus_rnabench_RNaseP.100.A_g6_null.param
- supplemental_material/data/tornado_train/g6/TORNADO_conus_rnabench_RNaseP.50.C_g6_marginal.param
- supplemental_material/data/tornado_train/g6/TORNADO_TORNADO_7Fam.len0_400.nsq400_g6.counts
- supplemental_material/data/tornado_train/g6/TORNADO_conus_rnabench_RNaseP.25.B_g6.param
- supplemental_material/data/tornado_train/g6/TORNADO_conus_rnabench_RNaseP.25.C_g6.param
- supplemental_material/data/tornado_train/g6/TORNADO_conus_rnabench_RNaseP.100.C_g6.train
- supplemental_material/data/tornado_train/g6/TORNADO_conus_rnabench_RNaseP.100.B_g6.train
- supplemental_material/data/tornado_train/g6/TORNADO_conus_rnabench_RNaseP.50.B_g6.train
- supplemental_material/data/tornado_train/g6/TORNADO_conus_rnabench_RNaseP.50.C_g6.train
- supplemental_material/data/tornado_train/g6/TORNADO_conus_rnabench_RNaseP.50.B_g6_marginal.param
- supplemental_material/data/tornado_train/g6/TORNADO_conus_rnabench_RNaseP.100.C_g6.counts
- supplemental_material/data/tornado_train/g6/TORNADO_conus_rnabench_RNaseP_g6.param
- supplemental_material/data/tornado_train/g6/TORNADO_conus_rnabench_RNaseP.100.B_g6_null.param
- supplemental_material/scripts/coding.pl
- supplemental_material/scripts/conus_select.pl
- supplemental_material/scripts/RINALMo.pl
- supplemental_material/scripts/tornado.pl
- supplemental_material/scripts/ViennaRNA.pl
- supplemental_material/scripts/coding_all_mRNA_gene_info.pl
- supplemental_material/scripts/S288C_intronless_select.pl
- supplemental_material/experiments/g6_optimize_param_TORNADO_7Fam.len0_400.nsq200_uniform
- supplemental_material/experiments/g6_optimize_param_conus_rnabench_RNaseP.50.B_uniform
- supplemental_material/experiments/RINALMo
- supplemental_material/experiments/g6_optimize_param_conus_rnabench_RNaseP_uniform
- supplemental_material/experiments/g6_optimize_param_TORNADO_7Fam.len0_400.nsq200_random
- supplemental_material/experiments/g6_optimize_param_conus_rnabench_RNaseP_conus_rnabench_srp_random
- supplemental_material/experiments/g6_optimize_param_TORNADO_7Fam.len0_400.nsq400_uniform
- supplemental_material/experiments/g6_optimize_param_S288C_chrV_YER019C-A.rm_v1.200_uniform
- supplemental_material/experiments/g6_optimize_param_conus_rnabench_RNaseP_conus_rnabench_srp_uniform
- supplemental_material/experiments/g6_optimize_param_conus_rnabench_RNaseP.50.C_uniform
- supplemental_material/experiments/g6_optimize_param_conus_rnabench_RNaseP_random
- supplemental_material/experiments/g6_optimize_param_conus_rnabench_RNaseP_uniform_shuffle.B_shuffle
- supplemental_material/experiments/g6_optimize_param_conus_rnabench_RNaseP.50.A_uniform
- supplemental_material/experiments/ViennaRNA-2.7.0
- supplemental_material/experiments/g6_optimize_param_S288C_chrV_YER019C-A.rm_v1.200_random
- supplemental_material/experiments/g6_optimize_param_TORNADO_7Fam.len0_400.nsq400_random
- supplemental_material/experiments/g6_optimize_param_S288C_chrVI_YFL014W.rm_v1.200_uniform
- supplemental_material/experiments/g6_optimize_param_conus_rnabench_RNaseP.25.B_uniform
- supplemental_material/experiments/g5_optimize_param_conus_rnabench_RNaseP_uniform
- supplemental_material/experiments/g6_optimize_param_conus_rnabench_RNaseP.25.C_uniform
- supplemental_material/experiments/g6_optimize_param_conus_rnabench_RNaseP.25.A_uniform
- supplemental_material/experiments/g6_optimize_param_conus_rnabench_RNaseP_uniform_shuffle
- supplemental_material/experiments/g6_optimize_param_conus_rnabench_RNaseP_uniform_shuffle/param_i3.param
- supplemental_material/experiments/g6_optimize_param_conus_rnabench_RNaseP_uniform_shuffle/._g6_params_i62.pdf
- supplemental_material/experiments/g6_optimize_param_conus_rnabench_RNaseP_uniform_shuffle/g6_params_i62.pdf
- supplemental_material/experiments/g6_optimize_param_conus_rnabench_RNaseP_uniform_shuffle/param_i73.param
- supplemental_material/experiments/g6_optimize_param_conus_rnabench_RNaseP_uniform_shuffle/param_i36.param
- supplemental_material/experiments/g6_optimize_param_conus_rnabench_RNaseP_uniform_shuffle/._g6_params_i76.pdf
- supplemental_material/experiments/g6_optimize_param_conus_rnabench_RNaseP_uniform_shuffle/g6_params_i76.pdf
- supplemental_material/experiments/g6_optimize_param_conus_rnabench_RNaseP_uniform_shuffle/._g6_params_i89.pdf
- supplemental_material/experiments/g6_optimize_param_conus_rnabench_RNaseP_uniform_shuffle/g6_params_i89.pdf
- supplemental_material/experiments/g6_optimize_param_conus_rnabench_RNaseP_uniform_shuffle/._losses_i57.pdf
- supplemental_material/experiments/g6_optimize_param_conus_rnabench_RNaseP_uniform_shuffle/losses_i57.pdf
- supplemental_material/experiments/g6_optimize_param_conus_rnabench_RNaseP_uniform_shuffle/._losses_i43.pdf
- supplemental_material/experiments/g6_optimize_param_conus_rnabench_RNaseP_uniform_shuffle/losses_i43.pdf
- supplemental_material/experiments/g6_optimize_param_conus_rnabench_RNaseP_uniform_shuffle/._losses_i94.pdf
- supplemental_material/experiments/g6_optimize_param_conus_rnabench_RNaseP_uniform_shuffle/losses_i94.pdf
- supplemental_material/experiments/g6_optimize_param_conus_rnabench_RNaseP_uniform_shuffle/._losses_i80.pdf
- supplemental_material/experiments/g6_optimize_param_conus_rnabench_RNaseP_uniform_shuffle/losses_i80.pdf
- supplemental_material/experiments/g6_optimize_param_conus_rnabench_RNaseP_uniform_shuffle/._losses_i81.pdf
- supplemental_material/experiments/g6_optimize_param_conus_rnabench_RNaseP_uniform_shuffle/losses_i81.pdf
- supplemental_material/experiments/g6_optimize_param_conus_rnabench_RNaseP_uniform_shuffle/._losses_i95.pdf
- supplemental_material/experiments/g6_optimize_param_conus_rnabench_RNaseP_uniform_shuffle/losses_i95.pdf
- supplemental_material/experiments/g6_optimize_param_conus_rnabench_RNaseP_uniform_shuffle/._losses_i42.pdf
- supplemental_material/experiments/g6_optimize_param_conus_rnabench_RNaseP_uniform_shuffle/losses_i42.pdf
- supplemental_material/experiments/g6_optimize_param_conus_rnabench_RNaseP_uniform_shuffle/param_i57.param
- supplemental_material/experiments/g6_optimize_param_conus_rnabench_RNaseP_uniform_shuffle/._losses_i56.pdf
- supplemental_material/experiments/g6_optimize_param_conus_rnabench_RNaseP_uniform_shuffle/losses_i56.pdf
- supplemental_material/experiments/g6_optimize_param_conus_rnabench_RNaseP_uniform_shuffle/param_i12.param
- supplemental_material/experiments/g6_optimize_param_conus_rnabench_RNaseP_uniform_shuffle/._g6_params_i88.pdf
- supplemental_material/experiments/g6_optimize_param_conus_rnabench_RNaseP_uniform_shuffle/g6_params_i88.pdf
- supplemental_material/experiments/g6_optimize_param_conus_rnabench_RNaseP_uniform_shuffle/._g6_params_i77.pdf
- supplemental_material/experiments/g6_optimize_param_conus_rnabench_RNaseP_uniform_shuffle/g6_params_i77.pdf
- supplemental_material/experiments/g6_optimize_param_conus_rnabench_RNaseP_uniform_shuffle/._g6_params_i63.pdf
- supplemental_material/experiments/g6_optimize_param_conus_rnabench_RNaseP_uniform_shuffle/g6_params_i63.pdf
- supplemental_material/experiments/g6_optimize_param_conus_rnabench_RNaseP_uniform_shuffle/param_i97.param
- supplemental_material/experiments/g6_optimize_param_conus_rnabench_RNaseP_uniform_shuffle/param_i95.param
- supplemental_material/experiments/g6_optimize_param_conus_rnabench_RNaseP_uniform_shuffle/param_i68.param
- supplemental_material/experiments/g6_optimize_param_conus_rnabench_RNaseP_uniform_shuffle/._g6_params_i49.pdf
- supplemental_material/experiments/g6_optimize_param_conus_rnabench_RNaseP_uniform_shuffle/g6_params_i49.pdf
- supplemental_material/experiments/g6_optimize_param_conus_rnabench_RNaseP_uniform_shuffle/._g6_params_i75.pdf
- supplemental_material/experiments/g6_optimize_param_conus_rnabench_RNaseP_uniform_shuffle/g6_params_i75.pdf
- supplemental_material/experiments/g6_optimize_param_conus_rnabench_RNaseP_uniform_shuffle/param_i55.param
- supplemental_material/experiments/g6_optimize_param_conus_rnabench_RNaseP_uniform_shuffle/._g6_params_i61.pdf
- supplemental_material/experiments/g6_optimize_param_conus_rnabench_RNaseP_uniform_shuffle/g6_params_i61.pdf
- supplemental_material/experiments/g6_optimize_param_conus_rnabench_RNaseP_uniform_shuffle/param_i10.param
- supplemental_material/experiments/g6_optimize_param_conus_rnabench_RNaseP_uniform_shuffle/._losses_i68.pdf
- supplemental_material/experiments/g6_optimize_param_conus_rnabench_RNaseP_uniform_shuffle/losses_i68.pdf
- supplemental_material/experiments/g6_optimize_param_conus_rnabench_RNaseP_uniform_shuffle/._losses_i40.pdf
- supplemental_material/experiments/g6_optimize_param_conus_rnabench_RNaseP_uniform_shuffle/losses_i40.pdf
- supplemental_material/experiments/g6_optimize_param_conus_rnabench_RNaseP_uniform_shuffle/._losses_i54.pdf
- supplemental_material/experiments/g6_optimize_param_conus_rnabench_RNaseP_uniform_shuffle/losses_i54.pdf
- supplemental_material/experiments/g6_optimize_param_conus_rnabench_RNaseP_uniform_shuffle/._losses_i83.pdf
- supplemental_material/experiments/g6_optimize_param_conus_rnabench_RNaseP_uniform_shuffle/losses_i83.pdf
- supplemental_material/experiments/g6_optimize_param_conus_rnabench_RNaseP_uniform_shuffle/._losses_i97.pdf
- supplemental_material/experiments/g6_optimize_param_conus_rnabench_RNaseP_uniform_shuffle/losses_i97.pdf
- supplemental_material/experiments/g6_optimize_param_conus_rnabench_RNaseP_uniform_shuffle/._losses_i96.pdf
- supplemental_material/experiments/g6_optimize_param_conus_rnabench_RNaseP_uniform_shuffle/losses_i96.pdf
- supplemental_material/experiments/g6_optimize_param_conus_rnabench_RNaseP_uniform_shuffle/._losses_i82.pdf
- supplemental_material/experiments/g6_optimize_param_conus_rnabench_RNaseP_uniform_shuffle/losses_i82.pdf
- supplemental_material/experiments/g6_optimize_param_conus_rnabench_RNaseP_uniform_shuffle/._losses_i55.pdf
- supplemental_material/experiments/g6_optimize_param_conus_rnabench_RNaseP_uniform_shuffle/losses_i55.pdf
- supplemental_material/experiments/g6_optimize_param_conus_rnabench_RNaseP_uniform_shuffle/param_i71.param
- supplemental_material/experiments/g6_optimize_param_conus_rnabench_RNaseP_uniform_shuffle/param_i34.param
- supplemental_material/experiments/g6_optimize_param_conus_rnabench_RNaseP_uniform_shuffle/._losses_i41.pdf
- supplemental_material/experiments/g6_optimize_param_conus_rnabench_RNaseP_uniform_shuffle/losses_i41.pdf
- supplemental_material/experiments/g6_optimize_param_conus_rnabench_RNaseP_uniform_shuffle/._losses_i69.pdf
- supplemental_material/experiments/g6_optimize_param_conus_rnabench_RNaseP_uniform_shuffle/losses_i69.pdf
- supplemental_material/experiments/g6_optimize_param_conus_rnabench_RNaseP_uniform_shuffle/._g6_params_i60.pdf
- supplemental_material/experiments/g6_optimize_param_conus_rnabench_RNaseP_uniform_shuffle/g6_params_i60.pdf
- supplemental_material/experiments/g6_optimize_param_conus_rnabench_RNaseP_uniform_shuffle/._g6_params_i74.pdf
- supplemental_material/experiments/g6_optimize_param_conus_rnabench_RNaseP_uniform_shuffle/g6_params_i74.pdf
- supplemental_material/experiments/g6_optimize_param_conus_rnabench_RNaseP_uniform_shuffle/._g6_params_i48.pdf
- supplemental_material/experiments/g6_optimize_param_conus_rnabench_RNaseP_uniform_shuffle/g6_params_i48.pdf
- supplemental_material/experiments/g6_optimize_param_conus_rnabench_RNaseP_uniform_shuffle/param_i1.param
- supplemental_material/experiments/g6_optimize_param_conus_rnabench_RNaseP_uniform_shuffle/param_i75.param
- supplemental_material/experiments/g6_optimize_param_conus_rnabench_RNaseP_uniform_shuffle/param_i30.param
- supplemental_material/experiments/g6_optimize_param_conus_rnabench_RNaseP_uniform_shuffle/param_i88.param
- supplemental_material/experiments/g6_optimize_param_conus_rnabench_RNaseP_uniform_shuffle/._g6_params_i70.pdf
- supplemental_material/experiments/g6_optimize_param_conus_rnabench_RNaseP_uniform_shuffle/g6_params_i70.pdf
- supplemental_material/experiments/g6_optimize_param_conus_rnabench_RNaseP_uniform_shuffle/._g6_params_i64.pdf
- supplemental_material/experiments/g6_optimize_param_conus_rnabench_RNaseP_uniform_shuffle/g6_params_i64.pdf
- supplemental_material/experiments/g6_optimize_param_conus_rnabench_RNaseP_uniform_shuffle/param_i5.param
- supplemental_material/experiments/g6_optimize_param_conus_rnabench_RNaseP_uniform_shuffle/._g6_params_i58.pdf
- supplemental_material/experiments/g6_optimize_param_conus_rnabench_RNaseP_uniform_shuffle/g6_params_i58.pdf
- supplemental_material/experiments/g6_optimize_param_conus_rnabench_RNaseP_uniform_shuffle/param_i48.param
- supplemental_material/experiments/g6_optimize_param_conus_rnabench_RNaseP_uniform_shuffle/._losses_i45.pdf
- supplemental_material/experiments/g6_optimize_param_conus_rnabench_RNaseP_uniform_shuffle/losses_i45.pdf
- supplemental_material/experiments/g6_optimize_param_conus_rnabench_RNaseP_uniform_shuffle/._losses_i51.pdf
- supplemental_material/experiments/g6_optimize_param_conus_rnabench_RNaseP_uniform_shuffle/losses_i51.pdf
- supplemental_material/experiments/g6_optimize_param_conus_rnabench_RNaseP_uniform_shuffle/._losses_i79.pdf
- supplemental_material/experiments/g6_optimize_param_conus_rnabench_RNaseP_uniform_shuffle/losses_i79.pdf
- supplemental_material/experiments/g6_optimize_param_conus_rnabench_RNaseP_uniform_shuffle/._losses_i86.pdf
- supplemental_material/experiments/g6_optimize_param_conus_rnabench_RNaseP_uniform_shuffle/losses_i86.pdf
- supplemental_material/experiments/g6_optimize_param_conus_rnabench_RNaseP_uniform_shuffle/._losses_i92.pdf
- supplemental_material/experiments/g6_optimize_param_conus_rnabench_RNaseP_uniform_shuffle/losses_i92.pdf
- supplemental_material/experiments/g6_optimize_param_conus_rnabench_RNaseP_uniform_shuffle/._losses_i93.pdf
- supplemental_material/experiments/g6_optimize_param_conus_rnabench_RNaseP_uniform_shuffle/losses_i93.pdf
- supplemental_material/experiments/g6_optimize_param_conus_rnabench_RNaseP_uniform_shuffle/._losses_i87.pdf
- supplemental_material/experiments/g6_optimize_param_conus_rnabench_RNaseP_uniform_shuffle/losses_i87.pdf
- supplemental_material/experiments/g6_optimize_param_conus_rnabench_RNaseP_uniform_shuffle/param_i29.param
- supplemental_material/experiments/g6_optimize_param_conus_rnabench_RNaseP_uniform_shuffle/param_i91.param
- supplemental_material/experiments/g6_optimize_param_conus_rnabench_RNaseP_uniform_shuffle/._losses_i78.pdf
- supplemental_material/experiments/g6_optimize_param_conus_rnabench_RNaseP_uniform_shuffle/losses_i78.pdf
[truncated: 9,700 more entries]
