# Supplementary material for: What does it take to learn the rules of RNA base pairing? A lot less than you may think
Source: bioRxiv. 2025 Aug 2:2025.07.31.668042. Preprint. [Version 1] doi: 10.1101/2025.07.31.668042 (PMC12324431; doi:10.1101/2025.07.31.668042)
Supplement: Supplement 1 [file media-1.gz › supplemental_material/00README]

ER, Tue Jul  8 17:38:03 EDT 2025

supplemental material for manuscript
"What does it take to learn the rules of RNA base pairing? a lot less than you may think"

JS Pratap, RK Krueger, E Rivas

----------------------------------------------------------------
cd supplemental_material
        00README
	
	experiments/
	    00README
	    g5_optimize_param_conus_rnabench_RNaseP_uniform/
	    g6_optimize_param_TORNADO_7Fam.len0_400.nsq400_uniform/
	    g6_optimize_param_TORNADO_7Fam.len0_400.nsq400_random/
	    g6_optimize_param_TORNADO_7Fam.len0_400.nsq200_uniform/
	    g6_optimize_param_TORNADO_7Fam.len0_400.nsq200_random/
	    g6_optimize_param_S288C_chrVI_YFL014W.rm_v1.200_uniform/
	    g6_optimize_param_S288C_chrVI_YFL014W.rm_v1.200_random/
	    g6_optimize_param_S288C_chrV_YER019C-A.rm_v1.200_uniform/
	    g6_optimize_param_S288C_chrV_YER019C-A.rm_v1.200_random/
	    g6_optimize_param_conus_rnabench_RNaseP_uniform_shuffle/
	    g6_optimize_param_conus_rnabench_RNaseP_uniform_shuffle.B_shuffle/		
	    g6_optimize_param_conus_rnabench_RNaseP_uniform/
	    g6_optimize_param_conus_rnabench_RNaseP_random/
	    g6_optimize_param_conus_rnabench_RNaseP_conus_rnabench_srp_uniform/
	    g6_optimize_param_conus_rnabench_RNaseP_conus_rnabench_srp_random/
	    g6_optimize_param_conus_rnabench_RNaseP.50.C_uniform/
	    g6_optimize_param_conus_rnabench_RNaseP.50.B_uniform/
	    g6_optimize_param_conus_rnabench_RNaseP.50.A_uniform/
	    g6_optimize_param_conus_rnabench_RNaseP.25.C_uniform/
	    g6_optimize_param_conus_rnabench_RNaseP.25.B_uniform/
	    g6_optimize_param_conus_rnabench_RNaseP.25.A_uniform/
	    RINALMo/
	    ViennaRNA-2.7.0/

	
	data/
          00README
	  trna1415_annote_2of2.sto
	  trna1415_annote_2of2.noss.sto
	  trna1415_annote_2of2.fa
	  trna1415_annote_1of2.sto
	  trna1415_annote_1of2.noss.sto
	  trna1415_annote_1of2.fa
	  trna1415_annote_1of1.sto
	  trna1415_annote_1of1.noss.sto
	  trna1415_annote_1of1.fa
	  conus_rnabench_srp.sto
	  conus_rnabench_srp.noss.sto
	  conus_rnabench_srp.fa
	  conus_rnabench_RNaseP_conus_rnabench_srp.sto
	  conus_rnabench_RNaseP_conus_rnabench_srp.noss.sto
	  conus_rnabench_RNaseP_conus_rnabench_srp.fa
	  conus_rnabench_RNaseP.sto
	  conus_rnabench_RNaseP.noss.sto
	  conus_rnabench_RNaseP.fa
	  conus_rnabench_RNaseP.50.sto
	  conus_rnabench_RNaseP.50.noss.sto
	  conus_rnabench_RNaseP.50.fa
	  conus_rnabench_RNaseP.50.C.sto
	  conus_rnabench_RNaseP.50.C.noss.sto
	  conus_rnabench_RNaseP.50.C.fa
	  conus_rnabench_RNaseP.50.B.sto
	  conus_rnabench_RNaseP.50.B.noss.sto
	  conus_rnabench_RNaseP.50.B.fa
	  conus_rnabench_RNaseP.50.A.sto
	  conus_rnabench_RNaseP.50.A.noss.sto
	  conus_rnabench_RNaseP.50.A.fa
	  conus_rnabench_RNaseP.25.C.sto
	  conus_rnabench_RNaseP.25.C.noss.sto
	  conus_rnabench_RNaseP.25.C.fa
	  conus_rnabench_RNaseP.25.B.sto
	  conus_rnabench_RNaseP.25.B.noss.sto
	  conus_rnabench_RNaseP.25.B.fa
	  conus_rnabench_RNaseP.25.A.sto
	  conus_rnabench_RNaseP.25.A.noss.sto
	  conus_rnabench_RNaseP.25.A.fa
	  conus_rnabench_RNaseP.100.C.sto
	  conus_rnabench_RNaseP.100.C.noss.sto
	  conus_rnabench_RNaseP.100.C.fa
	  conus_rnabench_RNaseP.100.B.sto
	  conus_rnabench_RNaseP.100.B.noss.sto
	  conus_rnabench_RNaseP.100.B.fa
	  conus_rnabench_RNaseP.100.A.sto
	  conus_rnabench_RNaseP.100.A.noss.sto
	  conus_rnabench_RNaseP.100.A.fa
	  TORNADO_7Fam.sto
	  TORNADO_7Fam.len0_400.nsq400.sto
	  TORNADO_7Fam.len0_400.nsq400.noss.sto
	  TORNADO_7Fam.len0_400.nsq400.fa
	  TORNADO_7Fam.len0_400.nsq200.sto
	  TORNADO_7Fam.len0_400.nsq200.noss.sto
	  TORNADO_7Fam.len0_400.nsq200.fa
	  
	  coding/
		00README
		all_mRNA_gene_info.txt
		
		S288C_chrVI_YFL014W.fasta
		S288C_chrVI_YFL014W.rm_v1.sto
		S288C_chrVI_YFL014W.rm_v1.fa
		S288C_chrVI_YFL014W.rm_v1.200.fa
		S288C_chrVI_YFL014W.rm_v1.200.sto
		S288C_chrVI_YFL014W.rm_v1.200.noss.sto

		S288C_chrV_YER019C-A.fasta
		S288C_chrV_YER019C-A.rm_v1.sto
		S288C_chrV_YER019C-A.rm_v1.fa
		S288C_chrV_YER019C-A.rm_v1.200.fa
		S288C_chrV_YER019C-A.rm_v1.200.sto
		S288C_chrV_YER019C-A.rm_v1.200.noss.sto
		
	  tornado_train/
		00README
		
		g5/

		g6/

	src/
	  rscape_v2.6.0.tar.gz

	  # Jax code is located at R-scape/python/d-SCFG
	  python/d-SCFG/
		00README
		grammars/
		   g5/
	             g5_optimize_param.py
		     g5_params.py
		     g5_plot_epoch.py
		     g5_fold.py
		     g5_inside_test.py
		     g5_inside.py
	           g6/
		     g6_optimize_param.py
		     g6_params.py
		     g6_plot_epoch.py
		     g6_fold.py
		     g6_inside_test.py
		     g6_inside.py
		   tornado/
		     tornado_fold.py
		     
		lib/
		   utils.py
		   seqio.py
		   checkpoint.py
		   probability.py

	scripts/	
	   tornado.pl
	   conus_select.pl
	   coding_all_mRNA_gene_info.pl
	   coding.pl
	   ViennaRNA.pl
	   S288C_intronless_select.pl
	   RINALMo.pl

	Figures_data/
	   00README
	   
	   Figure_2/
	   
	   Figure_3/
	   
	   Figure_4/
	   
	   Figure_S1/
