# Supplementary material for: What does it take to learn the rules of RNA base pairing? A lot less than you may think
Source: bioRxiv. 2025 Aug 2:2025.07.31.668042. Preprint. [Version 1] doi: 10.1101/2025.07.31.668042 (PMC12324431; doi:10.1101/2025.07.31.668042)
Supplement: Supplement 1 [file media-1.gz › supplemental_material/data/conus_rnabench_RNaseP.50.A.fa]

>eukarya.Z.bailii
GAACACUGUGGGACACUAUGCCGACCCGCUGACUUUCUCGGUCAACGGGCCGUUUCCGUG
AGGAAAGUCUGGGGAACUAGGCUUGCAGCUGCUGUCACAAGAAAUCAACGCUCACAGUAG
CGGAUGGGAAGACAGCAGAGUUCCAUUUAGCUUGAACACAACGUUGAUUGUUUAAGGCUU
GUUGAGUGCAAUCGUAGGACAAGAA
>P.abyssi
UAGGCGAGGGGGCUGGGGGCUGUCGGGCUCGUACCCGAGGAAGUUCCGCCCACCGCACCG
GGGCCGCGGUGCCGCAAGGCACCUCCCGAGAGGGAGGGCAACGGCACAGAAACGACACGU
CCCUCGGGGGAUGUGGAUGAAAGCGGUGAAGGCUCCCGGCGACGGGAGCCGAGCUAACCC
GCAGACAAUCCCGAGGGGAUCGGUGAAACGGCCGUCCCGCGGGGUGCAAGGCCGAGUUAG
GGCCGAUGAGUUCCCGGUGUGAGGCCCGUGGUAGGCCGCUUAGUCGAAUGCCCCCGUAGU
ACAGAAGGCGGGCUAUAGCCCCCUCGCCUA
>eukarya.Z.rouxii
UCCUACGCAAUUUUACCUGCCUUCAUAAGGAACUCAAAGGGUUCAGUUAGUACUUAACUU
ACUAUAUAAGCAGGUGGGAAAUUCGGUGGAACUCUAAGAGACAAUCAGCCGGAUCUUUAG
CUUAAUUGUUAAAGAACUGUUUCCGUGAGGAAAGUCUGGGGAACUGGACUUGCAGCUGCU
GUCACAAGAAAUCAACGCCCUUUGUUGGUGGAUGGGAAGGCAGUAGAGGUCUCUUUUGGC
UUGGAUGCAAAUUUGGACGUCCAAGGCUUGCUGAGUGCAAUCGUGGGACAAAGAA
>N.gregoryi
GGGAGAGAGAGCCCGGCUGCCGCGGGCGUCGUGCGACGCGCGCGAGGAAAGUCCCCCCAC
CUGUUCGGGCAGGUGACCAGACGCAAGUCCGGGGCGGGAGACCGCUGGCUCUGGAACAGA
AACGACACGUCUCGGCCCGACCGAUGAUGCGUGCGAACCCGACCGCGAGGAAGGGGAGUU
GACCCGCAGAGGGAGUGUGGUCGGUAUCCCGUGGUUCGAAUCCACGGAUUGCGAGCGCGG
UUCGACGCGUCUCUGACGCGGGACCCGCGACCGAGUGCGACGGCACGAGCCGUCGAACAC
GCACGGCGCGAUUGACCACACUGAGACGGCCGAGGAGCGAUGGAACGGCGAACCCUCACC
GGUGCAAGUCCGUGCCGUGGUAGCCCGAACAUCUCGCGGCUCCGCCGCGAACGGCGCGGA
CGCUUAGCCGAAUGCUGGGACGAACAGAAGGGGGCUUACUCCUCUCACCCGUUU
>H.volcanii
GGCAGAGAGAGCCCAGUUCCCGUGCCCGAGACGGGCAUGAGGAAAGUCCCCCCACCGUCC
GAACGGGUGACCGGGCGCAAGCCCGGAGUCGGAGACGGCUGGCGCUGGAACAGAAACGAG
ACCGCUCGACCCGACCGAUGAUGCGCGCGCGACGGCUCCGCCGUCGCCGGCGCGGCCGUC
ACGGCCGCGUGCGAACCGACCCGUAAGGGAAGGGAGCUAACCCGCAGAGGGAUGAGGUGG
CGUCGCCAUCUCCGACGGUCGAGAACGGAUGGAACGGCGAAUCCUCACCGGUGCAAGUCC
GCGCCGCGAAGGGUAGUUCGGACGGCGCGUCGGGUUCGCCCGUCGCGCCCUCGGGGGGCU
CGCCCCGAGAAGGCGCGGACGCUGAGCCGAAUGCUGGGACGAACAGAAGGGGGCUUACUC
CUCUCAGCCGCUU
>A.fulgidus
CGGCGGUGGGCGGCUGACCGAAAGGAGGAAAGUCCCCCCACCCGCUGUGGCGGAAGGCCC
CUGAGAAGGGGCGGAGGAGGAACAGAAACGAGACCGGUGCGGGGAAAUGCGAUGAUUCCG
CAAGGAUGAGGUCACCCGCUCCGGAUGAAACGGCCUCCUCCCCGCCGGGUGCAACGCGUA
AGCGGCUCAGUCUAAUGCCGCCGGAACAGAAGGGGGCUUACUACCGCCA
>bac.C.diphtheriae
UGAGCCGGCUGGGCGAUCGCGACUUUGCGUACCACAUGCGAUGAACAUGGUGGCGCAAGG
ACGAGGAAAGUCCGGACUCCACAGAGCACGGUGAUUGUUAACAACAACCCGGGGUGACCC
GCGGGCAAGUGCAACAGAAAGUAAACCGCCUAGAAUUUUUCUAGGUAAGGGUGAAACGGU
GCGGUAAGAGCGCACCAGCGAGGUAGGUGACUACCUCGGCUAGGUAAACCCCACUGGGAG
CAAGGCAUUAGGGCGUACCGUCGUUUCAGACGGUAUGUCUGCACGAACGCUUGAAGGCUG
CUCGCCUGAGUUCGUGGGUAGCUGCUUGAGGCGGCCAGUGAUGGUUUCGUCCAGAUGGAU
GAUCGCCGCUGAUCUCCGCUUGUCGGGGGUGAGUACAGAAUCCGGCUUAUAUGCUGGCUC
AUUCG
>eukarya.K.polysporus
GAAUACAGCAGUUCUCUCUUCGUAAGAAGAGAGAUUGUGUUACCCUUCGUAACACAUUAC
CCGUGAGGGAACUAUUAGGUGGAAACCUAGUUAGCUUUGUCGUCAUAAGUGAUCAACGUC
UUUCCCCUCGAUUUAUUUUCGGCGGGCGAAUGACGGAUGGGAACGGCGAUAGUUACAAUG
UUUGACGUAUCACGUGAUAUUAUCACAAGGUAUGGUCUGUUGAGUGCAAUCGUAGGACCC
CGGUUGUUAUCUACAACCGGUUGAA
>bac.F.mortiferum
GAGGAAAGUCCGGGCUUCCAAGAGCAAGAGGGCAGCUAACGGCUGCUAAAGGAAACUUUA
AGGAAAGCGCCACAGAAAAUAGACCGCCAUUUUGGUAAGGGUGAAAAGGUGGUGUAAGAG
ACCACCAGUUCUUUAGGAAACUAAAGAAGCUAGGUAAACCCCCUCUGGAGCAAGACUAAA
UAGGAAAGGUUAAGGGUUGCUCGUCCAGCUUUCAGGGUAAGUUGCUUGAAAUUAUAAGAG
AUUAUAAUUCUAGAUAAAUAAUUAACAUAUACAGAACCCGGCUUA
>bac.PS6
GAGGAAAGUCCGGGCUCCACGGAACGCGGUGCCGGGUAACGCCCGGCGGGGGCGACCCCA
GGGAAAGUGCCACAGAGAGCAGACCGCCGAUGGCUCCGAAAGGACCACAGGCAAGGGUGA
AAGGGUGCGGCAAGAGCGCACCGCGCAGCGGGCAACCGAAGCGGCACGGCAAACCCCACC
GGGAGCAAGACCGAAUAGGCACGCGAUGGGCUUAGGCCCGGGGCAGGAACCGGCCCUUUU
CGCGUGCGGGUUGGUUGGUUGAGGCCGUCGGCAACGCCGGUGGUAGAGGAAUGAUCGUCA
CUGUCCUUCGGGGCAGAACAGAACCCGGCUUA
>bac.M.genitalium
GCUGUCGGUUAGUUGCUGCUUUAAAGAUAUAUUUAAAGUAGAGGAAAGUCCAUGCUUGCA
CUUGCUGGAAUGCAAGUAGUGUUUGUGUAAAUCAAAGCGAUAAGAUUUAGGAUGUGAUAG
CCAUAACGACAUAACUAGUCUAAGGUUAAUACUAUGAUGAUGUUUUGAAAGUGCCACAGA
GACGAGGCUUGGUGAAAACCAGGUAUGAAACGCGGUAAACUCCACAAGCAAGAAACCUAA
AUUUUGGUAAGGGAAUGUUGCUUUAAGAACAAAUAAUUAAAGUAAUGACAGCAAUUGCUG
UAGAUAAAUAACUGACUUUAAAACAGAACAUGGCUUAUUGACAGCAUGCUAUCUAAAAAA
AGGAUCAUGAUGAUCCUUUUUUUA
>bac.F.yabuuchiae
GAGGAAAGUCCGGACAACACAGAGCAACUCACUUCCUAACGGGAAGGCUCCGUUCAGGCG
GAGACAGCAAGUGCCACAGAAAAUAUACCGCCUUGUCUUUGAUGAGGUAAGGGUGAAAAC
GUGAGGUAAGAGCUCACGGUAUUGCAUGGCGACAUGGAUUACGGUAAACCUUGAGUGUUG
AAAGACCAAAUAGGUUACGAAACUCGAAGGCUGCUCGUCUUCUUUUACUUCGGUAAGAUU
CGUAAUGGGUAGGUUGAUGGAGUCUGUCAGCAAUGGCAGAUCUAGAUAAAUGAUAGAAAA
CCGAUUUUUCGGUGUACAGAACCCGGCUUA
>bac.A.chroococcum
GAGGAAAGUCCGGGCUCCAUAGGGCAGAGUGCCAGGUAACGCCUGGGAGGCGUGAGCCUA
CGGAAAGUGCCACAGAAAACAACCGCCUAAGUGCGCAAGCGCCGGUAAGGGUGAAAAGGU
GCGGUAAGAGCGCACCGCACGGCUGGCAACAGUCCGUGGCUAGGUAAACCCCACUCGGAG
CAAGACCAAAUAGGGAUCCGUUGGCGUGGCCCGCGCUGGAUCCGGGUAGGUUGCUAGAGG
CGGCCAGCGAUGGUCGUCGUAGAGGAAUGACUGUCCUCGACAGAACCCGGCUUA
>bac.CPA56
GAGGAAAGUCCGGGCAACACAGAGCAUCGUACUUCCUAACGGGAAGGAUUCCGCUUUAGC
GGGAGACAGAAAGUGCCACAGAAAACAAACUACUCGCGCUUAGGUGUGAGAAAAGGUGAA
AAGGUGGGGUAAGAGCCCACCGGUCUUGAAAGUGAUUUCAGAUGCAUGGCAAACCUUACG
AGUUGAAAGGCCAAAUAGGUCACGCUCACGAAAGUGAUUAGCUGCUCGCUGAUAGUGCAA
GCUGGCGUGAUUGGGUAGGCUGCUUGAUUCUAAUGGCGACAUUAGGGCUAGAUAAAUGAU
AGGCACUUCGAAAGAGGAACAGAACCCGGCUUAU
>eukarya.S.castellii
AGUUGGAACAGCGACGACUCCUACGACUUAGAGACCUGUUUACACAAGGAGGGUACCCUC
CCUCAACCAACAGGUGGGAAAUUCGGUGAAACACAGUGGAAUCAUUCCUUCCAGCCUGGG
CUCGCUUCCUUCGGGAAGCUAGGCUCAGGUCUUUCCGUGAGGACAGCCUAGCCGGGGACC
GGUCUGCCUGGACGUUGUUAUCAGAAAUUCACACGGGUAACCGUGAUGGGAAAGCAACGA
GUGUUUUAUUUGACGGGCUUCUGUUUACACAGUGGUCCAGUCUGUUGAGUGCAAUCGUAG
GACAUGCCCUAGGGCUUGAACCCGAUACCGAUUACCGUCCUUGUCCCAACCCUC
>bac.PS27
GAGGAAAGUCCGGGCUCCACGGAACGCGGUGCCGGGUAACACCCGGCGGGGGCGACCCCA
GGGACAGUGCCACAGAGAGCAGACCGCCGAUCGGCGUUUCGACGUCGAGGCAAGGGUGAA
AGGGUGCGGCAAGAGCGCACCGCGCGACGGGUAACCGAAGCGGCAUGGCAAACCCCACCG
GGAGCAAGACCGAAUAGGGGCGGCACGAGCCUCGUGCGCAAGCAUGGAGUUCCGGGCAGG
AACCGGCCCAGCCGCCCGGGUUGGUUGCUUGAGGCGUCCGGUGACGGGCGUCCUAGAGGA
AUGAUCGUCGCCGGCUUUCGGGCCGGGACAGAACCCGGCUUA
>bac.SMB-B3
GAGGAAAGUCCGGGCAGCACAGAGCAAGGGUGCCUGGUGAAAGCCAGGGAGGCGCUAUCU
GGCGUCGACAGUCCAGACCGGCACACUCCUCAGGAGUGUGAGAGCAACAGAGACCAAUCU
AUUGUGCCAAGGCGCAAUAGCUGAAAAGGGCAAUCCUCCUCGCUGCAAUCUCCGAUCCGG
CCGUUACCAGGUUGCUCGCCAAGGCCGAAAGACGAGAGCCGUCGGUGCUCGCAUCGACCG
GUCUAUUCGACCGAGAAAGAUGAUCGCCAGGAACAGAACGCGGCUUA
>M.maripaludus
AGGGGGCUGGUGACUAUCCACUGGGAGGAAGCUCUGCCCACCCAAUUGUGUAGAUUUCCU
GAGAAGGAAUGAAUAGGGUAUAGAAACGACACGGUUCUAAGAAAUAUGACUAUGAUAUUU
UCAAAAUUGAGGAUUCUUAGAAAAUCGAUGAAACGACCUUAUUUUACACGGGUGCAAGCA
UAUGUGCUAAGCUGAAUGUCACCGAAAUUACAGAAGGCAGGCUAUAGCCCCCA
>bac.C.testosteroni
GAGGAAAGUCCGGGCUGCAUAGGGCGGCGUAGCAGCUAACAGCUGUCCACCGUGAGGUGA
GGAUCAGAGCAACAGAGACGAGUCUGGCAGGAGUGCCGCAAGGCAGACCAACCAGGGUGA
AACGGGCAAUCUCUACGCGCAGCAAUACCAAGUAGGCACACGUUGACGGGGCCCCCGGAG
UGUGCGGGUAGGUAGCACCGAGCCAUCAGGCGACUGAUGGCCAAGAUUAAUGGCGGUCAC
AUGGCGGGCAACCGUUGUGCACAGAAUCCGGCUUA
>M.jannaschii
AGGGGGCUGGUGACUUUCCCCUCUUUAAGAGGGGAGGAAGUUCCGCCCACCCCAUUUAUG
GGCAGCGUCCCCUGAGAAGGGGCGGGAGAUGCAGCAGAAACGACACGGCUCCGGAAGAGA
UGACGAUGAUAGUGAAAGUUGAGGACUUCCGGAGAACCGGUGAAACGGGCAUCUCCCCUG
CCCGGGGUGCAAGCCGGUUUCGGCGCUUAGCCGAAUGUCACCGAAAUUACAGAAGGCGGG
CUAUAGCCCCCA
>bac.S.bovis
GAGGAAAGUCCGGGCUAGCACUGGCUGUGAUGCCGGUAGUGUUUGUGCUAGGUGAAUCAA
UAAGCCUAGGGACAUCUUUUUGAUGUUACGGCGGGCAAAAAGGCUAAGUCUUUACGGAUA
UGUCUGAAUAGCCCUGAAAGUGCCACAGUGACGUAGUUCUUGGGGAAACCUAAGAAGUGG
AACGCGGUAAACCCCUCAAGCUAGCAACCCAAACUUUGGUAGGGGCAUGGGAUAGUUGGA
AUCCGAACAAUCUAUCCUGACUGGAAACAGUAGACAGAUGAUUAUCGAAGGAGAUAAGAC
CUAGUUAUCUCUGGAACAAAACACGGCUUAU
>bac.PS8
GAGGAAAGUCCGGGCAACACAGAGCAGGAUACUUCUUAACGAGAAGCAGUUCGCGAGGGC
UGAGUAGUGUAACAGAAAAUAACCGCCACACUUCGGUUUGGUAAGGGUGAAAAGGUGGGG
UAAGAGCCUACCGUAGCGGCCGUAAUUCCGCUAGCCGUACGCCUUAUGGGUUGUAAGAUC
AUGUACACCGACGCAUGUAGAGUGACUCGCUCGAUGUCGGGGGGUAGAUCGCUAGAGUUG
CGUAGUGAUACGUAAUCGAGAUAAAUGGCAGACGUUGUGCUUGCACAAUACAGAAUCCGG
CUUA
>S.acidocaldarius
UAGGGGAGCCUAACAGGGGGUUACGGGAAUAUCCUGAGGAAACUCCAGCCUCCAAGCCUC
AUGGGAGCAGUUAGAUCUGCAGGGUUAGUGCUCUGGCUACUGCACAGAAACGUAACCGGU
AUAAUAGGAUAUGAAAAUGAGUUUAUAUGUAGUCUAGGUAACUAGGCUACAUAAAUGAGA
CCUAUUAUACCGGCUGAAACGGCAGUCCUCCCAGGAGCAAGUAAGGAGGGGAUGAGUUGA
GGUUCAACCCUCCUAAGGACGCUUAGUAGAAUCCCCCUAAAUACAAAAGCUGGGUUAUUG
UUAGGCUCCCCUUAU
>bac.Calothrix-PCC7601
AAGGAGAGAGUAGGCGUAGGCGGUUGCAGAUCAGUCACAAAAACUGAAUUUGAGGAAAGU
CCGGGCUCCCGAAAGACCAAACUUGCUGGAUAACGUCCAGUGCGAGCGAUCGUGAGGAUA
GUGCCACAGAAAGAUACCGCCAAUUAGUCAUUAGUCAUUUGUCAUUAGUCAUUUGGAAAA
ACACAAAGGACAAAGGACAAAGAACAAAUGACCAAAUUGGUAAGGGUGCAAAGGUGCGGU
AAGAGCGCACCAGCAACGUCGAGAGGCGUUGGCUCGGUAAACCCCGGUUGGGAGCAAGGC
GAAAGGAACUAUGGUUGGUCUUUUACCAGUUCCGCUAAAACAGAGCCGCUAGAGGCGUUU
GGUAACAAACGUCCCAGAUAGAUAACCGCCCUCAUGUAGAGAAGUUACUUGUAACAUUUC
UACAUUCGAGAACAGAACCCGGCUUACUACCAACUCUUUCCCUUUUU
>eukarya.S.servazzii
GAACACAGAGGAUCGAUAAUGACCAGGAACUGUAACAGGUUCUGUUUCCUCGUGAGAGGG
GCUUGGGGAACCGAGUCUGGCGUUGCUAUAAGAAAUCUACAGCGUUGUUCGUUACUUGUA
ACGUGGCAACCCUGAUGGGAAUGGUAACGGAUGAUCCAUUUGACGUACUGCUACCACUUG
UGAUAGCGGUAAGGUCUGUUGAGUGCAAUCGUAGAGCAAAUGUUCGCAUUUGAA
>eukarya.S.globosus
UUAGAGCAGUAGCAACUCCUACGAUUUUAACCUGCUUACGAACUAUUAGUCUGAUCUAAU
AAUACAUGCAGGUGGGAAAUUCGGUGAAACACAACAAAUGAGGUUUCAGUUAUUUGGGCU
CGUGAGAGCAGCCUGGGGAACCUGGUUAUAAUAGCGGCGCUAUCAGAAAUUCAACGCUAU
CAAAUUUUGAUGGUGAUGGGAACGGCGCUAGCAACAAACAUAUUUUAUGUACCUCACGUG
UUUGACUUAAUCAUUUACUGGUUAAAGUCUGUUCAGUGCAAUCGUAGGACUUCUAAGCAA
UUAGUUGCACCCGAUACCGAUCAAUGGUACUGUUCUAAU
>bac.SM-A13_15
GAGGAAAGUCCGGGCUCCUUAGGGCAGGAUGCUGGGUAACUCCCAGCGGGACAGGGCAUA
AGGCCUGUUCCAGCGCCAGUGCAACAGAAAAUAUACCGCCGGACUUUGUCCGGUAAGGGU
GAAAUGGCGGGUUAAGAGCCCACCGGCAGGCUGGUGACAGCCUGGUCUGGUAAACCGCAU
CCGGAGCAAAGCCAAAUAGGGAAGGUAUGGAGCUGCCCGCUCUUCUUCCGAGUUGGCCGC
UUGAGAUAAGCAGUAAUGAUUAUCCUAGAUGGAUGACUGCCGCUGACUGUGCGAGAGUGC
AGUUAGUACAGAAUCCGGCUUAC
>H.morrhuae
GGCAGAGAGAGCCCGGCCACCGCGGCGUACCGACAGGCACACACGUGCCAGCGGGUACGC
ACGCGAGGAAAGUCCCCCCACCGCCGGGCAGGUGACCGGGGAAACCCCGGGACGGGAGAC
CGUCGGCGCUGGAACAGCAACGAGACCCCUCCACCCGACCGAUGAGGCGCGGGCGGUGGC
AUCGCCACCGUCUCGGCGCGAGCGGCACGGGGUGCAUCGUGCGCCCCGAAGCGAGCGGGC
ACCGCCCGCGACGCAGCCGCGAGCGUGCGAACCCGACGCAAAACGGCCACUGGUCGGACA
AAGCAACGGGGAGCUAACCCGCCGAGGGAUGAGGGUGGAGAACGGAUGGAACGGCGAAUC
CUCACCGGUGCAAGUCCACGCCACGCGGAUCGGCCGCACGGUAGCCCGGCAGGGACGUGG
ACGCUCAGCCGAAUGCCGGGGCGAACAGAAGGGGGCUUACUCCUCUCAGCCAUGU
>bac.LGB23
GAGGAAAGUCCGGGCUCCAUGAAGCAAGGGUGCCGGGUAAUGCCCGGCCGGGGAAACCCG
AGGGAAAGCGCCACAGAGAAGAGUCUGCCCCGAGCUUCGGGGUGAUGGUGAAACGGUGGG
GUAAGAGCCCACCGCGGACCGGGCAACCGGGACGGCACGGCAAGCCCCACCCGGAGCAAU
GCCGAAUAGGGGCCCCGCGCGGGCUGGUCCCGGACUACGGUCCGCGAUACCGCCGCAGGG
AUGCUUCAGCCCAGGGGCCCGGGUUGGCAGCUUGAGCCCGUCGGUAACGGCGGGCCUAGA
GGAAUGGUCAUCCAGGGGGCGCAAGCCCCCGGACAGAAUCCGGCUUA
>bac.M.luteus
GAGGAAAGUCCGGGCACCGCAGAGCAGGAUGGUGGACAACAUCCACCCGGGGCGACCCGC
GGGCCAGUGCCACAGAGAGAAGACCGCCUCCGCGCCGCUGCGCGGCGGUAAGGGUGAAAG
GGUGGUGUAAGAGACCACCAGCGGCCCCGGUGACGGGGCCGGCUCGGUAAACCCCAUCCG
GUGCAAGGCCGAACAGGACGCGUCACGAGGGCGGCUCGCCCCAGCGUCCGGGUUGGCCGC
UCGAGCCCGCCAGCGAUGGCGGGCCCAGAUGGAUGGCCGUCACCUCGCGCGGGGCAACGC
GCGCGAGGCACAGAAUCCGGCUUAC
>eukarya.S.kluyveri
CCGGAACAGUGGCAUUCCUACUACAAACCUGUUUGCACAAGGAGCGGUCGGCGUCAGUCG
CACCCUGCUCAGAAAUACAGGUGGGAAAUUCGGUGAAACGCGGCGGAGCAACUAUUUCCG
AGGGCCGUUCUCGGUCCUGAUUUCCGUGAGGAAAGCGUUUGGAAUUUAAACGCUUGGACG
UUGUCAUCAGAAAUACACCAGUCUCUUGGCUGGAUGGGAAGGCAGCGGAUGCUCCGUUUG
ACUGUGUUUAGCUUCGGCGACACAGGUCUGUUGAGUGCAAUCGUAGGACACUUCUUAUGA
GGUGAACCCGAUACCGAUUAUUGCCGGUGUUUCGUU
>bac.P.acanthamoebae
GAGGAAAGUCCGGACUUUAUAGGAGAGGAUGCCAGUGAAAGACUGGGGGCCGCAAGGCUA
CGGAAAGUGCCACAGAAAACAAACCGCUAACAAGCUAUGCUUGUUAGAUAGGGUGAAAUG
CCUGCUUUAGGAGCAUGGCCUUAUCUAGAGAAAUUUAGAAAGUGGUAAACCCCAUCCAAA
GCAAGACGGAAAUAAAGCGAUACAGUUCUCCGCUGUGCUUUAGAAAAGUCGCUUGAGGGU
UUCGGUGACGGCGCCCCUAGAGGAAUGAUUGCUCGUCUGCUUUGCAGACCGACAGAACCC
GGCUUA
>bac.CPB149
GAGGAAAGUCCGGGCUUCAUGAAAACACGGCGCCGGAUAACAUCCGGGGGGCGCAAGCCU
ACGGAAAGUGCAACAGAAAACAAACCGCCUUGCUUGGCCUCUGGCGAAGCAGGGUAAGGG
UGAAACGGUGCGGUAAGAGCGCACCAGCGUCCUGGUAACAGGGCGGCUUGGCAAACCCCG
CCGGAAGCAAGGCCAAAUAGGGAAGGCAGGAUACUUCGGUAUCAGGGUCCGUUUUCAGAC
AAGCCGAAUUC
>eukarya.P.cultripes
AGAUGUGGAGGGAAGCUCAGUGCUGAGGCUACAACCUGAGUGCAUUUGUCACUCUCAUAC
AUUCCUCAGGGAAGGUCUGAGAUUAGAGCCAUCUAUUGUCUUAACAAGGCAUUGCUUGGU
UUGAGCAAAUGAGUUACCAUCAAACCUUGUUCUGUUGUCGCUAGACUGCACAAGUAAUAG
AAGUGGUUUUCCUCUAUGGAUGCUGAGGCAACUGAUUUGGAAAGUGACUCAUGACUAGCA
AAUUCAAGUUCAAUUGCUGAGAGGAAGUCAUUACCUUCCUAACCCAAUUCAGACCACUCU
CCGGAAUUCCG
>eukarya.S.fibuligera
GAUCUCUGUCCUGUUCUGGUAUCCUACGGGAUAGUCCAGGACUAUUGGAUUUAAUUCCAA
AUGCUCCUGAGAGCUCCAUAGAGCGGAAGCUCUGGACGAAGCCAUCAGAAAAAUCGCUUA
CUUGUGAAGUGAUGGGCCACUCUACUUCGGAGUGGCUCAAUGGAAGCGGCUUCGUGGACA
GUUGGCUUAGGCCGCCCUCAGGGGCGGUUUGAGCUGUUAAGUGCAAUACACAGACAUUGU
GCA
>bac.SM-A16_21
GAGGAAAGUCCGGGCAACAAAGAGCGCCAUACUUCCUAACGGGAAGGAGGCUGACUGGAG
ACGGUCAGUUUACAGAAAGUGCCACAGAAAAUAUACCGUUCCGAUAGCUAUCGGGAUAAG
GGUGAAAAGGUAGGGUAAGAGCCUACCGCUCCGCCAGUGAUGUCGGGGGCAUGGUAAACC
UUAUGGGUUGAAAGAUCAAAUAGGUUCCGCAUUGGAUUAAGUUCCAAGAAGAGUUGCUCG
CUCUUACGCGGAAUGGGUAGAUCGAUGGAUCCUGAUUGUGAAGUCAGGGCUAGAUAAAUG
GCAAGAAUCCUUUUGGUUUAUAUCAGAUGGAAACAGAACCCGGCUUAC
>bac.B.thetaiotaomicron
GCAGUUGGCCGGUCUGUCGCGUGCGCGUUUCGUGCAGGAGGAAAGUCCGGGCAACACAGA
GCAUCCUACUUCCUAACAGAAAGCUGUCCGCGAGGGUAGAGUAACGUAGAAGAAAAUAAC
CGCCGCUCCUUUCGGGGAGAGGUAAGGGUGAGAAGGUGGGGUAAGAGCCUACCAGCAGCA
UGGUGACAUGUGGGCUGUACGUCUUAGGAGUUGUAAGGUCAUGUAAACCGGCGUUAUGAG
AGUUGCUCGCUCCAUGUCGGAGGGUAGACCGCUAAAGUGUCGUGGUGACACGCCACUCAG
AUAAAUGACAGGCACCUUAUUAUAUAAGGUACAGAACUCGGCUUAUAGGCUGACUGCUUU
U
>bac.LGA6
GAGGAAAGUCCGGGCUCCACAGGACAGAGUGGUCGGUAACGCCGACCGGCCGAAAGGCUC
GGGACAGGGCAACAGAAAGCAAACCGCCGCAUGGGACCGGGCCCCCGUCCAAGUCCAUGC
GGUAAGGGUGAAACGGUGCGGUAAGAGCGCACCAGCAGCCAAGGUGACUUGACUGGCUAG
GCAACCCCCACUCGGAGCAAGACCAAACAGGGAGCAGACGCGUUUUUCGAAACGCGUCGU
GGGCUCGUCCGGCCCGCUAUCGACUCCCGGGUAGGUCGCUCGAACCGCCGAGCAAUCGUC
GGUCUAGAUGAAUGGCCGUCACCUGAUUCACAGAACCCGGCUUA
>bac.L.borgpetersenii
GAGGAAAGUCCGGGCACCAGGAAACACGGGACCGGGUAAUCCCCGGAGUUUUUUCUUUGA
GAGAAAUUUUAGGGAAAAAAUAUGGAAAGUGCAACAGAAAGGAUACCGCCUCGUCGAAGA
AAUUCGGCGCGGUAAGGGUGAAAUGGCGGGGUAAGAGCCCACCUUCGAUUUCGAGAGAGA
UCGGGAACGGUAAACCCUCCCGGGUGCAAUCUCAAAUAGGCAGCCUUUUUGUCGUUUCCG
CAGGGCUGUGGGUAGAGAGCAAAGACUCCGAUCGGUAACUUUCGGAGCAAGAUAAAUGAU
CAUCCAUCUCUUCAGGAGAGGACAGAACCCGGCUUA
>bac.ESH26-4
GAGGAAAGUCCGGGCUGCACAGAGCGGGAUGACGGCUAACGGCCGUACGCUGAAAGCUGG
CAACAGUAUAAGGCGAGGAAUAGGGCCACAGAGACGAGCGUAUUAAGUUACGGUGAAACG
CGGUAACCUCCAUCAGCAGCAAUAUCAAAUAGGCUGGCAUUUGUCGCAAGACAUAAGGCG
UGGCUCGCGCCUGCCAGCGGGUAGAUAGCUUGAGCGUGUGAGUAAUUGCACGCCUAGAGG
AAUGACUGUCAGCUACGCAAGUAGUUACAGAACCCGGCUUA
>bac.PS31
GAGGAAAGUCCGGGCUCCACGAAACAAGGGUGGCGGGUAACGCCCGCCGGCGUUCCUUCG
GGGGCGCAAGGGAAAGUGCCACAGAGAGUAUACCGCCGAUGAUCCCGGACUUGAUCCGGG
AACAGGCAAGGGUGAAAGGGUGCGGUAAGGGCGCACCGGGGGGCUGGCAACAGCCACCGC
AUGGCAAACCCCACCCGGAGCAAGGCCGAAUAGGGGCCGCGUGCCCAUCAGCAAUGGUGG
GUAGGGGAGUUUCGCCCCGAGCGGCCCGGGUUGGCUGCUAAAGCGCCGGAGCAAUCCGGC
GACCAGAUGAAUGGCUGCCACCGCAGGCCCGUCCCGCAAGGGAUACCGCCUGAGGAGACA
GAACCCGGCUUA
>bac.Synechococcus-PCC7001
GGGGAGGAAAGUCCGGGCUCCCCAAUGGCCAGGCUUGCUGGGUAACGCCCAGUGCGGGUG
ACCGUGAGGAGAGUGCCACAGAAACACACCGCCGAUGGCUCCGCUUCCGCUGCGGUGGAG
ACGAGCACAGGCAAGGGUGCAAAGGUGCGGUAAGAGCGCACCAGCAGCAUCGAGAGGUGC
UGGCUCGGUAAACCCCGGCCGGGAGCAAGGCCCAGGGACCAACGGUUGGCCAUGACACCG
GUCCCGCCCCAAGUGCGCCGCUCGAGGCCGCCGGAGACGGCGGUCCCAGACAGAUGAUCA
CCCCGGGCAGGGUCCGCCCCACCCGGAACAGAACCCGGCUUA
>bac.ESH7-16
GAGGAAAGUCCGGGCUACAUAGGGCAGCGUGCCAGCUAACGGCUGGGCAGGGUAACUUGA
CGACCAGUGCAGCAGAGAGUAGACCGCCUUUGGCUUAUAUGAGUAUCGCAAGAUAUUCAU
GUCAUCGGUAAGGGUGAAAGGGUGCGGUAAGAGCGCACCGCGUGGCUGGCAACAGUUCAC
GGCAUGGUAAACUCCACGCGUAGCAAGACCAAAUAGGCAUCGGCAUGGCGCGGCCCGCGU
UCGAUGCGGGUAGGUUGCUUGAGCGUACGAGCGAUUGUGCGCCUAGAGGAAUGAUUGUCC
ACGACAGAAUCCGGCUUA
>bac.LGA10
GAGGAAAGUCCGGGCUCCUUGGACAAACUGCCAGGUAGCACCUGGGCACAGCGAUGAGCU
GUGACGGAAAGUGCCACAGAAAACAAACCGCCAGUACUUCGGUACUGGUAAGGGUGAAAA
GGUGGGGUAAGAGCCCACCGCGUCACCGGUAACGGUGGCGGCACGGUAAACCCCAGUUGG
AGCAAGGCCAAAUAGGCGGCGAGAGACAGUCCUUCUCGAUCAAGACGCCGCGGGUUGGCU
GCUGGAGCGUGAUGGUGACAUCAUGCCGAGAGGAAUCAUCAUCCGGAUCUUUAAUCCGAC
AGAAUCCGGCUUA
>bac.LGA2
GAGGAAAGUCCGGGCCCCACAGAGCAGGAUGCCGGCUAACGGCCGGGCGCAGCAAGCUUC
GCAAGAAGCCCAAGGCGACAGACACCAGUGCAACAGAAACAUACCGCCUAAGUCCGCAAG
GACCGGCAAGGGUGAAAUCGUGCGGUAAGAGCGCACGGCCGUCCUGGUAACAGUGGCGGC
GGGCAACCUCAUCCGGGGCAAGGCCAAAUAGGGGAGCAUUGGCGUGGCUCGCGUCGCUCC
CGGGUAGGCUGCUAGAGGCCGUCGGCAACGACGGUCCCAGAGGAAUGGUUGCCCACGACA
GAACCCGGCUUA
>bac.CPA63
GAGGAAAGUCCGGGCUCCAAGGGCAAAGCGCCAGGUAACGCCUGGGGGACGUGAGUCCAC
GGAAAGUGCAACAGAAAGCAAACCGCCUAAGUUUUUCGCAAGAAAAGCCGGUAAGGGUGA
AAGGGUGCGGUAAGAGCGCACCGCGUCGGUGGUAACACUCGACGGCACGGUAAACCCCGC
UCGGAGCAAGACCAAAUAGGGGAACAAGUGGUCGUCUCUUCGGAGAUAGUCCGCACGCAU
GGCCCAUGCAGGUUCCCGGGUAGGUCGCUUGAGGUCUGUGGUGACACAGAUCCCAGAGGA
AUGAUUGUUCACGACAGAACCCGGCUUA
>bac.B.subtilis
GUUCUUAACGUUCGGGUAAUCGCUGCAGAUCUUGAAUCUGUAGAGGAAAGUCCAUGCUCG
CACGGUGCUGAGAUGCCCGUAGUGUUCGUGCCUAGCGAAGUCAUAAGCUAGGGCAGUCUU
UAGAGGCUGACGGCAGGAAAAAAGCCUACGUCUUCGGAUAUGGCUGAGUAUCCUUGAAAG
UGCCACAGUGACGAAGUCUCACUAGAAAUGGUGAGAGUGGAACGCGGUAAACCCCUCGAG
CGAGAAACCCAAAUUUUGGUAGGGGAACCUUCUUAACGGAAUUCAACGGAGAGAAGGACA
GAAUGCUUUCUGUAGAUAGAUGAUUGCCGCCUGAGUACGAGGUGAUGAGCCGUUUGCAGU
ACGAUGGAACAAAACAUGGCUUACAGAACGUUAGACCACUU
>bac.R.rubrum
CCAGUCGGCCGGAUGGCCGCUCUCCGUCAUCGUCCCCGGGCCACCCCCGAUGGACCGUCG
GGGGGAGGAAAGUCCGGGCUCCACGGGAACACGGUGCCGGGUAACGCCCGGCGGGGGCGA
CCCUAGGGAAAGUGCCACAGAGAGCAAACCGCCGGCCUAUACGGCCGGUAAGGGUGAAAG
GGUGCGGUAAGAGCGCACCGCCUGCCCGGCAACGGGGAGGGCAUGGUAAACCCCACCGGG
AGCAAGAUCGAAUAGGGACGGCACGCCCCGGUUUUCCGGGGCAAGCGGCGUUUCCGCGCC
GCCGUCCGGGUAGUAUCGCGCGAGGCGUCCGGUAACGGGCGUCCCAGAUGAAUGGCCAUC
CCCGUCGUCGCGUCCCUUGCGGGAUACGGCCGGCGUGGACAGAACCCGGCUUACAGGCCG
UCUGGCGGU
>bac.Wolbachia-sp
UAGGUGGAAUAAGUAGCUGCUGUUGUGUGAUAAACAUAGCAGAGGAAAGUCCGGGCUCCA
AGGAAAAAUAGUGACGGGUAAUGCCCGCCGGAGGUAACUCCAGUUAUAGGGCUACAGAAA
AUUACCGCCUAAAAUAUUUUUAGGUAAGGGUGAAAAGGUGUGGUAAGAGCACACCAUGGC
AAUGGCAACAUUGGUAGUCGAGUAACCAACACUAGGAGCAAGAUUAAAUAGAAGUAGAUU
UUAUGUUUUCCUCAUAUCUACUCGGGUAAAUCGCAUGCGGUAAAUGGUAACAUUUACUCC
AGAUAAAUAGCUACAUAAACAGAACUCGGCUUAUAUUUCACCUAGGCG
>bac.SM-A17_26
GAGGAAAGUCCGGGCUCCGCAGGGCGGGAUGCCAGGUAAUGCCUGGGAGGUGAAAACCUA
UGGAAAGUGCCACAGAAAAUAUACCGCCCCGCCGCGCACGCGCGCUGGGGUAAGGGUGAA
AUGGUGCGGUAAGAGCGCACCGCGCUGCUGGUAACAGCAGUGGCAGGGUAAACCCCAUCC
GGAGCAAGACCAAAUAGGGAAGCAUGCGACUGGUUCGCAAUCUGUGGCCCGCAGAUGCUU
CCGGGUAGGUUGCUUGAGGCAUUCGGUGACGAAUGACCCAGAUGAAUGACUAUCCGUUGU
CUCCAGGCUAAUGGAGAUUCUGACAGAAUCCGGCUUAU
