# Supplementary material for: What does it take to learn the rules of RNA base pairing? A lot less than you may think
Source: bioRxiv. 2025 Aug 2:2025.07.31.668042. Preprint. [Version 1] doi: 10.1101/2025.07.31.668042 (PMC12324431; doi:10.1101/2025.07.31.668042)
Supplement: Supplement 1 [file media-1.gz › supplemental_material/data/trna1415_annote_2of2.noss.sto]

# STOCKHOLM 1.0
#=GF AU Koala

DE9990         UCCCUGGUGGUCUAGUGGCUAGGAUUCGGCGCUUUCACCGCCGCGCCCCG

DE9990         GGUUCGAUUCCCGGCCAGGAAU
//
# STOCKHOLM 1.0
#=GF AU Koala

DV5960         CAAGAUAUAGCUUAAACAAAGCACCUAGUUUACACCUAGAAGAUUUCACA

DV5960         CACUAUGAAUAUCUUGA
//
# STOCKHOLM 1.0
#=GF AU Koala

DS4030         GGAAAAUUGAUCAUCGGCAAGAUAAGUUAUUUACUUAAUAAUAGAAUAUU

DS4030         AUUUCUGAGGAGUUGAAAUCUCCUAUUUUCCG
//
# STOCKHOLM 1.0
#=GF AU Koala

DP7560         GGCCGAAUGGUCUAGUGGUAUGAUUCUCGCUUUGGGUGCGAGAGGUCCCG

DP7560         GGUUCAAUCCCCGGUUCGGCCC
//
# STOCKHOLM 1.0
#=GF AU Koala

DC3880         AGGAGCUUGAGCAGAUGGUUUUGCGUUUUGAUUGCAAAUUGAAAUAUAGG

DC3880         GAUUCGAUUUCCCCGAGCUCCUC
//
# STOCKHOLM 1.0
#=GF AU Koala

DF2700         GUCAGGAUAGCUCAGUUGGUAGAGCAGAGGACUGAAAAUCCUCGUGUCAC

DF2700         CAGUUCAAAUCUGGUUCCUGGCA
//
# STOCKHOLM 1.0
#=GF AU Koala

DK2520         GAGUUGGUAGCUCAGUUGGUAGAGCACUCGGCUUUUAACCGAUCGGUCCU

DK2520         GGGUUCGAAUCCCAGCCAACUCA
//
# STOCKHOLM 1.0
#=GF AU Koala

DG3881         AUGACUAUAAGUUAAUAGGUAGACUGUUCGUCUUCCAAACGAAGUGUGUC

DG3881         GAUUCGAAUUCGACUAGUCAUA
//
# STOCKHOLM 1.0
#=GF AU Koala

DT5060         GCCCUAGUAGCUCAGCGCCAGAGCGCCGGUCUUGUAAUCCGGAAGUCGGA

DT5060         GGUUAAAACCCUCCCUAGUGCU
//
# STOCKHOLM 1.0
#=GF AU Koala

DI2620         GGGCUAUUAGCUCAGCGGUAGAGCGCGCGCCCCUGAUAAGGGCGAGGUCU

DI2620         CUGGUUCAAAUCCAGGAUAGCCCA
//
# STOCKHOLM 1.0
#=GF AU Koala

DG2700         GCGGGUAUAGUUUAGUGGUAAAAGCCCUAGCCUUCCAAGCUAACGAUGCG

DG2700         GGUUCGAUUCCCGCUACCCGCU
//
# STOCKHOLM 1.0
#=GF AU Koala

DH3120         GGCGGAUGUAGCCAAGUGGAUCAAGGCAGUGGAUUGUGAAUCCACCAUGC

DH3120         GCGGGUUCAAUUCCCGUCGUUCGCCC
//
# STOCKHOLM 1.0
#=GF AU Koala

DQ5360         UAGAAUUUGGUGUAAUUGGGAGCACGAAGAGUUUUGGAUUCUUAGGAGUA

DQ5360         GGUUCGAUUCCUAUAGUUCUAG
//
# STOCKHOLM 1.0
#=GF AU Koala

DG2000         GCGGGAAUAGCUCAGUUGGUAGAGCACGACCUUGCCAAGGUCGGGGUCGC

DG2000         GAGUUCGAGCCUCGUUUCCCGCUCCA
//
# STOCKHOLM 1.0
#=GF AU Koala

DX5120         AGUAAAGUCAGCUAAAAAAGCUUUUGGGCCCAUACCCCAAACAUGUUGGU

DX5120         UAAACCCCUUCCUUUACUA
//
# STOCKHOLM 1.0
#=GF AU Koala

DS1230         GGAGCGAUACUCAAGAGGCCGAAGAGGGCGCACUGCUAACGCGUUAGACG

DS1230         GUUAACCCCGUGCGAGGGUUCAAAUCCCUCUCGCUCCGCCA
//
# STOCKHOLM 1.0
#=GF AU Koala

DS4480         GGAGGUAUGGCUGAGUGGCUUAAGGCAUUGGUUUGCUAAAUCGACAUACA

DS4480         AGAAGAUUGUAUCAUGGGUUCGAAUCCCAUUUCCUCCG
//
# STOCKHOLM 1.0
#=GF AU Koala

DP4980         CAGGAGAUAGUUUAUUAAAAAUAGUAGCUUUGGGAGUUGUAGAUGCAAGU

DP4980         UUAAUUCUUGUUUUCCUGA
//
# STOCKHOLM 1.0
#=GF AU Koala

DL1140         CCCCAAGUGGCGGAAUAGGUAGACGCAUUGGACUUAAAAUCCAACGGGCU

DL1140         UAAUAUCCUGUGCCGGUUCAAGUCCGGCCUUGGGGACCA
//
# STOCKHOLM 1.0
#=GF AU Koala

DI4000         GAAACUAUAAUUCAAUUGGUUAGAAUAGUAUUUUGAUAAGGUACAAAUAU

DI4000         AGGUUCAAUCCCUGUUAGUUUCA
//
# STOCKHOLM 1.0
#=GF AU Koala

DF5200         GUUAAUGUAGCUUAAAAUUUUAUAAAGCAAGACACUGAAAAUGUCUAGAU

DF5200         GGGCAUUACCGCCCCAUCAACA
//
# STOCKHOLM 1.0
#=GF AU Koala

DL4800         ACUAUUUUGGCAGAUUAGUGCAGUAAAUUUAGAAUUUAUUUAUAUAAUUU

DL4800         AAUUAAUUAUAAAUAGUA
//
# STOCKHOLM 1.0
#=GF AU Koala

DW3800         GGGGGAAUAGUUUAACGGUAGAACAACGGUCUUCAAAAUCGUUAGCGUGG

DW3800         GUUCGAAUCCUGCUUCCCUCG
//
# STOCKHOLM 1.0
#=GF AU Koala

DM1660         GGCUACGUAGCUCAGUUGGUUAGAGCACAUCACUCAUAAUGAUGGGGUCA

DM1660         CAGGUUCGAAUCCCGUCGUAGCCACCA
//
# STOCKHOLM 1.0
#=GF AU Koala

DT4080         GUUAUAUUAGCUCAAUUGGUAGAGCAUUCGUUUUGUAAUCGAAAGGUUUG

DT4080         GGGUUCAAAUCCCUAAUAUAACA
//
# STOCKHOLM 1.0
#=GF AU Koala

DW2680         GCGCUCUUAGUUCAGUUCGGUAGAACGCGGGUCUCCAAAACCCGAUGUCG

DW2680         UAGGUUCAAAUCCUACAGAGCGUG
//
# STOCKHOLM 1.0
#=GF AU Koala

DI0220         GGCCCUGUAGCUCAAUGGUUAGCAGCAGUCCCCUCAUAAGGGAAAGGUUA

DI0220         CCAGUUCAAAUCUGGUCUGGGUCA
//
# STOCKHOLM 1.0
#=GF AU Koala

DH5220         GCAAACAUAGUUUAACCCAAACAUUAGAUUGUGAUUCUAAAAAUAGGAGU

DH5220         UUAACCCUCCUUGUUCGCC
//
# STOCKHOLM 1.0
#=GF AU Koala

DC5160         GGCCUUGGGGUGUCAACACGUGGGGUUGCAAACCCCAAGAUGCAGUAUAA

DC5160         UACCUGCCGGGGCUU
//
# STOCKHOLM 1.0
#=GF AU Koala

DI2600         GCAUCCAUGGCUGAAUGGUUAAAGCACCCAACUCAUAAUUGGCGAAUUCA

DI2600         CAGGUUCAAUUCCUGUUGGAUGCA
//
# STOCKHOLM 1.0
#=GF AU Koala

DH5320         GUGAAUAUAGUUUACAAAAAACAUUAGACUGUGAAUCUGACAACAGGAAA

DH5320         UAAACCUCCUUAUUCACC
//
# STOCKHOLM 1.0
#=GF AU Koala

DP4040         ACGAUAGAAACAUGUAUUGGUUCAUGUACUUGCUUUGGGUGUGAGAGUUU

DP4040         GUUAGUUCGAAUCUAACCUAUCCGA
//
# STOCKHOLM 1.0
#=GF AU Koala

DT3200         GCCCUUUUAACUCAGUGGUAGAGUAACGCCAUGGUAAGGCGUAAGUCGUC

DT3200         GGUUCAAAUCCGAUAAAGGGCU
//
# STOCKHOLM 1.0
#=GF AU Koala

DK3230         GGGUUGCUAACUCAAUGGUAGAGUACUCGGCUUUUAACCGACGAGCUCCG

DK3230         GGUUCGAGUCCCGGGCAACCCG
//
# STOCKHOLM 1.0
#=GF AU Koala

DA2600         GGGGAUAUAGCUCAGUUGGUAGAGCGCCGCCCUUGCAAGGCGGAUGUCAG

DA2600         CGGUUCGAGUCCGCUUAUCUCCA
//
# STOCKHOLM 1.0
#=GF AU Koala

DT3280         GCCCCUUUAACUCAGUGGUAGAGUAACGCCAUGGUAAGGCGUAAGUCAUC

DT3280         GGUUCAAAUCCGAUAAGGGGCU
//
# STOCKHOLM 1.0
#=GF AU Koala

DA4080         GGGGUUAUAGUUAAAUUGGUAGAACAAUUGUGUUGCAUGCAAUAGAUAUG

DA4080         AGUUCAAUUCUCAUUAACUCCA
//
# STOCKHOLM 1.0
#=GF AU Koala

DG1660         GCGGGCAUCGUAUAAUGGCUAUUACCUCAGCCUUCCAAGCUGAUGAUGCG

DG1660         GGUUCGAUUCCCGCUGCCCGCUCCA
//
# STOCKHOLM 1.0
#=GF AU Koala

DS1520         GGAGAGUUGGCAGAGCGGUAAUGCAGCGGACUCGAAAUCCGCCGAGCCAA

DS1520         UGUUGAAUUGGGUCGCAGGUUCAAAUCCUGUACUCUCCU
//
# STOCKHOLM 1.0
#=GF AU Koala

DY9991         CCUUCGAUAGCUCAGCUGGUAGAGCGGAGGACUGUAGAUCCUUAGGUCGC

DY9991         UGGUUCGAUUCCGGCUCGAAGGA
//
# STOCKHOLM 1.0
#=GF AU Koala

DL2601         GGGGGUAUGGCGAAAUUGGUAGACGCUGCGGACUUAAAAUCCGUUGGCUU

DL2601         UAAAGACCGUGAGGGUUCAAGUCCCUCUACCCCCA
//
# STOCKHOLM 1.0
#=GF AU Koala

DI2601         GGGCUAUUAGCUCAGUGGUAGAGCGCGCCCCUGAUAAGGGCGAGGUCUCU

DI2601         GGUUCAAGUCCAGGAUAGCCCA
//
# STOCKHOLM 1.0
#=GF AU Koala

DS5000         GGAGAAAUGGCAGACAGGGAUGCAUUUAGCUUGAAACUAAAUAGAGGAAG

DS5000         GUUCGAAUCCUUUUUUCUCUU
//
# STOCKHOLM 1.0
#=GF AU Koala

DM4020         UGCAUUAUGAUGUAAUUGGUAACAUACAAGGCUCAUGUCCUUUUUAUAUA

DM4020         CGUUCAAAUCGUGUUGAUGCAU
//
# STOCKHOLM 1.0
#=GF AU Koala

DE2600         GCCCCCAUCGUCUAGUGGCCUAGGACACCUCUCUUUCAAGGAGGCGACGG

DE2600         GGAUUCGAAUUCCCCUGGGGGUA
//
# STOCKHOLM 1.0
#=GF AU Koala

DI1541         GGGCCUGUAGCUCAGCUGGUUAGAGCGCACGCCUGAUAAGCGUGAGGUCG

DI1541         AUGGUUCGAGUCCAUUCAGGCCCACCA
//
# STOCKHOLM 1.0
#=GF AU Koala

DG1580         GCGGGAGUAGCUCAGUCGGUAGAGCACGACCUUGCCAAGGUCGGGGUCGC

DG1580         GGGUUCAAGUCCCGUCUCCCGCUCCA
//
# STOCKHOLM 1.0
#=GF AU Koala

DG9990         GCAUUGGUGGUUCAGUGGUAGAAUUCUCGCCUGCCACGCGGGAGGCCCGG

DG9990         GUUCGAUUCCCGGCCAAUGCA
//
# STOCKHOLM 1.0
#=GF AU Koala

DK7740         GCCCGGCUAGCUCAGUCGGUAGAGCAUGAGACUCUUAAUCUCAGGGUCGU

DK7740         GGGUUCGAGCCCCACGUUGGGCG
//
# STOCKHOLM 1.0
#=GF AU Koala

DL1220         GGGGGAUUGGCGGAAUUGGCAGACGCACUAGACUUAGGAUCUAGCGUCUU

DL1220         UGACGUAAGGGUUCAAGUCCCUUAUCCCCCACCA
//
# STOCKHOLM 1.0
#=GF AU Koala

DE1230         GGCCCGUUGGAGAAACGGUUAACUCACAUGCCUUUCACGCAUGCAUUCAC

DE1230         GGGUUCGAAUCCCGUACGGGUCACCA
//
# STOCKHOLM 1.0
#=GF AU Koala

DY4500         GGGAGAGUGGCCGAGUGGUUAAAAGCGACAGACUGUAAAUCUGCUGAAGG

DY4500         UUUUCUACGUAGGUUCGAAUCCUGCCUCUCCCA
//
# STOCKHOLM 1.0
#=GF AU Koala

DL5440         ACUUUUAAAGGAUAACAGCUAUCCAUUGACCUUAGGAGUCAAAAACAUUG

DL5440         GUGCAACUCCAAAUAAAAGUA
//
# STOCKHOLM 1.0
#=GF AU Koala

DN7740         GCCUCCGUGGCGCAAUUGGUUAGCGCGUUCGGCUGUUAACCGAAAGGUUG

DN7740         GUGGUUCGAGUCCACCCGGGGGCG
//
# STOCKHOLM 1.0
#=GF AU Koala

DL1310         GCCCGGAUGGUGGAAUGCAGACACGGCGAGCUUAAACCUCGCUGCCCCUU

DL1310         CGAGGGCGUGCCGGUUCAAGUCCGGCUCCGGGCACCA
//
# STOCKHOLM 1.0
#=GF AU Koala

DF4360         GUUCAGGUAGCUCAGCUGGUUAGAGCAAAGGACUGAAAAUCCUUGUGUCA

DF4360         GUGGUUCGAAUCCACUUCUAAGCG
//
# STOCKHOLM 1.0
#=GF AU Koala

DQ1540         UGGGCUAUAGCCAAGCGGUAAGGCAACGGACUUUGACUCCGUCAUGCGUU

DQ1540         GGUUCGAAUCCAGCUAGCCCAG
//
# STOCKHOLM 1.0
#=GF AU Koala

DY7922         CCUUCGAUAGCUCAGCUGGUAGAGCGGAGGACUGUAGAUCCUUAGGUCGC

DY7922         UGGUUCGAUUCCGGCUCGAAGGA
//
# STOCKHOLM 1.0
#=GF AU Koala

DS5040         GGAGAAGUGGCAGAUAGAAAUGCAUGCGGCUUGAAACCGUUGGAUAGAGG

DS5040         UUGAAUUCCUCUCUUCUCUU
//
# STOCKHOLM 1.0
#=GF AU Koala

DY5120         GGUAAGGUGGCCGAGUAAUAGGCGGCGGAUUGUAGCUCCGUGUACAGAGG

DY5120         UUCAAGUCCUCUUCUUAUCA
//
# STOCKHOLM 1.0
#=GF AU Koala

DI2550         GGGCUAUUAGCUCAGUGGUAGAGCGCGCCCCUGAUAAGGGCGAGGUCUCU

DI2550         GGUUCAAGUCCAGGAUAGCCCA
//
# STOCKHOLM 1.0
#=GF AU Koala

DA5220         GAGGCCUUAGCUUAAUUAAAGCGUCUGAUUUGCAUUCAGGAGAUACAGGU

DA5220         UAAUGUCCUGUUGGUCUUA
//
# STOCKHOLM 1.0
#=GF AU Koala

DA2100         GGGGGUUUAGCUCAGUUGGUAGAGCGCCUGCUUUGCAAGCAGGAUGUCAG

DA2100         CGGUUCGAGUCCGCUAACCUCCACCA
//
# STOCKHOLM 1.0
#=GF AU Koala

DM2680         GCCUACUUAACUCAGUGGUUAGAGUAUUGCUUUCAUACGGCGGGAGUCAU

DM2680         UGGUUCAAAUCCAAUAGUAGGUA
//
# STOCKHOLM 1.0
#=GF AU Koala

DS2700         GGAGAGAUGGCUGAGUGGACUAAAGCGGCGGAUUGCUAAUCCGUUGUACA

DS2700         AUUUUUUUGUACCGAGGGUUCGAAUCCCUCUCUUUCCG
//
# STOCKHOLM 1.0
#=GF AU Koala

DS4361         GGAUGGAUGUCUGAGCGGUUGAAAGAGUCGGUCUUGAAAACCGAAGUAUU

DS4361         GAUAAGGAUACCGGGGGUUCGAAUCCCUCUCCAUCCG
//
# STOCKHOLM 1.0
#=GF AU Koala

DS9993         GUAGUCGUGGCCGAGUGGUUAAGGCGAUGGACUUGAAAUCCAUUGGGGUU

DS9993         UCCCCGCGCAGGUUCGAAUCCUGUCGGCUACG
//
# STOCKHOLM 1.0
#=GF AU Koala

DL6200         GGCAAGAUGGCCGAGCGGUCUAAGGCGCCACGUUAAGGCCGUGGUCCGAA

DL6200         AGGGCGUGGGUUCGAAUCCCACUCUUGUCA
//
# STOCKHOLM 1.0
#=GF AU Koala

DM2720         GCCUACUUAACUCAGUGGUUAGAGUAUUGCUUUCAUACGGCGGGAGUCAU

DM2720         UGGUUCAAAUCCAAUAGUAGGUA
//
# STOCKHOLM 1.0
#=GF AU Koala

DA7681         GGGGGCGUAGCUCAGAUGGUAGAGCGCUCGCUUAGCAUGUGAGAGGUACC

DA7681         GGGAUCGAUACCCGGCGCCUCCA
//
# STOCKHOLM 1.0
#=GF AU Koala

DV4980         CCUCGCAGAGCUUGUCAAUCCUAAGCAUCUCUUUUACACAGAGAAGAAGU

DV4980         UUGUGAAAUUCGAACUGCCUGGA
//
# STOCKHOLM 1.0
#=GF AU Koala

DH2700         GCGGAUGUAGCCAAGUGGAUCAAGGCAGUGGAUUGUGAAUCCACCAUGCG

DH2700         CGGGUUCAAUUCCCGUCGUUCGCC
//
# STOCKHOLM 1.0
#=GF AU Koala

DH4700         AAAAAAGUAGUUUAAUUUAAGAACGAUAGGUUGUGGGGCUAUUAGCGGUG

DH4700         UUAACCCUUUUUUA
//
# STOCKHOLM 1.0
#=GF AU Koala

DL2740         GCCGCUAUGGUGAAAUUGGUAGACACGUUGCUCUUAGGAAGCAGUGCUAU

DL2740         AGCAUCUUGGUUCGAGUCCGAGUGGCGGCA
//
# STOCKHOLM 1.0
#=GF AU Koala

DF5121         GCUUACGUAGCUUAAGUAAAGCACAGCACUGAAAAUGCUGAGAUGAGCCC

DF5121         UACGAAAGCUCCGUAAGCA
//
# STOCKHOLM 1.0
#=GF AU Koala

DQ9992         GGUCCCAUGGUGUAAUGGUUAGCACUCUGGACUUUGAAUCCAGCGAUCCG

DQ9992         AGUUCAAAUCUCGGUGGGACCU
//
# STOCKHOLM 1.0
#=GF AU Koala

DM4700         GGUAAAGUAGUCUAAUGAAGGACAGAAGACCUAUGAUUUUCAAGUGUUAU

DM4700         AAUUAACCUUUACUU
//
# STOCKHOLM 1.0
#=GF AU Koala

DL5881         ACUUUUAAAGGAUAACAGCUAUCCAUUGGUCUUAGGCCCCAAAAAUUUUG

DL5881         GUGCAACUCCAAAUAAAAGUA
//
# STOCKHOLM 1.0
#=GF AU Koala

DV6161         GGUCGGAUGGUGUAGUCGGUUAUCACGGUUGCUUUACACGCAACAGGUCU

DV6161         CGAGUUCGAUCCUCGGUCGGAUCA
//
# STOCKHOLM 1.0
#=GF AU Koala

DT1540         GCUUCCAUAGCUCAGCAGGUAGAGCACUUCCAUGGUAAGGAAGAGGUCAG

DT1540         CGGUUCGAGCCCGCUUGGAAGCU
//
# STOCKHOLM 1.0
#=GF AU Koala

DS6320         GUCACUAUGUCCGAGUGGUUAAGGAGUUAGACUUGAAAUCUAAUGGGCUU

DS6320         UGCCCGCGCAGGUUCAAAUCCUGCUGGUGACG
//
# STOCKHOLM 1.0
#=GF AU Koala

DV1661         GCGUCCGUAGCUCAGUUGGUUAGAGCACCACCUUGACAUGGUGGGGGUCG

DV1661         GUGGUUCGAGUCCACUCGGACGCACCA
//
# STOCKHOLM 1.0
#=GF AU Koala

DX5281         AGUAAGGUCAGCUAACUAAGCUAUCGGGCCCAUACCCCGAAAAUGUUGGU

DX5281         UAAACCCUUCCCGUACUA
//
# STOCKHOLM 1.0
#=GF AU Koala

DQ6060         GGUUCCAUAGUAUAGUGGUUAGUACUGGGGACUUUAAAUCCCUUGACCUG

DQ6060         GGUUCGAAUCCCAGUGGGACCU
//
# STOCKHOLM 1.0
#=GF AU Koala

DT1542         GCCGGUGUAGCUCAAUUGGUAGAGCAACUGACUUGUAAUCAGUAGGUUGG

DT1542         GGGUUCAAGUCCUCUUGCCGGCACCA
//
# STOCKHOLM 1.0
#=GF AU Koala

DQ9991         GUCUCUGUGGCGCAAUCGGUUAGCGCGUUCGGCUGUUAACCGAAAGAUUG

DQ9991         GUGGUUCGAGCCCACCCAGGGACG
//
# STOCKHOLM 1.0
#=GF AU Koala

DG9160         GCGUUGGUGGUAUAGUGGUGAGCAUAGCUGCCUUCCAAGCAGUUGACCCG

DG9160         GGUUCGAUUCCCGGCCAACGCA
//
# STOCKHOLM 1.0
#=GF AU Koala

DA7920         GGGGGUGUAGCUCAGUGGUAGAGCGCAUGCUUUGCAUGUAUGAGGUCUUG

DA7920         GGUUCAAUCCCCAGCAUCUCCA
//
# STOCKHOLM 1.0
#=GF AU Koala

DH0660         GGCCGAGGUAGGGUAGUGGCUAUCCUGAAGGACUGUGGAUCCUUCGACCC

DH0660         GGGUUCAAUUCCCGGUCUCGGCCCCA
//
# STOCKHOLM 1.0
#=GF AU Koala

DS5220         AAGAAAGAAGCAUUAAGUGGUUUGAUGCGGUUGGCUUGAAACCAACAUGU

DS5220         GAGGGUUCGAUUCCUUCCUUUCUUG
//
# STOCKHOLM 1.0
#=GF AU Koala

DE1140         GGCCUGUUGGUGAAGCGGUUAACACACACGGUUUUCAUCCGUGGACACAC

DE1140         GGGUUCGAACCCCGUACAGGCUACCA
//
# STOCKHOLM 1.0
#=GF AU Koala

DX3840         GCCGCUUGGAUGGUUCCGGUGUGGGCUCAUUUCCCAUAACUAUAAAGUUC

DX3840         GAUUCUUUAAAGUGGCU
//
# STOCKHOLM 1.0
#=GF AU Koala

DF4500         GUUUAGAUAGCUCAGGUGGUUAGAGCAAAGGACUGAAAAUCCUUGUGUCA

DF4500         GUGGUUCGAAUCCACUUCUAAACA
//
# STOCKHOLM 1.0
#=GF AU Koala

DP0260         CUCCGAUUAGCUCAAUUGGCUAGAGUACACCGUUUGGGGCGGUGGGGUUG

DP0260         AAGGUUCGAGUCCUUCAUUGGAGACCA
//
# STOCKHOLM 1.0
#=GF AU Koala

DS3281         GGAGAGAUGGCCGAGUGGUUGAAGGUGUAGCAUUGGAACUGCUAUGUAGG

DS3281         CUUUUGUUUACCGAGGGUUCGAAUCCCUCUCUUUCCG
//
# STOCKHOLM 1.0
#=GF AU Koala

DT1580         GCCACCCUAGCUCAACCGGCAGAGCACCCGACUUGUAAUCGGGGGGUUGG

DT1580         GGGUUCAACUCCCCUGGGUGGCUCCA
//
# STOCKHOLM 1.0
#=GF AU Koala

DV4880         CAAUUUAAAGCUUAUUAAGUAAAGCAUUUCAUUUACAUUGAAAAGAUUUU

DV4880         UGUGCAAAUCAAUAUAAAUUGA
//
# STOCKHOLM 1.0
#=GF AU Koala

DS4921         AGUUAAUGAGCUUGAACAAGCGUAUGUUUUGAAAACAUAAGAUAGAAUUU

DS4921         AAUUUUCUAUUAACUU
//
# STOCKHOLM 1.0
#=GF AU Koala

DA1180         GGGCCCUUAGCUCAGCUGGGAGAGCACCUGCCUUGCACGCAGGGGGUCGA

DA1180         CGGUUCGAUCCCGUUAGGGUCCACCA
//
# STOCKHOLM 1.0
#=GF AU Koala

DQ4880         UAUAUUUUGGUGUAUGAUGCACAAAAGUUUUUGAUACUUUUAGAAAUAGU

DQ4880         UUAAUUCUAUUAAAUAUAA
//
# STOCKHOLM 1.0
#=GF AU Koala

DD3960         GAAUUAGUAACUUAAUUGGUAGAGGGUUUCCUUGUCACGGAAGCAGAUGC

DD3960         CGGUUCGAUGCCGGUCUAGUUCG
//
# STOCKHOLM 1.0
#=GF AU Koala

DL1541         GCCGGGGUGGUGGAAUUGGCAGACACACAGGACUUAAAAUCCUGCGGUAG

DL1541         GUGACUACCGUGCCGGUUCAAGUCCGGCCCUCGGCA
//
# STOCKHOLM 1.0
#=GF AU Koala

DK9160         GCCCGGCUAGCUCAGUCGGUAGAGCAUGAGACUCUUAAUCUCAGGGUCGU

DK9160         GGGUUCGAGCCCCACGUUGGGCG
//
# STOCKHOLM 1.0
#=GF AU Koala

DW3200         GCGCUCUUUGUUCAGUUCGGUAGAACGCGGGUCUCCAAAACCCGAUGUCG

DW3200         UAGGUUCAAAUCCUACAGAGCGUG
//
# STOCKHOLM 1.0
#=GF AU Koala

DG1140         GCAGGUGUAGUUGAAUGGUAGAACUUCAGCCUUCCAAGCUGAUUGUGAGG

DG1140         GUUCGAUUCCCUUCACCUGCUCCA
//
# STOCKHOLM 1.0
#=GF AU Koala

DA3920         GGGGGUAUAGUAUAAUUGGUAGUACAGCAAUCUUGCUCAUUGCUUGUCAA

DA3920         GGUUCAAAUCCUUGUAUCUCCA
//
# STOCKHOLM 1.0
#=GF AU Koala

DV5980         CAAGAUAUAGCUUAAACAAAGCAUCUAGUUUACACCUAGAAGAUUUCACA

DV5980         CACCAUGAAUAUCUUGA
//
# STOCKHOLM 1.0
#=GF AU Koala

DH7740         GCCGUGAUCGUCUAGUGGUUAGGACCCCACGUUGUGGCCGUGGUAACCCA

DH7740         GGUUCGAAUCCUGGUCACGGCA
//
# STOCKHOLM 1.0
#=GF AU Koala

DN1540         UCCACAGUAGCUCAGUGGUAGAGCUAUCGGCUGUUAACCGAUCGGUCGCA

DN1540         GGUUCGAAUCCUGCCUGUGGAGCCA
//
# STOCKHOLM 1.0
#=GF AU Koala

DK8100         GCCUGGAUAGCUCAAUUGGUAGAGCAUCAGACUUUUAAUCUGAGGGUUCA

DK8100         GGGUUCAAGUCCCUGUUCAGGCG
//
# STOCKHOLM 1.0
#=GF AU Koala

DA2700         GGGGAUAUAGCUCAGUUGGUAGAGCUCCGCUCUUGCAAGGCGGAUGUCAG

DA2700         CGGUUCGAGUCCGCUUAUCUCCA
//
# STOCKHOLM 1.0
#=GF AU Koala

DT2920         GCCCGCUUAGCUCAGAGGUUAGAGCAUCGCAUUUGUAAUGCGAUGGUCAU

DT2920         CGGUUCGAUUCCGAUAGCCGGCU
//
# STOCKHOLM 1.0
#=GF AU Koala

DD0260         GCGACCGGGGCUGGCUUGGUAAUGGUACUCCCCUGUCACGGGAGAGAAUG

DD0260         UGGGUUCAAAUCCCAUCGGUCGCGCCA
//
# STOCKHOLM 1.0
#=GF AU Koala

DP4880         CAAGAGGUAGUUUAUUUUAUAAAAUAUUAAUUUUGGGGAUUAAUGAAAAA

DP4880         GAAAUUUCUUUUCUCUUGA
//
# STOCKHOLM 1.0
#=GF AU Koala

DM1180         GGCGGGGUAGCUCAGUUGGUUAGAGCGUUCGGUUCAUACCCGAAAGGUCG

DM1180         AGAGUUCAACUCUCUCCCCCGCUACCA
//
# STOCKHOLM 1.0
#=GF AU Koala

DT3281         GCCCGCUUAGCUCAGAGGUUAGAGCAUCGCAUUUGUAAUGCGAUGGUCAU

DT3281         CGGUUCGAGUCCGAUAGCCGGCU
//
# STOCKHOLM 1.0
#=GF AU Koala

DX4480         AGCGGGGUAGAGGAAUUGGUCGACUCAUCAGGCUCAUGACCUGAAGACUG

DX4480         CAGGUUCGAAUCCUGUCCCCGCCU
//
# STOCKHOLM 1.0
#=GF AU Koala

DL4502         GCGGAUAUGAUGGAAUUGGUAGACAUGCCAGGUUUAGGUUCUGGUGACCA

DL4502         UAAUGUUCGUGGGGGUUCGAGUCCCUCUAUCCGUA
//
# STOCKHOLM 1.0
#=GF AU Koala

DA1542         GGGGCCUUAGCUCAGCUGGGAGAGCGCCUGCUUUGCACGCAGGAGGUCAG

DA1542         CGGUUCGAUCCCGCUAGGCUCCA
//
# STOCKHOLM 1.0
#=GF AU Koala

DG4500         GCGGAAAUAGCUUAAUGGUAGAGUAUAGCCUUGCCAAGGCUAAGGUUGAG

DG4500         GGUUCAAGUCCCUUUUUCCGCU
//
# STOCKHOLM 1.0
#=GF AU Koala

DR1662         GCGCCCUUAGCUCAGUUGGAUAGAGCAACGACCUUCUAAGUCGUGGGCCG

DR1662         CAGGUUCGAAUCCUGCAGGGCGCGCCA
//
# STOCKHOLM 1.0
#=GF AU Koala

DS1663         GGUGAGGUGGCCGAGAGGCUGAAGGCGCUCCCCUGCUAAGGGAGUAUGCG

DS1663         GUCAAAAGCUGCAUCCGGGGUUCGAAUCCCCGCCUCACCGCCA
//
# STOCKHOLM 1.0
#=GF AU Koala

DE2440         GCCCCCAUCGUCUAGAGGCCUAGGACACCUCCCUUUCACGGAGAAAACGC

DE2440         GGAUUCGAAUUCCGCUGGGGGUA
//
# STOCKHOLM 1.0
#=GF AU Koala

DT9991         GGCUCCAUAGCUCAGGGGUUAGAGCACUGGUCUUGUAAACCAGGGGUCGC

DT9991         GAGUUCAAAUCUCGCUGGGGCCU
//
# STOCKHOLM 1.0
#=GF AU Koala

DL2701         GGGGAUAUGGCGAAAUCGGUAGACGCUACGGACUUAAAAUCCGUCGACUU

DL2701         UCUAAGUCGUGAGGGUUCAAGUCCCUCUAUCCCCA
//
# STOCKHOLM 1.0
#=GF AU Koala

DA4800         AGGGUAAUAGUUAAUUAUAACAUUUAAUUUGCACUUAAAAAGUAUUGAAU

DA4800         UUAAUUCAAUUUACCUUA
//
# STOCKHOLM 1.0
#=GF AU Koala

DV1140         GGAGUGUUAGCUCAGCUGGGAGAGCUCCUGCCUUACAAGCAGGCGGUCAU

DV1140         AGGUUCAAGUCCUAUACACUCCACCA
//
# STOCKHOLM 1.0
#=GF AU Koala

DH4360         GGCGGAUGUAGCCAAGUGGAUCAAGGCAGUGGAUUGUGAAUCCACCACGC

DH4360         GCGGGUUCAAUCCCCGUCGUUCGCC
//
# STOCKHOLM 1.0
#=GF AU Koala

DV3880         AAGAAAUUAGCUCAGUUGGUAGAGCGUUCGUUUUACACACGAAGGUCAGG

DV3880         UGUUCAAAUCACCUAUUUCUUA
//
# STOCKHOLM 1.0
#=GF AU Koala

DL2602         GCCGCUAUGGUGAAAUUGGUAGACACGCUGCUCUUAGGAAGCAGUGCUAA

DL2602         GGCUUCUCGGUUCGAAUCCGAGUAGCGGCA
//
# STOCKHOLM 1.0
#=GF AU Koala

DX2680         AGCGGAGUAGAGCAGUUUGGUAGCUCACGAGGCUCAUAACCUUGAGGUCA

DX2680         CGGGUUCGAUUCCCGUCUCCGCAC
//
# STOCKHOLM 1.0
#=GF AU Koala

DN1541         UCCGCAGUAGCUCAGUGGUAGAGCUAUCGGCUGUUAACCGAUCGGUCGUA

DN1541         GGUUCGAAUCCUACCUGCGGAG
//
# STOCKHOLM 1.0
#=GF AU Koala

DF2520         GCUGGGAUAGCUCAGUUGGUAGAGCGGAGGACUGAAAAUCCUUGUGUCAC

DF2520         CAGUUCAAAUCUGGUUCCUAGCA
//
# STOCKHOLM 1.0
#=GF AU Koala

DK5360         CACUAAGAAGCUAUAUAGCACUAACCUUUUAAGUUAGAGAUUGAGAGCCA

DK5360         UAUACUCUCCUUGGUGA
//
# STOCKHOLM 1.0
#=GF AU Koala

DR6052         GUCCGUGUGGCUCAAUGGAAGAGCAUCUGACUACGGAUCAGAGGGUUGCA

DR6052         GGUUCGAAUCCUGUCACGGAUG
//
# STOCKHOLM 1.0
#=GF AU Koala

DV5280         CACAGUGUAGCUUAAUCACAAAGCAUCUGGCCUACACCCAGAAGAAUUCA

DV5280         UAAAAAUGAACACUUUGA
//
# STOCKHOLM 1.0
#=GF AU Koala

DA1540         GGGGCCUUAGCUCAGCUGGGAGAGCGCCUGCUUUGCACGCAGGAGGUCAG

DA1540         CGGUUCGAUCCCGCUAGGCUCCA
//
# STOCKHOLM 1.0
#=GF AU Koala

DI3220         GCAUCCAUGGCUGAAUGGUUAAAGCGCCCAACUCAUAAUUGGCGAUACCG

DI3220         CGGGUUCAAUUCCUGCUGGAUGCA
//
# STOCKHOLM 1.0
#=GF AU Koala

DH5080         GAUUAAAGUAGUUUAAGAAAAGCAUCAGCCUGUGGAGCUGAAGACGCCAG

DH5080         UAAACUCUGGCUUAAAUCC
//
# STOCKHOLM 1.0
#=GF AU Koala

DE6161         UCCUCAUUGGUGUAGUCGGUAACACUCUAGUCUUUCACACUGGUACCUCG

DE6161         GGUUCGAUUCCCGAAUGGGGAG
//
# STOCKHOLM 1.0
#=GF AU Koala

DN5020         UGAGUUGUAGCCUAGUGGAAAGGCGUUUGGCCGUUAACUAAAAGACAGCA

DN5020         AGAUCAAUACUUGCCAGCUCAG
//
# STOCKHOLM 1.0
#=GF AU Koala

DS6283         GGCACUAUGGCCGAGUGGUUAAGGCGACAGACUUGAAAUCUGUUGGGCUC

DS6283         UGCCCGCGCUGGUUCAAAUCCUGCUGGUGUCG
//
# STOCKHOLM 1.0
#=GF AU Koala

DL5520         ACUUUUAAAGGAUAACAGCUAUCCAUUGACCUUAGGAGUCAAAAACAUUG

DL5520         GUGCAACUCCAAAUAAAAGUA
//
# STOCKHOLM 1.0
#=GF AU Koala

DD6320         UCUCCUUUAGUAUAGGGGUAGUACACAAGCCUGUCACGCUUGCAGCCCGG

DD6320         GUUCGAAUCCCGGAGGGAGAG
//
# STOCKHOLM 1.0
#=GF AU Koala

DR5040         UGAGAGUUAGUUUAAGAAGAACCCCUGAUUUCGGCUCAGAAGGCUUUGGU

DR5040         UAAAGUCCAAAACUCUUUA
//
# STOCKHOLM 1.0
#=GF AU Koala

DY1660         GGUGGGGUUCCCGAGCGGCCAAAGGGAGCAGACUGUAAAUCUGCCGUCAC

DY1660         AGACUUCGAAGGUUCGAAUCCUUCCCCCACCACCA
//
# STOCKHOLM 1.0
#=GF AU Koala

DN4500         UCUUUAGUAGCUCAGCGGUUAGAGCAAAUGGCUGUUAACUAUUGGGUCGU

DN4500         UGGUUCGAAUCCAACCUAGAGAG
//
# STOCKHOLM 1.0
#=GF AU Koala

DS9990         GUAGUCGUGGCCGAGUGGUUAAGGCGAUGGACUUGAAAUCCAUUGGGGUU

DS9990         UCCCCGCGCAGGUUCGAAUCCUGCCGACUACG
//
# STOCKHOLM 1.0
#=GF AU Koala

DN5220         UAGGCAGAAGCCAAUUGGUGUUGGCAUUUAGCUGUUAACUAAAAUUGUAU

DN5220         GGGAUCGAAGCCCAUCUGUCUAG
//
# STOCKHOLM 1.0
#=GF AU Koala

DM1260         GGCGGGAUAGCUCAGCUGGUUAGAGCGCUCGGCUCAUACCCGGGAGGUCA

DM1260         AGAGUUCAAGUCUCUUUCUCGCUACCA
//
# STOCKHOLM 1.0
#=GF AU Koala

DY6280         CUCUCGGUAGCCAAGUUGGUUUAAGGCGCAAGACUGUAAAUCUUGAGAUC

DY6280         GGGCGUUCGACUCGCCCCCGGGAGA
//
# STOCKHOLM 1.0
#=GF AU Koala

DT5880         GUCCUUGUAGUAUAAACUAAUACACCAGUCUUGUAAACCGGAGAUGAAAA

DT5880         CCUUUUUCCAAGGACA
//
# STOCKHOLM 1.0
#=GF AU Koala

DN2920         UCCUCAGUAGCUCAGUGGUAGAGCGGUCGGCUGUUAACCGAUUGGUCGUA

DN2920         GGUUCGUAACCUACUUGGGGAG
//
# STOCKHOLM 1.0
#=GF AU Koala

DY4480         GGGAGAGUGGCCGAGCGGUCAAAAGCGACAGACUGUAAAUCUGUUGAAGG

DY4480         UUUUCUACGUAGGUUCGAAUCCUGCCUCUCCCA
//
# STOCKHOLM 1.0
#=GF AU Koala

DG1500         GCGGAAGUAGUUCAGUGGUAGAACAUCACCUUGCCAUGGUGGGGGUCGCG

DG1500         GGUUCGAAUCCCGUCUUCCGCU
//
# STOCKHOLM 1.0
#=GF AU Koala

DW5360         AGGAAUUUAGGUUAAACAGACCAAGAGCCUUCAAAGCCCUAAGCAAGUAC

DW5360         AAUUUACUUAAUUCCUG
//
# STOCKHOLM 1.0
#=GF AU Koala

DK1540         GAGCCAUUAGCUCAGUUGGUAGAGCAUCUGACUUUUAAUCAGAGGGUCGA

DK1540         AGGUUCGAGUCCUUCAUGGCUCACCA
//
# STOCKHOLM 1.0
#=GF AU Koala

DR5120         GAGUUGUUAGUCUAAACAAGACAGUUGUUUUCGGCACAACAAAUUAUGGU

DR5120         UAAACCCCAUAAUAACUCU
//
# STOCKHOLM 1.0
#=GF AU Koala

DT2701         GCCCUUUUAACUCAGUGGUAGAGUAAUGCCAUGGUAAGGCAUAAGUCAUC

DT2701         GGUUCAAAUCCGAUAAAGGGCU
//
# STOCKHOLM 1.0
#=GF AU Koala

DE4240         GUCCCUUUCGUCCAGUGGUUAAGGACAUCGUCUUUUCAUGUCGAAGACAC

DE4240         GGGUUCCAUUCCCGUAAGGGAUA
//
# STOCKHOLM 1.0
#=GF AU Koala

DI1230         GGACCCGUAGCUCAGUUGGUUAGAGCUACCGGCUCAUAACCGGUCGGUCG

DI1230         UUGGUUCGAGUCCAACCGGGUCCACCA
//
# STOCKHOLM 1.0
#=GF AU Koala

DL3361         GGGGAUAUGGCGAAAUUGGUAGACGCUACGGACUUAAAAUCCGUCGACUU

DL3361         UAAAAAUCGUGAGGGUUCAAGUCCCUCUAUCCCCA
//
# STOCKHOLM 1.0
#=GF AU Koala

DG1661         GCGGGAAUAGCUCAGUUGGUAGAGCACGACCUUGCCAAGGUCGGGGUCGC

DG1661         GAGUUCGAGUCUCGUUUCCCGCUCCA
//
# STOCKHOLM 1.0
#=GF AU Koala

DQ2700         UGGGGCGUGGCCAAGUGGUAAGGCAGCGGGUUUUGGUCCCGUUACUCGGA

DQ2700         GGUUCGAAUCCUUCCGUCCCAG
//
# STOCKHOLM 1.0
#=GF AU Koala

DS4080         GGAUGGUUGACUGAGUGGUUUAAGGUGUGAUAUUUGAGCUAUCAUUAGUU

DS4080         UAAUAACUACGUAGGUUCAAAUCCUACAUCAUCCG
//
# STOCKHOLM 1.0
#=GF AU Koala

DE3880         GACCCAAUGGUCAAGAUGGUUAAGACAUAACAUUUUCACUGUUAGUGCGG

DE3880         GAGUUCAAUCCUCCCUUGGGUUG
//
# STOCKHOLM 1.0
#=GF AU Koala

DC4500         GGCUAAGUAACAUAAGGGUAAUGUAUUGGAUUGCAAAUCCUAUAAAGAUG

DC4500         GUUCGAAUCCGUCCUUAGCCU
//
# STOCKHOLM 1.0
#=GF AU Koala

DM3920         ACCUGGGUAGUUUAAAGGUAAAACCUUAAUUUCAUACAUUAAAGAUGAGA

DM3920         AUUCGAUUUUCUCCCCAGGUN
//
# STOCKHOLM 1.0
#=GF AU Koala

DW4880         AAGGCUUUAAGUUAACUAAACUAAUAGCCUUCAAAGCUGUAAAUAAAGGG

DW4880         UAUUCCUUUAAGUCUUA
//
# STOCKHOLM 1.0
#=GF AU Koala

DH2880         GGCGGAUGUAGCCAAGUGGAUCAAGGCAGUGGAUUGUGAAUCCACCAUGC

DH2880         GCGGGUUCAAUUCCCGUCAUUCGCCC
//
# STOCKHOLM 1.0
#=GF AU Koala

DW6740         GGAUCCGUGGCGCAAUGGUAGCGCGUCUGACUCCAGAUCAGAAGGUUGCG

DW6740         UGUUCGAUUCACGUCGGGUUCACCA
//
# STOCKHOLM 1.0
#=GF AU Koala

DS1140         GGAAGAUUACCCAAGUCCGGCUGAAGGGAUCGGUCUUGAAAACCGAGAGU

DS1140         CGGGGAAACCGAGCGGGGGUUCGAAUCCCUCAUCUUCCGCCA
//
# STOCKHOLM 1.0
#=GF AU Koala

DA1660         GGGGCUAUAGCUCAGCUGGGAGAGCGCCUGCUUUGCACGCAGGAGGUCUG

DA1660         CGGUUCGAUCCCGCAUAGCUCCACCA
//
# STOCKHOLM 1.0
#=GF AU Koala

DH5600         GUAAUUAUAGUUUAGCUAAAACAUUAGAUUGUGAAUCUAAUAAUAGAAGA

DH5600         AUAUAACUUCUUAAUUACC
//
# STOCKHOLM 1.0
#=GF AU Koala

DR3320         GGGCCUGUAGCUCAGAGGAUUAGAGCACGUGGCUACGAACCACGGUGUCG

DR3320         GGGGUUCGAAUCCCUCCUCGCCCA
//
# STOCKHOLM 1.0
#=GF AU Koala

DV6160         GUUCGGAUGGUGUAGUCGGUUAUCACGAAUCCUUAACACGGAUUAGGUCG

DV6160         UGGGUUCGAUUCCCGCUCUGAAUA
//
# STOCKHOLM 1.0
#=GF AU Koala

DG2640         GCGAGCGUAGUUCAAUGGUAAAACAUCUCCUUGCCAAGGAGAAGAUACGG

DG2640         GUUCGAUUCCCGCCGCUCGCC
//
# STOCKHOLM 1.0
#=GF AU Koala

DX6280         GGCGCCGUGGCGCAGUGGAAGCGCGCAGGGCUCAUAACCCUGAUGUCCUC

DX6280         GGAUGGAAACCGAGCGGCGCUA
//
# STOCKHOLM 1.0
#=GF AU Koala

DS7740         GCAGUCGUGGCCGAGCGGUUAAGGCGUCUGACUAGAAAUCAGAUUCCCUC

DS7740         UGGGAGCGUAGGUUCGAAUCCUACCGACUGCG
//
# STOCKHOLM 1.0
#=GF AU Koala

DK9990         GCCCGGAUAGCUCAGUCGGUAGAGCAUCAGACUUUUAAUCUGAGGGUCCA

DK9990         GGGUUCAAGUCCCUGUUCGGGCG
//
# STOCKHOLM 1.0
#=GF AU Koala

DL1231         GCGGGUGUGGCGAAAUUGGCAGACGCACUAGACUUAGGAUCUAGCGCUUU

DL1231         ACGGCAUGCAGGUUCAAGUCCUGUCACCCGCACCA
//
# STOCKHOLM 1.0
#=GF AU Koala

DC2440         GGCGGCAUAGCCAAGCGGUAAGGCCGUGGAUUGCAAAUCCUCUAUUCCCC

DC2440         AGUUCAAAUCUGGGUGCCGCCU
//
# STOCKHOLM 1.0
#=GF AU Koala

DK5080         CCUUAAUUAGCUUAUUUAAAGCUUUAGACUCUUAAUUUAAAGAAAUUAGC

DK5080         UAAUACCUAUUAUUAAGGA
//
# STOCKHOLM 1.0
#=GF AU Koala

DG4800         AUUUAUAUAGUAUAUAAUUGUAUAUGUGACUUCCAAUCACAAGGACUAAA

DG4800         UAAUUUUAGUAUAAAUA
//
# STOCKHOLM 1.0
#=GF AU Koala

DE6320         UCCGUUGUGGUCCAACGGCUAGGAUUCGUCGCUUUCACCGACGCGGUCGG

DE6320         GGUUCGACUCCCCGCAACGGAG
//
# STOCKHOLM 1.0
#=GF AU Koala

DV9995         GUUUCCGUAGUGUAGCGGUUAUCACAUUCGCCUCACACGCGAAAGGUCCC

DV9995         CGGUUCGAUCCCGGGCGGAAACA
//
# STOCKHOLM 1.0
#=GF AU Koala

DR3280         GCGUCCAUAGUCUAAUGGAUAGGACAUAGGUCUUCUAAACCUUUGGUAUA

DR3280         GGUUCAAAACCUAUUGGACGCA
//
# STOCKHOLM 1.0
#=GF AU Koala

DV5950         CAAGAUAUAGCUUAAAUAAAGCACCUAGUUUACACCUAGAAGAUUUCACA

DV5950         CGCCACGAAUAUCUUGA
//
# STOCKHOLM 1.0
#=GF AU Koala

DA2570         GGGGGUAUAGCUCAGUUGGUAGAGCGCUGCCUUUGCAAGGCAGAUGUCAG

DA2570         CGGUUCGAGUCCGCUUAUCUCCA
//
# STOCKHOLM 1.0
#=GF AU Koala

DN1140         GGCUUUUUAGCUCAGCAGGUAGAGCAACCGGCUGUUAACCGGUUUGUCAC

DN1140         AGGUUCGAGCCCUGUAAAAGCCGCCA
//
# STOCKHOLM 1.0
#=GF AU Koala

DE9991         UCCCUGGUGGUCUAGUGGCUAGGAUUCGGCGCUUUCACCGCCGCGGCCCG

DE9991         GGUUCGAUUCCCGGUCAGGAAU
//
# STOCKHOLM 1.0
#=GF AU Koala

DR2700         GCGUCCAUUGUCUAAUGGAUAGGACAGAGGUCUUCUAAACCUUUGGUAUA

DR2700         GGUUCAAAUCCUAUUGGACGCU
//
# STOCKHOLM 1.0
#=GF AU Koala

DI6280         GGUCUCUUGGCCCAGUUGGUUAAGGCACCGUGCUAAUAACGCGGGGAUCA

DI6280         GCGGUUCGAUCCCGCUAGAGACCA
//
# STOCKHOLM 1.0
#=GF AU Koala

DG2521         GCGGGUAUAGCUCAGUUGGUAGAGCGUGGUCCUUCCAAGUCCAAUGUUGC

DG2521         GUGUUCGAAUCACGUUACCCGCU
//
# STOCKHOLM 1.0
#=GF AU Koala

DY2680         GGGUCGAUGCCCGAGUGGUUAAUGGGGACGGACUGUAAAUUCGUUGACAA

DY2680         UGUCUACGCUGGUUCAAAUCCAGCUCGGCCCA
//
# STOCKHOLM 1.0
#=GF AU Koala

DR6050         GCCCCCGUAGCCCAAUGGAUAAGGCGUUCGCUUCCUAAGCGAAAGAUUGC

DR6050         GGGUUCGAGUCCCGCCGGAGGUA
//
# STOCKHOLM 1.0
#=GF AU Koala

DY7920         CCUUCGAUAGCUCAGCUGGUAGAGCGGAGGACUGUAAAUCCUUAGGUCGC

DY7920         UGGUUCGAUUCCGGCUCGAAGGA
//
# STOCKHOLM 1.0
#=GF AU Koala

DL4070         GCUAUUUUGGUGGAAUUGGUAGACACGACGCACUUAAAAUGCGUUACUAU

DL4070         AAAAGUAUAAAAGUUCAAGUCUUUUAAGUAGCA
//
# STOCKHOLM 1.0
#=GF AU Koala

DW4480         GCGCUCUUAGUUCAGUUCGGUAGAACGUGGGUCUCCAAAACCCAAUGUCG

DW4480         UAGGUUCAAAUCCUACAGAGCGUG
//
# STOCKHOLM 1.0
#=GF AU Koala

DW4000         AAGGAUAUAGUUUAAUGGUAAAACAGUUGAUUUCAAAUCAAUCAUUAGGA

DW4000         GUUCGAAUCUCUUUAUCCUUG
//
# STOCKHOLM 1.0
#=GF AU Koala

DX5360         AGUAAGGUCAGCUAAUUAAGCUAUCGGGCCCAUACCCCGAAAAUGUUGGU

DX5360         UUAUAUCCUUCCCGUACUA
//
# STOCKHOLM 1.0
#=GF AU Koala

DD6220         UUCUCGUUAGUAUAGUGGUUAGUAUACCCGCCUGUCACGCGGGUGACCCG

DD6220         GGUUCAAUUCCCGGACGGGAAG
//
# STOCKHOLM 1.0
#=GF AU Koala

DL5041         GCUAAAAUAGCAAAGUGGUUAAUGCAGAAGGCCUAAGACCUUCCUAUCAA

DL5041         AGGUUCAACUCCCUUUUUUAGCU
//
# STOCKHOLM 1.0
#=GF AU Koala

DP9160         GGCUCGUUGGUCUAGGGGUAUGAUUCUCGCUUCGGGUGCGAGAGGUCCCG

DP9160         GGUUCAAAUCCCGGACGAGCCC
//
# STOCKHOLM 1.0
#=GF AU Koala

DK4760         CAUCAGAUGACUGAAAGUAAGUAAUGGUCUCUUAAACCAAAAAAUAGUAA

DK4760         AUUAACGUUUACUUCUGAUGA
//
# STOCKHOLM 1.0
#=GF AU Koala

DG4880         AUCUAUAUAGUAUAAAAGUAUAUUUGACUUCCAAUCAUAAGGUCUAUUAA

DG4880         UAAAUAGUAUAGAUA
//
# STOCKHOLM 1.0
#=GF AU Koala

DL9161         GUCAGGAUGGCCGAGUGGUCUAAGGCGCUGCGUUCAGGUCGCAGUCUCCC

DL9161         CUGGAGGCGUGGGUUCGAAUCCCACUCCUGACA
//
# STOCKHOLM 1.0
#=GF AU Koala

DT0740         GCCUCAGUGGCUCAGCCUGGUAGAGCGCCUGACUUGUAAUCAGGUGGUCG

DT0740         GGGGUUCGAAUCCCCCCUGGGGCU
//
# STOCKHOLM 1.0
#=GF AU Koala

DV5930         CGAGAUAUAGCUUAAACAAAGCAUCUAGUUUACACCUAGAAGAUUUCACA

DV5930         CAUCAUGAAUAUCUUGA
//
# STOCKHOLM 1.0
#=GF AU Koala

DQ6281         GGUCCUAUAGUGUAGUGGUUAUCACUUUCGGUUCUGAUCCGAACAACCCC

DQ6281         AGUUCGAAUCCGGGUGGGACC
//
# STOCKHOLM 1.0
#=GF AU Koala

DL7741         GUCAGGAUGGCCGAGUGGUCUAAGGCGCUGCGUUCAGGUCGCAGUCUACU

DL7741         CUGUAGGCGUGGGUUCGAAUCCCACUUCUGACA
//
# STOCKHOLM 1.0
#=GF AU Koala

DA1860         GGGGCAUUAGCUCAGCUGGGAGAGCGCCUGCUUUGCACGCAGGAGGUCAG

DA1860         CGGUUCGAUCCCGCUAUUCUCCACCA
//
# STOCKHOLM 1.0
#=GF AU Koala

DV3200         AGGGGUAUAACUCAGCGGUAGAGUGUCACCUUGACGUGGUGGAAGUCAUC

DV3200         AGUUCGAACCUGAUUAUCCCUA
//
# STOCKHOLM 1.0
#=GF AU Koala

DN4440         UCCUCAGUAGCUCAGUGGUAGAGCGGUCGGCUGUUAACUGACUGGUCGUA

DN4440         GGUUCGAAUCCUACUUGGGGAG
//
# STOCKHOLM 1.0
#=GF AU Koala

DG4840         AUCUAUAUAGUAUAAAAGUAUAUUUGACUUCCAAUCAUAAGGUCUAUUAA

DG4840         UUAAUAGUAUAGAUA
//
# STOCKHOLM 1.0
#=GF AU Koala

DD3880         GGGUUAGUAGUUUAAUAGGUAAAGCGCUUUUUUGUCAAGGAAGUUUAUGC

DD3880         CGGUUCAAGUCCGGCCUAACCCG
//
# STOCKHOLM 1.0
#=GF AU Koala

DV1350         GGACGAUUAGCUCAGCGGGAGAGCGCUUCCCUGACACGGAAGAGGUCACU

DV1350         GGUUCAAUCCCAGUAUCGUCCA
//
# STOCKHOLM 1.0
#=GF AU Koala

DL4840         UCUAAUAUGGCAGAUUAGUGCAAUAGAUUUAAGCUCUAUAUAUAAAGUAU

DL4840         UUUACUUUUAUUAGAA
//
# STOCKHOLM 1.0
#=GF AU Koala

DV3960         AAGAAAUUAGCUCAACGGUAGAGCAACCGUUUUACACACGGAAGGCUAUG

DV3960         AGUUCGAAUCUCCUAUUUCUUACCA
//
# STOCKHOLM 1.0
#=GF AU Koala

DN4800         UUAAUUGAAACCAAAAAGAGGUAUAUCACUGUUAAUGAUAUAAUUGAAUA

DN4800         UUAUUAUUCCAAUUAAG
//
# STOCKHOLM 1.0
#=GF AU Koala

DG4070         AUGAGUAUAAGUUAAUGGUUAAACUAAAUGUCUUCCACACAUUCCAUGUG

DG4070         AGUUCGAUUCUCACUACUCAUA
//
# STOCKHOLM 1.0
#=GF AU Koala

DI2520         GGGCUAUUAGCUCAGUUGGUUAGAGCAUACCCUUGAUAAGGGUAAGGUCG

DI2520         CUAGUUCAAGUCUAGCAUGGCCCU
//
# STOCKHOLM 1.0
#=GF AU Koala

DD4500         GGGGAAAUAGCUUAGUGGUUUAUAGCGCUGGUCUGUCAAGCCAGAAGUCG

DD4500         CGGGUUCAAAUCCCGUUUUUCCCG
//
# STOCKHOLM 1.0
#=GF AU Koala

DR2480         GGGUGUGUAGCUCAGUGGACUAGAGCACGUGGCUACGAACCACGGUGUCG

DR2480         GGGGUUCGAAUCCCUCCUCGCCCG
//
# STOCKHOLM 1.0
#=GF AU Koala

DK3220         GGGUUGCUAACUCAAUGGUAGAGUACUCGGCUUUUAACCGACGAGCUCCG

DK3220         GGUUCGAGUCCCGGGCAACCCG
//
# STOCKHOLM 1.0
#=GF AU Koala

DE6321         UCCGUCAUGGUCCAGUGGCUAGGAUUCAUCGCUCUCACCGAUGCGGCGGG

DE6321         GGUUCGAUUCCCCCUGACGGAG
//
# STOCKHOLM 1.0
#=GF AU Koala

DP5080         CAGGAGAAAGUUUAAUAAAAAACCGCAGCUUUGGAAGUUGCAAUGUAAGG

DP5080         UAAGCCUUAUUCUCUUGA
//
# STOCKHOLM 1.0
#=GF AU Koala

DH5720         GUAAAUAUAGUUUAACCAAAACAUCAGAUUGUGAAUCUGACAACAGAGGC

DH5720         UCACGACCCCUUAUUUACC
//
# STOCKHOLM 1.0
#=GF AU Koala

DG5040         ACUCUAUGAGUACAAACGUACCUUUGACUUCCAAUCAAAUAGCUCUUAGG

DG5040         GAAAAUCUAAGAUAGAGUA
//
# STOCKHOLM 1.0
#=GF AU Koala

DL1141         GGGGAUUGGCGGAAUUGGCAGACGCACUAGACUUAGGAUCUAGCGUCUUU

DL1141         GACGUAAGGGUUCAAGUCCCUUAUCCCCCACCA
//
# STOCKHOLM 1.0
#=GF AU Koala

DV9992         GUUUCCGUAGUGUAGUGGUCAUCACGUUCGCCUAACACGCGAAAGGUCCC

DV9992         CGGUUCGAAACCGGGCGGAAACA
//
# STOCKHOLM 1.0
#=GF AU Koala

DR2540         GGGCUCAUCGUCUAAUGGAUCAGGACAGGGACCUUCUAAGUCUCUAAUGU

DR2540         AGGUUCGAAUCCUACUGAGCCUA
//
# STOCKHOLM 1.0
#=GF AU Koala

DI2760         GCAUCCAUGGCUGAAUGGUUAAAGCGCCCAACUCAUAAUUGGCGAUAUCG

DI2760         UAGGUUCAAUUCCUACUGGAUGCA
//
# STOCKHOLM 1.0
#=GF AU Koala

DF5041         GCAAAGGUAGCUUAACACAUUAAAGCAUAGCACUGAAAAUGCUUCAAAGA

DF5041         GAGUUAAAGUCCCUCCCUUAGCA
//
# STOCKHOLM 1.0
#=GF AU Koala

DP5200         CAAGGAAUAGUUUAUGUAGAAUUCCAGCUUUGGGUGUUGGUGGUGAGGUU

DP5200         UAAUGUCUCUUCCUUGA
//
# STOCKHOLM 1.0
#=GF AU Koala

DL5680         ACUUUUAAAGGAUAGAAGUAAUCCAUUGGCCUUAGGAGCCAAAAAAUUGG

DL5680         UGCAACUCCAAAUAAAAGUA
//
# STOCKHOLM 1.0
#=GF AU Koala

DP1500         CGGGAAGUGGCUCAGUUUGGUAGAGCACCUGGUUUGGGACCAGGGGGUCG

DP1500         CAGGUUCAAAUCCUGUCUUCCCGA
//
# STOCKHOLM 1.0
#=GF AU Koala

DS4441         GGAGGUAUGGCUGAGUGGCUUAAGGCAUUGGUUUGCUAAAUCGACAUACA

DS4441         AGAAGAUUGUAUCAUGGGUUCGAAUCCCAUUUCCUCCG
//
# STOCKHOLM 1.0
#=GF AU Koala

DF3800         GCUUAAGUAGCUCAGUGGUAGAGCGUCAGGCUGAAAACCUGAAGGUCAUU

DF3800         GGUCCGAUUCCAUUCUUAGGCA
//
# STOCKHOLM 1.0
#=GF AU Koala

DC2720         GGCGGCAUGGCCAAGUGGUAAGGCAGGGGACUGCAAAUCCUUUACCCCCA

DC2720         GUUCAAAUCUGGGUGCCGCCU
//
# STOCKHOLM 1.0
#=GF AU Koala

DS3280         GGAGAGAUGGCUGAGUGGUUGAUAGCUCCGGUCUUGAAAACCGGCAUAGU

DS3280         UCUUUAUUCAGAACUAUCGAGGGUUCGAAUCCCUCUCUCUCCU
//
# STOCKHOLM 1.0
#=GF AU Koala

DW4360         GCGCUCUUAGUUCAGUUCGGUAGAACGCGGGUCUCCAAAACCCGAUGUCG

DW4360         UAGGUUCAAAUCCUACAGAGCGUG
//
# STOCKHOLM 1.0
#=GF AU Koala

DH3280         GGCGGAUGUAGCCAAGUGGAUUAAGGCAGUGGAUUGUGAAUCCACCAUUC

DH3280         GCGGGUUCAAUUCCCGUCGUUCGCCC
//
# STOCKHOLM 1.0
#=GF AU Koala

DC4480         GGCGGCAUGGCCAAGCGGUAAGGCAGGGGACUGCAAAUCCUUUAUCCCCA

DC4480         GUUCAAAUCUGGGUGUCGCCU
//
# STOCKHOLM 1.0
#=GF AU Koala

DL2920         GCCGCUAUGGUGAAAUUGGUAGACACGCUGCUCUUAGGAAGCAGUGCUAA

DL2920         UGCAUCUCGGUUCGAGUCCGAGUGGCGGCA
//
# STOCKHOLM 1.0
#=GF AU Koala

DX4440         AGCGGGGUAGAGGAAUUGGUCAACUCAUCAGGCUCAUGACCUGAAGACUG

DX4440         CAGGUUCGAAUCCUGUCCCCGCCU
//
# STOCKHOLM 1.0
#=GF AU Koala

DN4980         UGAGUUGUAGCCUAAUGGAAAGGCGUUUGGCCGUUAACUAAAAGAGAGCA

DN4980         AGAUCAAUACUUGUCGACUCAG
//
# STOCKHOLM 1.0
#=GF AU Koala

DI1141         CGGAAUAUAGCUCAGCUGGUUAGAGCAUUCCGCUGAUAACGGAGAGGUCG

DI1141         UUGGUUCAAGUCCAAUUAUUCCGACCA
//
# STOCKHOLM 1.0
#=GF AU Koala

DE0700         GUCCCUUCGUCUAGUGGUCUAGGACAUCGCCCUCUCACGGCGGUAACACG

DE0700         GGUUCGAACCCCGUAGGGGACGCCA
//
# STOCKHOLM 1.0
#=GF AU Koala

DG1820         GCGGGUAUAGUUCAGUGGUAGAACCUCAGCCUUCCAAGCUGAUGAUGCGG

DG1820         GUUCGAUUCCCGCUACCCGCUCCA
//
# STOCKHOLM 1.0
#=GF AU Koala

DA0420         GGGCCCAUAGCUCAGUGGUAGAGUGCCUCCUUUGCAAGGAGGAUGCCCUG

DA0420         GGUUGGAAUCCCAGUGGGUCCA
//
# STOCKHOLM 1.0
#=GF AU Koala

DD5220         GAGACGUUAGUAAACCAAUUACAUAGACCUGUCAAGACUAAAUCACAGGU

DD5220         GCAAACCCUGUACAUCUCA
//
# STOCKHOLM 1.0
#=GF AU Koala

DS2721         GGAGAGAUGGCCGAGCGGUUCAAGGCGUAGCAUUGGAACUGCUAUGUAGA

DS2721         CUUUUGUUUACCGAGGGUUCGAAUCCCUCUCUUUCCG
//
# STOCKHOLM 1.0
#=GF AU Koala

DS9280         GCAGCGAUGGCCGAGUGGUUAAGGCGUUGGACUUGAAAUCCAAUGGGGUC

DS9280         UCCCCGCGCAGGUUCGAACCCUGCUCGCUGCG
//
# STOCKHOLM 1.0
#=GF AU Koala

DT2601         GCCUGUUUAGCUCAGAGGUCAGAGCGUCGCACUUGUAAUGCGAUGGUCAU

DT2601         CGGUUCGACUCCGAUAGCGGGCU
//
# STOCKHOLM 1.0
#=GF AU Koala

DR2602         GCGUCCAUCGUCUAAAGGAUAGGACAGAGGUUUUCUAAACCUCCAGUAUA

DR2602         GGUUCGAAUCCUAUUGGACGUA
//
# STOCKHOLM 1.0
#=GF AU Koala

DD2700         GGGAUUGUAGUUCAAUUGGUCAGAGCACCGCCCUGUCAAGGCGGAAGCUG

DD2700         CGGGUUCGAGCCCCGUCAGUCCCG
//
# STOCKHOLM 1.0
#=GF AU Koala

DL4981         GUUGAAGUAGCAAAGAGGUAAAUGCGAGAAUCCUAAGAUUUCUUUAUCAA

DL4981         GGGUUCAAUUCCCUUCUUCAAUU
//
# STOCKHOLM 1.0
#=GF AU Koala

DG5020         UCUAUUAAUAUAACAGUAUAUUUAGUUUUCCAAAUUAAAAGGCCUGUUAG

DG5020         AAGUCAGGUAGUAAAA
//
# STOCKHOLM 1.0
#=GF AU Koala

DQ1340         GUGGGCUAUGGUGUAAUUGGCAGCACGACUGAUUCUGGUUCAGUUAGUCU

DQ1340         AGGUUCGAGUCCUGGUAGCCCAG
//
# STOCKHOLM 1.0
#=GF AU Koala

DT3880         GCCCGGUUAGCAUAAAAGUAAUGUAUCCGUUUUGUAAUCGGAAUAAACAA

DT3880         GUGCGAUACUUGUACUGGGCU
//
# STOCKHOLM 1.0
#=GF AU Koala

DE3800         ACUCUUAUCGUCUAACGGUGAGGACAACGGGUUUUCACCCCGUAAAUUUG

DE3800         GGUUCGAUUCCCAAUAAGAGUA
//
# STOCKHOLM 1.0
#=GF AU Koala

DM0260         AGUUAGUUGGCAGAGUGGUUAUGCACCUCCUUCAUACGGAGCGACUACAG

DM0260         UGGUUCAAAUCCACUACUAACUACCA
//
# STOCKHOLM 1.0
#=GF AU Koala

DS6162         GACAUCGUAGCAAAGUGGUCUAAUGCGUCUGACUAGAAAUCAGAUCCCUU

DS6162         CGGGGGCGCAGGUUCGAACCCUGCCGAUGUCG
//
# STOCKHOLM 1.0
#=GF AU Koala

DA2440         GGGGAUAUAGCUCAGUUGGUAGAGCGCUGCCUUUGCAAGGCAGAUGUCAG

DA2440         CGGUUCGAAUCCGCUUAUCUCCA
//
# STOCKHOLM 1.0
#=GF AU Koala

DL5480         ACUUUUAAAGGAUAACAGCUAUCCAUUGACCUUAGGAGUCAAAAAUAUUG

DL5480         GUGCAACUCCAAAUAAAAGUA
//
# STOCKHOLM 1.0
#=GF AU Koala

DD1540         GGUCCGGUAGUUCAGUUGGUUAGAAUGCCUGCCUGUCACGCAGGAGGUCG

DD1540         CGGGUUCGAGUCCCGUCCGGACCG
//
# STOCKHOLM 1.0
#=GF AU Koala

DQ2520         UGAGGCGUAGCCAAGUGGUAAGGCAACGGGUUUUGGCCCUGUCAUUCGGA

DQ2520         GGUUCGAAUCCUCCCGCCUCAG
//
# STOCKHOLM 1.0
#=GF AU Koala

DE7741         UCCCAUAUUGUCUAGUGGUUAGGAUAUCCGGCUCUCACCCGGAAGGCCCG

DE7741         GGUUCAAUUCCCGGUAUGGGAA
//
# STOCKHOLM 1.0
#=GF AU Koala

DV1570         GGAGGAUUAGCUCAGCUGGGAGAGCACUUGCCUUACAAGCAAGGGGUCGG

DV1570         CGGUUCGAUCCCGUCAUCCUCCACCA
//
# STOCKHOLM 1.0
#=GF AU Koala

DV2520         GGGGGUAUAGCUCAGUUGGUAGAGCGUCUGCCUUACAAGCAGAAUGUCAG

DV2520         CGGUUCGAAUCCGUUUGCCCUCA
//
# STOCKHOLM 1.0
#=GF AU Koala

DY4360         GGGAGAGUGGCUGAGUGGUCAAAAGCGACAGACUGUAAAUCUGUUGAAGU

DY4360         UUUUCUACGUAGGUUCGAAUCCUGCCUCUCCCA
//
# STOCKHOLM 1.0
#=GF AU Koala

DK4500         GGGUGUAUAGCUCAGUUGGUAGAGCAAUAGGCUUUUAACUUAAAGGUCGC

DK4500         AGGUUCAAGUCCUGCUAUACCCA
//
# STOCKHOLM 1.0
#=GF AU Koala

DL1200         GCCCAAGUGGCGGAAUGGUAGACGCAUGGGAUUUAAGAUCCCACGCUAGC

DL1200         AAUAGCGUGCCGGUUCAAGUCCGGCUUUGGGCACCA
//
# STOCKHOLM 1.0
#=GF AU Koala

DC3920         GAUUACGAUGUAAAUGGUUUACCCUUUGACUGCAAAUCUUAAGGAUUAGG

DC3920         UUCGAUUCCUACGUAAUCC
//
# STOCKHOLM 1.0
#=GF AU Koala

DK4440         GGGUGUAUAGCUCAGUUGGUAGAGCAUUGGGCUUUUAACCUAAUGGUCGC

DK4440         AGGUUCAAGUCCUGCUAUACCCA
//
# STOCKHOLM 1.0
#=GF AU Koala

DS6282         GGCACUAUGGCCGAGUGGUUAAGGCGAGAGACUCGAAAUCUCUUGGGCUC

DS6282         UGCCCGCGCUGGUUCAAAUCCUGCUGGUGUCG
//
# STOCKHOLM 1.0
#=GF AU Koala

DQ5040         UAAGGAGUAGUUUAAUGGAAAAACGAGGAACUUUGACUUCCUUGUUGUGG

DQ5040         GUUCAAUUCCCAUCUCCUUAA
//
# STOCKHOLM 1.0
#=GF AU Koala

DP1780         CGGUGAUUAGCGCAGCCCGGUAGCGCAUCUGGUUUGGGACCAGAGGGUCA

DP1780         AAGGUUCGAAUCCUUUAUCACCGACCA
//
# STOCKHOLM 1.0
#=GF AU Koala

DL7560         GGAGAGAUGGCCGAGCGGUCUAAGGCGCUGGUUUAAGGCACCAGUCCCUU

DL7560         CGGGGGCGUGGGUUCGAAUCCCACUCUCUUCA
//
# STOCKHOLM 1.0
#=GF AU Koala

DP3200         AGGGAUGUAGCGCAGCUUUGUAGCGCGUUUGUUUUGGGUACAAAAUGUCA

DP3200         CAGGUUCAAAUCCUGUCAUCCCUA
//
# STOCKHOLM 1.0
#=GF AU Koala

DA0580         GGGCCCGUAGCUCAGACUGGGAGAGCGCCGCCCUUGCAAGGCGGAGGCCC

DA0580         CGGGUUCAAAUCCCGGUGGGUCCA
//
# STOCKHOLM 1.0
#=GF AU Koala

DL6980         GUCAGGAUGGCCGAGUGGUCUAAGGCGCCAGACUCAAGUUCUGGUCUUCG

DL6980         AGAGAGGGCGUGGGUUCAAAUCCCACUUCUGACA
//
# STOCKHOLM 1.0
#=GF AU Koala

DN3200         UCCCCAGUAGCUCAGUGGUAGAGCGGUCGGCUGUUAACCGAUUGGUCGUA

DN3200         GGUUCAAAUCCUAUUUGGGGAG
//
# STOCKHOLM 1.0
#=GF AU Koala

DH3020         GGCGGAUGUAGCCAAGUGGAUCAAGGCAGUGGAUUGUGAAUCCACCAUGC

DH3020         GCGGGUUCAAUUCCCGUCGUUCGCC
//
# STOCKHOLM 1.0
#=GF AU Koala

DE5220         GUUCCCGUAGUUGAGAACAACAAUGGCUUUUCAAGCCGUAGUCCUUGGGG

DE5220         UCUAACCAAGCGGGAAUA
//
# STOCKHOLM 1.0
#=GF AU Koala

DH2600         GGCGGACGUAGCCAAGUGGAUUAAGGCAGUGGAUUGUGGAUCCUCUACGC

DH2600         GCGGGUUCAAUUCCCGUCGUUCGCC
//
# STOCKHOLM 1.0
#=GF AU Koala

DI4500         GGGCUUAUAGUUUAAUUGGUUCAAACGCACCGCUCAUAACGGUGAUAUUG

DI4500         UAGGUUCGAGUCCUACUAAGCCUA
//
# STOCKHOLM 1.0
#=GF AU Koala

DS9992         GUAGUCGUGGCCGAGUGGUUAAGGCGAUGGACUAGAAAUCCAUUGGGGUC

DS9992         UCCCCGCGCAGGUUCGAAUCCUGCCGACUACG
//
# STOCKHOLM 1.0
#=GF AU Koala

DR2740         GGGCCUGUAGAUCAGAGGAUUAGAGCACGUGGCUACGAACCACGGUGUCG

DR2740         UGGGUUCGAAUCCCUGCUCGCCCA
//
# STOCKHOLM 1.0
#=GF AU Koala

DA1900         GGGGCCAUAGCUCAGUUGGUAGAGCGCCUGCUUUGCAAGCAGGUGUCGUC

DA1900         GGUUCGAAUCCGUCUGGCUCCACCA
//
# STOCKHOLM 1.0
#=GF AU Koala

DW1251         AGGGGUGUAGUUUAAUGGUAGAACAGCGGUCUCCAACACCGUACGUUGUG

DW1251         GGUUCAAGUCCUGUCACCCCUGCCA
//
# STOCKHOLM 1.0
#=GF AU Koala

DK6280         UCCUUGUUAGCUCAGUUGGUAGAGCGUUCGGCUUUUAACCGAAAUGUCAG

DK6280         GGGUUCGAGCCCCCUAUGAGGAG
//
# STOCKHOLM 1.0
#=GF AU Koala

DX1540         CGCGGGGUGGAGCAGUUCGGUAGCUCGUCGGGCUCAUAACCCGAAGGUCG

DX1540         CAGGUUCAAAUCCUGCCCCCGCAACCA
//
# STOCKHOLM 1.0
#=GF AU Koala

DM0680         GGGCCCAUAAGCUUAGCCAGGUAGAGCGCCCGGCUCAUAACCGGGCGGUC

DM0680         AUGGGUUCGAAUCCCAUUGGGCCCA
//
# STOCKHOLM 1.0
#=GF AU Koala

DC2600         GGCGACAUGGCCAAGUGGUAAGGCAGAGGACUGCAAAUCCUUUAUCCCCA

DC2600         GUUCAAAUCUGGGUGUCGCUU
//
# STOCKHOLM 1.0
#=GF AU Koala

DX1661         CGCGGGGUGGAGCAGCCUGGUAGCUCGUCGGGCUCAUAACCCGAAGGUCG

DX1661         UCGGUUCAAAUCCGGCCCCCGCAACCA
//
# STOCKHOLM 1.0
#=GF AU Koala

DT5160         GCCUUGAUAGCUUAAACUAAAGCACCGGUCUUGUAAGCCGGAGACUGUAG

DT5160         CCUAACCCCUACUCAAGGCU
//
# STOCKHOLM 1.0
#=GF AU Koala

DP4000         CAGAUAGAAGCCAAAAGGUCAGGCGCUUUCUUUGGGAGAAAGACCUAGUU

DP4000         AGUUCGAGUCUAUCCUAUCUGA
//
# STOCKHOLM 1.0
#=GF AU Koala

DL5001         GCUGAAAUAGCAAAGUGGUAAUGCGAGAAGCCUAAGAUUUCUUUAUCGAA

DL5001         GGUUCAAAUCCUUCUUUCAGUU
//
# STOCKHOLM 1.0
#=GF AU Koala

DP4070         CAGAUAAAAGCCAACCGGUGAAGGCACUUUCUUUGGGAGAAAGACUUAGU

DP4070         AAGUUCGAUUCUUGCUUAUCUGA
//
# STOCKHOLM 1.0
#=GF AU Koala

DL4030         GCUACUUUGGUGGAAUCGGUAGACACGACGCACUUAAAAUGCGUUACUUA

DL4030         UAAGUAUAAAAGUUCAAGUCUUUUAAGUAGCA
//
# STOCKHOLM 1.0
#=GF AU Koala

DA5160         AGGGCUUUAUCUUAAUUUAAAGGGCCUGAGUUGCAUUCAGGAGAUGUAGG

DA5160         UUAAUAUCCUGCAAGUCCUA
//
# STOCKHOLM 1.0
#=GF AU Koala

DY4700         CAUAGGAUGGCCGAGGAAUAGGUGGUGAGCUGUAAACUCAUAAACAAGGC

DY4700         GUAAGCCUUUCUUAUGA
//
# STOCKHOLM 1.0
#=GF AU Koala

DG2180         GCGGGUGUAGCUCAGCUGGUAGAGCGCAACCUUGCCAAGGUUGAUGUCGC

DG2180         GCGUUCGAAUCGCGUCACCCGCU
//
# STOCKHOLM 1.0
#=GF AU Koala

DQ0660         AGCCCAGUAGUGUAGUGGCCAAUCAUCUAGGUCUUUGGAACCUGGGACCG

DQ0660         CGGUUCGAAUCCGCGCUGGGCUA
//
# STOCKHOLM 1.0
#=GF AU Koala

DS1541         GGAGGAAUACCCAAGUCUGGCUGAAGGGAUCGGUCUUGAAAACCGACAGG

DS1541         GUGUCAAAGCCCGCGGGGGUUCGAAUCCCUCUUCCUCCGCCA
//
# STOCKHOLM 1.0
#=GF AU Koala

DF5930         GUUAAUGUAGCUUAAACUAAAGGCAAGGCACUGAAAAUGCCAAGAUGAGU

DF5930         GUACGCACUCCAUGAACA
//
# STOCKHOLM 1.0
#=GF AU Koala

DQ4960         UAUAUUUUGGUGUACGAUGCACAAAAGUUUUUGAUACUUUUAGUAAUAGU

DQ4960         UUAAUUCUAUUAAAUAUAA
//
# STOCKHOLM 1.0
#=GF AU Koala

DV1230         GGAGGAUUAGCUCAGUUGGGAGAGCACCUGCCUUACAAGCAGGGGGUCGG

DV1230         CGGUUCAAGCCCGUCAUCCUCCACCA
//
# STOCKHOLM 1.0
#=GF AU Koala

DC5020         GGUUUUGUAGUGUAAUUAACAUAUUAGAUUGCAAAUCUAUAGAUGCGGCC

DC5020         AGUUUAUCCGCCAAAACUU
//
# STOCKHOLM 1.0
#=GF AU Koala

DS6161         GACACCUUAGCAAAGUGGUUAAUGCGGCGCCCUGCUAAGGCGUUCUCUUC

DS6161         GGAGGCGCAGGUUCGAACCCUGCAGGUGUCG
//
# STOCKHOLM 1.0
#=GF AU Koala

DD5880         AAGGUAUUAGAAAAACCAUUUCAUAACUUUGUCAAAGUUAAAUUAUAGGC

DD5880         UAAAUCCUAUAUAUCUUA
//
# STOCKHOLM 1.0
#=GF AU Koala

DE1660         GUCCCCUUCGUCUAGAGGCCCAGGACACCGCCCUUUCACGGCGGUAACAG

DE1660         GGGUUCGAAUCCCCUAGGGGACGCCA
//
# STOCKHOLM 1.0
#=GF AU Koala

DE5880         GUUCUUGUAGUUGAAAUACAACGAUGGUUUUUCAUAUCAUUGGUCGUGGU

DE5880         UGUAGUCCGUGCGAGAAUA
//
# STOCKHOLM 1.0
#=GF AU Koala

DA0680         GGGCCCAUAGCUCAGCCUGGGAGAGCGCCGCCCUUGCAAGGCGGAGGCCC

DA0680         CGGGUUCAAAUCCCGGUGGGUCCA
//
# STOCKHOLM 1.0
#=GF AU Koala

DW4080         AAGGAUAUAGUUUAAUGGUAAAACUAUUGAUUUCAAAUCAAUCAUUAAGA

DW4080         GUUCGAAUCUUUUUAUCCUUG
//
# STOCKHOLM 1.0
#=GF AU Koala

DG9161         GCGUUGGUGGUAUAGUGGUGAACAUAGCUGCCUUCCAAGCAGUUGACCCG

DG9161         GGUUCGAUUCCCGGCCAACGCA
//
# STOCKHOLM 1.0
#=GF AU Koala

DP8040         GGCUCGUUGGUCUAGGGGUAUGAUUCUCGCUUAGGGUGCGAGAGGUCCCG

DP8040         GGUUCAAAUCCCGGACGAGCCC
//
# STOCKHOLM 1.0
#=GF AU Koala

DS4360         GGAGAGAUGGCCGAGUGGUUUAAGGCGUAGCAUUGGAACUGCUAUGUAGG

DS4360         CUUUUGUUUACCGAGGGUUCGAAUCCCUCUCUUUCCG
//
# STOCKHOLM 1.0
#=GF AU Koala

DI4700         AGUGCCACGUGGGGGAUGAUCCAGUUGCUUUGAUGAAGCAGAGCUCAAAA

DI4700         UAUGAUUUUUGGCACUU
//
# STOCKHOLM 1.0
#=GF AU Koala

DQ5160         UAAGGAGUAGUAUAAAGGAAGUACAAAGGGUUUUGAUCUCUUAAGUAUAG

DQ5160         GUUCAAUUCCUAUCUCUUUAG
//
# STOCKHOLM 1.0
#=GF AU Koala

DR1661         GCGCCCUUAGCUCAGUUGGAUAGAGCAACGACCUUCUAAGUCGUGGGCCG

DR1661         CAGGUUCGAAUCCUGCAGGGCGCGCCA
//
# STOCKHOLM 1.0
#=GF AU Koala

DY2700         GGGUCGAUGCCCGAGCGGUUAAUGGGGACGGACUGUAAAUUCGUUGACAA

DY2700         UAUGUCUACGCUGGUUCAAAUCCAGCUCGGCCCA
//
# STOCKHOLM 1.0
#=GF AU Koala

DQ4980         UAGAAAAUAGUUUAACCAGUAAAACUAAGAAAUUUGAAUUCUUUAAUACA

DQ4980         AGUGCAACCCUUGUUUUUCUAA
//
# STOCKHOLM 1.0
#=GF AU Koala

DP1560         CGGGGUAUGGCGCAGUCUGGUAGCGCGCACCCUUGGGGUGGGUGAGGCCG

DP1560         UGGGUUCAAAUCCCGCUACUCCGACCA
//
# STOCKHOLM 1.0
#=GF AU Koala

DL5100         GCUCCUAAAGGAUAAUAGCUCAUCCGUUGGUCUUAGGAACCAAAAACUCU

DL5100         UGGUGCAACUCCAAGUAGCAGCU
//
# STOCKHOLM 1.0
#=GF AU Koala

DW4070         AAGGGUAUAGUUUAAUUGGUAAAACAGUUGACUUCAAAUCAAUAUAGUGA

DW4070         UAGUUCAAUUCUGUCUGCCCUUG
//
# STOCKHOLM 1.0
#=GF AU Koala

DP5040         CAAAGAAUAGUUUAAGAAAAACAACAGCUUUGGGAGUUGUAGACGUAAGU

DP5040         GAAAACCUUACUUCUUUGA
//
# STOCKHOLM 1.0
#=GF AU Koala

DP5360         CAGGGAAUAGUUUAAAUAGAACUUCAGCUUUGGGGGUUGAUGGUGAGACU

DP5360         GCAGUUUCUUCCUUGA
//
# STOCKHOLM 1.0
#=GF AU Koala

DP1740         CGGUGAAUAGCGCAGUUUGGUAGCGCAUCUGGUUUGGGACCAGAGGGUCG

DP1740         GGGGUUCGAAUCCCUCUUCACCGACCA
//
# STOCKHOLM 1.0
#=GF AU Koala

DG5100         UCUUUCUAGUACUAAGGAGUAUAAGUGGCUUCCAACCACACGGUCUUGGU

DG5100         UAGAGUCCAAGGAAAGAU
//
# STOCKHOLM 1.0
#=GF AU Koala

DF4080         GCCUUUAUAGCUUAGUGGUAAAGCGAUAAACUGAAGAUUUAUUUACAUGU

DF4080         AGUUCGAUUCUCAUUAAGGGCA
//
# STOCKHOLM 1.0
#=GF AU Koala

DR1700         GCGCCCGUAGCUCAGCUGGAUAGAGCGCUGCCCUCCGGAGGCAGAGGUCU

DR1700         CAGGUUCGAAUCCUGUCGGGCGUACCA
//
# STOCKHOLM 1.0
#=GF AU Koala

DX7740         AGCAGAGUGGCGCAGUGGAAGCGUGCUGGGCCCAUAACCCAGAGGUCCGA

DX7740         GGAUCGAAACCUUGCUCUGCUA
//
# STOCKHOLM 1.0
#=GF AU Koala

DR6280         UUCCUCGUGGCCCAAUGGUCACGGCGUCUGGCUACGAACCAGAAGAUUCC

DR6280         AGGUUCAAGUCCUGGCGGGGAAG
//
# STOCKHOLM 1.0
#=GF AU Koala

DW2720         GCGCUCUUAGUUCAGUUUGGUAGAACGCGGGUCUCCAAAACCCGAUGUCG

DW2720         UAGGUUCAAAUCCUACAGAGCGUG
//
# STOCKHOLM 1.0
#=GF AU Koala

DG3880         ACGGCUAUAAGUUAAUGGUAGACUACUUAGCUACCACCUAAGAUGUGUCG

DG3880         AUUCGAAUUCGACUAGCCGUA
//
# STOCKHOLM 1.0
#=GF AU Koala

DV1540         GGAGGAUUAGCUCAGCUGGGAGAGCAUCUGCCUUACAAGCAGAGGGUCGG

DV1540         CGGUUCGAGCCCGUCAUCCUCCACCA
//
# STOCKHOLM 1.0
#=GF AU Koala

DA7680         GGGGGCGUAGCUCAGAUGGUAGAGCGCUCGCUUAGCAUGCGAGAGGUACC

DA7680         GGGAUCGAUACCCGGCGCCUCCA
//
# STOCKHOLM 1.0
#=GF AU Koala

DP1140         CGGGAAGUGGCUCAGUUUGGUAGAGCAUUCGGUUUGGGACCGAAGGGUCG

DP1140         CAGGUUCAAAUCCUGUCUUCCCGACCA
//
# STOCKHOLM 1.0
#=GF AU Koala

DY2600         GGGUCGAUGCUCGAGUGGUUAAUGGGGACGGACUGUAAAUCCGCUGGCAA

DY2600         UGCCUACGCUGGUUCAAAUCCAGCUCGACCCA
//
# STOCKHOLM 1.0
#=GF AU Koala

DV4700         UGUAAGAUAAUAUAAACCAGUAUAAUUCAUUUACACUGAAUGUGUCAGAU

DV4700         AAUGUCUGUCUUACUU
//
# STOCKHOLM 1.0
#=GF AU Koala

DG4501         GCGGAUAUAGAUUAAAGGUAAAUUAUCUGCCUUCCAAGCAGAGGAUAUGG

DG4501         GUUCGAUUCCCGUUAUCCGCA
//
# STOCKHOLM 1.0
#=GF AU Koala

DZ9281         GCCCGGAUGAUCCUCAGUGGUCUGGGGUGCAGGCUUCAAACCUGUAGCUG

DZ9281         UCUAGCGACAGAGUGGUUCAAUUCCACCUUUCGGGCG
//
# STOCKHOLM 1.0
#=GF AU Koala

DH5440         GUAGAUAUAGUUUAACUAAAACACUAGAUUGUGAAUCUAACCAUAGAGAC

DH5440         UCACCACUCCUUAUUUACC
//
# STOCKHOLM 1.0
#=GF AU Koala

DG5220         GCUCUUCUAGUAUACUCAUUACAACUGACUUCCAAUCUUUAAAAUCUGGU

DG5220         AUCAACCCAGAGAAGAGCA
//
# STOCKHOLM 1.0
#=GF AU Koala

DA0260         GGGCGAAUAGUGUCAGCGGGAGCACACCAGACUUGCAAUCUGGUAGGGAG

DA0260         GGUUCGAGUCCCUCUUUGUCCACCA
//
# STOCKHOLM 1.0
#=GF AU Koala

DF4880         AUUCAAAUAGCUUAUAUUUAGAGUAUGACACUGAAGAUGUUAUGGAGAUU

DF4880         AAUUAAUCUUUGAAUA
//
# STOCKHOLM 1.0
#=GF AU Koala

DM5000         AGUAAAGUAAGCUAAUAAAAAGCUUUUGGGUUCAUACCUCAAAAAUGGAA

DM5000         GGAUAAAUACCUCCCUUUAUUN
//
# STOCKHOLM 1.0
#=GF AU Koala

DE0680         GCUCCGGUGGUGUAGCCCGGCCAAUCAUUUCGGCCUUUCGAGCCGAAGAC

DE0680         UCGGGUUCAAAUCCCGACCGGAGCA
//
# STOCKHOLM 1.0
#=GF AU Koala

DD4080         GGAUCCAUAGCUUAAUAGUAAAGUCCUAUUUUGUCAUAAUAGAGGAUGUC

DD4080         AGUGCAAAUCUGAUUGGAUUCG
//
# STOCKHOLM 1.0
#=GF AU Koala

DP4620         CAGUUUAGUAGUUUAAUGAAGAAUGCUAGCUUUGGGGGUUGGGAGUCUCU

DP4620         GGUUUGGAGUUGGCUGG
//
# STOCKHOLM 1.0
#=GF AU Koala

DP0740         GGGCCUGUGGGGUAGCCUGGUCAUCCUUUGGGAUUUGGGAUCCUGAAACC

DP0740         CCAGUUCGAAUCUGGGCAGGCCCACCA
//
# STOCKHOLM 1.0
#=GF AU Koala

DY5100         GGUAGGAUGGCUGAGUAAGCGGUGGAUUGUAACCCCACAUACAGAGGUUU

DY5100         GAGCCCUCUUCUUGCCA
//
# STOCKHOLM 1.0
#=GF AU Koala

DL5121         GCUUUUAAAGGAAAACAGUCUAUCCGCUGGUCUUAGGAACCAGAAACUCU

DL5121         UGGUGCAAAUCCAAGUAAAAGCU
//
# STOCKHOLM 1.0
#=GF AU Koala

DG1662         GCGGGCGUAGUUCAAUGGUAGAACGAGAGCUUCCCAAGCUCUAUACGAGG

DG1662         GUUCGAUUCCCUUCGCCCGCUCCA
//
# STOCKHOLM 1.0
#=GF AU Koala

DQ4080         UGAGUCGUAGACUAAUAGGUAAGUUACCAAAAUUUGAGUUUGGAGUUGUU

DQ4080         UGUUCGAAUCAAACCGAUUCAA
//
# STOCKHOLM 1.0
#=GF AU Koala

DE2700         GCCCCUAUCGUCUAGUGGUUCAGGACAUCUCUCUUUCAAGGAGGCAGCGG

DE2700         GGAUUCGACUUCCCCUGGGGGUA
//
# STOCKHOLM 1.0
#=GF AU Koala

DH5760         GUAAACAUAGUUUAAUCAAAACAUUAGAUUGUGAAUCUAACAAUAGAGGC

DH5760         UCGAAACCUCUUGCUUACC
//
# STOCKHOLM 1.0
#=GF AU Koala

DV2921         AGGGCUAUAGCUCAGUUGGUAGAGCAACUCGUUUACACCGAGAAGGUCUA

DV2921         CGGUUCGAGUCCGUAUAGCCCUA
//
# STOCKHOLM 1.0
#=GF AU Koala

DN2600         UCCUUAGUAGCUCAGUGGUAGAGCGGUCGGCUGUUAACCGAUUGGUCGUA

DN2600         GGUUCAAAUCCUACCUGAGGAG
//
# STOCKHOLM 1.0
#=GF AU Koala

DV1660         GGGUGAUUAGCUCAGCUGGGAGAGCACCUCCCUUACAAGGAGGGGGUCGG

DV1660         CGGUUCGAUCCCGUCAUCACCCACCA
//
# STOCKHOLM 1.0
#=GF AU Koala

DX1260         CGUGGGGUGGAGCAGUUGGUAGCUCGUUGGGCUCAUAACCCAAAGGUCGC

DX1260         AGGUUCAAGUCCUGCCCCCGCAACCA
//
# STOCKHOLM 1.0
#=GF AU Koala

DK7560         GCCCGGUUAGCUCAGUCGGUAGAGCACCAGACUCUUAAUCUGGUUGUCGC

DK7560         GGGUUCGAGCCCCGCAUUGGGCU
//
# STOCKHOLM 1.0
#=GF AU Koala

DL9160         GUCAGGAUGGCCGAGCGGUCUAAGGCGCUGCGUUCAGGUCGCAGUCUCCC

DL9160         CUAGAGAGGCGUGGGUUCGAAUCCCACUCCUGACA
//
# STOCKHOLM 1.0
#=GF AU Koala

DW1660         AGGGGCGUAGUUCAAUUGGUAGAGCACCGGUCUCCAAAACCGGGUGUUGG

DW1660         GAGUUCGAGUCUCUCCGCCCCUGCCA
//
# STOCKHOLM 1.0
#=GF AU Koala

DV6281         GGUUUCGUGGUCUAGUCGGUUAUGGCAUCUGCUUAACACGCAGAACGUCC

DV6281         CCAGUUCGAUCCUGGGCGAAAUCG
//
# STOCKHOLM 1.0
#=GF AU Koala

DR3040         GGGCCUGUAGCUCAGAGGAUUAGAGCACGUGGCUACGAACCACGAUGUCG

DR3040         GGGGUUCGAAUCCCUCCUAGCCCA
//
# STOCKHOLM 1.0
#=GF AU Koala

DK5120         CACUAAGAAGCUAAAUGGGCAUUAGCGACAGCCUUUUAAGCUGUAGAUUG

DK5120         GUGACUCCCAACCACCCUUAAUGA
//
# STOCKHOLM 1.0
#=GF AU Koala

DR5100         AGGUGAUUAGUCUAAGUAAAAUACUUGAUUUCGGCUCAAGAGUCUGUGGU

DR5100         UAAAGUCCACAAUUGCCUA
//
# STOCKHOLM 1.0
#=GF AU Koala

DW6160         GACUCCUUAGCAUAGUGGUUUAUUGUAAUUGUCUCCAAAGCAGUUGGUCC

DW6160         AGGGUUCAACUCCCUGAGGGGUCU
//
# STOCKHOLM 1.0
#=GF AU Koala

DF2600         GCCGGGAUAGCUCAGUUGGUAGAGCAGAGGACUGAAAAUCCUCGUGUCAC

DF2600         CAGUUCAAAUCUGGUUUCUGGCA
//
# STOCKHOLM 1.0
#=GF AU Koala

DK8040         GCCCGGCUAGCUCAGUUGGUAGAGCAUGAGACUCUUAAUCUCAGGGUCGU

DK8040         GGGUUCGAGCCCCACGUUGGGCG
//
# STOCKHOLM 1.0
#=GF AU Koala

DK4840         CAUUAGAUGACUGAAAGCAAGUACUGGUCUCUUAAACCAUUUAAUAGUAA

DK4840         AUUAGCCAUUACUUCUAAUGA
//
# STOCKHOLM 1.0
#=GF AU Koala

DC4440         GGCGGCAUGGCCAAGCGGUAAGGCAGGGGACUGCAAAUCCUUUAUCCCCA

DC4440         GUUCAAAUCUGGGUGUCGCCU
//
# STOCKHOLM 1.0
#=GF AU Koala

DH4880         AUUUAAAUAGUUUAAAAAAAAUACUAAUUUGUGGUGUUAGUGAUAUGAAG

DH4880         UUAUUCAUUUUAGAUC
//
# STOCKHOLM 1.0
#=GF AU Koala

DT5360         GUCUUUGUAGUACAUCUAAUAUACUGGUCUUGUAAACCAGAGAAGGAGAA

DT5360         CAACUAACCUCCCUAAGACU
//
# STOCKHOLM 1.0
#=GF AU Koala

DN4000         GUCCUUAUAGCUUAUCGGUUAAAGCAUCUCACUGUUAAUGAGAAUAGAUG

DN4000         GGUUCAAUUCCUAUUAAGGACG
//
# STOCKHOLM 1.0
#=GF AU Koala

DI5220         GGAAGCGUGCCUGAACAAAAAGGAUCACUAUGAUAAAGUGAACAUAGAGG

DI5220         UAUAACAACCCUCUCACUUCCU
//
# STOCKHOLM 1.0
#=GF AU Koala

DW7560         GACUGCUUGGCGCAAUGGUAGCGCGUUCGACUCCAGAUCGAAAGGUUGGG

DW7560         CGUUCGAUCCGCUCAGUGGUCA
//
# STOCKHOLM 1.0
#=GF AU Koala

DK1220         GACUCGUUAGCUCAGCCGGUAGAGCAACUGGCUUUUAACCAGUGGGUCCG

DK1220         GGGUUCGAAUCCCCGACGAGUCACCA
//
# STOCKHOLM 1.0
#=GF AU Koala

DM7740         AGCAGAGUGGCGCAGUGGAAGCGUGCUGGUCCCAUAACCCAGAGGUCCGA

DM7740         GGAUCGAAACCUUGCUCUGCUA
//
# STOCKHOLM 1.0
#=GF AU Koala

DS6740         GUGGAAGUGGCGGAGUGGUUAUCGGGCAUGACUAGAAAUCAUGUGGGCUU

DS6740         UGCCCGCGCAGGUUCGAAUCCUGCCGUUCACG
//
# STOCKHOLM 1.0
#=GF AU Koala

DM4480         GGGCUUAUAGUUUAAUUGGUUGAAACGUACCGCUCAUAACGGUGAUAUUG

DM4480         UAGGUUCGAGCCCUACUAAGCCCA
//
# STOCKHOLM 1.0
#=GF AU Koala

DF5060         GCUGACGUAGCUUAACUAAAGCAUAACACUGAAGCUGUUAAGACGGACCC

DF5060         UAGAAAGUCCCGCUAGCA
//
# STOCKHOLM 1.0
#=GF AU Koala

DF0860         GCCGCCGUAGCUCAGCCCGGGAGAGCGCCCGGCUGAAGACCGGGUUGUCC

DF0860         GGGGUUCAAGUCCCCGCGGCGGCA
//
# STOCKHOLM 1.0
#=GF AU Koala

DR4080         GCUCUCUUAGCUUAAUGGUUAAAGCAUAAUACUUCUAAUAUUAAUAUUCC

DR4080         AUGUUCAAAUCAUGGAGAGAGUA
//
# STOCKHOLM 1.0
#=GF AU Koala

DT1662         GCCGACUUAGCUCAGUAGGUAGAGCAACUGACUUGUAAUCAGUAGGUCAC

DT1662         CAGUUCGAUUCCGGUAUUCGGCACCA
//
# STOCKHOLM 1.0
#=GF AU Koala

DX4280         AGCGGGGUAGAGUAAUUGGUCAACUCAUCAGGCUCAUGACCUGAAGAUUG

DX4280         CAGGUUCGAAUCCUGUCCCCGCCU
//
# STOCKHOLM 1.0
#=GF AU Koala

DT5320         GUCUUGAUAGUAUAAACAUUACUCUGGUCUUGUAAACCUGAAAUGAAGAU

DT5320         CUUCUCUUCUCAAGACA
//
# STOCKHOLM 1.0
#=GF AU Koala

DY4980         GGCAAGGUGGCAGAUGGUUUAAUGCGCUAAAUUGUAAAUUUAUUUAUAAA

DY4980         GGUUUAAGUCCUUUCUUUGUCA
//
# STOCKHOLM 1.0
#=GF AU Koala

DC4070         AGAGAGGAGUGAAUAAGGUUGUUCAUAUAAAUUGCAAAUUUAUANUAUUA

DC4070         GGGUUCGAUUCCCUCUUCUCUC
//
# STOCKHOLM 1.0
#=GF AU Koala

DL5281         AUUAGGGUGGCAGAGCCAAGUAAUUGCGUAAGACUUAAAACCUUGUUCCC

DL5281         AGAGGUUCAAAUCCUCUCCCUAAUA
//
# STOCKHOLM 1.0
#=GF AU Koala

DR2520         GGGCUUGUAGCUCAGUGGACUAGAGCACGUGGCUACGAACUACGGAGUCA

DR2520         GGGGUUCGAAUCCCUUCUUGCCCG
//
# STOCKHOLM 1.0
#=GF AU Koala

DL0660         GCAGGGGUUGUCGAGCCUGGCCAAAGAUGCAGGACUUAGAAUCCUGUCCA

DL0660         GUAGUGGUUCCAGGGUUCAAAUCCCUGCCCCUGCA
//
# STOCKHOLM 1.0
#=GF AU Koala

DR6320         GGUCUCGUGGCCCAAUGGUUAAGGCGCUUGACUACGAAUCAAGAGAUUCC

DR6320         AGGUUCGACUCUUGGCGGGAUCG
//
# STOCKHOLM 1.0
#=GF AU Koala

DH5360         GUAAAUAUAGUUUAACAAAAACAUUAGAUUGUGAAUCUAACAAUAGAAAC

DH5360         UCAUUACCUUCUUAUUUACC
//
# STOCKHOLM 1.0
#=GF AU Koala

DG2921         GCGGAUAUGGUCGAAUGGUAAAAUUUCUCUUUGCCAAGGAGAAGAUGCGG

DG2921         GUUCGAUUCCCGCUAUCCGCC
//
# STOCKHOLM 1.0
#=GF AU Koala

DG0220         GCGGAUAUCGUAUAAUGGUAUUACCUCAGACUUCCAAUCUGAUGAUGUGA

DG0220         GUUCGAUUCUCAUUAUCCGCUCCA
//
# STOCKHOLM 1.0
#=GF AU Koala

DQ6050         GGUCCUAUAGUGUAGUGGUUAUCACUUCGGACUUUGAAUCCGAAAACCCA

DQ6050         GGUUCGAAUCCUGGUAGGACCA
//
# STOCKHOLM 1.0
#=GF AU Koala

DL4880         UCUAAUAUGGCAGAUUAGUGCAAUGGAUUUAAGCUCCAUAUAUAAAGUAU

DL4880         UUUACUUUUAUUAGAA
//
# STOCKHOLM 1.0
#=GF AU Koala

DY5880         GGUAAAAUGGCUGAGUGAAGCAUUGGACUGUAAAUCUAAAGACAGGGGUU

DY5880         AGGCCUCUUUUUACCA
//
# STOCKHOLM 1.0
#=GF AU Koala

DN1351         UCCUCCGUAGCUCAAUUGGCAGAGCAGCCGGCUGUUAACCGGCAGGUUAC

DN1351         UGGUUCGAGUCCAGUCGGGGGAG
//
# STOCKHOLM 1.0
#=GF AU Koala

DX4320         AGCGGGGUAGAGUAGUUGGUUAACUCGUCAGGCUCAUGACCUGAAGAUUG

DX4320         CAGGUUCGAAUCCUGCCCCCGCCA
//
# STOCKHOLM 1.0
#=GF AU Koala

DT2460         GCUUGCUUAGCUCAAUUCGGUAGAGCUUUGGUUUUGUAAACCAAAGGUUA

DT2460         UCGGUUCAAGUCCGAUAGCAAGCU
//
# STOCKHOLM 1.0
#=GF AU Koala

DP9991         GGCUCGUUGGUCUAGGGGUAUGAUUCUCGCUUUGGGUGCGAGAGGUCCCG

DP9991         GGUUCAAAUCCCGGACGAGCCC
//
# STOCKHOLM 1.0
#=GF AU Koala

DF1541         GGCUCGGUAGCUCAGUUGGUAGAGCAACGGACUGAAAAUCCGUGUGUCGG

DF1541         CGGUUCGAUUCCGUCCCGAGCCA
//
# STOCKHOLM 1.0
#=GF AU Koala

DP2680         AGGGAUGUAGCGCAGCUUGGUAGCGCGUUUGUUUUGGGUACAAAAUGUCA

DP2680         CAGGUUCAAAUCCUGUCAUCCCUA
//
# STOCKHOLM 1.0
#=GF AU Koala

DP0660         GGGCCUGUGGGGUAGCCUGGUCCAUCCUUUGGGAUUUGGGAUCCUGAGAC

DP0660         CCCAGUUCAAAUCUGGGCAGGCCCACCA
//
# STOCKHOLM 1.0
#=GF AU Koala

DG4080         AUAGAUAUAAGUUAAGUGGUAAACUGAAUGUCUUCCACACAUUGAUUGUG

DG4080         AGUUCGAUUCUCACUAUCUAGA
//
# STOCKHOLM 1.0
#=GF AU Koala

DI1661         GGCCCCUUAGCUCAGUGGUUAGAGCAGGCGACUCAUAAUCGCUUGGUCGC

DI1661         UGGUUCAAGUCCAGCAGGGGCCACCA
//
# STOCKHOLM 1.0
#=GF AU Koala

DL1543         GCCGGUGUGGCGGAAUUGGCAGACGCGCACGACUCAAAAUCGUGUUCCUU

DL1543         CUGGAGUGUCGGUUCGACCCCGACCACCGGUA
//
# STOCKHOLM 1.0
#=GF AU Koala

DL3280         GCCUUGGUGGUGAAAUGGUAGACACGCGAGACUCAAAAUCUCGUGCUAAA

DL3280         AAGCGUGGAGGUUCGAGUCCUCUUCAAGGCA
//
# STOCKHOLM 1.0
#=GF AU Koala

DA1541         GGGGCCUUAGCUCAGCUGGGAGAGCGCCUGCUUUGCACGCAGGAGGUCAG

DA1541         CGGUUCGAUCCCGCUAGGCUCCACCA
//
# STOCKHOLM 1.0
#=GF AU Koala

DA1140         GGGCCCUUAGCUCAGCUGGGAGAGCACCUGCCUUGCACGCAGGGGGUCGA

DA1140         CGGUUCGAUCCCGUUAGGGUCCACCA
//
# STOCKHOLM 1.0
#=GF AU Koala

DA0261         GGGCGAAUAGUGUCAGCGGGAGCACACCAGACUUGCAAUCUGGUAGGGAG

DA0261         GGUUCGAGUCCCUCUUUGUCCACCA
//
# STOCKHOLM 1.0
#=GF AU Koala

DA2240         GGGGCCUUAGCUCAGCUGGGAGAGCGCCUGCUUUGCACGCAGGAGGUCAG

DA2240         CGGUUCGAUCCCGCUAGGCUCCA
//
# STOCKHOLM 1.0
#=GF AU Koala

DM1230         GGCGGUGUAGCUCAGCUGGCUAGAGCGUGCGGUUCAUACCCGCAAGGUCG

DM1230         AGGGUUCAAGUCCCCCCGCCGCUACCA
//
# STOCKHOLM 1.0
#=GF AU Koala

DH1541         GGCGGUUGUGGCGAAGUGGUUAACGCACCAGAUUGUGGCUCUGGCAUUCG

DH1541         UGGGUUCGAUUCCCAUCAAUCGCCCCA
//
# STOCKHOLM 1.0
#=GF AU Koala

DT1663         GCCGAUAUAGCUCAGUUGGUAGAGCAGCGCAUUCGUAAUGCGAAGGUCGU

DT1663         AGGUUCGACUCCUAUUAUCGGCACCA
//
# STOCKHOLM 1.0
#=GF AU Koala

DF5360         GUUGAUGUAGCUUAACCCAAAGCAAGGCACUGAAAAUGCCUAGAUGAGUC

DF5360         UCCCAACUCCAUAAACA
//
# STOCKHOLM 1.0
#=GF AU Koala

DN9991         GUCUCUGUGGCGCAAUCGGUUAGCGCGUUCGGCUGUUAACCGAAAGAUUG

DN9991         GUGGUUCGAGCCCACCCAGGGACG
//
# STOCKHOLM 1.0
#=GF AU Koala

DL2721         GCCUUGAUGGUGAAAUGGUAGACACGCGAGACUCAAAAUCUCGUGCUAAA

DL2721         GAGCGUGGAGGUUCGAGUCCUCUUCAAGGCA
//
# STOCKHOLM 1.0
#=GF AU Koala

DH4000         GGUGAAUAUAUUUCAAUGGUAGAAAAUACGCUUGUGGUGCGUUAAAUCUG

DH4000         AGUUCGAUUCUCAGUAUUCACC
//
# STOCKHOLM 1.0
#=GF AU Koala

DI1260         GGACCCUUAGCUCAGUUGGUUAGAGCAUCCGGCUCAUAACCGGAUGGUCA

DI1260         CUGGUUCAAGUCCAGUAGGGUCCACCA
//
# STOCKHOLM 1.0
#=GF AU Koala

DH5480         GUAGAUAUAGUUUAACUAAAACAUUAGAUUGUGAAUCUAACCAUAGAGAC

DH5480         UUACCACCUCUUAUUUACC
//
# STOCKHOLM 1.0
#=GF AU Koala

DR1660         GCGCCCGUAGCUCAGCUGGAUAGAGCGCUGCCCUCCGGAGGCAGAGGUCU

DR1660         CAGGUUCGAAUCCUGUCGGGCGCGCCA
//
# STOCKHOLM 1.0
#=GF AU Koala

DN1500         UCCGCCUUAGCUCAGUUGGUAGAGCGCUUGACUGUUAAUCAGGAUGUCGU

DN1500         CAGUUCGAGUCUGACAGGCGGA
//
# STOCKHOLM 1.0
#=GF AU Koala

DH1660         GGUGGCUAUAGCUCAGUUGGUAGAGCCCUGGAUUGUGAUUCCAGUUGUCG

DH1660         UGGGUUCGAAUCCCAUUAGCCACCCCA
//
# STOCKHOLM 1.0
#=GF AU Koala

DL5021         GUUGCAGUAGCAAAGCGGUUAAUGCGAGAAUCCUAAAAUUUCUUUAUCAG

DL5021         AGGUUCAAAUCCUCUCUCCAACU
//
# STOCKHOLM 1.0
#=GF AU Koala

DW5120         AGAGAUUUAGGUUAACAAGACUAAGAGCCUUCAAAGCCCUAAGCAGGAGU

DW5120         UAGAAUCUCCUAAUCUCUG
//
# STOCKHOLM 1.0
#=GF AU Koala

DQ4440         UGGAGUAUAGCCAAGUGGUAAGGCAUCGGUUUUUGGUAUCGGCAUGCAAA

DQ4440         GGUUCGAAUCCUUUUACUCCAG
//
# STOCKHOLM 1.0
#=GF AU Koala

DA0981         GGGCCGGUAGUCUAGCGGAAGGACGCCCGCCUCGCGCGCGGGAGAUCCCG

DA0981         GGUUCGAAUCCCGGCCGGUCCA
//
# STOCKHOLM 1.0
#=GF AU Koala

DL9162         GUCAGGAUGGCCGAGCGGUCUAAGGCGCUGCGUUCAGGUCGCAGUCUCCC

DL9162         CUGGAGGCGUGGGUUCGAAUCCCACUCCUGACA
//
# STOCKHOLM 1.0
#=GF AU Koala

DX6740         AUCAGAGUGGCGCAGCGGAAGCGUGGUGGGCCCAUAACCCACAGGUCCCA

DX6740         GGAUCGAAACCUGGCUCUGAUA
//
# STOCKHOLM 1.0
#=GF AU Koala

DY4400         GGGAGAGUGGCCGAGUGGUCAAAAGCGACAGACUGUAAAUCUGUUGAAGU

DY4400         UUUUCUACGUAGGUUCGAAUCCUGCCUCUCCCA
//
# STOCKHOLM 1.0
#=GF AU Koala

DS3200         GGAGAGAUGGCUGAGUGGUUGAUAGCUCCGGUCUUGAAAACCGGUAUAGU

DS3200         UCGAACAAAGAAUCUACGAGGGUUCGAAUCCCUCUCUCUCCU
//
# STOCKHOLM 1.0
#=GF AU Koala

DM3960         GCCCGGGUAGUUUAAAGGUAAAACCUUAAUUUCAUACGUUAAAGAUGAGA

DM3960         AUUCGAUUUUCUCCCCAGGUU
//
# STOCKHOLM 1.0
#=GF AU Koala

DA1260         GGGCCCGUAGCUCAGCUGGGAGAGCACCUGCCUUGCACGCAGGGGGUCGA

DA1260         CGGUUCGAUCCCGUUCGGGUCCACCA
//
# STOCKHOLM 1.0
#=GF AU Koala

DS4501         GGAGGUAUGGCUGAGUGGUUGAAAGCAUUGGUUUGCUAAAUCAAAAUACA

DS4501         ACAAUAUUGUAUCAUGGGUUCAAAUCCCAUUUCCUCCG
//
# STOCKHOLM 1.0
#=GF AU Koala

DI2180         GGGCUAUUAGCUCAGUUGGUUAGAGCGCACCCCUGAUAAGGGUGAGGCCC

DI2180         CUGGUUCGAAUCCAGGAUGGCCCA
//
# STOCKHOLM 1.0
#=GF AU Koala

DX2920         CGCGGGGUAGAGCAGUUUGGUAGCUCGCAAGGCUCAUAACCUUGAGGUCA

DX2920         CGGGUUCAAAUCCUGUCUCCGCAA
//
# STOCKHOLM 1.0
#=GF AU Koala

DG7740         GCAUCGGUGGUUCAGUGGUAGAAUGCUCGCCUGCCACGCGGGCGGCCCGG

DG7740         GUUCGAUUCCCGGCCGAUGCA
//
# STOCKHOLM 1.0
#=GF AU Koala

DV5220         CAAGGCGUAGCUAUAACUUCAAAGCAUUCAGCUUACACCUGAAAGAUACC

DV5220         CUCAACAGACAAGGUCGCCUUGA
//
# STOCKHOLM 1.0
#=GF AU Koala

DK8101         GCCCGGCUAGCUCAGUCGGUAGAGCAUGAGACUCUUAAUCUCAGGGUCGU

DK8101         GGGUUCGAGCCCCACGUUGGGCG
//
# STOCKHOLM 1.0
#=GF AU Koala

DT2680         GCCCUUUUAACUCAGUGGUAGAGUAAUGCCAUGGUAAGGCAUAAGUCAUC

DT2680         GGUUCAAAUCCGAUAAAGGGCU
//
# STOCKHOLM 1.0
#=GF AU Koala

DS0260         GGAAGGUAGGGCGUAGUGGUACGCAACUAGUCUUGAAAACUAGCCCGCUG

DS0260         UAGUGAUACGGUGAUGGUUCGACUCCAUUACCUUCCUCCA
//
# STOCKHOLM 1.0
#=GF AU Koala

DF2720         GUCAGGAUAGCUCAGUUGGUAGAGCAGAGGACUGAAAAUCCUCGUGUCAC

DF2720         CAGUUCAAAUCUGGUUCCUGGCA
//
# STOCKHOLM 1.0
#=GF AU Koala

DS3880         AGAGAGUUGGCUGAGUGGUAAGGCGACUAGCUUGAGUCUAGUUAAGUUAA

DS3880         AACUUUCAUAUGUUCGAAUCAUAUACUCUCUG
//
# STOCKHOLM 1.0
#=GF AU Koala

DE4800         AUUUAUAUAGUUUAAAUAAAACAUUACAUUUUCACUGUAAAAAUAAAAAU

DE4800         UUAUUUUUUAUAAAUA
//
# STOCKHOLM 1.0
#=GF AU Koala

DM4500         CGCGGGAUAGAGUAAUUGGUAACUCGUCAGGCUCAUAAUCUGAAUGUUGU

DM4500         GGGUUCGAAUCCGACUCCCGCCA
//
# STOCKHOLM 1.0
#=GF AU Koala

DS4701         AUUUGUGAUUUUCACGCCGAGAGUGUUUCUUGAGGAGGUAAUGCACUAAU

DS4701         GAAGGGUUACAAGGC
//
# STOCKHOLM 1.0
#=GF AU Koala

DL1980         GCCCAGGUGGCGGAAUUGGUAGACGCGCAUGGUUCAGGUCCAUGUGCCGC

DL1980         AAGGUGUGGAGGUUCGAGUCCUCUCCUGGGCACCA
//
# STOCKHOLM 1.0
#=GF AU Koala

DG2920         GCGGGUAUAGUUUAGUGGUAAAACCCUAGCCUUCCAAGCUAACGAUGCGG

DG2920         GUUCGAUUCCCGCUACCCGCU
//
# STOCKHOLM 1.0
#=GF AU Koala

DS2680         GGAGAGAUGGCUGAGUGGACUAAAGCGGCGGAUUGCUAAUCCGUUGUACA

DS2680         AUUUUUUUGUACCGAGGGUUCGAAUCCCUCUCUUUCCG
//
# STOCKHOLM 1.0
#=GF AU Koala

DA6740         GGGGAUGUAGCUCAUAUGGUAGAGCGCUCGCUUUGCAUGCGAGAGGCACA

DA6740         GGGUUCGAUUCCCUGCAUCUCCA
//
# STOCKHOLM 1.0
#=GF AU Koala

DE7740         UCCUAUAUUGUCUAGUGGUUAGGAUAUCCGGCUCUCACCCGGAAGGCCCG

DE7740         GGUUCAAUUCCCGGUAUGGGAA
//
# STOCKHOLM 1.0
#=GF AU Koala

DC5280         AGCCUUAAGGUGAUUAUCAUGUCGAAUUGCAAGUUCGAAGGUGUAGAGAA

DC5280         UCUCCUCUACUAAGGCUU
//
# STOCKHOLM 1.0
#=GF AU Koala

DF1180         GGUCGUGUAGCUCAGUCGGUAGAGCAGCAGACUGAAGCUCUGCGUGUCGG

DF1180         CGGUUCAAUUCCGUCCACGACCACCA
//
# STOCKHOLM 1.0
#=GF AU Koala

DE4440         GUCCCUUUCGUCCAGAGGUUAGGACAUCGUCUUUUCAUGUCGAAGACACG

DE4440         GGUUCGAUUCCCGUAAGGGAUA
//
# STOCKHOLM 1.0
#=GF AU Koala

DS1180         GGAAGAUUACCCAAGUCCGGCUGAAGGGAUCGGUCUUGAAAACCGAGAGU

DS1180         CGGGGAAACCCGAGCGGGGGUUCGAAUCCCUCAUCUUCCGCCA
//
# STOCKHOLM 1.0
#=GF AU Koala

DX6281         AGCGCCGUGGCGCAGUGGAAGCGCGCAGGGCUCAUAACCCUGAUGUCCUC

DX6281         GGAUCGAAACCGAGCGGCGCUA
//
# STOCKHOLM 1.0
#=GF AU Koala

DF3880         GCUUGAGAAGCUCAAUUGGUAGAGCGGGUCAGUGAAGUUGAUUAGGUUGU

DF3880         AAGUUCAAGUCUUAUCUCGAGCA
//
# STOCKHOLM 1.0
#=GF AU Koala

DR4001         AUAUCUUUAAUUUAAUGGUAAAAUAUUAGAAUACGAAUCUAAUUAUAUAG

DR4001         GUUCAAAUCCUAUAAGAUAUU
//
# STOCKHOLM 1.0
#=GF AU Koala

DV0260         GCUCGGUUAGUAUAAUGGGAGAACCCCGCCUUUACACGGCGGUUGUGAUA

DV0260         GUUCGAUUCUAUCACCGAGUACCA
//
# STOCKHOLM 1.0
#=GF AU Koala

DP8100         GGCUCGUUGGUCUAGGGGUAUGAUUCUCGCUUCGGGUGCGAGAGGUCCCG

DP8100         GGUUCAAAUCCCGGACGAGCCC
//
# STOCKHOLM 1.0
#=GF AU Koala

DY1820         GGAGGGAUCCCUUAGUGGCCAAAGGAUCAGACUGUAAAUCUGACGUCAUA

DY1820         GACUUCGAAGGUUCGAAUCCUUCUCCCUCCACCA
//
# STOCKHOLM 1.0
#=GF AU Koala

DA1230         GGGGCUUUAGCUCAGCUGGGAGAGCGCCUGCCUUGCACGCAGGAGGUCAG

DA1230         CGGUUCGAUCCGCUAAGCUCCACCA
//
# STOCKHOLM 1.0
#=GF AU Koala

DT1820         GCCGGAUUAGCUCAGUCGGUAGAGCAGCUCAUUCGUAAUGAGAAGGUCGG

DT1820         GGGUUCGAUUCCUCUAUCCGGCACCA
//
# STOCKHOLM 1.0
#=GF AU Koala

DK5040         CCUUAAUUAGCUUAUUAUAAAGCCCUAAACUCUUAAUUUAAAAGAAAAUA

DK5040         GUUAAAACCUAUUAUUAAGGA
//
# STOCKHOLM 1.0
#=GF AU Koala

DS5121         AAGAAAAUGGCAGAGUGGUGAUGCAACUGACUUGAAAUCAGAGUAGGGGG

DS5121         GUUCGAUUCCCUCUUUUCUCG
//
# STOCKHOLM 1.0
#=GF AU Koala

DI2700         GCAUCCAUGGCUGAAUGGUUAAAGCGCCCAACUCAUAAUUGGUAAUAUUG

DI2700         CGGGUUCAAUUCCUGCUGGAUGCA
//
# STOCKHOLM 1.0
#=GF AU Koala

DH6280         GCCAUCUUAGUAUAGUGGUUAGUACACAUCGUUGUGGCCGAUGAAACCCU

DH6280         GGUUCGAUUCUAGGAGAUGGCA
//
# STOCKHOLM 1.0
#=GF AU Koala

DI2480         GGGCUAUUAGCUCAGUUGGUUAGAGCGCACCCCUGAUAAGGGUGAGGUCG

DI2480         CUGAUUCGAAUUCAGCAUAGCCCA
//
# STOCKHOLM 1.0
#=GF AU Koala

DW2520         GCGCUUUUAGUUCAAUUGGUAGAACGUAGGUCUCCAAAACCUGAUGUAGU

DW2520         AGGUUCGAAUCCUACAGAGCGCG
//
# STOCKHOLM 1.0
#=GF AU Koala

DL2600         GCCUUGAUGGUGAAAUGGUAGACACGCGAGAUUCAAAAUUUCGUGCUUAA

DL2600         AGCAUGGAGGUUCGAGUCCUCUUCAAGGCA
//
# STOCKHOLM 1.0
#=GF AU Koala

DM3881         AAGACUAUAGCUUAAUCGGUAAAGCGAACCACUCAUGAUGGUUUGAGUAA

DM3881         AUGUUCAAGUCAUUUUAGUCUUA
//
# STOCKHOLM 1.0
#=GF AU Koala

DC5320         GGUCUUAAGGUGAUAUUCAUGUCGAAUUGCAAAUUCGAAGGUGUAGAGAA

DC5320         AUCUCUACUAAGACUU
//
# STOCKHOLM 1.0
#=GF AU Koala

DQ1661         UGGGGUAUCGCCAAGCGGUAAGGCACCGGAUUCUGAUUCCGGCAUUCCGA

DQ1661         GGUUCGAAUCCUCGUACCCCAGCCA
//
# STOCKHOLM 1.0
#=GF AU Koala

DI5320         AGAAAUAUGUCUGAUAAAAGAAUUACUUUGAUAGAGUAAAUUAUAGAGGU

DI5320         UCAAGCCCUCUUAUUUCUA
//
# STOCKHOLM 1.0
#=GF AU Koala

DV2721         AGGGAUAUAACUCAGCGGUAGAGUGUCACCUUGACGUGGUGGAAGUCAUC

DV2721         AGUUCGAGCCUGAUUAUCCCUA
//
# STOCKHOLM 1.0
#=GF AU Koala

DL2522         UCCUUCGUGGUGAAAUGGUAAACACGUGUGAUUCAAAAUCACAUGCAUAA

DL2522         GCUUGCCGGUUCGAGUCCGGUCGAAGGUA
//
# STOCKHOLM 1.0
#=GF AU Koala

DY6740         CCGACCUUAGCUCAGUUGGUAGAGCGGAGGACUGUAGAUCCUUAGGUCAC

DY6740         UGGUUCGAAUCCGGUAGGUCGGA
//
# STOCKHOLM 1.0
#=GF AU Koala

DE9161         UCCCUGGUGGUCUAGUGGUUAGGAUUCGGCGCUCUCACCGCCGCGGCCCG

DE9161         GGUUCGAUUCCCGGUCAGGGAA
//
# STOCKHOLM 1.0
#=GF AU Koala

DX5020         GGUAAAGUAAGCUAAAUGUUAAGCUUUUGGGUUCAUACCUCAAAAAUAGA

DX5020         AGGAUAAAAACCUCUCUUUAUC
//
# STOCKHOLM 1.0
#=GF AU Koala

DS6321         GUCACUAUGUCCGAGUGGUUAAGGAGUUAGACUUGAAAUCUAAUGGGCUC

DS6321         UGCCCGCGCAGGUUCAAAUCCUGCUGGUGACG
//
# STOCKHOLM 1.0
#=GF AU Koala

DX2520         GGCGGAGUAGAGCAGUCAGGUAGCUCGCAGGGCUCAUAAUCCUGAAGUCA

DX2520         GAGGUUCAAAUCCUUUCUCCGCUA
//
# STOCKHOLM 1.0
#=GF AU Koala

DP5120         CGGGAGAGAAUUUAAAUUAGAAUGUUGGCUUUGGGGGUCAAUAGUGGAGG

DP5120         UUUGAGUCCUUCUUUCUCGA
//
# STOCKHOLM 1.0
#=GF AU Koala

DV0660         GGACUCAUGGUCUAGUUGGCUAUGACAUCGCCCUUACAAGGCGAGGGUCG

DV0660         CCGGUUCGAAUCCGGCUGGGUCCA
//
# STOCKHOLM 1.0
#=GF AU Koala

DD1230         GGUCCGGUGGUGUAGGGGUUAACAUGCCUGCCUGUCACGCAGGAGAUCGC

DD1230         GGGUUCAAAUCCCGUCCGGACCGCCA
//
# STOCKHOLM 1.0
#=GF AU Koala

DA4001         GGGGUUAUAGUUAAAUUUGGUGAAACGACUGCGUUGCAUGCAUUUAAUAU

DA4001         GAGUUCAAGUCUCAUUAACUCCA
//
# STOCKHOLM 1.0
#=GF AU Koala

DT0661         GCCUCAGUGGCUCAGCCUGGUAGAGCGCCUGCUUGGUAAGCAGGAGGCCG

DT0661         CGGGUUCAAACCCCGCCUGAGGCU
//
# STOCKHOLM 1.0
#=GF AU Koala

DP1700         CGGCGAGUAGCGCAGCUUGGUAGCGCAACUGGUUUGGGACCAGUGGGUCG

DP1700         GAGGUUCGAAUCCUCUCUCGCCGACCA
//
# STOCKHOLM 1.0
#=GF AU Koala

DV7920         GUUUCUGUAGUGUAGCGGUUAUCACGUUCGCCUCACAUGCGAAAGGUCCC

DV7920         CGGUUCGAAACCGGGCAGAAACA
//
# STOCKHOLM 1.0
#=GF AU Koala

DP5280         CAAGAAGUAGUUUAAGUAAGAAUAUCAGCUUUGGGUGUUGGUGGUGGGGA

DP5280         GGUAGUUCCUUCUUCUUGA
//
# STOCKHOLM 1.0
#=GF AU Koala

DR3321         GCGUCCAUUGUCUAAUGGAUAGGACAGAGGUCUUCUAAACCUUUGGUAUA

DR3321         GGUUCAAGUCCUAUUGGACGCA
//
# STOCKHOLM 1.0
#=GF AU Koala

DG0860         GCGGCCGUCGUCUAGUCUGGAUUAGGACGCUGGCCUCCCAAGCCAGCAAU

DG0860         CCCGGGUUCGAAUCCCGGCGGCCGCA
//
# STOCKHOLM 1.0
#=GF AU Koala

DA4700         AGAAUGGUACUUUAAAAAAAAGAAUUGGUUUGCAUCUAAUAUUAAGCCUG

DA4700         AGCUUUCAUUCUU
//
# STOCKHOLM 1.0
#=GF AU Koala

DR4502         GCAUUCUUAGCUCAGUUGGAUAGAGCAACAACCUUCUAAGUUGAAGGUCA

DR4502         CAGGUUCAAAUCCUGUAGAAUGCG
//
# STOCKHOLM 1.0
#=GF AU Koala

DC2680         GGCGGCAUGGCCAAGCGGUAAGGCAGGGGACUGCAAAUCCUUUAUCCCCA

DC2680         GUUCAAAUCUGGGUGCCGCCU
//
# STOCKHOLM 1.0
#=GF AU Koala

DQ6280         GGUCCUAUAGUGUAGUGGUUAUCACUUUCGGUUUUGAUCCGGACAACCCC

DQ6280         GGUUCGAAUCCGGGUAGGACCU
//
# STOCKHOLM 1.0
#=GF AU Koala

DM2760         ACCUACUUAACUCAGUGGUUAGAGUAUUGCUUUCAUACGGCAGGAGUCAU

DM2760         UGGUUCAAAUCCAAUAGUAGGUA
//
# STOCKHOLM 1.0
#=GF AU Koala

DH5840         GUAAAUAUAGUUUAACCAAAACAUUAGAUUGUGAAUCUAAUAAUAGGGCC

DH5840         CCACAACCCCUUAUUUACC
//
# STOCKHOLM 1.0
#=GF AU Koala

DQ5280         UAGGAUAGGGUGUAUUGGUAGCACGGAAAAUUUUGAAUUCUUAGGUGUAG

DQ5280         GUUCAAUUCCUAUUGUCCUAG
//
# STOCKHOLM 1.0
#=GF AU Koala

DN5282         UAGAUUGAAGCCAGUAAGUAGGGUAUUUAGCUGUUAACUAAAUUUUCGUA

DN5282         GGUUUGAAUCCUUCCAAUCUAG
//
# STOCKHOLM 1.0
#=GF AU Koala

DL4020         AUGACUAUGGCGGAAUUGGUAGACGCGAUUAGUUUAGGUCUAAUUUAUUU

DL4020         UUAAUAAUAUGGGUUCAAAUCCCAUUAGUCAUA
//
# STOCKHOLM 1.0
#=GF AU Koala

DP2700         AGGGAUGUAGCGCAGCUUGGUAGCGCGUUUGUUUUGGGUACAAAAUGUCA

DP2700         CAGGUUCAAAUCCUGUCAUCCCUA
//
# STOCKHOLM 1.0
#=GF AU Koala

DA5040         GUGGUUCUAGUUUAGUGAAAAACGUUUGCUUUGCAAGCAGAAAUCCUAAG

DA5040         UUAAAUUCUUAGGAACUACA
//
# STOCKHOLM 1.0
#=GF AU Koala

DH2960         GGCGGAUGUAGCCAAGUGGAUCAAGGCAGUGGAUUGUGAAUCCACCAUGC

DH2960         GCGGGUUCAAUUCCCGUCGUUCGCCC
//
# STOCKHOLM 1.0
#=GF AU Koala

DS7741         GCAGUCGUGGCCGAGUGGUUAAGGCGUCUGACUCGAAAUCAGAUUCCCUC

DS7741         UGGGAGCGUAGGUUCGAAUCCUACCGGCUGCG
//
# STOCKHOLM 1.0
#=GF AU Koala

DA0660         GGGCCCGUAGCUCAGUUGGGAGAGCGCUGCCCUUGCAAGGCAGAGGCCGU

DA0660         GGGUUCAAAUCCCGCCGGGUCCA
//
# STOCKHOLM 1.0
#=GF AU Koala

DV2840         AGGGAUAUAACUCAGCGGUAGAGUGUCACCUUGACGUGGUGGAAGUUAUC

DV2840         AGUUCGAGCCUGAUUAUCCCUA
//
# STOCKHOLM 1.0
#=GF AU Koala

DN5281         UAGAUUGAAGCCAGUAAGUAGGGUAUUUAGUUGUUAACUAAAUUUUCGUA

DN5281         GGUUUGAAUCCUUCCAAUCUAC
//
# STOCKHOLM 1.0
#=GF AU Koala

DC3881         AGGAGUUUGAGCAAAUGGUUUUGCGUUUUGAUUGCAAAUUGAAAUAUAGG

DC3881         GAUUCGAUUUCCCCGGACUCCUC
//
# STOCKHOLM 1.0
#=GF AU Koala

DH4480         GGCGGAUGUAGCCAAGUGGAUCAAGGCAGUGGAUUGUGAAUCCACCAUGC

DH4480         GCGGGUUCAAUUCCCGUCGUUCGCC
//
# STOCKHOLM 1.0
#=GF AU Koala

DC4700         UGCUUAGUAGUUAAUGUUAAUAUAACUAAGAACUGCAAAUUCUUCAUAGU

DC4700         CUAGUUAGACCUAAGCUU
//
# STOCKHOLM 1.0
#=GF AU Koala

DA8100         GGGGAUGUAGCUCAGUGGUAGAGCGCAUGCUUCGCAUGUAUGAGGCCCCG

DA8100         GGUUCGAUCCCCGGCAUCUCCA
//
# STOCKHOLM 1.0
#=GF AU Koala

DW5320         AGAAGUUUAGGAUAUACUAGUCCGCGAGCCUUCAAAGCCCUAAGAAAACA

DW5320         CACAAGUUUAACUUCUG
//
# STOCKHOLM 1.0
#=GF AU Koala

DL1662         GCCGAAGUGGCGAAAUCGGUAGACGCAGUUGAUUCAAAAUCAACCGUAGA

DL1662         AAUACGUGCCGGUUCGAGUCCGGCCUUCGGCACCA
//
# STOCKHOLM 1.0
#=GF AU Koala

DF5400         GUCUACGUAGCUUAACCCCCAAAGCAAGACACUGAAAAUGCCUAGAUGGA

DF5400         UUCACACAUCCCAUAGACA
//
# STOCKHOLM 1.0
#=GF AU Koala

DK4480         GGGUGUAUAGCUCAGUUGGUAGAGCAUUGGGCUUUUAACCUAAUGGUCGC

DK4480         AGGUUCAAGUCCUGCUAUACCCA
//
# STOCKHOLM 1.0
#=GF AU Koala

DE4280         GUCCCUUUCGUCCAGUGGUUAGGACAUCGUCUUUUCAUGUCGAAGACACG

DE4280         GGUUCGAUUCCCGUAAGGGAUG
//
# STOCKHOLM 1.0
#=GF AU Koala

DL6280         GGUUGUUUGGCCGAGCGGUCUAAGGCGCCUGAUUCAAGCUCAGGUAUCGU

DL6280         AAGAUGCAAGAGUUCGAAUCUCUUAGCAACCA
//
# STOCKHOLM 1.0
#=GF AU Koala

DG0960         GCGGCCGUAGUCUAGCCUGGUAGGAUGGCGGCCUCCCAAGCCGCAGAACC

DG0960         CGGGUUCAAAUCCCGGCGGCCGCACCA
//
# STOCKHOLM 1.0
#=GF AU Koala

DL3360         GCCUUGGUGGUGAAAUGGUAGACACGCGAGACUCAAAAUCUCGUGCUAAA

DL3360         CAGCGUGGAGGUUCGAGUCCUCUUCAAGGCA
//
# STOCKHOLM 1.0
#=GF AU Koala

DF5910         GUUAAUGUAGCUUAAAGUCCAAAGCAAGGCACUGAAAAUGCCUAGAUGAG

DF5910         UACACCAACUCCAUAAAC
//
# STOCKHOLM 1.0
#=GF AU Koala

DA6281         GGGCGUGUGGCGUAGUCGGUAGCGCGCUCCCUUAGCAUGGGAGAGGUCUC

DA6281         CGGUUCGAUUCCGGACUCGUCCA
//
# STOCKHOLM 1.0
#=GF AU Koala

DX0980         AGCGGGGUAGGCCAGCCAGGUAGGCCGCGGGGCUCAUANCCCCGAGGUCC

DX0980         CGGGUUCAAAUCCCGGCCCCGCUA
//
# STOCKHOLM 1.0
#=GF AU Koala

DR4501         GCAUUCUUAGCUCAGUUGGAUAGAGCAACAACCUUCGAAGUUGAUGGUCA

DR4501         CAGGUUCAAAUCCUGUAGGAUGCG
//
# STOCKHOLM 1.0
#=GF AU Koala

DL4761         UCUAAUAUGGCAGAUUAAUGCAUUAGAUUUAAGCUCUAAAAAUAAAGUUU

DL4761         GACCUUUUAUUAGAA
//
# STOCKHOLM 1.0
#=GF AU Koala

DK7920         GCCCGCAUAGCUCAGUCGGUAGAGCAUCAGACUUUUAAUCUGAGGGUCCA

DK7920         GGGUUCAAGUCCCUGUUCGGGCG
//
# STOCKHOLM 1.0
#=GF AU Koala

DL3800         ACUUAUGUGGCGGAACAGGUAGACGCGUGGGACUUAAAAUCUCAUUCCAU

DL3800         AGGAGUGCCGGUUCGAUUCCGGUCAUAAGUA
//
# STOCKHOLM 1.0
#=GF AU Koala

DA0340         GGGCUCGUAGCUCAGCGGGAGAGCGCCGCCUUUGCGAGGCGGAGGCCGCG

DA0340         GGUUCAAAUCCCGCCGAGUCCA
//
# STOCKHOLM 1.0
#=GF AU Koala

DA4500         GGGGACGUAGCUCAAUUGGUAGAGCGUAUGUUUUGCAAGCAUAAAGCUGU

DA4500         CGGUUCAAAUCCGAUCGUCUCCA
//
# STOCKHOLM 1.0
#=GF AU Koala

DG7680         GCAUCGGUGGUUCAGUGGUAGAAUGCUCGCCUGCCACGCGGGCGGCCCGG

DG7680         GUUCGAUUCCCGGCCGAUGCA
//
# STOCKHOLM 1.0
#=GF AU Koala

DN5880         UAGAUUGAAGCCAGUUGAUUAGGGUGCUUAGCUGUUAACUAAGUGUUUGU

DN5880         GGGUUUAAGUCCCAUUGGUCUAG
//
# STOCKHOLM 1.0
#=GF AU Koala

DF7740         GCCGAAAUAGCUCAGUUGGGAGAGCGUUAGACUGAAGAUCUAAAGGUCCC

DF7740         CGGUUCAAUCCCGGGUUUCGGCA
//
# STOCKHOLM 1.0
#=GF AU Koala

DH5040         ACUAAAGUAGUUUAUAAAAACACCAGCCUGUGGAACUGGAGUAACUGGUU

DH5040         AAAACCCGGUCUUAAGUC
//
# STOCKHOLM 1.0
#=GF AU Koala

DX5320         AGUAAGGUCAGCUAAUUAAGCUAUCGGGCCCAUACCCCGAAAACGUUGGU

DX5320         UUAAAUCCUUCCCGUACUA
//
# STOCKHOLM 1.0
#=GF AU Koala

DV5320         CAUAGUGUAGCUUAAUAUUAAAGCAUCUGGCCUACACCCAGAAGAUUUCA

DV5320         UGACCAAUGAACACUCUGA
//
# STOCKHOLM 1.0
#=GF AU Koala

DR2680         GCGUCCAUUGUCUAAUGGAUAGGACAGAGGUCUUCUAAACCUUUGGUAUA

DR2680         GGUUCAAAUCCUAUUGGACGCA
//
# STOCKHOLM 1.0
#=GF AU Koala

DE5320         GUUUCUGUAGUUGAAUUACAACGAUGAUUUUUCAUGUCAUUGGUCGCAGU

DE5320         UGAAUGCUGUGUAGAAAUA
//
# STOCKHOLM 1.0
#=GF AU Koala

DG4000         AUAGAUAUAAGUUAAUUGGUAAACUGGAUGUCUUCCAAACAUUGAAUGCG

DG4000         AGUUCGAUUCUCGCUAUCUAUA
//
# STOCKHOLM 1.0
#=GF AU Koala

DR2601         GGGUUUGUAGCUCAGUGGAUUAGAGCUCAUGGUUCCGAAUCAUGAAGUCA

DR2601         AGGGUUCGAAUCCCUUCUAACCCU
//
# STOCKHOLM 1.0
#=GF AU Koala

DW5281         AGAAGUUUAGGAUAUACAGUUCAAGAGCCUUCAAAGCCCUUAGAAAACAA

DW5281         ACAAGUUUAACUUCUG
//
# STOCKHOLM 1.0
#=GF AU Koala

DT6161         GCCAUAGUAGUCUAGUGGUAAGACAUUUCUCUCGUAAAGAAGGAUCCCGU

DT6161         GUUCGAUUCACGGCUUUGGCA
//
# STOCKHOLM 1.0
#=GF AU Koala

DK0680         GGGCCCGUAGCUCAGUCUGGUAGAGCGCUUGGCUUUUAACCAAGUAGUCG

DK0680         CGGGUUCAAAUCCCGUCGGGCCCG
//
# STOCKHOLM 1.0
#=GF AU Koala

DC5100         AGUUCUGGAGUGUUACCACGUCAGAUUGCAAAUCUGAAGAAGCACACUUA

DC5100         CAGUUUGCCCGGACUU
//
# STOCKHOLM 1.0
#=GF AU Koala

DL8100         GUCAGGAUGGCCGAGCGGUCUAAGGCGCUGCGUUCAGGUCGCAGUCUCCC

DL8100         CUGGAGGCGUGGGUUCGAAUCCCACUCCUGACA
//
# STOCKHOLM 1.0
#=GF AU Koala

DN7920         GUCUCUGUGGCGCAAUCGGUUAGCGCGUUCGGCUGUUAACCGAAAGGUUG

DN7920         GUGGUUCGAGCCCACCCAGGGACG
//
# STOCKHOLM 1.0
#=GF AU Koala

DM1231         CGCGGGAUAGAGCAGUCUGGUAGCUCGUCGGGCUCAUAACCCGAAGGUCG

DM1231         AUGGUUCAAAUCCAUCUCCCGCAACCA
//
# STOCKHOLM 1.0
#=GF AU Koala

DV9994         GCUUCUGUAGUGUAGUGGUUAUCACGUUCGCCUCACACGCGAAAGGUCCC

DV9994         CGGUUCGAAACCGGGCAGAAGCA
//
# STOCKHOLM 1.0
#=GF AU Koala

DE4480         GUCCCUUUCGUCCAGUGGUUAGGACAUCGUCUUUUCAUGUCGAAGACACG

DE4480         GGUUCGAUUCCCGUAAGGGAUA
//
# STOCKHOLM 1.0
#=GF AU Koala

DN3320         UCCUCAGUAGCUCAGUGGUAGAGCGGUCGGCUGUUAACUGUAUGGUCGUA

DN3320         GGUUCGAAUCCUACUUGGGGAG
//
# STOCKHOLM 1.0
#=GF AU Koala

DY3770         GAAGUAAUGGCUGAGUGGUUAAAGCGGCAGACUGUAAAUCUGUUGGUAGU

DY3770         ACCGUCGUUGGUUCGAAUCCAACUUACUUCA
//
# STOCKHOLM 1.0
#=GF AU Koala

DS5080         GGAGAAGUGGCACGAUAGGAAUGCAUGCGGCUUGAAACCGUUUGAUAGAG

DS5080         GUUUCUUCCUCUCUUCUCUU
//
# STOCKHOLM 1.0
#=GF AU Koala

DN5100         UAGAUAGAUGCUCGCUGGUUUGAGUGCUUAGCUGUUAACUAAGAGUUUAA

DN5100         AGGAUCGAGGCCUUUCUGUCUAG
//
# STOCKHOLM 1.0
#=GF AU Koala

DA5100         AAGGUCUUAGCUUAAUUAAAGUAUUUGUUUUGCAUACAGAAGAUGUGGGG

DA5100         UAGUGUCCUGCAGAUCUUA
//
# STOCKHOLM 1.0
#=GF AU Koala

DQ3640         UGGGGCAUAGCCAAGUGGUAAGGCAUUGGACUUUGACUCCAAGAUGCAUG

DQ3640         GGUUCGAAUCCUAUUGCCCCAG
//
# STOCKHOLM 1.0
#=GF AU Koala

DN4080         GUCUUUAUGGCUUAGUGGUUAAAGCAUCUCACUGUUAAUGAGAAUACAUA

DN4080         GGUUCAAUUCCUAUUGAAGACG
//
# STOCKHOLM 1.0
#=GF AU Koala

DX7920         AGCAGAGUGGCGCAGCGGAAGCGUGCUGGGCCCAUAACCCAGAGGUCGAU

DX7920         GGAUCGAAACCAUUCUCUGCUA
//
# STOCKHOLM 1.0
#=GF AU Koala

DQ1200         UGGGAUGUAGCCCAGCGGUAAGGCAAUAGACUUUGACUCUAUCAUGCGAU

DQ1200         GGUUCGAUCCCAUCCAUCCCAGCCA
//
# STOCKHOLM 1.0
#=GF AU Koala

DA4980         GUGAAUUUAGUUUAAUAGAUAAAACAUUUGCUUUGCAAGCAAAACUUGAA

DA4980         AGUUUAAAUCCUUCAAUCCACA
//
# STOCKHOLM 1.0
#=GF AU Koala

DV5020         CCUCGCAGAGCUUGUCAACCUAAGCAUCUCUUUUACACGGAGAAGAAGUU

DV5020         UGUGAAAUUCGAACUGUUUGGA
//
# STOCKHOLM 1.0
#=GF AU Koala

DA2480         GGGAGUAUAGCUCAGUUGGUAGAGCGCUGCCUUUGCAAGGCAGAUGUCAG

DA2480         CGGUUCGAGUCCGCUUACUUCCACCA
//
# STOCKHOLM 1.0
#=GF AU Koala

DL4980         GCUUGAGUAGCAAAGAGGGUUUAAUGCUUGAGAUUUAGGUUCUUACAUCA

DL4980         AGGGUUCAAUUCCCUUCUCUAGUU
//
# STOCKHOLM 1.0
#=GF AU Koala

DX1340         CGCGGGGUGGAGCAGCUCGGUAGCUCGCUGGGCUCAUAACUCAGAGGUCG

DX1340         CAGGUUCAAAUCCUGUCCCCGCUA
//
# STOCKHOLM 1.0
#=GF AU Koala

DG7140         GCACCAGUGGUCUAGUGGUAGAAUAGUACCCUGCCACGGUACAGACCCGG

DG7140         GUUCGAUUCCCGGCUGGUGCA
//
# STOCKHOLM 1.0
#=GF AU Koala

DW5040         AAGAGCUUAAGUUAAAUAAACUGAAAGCCUUCAAAGCUUUUUAUAAGAAU

DW5040         GGAAACUUCUUAGCUCUUG
//
# STOCKHOLM 1.0
#=GF AU Koala

DL1780         GCGAAGGUGGCGGAAUUGGUAGACGCGCUAGCUUCAGGUGUUAGUGCCCC

DL1780         CCGGGUGUGAGGGUUCGAGUCCCUCUCUUCGCACCA
//
# STOCKHOLM 1.0
#=GF AU Koala

DF3770         GCUUAAGUAGCUCAGUGGUAGAGCGUUAGACUGAAAAUCUAAAGGUCGUU

DF3770         GGUUCAAUUCCAAUCUUGAGCA
//
# STOCKHOLM 1.0
#=GF AU Koala

DQ5880         UAGGAUGGGGUGUGAUAGGUGGCACGGAGAAUUUUGGAUUCUCAGGGAUG

DQ5880         GGUUCGAUUCUCAUAGUCCUAG
//
# STOCKHOLM 1.0
#=GF AU Koala

DQ4500         UGGAGUAUAGCCAAGUGGUAAGGCAUCGGCCUUUGAUGCCGAGAAACAAA

DQ4500         GGUUCGAAUCCUUUUACUCCAG
//
# STOCKHOLM 1.0
#=GF AU Koala

DX4000         UGCAAUAUGAUGUAAUUGGUUAACAUUUUAGGGUCAUGACCUAAUUAUAU

DX4000         ACGUUCAAAUCGUAUUAUUGCUA
//
# STOCKHOLM 1.0
#=GF AU Koala

DN0660         GCCUCCUUAGCUCAGUAGGUAGCAGCGAUGGACUGUUAAUCCAUAGGUCG

DN0660         CAGGUUCGAGCCCUGCAGGAGGCGCCA
//
# STOCKHOLM 1.0
#=GF AU Koala

DA5880         AAGGGCUUAGCUUAAUUAAAGUGGCUGAUUUGCGUUCAGUUGAUGCAGAG

DA5880         UGGGGUUUUGCAGUCCUUA
//
# STOCKHOLM 1.0
#=GF AU Koala

DV6740         GGUUUCGUGGUGUAGUUGGUUAUCACGUCAGUCUAACACACUGAAGGUCU

DV6740         CCGGUUCGAACCCGGGCGAAGCCA
//
# STOCKHOLM 1.0
#=GF AU Koala

DC5880         AGCUCCGAGGUGAUUUUCAUAUUGAAUUGCAAAUUCGAAGAAGCAGCUUC

DC5880         AAACCUGCCGGGGCUU
//
# STOCKHOLM 1.0
#=GF AU Koala

DC8100         GGGGGUAUAGCUCAGGGGUAGAGCAUUUGACUGCAGAUCAAGAGGUCCCU

DC8100         GGUUCAAAUCCAGGUGCCCCCU
//
# STOCKHOLM 1.0
#=GF AU Koala

DS4001         GGAUGGUUGACUGAGUGGUUUAAAGUGUGAUAUUUGAGCUAUCAUUAGUC

DS4001         UUUAUUGGCUACGUAGGUUCAAAUCCUACAUCAUCCG
//
# STOCKHOLM 1.0
#=GF AU Koala

DG7180         GCACCAGUGGUCUAGUGGUAGAAUAGUACCCUGCCACGGUACAGACCCGG

DG7180         GUUCGAUUCCCGGCUGGUGCA
//
# STOCKHOLM 1.0
#=GF AU Koala

DG5080         GCUUUAUGAAUACAACAGUAUUUUUGACUUCCAAUCAGACAGUCUUGGUG

DG5080         AAAAUUUAAGAUAAAGCA
//
# STOCKHOLM 1.0
#=GF AU Koala

DN1230         GCCUACUUAGCUCAGUUGGUUAGAGCACCUGACUGUUAAUCAGGGGGUCG

DN1230         CUGGUUCGAGUCCAGCAGUGGGCGCCA
//
# STOCKHOLM 1.0
#=GF AU Koala

DY2920         GGGUCGAUGCCCGAGCGGUUAAUGGGGACGGACUGUAAAUUCGUUGGCAA

DY2920         UAUGUCUACGCUGGUUCAAAUCCAGCUCGGCCCA
//
# STOCKHOLM 1.0
#=GF AU Koala

DW4500         AGGAGAAUAGUUCCAAUGGUAGAACAAUGGUCUCCAAAACCAAAGGUUAA

DW4500         GGGUUCGAAUCCCUUUUCUCCUG
//
# STOCKHOLM 1.0
#=GF AU Koala

DM1540         GGACCUUUAGCUCAGUUGGUUAGAGCAGACGGCUCAUAACCGUCCGGUCG

DM1540         UAGGUUCGAGUCCUACAAGGUCCACCA
//
# STOCKHOLM 1.0
#=GF AU Koala

DL5760         ACUUUUAAAGGAUAACAGCUAUCCAUUGGUCUUAGGACCCAAAAAUUUUG

DL5760         GUGCAACUCCAAAUAAAAGUA
//
# STOCKHOLM 1.0
#=GF AU Koala

DV2600         AGGGAUAUAACUCAGCGGUAGAGUAUCACCUUGACGUGGUGGAAGUCAUC

DV2600         AGUUCGAACCUGAUUAUCCCUA
//
# STOCKHOLM 1.0
#=GF AU Koala

DL1232         UGCCCGGGUGGUGAAAUCGGUAGACACGCAGGACUUAAAAUCCUGUGGCA

DL1232         UAAAAGCCAUGUCGGUUCAAGUCCGACCCCGGGCACCA
//
# STOCKHOLM 1.0
#=GF AU Koala

DV4080         AGGAUAUUAGCUUAAUUGGUAUAGCAUUCGUUUUACACACGAAAGAUUAU

DV4080         AGGUUCGAAUCCUAUAUUUCCUA
//
# STOCKHOLM 1.0
#=GF AU Koala

DC2520         GGCGGCAUGGCCAAGCGGUAAGGCAGAAGAUUGCAAAUCUUUUAUUCCCC

DC2520         AGUUCGAUUCUGGGUGUCGUCU
//
# STOCKHOLM 1.0
#=GF AU Koala

DN2720         UCCUCAGUAGCUCAGUGGUAGAGCGGUCGGCUGUUAACUGACUGGCGUAG

DN2720         GUUCGAAUCCUACUUGGGGAG
//
# STOCKHOLM 1.0
#=GF AU Koala

DV9993         GUUUCCGUAGUGUAGUGGUUAUCACGUUCGCCUAACACGCGAAAGGUCCC

DV9993         UGGAUCAAAACCAGGCGGAAACA
//
# STOCKHOLM 1.0
#=GF AU Koala

DI0680         GGGCCCAUAGCUUAGCCAGGUAGAGCGCCCGGCUCAUAACCGGGCGGUCA

DI0680         UGGGUUCGAAUCCCAUUGGGCCCA
//
# STOCKHOLM 1.0
#=GF AU Koala

DR5280         UGGUAAUUAGUUUAAAUAAAAUUAAUGAUUUCGACUCAUUAGAUUAUGAU

DR5280         AAUAAUCAUAAUUACCAA
//
# STOCKHOLM 1.0
#=GF AU Koala

DN4320         UCCUCAGUAGCUCAGUGGUAGAGCGGUCGGCUGUUAACUGACUGGUCGUA

DN4320         GGUUCGAAUCCUACUUGGGGAG
//
# STOCKHOLM 1.0
#=GF AU Koala

DP4500         CAAGGUGUAGCGCAAUCUGGUAGCGCGUCUGCCUUGGGCGCAGAAAGUUA

DP4500         CAGGUUCAAAUCCUGUCACCUUGA
//
# STOCKHOLM 1.0
#=GF AU Koala

DN4400         UCCUCAGUAGCUCAGUGGUAGAGCGGUCGGCUGUUAACUGACUGGUCGUA

DN4400         GGUUCAAAUCCUACUUGGGGAG
//
# STOCKHOLM 1.0
#=GF AU Koala

DD4700         UUAAAAGUAGUUAAUAUAUAACUUAGAAUUGUCAGUUCUAGAUUCCUUUU

DD4700         ACUAAGGCUUUUUAU
//
# STOCKHOLM 1.0
#=GF AU Koala

DX5280         AGUAAGGUCAGCUAACUAAGCUAUCGGGCCCAUACCCCGAAAAUGUUGGU

DX5280         CUAAACCCUUCCCGUAUGA
//
# STOCKHOLM 1.0
#=GF AU Koala

DQ3220         UGGGGCGUGGCCAAGCGGUAAGGCAGCAGGUUUUGAUCCUGUUAUUCGGA

DQ3220         GGUUCGAAUCCUUCCGUCCCAG
//
# STOCKHOLM 1.0
#=GF AU Koala

DY4001         GGAGGGAUUUUCAAUGUUGGUAGUUGGAGUUGAGCUGUAAACUCAAUGAC

DY4001         UUAGGUCUUCAUAGGUUCAAUUCCUAUUCCCUUUA
//
# STOCKHOLM 1.0
#=GF AU Koala

DP4700         CUAGAUAUAGUUUAGAGCAAAAUAUUGGCUUUGGGAGCUAAAGACACUUU

DP4700         UAUGAGUUUUCUAGA
//
# STOCKHOLM 1.0
#=GF AU Koala

DK1141         GUCUGAUUAGCGCAACUGGCAGAGCAACUGACUCUUAAUCAGUGGGUUGU

DK1141         GGGUUCGAUUCCCACAUCAGGCACCA
//
# STOCKHOLM 1.0
#=GF AU Koala

DL5081         CUAAAGUAGCAAAGUGGUUAAUGCAGAAGGCCUAAAACUUUCCUAUCAAG

DL5081         GGUUCAACUCCUUUCUUUAGC
//
# STOCKHOLM 1.0
#=GF AU Koala

DX5160         AGUAAGGUAAGCUAAAUAAGCUUUUGGGCCCAUACCCCAACAAUGUUGUU

DX5160         AAAAUCCUUCCUUUACUA
//
# STOCKHOLM 1.0
#=GF AU Koala

DY6160         CCGGCUUUGGCGCAAUGGUAGCGCGAUUGACUGUAGAUCAAUCGGUUGCU

DY6160         AGUUCGAAUCUGGCAAGCCGGA
//
# STOCKHOLM 1.0
#=GF AU Koala

DL5880         ACUUUUAAAGGAUAACAGCUAUCCAUUGGUCUUAGGCCCCAAAAAUUUUG

DL5880         GUGCAACUCCAAAUAAAAGUA
//
# STOCKHOLM 1.0
#=GF AU Koala

DA1620         GGGGCUGUAGCUCAGUUGGGAGAGCACCUGCUUUGCAAGCAGGGGGUCAU

DA1620         CGGUUCGAGACCGGUCAGCUCCACCA
//
# STOCKHOLM 1.0
#=GF AU Koala

DW0460         GGGGCUGUGGCCAAGCCCGGCAUGGCGACUGACUCCAGAUCAGUCGAUCG

DW0460         GGGGUUCAAAUCCCUCCGGCCCCA
//
# STOCKHOLM 1.0
#=GF AU Koala

DD5020         AAGGAACUAGUUAAGUUAUAACACUGGAUUGUCAGACCGGAGUAACUGGU

DD5020         AAACAACCCAGUGUUCCUUA
//
# STOCKHOLM 1.0
#=GF AU Koala

DH1140         GGCGUAGGUGGUGAAGUGGUUAACACAUCAGGUUGUGGCUCUGACAUACG

DH1140         CGGGUUCGAUCCCCGUUCUACGCCCCA
//
# STOCKHOLM 1.0
#=GF AU Koala

DV5920         CAAGACAUAGCUUAAAUAAAGCAUCUAGUUUACACCUAGAAGAUUUCACC

DV5920         CACCAUGAAUGCCUUGA
//
# STOCKHOLM 1.0
#=GF AU Koala

DH6160         GCCGUGAUAGUAUAGUGGUAGUACAUCAGAUUGUGGCUCUGAUGACCCUG

DH6160         GUUCGAUUCCAGGUCGCGGCA
//
# STOCKHOLM 1.0
#=GF AU Koala

DY5040         AAUAAGAUGGCUGAGAGAACAAGCGGUGGAUUGUAAAUCCAUACACAAAG

DY5040         GUUAAAUCCCUUUUCUUAUUA
//
# STOCKHOLM 1.0
#=GF AU Koala

DF5920         GUUAAUGUAGCUUUAAAAUUAAAGCAAGGCACUGAAAAUGCCUAGAUGAG

DF5920         UGCUCCAACUCCAUAAACA
//
# STOCKHOLM 1.0
#=GF AU Koala

DK3240         GGGUUGCUAACUCAACGGUAGAGUACUCGGCUUUUAACCGACUAGUUCCG

DK3240         GGUUCGAGUCCCGGGCAACCCA
//
# STOCKHOLM 1.0
#=GF AU Koala

DN1180         GGCUUUUUAGCUCAGCAGGUAGAGCAACCGGCUGUUAACCGGUUUGUCAC

DN1180         AGGUUCGAGCCCUGUAAAAGCCGCCA
//
# STOCKHOLM 1.0
#=GF AU Koala

DE3360         GCCCCCAUCGUCUAGCGGUUUAGGACAUCUCUCUUUCAAGGAGGCAACGG

DE3360         GGAUUCGACUUCCCCUGGGGGUA
//
# STOCKHOLM 1.0
#=GF AU Koala

DA3880         GGGGCUAUAGUUUAACUGGUAAAACGGCGAUUUUGCAUAUCGUUAUUUCA

DA3880         GGAUCGAGUCCUGAUAACUCCA
//
# STOCKHOLM 1.0
#=GF AU Koala

DL5000         GCUGGGGUAGCAAAGUGGUUACUGCAGUAGAUUUAGGAUCUACGAUCAAG

DL5000         GGUUCAAAUCCUUUUCCUAGUU
//
# STOCKHOLM 1.0
#=GF AU Koala

DF2920         GCCGGGAUAGCUCAGUUGGUAGAGCAGAGGACUGAAAAUCCUCGUGUCAC

DF2920         CAGUUCAAAUCUGGUUCCUGGCA
//
# STOCKHOLM 1.0
#=GF AU Koala

DT1661         GCUGAUAUAGCUCAGUUGGUAGAGCGCACCCUUGGUAAGGGUGAGGUCGG

DT1661         CAGUUCGAAUCUGCCUAUCAGCACCA
//
# STOCKHOLM 1.0
#=GF AU Koala

DG5280         ACUCCCUUAGUAUAAACAAUACAACUGACUUCCAAUCAGUUAAUUCUGAA

DG5280         AAAACUCAGAAGAGAGUA
//
# STOCKHOLM 1.0
#=GF AU Koala

DD5040         AGAGGUCUAGUUAAAAUAUAACUUUGGGUUGUCAGGCCAAAAUUGCUGGU

DD5040         UAAAUUCCAGCGGCUUCUG
//
# STOCKHOLM 1.0
#=GF AU Koala

DR1140         GCGCCCGUAGAUCAAUUGGAUAGAUCGCUUGACUACGGAUCAAAAGGUUG

DR1140         GGGGUUCGAGUCCCUCCGGGCGCACCA
//
# STOCKHOLM 1.0
#=GF AU Koala

DF6280         GCGGAUUUAGCUCAGUUGGGAGAGCGCCAGACUGAAGAUCUGGAGGUCCU

DF6280         GUGUUCGAUCCACAGAAUUCGCA
//
# STOCKHOLM 1.0
#=GF AU Koala

DD5000         AAAGAGCUAGUUAAAAAAUAACCCCAGAUUGUCAGACUGGAAUUAUCUGU

DD5000         AACCACCCUGAUGCUCUUU
//
# STOCKHOLM 1.0
#=GF AU Koala

DC5120         AAGCCUGCGGUGUUGACAUGCCAGAUUGCAAAUCUCGAGAAGCAAACGAA

DC5120         GGUUUGCCGGGCUUC
//
# STOCKHOLM 1.0
#=GF AU Koala

DF5320         GUUAAUGUAGCUUAAUAACAAAGCAAAGCACUGAAAAUGCUUAGAUGGAU

DF5320         AAUUGUAUCCCAUAAACA
//
# STOCKHOLM 1.0
#=GF AU Koala

DG4320         GCGGAAAUAGCUUAAUGGUAGAGCAUAGCCUUGCCAAGGCUGAGGUUGAG

DG4320         GGUUCAAGUCCCUCCUUCCGCU
//
# STOCKHOLM 1.0
#=GF AU Koala

DY5360         GGUAAAAUGGCUGAGCAAAGCAUUAGACUGUAAAUCUAAAGAUAGAGGUU

DY5360         UGACUCCUCUUUUUACCA
//
# STOCKHOLM 1.0
#=GF AU Koala

DW2600         GCGCUUUUAGUUCAGUUCGGUAGAACGUAGGUCUCCAAAACCUAAUGUCG

DW2600         UAGGUUCAAAUCCUACAGAGCGUG
//
# STOCKHOLM 1.0
#=GF AU Koala

DW4440         GCGCUCUUAGUUCAGUUCGGUAGAACGUGUGUCUCCAAAACCCAAUGUCG

DW4440         UAGGUUCAAAUCCUACAGAGCGUG
//
# STOCKHOLM 1.0
#=GF AU Koala

DM2700         GCCUACUUAACUCAGUGGUUAGAGUAUUGCUUUCAUACGGCGGGAGUCAU

DM2700         UGGUUCAAAUCCAAUAGUAGGUA
//
# STOCKHOLM 1.0
#=GF AU Koala

DK5100         CACUAAGAAGCUAAUAUGGGUUAAGCACCAGCCUUUUAAGCUGGAAGCAG

DK5100         GUGACUCCCAACCACCCUUAAUGA
//
# STOCKHOLM 1.0
#=GF AU Koala

DN5040         UGGGUUGUAGCUAAAUGUAAAGGCGCUUGGCCGUUAACCAAGAAAUAGUA

DN5040         GGAUAAAAACCUAUCUUCCGAG
//
# STOCKHOLM 1.0
#=GF AU Koala

DR1260         GCGCCCAUAGAUCAAUUGGAUAGAUCGUUUGACUACGGAUCAAAAGGUUG

DR1260         AGGGUUCGAUUCCUUCUGGGCGCGCCA
//
# STOCKHOLM 1.0
#=GF AU Koala

DT6281         GCCCUUUUGGCCAAGUGGUAAGGCAUCGCACUCGUAAUGCGGGGAUCGUG

DT6281         GGUUCAAUUCCCACAGAGGGCA
//
# STOCKHOLM 1.0
#=GF AU Koala

DM4240         ACCUACUUGACUCAGCGGUUAGAGUAUCGCUUUCAUACGGCGAGAGUCAU

DM4240         UGGUUCAAAUCCAAUAGUAGGUA
//
# STOCKHOLM 1.0
#=GF AU Koala

DF9160         GCCGAAAUAGCUCAGUUGGGAGAGCGUUAGACUGAAGAUCUAAAAGGUCC

DF9160         CUGGUUCGAUCCCGGGUUUCGGCA
//
# STOCKHOLM 1.0
#=GF AU Koala

DV4001         AGGAGAUUAGCUUAAUUGGUAUAGCAUUCGUUUUACACACGAAAGAUUAU

DV4001         AGGUUCGAACCCUAUAUUUCCUA
//
# STOCKHOLM 1.0
#=GF AU Koala

DT5080         GCCUUGAAAGCUCAACAACUAGAGCUUUGGUCUUGUAAACCAGGAGAGAG

DT5080         GGUAAACUCCCUCUCAAGGCU
//
# STOCKHOLM 1.0
#=GF AU Koala

DY5080         AGUAAGGUGGCUGAGGGAAUAAGCGGUGGAUUGUAAAUCCAUAUACAAGG

DY5080         GUUAGACUCCUUUUCUUACUA
//
# STOCKHOLM 1.0
#=GF AU Koala

DY3760         GAAGUAAUGGCUGAGUGGUUAAAGCGGCAGACUGUAAAUCUGUUGGUAGU

DY3760         ACCGUCGUUGGUUCGAAUCCAACUUACUUCA
//
# STOCKHOLM 1.0
#=GF AU Koala

DV5940         CAAGACAUAGCUUAAACAAAGCAUCUAGUUUACACCUAGAAGAUUCCAUA

DV5940         CACUAUGAAUGUCUUGA
//
# STOCKHOLM 1.0
#=GF AU Koala

DY1580         GGGCAGGUGCCCGAGCGGCCAAAGGGGACGGUCUGUAAAACCGUUGGCGU

DY1580         AUGCCUUCGCUGGUUCGAAUCCAGCCCUGCCCACCA
//
# STOCKHOLM 1.0
#=GF AU Koala

DE4080         GAUCUUAUCGUCUAAUGGUUACGACAUCAACUUUUCAUGUUGAAAAUGUU

DE4080         GGUUCAAUCCCAACUAAGAUUA
//
# STOCKHOLM 1.0
#=GF AU Koala

DR3200         GGGCUCGUAGCUCAGAGGAUUAGAGCACGCGGCUACGAACCACGGUGUCG

DR3200         GGGGUUCGAAUCCCUCCUCGCCCA
//
# STOCKHOLM 1.0
#=GF AU Koala

DW6741         GGAUUCGUGGCGCAAUGGUAGCGCGUCUGACUCCAGAUCAGAAGGUUGCG

DW6741         UGUUCGAUUCACGUCGGGUUCACCA
//
# STOCKHOLM 1.0
#=GF AU Koala

DP2720         AGGGAUGUAGCGCAGCUUGGUAGCGCGUUUGUUUUGGGUACAAAAUGUCA

DP2720         CAGGUUCAAAUCCUGUCAUCCCUA
//
# STOCKHOLM 1.0
#=GF AU Koala

DP4480         AGGGAUGUAGCGCAGCUUGGUAGCGCGUUUGUUUUGGGUACAAAAUGUAA

DP4480         CGGGUUCAAAUCCAGUCAUCCCUA
//
# STOCKHOLM 1.0
#=GF AU Koala

DS1540         GGAGAGCUGUCCGAGUGGUCGAAGGAGCACGAUUGGAAAUCGUGUAGGCG

DS1540         GUCAACUCCGUCUCAAGGGUUCGAAUCCCUUGCUCUCCGCCA
//
# STOCKHOLM 1.0
#=GF AU Koala

DK1231         GUCCCGUUAGCUCAGGUGGUAGAGCACUUGACUUUUAAUCAAGGUGUCGA

DK1231         UGGUUCGAGUCCAUCACGGGACACCA
//
# STOCKHOLM 1.0
#=GF AU Koala

DM4021         AGAAUUAUAGCUUAAUCUGGUAAAGCAGUCCACUCAUAAUGGACCUAUCA

DM4021         AAGUUCAAUUCUUUGUUAUUCUA
//
# STOCKHOLM 1.0
#=GF AU Koala

DP6981         GGGCAUUUGGUCUAGUGGUAUGAUUCUCGCUUAGGGUGCGAGAGGUCCCG

DP6981         AGUUCAAUUCUCGGAAUGCCCC
//
# STOCKHOLM 1.0
#=GF AU Koala

DT1230         GCCGAAAUAGCUCAAUCGGUAGAGCAACUGAUUUGUAAUCAGUAGGUUGC

DT1230         GGGUUCAAUUCCUGUUUUCGGCACCA
//
# STOCKHOLM 1.0
#=GF AU Koala

DA5120         AAGGCUUUAGCUUAAUUAAAGUGUUUUAGUUGCAUUCAAUUGAUGUUGGA

DA5120         UAAAAUCCUGCAAGCCUUA
//
# STOCKHOLM 1.0
#=GF AU Koala

DS2702         GGAGAGAUGGCUGAGUGGUUGAUAGCUCCGGUCUUGAAAACCGGUAUAGU

DS2702         UCUAGGAACUAUCGAGGGUUCGAAUCCCUCUCUCUCCU
//
# STOCKHOLM 1.0
#=GF AU Koala

DY1140         GGAGGGGUAGCGAAGUGGCUAAACGCGGGUGGCUGUAACCCACUUCCUUA

DY1140         CGGUUCGGGGGUUCGAAUCCCUCCCCCUCCACCA
//
# STOCKHOLM 1.0
#=GF AU Koala

DV4071         AAGGGAUUUGCUUAAUUGGUAUAGCAUUUGUUUUACACACAAAAUGUAUA

DV4071         UAGGUUCGAGUCCUAUAUUCCUUA
//
# STOCKHOLM 1.0
#=GF AU Koala

DE5120         GUUCCUAUAGUUGAAUAACAACGGUGGUUUUUCAGAUCACAAGUUCUGGU

DE5120         UAGAGUCCUGGUGGGAAUU
//
# STOCKHOLM 1.0
#=GF AU Koala

DR3201         GCGUCCAUUGUCUAAUGGAUAGGACAGAGGUCUUCUAAACCUUUGGUAUA

DR3201         GGUUCAAAUCCUAUUGGACGCA
//
# STOCKHOLM 1.0
#=GF AU Koala

DT5120         GUCCUGAUAGCUUAAUUUAAAGCAUCGGUCUUGUAAGCCGAAGAUUGAGG

DT5120         CUAAAACCCUCCUCAAGACU
//
# STOCKHOLM 1.0
#=GF AU Koala

DQ5281         UAGGAUAGGGUGUAUUGGUGGCACGGAGAAUUUUGAAUUCUUAGGUGUAG

DQ5281         GUUCAAUUCCUAUUGUCCUAG
//
# STOCKHOLM 1.0
#=GF AU Koala

DE4980         AUUCCUGUAGUUGAAACAACAAUAACUUUUCAUGUUAUAGGUUUAGGUUG

DE4980         AACCCCUAACAGGAAUC
//
# STOCKHOLM 1.0
#=GF AU Koala

DS4500         GGAUGGAUGUCUGAGCGGUUGAAAGAGUCGGUCUUGAAAACCGAAGUAUU

DS4500         GAGAAUACCGGGGGUUCGAAUCCCUCUCCAUCCG
//
# STOCKHOLM 1.0
#=GF AU Koala

DL4500         GCGCAUUUGGUGAAAAAGGUAAACACGACGGAUUUAAAAUCCGUUCCUAU

DL4500         UGGUUAUUGGUUCAAGUCCAAUAAUGCGCA
//
# STOCKHOLM 1.0
#=GF AU Koala

DL3200         GCCUUGGUGGUGAAAUGGUGGUAGACACGCGAGACUCAAAAUCUCGUGCU

DL3200         AAACAGCGAGGAGGUUCGAGUCCUCUUCAAGGCA
//
# STOCKHOLM 1.0
#=GF AU Koala

DP4010         CAGAUAGAAGCCAAAAGGUCAGGCGCUUUCUUUGGGUGAAAGAUCUAGUU

DP4010         AGUUCGAGUCUAUCCUAUCUGA
//
# STOCKHOLM 1.0
#=GF AU Koala

DA1661         GGGGCUAUAGCUCAGCUGGGAGAGCGCUUGCAUGGCAUGCAAGAGGUCAG

DA1661         CGGUUCGAUCCCGCUUAGCUCCACCA
//
# STOCKHOLM 1.0
#=GF AU Koala

DQ5220         UAGAAAAUAAUAUAGAGGGAGUAUGAAGAGUUUUGAUCUCUUCUGUGUAG

DQ5220         GUUCGAUUCCUACUUUUCUAG
//
# STOCKHOLM 1.0
#=GF AU Koala

DD4620         UCAUUUCUAGUCUAGUUAAGGAUGUUGCUUUGUCGUGGCGGUGGGGUAUG

DD4620         UUUUGUACGGGAUGAG
//
# STOCKHOLM 1.0
#=GF AU Koala

DQ2600         UGGGGCGUCGCCAAGUGGUAAGGCUGCAGGUUUUGGUCCUGUUAUUCGGA

DQ2600         GGUUCGAAUCCUUCCGUCCCAG
//
# STOCKHOLM 1.0
#=GF AU Koala

DE5040         GCUCCUAUAGUUGAACUACAACAAGAGCUUUUCACGCUCUAAGUUUGAGU

DE5040         UAAAAUCUCAAUAGAAGCU
//
# STOCKHOLM 1.0
#=GF AU Koala

DS7800         GCAGUCGUGGCCGAGUGGUUAAGGCGUCUGACUCGAAAUCAGAUUCCCUC

DS7800         UGGGAGCGUAGGUUCGAAUCCUACCGGCUGCG
//
# STOCKHOLM 1.0
#=GF AU Koala

DE2500         GCCCCCAUCGUCUAGUGGUUCAGGACAUCUCUCUUUCAAGGAGGCAGCGG

DE2500         GGAUUCGACUUCCCCUGGGGGUA
//
# STOCKHOLM 1.0
#=GF AU Koala

DQ2920         UGGGGCGUGGCCAAGUGGUAAGGCAACGGGUUUUGGUCCCGCUAUUCGGA

DQ2920         GGUUCGAAUCCUUCCGUCCCAG
//
# STOCKHOLM 1.0
#=GF AU Koala

DX3720         GCAGCAAGGGUGGUCUCAACCUGGGUUCAUUCCCCAGCUAAUAAAGUUCG

DX3720         AUUCUUUGUAGCGGCU
//
# STOCKHOLM 1.0
#=GF AU Koala

DC5040         GGCUUUGUAGUGUAAAUAACAUUUUGGAUUGCAAAUCCUUAGAUGCAAUU

DC5040         AGUUCAUUGCCAAAGCUU
//
# STOCKHOLM 1.0
#=GF AU Koala

DD8100         UCCUCGUUAGUAUAGUGGUGAGUAUCCCCGCCUGUCACGCGGGAGACCGG

DD8100         GGUUCGAUUCCCCGACGGGGAG
//
# STOCKHOLM 1.0
#=GF AU Koala

DS2720         GGAGAGAUGGCUGAGUGGUUGAUAGCUCCGGUCUUGAAAACCGGUAUAGU

DS2720         UCUAGGAACUAUCGAGGGUUCGAAUCCCUCUCUCUCCU
//
# STOCKHOLM 1.0
#=GF AU Koala

DM6900         GGGGUGGUGGCGCAGUUGGGCAGCGCGUAGGUCUCAUAAUCCUGAGGUCG

DM6900         AGAGUUCGAGCCUCUCUCACCCCA
//
# STOCKHOLM 1.0
#=GF AU Koala

DG4700         GCAUAUAUAGUAAACAAUAUUAUAUUUGCCUUCCAAGCAAAAGUCCUAAU

DG4700         AAAAUUAGUGUAUGCU
//
# STOCKHOLM 1.0
#=GF AU Koala

DL7740         GUCAGGAUGGCCGAGCGGUCUAAGGCGCCAGACUCAAGUUCUGGUCCUCU

DL7740         CUGAGGGCGUGGGUUCGAAUCCCACUUCUGACA
//
# STOCKHOLM 1.0
#=GF AU Koala

DA2180         GGGGGUAUAGCUCAGUUGGUAGAGCGCUGCCUUUGCAAGGCAGAUGUCAG

DA2180         CGGUUCGAGUCCGCUUACCUCCA
//
# STOCKHOLM 1.0
#=GF AU Koala

DL5800         ACUUUUAAAGGAUAACAGCUAUCCAUUGGUCUUAGGACCCAAAAAUUUUG

DL5800         GUGCAACUCCAAAUAAAAGUA
//
# STOCKHOLM 1.0
#=GF AU Koala

DH5640         GUAAAUAUAGUUUAAACAAAACAUUAGAUUGUGAGUCUAAUAAUAGAAGC

DH5640         CCAAACUUUCUUAUUUACC
//
# STOCKHOLM 1.0
#=GF AU Koala

DF3360         GUCGGGAUAGCUCAGCCGGUAGAGCAAAGGACUGAAAAUCCUUGUGUCAC

DF3360         CAGUUCAAAUCUGGUUCCCGGCG
//
# STOCKHOLM 1.0
#=GF AU Koala

DF1230         GGCUCUGUAGCUCAGUCGGUAGAGCAGUGGCCUGAAGAGCCUCGUCGUAG

DF1230         CCGGUUCGAUUCCGCUUGGAGCCACCA
//
# STOCKHOLM 1.0
#=GF AU Koala

DL4040         GCCUAAAUGCUGGAAUUUGGUAGACAGAACAAACUUAAGAUUUGUCGCUU

DL4040         UCGAGCGUGUUGGUUCGAGUCCAACUUUAGGUA
//
# STOCKHOLM 1.0
#=GF AU Koala

DL4701         CACAAGCUGGCAGACAUAAUGCAUACGAUUUAAGCUCGUCUUAUAAGAUC

DL4701         AUAUUCUUGUUUGUGU
//
# STOCKHOLM 1.0
#=GF AU Koala

DN3880         GCCUUUAUAGCUCAACGGUAGAGCGGAAUACUGUUAAUAUUUUGAUAGAU

DN3880         GUUCAAUUCAUCUUAAGGGCU
//
# STOCKHOLM 1.0
#=GF AU Koala

DA2840         GGGGAUAUAGCUCAGUUGGUAGAGCUCCGCUCUUGCAAGGCGGAUGUCAG

DA2840         CGGUUCGAGUCCGCUUAUCUCCA
//
# STOCKHOLM 1.0
#=GF AU Koala

DP5281         CAAGAAGUAGUUUAAGUAAGAAUAUCAGCUUUGGGUGUUGAUGGUGGGGA

DP5281         GGUAGUUCCUUCUUCUUGA
//
# STOCKHOLM 1.0
#=GF AU Koala

DK5280         CAUUGCGAAGCUUAGAGCGUUAACCUUUUAAGUUAAAGUUAGAGACAACA

DK5280         AAUCUCCACAUUGA
//
# STOCKHOLM 1.0
#=GF AU Koala

DY2520         GAGUUGUUGCCCGAGUGGUUAAUGGGGGCGGAUUGUAAAUCCGCAGUUCA

DY2520         UCUUUCGCUGGUUCGAAUCCAGCACGACUCA
//
# STOCKHOLM 1.0
#=GF AU Koala

DH4080         GCUAAAUAUAUUUCAAUGGUUAGCAAAAUACGCUUGUGGUGCGUUAAAUC

DH4080         UAAGUUCGAUUCUUAGUAUUUACC
//
# STOCKHOLM 1.0
#=GF AU Koala

DL4700         UGAAAGCUGGCAGAGUUAAUGCGCUUGAUUUAGGAUCAAUUUAUAAGUAU

DL4700         CCAUACUUGCUUUCAU
//
# STOCKHOLM 1.0
#=GF AU Koala

DX5040         AGCAGAGUAAGCUAAGUGCUAAGCUUUUGGGCUCAUACCCCAAGAAUGGA

DX5040         AGGAUAGAAACCUCCCUCUGCUU
//
# STOCKHOLM 1.0
#=GF AU Koala

DE1540         GGCCCGUUGGUCAAGCGGUUAAGACACCGCCCUUUCACGGCGGUAACACG

DE1540         GGUUCGAAUCCCGUACGGGUCA
//
# STOCKHOLM 1.0
#=GF AU Koala

DP0680         GGGGCCAUAGGGUAGCCUGGUCUAUCCUUUGGGCUUUGGGAGCCUGAGAC

DP0680         CCCGGUUCAAAUCCGGGUGGCCCCA
//
# STOCKHOLM 1.0
#=GF AU Koala

DL5040         GCUGAAAUAGCAAGUGGUUAAUGCAAAAGACUUAGGAUUUUUCAUCGAAG

DL5040         GUUCAACUCCUUCUUUCAGCU
//
# STOCKHOLM 1.0
#=GF AU Koala

DD5080         AGAGGCCUAGUUAAACUUAUAACUUUGGGUUGUCAGGCCAAAAUUGCUGG

DD5080         UUAAACCCAGCGGCUUCUG
//
# STOCKHOLM 1.0
#=GF AU Koala

DV3280         AGGGGUAUAACUCAGCGGUAGAGUGUCACCUUGACGUGGUGGAAGUCAUC

DV3280         AGUUCGAGCCUGAUUAUCCCUA
//
# STOCKHOLM 1.0
#=GF AU Koala

DX4960         AAAAAGAUAAGCUAACUAAGCUACUGGGUUCAUACCCCAUUUAUAAAGGU

DX4960         UUUAAUCCUUUUCUUUUUA
//
