# Supplementary material for: What does it take to learn the rules of RNA base pairing? A lot less than you may think
Source: bioRxiv. 2025 Aug 2:2025.07.31.668042. Preprint. [Version 1] doi: 10.1101/2025.07.31.668042 (PMC12324431; doi:10.1101/2025.07.31.668042)
Supplement: Supplement 1 [file media-1.gz › supplemental_material/data/conus_rnabench_RNaseP_conus_rnabench_srp.fa]

>A.ambivalens converted from brown dataset ct file
GAGGAAAGUCCCGCCUCCAGAUCAAGGGAAGUCCCGCGAGGGACAAGGGUAGUACCCUUG
GCAACUGCACAGAAAACUUACCCCUAAAUAUUCAAUGAGGAUUUGAUUCGACUCUUACCU
UGGCGACAAGGUAAGAUAGAUGAAGAGAAUAUUUAGGGGUUGAAACGCAGUCCUUCCCGG
AGCAAGUAGGGGGGUCAAUGAGAAUGAUCUGAAGACCUCCCUUGACGCAUAGUCGAAUCC
CCCAAAUACAGAAGCGGGCUUA
>A.brierleyi converted from brown dataset ct file
GAGGAAAGUCCCGCCUCCUGGCCUAAAGGAGUCUCUAUAGAGACAAGGGCAACACCCUUG
GCAACUAUACAGAAACAAGUACCUUGAAAGCUACAUGUGAAAAUGAUUGUGCCCCUUCCU
CUGGUAACGGAGGAAGAAACAUGAGAGUAGCUUUCAAGGAUGAAAAGAUAGACCUCCUAG
GAGCAAGUAGAGGGAAAGAUGAGACUAGGCCCGAUUUCCCUCUAGGACGCAUAGCCAAAU
CCCCCAACCAUUACAAAAGCGGGCUUA
>A.fulgidus converted from brown dataset ct file
CGGCGGUGGGCGGCUGACCGAAAGGAGGAAAGUCCCCCCACCCGCUGUGGCGGAAGGCCC
CUGAGAAGGGGCGGAGGAGGAACAGAAACGAGACCGGUGCGGGGAAAUGCGAUGAUUCCG
CAAGGAUGAGGUCACCCGCUCCGGAUGAAACGGCCUCCUCCCCGCCGGGUGCAACGCGUA
AGCGGCUCAGUCUAAUGCCGCCGGAACAGAAGGGGGCUUACUACCGCCA
>A.pernix converted from brown dataset ct file
GGCGGCGCCGGCCGGCGGCCCACGGCCCCCCAGCCAGGGGGGCUGAGGAAACUCCGCCCU
CCCCGCGGCGGCCGGGCCCCGCAAGGGGCACGGGUGAAACCCGUGGCAACGGCACAGAAA
CGACACGGCCCCGGGGCGUGUCGAGGACGCGGCUAGGCCGCCCUGGCAACAGGGCGGCAG
CAAACCGCAGAGGAACCCCGGGGAUGCGGUGAAACGGCCGCCCCCGGCGGAGCAAGGCCC
CCGGGCGGUGAGGGCCGCGCGAAGCCCGGGGGGAGACCGCUUAGCCCAAUGCCGCCGAAG
UACAGAAGGCGGGUUAUGGCCGGCGCCGCC
>E1B converted from brown dataset ct file
GAGGAAAGUCCAGCCACCACUGGACACACAGACAUUCCCCCAAGGAUGUAGGGCGAGAGC
UCUGGCUCUGGCACAGAAACGAGACCGCGCCGCGUAAAGCGAUGAUGCCGCAAGGCUGAG
GUCGCGCGGGAGGCGGAUGAAACGGCGAAACCCUGUGGGUGCAAGCCAAAAUAGAGCUGA
GAACGCGGACGUCCAGCCGAGCUCGGGUAUGGCGCUAAGCUGAAUGCCGUCAAAGAAACA
AAAGCUGGCUUA
>ERE converted from brown dataset ct file
AGCCGAAGGGCAGCUACCGGUUUCUAUAGAUUUAAUGUCUGUAGUUAAACUGAGGAAACU
CCACCCAUCAUGCAGAGCCGUGGUGCCGUAGCAUCAGCUGAGAGGCUGGACCCUGGAGCA
GAAACGACACGUCUCCUGGUGGAUGAUAAUGAAGCUUCACCCUCAAGGAGCAGACUGACA
UCAGGAGGACCGGUGAAACGGCCAUUCCACGGGAUGCAAGGACAAAUGCUGCCUGUGAUU
ACUGUAGGAGGCAGAGGUAGUCCGCCCAGAUGAAUGCUGCCGAACAGAAGGUGGGUUACU
CUCGGCA
>H.cutirubrum converted from brown dataset ct file
GGCAGAGGGAGCCCGGCUGCCCGUGCCGUGAGGCAUGAGGAAAGUCCCCCCACCCGUUCG
GGCACGCGGCCGGACACACGUCCGGGGCGGGAGACCGCCGGCACUGGAACAGACACGACA
CGUCCCUCCCACACCGAUGAGGCGCGCGACCCACCCCGAAAGGGACGGCAGUUAACCCGC
CGAGGGCGUGGCCGCCACACCGGCGGCCACGGACCGGUGAUCGACACCCCAAUGGGAGGG
GAGCGAUGGAACGGCCAACCCCCGCCGGUGCAAGUCCACGCGCGCAUGGUAGCCCGAACC
ACCCGAAAGGGGCCGCGUGGACGCUCAGCCGAAUGCCGGGCCGAACAGAAGGGGGCUUAC
UCCCCUCAGCUCGUA
>H.morrhuae converted from brown dataset ct file
GGCAGAGAGAGCCCGGCCACCGCGGCGUACCGACAGGCACACACGUGCCAGCGGGUACGC
ACGCGAGGAAAGUCCCCCCACCGCCGGGCAGGUGACCGGGGAAACCCCGGGACGGGAGAC
CGUCGGCGCUGGAACAGCAACGAGACCCCUCCACCCGACCGAUGAGGCGCGGGCGGUGGC
AUCGCCACCGUCUCGGCGCGAGCGGCACGGGGUGCAUCGUGCGCCCCGAAGCGAGCGGGC
ACCGCCCGCGACGCAGCCGCGAGCGUGCGAACCCGACGCAAAACGGCCACUGGUCGGACA
AAGCAACGGGGAGCUAACCCGCCGAGGGAUGAGGGUGGAGAACGGAUGGAACGGCGAAUC
CUCACCGGUGCAAGUCCACGCCACGCGGAUCGGCCGCACGGUAGCCCGGCAGGGACGUGG
ACGCUCAGCCGAAUGCCGGGGCGAACAGAAGGGGGCUUACUCCUCUCAGCCAUGU
>H.volcanii converted from brown dataset ct file
GGCAGAGAGAGCCCAGUUCCCGUGCCCGAGACGGGCAUGAGGAAAGUCCCCCCACCGUCC
GAACGGGUGACCGGGCGCAAGCCCGGAGUCGGAGACGGCUGGCGCUGGAACAGAAACGAG
ACCGCUCGACCCGACCGAUGAUGCGCGCGCGACGGCUCCGCCGUCGCCGGCGCGGCCGUC
ACGGCCGCGUGCGAACCGACCCGUAAGGGAAGGGAGCUAACCCGCAGAGGGAUGAGGUGG
CGUCGCCAUCUCCGACGGUCGAGAACGGAUGGAACGGCGAAUCCUCACCGGUGCAAGUCC
GCGCCGCGAAGGGUAGUUCGGACGGCGCGUCGGGUUCGCCCGUCGCGCCCUCGGGGGGCU
CGCCCCGAGAAGGCGCGGACGCUGAGCCGAAUGCUGGGACGAACAGAAGGGGGCUUACUC
CUCUCAGCCGCUU
>M.barkeri converted from brown dataset ct file
CAUGCGAGAGAGGCUGGACGGCUGACGGGCCUUCGGGUCUGAGGAAAGUCUCCCCACCGC
UCCGGAUACACGAACAUCUGUAAAGGAUGUCGGGCGAGAGCCCGGGCCCUGGCACAGAAA
CGAUAACCAUCCUCUGAAAAUGCGAUGAUGCGGAAGCUGAGAUCUCAGGGUAAAUGGAUG
AAACGGCGAACCCUCGUGGGUGCAAGUUGGAAAUCGGGGAGAAGAGAAUUCCGGACUCUC
CCGGUUGUUUUUGGAAACGCAUAGCCGAAUGCCGUCACUGCAAGAGUCCUCAGGACCAUU
UCCUCCACUGAUGGGUGAUAGGAAAUCUUUGCAGGAACAGAAGGGAGCUUACGUGCCUCA
CUCGCAUAAAC
>M.fervidus converted from brown dataset ct file
GAGGAAAGUCCAGCCAUCACCCUAAACCCCGGUGCCGCAAGGCAUCGGCCGAGAGGCCGG
ACCCUGGCGCAGAAACGACACGUCUCCCGAUGGAUGAUAAUGAGGCCCCAAUUAAAGGGG
UUGAUUGACAUCGGGAGGAUCGGUGAAACGGCCAAUCCGGGGGAUGCAAGGGUGAAAAUC
UGCCAAUGAUAUGAGGCAGAGAUUGCCCGCUUAGAUGAAUGCUGCCUAAACAGAAGGUGG
CUUA
>M.jannaschii converted from brown dataset ct file
AGGGGGCUGGUGACUUUCCCCUCUUUAAGAGGGGAGGAAGUUCCGCCCACCCCAUUUAUG
GGCAGCGUCCCCUGAGAAGGGGCGGGAGAUGCAGCAGAAACGACACGGCUCCGGAAGAGA
UGACGAUGAUAGUGAAAGUUGAGGACUUCCGGAGAACCGGUGAAACGGGCAUCUCCCCUG
CCCGGGGUGCAAGCCGGUUUCGGCGCUUAGCCGAAUGUCACCGAAAUUACAGAAGGCGGG
CUAUAGCCCCCA
>M.maripaludus converted from brown dataset ct file
AGGGGGCUGGUGACUAUCCACUGGGAGGAAGCUCUGCCCACCCAAUUGUGUAGAUUUCCU
GAGAAGGAAUGAAUAGGGUAUAGAAACGACACGGUUCUAAGAAAUAUGACUAUGAUAUUU
UCAAAAUUGAGGAUUCUUAGAAAAUCGAUGAAACGACCUUAUUUUACACGGGUGCAAGCA
UAUGUGCUAAGCUGAAUGUCACCGAAAUUACAGAAGGCAGGCUAUAGCCCCCA
>M.sedula converted from brown dataset ct file
UAGGGGAGCCUAACAGGGGGCCACGGGAAACUGGGGAAACUCCAGCCUCUCGCCCAGGGG
GAGUCCCGCGAGGGACGGGGUUAGGUGCUCCGACAACUGCACAGAAACGAGACCUGCGGU
GGGCCAGAUGAAAAUGAUCAUUUACCCCAUCUGGCGACGGAUGGGAGGGUGUGAGAGACC
UAUCGUGGGUUGAAACGGCAGAUCUCCCCUUGAGCAAGUAGGGGAGGAUAGGGCAAAAUG
ACUCCCCUGAUACGCAGAGCCUAAUCCCCCAAGUACAGAAGCUGGGUUAUUGUUAGGCUC
CCCU
>N.gregoryi converted from brown dataset ct file
GGGAGAGAGAGCCCGGCUGCCGCGGGCGUCGUGCGACGCGCGCGAGGAAAGUCCCCCCAC
CUGUUCGGGCAGGUGACCAGACGCAAGUCCGGGGCGGGAGACCGCUGGCUCUGGAACAGA
AACGACACGUCUCGGCCCGACCGAUGAUGCGUGCGAACCCGACCGCGAGGAAGGGGAGUU
GACCCGCAGAGGGAGUGUGGUCGGUAUCCCGUGGUUCGAAUCCACGGAUUGCGAGCGCGG
UUCGACGCGUCUCUGACGCGGGACCCGCGACCGAGUGCGACGGCACGAGCCGUCGAACAC
GCACGGCGCGAUUGACCACACUGAGACGGCCGAGGAGCGAUGGAACGGCGAACCCUCACC
GGUGCAAGUCCGUGCCGUGGUAGCCCGAACAUCUCGCGGCUCCGCCGCGAACGGCGCGGA
CGCUUAGCCGAAUGCUGGGACGAACAGAAGGGGGCUUACUCCUCUCACCCGUUU
>P.abyssi converted from brown dataset ct file
UAGGCGAGGGGGCUGGGGGCUGUCGGGCUCGUACCCGAGGAAGUUCCGCCCACCGCACCG
GGGCCGCGGUGCCGCAAGGCACCUCCCGAGAGGGAGGGCAACGGCACAGAAACGACACGU
CCCUCGGGGGAUGUGGAUGAAAGCGGUGAAGGCUCCCGGCGACGGGAGCCGAGCUAACCC
GCAGACAAUCCCGAGGGGAUCGGUGAAACGGCCGUCCCGCGGGGUGCAAGGCCGAGUUAG
GGCCGAUGAGUUCCCGGUGUGAGGCCCGUGGUAGGCCGCUUAGUCGAAUGCCCCCGUAGU
ACAGAAGGCGGGCUAUAGCCCCCUCGCCUA
>S.acidocaldarius converted from brown dataset ct file
UAGGGGAGCCUAACAGGGGGUUACGGGAAUAUCCUGAGGAAACUCCAGCCUCCAAGCCUC
AUGGGAGCAGUUAGAUCUGCAGGGUUAGUGCUCUGGCUACUGCACAGAAACGUAACCGGU
AUAAUAGGAUAUGAAAAUGAGUUUAUAUGUAGUCUAGGUAACUAGGCUACAUAAAUGAGA
CCUAUUAUACCGGCUGAAACGGCAGUCCUCCCAGGAGCAAGUAAGGAGGGGAUGAGUUGA
GGUUCAACCCUCCUAAGGACGCUUAGUAGAAUCCCCCUAAAUACAAAAGCUGGGUUAUUG
UUAGGCUCCCCUUAU
>S.shibatae converted from brown dataset ct file
GAGGAAAGUCCAGCCUCCAACCCUUACAAGAACCCCGUAAGGGGUAGGGAUAGAAUCCCU
GGCUACUACACAGAAACGAAGCCCUAAUACUAGAUAGAUGAUUGGACCUACUAGCAAGUA
AUUGCUAGUAGUACGAUAAUGAUGAAAGUAUUAGGGCUUGAAACGGUAGACCUCUUGGGA
GCAAGUUGAAGGGGGAUGAGCAAAGGGUUGACUCCUUAUAGUACGCUUAGUCGAAUCCCC
UCAGUACAAAAGCUGGCUUA
>SL2D converted from brown dataset ct file
GAGGAAAGUCCACCCACCUGCUGAGCGCGCAGCCGUAUGCAAGUACGGGUGGCGAGAGUC
ACGGCUAUGGCACAGAAACGACACGGCCUGCCCCCAGCCAUGAUGCGAUCGAGUCCAUUC
GUGGGCAAUGCGUCCGCUCCCAACAAGCGCGGAUGUCUCGCUGAUGCAUAAGGGUAGGUA
GCGACGAAACGGUGAAUCCUGCGGGUGCAAGCCAAAACAGGGCAACAAGGCUGCUCAGUG
CCUGCCCGGGUAUGGCGCGUAGCUGAAUUGCCGCACCGACAGAAGCGGGCUUA
>SLC converted from brown dataset ct file
GAGGAAACUCCACCCAUCAUACAGAACCGUGAUGCCAGCAGGCAUCUGCUGAGAAGCAGG
ACACUGGAGCAGAAACGAUAUGUUUUCUAAUGGACGAACAUGAUGCUUAAAUGCUGAUGG
ACAUUAGAAAAAUACAGUGAAACGGCUAUUCCACGGGAUGCAAGGACAAAUACUGUUUAU
GGAUCCUGUAUGAAACAGAGGUAGUCCGCAAAGAUGAAUGCUGCUAAAACAGAAGGUGGG
UUA
>T.acidophilum converted from brown dataset ct file
GGCGGGAAAGCGCGAGGGCAGCUGACGCCCUUGAGGUGAGGAAAGUCCCCCCUCCUCGGC
GGUAUCCGGCUGGCGCAAGCCAGCAUCCUGAGAGGGAUGGUAAAGGCAAAAGAAAUAAAC
GGUCUCCGGUAAAGCAUGAUUCCGAAGGGAUGACGUUUCCGGAGGAUCCGAUGGAAAGCC
UCCCCGGAUGGAGAAAGUCUAAACGGAUCCUGUGAGGCCGCCGUGAGGAUCGGGUAAGAC
GAACAGUCGAAUGCUGCCAGCCCAUUGGGUGAACAGAAGGGGGCUUACUCCGCGGAUUCC
CGCCA
>bac.A.chroococcum converted from brown dataset ct file
GAGGAAAGUCCGGGCUCCAUAGGGCAGAGUGCCAGGUAACGCCUGGGAGGCGUGAGCCUA
CGGAAAGUGCCACAGAAAACAACCGCCUAAGUGCGCAAGCGCCGGUAAGGGUGAAAAGGU
GCGGUAAGAGCGCACCGCACGGCUGGCAACAGUCCGUGGCUAGGUAAACCCCACUCGGAG
CAAGACCAAAUAGGGAUCCGUUGGCGUGGCCCGCGCUGGAUCCGGGUAGGUUGCUAGAGG
CGGCCAGCGAUGGUCGUCGUAGAGGAAUGACUGUCCUCGACAGAACCCGGCUUA
>bac.A.erythreum converted from brown dataset ct file
CACAGAGCACGGUGGUGGCCAACAGCCACCCACGGCGACGUGCGGGACAGUGCCACAGAG
AACAGACCGCCAGCGGCCCCGCGGCCUUCGGGCCACGGGGUGCGGGCAAGGGUGAAACGG
UGAGGUAAGAGCUCACCAGCGACGUCGGCGACGGCGUCGGCUCGGUAAACCCCACCGGGA
GCAAGACCAAGAGGGCGCUCCGGCGCCUGCGCUGACGGGCUGCUCGUCCGACGUCAGCGG
GUAGGUCGCUCGAGGCACGCAGCAAUGCGUGACCCAGAUGGAUGGUCGCCCCCCAGCCCU
CGGGCCGGGG
>bac.A.eutrophus converted from brown dataset ct file
AAAGCAGGCCAGGCAACCGCUGCCUGCACCGCAAGGUGCAGGGGGAGGAAAGUCCGGACU
CCACAGGGCAGGGUGUUGGCUAACAGCCAUCCACGGCAACGUGCGGAAUAGGGCCACAGA
GACGAGUCUUGCCGCCGGGUUCGCCCGGCGGGAAGGGUGAAACGCGGUAACCUCCACCUG
GAGCAAUCCCAAAUAGGCAGGCGAUGAAGCGGCCCGCUGAGUCUGCGGGUAGGGAGCUGG
AGCCGGCUGGUAACAGCCGGCCUAGAGGAAUGGUUGUCACGCACCGUUUGCCGCAAGGCG
GGCGGGGCGCACAGAAUCCGGCUUAUCGGCCUGCUUUGCUU
>bac.A.fastidiosum converted from brown dataset ct file
CACAGAGCAACGGUGGUGGCUAACGGCCACCCACGGCGACGUGCGGGACAGUGCCACAGA
AAUCAGACCGCCAGCGGCCGCCGCUCCUCGGAGCAGCGGUGCGGGUAAGGGUGAAACGGU
GAGGUAAGAGCUCACCAGCGCUCCGGGUGACCGGGGCGGCUAGGUAAACCCCACCGGGAG
CAAGACCAAGAGAGUCGCGUGGCGCUUCGGCGGUGCACGGCUUGCGCUGACGGGCUGCUC
GUCCGAUGUCAGCGGGUAGGUUGCACGAGGCGUCCAGCAAUGGGCGUCCCAGAUGGAUGG
UCGCCCACG
>bac.A.nidulans converted from brown dataset ct file
GCGGGGAAAGGAGGCGAGGCAGUUGCGGCUCAGGCUUCGGUUAUGGGCUGAGGAAAGUCC
GGGCUCCCAAAAGACCAGACUUGCUGGGUAACGCCCAGUGCGGGUGACCGUGAGGAGAGU
GCCACAGAAACAUACCGCCGAUGGCCUGCUUGCAGGCACAGGUAAGGGUGCAAGGGUGCG
GUAAGAGCGCACCAGCAACAUCGAGAGGUGUUGGCUCGGUAAACCCCGGUUGGGAGCAAG
GUGGAGGGACAACGGUUGGUCUUUUACCUGUUCCGUUUAUGGACCGCUAGAGGUGGCUAG
UAAUAGCCAUCCCAGAGAGAUAACAGCCCUCUGUCUUCGACAGAGAACAGAACCCGGCUU
AUGUCCUGCUUUCCCUACUUUAUUU
>bac.A.tumefaciens converted from brown dataset ct file
CCAGUUGGCCGGGCAGCCGCGCCUUACCAAUGUCGAAAGACGGUAAGGUGAGGAAAGUCC
GGGCUCCACGGAAAUACGGUGCCGGAUAACGUCCGGCGGGGGCGACCCCAGGGAAAGUGC
CACAGAGAGCAAACCGCCAUGCCUUGCAUGGUAAGGGUGAAAGGGUGGGGUAAGAGCCCA
CCGCGCCGCUGGUGACAGUGGUGGCAAGGUAAACCCCACCGGGAGCAAGACCGAAUAGGG
AUGACACGGGGCGGGCGAAAGCCUGUUCACAGCCGGUUUCCGGGCCCGUCAUCCGGGUGG
GUUGCGAGAGGCGGCAUGCAAAUGCCGUCCCAGAUGAAUGGCUGCCACGUUCCGGGUCAA
ACCGGGGCCAUACAGAACCCGGCUUACAGGCCAACUGGCGAA
>bac.Anabaena-ATCC29413 converted from brown dataset ct file
GGGGAGGAAAGUCCGGGCUCCCGAAAGACCAGACUUGCUGGAUAACUUCCAGUGCGAGCG
AUCGUGAGGAUAGUGCCACAGAAAAAUACCGCCAAAACAAUUCAAAAUUCAAAAUUCAAA
AUUCAAAAUGAAUAAUUUUGGAUUUUGAGUCUUAGUUAUGAAUUCAAUUUUGGUAAGGGU
GCAAAGGUGCGGUAAGAGCGCACCAGCAGUAUCGAGAGGUACUGGCUCGGUAAACCCCGG
UUGGGAGCAAGGCCGAAGGAACUAUGGUUGGUCUUUUACCAGUUCCGUUAUCAGAGAGCC
GCUAGAGGCGUUUGGUAACAAACGUCCCAGAUAGAUAAUCGCCCUCGUGUAAAGCAAUUU
ACACAGAGAACAGAACCCGGCUUAC
>bac.B.bronchiseptica converted from brown dataset ct file
AGGGCAGAUCGGGCAAUCGCGGGGGAUGCAAAUCCUUCGAGGAAGGUCCGGACUCCACAG
GGCGGGAUAGCGGCUAACGGCCGUCCGGCGACGCUGGCGGGCUUGCCCGCCGGAAAAGCC
GAGGAACAGGGCCACAGAGACGAGUCUGUCAUGAGGGCGCGCCUGGCGCGCACCGGCACG
GCCAUCUCCGUGCCGCGCCGUCCGGAAACGGGCGGCGGCAUGACAGGGUGAAACGCGGCA
ACC
>bac.B.burgdorferi converted from brown dataset ct file
AGCUGGCAGCUAGCCAUCGCUUAGUUUUAUAAUUAAAGCUAAGAGGAAAGUCCGAGCUCC
AAUAAGAACAUAAUGCUAGGUAAUGCCUAGGGGUUUUAAACCUAAGAAAGUGUCGCAGAA
AAUUACCGCCGUAAAAGGUAAGGGUGAAAAGGUGAGGUAAGAGCUCACCGCUUAUUUAGC
AAUAAAUACAGGCAAGAUAAACCUCAUUAGGAGCAAGAUCAAGUAUGAAAGCACCCUUUG
UUCUUGAGGACAUGCUUACGGGUAGAUCGCUCGAUUUUUUUAGCGAUAAAAAAAUAAGAG
AGAUGAUGGCAUAGUACAGAACUCGGCUUAUGGGUGUCAGCUUAAU
>bac.B.thetaiotaomicron converted from brown dataset ct file
GCAGUUGGCCGGUCUGUCGCGUGCGCGUUUCGUGCAGGAGGAAAGUCCGGGCAACACAGA
GCAUCCUACUUCCUAACAGAAAGCUGUCCGCGAGGGUAGAGUAACGUAGAAGAAAAUAAC
CGCCGCUCCUUUCGGGGAGAGGUAAGGGUGAGAAGGUGGGGUAAGAGCCUACCAGCAGCA
UGGUGACAUGUGGGCUGUACGUCUUAGGAGUUGUAAGGUCAUGUAAACCGGCGUUAUGAG
AGUUGCUCGCUCCAUGUCGGAGGGUAGACCGCUAAAGUGUCGUGGUGACACGCCACUCAG
AUAAAUGACAGGCACCUUAUUAUAUAAGGUACAGAACUCGGCUUAUAGGCUGACUGCUUU
U
>bac.Buchnera-APS converted from brown dataset ct file
UGAAGUUGACUAAAAACAGUCGCUGUUUAGUUUUUAAAAAUUAAAAAGAGGAAAGUCCGG
GCUCCAUAGAGCAGGGUGCCAGAUAACAUCUGGAAAGCGUGAGCUUAUGACUAGUGCAAC
AGAAAAUAAACCACCUAUUUUGUAAUAUAUAAAAAUAUGGCCAGGGUGAAAAGGCGUGGU
AAGAGCACACCGCAUAAUUGGUAACAAUUCAUGGCAUGGUAAACUCCACCCGGAGCAAAG
CCAAAUAUAGGAUAAAUUUUUUGUACUGCUCGUACUUCUUAAACCUGGGUAGGCUGCUUG
AAUUAGUAAGUGAUUGCUAAUCUAGAUGAAUGACUGUUAAAACAGAACCCGGCUUACACG
AGUCAACUUCAAUAAC
>bac.C.acetobutylicum converted from brown dataset ct file
CGAGUAAGCCAGACAAUCGCUGCUGCAAUUUGCAGGAGAGGAAAGUCCGAGCUCCAUAGG
GCAGGGUGCCGGGUAACUCCCGGUCAAGGCGACUUGAAGGAAAGUGCAACAGAGAUAUAC
CGCCAUUUUAUAAUGGUAAGGGUGGAAAGGCGAGGUAAGAGCUCACCAGCGCAUUGGCGA
CUUUGCGGCUAUGUAAACCCCAUCUGGAGCAAGAUCAAAUAGGGAAGCGUUUUGGAGUGG
CCCGCUCUGCUUCCGGGUAGCAUCGCUUGAAUCUUAUGGUAACAUAAGGUCUAGAUAGAU
GAUUGUCGAAUACAGAACUCGGCUUACAGGUUUAGUCGUCCAUUG
>bac.C.aurantiacus converted from brown dataset ct file
GAGGAAAGUCCGGGCUCCAUAGAGCAGGGUGGUGGGUAACGCCCACCCGGGGUGACCCGC
GGGAAAGUGCCACAGAGAACAGACUGCCGGUUUCGAGCCGGUGAGGGUGAAACGGUGGAG
UAAGUGCCCACCGCGUCAUCGGUGACGGUGACGGCAUGGCAAACCCCACCUGGAGCAAGG
CCAAGAAGACCGUGAGGUCGCGGACGCGUUUGAGGGUUGCUCGCUUGAGUGUCUGGGUAG
GCUGCGCAGCCGAAAGGCUGGAGGACACCAGCAAUGGUGUUCACAGAUGGAUGAUCACCG
GCCCGGCGGGGCUACAGAAUCCGGCUUA
>bac.C.crescentus converted from brown dataset ct file
CGGACCAGAUGAUCGGGCGGUCGCGUCGUCUUCGGACGCCGAGGAAAGUCCGGGCUCCAC
GGUGACAAGGCGGUGGGUAACGCCCACCGGGAGCGAUCCCAGGGAUAGCGCCACAGAAAG
CAAACCUCCUCCCUACGGGGCGGGAAGGGUGAAAGGGUGGGGUAAGAGCCCACCGCGGAC
CUGGUGACAGGGACGGCAUGGCAAGCCCCGCCUGGAGCAAGACCGAAUAGGGAUCCCGCG
UCGGCCUCGCGCCGACUAGGCCGUCACUGGCUGAGAGGAUCCGGGUAGGUCGCGAGAGCC
GUCCAGCAAUGGCCGGCCUAGAGGAAUGAUCGUCGCCGUCUCCCUGUCUUCGGAUGGGCG
GGGCGGAACAGAACCCGGCUUACAGAUCAUCUGGUCCG
>bac.C.difficile converted from brown dataset ct file
AAUAUUAAGUAAGCCAGAUAAUCGCAUGUAAUCUUACAUGAGGAAAGUCGGAGCUCCAUA
GAGCAGGGUGCUAGGUAACGCCUAGUGGGAGCGAUCCUAAGGAUAGUGCAACAGAAAUAA
ACCGCCACUAUUGUGGUAAGGAUGGAAAGGCGAGGUAAGAGCUCACCAGCAGCUAGGCGA
CUAGUUGGCUAUGUAAACCCCACCUGGAGCAAGACCAAGAUAGGAAUAAAGAGUGCUGCU
CGUACUCUCCGGUAGGUAGGUCGCUUGAGCCUAUUGGUGACAAUAGGCCUAGAAAGAUGA
UUAUCUAAUACAGAACUCCGCUUAUAGCCUUGCUUAAUUA
>bac.C.diphtheriae converted from brown dataset ct file
UGAGCCGGCUGGGCGAUCGCGACUUUGCGUACCACAUGCGAUGAACAUGGUGGCGCAAGG
ACGAGGAAAGUCCGGACUCCACAGAGCACGGUGAUUGUUAACAACAACCCGGGGUGACCC
GCGGGCAAGUGCAACAGAAAGUAAACCGCCUAGAAUUUUUCUAGGUAAGGGUGAAACGGU
GCGGUAAGAGCGCACCAGCGAGGUAGGUGACUACCUCGGCUAGGUAAACCCCACUGGGAG
CAAGGCAUUAGGGCGUACCGUCGUUUCAGACGGUAUGUCUGCACGAACGCUUGAAGGCUG
CUCGCCUGAGUUCGUGGGUAGCUGCUUGAGGCGGCCAGUGAUGGUUUCGUCCAGAUGGAU
GAUCGCCGCUGAUCUCCGCUUGUCGGGGGUGAGUACAGAAUCCGGCUUAUAUGCUGGCUC
AUUCG
>bac.C.hydrogenoformans converted from brown dataset ct file
AAAAGCGAGUAAGCCGGAUGACCGCGGGGAGAAAUCCCUGAGGAAAGUCCGAGCUCCAUA
GGGCAGGAUGCCGGGUAACGCCCGGUGGAGGCGACUCCAAGGAAAGUGCCACAGAAACAA
ACCGCCGGUAAGGGUGGAAAGGUGAGGUAAGAGCUCACCAGCGGGCAGGUAACUGUCCGG
CUAGGCAAACCCCAUCCGGAGCAAGACCAAAUAGGGGGACUAUAGAGUGGCCCGCUCUGU
CCCCGGGUUGGUCGCUUAAGGCCUCUGGUGACAGAGGUCUCAGAUAGAUGGUCAUCCUCG
ACAGAACUCGGCUUACAGGCUUACUCGCUUG
>bac.C.jejuni converted from brown dataset ct file
AAGCAUAGUAAAUGCUCGCUUCUUUUUAGGAGAGGAAAGUCCGAGCUGCUAAAGACAAAC
AUUCCAUCUAACAGAUGGCUAGGGUAACCUAAGGGAUAGUGCAACAGAAAGAAAACUACC
ACGCAAGUGGAAAAGGUGAAACGGCGGGGUAAAAGCCCACCAGCGAUUUUGGUAACAAUU
UCGGCUAUGUAAACCCAAUGUGCAGCAAGAAGGGAUGGUUAGCGUCUUUGUUUUAACCCU
UCGCUUGAUUUUGUUUGCAAAAACAAAACUAGAUAAAUGAGCAUUCAAGACAGAACUCGG
CUUAUCGCUAUGCUUUUU
>bac.C.limicola converted from brown dataset ct file
AAACCGCAAGUGUGCAGUCGCUGUAUGGCUUGACGCUGUGCAGAGGAAAGUCCGAACUUC
ACAGGGCAGGGUGCCGGUCGAGAACCUGGUUCAAGGCCGGGGGCAGCGGUGCAAACCGUC
UGUCACAGAGAGUGCAACAGAAAGCAAACCGCCCCGGCUCCGGCCGGAGUAAGGGUGAAA
AGGCGGUGUAAGAGACCACCAGGUGCGUCAGCAAUGCCGUACGCUAUGAAAACCUCCCCG
AAGCAAGGCCAAAUAUGGAAGCUUUUUCCGCAAGGAAAGAAGGGUUGCCCGCCCAACGUU
UCCGGGUAGGCCGCAUCAGAUAAAUGACUGCAGCUUCAUCACUCGAUGAUGAUUCACAGA
AUUCGGCUUACAGCUUCGGUUUCAGC
>bac.C.pecorum-IPA converted from brown dataset ct file
GAGGAAAGUCCGGACUUCGCAGAAAAAGGUGCCAGUGAAAAACUGGGGGCCGUAAGGCUA
CGGAAAGUGUAACAGAAAACAAACCGCUAAUUCUACCUAGGUAAGAUUAGACAGGAUGAA
AAUGUCGAGCUUAUGGCUCGACCUCUUUGUGGAAACACAAGGACGCUGCAAACCCCACCU
GAAGCAAGAAAGAGUUCGUUUCAGUUUUUCGCUCAGGAACUCUUAGAGUCGCUCGAGGAU
UUUGGUGAC
>bac.C.pneumoniae-AR39 converted from brown dataset ct file
AUCGGAAGAGAAAGGCAACCGCUGUUUAUAUUUCUCAAAAAAUAUAAAGAGAGGAAAGUC
UGGACUUCAUAAGAGAAGAUACUGGAGAAAUUCCAGGGGCCGUAAGGCUACGGAAAGUGC
AACAGAAAACACUCCGCUAUAAAAUUUAUUUUAUAGACAGGCUGAAAAUUCCUACUUUAG
GAGUAGGAGCCAUUAAGGUGACUUAAUAGGCAUGCAAACCCUAUCUGAAGCAAGAGAAAA
AAGCUUUUUGUGUCUGCAAAUGUGAGAGGAAUUCCUCCCAUAGGCUUUUUCGAAAUCGCU
UGAGGGAUCUAGUAAUAGCUCCCCUAGAUGAAUGGUUGCCCUUAGGAUAGUUCGCAAGAG
CUAUCUUAUAGACAGAAUCCAGCUUACCCUCUCUUCCGAUAUUUUU
>bac.C.sporogenes converted from brown dataset ct file
GAGGAAAGUCCGGGCUCCAUAGGGCAGGGUGCUGGGUAAUACCCAGUGGAGGCGACUUUA
AGGAAAGUGCAACAGAGAUAUACCGCCAGAUUUAUCUGGUAAGGGUGGAAAGGCGAGGUA
AGAGCUCACCAGCGUAUAGGUGACUAUACGGCUAUGUGAACCCCAUCUGGAGCAAGAUCG
AAUAGGAGAGCAGGAAACUUUGGUUUCCAGGGGUGGCCCGUCCCGCUCUCGGGUAGUAUC
GCUGGAGCCUAUUGGUAACAAUAGGCCUAGAUAGAUGAUUGUCUAACACAGAAUCCGGCU
UA
>bac.C.testosteroni converted from brown dataset ct file
GAGGAAAGUCCGGGCUGCAUAGGGCGGCGUAGCAGCUAACAGCUGUCCACCGUGAGGUGA
GGAUCAGAGCAACAGAGACGAGUCUGGCAGGAGUGCCGCAAGGCAGACCAACCAGGGUGA
AACGGGCAAUCUCUACGCGCAGCAAUACCAAGUAGGCACACGUUGACGGGGCCCCCGGAG
UGUGCGGGUAGGUAGCACCGAGCCAUCAGGCGACUGAUGGCCAAGAUUAAUGGCGGUCAC
AUGGCGGGCAACCGUUGUGCACAGAAUCCGGCUUA
>bac.CPA49 converted from brown dataset ct file
GAGGAAAGUCCGGGCAACACAGAGCACCAUACUUCCUAACGGGAAGGCUUUCUGCUGGUG
ACGGCAGAAAGACAGACAGGGCCACAGAAACAAACCGCCCUUUGACUUCAAGGCUUGCCA
AGAACGUCGAAAGGUAAGGGUGAAAAGGUGGGGUAAGAGCCCACCGUUCCGAUGGUGACA
UCGGAAGCUAGGCAAACCUUAUGGGUUGAAAGGUCAAAUAGGCCCCGGGCAAAGAGCUGC
UCGUUCGAUUUCUCCUUCGGGAGGAUUCCGGGGUGGGUAGAUCGAUGGAUCCCGAUUGCA
AAGUCGGGACUAGAUAAAUGGCAAGAGCCCAUUUUCCCUCGUGGAAAAUGGGAUACAGAA
CCCGGCUUAU
>bac.CPA56 converted from brown dataset ct file
GAGGAAAGUCCGGGCAACACAGAGCAUCGUACUUCCUAACGGGAAGGAUUCCGCUUUAGC
GGGAGACAGAAAGUGCCACAGAAAACAAACUACUCGCGCUUAGGUGUGAGAAAAGGUGAA
AAGGUGGGGUAAGAGCCCACCGGUCUUGAAAGUGAUUUCAGAUGCAUGGCAAACCUUACG
AGUUGAAAGGCCAAAUAGGUCACGCUCACGAAAGUGAUUAGCUGCUCGCUGAUAGUGCAA
GCUGGCGUGAUUGGGUAGGCUGCUUGAUUCUAAUGGCGACAUUAGGGCUAGAUAAAUGAU
AGGCACUUCGAAAGAGGAACAGAACCCGGCUUAU
>bac.CPA58 converted from brown dataset ct file
GAGGAAAGUCCGGGCGCCGUCGAAACGCGGUGGUGGGUAACACCCACCGGCCGCGAGGCC
AGGGAAAGUGCAACAGAAAGCAGACCGCCAUCGGGCCGGGGCAACCCAGCCUGAGGGUAA
GGGUGAAACGGUGAGGUAAGAGCUCACCAGCAGGCCGGGUAACCGGUCUGGCUAGGCAAA
CCCCACCGGGCGCAAGGCCAAGCAGGGAGCAUGGGUGGCGGCAGCGAAUCCGUUCGCCAC
CGGCCGCCCACGGAUUGUUUCGAGCCGUAACAGACUUCCGGGUAGGCUGCUCGAGACGCC
GAGUAAUCGUCGUCCUAGAGAAAUGGCCACCGCCCGUCGUCGCCCUCCGGGGCUUCGACG
GGAACAGAAUCCGGCUUAU
>bac.CPA59 converted from brown dataset ct file
GAGGAAAGUCCGGGCUCCACAGAGCAGAACGCCGGGUAACACCCGGUGGGGGAAACCCCG
AGGAAAGUGCCACAGAAAACAGACCGCCUUCGCCGCGCGAGCGGCGCGGGUAAGGGUGAA
ACGGUGGGGUAAGAGCCCACCGCGCAGACGGUAACGGAUGCGGCACGGCAAACCCCGUUC
GGAGCAAGGCCAUGUAUAGGAACGUUCGAGGGCUGCUCGCCCGAGUUCCAGGGUAGGCCG
CUCGAGGCGCACGGUAACGGGCGUCCCAGAUGAAUGAUCGCCAAGUGUCCCCGGACACUC
ACAGAACCCGGCUUAU
>bac.CPA61 converted from brown dataset ct file
GAGGAAAGUCCGGGCACCACAGGGCAGGAUGCCGCACGAGCUUCACCGCAAGUGCGGGCG
UCGCGUUUCAAGGCGCGGCGACGGACAGUGUCACAGAGAAUAUACCGCCCUCCGUGGUUC
GGCGAAAGCCGGGCUUCGAAGGGUAAGGGUGAAAAGGUGGGGUAAGAGCCCACCGCGCCG
CCAGCAAUGGCGGCGGCACGAAAAACCCCUUCCGGUGCAAGGCAAAAUAGGUGACUGGGC
GGCCCGUCCGAUAGUCACGGGUAUGCCGCAUCCGGCGCCGCUCGCGCAAGUGAGCGGCGC
GGGACGAGGCCGCCGCGAGGCGGCCCGAGAGAAAUGACGACUGAAGCGCCGCAAGGCGUG
GAACAGAACCCGGCUU
>bac.CPA62 converted from brown dataset ct file
GAGGAAAGUCCGGGCUCCACGGAUCAACGGUGCCGGAUAACGUCCGGCGGGGGCAACCCC
AGGGAAAGUGCCACAGAAAAGUAAACCGCCACGGGCGCGUUGCGUUUAGCCUGCGGCAAG
GGUGAAACGGUGCGGUAAGAGCGCACCGCGUUUCCGGCAACGGAAGCGGCAGGGCAAACC
CCACCGGGAGCAAAACCGAAUAGGAACGGCGCGCGUUUCCGCGCAAGCGGGAAAGCAGAU
CGAUCCGGAUCAGCCGUUCGGGUAGGUCGCUUCAGGCACACAGCAAUCUGUGCCGCAGAG
GAAUGGCCGUCACGUGCUGCGUUAUCGCGCAGCGCCAUACAGAACCCGGCUUAC
>bac.CPA63 converted from brown dataset ct file
GAGGAAAGUCCGGGCUCCAAGGGCAAAGCGCCAGGUAACGCCUGGGGGACGUGAGUCCAC
GGAAAGUGCAACAGAAAGCAAACCGCCUAAGUUUUUCGCAAGAAAAGCCGGUAAGGGUGA
AAGGGUGCGGUAAGAGCGCACCGCGUCGGUGGUAACACUCGACGGCACGGUAAACCCCGC
UCGGAGCAAGACCAAAUAGGGGAACAAGUGGUCGUCUCUUCGGAGAUAGUCCGCACGCAU
GGCCCAUGCAGGUUCCCGGGUAGGUCGCUUGAGGUCUGUGGUGACACAGAUCCCAGAGGA
AUGAUUGUUCACGACAGAACCCGGCUUA
>bac.CPB147 converted from brown dataset ct file
GAGGAAAGUCCGGGCUCCAUAGGGCAGGGUGCCAGGUAACGCCUGGGGGGUGUAACAACC
UACGACCAGUGCAACAGAGAGCAAACCGCCGAUGGCCCUUUAUGGGAUCAGGUAAGGGUG
AAAGGGUGCGGUAAGAGCGCACCGCGCGACUGGCAACAGUUCGUGGCACGGUAAACUCCA
CCCGGAGCAAGGCCAAAUAGGGGUUCACAUGGUACGGCCCGUACUGAACCCGGGUAGGCU
GCUUGAGCCAGUGAGCGAUUGCUGGCCUAGAUGAAUGACUGUCCACGACAGAAUCCGG
>bac.CPB149 converted from brown dataset ct file
GAGGAAAGUCCGGGCUUCAUGAAAACACGGCGCCGGAUAACAUCCGGGGGGCGCAAGCCU
ACGGAAAGUGCAACAGAAAACAAACCGCCUUGCUUGGCCUCUGGCGAAGCAGGGUAAGGG
UGAAACGGUGCGGUAAGAGCGCACCAGCGUCCUGGUAACAGGGCGGCUUGGCAAACCCCG
CCGGAAGCAAGGCCAAAUAGGGAAGGCAGGAUACUUCGGUAUCAGGGUCCGUUUUCAGAC
AAGCCGAAUUC
>bac.CPB70 converted from brown dataset ct file
GAGGAAAGUCCGGGCUCCACAGGGCAGGGUGGUUGCUAACGGCAACCCGAGGCGACUCGC
GGGAAAGUGCCACAGAGAACAGACCGCCGCGGCGACUUCGUCGCUGCGGUAAGGGUGAAA
CGGUGGUGUAAGAGACCACCAGCGGGCUGGGCGACCAGCUCGGCUUGGUAAACCCCACCC
GGAGCAAGGUCAAAAGGGCAGGUUCGCCUGUCUGCGCAAGCGUUCGAGGGCGGCCCGCCC
GAGCUUGCGGGUAGACCGCUAGAACCGGUCGGCAACGGCCGGUCCAGAUGGAUGGUCGCC
ACUGCGCGAGAGCGCGGUACAGAAUCCGGCUUAC
>bac.CPB72 converted from brown dataset ct file
GAGGAAAGUCCGGGCUCCACAGGAUGCCGUGGUGGAUAACGUCCACCGACCGCAAGGUUC
GGGAAAGUGCAACAGAGAACAGACCGCCGAUCGCUGCGGGGCAACUCGCGGCGAGGUAAG
GGUGAAACGGUGAGGUAAGAGCUCACCAGCGGGUCGGGCGACCGACUCGGCUCGGCAAAC
CCCACGGGGAGCAAGGCCAAGCAGAGAGGAGACUUCGGGCGGCUUCGGUCACUCGGCGUC
GCGGGGCGAUUCGUUCCGUUAUCACUCUCGGGUAGGCUGCCAGAGGCGGCGGGCAACCGU
CGUCCUAGAGAAAUGAUCGUCGCGACGGCGCAGGCCGUCGGACAGAACCCGGCUUAC
>bac.CPB7776 converted from brown dataset ct file
GAGGAAAGUCCGGGCAACAUAGAGCAGUGUACUUCCUAACGGGAAGGUAUCCCGCCUUUG
GCGGGAUAACAGACAGUGCCACAGAAAACAAACUACCCAUUCCCGAUUUUAUCGGGAGGG
GAAAAGGUGAAAAGGUGAGGUAAGAGCUCACCGGUUUGAUGGUGACAUCAGGCGCAUGGU
AAACCUUACGCGUUGAAAGGUCAAAUAAGUCACGAUCAUUCACUUGGUUAGCGGCUCGUU
AAUUAAGUUGAUUCGUCAGCUUAGUCGUGACGGGUAGACUGAUUGAACCUGAUUGCGAAG
UCAGGGCUAGAUAAAUGAUAAGGGCCCUGCCUUUGGCAGGGAACAGAACCGGCUUAU
>bac.Calothrix-PCC7601 converted from brown dataset ct file
AAGGAGAGAGUAGGCGUAGGCGGUUGCAGAUCAGUCACAAAAACUGAAUUUGAGGAAAGU
CCGGGCUCCCGAAAGACCAAACUUGCUGGAUAACGUCCAGUGCGAGCGAUCGUGAGGAUA
GUGCCACAGAAAGAUACCGCCAAUUAGUCAUUAGUCAUUUGUCAUUAGUCAUUUGGAAAA
ACACAAAGGACAAAGGACAAAGAACAAAUGACCAAAUUGGUAAGGGUGCAAAGGUGCGGU
AAGAGCGCACCAGCAACGUCGAGAGGCGUUGGCUCGGUAAACCCCGGUUGGGAGCAAGGC
GAAAGGAACUAUGGUUGGUCUUUUACCAGUUCCGCUAAAACAGAGCCGCUAGAGGCGUUU
GGUAACAAACGUCCCAGAUAGAUAACCGCCCUCAUGUAGAGAAGUUACUUGUAACAUUUC
UACAUUCGAGAACAGAACCCGGCUUACUACCAACUCUUUCCCUUUUU
>bac.D.desulfuricans converted from brown dataset ct file
GGAGUCGGACGGAUCGUCGCCGCGGGGGCAACUCCGGGGAGGAAAGUCCGGGCUCCAAAG
GGCAGAACGCUGGAUAACAUCCAGGGAGGGCAACCUCCGGACAGCGCCACAGAAAGCAAA
CCGCCCGGCCUCGGCCGGGUAAGGGUGAAACGGUGGUGUAAGAGACCACCAGAUGCCGUG
GUGACACGGCAUGCUCGGCAUACCCCGUUCGGAGCAAGACCAAAUAGGGAAGGCGGCCGG
CCCGGCCGAAGCCUUCCGGGUAGGUUGCUUGAGGGUGUGGGCAACCGCACUCCUAGAGGA
AUGACGGUCACACGCGGGCAACCGUGUGGACAGAACCCGGCUUACAGUCCGACUCCCGCA
>bac.D.radiodurans converted from brown dataset ct file
GGAACGCGGGGAAACUCCUGGUCGCGCCUGAGCCGCUUUUUUGGUGGACAGGUGAGGAAA
GUCCGGGCACCGCAGGGCAAGGAUGCCAGCUAACGGCUGGUCGGCGAGUCGAGCGCCCGC
CUGAGCGCCGAGGGCAGGCGGAAAGCGGCGAAGCCGAAGGACAGUGCCACAGAAACCAGA
CCGCCACCCCACACAGGCCCCGGCGCGGGUGCGGGUGGUCAGGGUGAAACGGUGCGGUAA
GAGCGCACCAGGUUCCCGGGAGACCGGGAGCGUCUGGUCAACCCCAUCCGGUGCAAGACC
CGACCGUGCGGCGAGGGCGGCCCGCCCGUUUGAGCCGCCAGGAUGGUCGCUCGAGGCGUC
CUGGCAACAGGCGUCCCAGACAGAUGAUCAGGCUGCCCUGGGGGAGACCCCGGAGCAGAC
AGAACCCGGCUUACCGUUUCCCCGUGCCAGCCACUGCCGCCCCCCGCGCCCGCCGCUGGG
GGCGGU
>bac.Dermocarpa-PCC7437 converted from brown dataset ct file
GGGGAGGAAAGUCCGGGCUCCCGAGAGACCAAACUUGCUGGGUAACGCCCAGUACAGGCG
ACUGUGAGGAUAGUGCCACAGAAACAUACCGCCUUUUUUUCAGUCAACAGUAAAAAAAAA
CUGAUAAUUGGAAAAGGUAAGGGUGCAAAGGUGGGGUAAGAGCCCACCAGCAGUAUCGAG
AGGUACUGGCUCGGUAAACCCCGGUUGGGAGCAAGGUCGAAGGAACAAUGGUUGGUCUUU
UUCCAGUUCCGUUUUAGGUGAACCGCUAGAGACGUUUGGUAACAGCCAUCCCAGAUAGAU
AACUACCCCCAAUAAGACGUAGUAUACUAUGUCUUUAACUGGGAACAGAACCCGGCUUA
>bac.E.thermomarinus converted from brown dataset ct file
GAGGAAAGUCCGGGCUCCGCAGGGCAGGAUGCUGGGUAAUACCCAGUGGGGGCGACCCUA
AGGAUAGUGCAACAGAAAUAUACCGCCUGACACUUAAUAUAUGUAGCUAUAGAUGUUACC
AUAUAUUAAGUGCCGGGUAAGGGUGGGAAGGUGAGGUAAGAGCUCACCAGCAGCUAGGCG
ACUAGCUGGCUCUGUAAACCCCAUCUGGAGCAAGACCAAGUUAGGGACAUAAAAAGGUGG
UGGCCCGUCACCGUCCCGGUUGGUAGGUCGCUAGAGCCUAUUGGCGACAAUAGGCGUAGA
UAGAUGGCUGUCUAACACAGAACCCGGCUUA
>bac.EM14b-11 converted from brown dataset ct file
GAGGAAAGUCCGGGCUCCAAAGGGCAGGGCGCCGGGUAAUACCCGGGGUGGGGAAACCCC
ACACGGUAAGGGCCACAGAAACGAGACCGCCGAAGCGGUAAGCCAGGCAAGGGUGAAAGG
GUGGGGUAAGGGCCCACCGGCUCCGCGGUAACGCGGGGUGAGGGGGUAAAAAUCCCCCGG
CGGGUUUUCCCGCUCUGGUAACCUCCCGCCCGGAGCAAGGCCAAGUAGCGCCGCACCCCG
AAAGGGGAUAAGGUGGCCCGCCGAAAUGCGGUGCGGGUAGGCCGCAAUGGAAGUCGGGGG
GCAACUCCCGACUCAAGAUAGAUGACCACCUAGUACAGAACCCGGCUUA
>bac.EM14b-9 converted from brown dataset ct file
GAGGAAAGUCCGGGCUCAGAGGGUGCGCGUAUCCCGUUAAGGCUGAUGAAGCCGGAGCGG
GGGCGUGAGAGCGCCGGAAAGUGCCACAGAAAACAUACCGCCUUAUGUGUCUUCACACAU
AAGGUAAGGGUGAAAAGGUGCGGUAAGAGCGCACCCAGGAAAGGAGAAGGUUUAAGGGAA
AAAACGCCCUUGCCGAAUCCUUUCCUGCGGUAAACCCAUACGCGAGCAAGGCCAAGCAGA
GGGGAAUUGCGGGAGUUUUCCAAAUCUGACUCCCGCAUGCGGGUUGCACCCUUCCCGCUA
ACACCCUCGGGUAGGCCGCUUAGAGUAAUGACCCCUUAACACAGAACCCGGCUUA
>bac.ESH167E converted from brown dataset ct file
GAGGAAAGUCCGGGCAGUACAGAGCAACCCACCGGUGAACAGCCGGCCACCAAUUGGUGA
GAGAAAGUGCCACAGAAAAUAACUGUCUUGCCUAAGGCGAGAUGAGGGUGAAAAUGUGAG
GUAAGAGCUCACGGUUGUUAUCGGUAACGGUAGCAACGGGUAAACCUUGGGUGCUGCAAU
GCCACAUAUAGAGCCGUUUUGAGAGCUGCUCGUUCAAGGCUCAGGGUAGGCAGCAACAGG
UAAACAGUAAUGUUUAUCGCAGAUAAAUGAUAGUGUAGAAACAGAACCCGGCUUA
>bac.ESH183A converted from brown dataset ct file
GAGGAAAGUCCGGGCACCACAGGGCUGGUCGCUGGGUAAUGCCCAGUGCGCGUGAGCGUG
AGGAUAGUGCCACAGAAAUGAAAACCGCCGGCUUGUCCGGUAAGGGUGCAACGGUGCGGU
AAAAGCGUCACCAGCGGAGUCGAGAGGCUCCGGCUAGGUAAACCCCACUAAAGGUGCAAG
GCGAAGGUAUAUCACGAGAAAACGGUGGCCCGCCGCCUCGAGAUGCCGAUGCUGCUAGAG
GGUUUGGGUAACCAAAUUCCAAGAUAGAUGACGAUUUAAACAGAACCCGGCUUA
>bac.ESH20b-1 converted from brown dataset ct file
GAGGAAAGUCCGGGCUUCACAGGGCAGGAUGCCAGAUAACGUCUGGCGGAGGCGACUCCA
GGGAAAGUGCAACAGAAAUAUACCGCCGCUUAAUGCGGUAAGGGUGGAAAGGUGGUGUAA
GAGACCACCGCCCUUCUGGUAACAGAAGGGGUCCAUGUAAACCCCAUCCGAAGCAAGACC
GAACAGGGAGCAUAAGGCGGCCCGUCUGCUCCCGGGUAGGUCGCUUGAGCCUGCCGGCGA
CGGCAGGCCUAGAUAGAUGGCCAUUCAAUGACAGAAUCCGGCUUA
>bac.ESH210B converted from brown dataset ct file
GAGGAAAGUCCGGGCUCUACAGAGCAAAGUGGUGGAUAACUUCCACCCGGGGCGACCCGC
GGGAAUAGUGCAACAGAGAGUAAACCGCCAAAAGAAAUUUUGGUAAGGAGUGAAACGGUG
GUGUAAGAGACCACCAGCAUUGCAAGUGAUUGCAGUGGCUAUGCAAACCCCACUUUUGAG
CAAGAUCAAGAAGUUGCAAGCAAUUGCAAUGGAGUGAAUGUUUGAGAACUGCUCGUUCGA
GUUCACAGGUAGAUCGCAUGACAUAUGUAGCAAUGCAUAUGCAAGAUGGAUGAUUGUCCC
UCAGCAAUGAGGACAGAACCCGGCUUA
>bac.ESH212C converted from brown dataset ct file
GAGGAAAGUCCGGGCUCCAUCGACAUACGGUGCCGGAUAACACCCGGCGGGGGCGACCCC
AGGGAAAGUGCCACAGAGAACGAACCGCCUUCACUCCGUGAAGGUAAGGGUGAAAAGGUG
CGGUAAGAGCGCACCGCGUUUCUAGCAAUAGAGACGGCAUGGCAAACCCCACCGGGAGCA
AAACCGAAUAGGGACGGCACAGUGGAAAGUUCGCUCUCGGGCGAUAACUCCGCGGGGCGA
UGUCAGGCCCGCUGUCCGGGUAGGUUGCUUGAGGCGCAAGGUAACUUGCGUCCCAGAGGA
AUGGCCGUCACGUCUGCGUGGUGCGAACCAUUCAGGCCCUACAGAACCCGGCUUA
>bac.ESH26-4 converted from brown dataset ct file
GAGGAAAGUCCGGGCUGCACAGAGCGGGAUGACGGCUAACGGCCGUACGCUGAAAGCUGG
CAACAGUAUAAGGCGAGGAAUAGGGCCACAGAGACGAGCGUAUUAAGUUACGGUGAAACG
CGGUAACCUCCAUCAGCAGCAAUAUCAAAUAGGCUGGCAUUUGUCGCAAGACAUAAGGCG
UGGCUCGCGCCUGCCAGCGGGUAGAUAGCUUGAGCGUGUGAGUAAUUGCACGCCUAGAGG
AAUGACUGUCAGCUACGCAAGUAGUUACAGAACCCGGCUUA
>bac.ESH30-3 converted from brown dataset ct file
GAGGAAAGUCCGGGCAACACAGAGCAUCCUACUUCUUAACGGGAAGCUAUCUGCGAAGGU
AGAGUAAUGUAGAAGAAAACAACCGCCUUUUUCCUCUUUUGGAACAAGGUAAGGGUGAGA
AGGUGGAGUAAGAGCCCACCAGUUGCGUGGUGACACGGUUAAGCUGUACGUCUUAGGAGU
UGUAAGGUCGAUGUAUACCGGCAUUAUGAGGGCUGCUCGCCCCACGUCGGAGGGUAGACC
GCUAAAGUAAUGUGGCAACACAUUACUCAGAUAAAUGACAAACACCUUAAUUUAUUAUUA
AGGACAGAACCCGGCUUA
>bac.ESH46a-1 converted from brown dataset ct file
GAGGAAAGUCCGGGCUCCACAGAGCAGAAUGCCGGCUAACGGCCGGGCGCGGCAACGCGA
CGGAAAGUGGAACAGAAAGCAAUACCGCCGAUGAUUGCCUUCGGGCAAAACAGGUAAGGG
UGAAAAGGUGCGGUAAGAGCGCACCGUGCAUUUGGUAACAAAGGCGCAGCAGGCUAAACC
CCAUUCGGAGCAAGACCAAACAGAACGCGAUGACGCUGCUCGCCGAGCGUUCGGGUAGGU
UGCUUGAGCACACCAGCAAUGAUGUGCCUAGAGGAAUGACUGUCCGCGACAGAACCCGGC
UUA
>bac.ESH7-16 converted from brown dataset ct file
GAGGAAAGUCCGGGCUACAUAGGGCAGCGUGCCAGCUAACGGCUGGGCAGGGUAACUUGA
CGACCAGUGCAGCAGAGAGUAGACCGCCUUUGGCUUAUAUGAGUAUCGCAAGAUAUUCAU
GUCAUCGGUAAGGGUGAAAGGGUGCGGUAAGAGCGCACCGCGUGGCUGGCAACAGUUCAC
GGCAUGGUAAACUCCACGCGUAGCAAGACCAAAUAGGCAUCGGCAUGGCGCGGCCCGCGU
UCGAUGCGGGUAGGUUGCUUGAGCGUACGAGCGAUUGUGCGCCUAGAGGAAUGAUUGUCC
ACGACAGAAUCCGGCUUA
>bac.ESH7-4 converted from brown dataset ct file
GAGGAAAGUCCGGGCUCCACAGGGCAGGAUGCUGGCUAACGGCCAGGCGUCGCGAGGCGA
CGGAAAGUGGAACAGAGAGCAGAACCGCCGAUGGCCGGCCGGUGCACCCGCAAGGGUAGC
CGGUGGCACAGGCAAGGGUGAAAAGGUGGACUCCUUCGGGAGCCGCCGGGGGGAACCCCG
GCGCGGUAAGAGCGCACCGCGGACGCAGUGAUGUGGACGGCAGGCUAAACCCCAUCCGGA
GCAAGACCAAAUAGGGGUACAUUGGCGUGGCCCGCGCUGUACCCGGGUAGGUUGCUUGAG
CUUGUCGGUAACGGCAAGACUAGAGGAAUGGCUGUCCAACGACAGAAUCCGGCUUA
>bac.F.antarctica converted from brown dataset ct file
CGAAGAGCACGGUGGUGGGUAACGCCCACCCGGGGUGACCCGCGGGACAGUGCCACAGAA
AGCAGACCGCCCACCCGCCUCGGCGGCGUGGGUAAGGGUGAAACGGUGGUGCAAGAGACC
ACCAGCACCCCCGGUGACGGGGGUGGCUAGGCAAACCCCACCGGGAGCAAGACCAAGAAG
GCGCCCUCCUGCAGAGGAGGACGCCGCGGGAGCGUUCGAGGGCUGCUCGCCCGAGCUCCC
GGGUAGGUCGCACCAGGCCGCUGGCAACAGCGGUCGCAGAUGGAUGAUCGCCCCCUCCGC
UCCGGCGGGGGG
>bac.F.mortiferum converted from brown dataset ct file
GAGGAAAGUCCGGGCUUCCAAGAGCAAGAGGGCAGCUAACGGCUGCUAAAGGAAACUUUA
AGGAAAGCGCCACAGAAAAUAGACCGCCAUUUUGGUAAGGGUGAAAAGGUGGUGUAAGAG
ACCACCAGUUCUUUAGGAAACUAAAGAAGCUAGGUAAACCCCCUCUGGAGCAAGACUAAA
UAGGAAAGGUUAAGGGUUGCUCGUCCAGCUUUCAGGGUAAGUUGCUUGAAAUUAUAAGAG
AUUAUAAUUCUAGAUAAAUAAUUAACAUAUACAGAACCCGGCUUA
>bac.F.yabuuchiae converted from brown dataset ct file
GAGGAAAGUCCGGACAACACAGAGCAACUCACUUCCUAACGGGAAGGCUCCGUUCAGGCG
GAGACAGCAAGUGCCACAGAAAAUAUACCGCCUUGUCUUUGAUGAGGUAAGGGUGAAAAC
GUGAGGUAAGAGCUCACGGUAUUGCAUGGCGACAUGGAUUACGGUAAACCUUGAGUGUUG
AAAGACCAAAUAGGUUACGAAACUCGAAGGCUGCUCGUCUUCUUUUACUUCGGUAAGAUU
CGUAAUGGGUAGGUUGAUGGAGUCUGUCAGCAAUGGCAGAUCUAGAUAAAUGAUAGAAAA
CCGAUUUUUCGGUGUACAGAACCCGGCUUA
>bac.Fischerella-UTEX1829 converted from brown dataset ct file
GGGGAGGAAAGUCCGGGCUUCCGAAAGACCAAACUUGCUGGGUAACGCCCAGUGCGAGCG
AUCGCGAGGAUAGUGCCACAGAAAAAUACCGCCUUCUUUCAGUGAACAGUGAACAGUUAU
CAGUGAACAGUAAAUAACUGAUAACUGAUAACUGAUAACUGAUAACUGAAAAAGGGUAAG
GGUGCAAAGGUGCGGUAAGGGCGCACCAGCAACACCGAGAGGUGUUGGCUCGGUAAACCC
CGGUUGGAAGCAAGGCGAAUGGAACUAUGGUUGGUCUUUUACCAGUUCCACAUAUAAGAG
CCGCUAGAGGCGUCUGGUAACAGCCGUCCCAGAUAGAUAACCGCCCUCUUAAUUUAAGAG
AACAGAACCCGGCUUAC
>bac.G.sulfurreducens converted from brown dataset ct file
GAAGCAGAACAGAUGGCCGCCCUUCGCGUGCGGGGGGAGGAAAGUCCGGGCUCCACAGGG
CAUGGUGCUGGAUAACGUCCAGCGGGGGCGACCCCAGGGAUAGUGCCACAGAGAGAAGUC
CGCCCGCUCAGGCGGGUAAGGGUGAAAGGGUGAGGUAAGAGCUCACCGGGUUCGGCGGUG
ACGUCGGAUGCCAGGUAAACCCCACCAGGAGCAAGGCCGAAUAGGGAAGCGUCAAGGAUG
GCCCGUCCGUGCUUCCGGGUUGGCUGCUUGAGGCCGUCGGUAACGGCGGUCCCAGAGGAA
UGGUCAUCGCCCGCCAAGGGGUAACCCGCGGCGGGAACAGAACCCGGCUUAUGGGCUGCU
UCGACCA
>bac.H.influenza converted from brown dataset ct file
CGAGUUGGUUAGACAAUCGCUGGUUUAUUGAAGCCCUUAACCGUAUUUAUACGACCUAGU
GGGACAAGUAAACGAGAGGAAAGUCCGAGCUACACAGGGCAGAGUGCCGGAUAACGUCCG
GGCGGCGUGAGCCGACGACCAGUGCAACAGAGAGCAGACCGCCGUGUAAACGGUAAGGGU
GAAAGGGUGCGGUAAGAGCGCACCGUGCCGUUGGUAACAACGUGCAGCAGGGUAAACUCC
ACUCGUAGCAAGACCAAAUAGGAACUCAAUGGGUGGCCCGUCCAGAGUUCGGGUAGGUUG
CUUGAGCGGCAGAGUAAUUUGUCGCCUAGAGGAAUGAUUGUCCACGACAGAACUCGGCUU
AUCGACCAACUCAAAAC
>bac.H.pylori-26695 converted from brown dataset ct file
CGCAUUAGAAGAUGGUCGCUAUUUUAGAAUAGAGGAAAGUCCGGGCUACAUUAGACAAAA
UUCCAUCUAACGGAUGGCUAGCGCAAGCUAAGGGAAAGUGCCACAGAAAGCAAACCGCCU
UUUAAGGUAAGGGUGAAAGGGUGGGGUAAGAGCCCACCAGAGCUAAAGCAAUUUAGCUUG
UUUGGGCAAACCCAAUUUGUAGCAAGAAGCGCAUGGUAAGUCUAAAUUGAUACACGCUUC
GCUUGAGGAAUAUUGCAAAAUAUUUCCCAGAUAAAUGGCCAUCCAUUGACAGAACCCGGC
UUAUUCUAAUGCUCAA
>bac.I.calvum converted from brown dataset ct file
CACAGGGCAGGGUGGUGGCCAACAGCCACCCGGGGUGACCCGCGGGACAGUGCCACAGAA
AACAAACCGCCAACUGCUUCGGCAGUCGGUAAGGGUGAAACGGUGGUGUAAGAGACCACC
AGCGCGCCAGGUGACUGGAGCGGCUCGGUAAACCCCACCCGGAGCAAGCCCAGACAGCGC
ACGUUCGAGACCGGCCCGGUCGAGUGCGCGGGUAGGGCGCUGGAGCCGGUCAGCAAUGGC
CGGCCGAGAUGGAUGGCCGUCGCCGCGUCACCGGCAACGGAGAUGCGGA
>bac.L.borgpetersenii converted from brown dataset ct file
GAGGAAAGUCCGGGCACCAGGAAACACGGGACCGGGUAAUCCCCGGAGUUUUUUCUUUGA
GAGAAAUUUUAGGGAAAAAAUAUGGAAAGUGCAACAGAAAGGAUACCGCCUCGUCGAAGA
AAUUCGGCGCGGUAAGGGUGAAAUGGCGGGGUAAGAGCCCACCUUCGAUUUCGAGAGAGA
UCGGGAACGGUAAACCCUCCCGGGUGCAAUCUCAAAUAGGCAGCCUUUUUGUCGUUUCCG
CAGGGCUGUGGGUAGAGAGCAAAGACUCCGAUCGGUAACUUUCGGAGCAAGAUAAAUGAU
CAUCCAUCUCUUCAGGAGAGGACAGAACCCGGCUUA
>bac.L.ferrooxidans-CF converted from brown dataset ct file
GAGGAAAGUCCGGGCACCAAAGGGCAAGGCGCUGGGUAACUCCCAGUCCCGGUGACGGGA
AGGAAAGUGCCACAGAAAAGAUACCGCCCGGAUUCGUUCGGGUAAGGGUGAAAAGGUGAG
GUAAGAGCUCACCGCGGACCUGGUGACAGGGACGGCAUGGUAAACCCCGCCUGGUGCAAG
ACCAAAUAGGGGGGCGUUCCCGCAAGGGAUAAGAUUGGCCCGGUCAAUGCUCCCGGGUAA
GGUCGCUUGAAUGCAAGGGUAACCUUGCAUCUAGAGUAAUGGUCACCCUGUCUUUCUUUC
GGGAAAGGCAUGACAGAACCCGGCUUA
>bac.L.japonicus-IFO12422 converted from brown dataset ct file
CGCAGAGCAAGGUGGUGGGCAACACCCACCCGGGGCAACCCGCGGGAAAGUGCCACAGAG
AACAGACCGCCGCUCUCUCCGUUCAUUCGGGAAGAGGGGUAAGGGUGAAACGGUGGUGUA
AGAGACCACCAGCGUGCCGGGUGACCGGGGCGGCUAGGUAAACCCCACCUGGAGCAAGAU
CAAGAAGCCGUUCCUCUUCGGAGGAACGGUGCGCACACGUUCGAGGGCUGCUCGCCCGAG
UGUGCGGGUAGAUCGCCCGAGGCUGUCGGCAACGGCAGCCCUAGAUGGAUGGUCGCCAAC
CGGGGCCACGCAAGAAACCCCGGCGA
>bac.LGA1 converted from brown dataset ct file
GAGGAAAGUCCGGGCAGCACAGAGCAAUGCACCGGUGAAUAGCCGGGUUCCGUCUUUGAC
GGAAACAGACAGUGCCACAGAAAAUAACUGCCUUCCCCUCUCCUUUAGGAGAGGGUUGAG
GUAGGGUUGAAAACGUGAGGUAAGAGCUCACGUCCCGAUAUGGUGACAUAUCGGGAGGGU
AAACCUUGCAUGCUGAAAUGCCACAUAGGUCAGCGCCUGAGAACUGCUCGUUCAAUGCUG
AUGGGUAGGCAGAUUGAUCCCGGUUGGUAACUUCCGGGACAGAUAAAUGAUAGCCACUAA
UCCACCUUGCUAAGGCUACGGUGGACAGAACCCGGCUUA
>bac.LGA10 converted from brown dataset ct file
GAGGAAAGUCCGGGCUCCUUGGACAAACUGCCAGGUAGCACCUGGGCACAGCGAUGAGCU
GUGACGGAAAGUGCCACAGAAAACAAACCGCCAGUACUUCGGUACUGGUAAGGGUGAAAA
GGUGGGGUAAGAGCCCACCGCGUCACCGGUAACGGUGGCGGCACGGUAAACCCCAGUUGG
AGCAAGGCCAAAUAGGCGGCGAGAGACAGUCCUUCUCGAUCAAGACGCCGCGGGUUGGCU
GCUGGAGCGUGAUGGUGACAUCAUGCCGAGAGGAAUCAUCAUCCGGAUCUUUAAUCCGAC
AGAAUCCGGCUUA
>bac.LGA2 converted from brown dataset ct file
GAGGAAAGUCCGGGCCCCACAGAGCAGGAUGCCGGCUAACGGCCGGGCGCAGCAAGCUUC
GCAAGAAGCCCAAGGCGACAGACACCAGUGCAACAGAAACAUACCGCCUAAGUCCGCAAG
GACCGGCAAGGGUGAAAUCGUGCGGUAAGAGCGCACGGCCGUCCUGGUAACAGUGGCGGC
GGGCAACCUCAUCCGGGGCAAGGCCAAAUAGGGGAGCAUUGGCGUGGCUCGCGUCGCUCC
CGGGUAGGCUGCUAGAGGCCGUCGGCAACGACGGUCCCAGAGGAAUGGUUGCCCACGACA
GAACCCGGCUUA
>bac.LGA6 converted from brown dataset ct file
GAGGAAAGUCCGGGCUCCACAGGACAGAGUGGUCGGUAACGCCGACCGGCCGAAAGGCUC
GGGACAGGGCAACAGAAAGCAAACCGCCGCAUGGGACCGGGCCCCCGUCCAAGUCCAUGC
GGUAAGGGUGAAACGGUGCGGUAAGAGCGCACCAGCAGCCAAGGUGACUUGACUGGCUAG
GCAACCCCCACUCGGAGCAAGACCAAACAGGGAGCAGACGCGUUUUUCGAAACGCGUCGU
GGGCUCGUCCGGCCCGCUAUCGACUCCCGGGUAGGUCGCUCGAACCGCCGAGCAAUCGUC
GGUCUAGAUGAAUGGCCGUCACCUGAUUCACAGAACCCGGCUUA
>bac.LGA8 converted from brown dataset ct file
GAGGAAAGUCCGGGCUCCACAGGACAGAGUGGUCGCUAACGGCGACCGGCCGCAAGGCUC
GGGAAAGUGCAACAGAAAGACACCGCCUCCGCGAGCCCGUCUCGCGGCGGUAAGGGUGAA
AUGGUGCGGUAAGAGCGCACCAGCGGCGGGGUGACUCGCCGGCUCGGCAAACCCCACUCG
GAGCAAGACCAAGCAGAGAGGAGCUGCCUGCCACAAGGCGGCGGCACGGUUCGGUCCGGA
CCGUCGUUACUCUCGGGUAGGUCGCUGGAGGCGGCGAGCAAUCGCCGUCCUAGAGAAAUG
ACCAUCGCCGCCCCAGGGGCUGGCACAGAACCCGGCUUA
>bac.LGB21 converted from brown dataset ct file
GAGGAAAGUCCGGGCAUCGACGGGCAGGAUGGUCUCUAACGGAGACUGGGGGUAACCCUA
AGGAAAGUGCAACAGAAAAUAUACCGCCGCCCGCCUCUGGCGGCACUCAGGCAGAAACGA
AAGUUUCUGCCGGUAAGGGUGAAAUGGUGAGGUAAGAGCUCACCAGUCCCGUGGUGACAC
GGGAGCUUGGCAAACCCCAUCCGAUGCAAGGCCAAAAAGGGGGCUGCCGGAAAUGGCAGC
GAGGAUUGCCCAUCCUUUAACCCGGGUAGGCCGCAAGAGGUCCAGGGCAACCGGGACCCA
AAGAGAAAUGGUCACCGUCCCGCCACAGGCGGGAAACAGAACCCGGCUUA
>bac.LGB23 converted from brown dataset ct file
GAGGAAAGUCCGGGCUCCAUGAAGCAAGGGUGCCGGGUAAUGCCCGGCCGGGGAAACCCG
AGGGAAAGCGCCACAGAGAAGAGUCUGCCCCGAGCUUCGGGGUGAUGGUGAAACGGUGGG
GUAAGAGCCCACCGCGGACCGGGCAACCGGGACGGCACGGCAAGCCCCACCCGGAGCAAU
GCCGAAUAGGGGCCCCGCGCGGGCUGGUCCCGGACUACGGUCCGCGAUACCGCCGCAGGG
AUGCUUCAGCCCAGGGGCCCGGGUUGGCAGCUUGAGCCCGUCGGUAACGGCGGGCCUAGA
GGAAUGGUCAUCCAGGGGGCGCAAGCCCCCGGACAGAAUCCGGCUUA
>bac.LGB27 converted from brown dataset ct file
GAGGAAAGUCCGGGCAACACAGGGCAGCGUACUUCCUAACGGGAAGGCCCCGAUUAGUCG
GGGACAGAAAGUACCACAGAAAACAAACUACCAUGCCCCGACGAGUCGGGGUAGGAAAAG
GUGAAAAGGUGAGGUAAGAGCUCACCGGCCUGGUGGUGACAUCAGGCGCUGGCAAACCUU
ACGCGUUGAAAAGUCAAAUAGGCCCCGAUCAUGAAUGGCUCGUUCAACUUCCACCCGACU
UGUCGGGACGGAAUAUCGGGGUGGGUAGACCGAUUGAUCUCAUCAGCAAUGAUGUGACCA
GAUAAAUGAUAAAGGCCCCGACUUGUCGGGGUACAGAACCCGGCUUA
>bac.LGB41 converted from brown dataset ct file
GAGGAAAGUCCGGGCUCCACGGAACAACGGUGCCGGGUAACGCCCGGCGGCUCCUGCCUC
GGCCGGAGUUAGGGAAAGUGCCACAGAAGCAUACCGCCUGCCUUUGGGCGGGUAAGGGCG
AAAGGGUGCGGCAAGAGCGCACCGCGCGGCCGGUAACGGUCGCGGCACGGUAAACCCCAC
CGGGUGCAAGACCGAAUAGGGGCGGCAUAUGGGCCUGUUCCGGCUCGUCGCCCGGGUUGG
UCGCUUGAGGCGAAGGGCAACCUUCGUCCUAGAGGAAUGGUCGCCGAUCCCCUUUAAGGG
GUGAACAGAACCCGGCUUA
>bac.LGB5 converted from brown dataset ct file
GAGGAAAGUCCGGGCUCCACAGGGCAAGAUGGUUGCUAGCGGCAACUGUCCCGCUAGUCG
GGAUAAGGAAAGUGCCACAGAAAAGAAAACCCCCGCGUCUUGUGCGCGGGAGAGCUGAAA
CGGUGGUGUAAGAGACCACCAGCUUCGUCGUGAGGCGAAGGCUUGGUAAACCCCAUCUGG
AGCAAGGCCGAAUAGGGGAGGGAUAAAGCUGCCCGCCUACCUCCCGGGUGUCGCCGCUAA
AGCCCCACGGCAACGUGGGCGCGUAGAUAGAUGAUCACUCUCGACAGAACCCGGCUUA
>bac.LGW17 converted from brown dataset ct file
GAGGAAAGUCCGGGCUCCAUAGGGCAGGAUGCCAGUUAACGGCUGGGUGCUAUACGUCGC
AAGACCAAGGCAACGGACAGUGCAACAGAGAACAGACCGCCGAUGGCUUUGGGCUGUGCC
GCUGCUUGCAGCGGAAAAGUCCCUUUAGCAGAGCGAUGAUCGUUUCGACGGCCAGCGUUU
UGCGGGGGGCGAGGCCCAAAGAUCAGGUAAGGGUGAAACGGCGAGGUAAGAGCUCACCGC
GCUGGCGGUAACGUUCAGCGGCACGGUGAACCCCAUCCGGAGCAAGACCAAAUAGGGAAG
CAUUAGGCGUGGCCCGCGCUGCUUCCGGGUAGGUUGCUUGAGCCUGUCGGUGACGGCAGG
CCUAGAGGAAUGAUUGCCGAACCCCGCAAGGGGGGAACAGAACCCGGCUUA
>bac.LGW18 converted from brown dataset ct file
GAGGAAAGUCCGGGCUCCGCAGGGCAGUGUGGUUCCUAACGGGAACCGGGAGUAAUCCCA
GGGAAAGUGCCACAGAAAACAUACCGCCGCAAGGAAGGCGACUUCGUUGCGGUAAGGGUG
AAAAGGUGCGGUAAGAGCGCACCGCUUCUCUGGUGACAGGGAAGGCAGGGUAAACCCCAC
ACGGAGCAAGAUCAAAUAAGGAGGCCCCAAAGCGGCCCGCUUUGCUUCCGGAAACGGAAG
CGGGCUUCCGGGUAGAUCGCCAGAGGAGCCUGGCGACAGGCUUCCCAGAGGAAUGGCCAU
CCGUUCGUUAGCAACCUUACGGCUACUAAUGGAUGUACAGAACCCGGCUUA
>bac.LGW23 converted from brown dataset ct file
GAGGAAAGUCCGGGCUCCAUAGGGCAAGGUGCCAGGUAACGCCUGGGGGGCGCGAGCCCA
CGGACAGUGCAACAGAAAGCAAACCGCCUAUGUCACGGCUCGUGCAAACGGGUCGCGGCA
GGUAAGGGUGAAAGGGUGCGGUAAGAGCGCACCGCGCCGGUGGCAACAUUCGGCGGCACG
GCAAACCCCACCUGGAGCAAGACCAAAUAGGGAAGCGCGCGGACCUUCGGGUCCGUUCCU
GCUGCCCGCAGGGGCUUCCGGGUAGGUCGCUCGAGGCGCACGGCUGUCGUGCGUCCCAGA
UGGAUGGUUGUCCUCGACAGAACCCGGCUUA
>bac.LGW46 converted from brown dataset ct file
GAGGAAAGUCCGGGCACCAUAGGACAGGGUGGUGGGUAACGCCCACCGGCCGUAAGGUUA
GGGAAAGUGCCACAGAAAAUACACCGCCUAAGGGGAGCUGUUAGCGUUUGGCCUUUAGCU
CUUAGCCAGACAAUCGUCUGGCUAAUGGCUGACCGCUAAUAGCUAACAGCUUGCCCGGUA
AGGGUGAAAAGGUGCGGUAAGAGCGCACCAGCAGGCGAGGUGACUCGCCUGGCUCGGUAA
ACCCCGCCCGGUGCAAGACCAAGCGGAGAGCAUGAGCCGGUCCGGCUCGCUACGACUCUC
GGGUAGGUCGCUAGAGGCCGCGGGCAACCGUGGUCGUAGAGGAAUGAUCGCCAAAUCGCU
UCGGCGGAUACAGAAUCCGGCUUA
>bac.M.avium converted from brown dataset ct file
CGGACGAGUUGGCCGGGCGGCCGCGGCUCGUAUCCCGAGUCGAGGAAAGUCCGGACUUCA
CAGAGCAGGGUGAUUGCUAACGGCAAUCCGAGGUGACUCGCGGGAAAGUGCCACAGAAAA
CAGACCGCCACCCUCGCGGUGGUAAGGGUGAAACGGUGCGGUAAGAGCGCACCAGCACCC
CGGGUGACCGGGGUGGCUCGGCAAACCCCACCCGAAGCAAGGCCAAGAAGGCCGUGCCGC
CGGCACGGCCGCGCAGGCGUCCGAGGGUUGCUCGCCCGAGCCUGCGGGUAGGCCGCUCGA
GGCACCCGGUGACGGUGUGUCCAGAUGGAUGGUCGCCGCCGCGCCGCCGGUUUUCCGGCG
GCGCGGAACAGAAUCCGGCUUACAGGCCAACUCGUCCG
>bac.M.luteus converted from brown dataset ct file
GAGGAAAGUCCGGGCACCGCAGAGCAGGAUGGUGGACAACAUCCACCCGGGGCGACCCGC
GGGCCAGUGCCACAGAGAGAAGACCGCCUCCGCGCCGCUGCGCGGCGGUAAGGGUGAAAG
GGUGGUGUAAGAGACCACCAGCGGCCCCGGUGACGGGGCCGGCUCGGUAAACCCCAUCCG
GUGCAAGGCCGAACAGGACGCGUCACGAGGGCGGCUCGCCCCAGCGUCCGGGUUGGCCGC
UCGAGCCCGCCAGCGAUGGCGGGCCCAGAUGGAUGGCCGUCACCUCGCGCGGGGCAACGC
GCGCGAGGCACAGAAUCCGGCUUAC
>bac.M.xanthus converted from brown dataset ct file
GAGGAAAGUCCGGGCUCCAGAGGGCAGGGUGCUGGCUAACGGCCAGUCGAGGCGACUCGC
AGGAAAGUGCCACAGAAAACAGACCGCCCGUUCCGAAAGGGGCGGGUAAGGGUGAAACGG
UGCGGUAAGAGCGCACCGCGUCCGGGGUGACUCGGACGGCUCGGUAAACCCCGCCUGGAG
CAAGAGCCAAUAGGAGCGCGUCCUCGCCGUACGGAGGACAGGGAUGGCCCGUCCCAUGCG
UUCGGGUUGCUCGCUGAUGAGGCCCCUGGGCAACCAGGGCCCUUAGAUGAAUGUUCACCG
CCCAUCCCGAAAGGGGUGGGAACAGAAUCCGGCUUA
>bac.N.albus converted from brown dataset ct file
CACAGGACAGGGUGGUGGCUAACGGCCACCCGGGGUGACCCGCGGGACAGUGCCACAGAG
AACAGACCGCCGCUACCCUCCAGGUAGCGGUAAGGGUGAAACGGUGGGGUAAGAGCCCAC
CAGUCCUCGUGGUGACACGAGGAGCUAGGUAAACCCCACCCGGAGCAAGACCAGACAGCG
UACGACGGUGUUAGUUCACUGGGAGGGCGGUCCGCCCGAGUGCGCGGGUAGGUUGCUAGA
GGCCAUCGGCAACGAUGGUCCGAGAUGGAUGGUCGCCGACU
>bac.N.europaea converted from brown dataset ct file
GAAGCCGGUCAGACAGUCGCUGCCUGGUGACAGGGAGAGGAAAGUCCGGGCUCCACAGAG
CAGGAUGCCGGUUAACGGCCGGCCGCCGUGAGGUGAGGAACAGGGCCACAGAGACGAGCG
UAUUAAGUUACGGUGAAACGCGGUAACCUCCAUCCGGAGCAAGAUCAAAUAGGCAGAUGA
UGACGCUGCUCGCUGAGUCUGCGGGUAGAUCGCUCGAGCACACGGGUAACUGUAUGCCUA
GAGGAAUGACUGUCCACGACAGAACCCGGCUUAUCGGCCGGCUUC
>bac.N.fulvus-KCTC9580 converted from brown dataset ct file
CGAAGGGCAGCGUGGUGGGUAACGCCCACCCGGGGCAACCCGCGGGACAGUGCCACAGAG
AACAGACCGCCAGCGGCCUGAGCGAAUUCCGGUUCGCCUCAGGUGCGGGUGAGGGUGAAA
CGGUGGUGUAAGAGACCACCAGCUCCGCAGGUGACUGCGGAGGCUCGGUAAACCCCACGU
GGAGCAAGGCCAAGAAGGACGGCGGGCAACCACCGUCCGCGCGAGCGUUCGAGGGCUGCC
CGCCCGAGCUCGCGGGUAGGCCGCUGGAGGCUGCCGGCAACGGCAGCCCUAGAUAGAUGA
UCGCCAGC
>bac.N.plantarum converted from brown dataset ct file
CACAGAGCAGGGCGGUGGGUAACACCCACCCGGGGCAACCCGCGGGACAGUGCCACAGAG
AACAGACCGCCUCCCGAAUCCAGCGCCACCGGACGACGGAGGUAAGGGUGAAACGGUGGA
GCAAGAGACCACCAGCAUGCCGGGCGACCGGCGUGGCUAGGCAAACCCCGCCCGGAGCAA
GAUCAGACAGCACACGCAGGUUCCGACCGGAAGGGCUGCUCGCCCGAGUGUGCGGGUAGA
UCGCUGGAGGCCGUCGGCAACGGCGGUCGUAGAUGGAUGGUCGCCCCUCCUCCCGCAAGG
GCGGAGG
>bac.N.pyridinolyticus converted from brown dataset ct file
CACAGGGCAAGGUGGUGGGUAACACCCACCCGGGGCAACCCGCGGGACAGUGCCACAGAG
AACAGACCGCCCCUGCGUGCAGGGGUAAGGGUGAAACGGCGGUGUAAGAGACCACCAGCG
ACCGGGGCGACCCGGCCGGCUCGGCAAACCCCACCUGGAGCAAGGUCAAGAAGUCCGGUG
CUCUCACCGGACGCGCGCACGACUGAGGGCGGCCCGCCCGAGUGCGCGGGUAGACCGCUG
GAGGGCGUCGGCAACGGCGCUCGUAGAUGGAUGGUCGCCACGCUUCGGCGUU
>bac.Oscillatoria-PCC7515 converted from brown dataset ct file
GGGGAGGAAAGUCCGGGCUCCCAAAAGGCCAAGCUUGCUGGGUAACGCCCAGUGCGAGCG
AUCGCGAGGAUAGUGCCACAGAAAUAUACCGCCCUCUAGAUAGAAGAUUUCUCCUGUUUA
GUGGGGUAAGGGUGCAAAGGUGCGGUAAGAGCGCACCAGCAGUGUCGUGAGGCACUGGCU
AGGUAAACCCCGGCUGGGAGCAAGGUCGGAGGAAUCAUGGUUGGUCUUUUUCCAGUUCCG
UCGCACUAUAGGUAAAUCUAUGGUGUUAGGUGUACCGCAAGAGGUGUCUGGUAACAGGCA
UCCCAGAUAGAUAACUGCCCUCUUAACUGGUUUCAGCUAAGGGAACAGAACCCGGCUUA
>bac.P.acanthamoebae converted from brown dataset ct file
GAGGAAAGUCCGGACUUUAUAGGAGAGGAUGCCAGUGAAAGACUGGGGGCCGCAAGGCUA
CGGAAAGUGCCACAGAAAACAAACCGCUAACAAGCUAUGCUUGUUAGAUAGGGUGAAAUG
CCUGCUUUAGGAGCAUGGCCUUAUCUAGAGAAAUUUAGAAAGUGGUAAACCCCAUCCAAA
GCAAGACGGAAAUAAAGCGAUACAGUUCUCCGCUGUGCUUUAGAAAAGUCGCUUGAGGGU
UUCGGUGACGGCGCCCCUAGAGGAAUGAUUGCUCGUCUGCUUUGCAGACCGACAGAACCC
GGCUUA
>bac.P.gingivalis converted from brown dataset ct file
CAGCAGAUCGGUCUGUCGCUCACUCUUUCGAGAGUGGGAGGAACGUCCGGGCAACGCAGA
GCACCAUCCUUCCUAACAGGAAGUUACUCGUGAGGGUAAAGGAGCGUAGAAGAGAAUGAC
CGCCAUUUUCCAUGAGUUGUCUGUGCUUCGGUACGGACUACGUGGAGGGUAAGGGUGAGA
AGGUGGGGUAAGAGCCUACCGGAUGCAGCGGUGACGCUGCAUGCCGUACGUCUGAUGGGU
UGUAAGAUCAUGUAUACCGGCGCAUGUAGGGUGGCUCGCCCGAUGCCGGGGGGUAGAUCG
CUGGAGCCAUGCGGUGACGCACGGCCAAGAUAAAUGACAGACGCUCUGGCUACGUGUGGC
CGUGAGUACAGAACCCGGCUUACAGAUCUGCUGCUUUU
>bac.P.hollandica converted from brown dataset ct file
GCGGAGAAGUAGGCGAGGCGGCUGCGGAUUCGGCGGCGAUGCUGACUGAAUUCGAGGAAA
GUCCGGGCUUCCGAAAGACCACACUUGCUGGGUAACGCCCAGUGCGCGUGAGCGUGAGGA
UAGUGCCACAGAAAAAUACCGCCCUGGCCCUUCGGGGUUUCGGUGUGGUGGGUCAGGCUC
CUGGAGCCGAACCGCUGUCCCUGGAAUCUGUGAGUGAAGGGCUGGGGUAAGGGUGCAAAG
GUGCGGUAAGAGCGCACCAGCAGUAUCGAGAGGUGCUGGCUCGGUAAACCCCGGUGGGAC
GCAAGGUCGGAGGAACUAGGGUUGGUCUUUUUCCCGUUCCGUACAGGGUCAAUCUUCGGG
UUGGCGCUGCGGUGUACCGCUAGAGGUGUCUGGUAACAGGCAUUCGAGAUAGAUAGCUGC
CCCUAAGUCUGGAGACAGAUGAGGGAACAGAACCCGGCUUAUGUCCAACUUCUUCGUUUU
C
>bac.P.innocua converted from brown dataset ct file
CACAGAGCAGGGUGGUGGGUAACGCCCACCCGGGGUGACCCGCGGGCCAGUGCCACAGAG
AACAGACCGCCCCGAUGCGCCGGUUCGCCGACGUGCCGGGGUAAGGGUGAAACGGCGGUG
UAAGAGACCACCGGCACCGUGAGCGAUCACGGUGGCCAGGUAAACCCCACCCGGAGCAAG
ACCAGACAGCAGGCGGGUUGCUCGCCCUUGCCUGCGGGUAGGUCGCUGGAGGCCGUCAGC
AAUGACGGUCCGAGAUGGAUGACCGUCCCACG
>bac.P.marinus converted from brown dataset ct file
GAAAGCAGGAGAGGUGAUCGCAAUCGAGAUUUAUCGCGUUUCCGCAAUAAACUCUCGGUU
GAGGAAAGUCCGGGCUCCCAGAUGGUCCAACUUGCUGGGUAACUCCCAGUGCGGGUGACC
GUGAGGAUAGUGCCACAGAAACACACCGCCGAUGUCUCAUAGAGCACAGGCAAGGGUGCA
AAGGUGCGGUAAGAGCGCACCAGCAGUAUCGAGAGGUACUGGCUUGGUAAACCCCGGUUG
GGUGCAAGGCAAAGGUUUUAGGAUGACCAUUUUGCCUAUUUCCUAUUUAAAGCCGCUCGA
GGCUGUUGGAGACAACAGUCCCAGAUAGAUGAUCACCCACUAACCAAUUUUGGAUAGUGA
ACAGAACCCGGCUUACUUCCUGCUUUC
>bac.P.maris converted from brown dataset ct file
GAGGAAAGUCCGGGCUCCACAGGGCACGGUGGUGGGUAACGCCCACCGUCCGCGAGGACA
GGGAAAGUGCAACAGAAAGUAAACCGCCGGGCCAGUUCGCUGGCCAGGUAAGGGUGAAAC
GGUGCGGUAAGAGCGCACCAGCAGACCGGGUGACCGGUCUGGCUAGGUAAACCCCACCGG
GUGCAAGACCAAGCAGGGAGCAGUUCUGGUUCGCCAGAACACGGAUCGGCCCGAUCCGUU
ACGACUUCCGGGUCGGUCGCGCGAGGCUGCAGGCAACUGCGGUCCCAGAUAAAUGGCCAC
UCUCGACAGAACCCGGCUUA
>bac.P.staleyi converted from brown dataset ct file
GAGGAAAGUCCGGGCUCCACAGGACAGGGUGGUCGAUAACGUCGACCGGUCGUGAGAUCA
GGGACAGUGCCACAGAAAACAGACCGCCGCUGCGGGCAUGAGCCCCCGUCAAGGUUUGAU
UGUCUGCAUGCGGUAAGGGUGAAACGGUGCGGUAAGAGCGCACCAGCAGUCGAGGCGACU
CGGCUGGCUAGGUAAACCCCGCCCGGAGCAAGACCAAGCAGAGAGCAUGUUGUCGGUGUC
ACAGCCGACAGCCGGAAUCGGUUCGGUUUCGUAUGACUCUCGGGUAGGUUGCCGGAGCUA
GCGAGCAAUUGCUAGCCUAGAGAAAUGGUCGUCAGACGUUUUCGAUCCGUCGAAGAGCCC
AACAGAACCCGGCUUA
>bac.PF101 converted from brown dataset ct file
GAGGAAAGUCCGGGCUCCAUAGGGCAGGGCGCUCGUCGAGACUGGCGGCGGAAGUUCGCC
AGUCAAGGCGAGGGAGUUGCUCCGGCGAGAUGCUGGGGCAACUUCGGAAAGUGCCACAGA
AACCAUACCGCCGUCGGGCUAAGCGGCACUGUGGCUUCCGCUGCCAGCCGCUGCAGUGUU
CGCGUUUCCCGGCGGUAAGGGUGAAAUGGUGGGGUAAGAGCCCACCAGCACGACCGCGAG
GUCGUGGCUGGGCAAACCCCGCCCGGAGCAAGACCAAAUAGGGGGCGCUAUCAGGUUGCC
CGCCGAUGCCCCCGGGUCGGUCGCUUAGAGAAAUGGUCGCCAGCGUCAGGGCUAAAACCU
GACGCCACAGAACCCGGCUUA
>bac.PS1 converted from brown dataset ct file
GAGGAAAGUCCGGGCUCCACGAAACAACGGUGCCGGAUAAUGCCCGGCGGGGGUGACCCC
AGGGAAAGUGCCACACAGAGAGCAGACCGCCCCGGCGCAAGCCAAGGGUAAGGGUGAAAG
GGUGCGGCAAGAGCGCACCGCGCGGCUGGUAACAGGCGCGGCACGGCAAACCCCACCGGG
AGCAAGACCGAAUAGGGGCGGCGUGAGGUUUCGGCCUCAGGGCACGUUUCGGCCCGUCGC
CCGGGUUGGUUGCUUGAGCCGUUCCGCAAGGAUCGGCCUAGAGGAAUGGUCGCCUAUCCC
CGCUUGGGGUGGACAGAAUCCGGCUUA
>bac.PS2 converted from brown dataset ct file
GAGGAAAGUGCGGGCUCCACGGAAGCAUGGUGCCGGGUAACGCCCGGCGGGGGCGACCCC
AGGGACAGCGCCACAGAGAACAGACCGCCCGCCUACGCGCUAACGCGCUUUAAGCGGGUA
AGGGUGAAACGGUGCGGUAAGAGCGCACCGCGUUCUCGGCAACGAGAGCGGCACGGCAAG
CCCCGCCAGGAGCAAGACCAAAUAGGGACGGCGCUAUGGGCUGCUUCAGGCUCGCCGUCC
GGGUAGGUCGCGCGAGGCGUCCGGCGACGGACGUCCCAGAGGAAUGGUCAUCCAGUCCGC
AAGGAUGGACAGAAUCCGGCUUA
>bac.PS24 converted from brown dataset ct file
GAGGAAAGUCCGGGCUCCACAUAACCACGGUGCCGGGUAACGCCCGGCGGUCGCGCCUCG
GGACUGCGCUAUUGCGUGCGAUAGGGGAAGCCAGACAAGCGCGGCAAGGGACAGUGCCAC
AGAGAGCAGACCGCCUAUGGCCGUCGUCCGUUUACGGAUACGUGGCCAGGCAAGGGUGAA
AGGGUGCGGCAAGAGCGCACCGCGCGAUGGGUAACCGGAGCGGCAUGGCAAACCCCACCG
GGAGCAAGACCGAAUAGGGACGGCGCGGACUCGCAAGGGUUCAGGGCGUGGUUGUCGCCC
AGUCGUCCGGGUUGGUUGCUAGAGCCGGUCAGCAAUGGCCGGCGUAGAGGAAUGGUCGCC
CAUCUGCUGAAAGGCAGUGGACAGAACCCGGCUUA
>bac.PS26 converted from brown dataset ct file
GAGGAAAGUCCGGGCUCCACGGAAACGACGGUGCCGGAUAAUGUCCGGCGAGGGUGACCU
UAGGGAAAGUGCCACAGAGAGCAAACCGCCGAUGGUCCUUUAAGGGACACAGGCAAGGGU
GAAAGGGUGCGGUAAGAGCGCACCGCGCGACCGGUAACGGAAGCGGCAAGGCAAACCCCA
CCCGGAGCAAGACCGAAUAGGGACUGCGCGCCCGCAAGGGCAGGCCUGUUUCGGGCCGGC
AGUCCGGGUUGGUCGCUUGAGCGCGCCCGGCAACGGGCCGCCUAGAGGAAUGGCUGCCGG
UGCGGAUACGGUCGACUUGUGCGAUACCGUCCGCGCCACAGAACCCGGCUAA
>bac.PS27 converted from brown dataset ct file
GAGGAAAGUCCGGGCUCCACGGAACGCGGUGCCGGGUAACACCCGGCGGGGGCGACCCCA
GGGACAGUGCCACAGAGAGCAGACCGCCGAUCGGCGUUUCGACGUCGAGGCAAGGGUGAA
AGGGUGCGGCAAGAGCGCACCGCGCGACGGGUAACCGAAGCGGCAUGGCAAACCCCACCG
GGAGCAAGACCGAAUAGGGGCGGCACGAGCCUCGUGCGCAAGCAUGGAGUUCCGGGCAGG
AACCGGCCCAGCCGCCCGGGUUGGUUGCUUGAGGCGUCCGGUGACGGGCGUCCUAGAGGA
AUGAUCGUCGCCGGCUUUCGGGCCGGGACAGAACCCGGCUUA
>bac.PS31 converted from brown dataset ct file
GAGGAAAGUCCGGGCUCCACGAAACAAGGGUGGCGGGUAACGCCCGCCGGCGUUCCUUCG
GGGGCGCAAGGGAAAGUGCCACAGAGAGUAUACCGCCGAUGAUCCCGGACUUGAUCCGGG
AACAGGCAAGGGUGAAAGGGUGCGGUAAGGGCGCACCGGGGGGCUGGCAACAGCCACCGC
AUGGCAAACCCCACCCGGAGCAAGGCCGAAUAGGGGCCGCGUGCCCAUCAGCAAUGGUGG
GUAGGGGAGUUUCGCCCCGAGCGGCCCGGGUUGGCUGCUAAAGCGCCGGAGCAAUCCGGC
GACCAGAUGAAUGGCUGCCACCGCAGGCCCGUCCCGCAAGGGAUACCGCCUGAGGAGACA
GAACCCGGCUUA
>bac.PS33 converted from brown dataset ct file
GAGGAAAGUCCGGGCACCACAGGGCAGGAUGCGGCUAACGGCCGGCGCCGUGAGGCGACG
GAAAGUGCAACAGAAAGAUACCGCCGAUGGCCCGCGAGGGCUCAGGCAAGGGUGAAAUGG
UACGGUAAGAGCGCACCGCUCCAGCGGCAACGUCUGGAGUCGGCAAACCCCAUCCGGUGC
AAGACCAAAUAGGGGAGCGUUGGCGUGGCCCGCGUCGCUCCCGGGAUGGUUGCUAGAGGC
UGCGGGCAACCGCGGUCCCAGAGGAAUGGCUGUCACGGCGUGAAAGCGCCGACAGAACCC
GGCUUA
>bac.PS6 converted from brown dataset ct file
GAGGAAAGUCCGGGCUCCACGGAACGCGGUGCCGGGUAACGCCCGGCGGGGGCGACCCCA
GGGAAAGUGCCACAGAGAGCAGACCGCCGAUGGCUCCGAAAGGACCACAGGCAAGGGUGA
AAGGGUGCGGCAAGAGCGCACCGCGCAGCGGGCAACCGAAGCGGCACGGCAAACCCCACC
GGGAGCAAGACCGAAUAGGCACGCGAUGGGCUUAGGCCCGGGGCAGGAACCGGCCCUUUU
CGCGUGCGGGUUGGUUGGUUGAGGCCGUCGGCAACGCCGGUGGUAGAGGAAUGAUCGUCA
CUGUCCUUCGGGGCAGAACAGAACCCGGCUUA
>bac.PS8 converted from brown dataset ct file
GAGGAAAGUCCGGGCAACACAGAGCAGGAUACUUCUUAACGAGAAGCAGUUCGCGAGGGC
UGAGUAGUGUAACAGAAAAUAACCGCCACACUUCGGUUUGGUAAGGGUGAAAAGGUGGGG
UAAGAGCCUACCGUAGCGGCCGUAAUUCCGCUAGCCGUACGCCUUAUGGGUUGUAAGAUC
AUGUACACCGACGCAUGUAGAGUGACUCGCUCGAUGUCGGGGGGUAGAUCGCUAGAGUUG
CGUAGUGAUACGUAAUCGAGAUAAAUGGCAGACGUUGUGCUUGCACAAUACAGAAUCCGG
CUUA
>bac.Prochlorococcus-NATL1 converted from brown dataset ct file
UUGAGGAAAGUCCGGGCUCCUAUUUGGCCAGGCUUGCUGGGUAAUUCCCAGUGCGGGUGA
CCGUGAGGAUAGUGCCACAGAAACACACCGCCUAAUGCUUAAUGGGGAAAUCCCAACAAG
CGCGGCAAGGGUGCAAAGGUGCGGUAAGAGCGCACCAGCAGCAUCGAGAGGUGCUGGCUA
GGUAAACCCCGGCCAGGAGCAAGGCGAGGGGCACUGGAUGGCCAUAGACCUUGUCCCUGU
AGAGAGCCGCUUGAGGCUAGCGGUAACGUUAGUCCCAGAUAGAUGAUUGCCCAUUCCCUU
UCUAAAGAAAGAGGAAAGAACAGAACCCGGCUU
>bac.Prochlorococcus-TAK9803-2 converted from brown dataset ct file
CUGAGGAAAGUCCGGGCUCCCAUAUGGUCAGGCUUGCUGGGUAAUUCCCAGUGCGGGCAA
CCGUGAGGAUAGUGCCACAGAAACAUACCGCCUAAUACUUUAUGUAUGGCAAGGGUGCAA
GGGUGUGGUAAGAGCGCACCAGCAACAUUGAGAAGUGUUGGCUAGGUAAACCCCGGCUGG
GAGCAAGGCUUAGUAGAUUUAUGACCAUUGCACAAUCUGCUUUUAAGCGCCGCUUGAGAC
UGUGAAGUAAUUCCAGUUCUAGAUAGAUGAUUGCCCAUCUUAUUAAAGAUGAACAGAACC
CGGCUUAC
>bac.Pseudoanabaena-PCC6903 converted from brown dataset ct file
GAAAGAGUAAGCGAGCAGUUGCGAAAUUAGUCUUAAAGUAUAAUGAAAAUUUGCUUUAAG
UACGGAUUUUGAGGAAAGUCCGGGCUUCCAAGAAGAUCAGGCUGCUGGAUAACGCCCAGU
GCGAGCAAUCGUGAGGAUAGUGCCACAGAAAGAUACCGCCUAACUUCGGUUAGGUAAGGG
UGCAAAGGUGUGUUAAGAGCGCACCAGCAGGGUCGUGAGGCUCUGGCUCGGUAAACCCCA
GUCGGAAGCAAGGCGAGAGGAAAUAAGCGUUGCGAUCUUCAAUAGACCUUAUUUCCGUGA
CUUAACUGCGUUUAGUGCGCGAAAGCGUGGCAAGCGUAGUUAAGUGUGUGCCGCAAGAGG
UAUUUGGUAACAAAUAUCCCAGAUAGAUAACCGCUAGGGCAGUUGUUAUCAACUCCCAAA
ACAGAACCCGGCUUAUGUCUUACUCUUUCU
>bac.R.capsulatus converted from brown dataset ct file
GCGGAAGACCGGAUGACCGCGGCGGCCCAUAGCUCCGUUUUUCGGAUAGCUGGGCCUCCG
AGGAAAGUCCGGACUCCAUGAAGCAACGGUGCCGGGUAACGCCCGGCGGGGGCAACCCCA
GGGAAAGCGCCACAGAGAACAGACCGCCCCGCUUGCGGGGUGAGGGUGAAACGGUGGGGU
AAGAGCCCACCGCGGGACUGGCAACAGGACCGGCACGGCAAGCCCCACCGGGAGCAACGC
CGAAUAGGGAUGCCGCGCCGCAACCGGAAACGGGGGACGGCAGGGGAGCUUCGCCCCGAG
GUGUCCGGGUUGGCGGCUUGAGGCUGCGGGUGACCGCAGACCCAGAGGAAUGGUCAUCCA
GGGGGCAACCCCGGACAAAAUCCGGCUUACAGGUCUUCCGCGCGC
>bac.R.palustris converted from brown dataset ct file
UCAGUCGGCCGGACGGCCGCUCCGGCAAGUGCCGAAAGGCCGCCGGGGAGGAAAGUCCGG
GCUCCAUCGACAUACGGUGCCGGAUAACGUCCGGCGGGGGCGACCCCAGGGAAAGUGCCA
CAGAGAACGAACCGCCCGCCUUCGCAGCUUCGCUGCUUCGGCGCGGCAAGCCCUCGGGCU
CGCUGCGCCAUAACCCGCAAGGGUGAAGGCGAGUAAGGGUGAAAAGGUGCGGUAAGAGCG
CACCGCGUCGCCGGCAACGGGGACGGCAUGGUAAACCCCACCGGGAGCAAAACCGAAUAG
GGACGGCAUCGCGGAUAGUUCGCUGCUCGCAGCGAUAACUCCGCAGGGCGAUGUCAGGCU
CGCCGUCCGGGUAGGUUGCUCGAGGCGCUGUGCAAACAGUGUCCCAGAGGAAUGGCCGUC
GCGCAUCGCCUCCGCAAGGAAGCGGUGCCCUCACAGAACCCGGCUUACAGGCCGGCUGA
>bac.R.prowazekii converted from brown dataset ct file
CUAAAUGGUCGUGCAGUUGCGUGAUGAUAAUCACGAGGAAAGUCCGGACUCUAUAGAGGU
AUGGUGCCGGUUAACAUCCGGCAGAGUAUUAUUACUUUAGGGCUAGUACCACAGAAAAUA
UACCGCCGAGUAUUUCGGUAAGGGUGAAAAGGUGUGGUAAGAGCACACCGGUAAGUUGGC
AACAAGUUACGCAUGGUUAACCCCACCAAGAGCAAGAUCAAAUAGGCAUUACAGAAUUUA
AAUAUUUAUUUAAGUUCCUGGGUUACCUCUAAUCGGAUUGUAAUGCGGGUAGAUCGCUUG
AGGUAAACGGUAACGUUUAUCCUAGAUAAAUAACUGCAAUGAAUUAAUAUUCAUACAGAA
UCCGGCUUAUAGACCAGAUGAGCAG
>bac.R.rubrum converted from brown dataset ct file
CCAGUCGGCCGGAUGGCCGCUCUCCGUCAUCGUCCCCGGGCCACCCCCGAUGGACCGUCG
GGGGGAGGAAAGUCCGGGCUCCACGGGAACACGGUGCCGGGUAACGCCCGGCGGGGGCGA
CCCUAGGGAAAGUGCCACAGAGAGCAAACCGCCGGCCUAUACGGCCGGUAAGGGUGAAAG
GGUGCGGUAAGAGCGCACCGCCUGCCCGGCAACGGGGAGGGCAUGGUAAACCCCACCGGG
AGCAAGAUCGAAUAGGGACGGCACGCCCCGGUUUUCCGGGGCAAGCGGCGUUUCCGCGCC
GCCGUCCGGGUAGUAUCGCGCGAGGCGUCCGGUAACGGGCGUCCCAGAUGAAUGGCCAUC
CCCGUCGUCGCGUCCCUUGCGGGAUACGGCCGGCGUGGACAGAACCCGGCUUACAGGCCG
UCUGGCGGU
>bac.Rr327 converted from brown dataset ct file
GAGGAAAGUCCGGGCUCCACAGGGCAGGGUGCCAGCUAACGGCUGGGCGGGGUAACCCGA
CGGAAUAGUGCAACAGAGAGCAGACCGCCGCUUCGCUGCUCCGGCAGCGGGCGGUAAGGG
UGAAACGGUGGGGUAAGAGCCCACCAGUGCCCCUGGAGACAGGGGGAGCUAGGUAAACCC
CACCCGGUGCAAGGCCUACGUGAGGGCAUGCCCUCGCGCACCCCAGGGAGAGCUUGCCCG
GCUCGCUUACCUGGAGGGAUUGGCCGCUCGAGGUCGCUGGCGACAGCGAUCCCAGAUAGA
UGACCGUGGAAACAGAAUCCGGCUUA
>bac.Rr368 converted from brown dataset ct file
GAGGAAAGUCCGGGCACCGCAGGGCAGGAUGCCAGCUAACGGCUGGUCGGCGAGUCGAGC
ACCCGCACGCGCGCCUUGGCGUGUAGGAAGCGGCGAAGCCGAAGGAAAGUGCCACAGAAA
CCAGACCGCCAUUCCCGGACAGCCCCGGCGCGGGCGGGAGUGGUCAGGGUGAAACGGUGC
GGUAAGAGCGCACCAGGCUCCCCGGAGACGGCGAGCGCUGGUAAACCCCAUCCGGUGCAA
GACCCGACAGUGCGGUAUGGAACGGCCCGUUCCUUUGACCGCCAGGAUGGUCGCUAGAGG
CGCGCGGCGACGUGCGUCCCAGAGAGAUGACCGUGACCCCACGCGAGUGGGCCACAGAAU
CCGGCUUA
>bac.S.azurea-K161T converted from brown dataset ct file
GAGGAAAGUCCGGGCUCCACAGGGCAGGGUGGUUGCUAACAGCAACCCGGGGUGACCCGC
GGGACAGUGCCACAGAGAACAGACCGCCCGGCCGUCUCGGCCGGGUAAGGGUGAAACGGU
GGUGUAAGAGACCACCAGCGCCUCGGGUGACCGGGGCGGCUCGGUAAACCCCACCCGGAG
CAAGGCCAAGAGGGAGCCGCGAGGCUCCUGCGCAGGCGUUCGAGGGCGGCCCGUCCGAUG
CCUGCGGGUAGGCCGCUGGAGCCUGUCGGCGACGGCAGGCCAAGAUGGAUGGUCGCCCAG
CGUCCGCCGCGAGGCGGGCGUGGACAGAACCCGGCGUAG
>bac.S.bikiniensis converted from brown dataset ct file
CGAGCCGGGCGGGCGGCCGCGUGGGGGUCUUCGGACCUCCCCGAGGAACGUCCGGGCUCC
ACAGAGCAGGGUGGUGGCUAACGGCCACCCGGGGUGACCCGCGGGACAGUGCCACAGAAA
ACAGACCGCCGGGGACCUCGGUCCUCGGUAAGGGUGAAACGGUGGUGUAAGAGACCACCA
GCGCCUGAGGCGACUCAGGCGGCUAGGUAAACCCCACUCGGAGCAAGGUCAAGAGGGGAC
ACCCCGGUGUCCCUGCGCGGAUGUUCGAGGGCUGCUCGCCCGAGUCCGCGGGUAGACCGC
ACGAGGCCGGCGGCAACGCCGGCCCUAGAUGGAUGGCCGUCGCCCCGACGACCGCGAGGU
CCCGGGGACAGAACCCGGCGUACAGCCCGACUCGUCUG
>bac.S.polymorpha converted from brown dataset ct file
CACGGAAACCACGGUGCCGGAUAACGUCCGGCGGCUUCGGGAAACCGGAGUCAGGGAAAG
UGCCACAGAGAGCAGACCGCCAAAGGCUUCGGCCCGGCGAAAGGUGAAAGGGUGCGGUAA
GAGCGCACCGCGCGGACGGCAACGGACGCGGCACGGCAAACCCCACCGGGAGCAAGGUCG
AAUAGGGAUGGCAAGAGGUGACUCAGGGCUGGUUUCCGGCCCCGCCGUCCGGGUUGACUG
CUUGAGCGUCCGGGCAACCGGCCGCCUAGAGGAAUGAUCGCCCAUCCCCUGUCAAAAGGG
GUGG
>bac.SM-A01 converted from brown dataset ct file
GAGGAAAGUCCGGGCUCCGCAGGGCAGGGUGCCGGAUAACGUCCGGCGGGAGCAAUCCUA
GGGACAGUGCCACAGAAAUGAGGACCGCCGAUGGUGUCGGCAAUGCCGGCACACAGGCAA
GGAUGCAACGGUGCGGUAAGAGCGCACCAGCAACCCGGGAACGGGUUGGCUAGGUAAACC
CCACCUGGAGCAAGACCGGAUAGGAGUGCGCACGUGGUGGCCCGCCACGCACUCGGGUAG
GUUGCUUGAGCCAAUUGGCAACAGUUGGCCUAGAUAGAUGAUUGCCACUCCAUUCGUGCG
AGGCAGACGGGUGAAAUGACCGAGAGCGAGUUGCUUAUCGGAUUUUGCGGACCUGCCGCU
UGGAGCACAGGAGCACAGAAUCCGGCUUA
>bac.SM-A04 converted from brown dataset ct file
GAGGAAAGUCCGGGCUCCACAGGGCAGGAUGGUCCUUAACGGGGACCGGGGGCGACCCCA
GGGAAAGUGCCACAGAGAGUAGACCGCCCGCCAAGGCCUGGCCGUGGCGUGGUAAGGGUG
AAAGGGUGAGGCAAGAGCUCACCAGUGCCGGCGGUGACGUCGGCAGCUCGGUAAACCCCA
UCCGGAGCAAGGCCAAAUAGGGGAGUGAUUGAGGACGGCCCGUUCGAGACUCCCGGGUCA
GGCUGCUUGAGGCCAUCGGCAACGGUGGUCCUAGAGGAAUGAUCGUCGCUUCGCAGCGGG
CAACUGCUGCGGGGUACAGAACCCGGCUUA
>bac.SM-A06 converted from brown dataset ct file
GAGGAAAGUCCGGGCUCCUCAGGACAGGAUGGUCGAUAACGUCGACCGGCCGCGAGGUCA
GGGAAAGUGCAACAGAAAGCAGACCGCCGAACGGUCCUUCGGGACGCGUGGCAAGGGUGA
AACGGUGCGGCAAGAGCGCACCAGCGGUCGAGGUGACUCGAUCGGCUUUGUAAACCCCAU
CCGGAGCUAGACCAAACAGGUUGCAGUCGUCGAGUUCGCUCGACGCGCGAAGUCGUCCGC
UUCGUUAUCGACAUCCGGGUAGGUCGCGAUUGAGGCGACGAGCAAUCGUCGUGCACAGAU
AGAUGGUCGUCGACGCCCCAGCGGCGUUACAGAACCCGGCUUA
>bac.SM-A09_11 converted from brown dataset ct file
GAGGAAAGUCCGGGCUCCACAGGACAGGGUGCCAGAUAACGUCUGGGAGGCGCAAGCCUA
CGGCCAGUGCAACAGAAAGUAUACCGCCAGCUUCGGCUGGUAAGGGUGAAAUGGUGCGGU
AAGAGCGCACCGCGCACGUGGUAACACGGGCGGCGAGGGUAAACCCCACCCGGAGCAAGA
CCAAAUAGGAAAACCAUGACGUUGUCCGCGUCGUUUUCGGGUUGGUCGCUUGAGGCUGGA
GGGUGACCUUCAGUCCAGAUGAAUGAUUAUCCUAGACAGAACCCGGCUUAC
>bac.SM-A10_12 converted from brown dataset ct file
GAGGAAAGUCCGGGCUCCACAGGACAGGGUGCUGGGUAACUCCCAGUCCUGGCGACAGGA
AGGAAAGUGCCACAGAAAGGAGACCGCCUCGUUUGAUGUCUGAGACAUCGGAUGGGGUAA
GGGUGAAAGGGUGAGAUAAGAGCUCACCAGUCCAGCCGGCGACGGUUGGAGCUUGGUAAA
CCCCGCCUGGAGCAAGACCAAAUAGGGGAGCGCAUGAGGGUGGUCCGCCCGAGCUUCCGG
GUAGGUCGCUUGACCUCGAUGGAGACAUCGAGGCUAGAUGAAUGGUCAUUGUCUUGAAAG
UGGGUGACUACUUCGGGAAACAGAAUCCGGCUUAC
>bac.SM-A11_13 converted from brown dataset ct file
GAGGAAAGUCCGGGCUCCACAGGACAGAGUGCCAGGUAACGCCUGGGGGGCGUGAGCCUA
CGGAAAGUGCAGCAGAAAAUAAACCGCCUCUUCGGAGGUAAGGGUGAAAUGGUGCGGUAA
GAGCGCACCGCGUGUUCUGGCAACACGACGCGGCUAGGUAAACCCCACUCGGAGCAAGAC
CAAAUAGGGGAACAUUAUGUGCGGUCCGCACUGUUCCCGGGUAGGUUGCAAGAGGUGUGU
GGCGACACACAUCCCAGAUGAAUGACUGUUCACGACAGAACCCGGCUUAU
>bac.SM-A13_15 converted from brown dataset ct file
GAGGAAAGUCCGGGCUCCUUAGGGCAGGAUGCUGGGUAACUCCCAGCGGGACAGGGCAUA
AGGCCUGUUCCAGCGCCAGUGCAACAGAAAAUAUACCGCCGGACUUUGUCCGGUAAGGGU
GAAAUGGCGGGUUAAGAGCCCACCGGCAGGCUGGUGACAGCCUGGUCUGGUAAACCGCAU
CCGGAGCAAAGCCAAAUAGGGAAGGUAUGGAGCUGCCCGCUCUUCUUCCGAGUUGGCCGC
UUGAGAUAAGCAGUAAUGAUUAUCCUAGAUGGAUGACUGCCGCUGACUGUGCGAGAGUGC
AGUUAGUACAGAAUCCGGCUUAC
>bac.SM-A16_21 converted from brown dataset ct file
GAGGAAAGUCCGGGCAACAAAGAGCGCCAUACUUCCUAACGGGAAGGAGGCUGACUGGAG
ACGGUCAGUUUACAGAAAGUGCCACAGAAAAUAUACCGUUCCGAUAGCUAUCGGGAUAAG
GGUGAAAAGGUAGGGUAAGAGCCUACCGCUCCGCCAGUGAUGUCGGGGGCAUGGUAAACC
UUAUGGGUUGAAAGAUCAAAUAGGUUCCGCAUUGGAUUAAGUUCCAAGAAGAGUUGCUCG
CUCUUACGCGGAAUGGGUAGAUCGAUGGAUCCUGAUUGUGAAGUCAGGGCUAGAUAAAUG
GCAAGAAUCCUUUUGGUUUAUAUCAGAUGGAAACAGAACCCGGCUUAC
>bac.SM-A17_26 converted from brown dataset ct file
GAGGAAAGUCCGGGCUCCGCAGGGCGGGAUGCCAGGUAAUGCCUGGGAGGUGAAAACCUA
UGGAAAGUGCCACAGAAAAUAUACCGCCCCGCCGCGCACGCGCGCUGGGGUAAGGGUGAA
AUGGUGCGGUAAGAGCGCACCGCGCUGCUGGUAACAGCAGUGGCAGGGUAAACCCCAUCC
GGAGCAAGACCAAAUAGGGAAGCAUGCGACUGGUUCGCAAUCUGUGGCCCGCAGAUGCUU
CCGGGUAGGUUGCUUGAGGCAUUCGGUGACGAAUGACCCAGAUGAAUGACUAUCCGUUGU
CUCCAGGCUAAUGGAGAUUCUGACAGAAUCCGGCUUAU
>bac.SM-A18_31 converted from brown dataset ct file
GAGGAAAGUCCGGGCUCCAUGGAAGCGCGGUGCCGGAUAACGUCCGGCGGGGGCGACCUC
AGGGAAAGUGCCACAGAAAGCAAACCGCCCUCGAGGCCGAAAGGCUUCGCGGAGGGUAAG
GGUGAAAGGGUGCGGUAAGAGCGCACCGCGUCUUUGGCAACAAAGGCGGCAAGGCAAACC
CCACCGGGAGCAAGACCAAAUAGGGGCUGCACGGACGAGAGAUCGUCCAGGUCUGUUUCC
AGACCCGCGGCCCGGGUUGGUUGCAAGAGGCGUCUCGCAAGAGGCGUCCCAGAUGAAUGG
CCAUCACCUCGCAGCAAUGCGAGGAACAGAACCCGGCUUA
>bac.SM-A19_32 converted from brown dataset ct file
GAGGAAAGUCCGGGCUCCUUCGGACAGGGCGCCAGGUAACGCCUGGGGGGCGUGAGCCCA
UGGAAAGUGCCACAGAAAAUAUACCGCCAGCUUUGCUGGUAAGGGUGAAAAGGUGCGGUA
AGAGCGCACCGCGCGACUGGUAACAGUUCGCGGCUCGGUAAACCCCGCCCGGAGCAAGAC
CAAAUAGGGGAGUAGGGCUUCGGCCCGCCGUCGGUUCCGAACGGACUCCCGGGUAGGUUG
CUAGAGGUAGCCGGUGACGGCUAUCCCAGAUGAAUGGUUGUCGAUGACAGAACCCGGCUU
A
>bac.SM-A21_35 converted from brown dataset ct file
GAGGAAAGUCCGGGCAGCAUAGAGUGCCGUACUUCCUAACGGGAAGGUCCCAAUAAAACG
GGAACAGAAAGUGCCACAGAAAAUAUACCGUCUCGAUCUAAUCGGGAUAAGGGUGAAAUG
GUGAGGUAAGAGCUCACCGCUUCUGCAGUGAUGCAGUUGGCAGGGUAAACCUUACGGGUU
GAAAGGCCAAAUAGGUCCUGUUUUCCUUCGUGGAAUUGGGUUGCUCGCUCAAUCGCAAGA
GGCAGGAUGGGUAGGCUGAUCGAUCCCGGUAGCGAUACCGGGACCAGAUAAAUGAUAAGA
UUCCGUUCAUUUCGGGAACAGAACCCGGCUUA
>bac.SM-A25_39 converted from brown dataset ct file
GAGGAAAGUCCGGGCUCCACAGAGAAUGAUGCCGGGUAAUGCCCGGGCCUGUUCAGACUC
UCUGCAUUGCAGUUUGUUAAGCAGGACAGAUAGUGCCACAGAAAUAAACCGCCUGGUUUA
AAAUCUUGGAUUUUCAGUCAGGUAAGGGUGAAAAGGCGAGGUAAGAGCUCACCGGUCAAC
CGGUAACGGAUGAUGCAAGGUAAACCUCAUCAGGAGCAAAGUCAAAUAGGUAGGAGGGUU
UCUCGUCCAUAUCCUACGGGUAGAUUGCUAAAAGCUUUCAGCAAUGGUAGUUUUAGAUAG
AUGGUAAUCCUAGACAGAACCCGGCUUAC
>bac.SM-A30_48 converted from brown dataset ct file
GAGGAAAGUCCGGGCUGCAAGUGAGACAGGACUCCAUCUAACGGAUGGCCAGAGUAAUCU
GAGGGCAAGUGCAACAGAAAGUAGGUAGCCACUUCGGUGGUGACAGUGAAAGGGUGGGGU
AAGAGCCCACCAGUGCUUAUGGUAACAUAGGCAGCUAGGUAAACCCUGUCCGCAGCAAGA
AGUAUAUGGUAUAAGUCUCACAAGCUGUUAGAUCAGCACUCAUACUUCGCUUGAACGUAU
UGGCAACAACACGUCUAGAUAAAUAACUACCCACGACAGAACCCGGCUUA
>bac.SM-A55_84 converted from brown dataset ct file
GAGGAAAGUCCGGGCUCUAGAGGGCGCGGCGGUCGUUAACAACGACUGUCCUGACAUGUA
CAGGAUAAGGAAAGUGCCACAGAAAAUAUACCGCCCUGAGCUUGUCGAAGGGUAAGGGUG
AAAUGGUGAGGUAAGAGCUCACCAGUAUCCCAAGUGAUUGGGAUAGCUUGGCAAACCCCG
CUGAGAGCAAAACCAAAUAGGGGAGCACUGAAAUGUACAUCAUUUCAUCAAGUGGCCCGC
UUGAAGCUCCCGGGUAGGUUGCUAGAGGUACCUGGCAACAGGUAUCCCAGAUGAAUGACC
AUUACCCCAACCAUCUGAUUGGGGGACAGAAUCCGGCUUAU
>bac.SMB-A5 converted from brown dataset ct file
GAGGAAAGUCCGGGCUCCAGAGGGCAGGGUGCCAGGUAACACCUGGGGGGCGCGAGCCUA
CGGAAAGUGCAGCAGAAAGUAUACCGCCCAAAAAUGGGGUGCUGCCCCAUUUGAGCGCCA
UUCGUGGCUGGGUAAGGGUGAAACGGUGCGGUAAGAGCGCACCGCGCGGCUGGUAACAGG
CGUGGCGAUGGUAAACCCCACUCGGAGCAAGACCAAAUAGGAAUCCGUCAGCUGUGGCCC
GCAGCGGAUUCGGGUAGGUCGCUACAGGCAGGUGGUGACACCUGUCGCAGAUG
>bac.Synechococcus-PCC6717 converted from brown dataset ct file
GGGGAGGAAAGUCCGGGCUUCCGAAAGACCAAGCUUGCUGGGUAACGCCCAGUGCGGGUG
ACCGUGAGGAAAGUGCCACAGAAAUAUACCGCCGAUGGAGGGAAACCUCACAGGUAAGGG
UGCAACGGUGCGGUAAGAGCGCACCAGCAACAUCGAGAGGUGUUGGCUCGGUAAACCCCG
GCUGGAAGCAAGGUGUGCUAGCGCUAAAGAACCAGGGUUGGUCUUUUCCCCAGUUCUUGG
CUAGCCAGAGCCGCUAGAGGCACCUGGUAACAGGUGUCCCAGAUAGAUAACCCCCUUUGA
ACAGAACCCGGCUUA
>bac.Synechococcus-PCC7001 converted from brown dataset ct file
GGGGAGGAAAGUCCGGGCUCCCCAAUGGCCAGGCUUGCUGGGUAACGCCCAGUGCGGGUG
ACCGUGAGGAGAGUGCCACAGAAACACACCGCCGAUGGCUCCGCUUCCGCUGCGGUGGAG
ACGAGCACAGGCAAGGGUGCAAAGGUGCGGUAAGAGCGCACCAGCAGCAUCGAGAGGUGC
UGGCUCGGUAAACCCCGGCCGGGAGCAAGGCCCAGGGACCAACGGUUGGCCAUGACACCG
GUCCCGCCCCAAGUGCGCCGCUCGAGGCCGCCGGAGACGGCGGUCCCAGACAGAUGAUCA
CCCCGGGCAGGGUCCGCCCCACCCGGAACAGAACCCGGCUUA
>bac.Synechocystis-PCC6308 converted from brown dataset ct file
GGGGAGGAAAGUCCGGGCUCCCAAAAGAUCAAACUUGCUGGGUAACGCCCAGUGCGCGUG
AGCGUGAGGAUAGUGCCACAGAAAAAUACCGCCCGUUUUCGGGUAAGGGUGCAAAGGUGU
CGGUAAGAGCGCACCAGCAGUAUCGAGAGGUACUGGCUCGGUAAACCCCGGUGGGGAGCA
AGGACGGAGGAAUUACGGUUGAUCUUUUCCCGAUUUCGUCUUCGGUGUACCGCUUGAGGU
GAUCAGUAAUGUUCAUCCUAGAUAGAUAACUACCCCUUUAGUUUACUAAUAGUUUACCAA
AGGAACAGAACCCGGCUUAC
>bac.Synechocystis-PCC6803 converted from brown dataset ct file
GAGAGUUAGGGAGGGAGUUGCGGAUUCCUGUCACAGGGAAUCUGAGGAAAGUCCGGGCUU
CCCAAAGGCCAAACUUGCUGGGUAACGCCCAGUGCGCGCGAGCGUGAGGACAGUGCCACA
GAAAAAUACCGCCCUUUUUAGAAAACAGCAACCAGUAAACAGUUAACAGGGUUUUUCUGC
UGACUAACUGGUAACUGACCACUGAAAAGGUAAGGGUGCAAAGGUGCGGUAAGAGCGCAC
CAGCAGUAUCGAGAGGUACUGGCUCGGUAAACCCCGGUUGGAAGCAAGGUCGGAGGGGCA
AAGGUUGGUCUUUUUCCUGCCCCAUGAUUGGUGGAACCGCUUGAGGAAUUUGGUAACAAA
UUUCCCAGAUAGAUAACUCCCCAAGGGUGCCUCGCAUCCUGGAACAGAACCCGGCUUACG
ACUAACUCUCUUUUUUU
>bac.T.album converted from brown dataset ct file
GAGGAAAGUCCGGGCACCGCAGGGCAGGGUGGUCGGGAAACCGACCCGGGGAAACCCGCG
GGAAAGUGCCACAGAAACGACACCGCCUAAGCGGCGGGACCGCACGUGAGUCUCGCCGCC
GGCAAGGGUGAAAUGGUGCGGUAAGAGCGCACCGGCAGCGUGGUGACACGCUGGCCGGGC
AAACCCCACCCGGUGCAAGGCCAAGCAGGGGCGAUGACGCUGCCCGCCGAGCCCCAGGUA
GGCCGCAGGGCUCCUCGGAGCCCCGUCCGCGGUGGUCCCCAGGGACUCGGCGCGGGCGAG
AUGGAUGGCUGCUCUCGACAGAACCCGGCUUA
>bac.T.aquaticus converted from brown dataset ct file
UGCCCCAGGAUAGGGGUGCGGUCGCGCCCGGGGGACUUCCCCCCUGGGUGAGGAAAGUCC
GGGCACCAUAGGGCAGGGUGCCAGCUAACGGCUGGGCGGGGCAACCCGACGGAAAGUGCC
ACAGAGAAGAGACCGCCAGCGGCCGGGGCUUCCCCGGUGCGGGCAAGGGUGAAACGGUGG
GGUAAGAGCCCACCGCCUGGCCUGGCAACAGGCUGGGGCACGGCAAACCCCACCCGGUGC
AAGGCCCGAUAGGCAGGAAGGGCUUGCCCGGCCCGUUAGAACCUGCGGGAUGGGCCGCUU
GAGGCCGGUGGCGACACCGGUCCCAGAGAGAUGACCGCGUAAAACAGAACCCGGCUUACG
CCCUAUCCUGGGGACCCCGAGCGCAGGCUCGGGG
>bac.T.commune converted from brown dataset ct file
GAGGAAAGUCCGGGCUCCACAGGGGAGGACGCCGGGUAACACCCGGAGGGAGUAAUCCCU
GGAAAGGGCCACAGAAAACAGACCGCCAGCGGCCAGAAAGGAUUUUUUCCUUUCUGGUGC
GGGCAAGGGUGAAAAGGUGGGGUAAGAGCCCACCGCACCAGGUGGUAACACCUGGUGGCA
CGGCAACCCCCGUCCGGAGCAAGGCCAAACAGAGCCAUGGGUGCCCCGCCCGCUAAGGCU
CAGGUAGGCCGCUUAAGAAGAGGGGUAACCCUCUUCUCAGAGAAAUAAUCACCGCCUGGG
GAAAAUUUCCCCAGGUAACAGAACCCGGCUUA
>bac.T.maritima converted from brown dataset ct file
GGAGAGGAGCAGGCGGUCGCGGGGGCGCACACCUGCGCUUCCCGAGGAAAGUCCGGACUC
UGGAGCGGGGUGCCGGGUAACGCCCGGGAGGGGUGACCCUCGGACAGGGCCAUAGAGAAG
AAGACCGCCCGUUGAGGGCAAGGGUGGAACGGUGGGGUAAGAGCCCACCAGCGUCGGGGC
AACCCGGCGGCUUGGCAACCCCCACCUGGAGCAAGGCCAAGCAGGGGGUUGGGUCGCUCC
CCCUAUUCCCCCGGGUUGGCCGCUUGAGGUGUGCGGUAACGCACACCCCAGAUUGAUGAC
CGCCCACGACAGAAUCCGGCUUAUGCUCCUCUCCCGUG
>bac.T.pallidum converted from brown dataset ct file
AGAGAACUGCAGAUAGUCGCUGCGGGUUUCUCGCAGAGGAAAGUCCGGACUCCUUCGGAA
AUGAUGCUAGUUAAUUACUAGGCAGCGGCUCUCUGCAGUGCCGCUGACAGCAAGCGCCAC
AGAAAAUAUACCGCCUUUGGGUAAGGGUGAAAGGGCGAGGUAAGAGCUCACCGCGUUUUG
GCGACAAAACGGCACGGCAAGCCUCAUCAGGAGCAAGAUCGAGCAGCAAAGGAUAUUCCG
AUCCUGUUUUGCGGGUUGAUUGCAUAAAUUUAUAUAGCGAUAUAUAAAGUGAGACAGAUG
AUUAUCCUUGACAGAAUCCGGCUUACCAGUUCUCUGUUUU
>bac.V.spinosum converted from brown dataset ct file
GAGGAAAGUCCGGGCACCUCAGGGCAGUGUGCCGUGUGAAAACGCGGGGGCUGGCGGCGU
AAGCUUCCGGUCACGGAAAGUGUCACAGAAAACAUACCGCCGCGGGCAACUGCGGUAAGG
GUGAAAAGGCGAGGUAAGAGCUCACCGCUCCGACUGAAAGGAAGGAGGCAGGACAAACCC
CACACGGUGCAAGACAGAACAGGGGAAACGGCCCGCCCUGGCCGCACUGACUCCGCAAGG
AGUUGGGAUAACCCCGGGUAUUAGUCGCACCUCGCGCAAAGCGGGGAGCACGGGGCGCAA
GCCCCGGGCUAGAGAAAUGACCGCCACCUUUUGCGGCAACGCGGGAGGCACAGAACCCGG
CUUA
>bac.Wolbachia-sp converted from brown dataset ct file
UAGGUGGAAUAAGUAGCUGCUGUUGUGUGAUAAACAUAGCAGAGGAAAGUCCGGGCUCCA
AGGAAAAAUAGUGACGGGUAAUGCCCGCCGGAGGUAACUCCAGUUAUAGGGCUACAGAAA
AUUACCGCCUAAAAUAUUUUUAGGUAAGGGUGAAAAGGUGUGGUAAGAGCACACCAUGGC
AAUGGCAACAUUGGUAGUCGAGUAACCAACACUAGGAGCAAGAUUAAAUAGAAGUAGAUU
UUAUGUUUUCCUCAUAUCUACUCGGGUAAAUCGCAUGCGGUAAAUGGUAACAUUUACUCC
AGAUAAAUAGCUACAUAAACAGAACUCGGCUUAUAUUUCACCUAGGCG
>bac.X.fastidiosa converted from brown dataset ct file
GCGGUGAAGUCGGCUGGGCAGUCGCGUCAUCCGAGAGGAUGCCGAGGAAAGUCCGGGCUC
CAUAGGGCAAGGUGCCAGGUAACACCUGGGCGGCGUGAGUCGACGGAAAGUGCAACAGAA
AGAUACCGCCAAUAUUCCUUUCUAGGAUUCGGUAAGGGUGAAAUGGUGCGGUAAGAGCGC
ACCGCGAGUUCGGUAACGGACCGGCACGGCAAACCCCACCUGGAGCAAGACCAAAUAGGG
AUCCUAUGGUGUGGCCCGCGCUGGAUCCGGGUAGGUUGCUUGAGCACCGUGGUGACGCGG
UGCCUAGAUGAAUGGCUGUUCAUGACAGAACCCGGCUUAUAGGCCGACUUCACCGCUUU
>bac.vHge2 converted from brown dataset ct file
GAGGAAAGUCCGGGCUUCAUAGGGCAAGGUGCCAGGUAACGCCUGGGCGGUGUGAACCGA
CGGAAAGUGCAGCAGAGAGUAGACCGCCUUCAAUAACGUUUCUUUUCGGAGAAAUGGAAG
GUAAGGGUGAAAGGGUGCGGUAAGAGCGCACCGCAUGGCUGGUAACAGUUCGUGGCAUGG
UAAACCCCACCGGAAGCAAGACCAAAUAGGGAUCCUAUAGGCAUGGCCCAUGCUGGAUCC
GGGUAGGUCGCUUGAGCGUAUGAGUGAUCAUACGCCUAGAGGAAUGAUCGUUCUAGACAG
AACCCGGCUUC
>bac.vHge3-5 converted from brown dataset ct file
GAGGAAAGUCCGGGCUCCGCAGGGCAGGGUGCCGGGUAACUCCCGGUGAAGGUGACUUCA
AGGAAAGUGCAACAGAGAUAUACCGCGGGCUAGAGAACAGAGAACAGAAUAUUAAGUUUG
CUGCAAAGGCAAUCGUAAUCUGGUCUCUGACAUCUGUUCUCUGUUCUCUGGAACGUAAGG
GUGGAAAGGUGAGGUAAGAGCUCACCAGCGGCAUGGCGACUUGCCGGUCUAUGUAAACCC
CACUCGGAGCAACACCAUGGAGGGACAUAUGGGCUGCCCGCCCGUCCCAUGGAGGUGGCU
UGAGCUGUACAGAAAUGUAUGGCCUAGAUAGAUGAUCGUCAAAUACAGAAUCCGGCUUA
>bac.A.laidlawii converted from brown dataset ct file
GAGGAAAGUCCGGGCUAGCACACACCUUAUGGGUGUGUAGUGUUUGUGCUAAGGGAAAUC
AUAACCUUAGGUAUGUUGUAUAAACAUAACGGCAAACUAGUUAUAGCUAAGGUGUUUCAC
UACGUUAUAACUUAAAUUAAAGUGCCACAGAGACGAAUCUAUUUAGAAAUAAAUAGAGUG
AAACGCGGUAAACCCCUCAAGCUAGCAACCCAAAUUAGGUAGGGGCACAUGAUGUGUAGC
AAUACAACAUCAUGCAAGAUUUGAAUCUUGAGAUUAAUAGUCACAAAAGAAGAAAUUCUU
UACAGAACGCGGCUUA
>bac.B.anthracis converted from brown dataset ct file
UCAUAACGUUUGGGUAAUCGCUGCAACGCCAACGUUGUAGAGGAAAGUCCAUGCUCGCAC
GGCCUGAGAUGGCUGUAGUGUUCGUGCCUAGCCAAUUCAUAAGCUAGGGUAUUCUGGCUG
UAAGGCUGGUUUAACGGCAGGGAAAAAACCUAAGUCCUUUCGGAUAUGGUUUGACUACCU
UUAAAGUGCCACAGUGACGAAGUCCUUGAAGAAAUGAUAGGAGUGGAACGAGGUAAACCC
CACGAGCGAGAAACCCAAAUAAUGGUAGGGGAAUCUUUUCCAAGGAAAUGAACGAUGGGA
AAGGACAGGUUGUAUAACCUGUAGAUAGAUGAUUGCCACCGGAGUACGAGGCGUGGGCCG
UUUGCAGUACAAAGGAACAGAACAUGGCUUACAGAACGUUAUGAACCA
>bac.B.brevis converted from brown dataset ct file
AUGCAGGAAAUGCGGGUAGCCGCUGCCGCAAUCGUCUCGGCGAUUGGCGGUAGAGGAAAG
UCCAGGCUCGCCCAAGCUGAGAUGCUUGGAGUGUUCGUACCUGGCGCAAGCCAGGGCAAG
UGAGGCGCAAGCCUCGCUGACGGCGUGGAAAGGGCUCUCUCUGAGGCCCGAGUACGCUGA
AAGUGCCACAGAAACGUAGCUUUUCUGGCGACAGAAAAGAUGGAACGCGGUAAACCCUGC
GAGCGAGAAACCCAAAUUUGGUAGGGGAACCGUCCUGAAGGAAUCAAACGGAAGGGACGG
AUGGUAUCUUCGGAUGCCAUAGAUAGAUGGCUACCGCUCUUGGUGCGAGGGAUACGUCCC
GCUUGCAGCACGGGAGAGACAGAACCUGGCUUAUAGCAUUUCCUGCUGGAU
>bac.B.halodurans converted from brown dataset ct file
AUCAUAACCGUUCAGGUAACCGCUGCAUCGCAUGCGAUGUAGAGGAAAGUCCAUGCUCGC
ACAGGCUGAGAUGCUUGUAGUGUUCGUGCCUAGCGAAGUCAUAAGCUAGGGUAGUCUGGU
UCUUAGAACUGGGCUAACGGCAAGGUAAGCACCUACGUUCAUCAUGAAUAUGGUGUGAUG
CCUUUGAAAGUGCCACAGUGACGUAGUCCGUUUGGAAACAGACGGAGUGGAACGAGGUAA
ACCCCUCGAGCGAGAAACCCAAAAAUUGGUAGGGGAACCUUCUUGAAGGAAAUGAACGGA
GAGAAGGACGGAAGUUUUACUUCUGUAGACAGAUGGUUACCACCGGAGUACGAGGUUCAU
CACCGUUUGUAGUACGAAGGAACAGAACAUGGCUUAUCGAACGGGAAUGAGA
>bac.B.megaterium converted from brown dataset ct file
UGAAAUAACGUUCAGGUAAUCGCUGCAUCAUUUGAUGUAGAGGAAAGUCCAUGCUCGCAC
GGUGCUGAGAUGCCCGUAGUGUUCGUGCCUAGUGAAAAAAUAAGCUAGGGCAGCUUGGCU
UAUAGCUUAGCUGACGGCGGGAAAAACCACCUAAGUCUUUGGAUAUGGUCGAGUAUCCUG
AAAGUGCCACAGUGACGAAGCUUUGCUGGAAACAGCAAAGGUGGAACGCGGUAAACCCCA
CGAGCGAGAAACCCAAACAAUGGUAGGGGAACUGUCUCAAAGGAAUCUAACGGAGAGACG
GACGGUUACAUGCGUAAUCGUAGAUAGAUGAUUACCGCCUGAGUACGAGAUUAAAAUCGU
UUGCAGUACAAAGGUACAAAACAUGGCUUUACGAACGUUGUUGAAACA
>bac.B.stearothermophilus converted from brown dataset ct file
GUUAAUCAUGCUCGGGUAAUCGCUGCGGCCGGUUUCGGCCGUAGAGGAAAGUCCAUGCUC
GCACGGUGCUGAGAUGCCCGUAGUGUUCGUGCCUAGCGAAUCCAUAAGCUAGGGCAGCCU
GGCUUCGGCUGGGCUGACGGCGGGGAAAGAACCUACGUCCGGCUGGGAUAUGGUUCGAUU
ACCCUGAAAGUGCCACAGUGACGGAGCUCUAAGGGAAACCUUAGAGGUGGAACGCGGUAA
ACCCCACGAGCGAGAAACCCAAAUGAUGGUAGGGGCACCUUCCCGAAGGAAAUGAACGGA
GGGAAGGACAGGCGGCGCAUGCAGCCUGUAGAUAGAUGAUUACCGCCGGAGUACGAGGCG
CAAAGCCGCUUGCAGUACGAAGGUACAGAACAUGGCUUAUAGAGCAUGAUUAACGUG
>bac.B.subtilis converted from brown dataset ct file
GUUCUUAACGUUCGGGUAAUCGCUGCAGAUCUUGAAUCUGUAGAGGAAAGUCCAUGCUCG
CACGGUGCUGAGAUGCCCGUAGUGUUCGUGCCUAGCGAAGUCAUAAGCUAGGGCAGUCUU
UAGAGGCUGACGGCAGGAAAAAAGCCUACGUCUUCGGAUAUGGCUGAGUAUCCUUGAAAG
UGCCACAGUGACGAAGUCUCACUAGAAAUGGUGAGAGUGGAACGCGGUAAACCCCUCGAG
CGAGAAACCCAAAUUUUGGUAGGGGAACCUUCUUAACGGAAUUCAACGGAGAGAAGGACA
GAAUGCUUUCUGUAGAUAGAUGAUUGCCGCCUGAGUACGAGGUGAUGAGCCGUUUGCAGU
ACGAUGGAACAAAACAUGGCUUACAGAACGUUAGACCACUU
>bac.C.innocuum converted from brown dataset ct file
GAGGAAAGUCCGGGCUCGCACAUUCUGUGAUGAAUGUAGUGUUUGUGCUGGAUGAAACGA
UAAAUCCAGGCAGCGUAAGCUGACGGCUGGAGAAGGCCUGUGGUGAAAGCUAUGGCGGAC
UCCUUUAAAAGUGCCACAGAAACGAGCUUUUCGGGAAACCGGAAAGAUGGAACGGGUAAA
CCCCGCAAGCGAGAAACCCAAAUUUGGUAGGGGAAUCUAAUCACGGCAAAACGAAGCCAG
UGAUCGGAACGUGGAAACACGUAGAUAAAUGACUGCCACUUUCGCAAGAGAGUACAAAAC
ACGGCUUA
>bac.E.faecalis converted from brown dataset ct file
GAGGAAAGUCCGGGCUCGCACAAGCUGAGAUGCUUGUAGUGUUCGUGCUUAGCGAAAUCA
UAAGCUAAGGUACUCUUUUAGAGUAACGGCAGGAAAAAUGACUAAGGUUUCGACUAUGUC
AAAGUAUCCUUGAAAGUGCCACAGUGACGAAGCGAUGUGGGAAACUCCAUCGGUGGAACG
CGGUAAACCCCUCGAGCGAGCAACCCAAACAAUGGUAGGGGCGCUCUUCUAAAGGAAAUG
AACGAGUAGAAGAGGCAGAGUUUACUCUGCAGAUAGAUGAUGACCGUCACCAAUUUUUCC
UGAAGAAUUGGUGAUACAGAACGCGGCUUAU
>bac.H.chlorum converted from brown dataset ct file
GAGGAAAGUCCGGGCUCGCACAUCCUGCGAUGGAUGUAGUGUUCGUGCCCGUUCGUAAUG
GCGGGGCAGUCAGCUUUUUAGCAGAUUGACGGCGGGGAAAGCAUCCUACAGCCAACUUGG
CCAUGGUGCAAGUACCCUGAAAGUGGAUAGAGACGAGUCGUCGGGGAAACUCGACGAGUG
GAACGACUAAACCCCACGAGCGAGCAACUCAGUGUGUAGAGGCACCUGGCUGAGAGAAAU
GAAUCAAUGCCGGGACGAUCGACAUAUGAUCGUAGAAAAAUGAUUGCCCCUUCUGUGGGA
GGCUGGGAAGCCUAGAACCACAUUGGAACAGAAUCCGGCUUA
>bac.L.acidophilus converted from brown dataset ct file
GAGGAAAGUCCGGGCCCGCGCAAGCUGAGAUGCUUGUAGUGUUCGUGCUAAGCCCAAUAA
GCUUAGGGGCCGUGUAAACGGCUACGGCGGCCAAACGCGCUAAGGCGUCAGCUAUGCGCU
AGUAGGUCUGAAAAGUGCCACAGUGACGAAACGAUCAGGGAAACCUGAGCGGUGGAACGG
GUAAACCCCGCGAGCGAGUAACCCAAACUUUUGGUAGGGGCGUUUUGCCAAGCAAAUUGA
AGCGACGGCAAUACAGCGGUAACGCUGAGAUAGAUGAUGACUGAAGGAGCUUGUGCCUGA
ACAAGUUCUGGAACAACACACGGCUUAU
>bac.M.capricolum converted from brown dataset ct file
GAGAUUUUAUUGGUCAAUCGCUGUAUUUGAAAAAGAAUAUAGAGGAAACUCCACGCUUAC
ACAAUCUGUGAUGAUUGUAGUGUUUAUGCUAAAUGAAAAAAUAAAUUUAGGCAGUAAUUA
AUUACUGACGGCAUAACUAACCUAAGGCUUUGCUAUGGUGAUGUUAUAAAGUGCCACAGA
GACGAAUAAAGAGAAAUCUUGAAAUGGAACGCGGUAAACCCCAUAAGUAAGAAACUCAAA
UUUUGGUAGAGGAAUCUGAUUAAGAAAAUAAGAAUCAAAAUCAGAAGUUAUUAUUAACUA
GAUAGAUGAUUGACGCUGAAAAGUACAAAACGUGGGUUAUAAAUAAAAUCUCAUCA
>bac.M.fermentans converted from brown dataset ct file
AGCAUUGGCUAACAGCUGCUUGAAAGAGUAGAGGAAAGUCCACGCUAGCACAACCUGCGA
UGGUUGUAGUGAUCAUGCUAGGCCCAAUAAGCCUAGGCUUAGACGACUAGUGCCACAGAG
ACGAGAAUUGUGAAACGCGGUAAACUCCAUGAGUUAGAAACCCAAAUAUUGGUAGGGGAA
CUUUUCAACGGAAAUUGAACCAAAGAAAAGAGUUGAUUAAUCAACUAGAUAAAUUGUUAG
CACCUGAGAGGGUACAAAACGUGGCUUAUAAAUGCUAAAACACUUGCGCGAGCAGGCGUU
UU
>bac.M.flocculare converted from brown dataset ct file
GCACAAGUCAAUCGCAGGUAUAAUCAAAAUAUUAUUUUAUAAAUAUAAAUUAUAUUUUGA
UUAAUAUUUGAGGAAAGUCCGCGCUAGCACUACCUGUGAUGGUAGUAGUGUUCAUGUUGG
GUCUAAUAAACCCAAGCUUAGACGACAAGUGCCACAGAGACGAGCUUAUUUAUUAAAUUC
UUCUUUUUCUAUAUUGAGAAUUACAAUUUUUUUCUUAAUAAAUAAGGUGAAACGCGGUAA
ACUCCAUGAGCUAGAAACCUAAAUUUUGGUAAGGGAGCCCAAUUUGAAGAAAAAAAACUU
CGAUUGGGAAGUUUUUUGAUAAGGUUAUUAUUAAAAGAAAAACUUAGAUAAAUGAUUGAC
UGAUACAGAACGCGGCUUAUUAGUGCAAAAACAGCGUAAAAACGCUGUUUUU
>bac.M.genitalium converted from brown dataset ct file
GCUGUCGGUUAGUUGCUGCUUUAAAGAUAUAUUUAAAGUAGAGGAAAGUCCAUGCUUGCA
CUUGCUGGAAUGCAAGUAGUGUUUGUGUAAAUCAAAGCGAUAAGAUUUAGGAUGUGAUAG
CCAUAACGACAUAACUAGUCUAAGGUUAAUACUAUGAUGAUGUUUUGAAAGUGCCACAGA
GACGAGGCUUGGUGAAAACCAGGUAUGAAACGCGGUAAACUCCACAAGCAAGAAACCUAA
AUUUUGGUAAGGGAAUGUUGCUUUAAGAACAAAUAAUUAAAGUAAUGACAGCAAUUGCUG
UAGAUAAAUAACUGACUUUAAAACAGAACAUGGCUUAUUGACAGCAUGCUAUCUAAAAAA
AGGAUCAUGAUGAUCCUUUUUUUA
>bac.M.hyopneumoniae converted from brown dataset ct file
UGCACAAGUCAAUUGCAGAUAUAAUUAAAUAUAAUAAUUUUUUUAUAAUUGUUAUAUUUA
ACAAAUUUAUAUUUGAGGAAAGUCCGCGCUAGCACUACCUGAGAUGGUAGUAGUGUUCAU
GUUGGAUCUAAUAAAUCCAAGCUUUAGACGACCAGUGCCACAGAGACGAGUUUAUUUAUU
AAUUUGUUUAUAUUAAAAAAUAGUUUAGAAUUUUUAAAUUAAUAAAUAAGGUGAAACGCG
GUAAACUCCAUGAGCUAGAAACCUAAAUUUUGGUAAGGGAGCCCAAUUUCGGGAAACAAA
CUUUAAUUGGGAAGUUCUAUUAUAAUAUUUUUAUAAAGAACUUAGAUAAAUGAUUGAUUA
AUACAGAACGCGGCUUAUUAGUGCAAAAAAAACAGCGAAUCUGAACGCUGUUUUUU
>bac.M.pneumoniae converted from brown dataset ct file
CGCUGUCGGUCAGUUGCUGCUCAAUGAGUAGAGGAAAGUCCAUGCUUGCACUUGCUGGAA
CGCAAGUAGUGUUUGUGUAAAUUGAACAAAUAGAUUUAGGACGCUAAUAGACGUCACGAC
UGGACUAGUCUAAGGUCUUUGACUAUGAUGAUGUCCGUAAAGUACCACAGAGACGAGCUU
AGUGAAAACUAAGUAUGAAACGCGGUAAACUCCACAAGCAAGAAACCUAAAUUUUGGUAA
GGGAAUGUUACUUUAAGAAAAAUAAUUAAAGUAAUGACAGGAUUACUGUACAUAAAUAAC
UGACUUUAAAACAGAACAUGGCUUAUUGGCAGCGUUCUAUUGAAAAAGGAUCUGUUUGGA
UCCUUUUUU
>bac.S.aureus-2 converted from brown dataset ct file
UGAUAUUUCGGGUAAUCGCUAUAUUAUAUAGAGGAAAGUCCAUGCUCACACAGUCUGAGA
UGAUUGUAGUGUUCGUGCUUGAUGAAACAAUAAAUCAAGGCAUUAAUUUGACGGCAAUGA
AAUAUCCUAAGUCUUUCGAUAUGGAUAGAGUAAUUUGAAAGUGCCACAGUGACGUAGCUU
UUAUAGAAAUAUAAAAGGUGGAACGCGGUAAACCCCUCGAGUGAGCAAUCCAAAUUUGGU
AGGAGCACUUGUUUAACGGAAUUCAACGUAUAAACGAGACACACUUCGCGAAAUGAAGUG
GUGUAGACAGAUGGUUAUCACCUGAGUACCAGUGUGACUAGUGCACGUGAUGAGUACGAU
GGAACAGAACAUGGCUUAUAGAAAUAUCACUACUAGU
>bac.S.bovis converted from brown dataset ct file
GAGGAAAGUCCGGGCUAGCACUGGCUGUGAUGCCGGUAGUGUUUGUGCUAGGUGAAUCAA
UAAGCCUAGGGACAUCUUUUUGAUGUUACGGCGGGCAAAAAGGCUAAGUCUUUACGGAUA
UGUCUGAAUAGCCCUGAAAGUGCCACAGUGACGUAGUUCUUGGGGAAACCUAAGAAGUGG
AACGCGGUAAACCCCUCAAGCUAGCAACCCAAACUUUGGUAGGGGCAUGGGAUAGUUGGA
AUCCGAACAAUCUAUCCUGACUGGAAACAGUAGACAGAUGAUUAUCGAAGGAGAUAAGAC
CUAGUUAUCUCUGGAACAAAACACGGCUUAU
>bac.S.faciem converted from brown dataset ct file
GAGGAAAGUCCGGGCUCGCACAGGCUGUGAUGCCUGUAGUGUUCGUGCUUAGCGAAACAA
UAAGCUAAGGUGCUCUAUUAGAGUAACGGCAGGAAAACAAGCUAAGGUUUUUAACUAUGC
UUAAGUAUCCUUGAAAGUGCCACAGUGACGAAGCGGAUAGGGAAACUUAUUCGGUGGAAC
GCGGUAAACCCCUCGAGCGAGCAACCCAAACAAUGGUAGGGGCGCUUUUUGUUGGGAAUU
AAGAACGAGACAAAAAGGCAGGUUAACUGCAGAUAGAUGGUUACCACAUUGCUUUUUCUC
CCUGGAAAGUAGUGUACAGAACACGGCUUAU
>bac.S.pneumoniae converted from brown dataset ct file
AUGUGCAAUUUUUGGAUAAUCGCGUGAGGAGAAUUGUUUCUCAUGAGGAAAGUCCAUGCU
AGCACAGGCUGUGAUGCCUGUAGUGUUUGUGCUAGGCGAAACCAUAAGCCUAGGGACGAG
AAAUCGUUACGGCAGUUGAAAUGGCUAAGUCCUUGGAUAGGCCAGAGUAGGCUUGAAAGU
GCCACAGUGACGGAGUCUUUCUGGAAACAGAGAGAGUGGAACGCGGUAAACCCCUCAAGC
UAGCAACCCAAAUUUUGGUCGGGGCAUGGAGUACGCGGAAACGAACGUAGUAUUCUGACU
GCUAUCAGCUAGAGCUGUUAGUGGUAGACAGAUGAUUAUCGAAGGAAGUGGUCCUAGUCA
CUUCUGGAACAAAACAUGGCUUAUAGAAAAUUGCAUAUAGG
>bac.U.urealyticum converted from brown dataset ct file
GUGUAAAAAGCUAAUUGCUGCAUUUUUUAAAAAAUGUAGAGGAAAGUCCGUGCUCACACU
AACUGUGAUGUUAGUAGUGUUUGUGUAUGUAUAAUUAAUAAGGCAUAGCAUAGGCAUAUG
ACGGCAAAUUUUUAAGCUAAGUGAUUUAAAUUAUAUGUUUAAAAAUUUAUAAAAGUGCCA
CAGAGACGAUUAAUCAAGAAAUUGAUGAGAUGAAACGUUGGUAAACCCCACAAGUGAGAA
ACCUAAAUUUCGGUAAGGGAAUCUAAUUUAGUAAAUUAAGAAAUUAAAUUAGGAUAGAAU
UGUUUACAAUUCUAUAGAUAAAUAAUUAGCGCUACAUUUUUGUAGAACAGAACACGGCUU
AUUUUUACAU
>bac.SMB-B3 converted from brown dataset ct file
GAGGAAAGUCCGGGCAGCACAGAGCAAGGGUGCCUGGUGAAAGCCAGGGAGGCGCUAUCU
GGCGUCGACAGUCCAGACCGGCACACUCCUCAGGAGUGUGAGAGCAACAGAGACCAAUCU
AUUGUGCCAAGGCGCAAUAGCUGAAAAGGGCAAUCCUCCUCGCUGCAAUCUCCGAUCCGG
CCGUUACCAGGUUGCUCGCCAAGGCCGAAAGACGAGAGCCGUCGGUGCUCGCAUCGACCG
GUCUAUUCGACCGAGAAAGAUGAUCGCCAGGAACAGAACGCGGCUUA
>bac.T.roseum converted from brown dataset ct file
AUACCGGGCAGGGCGGUCGCUGGUGCGGUAAGCACCAGAGGAAAGUCCGAGCUGCACAGA
GCGGGGUGCCUGGGGUCAACCCAGGGCAGCGGAGACCGGCGCCGCUGACAGUCCAGAUCG
GCGCGCUGGAUAACCCAGCGUGAGAGCAACAGAGACGAUGACCGGGCUCGUCCCGGGGUG
AAAAGGGCAAUCCUCCCUGCAGCAAUCUCCGAGCGGGCCGCUAUCAGGUUGCUCGCCGAG
GCCCGAGGAUGAGAGCAGUCGCGGAGGUGACGAAGCGACCGUCCGUGCAAGACACGGGCG
AGAGAGAUGACCGCCUAGAACAGAACUCGGCUUACUCGCUCGGUAUCGCU
>eukarya.A.obstetricans converted from brown dataset ct file
CGGAAGGAAGCUCACUGUAGAGGUCAUGUACGGAGUGCGUCACAACUGUGAUGUCACUCC
AUUAAUUCCUCCGGGAAGGUCUGAGACAGGAGCCAUUAGCUGCCCUCACAGGGCGUCACC
UGAGUGGGUGAGUGAGUCCCCAGCAACCCCACGCUGGAGUGGACCGGCUCGACACGUGGA
GUGGGCUCUGCAGGAGAGGCGGGGUGGACUGCAGUGAGAGGGUGGAGUUACAGAUUGACA
CUCCCACCCAACUCAGUGAGGCUCCGCCCAGCUGAUGCCGCCCCCUCCCCGGGCCUUGGA
AGUGGCUCACGGCUGGCUGUGUUAGUCCAAUGGCUGAGGUGGAGCAGCUGCACGGGAUGU
GUGCGCGCCCCAUAACCCAAUUCAGACCACUCUCCGGAAUUCCG
>eukarya.A.telluris converted from brown dataset ct file
AAACGCAGAGGACCAGAACUUUGGGACGGGAGGCGGGGGUUUUGUUCGCAGGCUCCUUCU
UCCCGCUCCUGGUUCUACGCGGCGUGCGCUGUACCACCAUCGGUGGUUAUGGCGCUUACC
CCGUGAGGGGGGCUUGGGGAACCGAGUCUAGCGUUGUUAUAAGAAAUCAAUCUUUUGGAU
CCAGCCAGGGUCCUCUAGCAGAAAAGGGGGAUGGGGCUCUCUUGGGCUCUCCCCUCCACG
CCUGCGGGAUUCUGAUGGGAAUGACAACGGUCGGUCCAUUUGACUUUAUCAUUACGAUGG
UUCUAGUCGUGUUAUGGUAAAGGUCUGUUGAGUGCAAUUGUAGAGCAAAUUGAUUCAAUU
UGAA
>eukarya.A.truei converted from brown dataset ct file
GCGGAAGGAAGCUCACUGUAGAGGCUACUUGCUGGGUGCUGUUGUUACUCUAUCAACCAG
CCUUGGGGAAGGUCUGAGAUAAGAGCCACUUGUUGCCUUCACAAGGCAUUGCUUGGUGUA
AGCAAGUGAGUUCCCAUCAAAGAUGGCUCAGUUGCAAGCUUAAUGCAAGAGACAUAGCAA
AGAAGCCCAAUAUACUUCUGAUAUGGAUGCAAUGCCCAACAGACUGGAAAUGACUCACGG
CUGGCAUGUUCAAGCUCAAUGACUGAGGGGAAGCAAGUGAUGGCUUCCUAACCCAAUUCA
GACCACUCUCCGGAAUUCCG
>eukarya.B.bufo converted from brown dataset ct file
GCGGAAGGAAGCUCACUGUAGAGGUCACGUGCUGAGUGCGUCACGCUUGUGAUGUCAUCU
CUAUCCCACCUCCGGGAAGGUCUGAGACAGGAGCCCCUCGCCGCCCUCACAGGGCGUCAC
CUGAUAUUCGGGUGAGUGAGCCCCCAGCAACCCACGUUGGAGUGGACCGGUCCGUUAUGU
GGGAGAGGCUAUGCAAAAGACGCCGAGCAGGGAUGUGGUGAGAUGGGCGGGUCACUGAUU
UGAGGCCCGCCUACUCUUCAUCUGCGCCUCUGCCUGGUGGAUGCCGCCUCCUCCCCGGAC
CUUGGAAGUGACUCACGGCUGGCUUACUGAGUCCAAUGGCUGAGGCGAGGCAGCUGUGCG
CCUCGUAACCCAAUUCAGACCACUCUCCGGAAUUCCG
>eukarya.C.opuntiae converted from brown dataset ct file
GUUCUCCCCAUCCCUCUCUGGGUGCUUCUGCAUUCAGAGCGAUAUAAUGCUCUUGAGAGC
UUCCUGGGCGUAGAUAGUUACGCCGGGCGUCGCCAUCAGAAAAACAGCAGAGCUACGCUU
UGCAUGGGAGGCGGCGCGGAUGGUUGGUCUUUCAAUACGAGGAAAGGCUGUUGAGUGCAA
UUUGCGGCCUUUGGCA
>eukarya.E.asper converted from brown dataset ct file
GCGGAAGGAAGCUCACUGUAGAGGCUACAUGCAGAGUGCAUAUGUCACUCAAGUACCUUG
GGGAAGGUCUGAGACAGGAGCCGGUAAUUGCCCCAGCAGGGCAUCCCCUGAAAAGGGGAG
CGAGCUCCCAGAGACCCGGGGCCCAAAGGGGGUGGCAUGAGACGCGUGACCGUGUAUCUG
GUACUCGCUGAUGCUUACUCCUUCCGGGCAUUGGAAGUGGCUCGCGGCUGGCACUCCCCU
GAGUGCAAUGGCUGAGGUGAGGUAAUGGCGCCUCAUAACCCAAUUCAGACCACUCUCCGG
AAUUCCG
>eukarya.G.gorilla converted from brown dataset ct file
AUAGGGCGGAGGGAAGCUCAUCAGUGGGGCCACGAGCUGAGUGCGUCCUGUCACUCCACU
CCCAUGUCCCUUGGGAAGGUCUGAGACUAGGGCCAGAAGCGGCCCUAACAGGGCUCUCCC
UGAGCUUCGGGGAGGUGAGUUCCCAGAGAACGGGGCUCCGCGCGAGGUCAGACUGGGCAG
GAGAUGCCGUGGACCCCGCCCUUCGGGGAGGGGCCCGGCGGAUGCCUCCUUUGCCGGAGC
UUGGAACAGACUCACGGCCAGCGAAGUGAGUUCAAUGGCUGAGGUGAGGUACCCCGUAGG
GGACCUCAUAACCCAAUUCA
>eukarya.K.polysporus converted from brown dataset ct file
GAAUACAGCAGUUCUCUCUUCGUAAGAAGAGAGAUUGUGUUACCCUUCGUAACACAUUAC
CCGUGAGGGAACUAUUAGGUGGAAACCUAGUUAGCUUUGUCGUCAUAAGUGAUCAACGUC
UUUCCCCUCGAUUUAUUUUCGGCGGGCGAAUGACGGAUGGGAACGGCGAUAGUUACAAUG
UUUGACGUAUCACGUGAUAUUAUCACAAGGUAUGGUCUGUUGAGUGCAAUCGUAGGACCC
CGGUUGUUAUCUACAACCGGUUGAA
>eukarya.K.thermotolerans converted from brown dataset ct file
GAACACAGCGAGACAACAAUCGCCAGGGGCUUCGGCCCUGAUUCUCGUGAGAGAAGCCGC
UGGAAAGCGGUUGUGGGCGCUGUCAUCAGAAAUACACAUGUUGGCCGGCGCUAUCGCCGC
ACCAAUGUGAUGGGAAAGGCAGCGGAUGUCUCGUUUGACUUUGCCUUAGGGUAAAGGUCU
GUUGAGUGCAAUGGUAGGAGGCCGCUUUAUGGUGGCCAA
>eukarya.L.muta-1 converted from brown dataset ct file
GCGGAAGGAAGCUCACUGUAGAGGCCACUAGCUUGGGUGUCUAUCACCCUACUUCCGCCU
CUGGGAAGGUCUGAGGGAAGGGCCAAAUUGCCGCCCUAGCAGGGUGCCACCUUCUGAAGG
UGGGGUGAGUUCCCACCAAUGUGGGUCUCCGAUGAAGCCCUAGAAUUGAGGCAGGAGAAG
UGGAGAGGGGUCGUAGGCUCCUCCCCGCGGAUGCCUCUGUGGCUCCGUUCGGGAUUUGGG
AAUGACUCACGGCUGGCAGCUUUGAGUACAAUGGGAAGAGGUGAAGCCCGCCAGCUUCAU
AACCCAAUUCAGACCACUCUCCGGAAUUCCG
>eukarya.P.canadensis converted from brown dataset ct file
UUCCCUCCAAAGUCUGUAUUUUACCUGCCUACAAAAGGAGGAGUCCCCGGCGGACUUCCU
CAGUAUUCGCAGGUGGGAAAUUCGGUGAAAUCGCUCUGCCCACCAGGGAAAAGGUAAAAC
UCUCCCUGGUCCUUGGAAGGACUUGUCCUUCUGAGUCUCGUGAGAGAUGCCAAGCGUGGA
GACGCUAGGGUGGUCGCCAUAAGAAACUUCAACAGGUCACACUGUUAUGGGAGGCGCCAC
GGGCAGUUGGUCCCUUUGCAUCCAGAAGGAAGCUUUGGGGCUGUUGAGUGCAAUAUACAG
AGCGCUAGAAGGAGUCCUUCCUUCUACGCGUAA
>eukarya.P.cultripes converted from brown dataset ct file
AGAUGUGGAGGGAAGCUCAGUGCUGAGGCUACAACCUGAGUGCAUUUGUCACUCUCAUAC
AUUCCUCAGGGAAGGUCUGAGAUUAGAGCCAUCUAUUGUCUUAACAAGGCAUUGCUUGGU
UUGAGCAAAUGAGUUACCAUCAAACCUUGUUCUGUUGUCGCUAGACUGCACAAGUAAUAG
AAGUGGUUUUCCUCUAUGGAUGCUGAGGCAACUGAUUUGGAAAGUGACUCAUGACUAGCA
AAUUCAAGUUCAAUUGCUGAGAGGAAGUCAUUACCUUCCUAACCCAAUUCAGACCACUCU
CCGGAAUUCCG
>eukarya.P.douglassii converted from brown dataset ct file
GCGGAAGGAAGCUCACUGUAGAGGUCACGCGCUGGGUGUAUCGAUCACCCUCCUUGCUAC
CUUUGGGAAGGUCUGAGAGAAGGGCCAAGUGUCGCCUUAGCAGGGCGCCAUCUUAGGAAG
GUGGGUGAGUUCCCAGCAAUAGGGGUCUCCUGUAAUGCCCCAGUUUGAGGCAGGAGAAGC
GGGGCUGGAGGGGCUACUCCCUCCUUCCUGCGGAUGCCUCCGUGGCUUACGCGGGGCUUG
GGAAUGACUCACGGCCGGCACGUUGAGUACAAUGGGCAGAGGUGAAGCGGCCGCUUCAUA
ACCCAAUUCAGACCACUCUCCGGAAUUCCG
>eukarya.P.guilliermondii converted from brown dataset ct file
GUUCUCUCCGUCCACGGAGGCAGGUUUCUGCCUUCGCACAAAAUGCUCCUGAGAGCGUCC
UGGCGCGAAAGCGCCGGGCAGGGCCAUCAGAAAUCAGUCGAGUUUACUUGGCAUGGGAGG
CUCUGCGGACGGUUGGUCAUGUGUAUGAACAUGGCUAUUGAGUGCAAUAUGCGAACCUUG
AAAAAGGCA
>eukarya.P.mississippiensis converted from brown dataset ct file
UGGACCUGCCCACAAAAGGAGCUCCGUGCUCAGAAUUACGCAGGUGGGAAAUUCGGUGGU
UCACGCUGUCCAACAUUACCCUUUCUCUUGAGAGAUCCUGGCGAGGAAUCGCUGGGUGCG
GCCAUAAGAAAUCAGCCCCCUAAAAAGGGCAUGGGAGGCUGCACGGACAGUUGGUCCUUG
GAAAGAGGGCUAUUGAGUGCAAUAUACAGACUGGGGGCUUUGGCCCCUGGAA
>eukarya.P.strasburgensis converted from brown dataset ct file
UUCUCAUCAAAGUCUGUAUUUACCUGCCUACACAAGGGGCCCUCUUCCCCCAGAGGGACC
CAGCAGGAGCAGGUGGGAAAUUCGGUGGUACACGCCGCCCAUUAAUUUCUCUCUUGAGAG
AGUCCAGGCGAGGAAUCGCUAGGGUGUUGCCAUAAGAAAUUCAGUCCGCCUAGCGGGCAU
GGGAGGCUUCACGGGCGGUUGGUCCCUAGUGCAAAACUUUCGCGCUAGGAGGCUUUUGAG
UGCAAUAUACAGACCGCCUAGUGGUUCCUUGGGAUCAUCUGGGCGGAACGCGAUACCGAU
UAUUUUGGUGAGAA
>eukarya.S.carlsbergensis converted from brown dataset ct file
GUGGAACAGUGGUGAUUCCUACGAUUAAGAAACCUGUUUGCAAAAGGGCCUGCCCACGCG
GGUCAUCUUAUUUAUCAGGUGGGAAAUUCGGUGGAACACAGUGGAGCCUUGCCUUCCGGG
CCAUUGUCUCUGGCAGUGGCCCCUGCUCGUGAGAGAAGAAACUUGCUGGGGAACCAGUCU
UUACCGACCGUUGCUAUCAGAAAUUGAACGGGGCCCGGUCCCGCCGGGCCUCGAUGGGAA
CGGCAACGGUUGUUCCGUUUGACUUGUCGCCCGCCACGGCGCGCUGCAAGGUCUGUUGAG
UGCAAUCGUAGGACGCCAUUCGUGGCGAACCCGAUACCGAUUACUGCUGCUGCUCCAUC
>eukarya.S.castellii converted from brown dataset ct file
AGUUGGAACAGCGACGACUCCUACGACUUAGAGACCUGUUUACACAAGGAGGGUACCCUC
CCUCAACCAACAGGUGGGAAAUUCGGUGAAACACAGUGGAAUCAUUCCUUCCAGCCUGGG
CUCGCUUCCUUCGGGAAGCUAGGCUCAGGUCUUUCCGUGAGGACAGCCUAGCCGGGGACC
GGUCUGCCUGGACGUUGUUAUCAGAAAUUCACACGGGUAACCGUGAUGGGAAAGCAACGA
GUGUUUUAUUUGACGGGCUUCUGUUUACACAGUGGUCCAGUCUGUUGAGUGCAAUCGUAG
GACAUGCCCUAGGGCUUGAACCCGAUACCGAUUACCGUCCUUGUCCCAACCCUC
>eukarya.S.cerevisiae converted from brown dataset ct file
GUGGAACAGUGGUAAUUCCUACGAUUAAGAAACCUGUUUACAGAAGGAUCCCCACCUAUG
GGCGGGUUAUCAGAUAUUAUCAGGUGGGAAAUUCGGUGGAACACAGUGGAGCCUUGUCCU
CCGGGUUAAUGUCGCUUUUGGCAUUGGCCCCUGCUCCUGAGAGAAGAAAUAUACUGGGGA
ACCAGUCUUUACCGACCGUUGUUAUCAGAAAUUCACGGAGUUCGGCCUAGGUCGGACUCC
GAUGGGAACGGCAACGGUUGUUCCGUUUGACUUGUCGCCCGCUACGGCGUGAGCGUCAAG
GUCUGUUGAGUGCAAUCGUAGGACGUCAUUAGUGGCGAACCCGAUACCGAUUACUGCUGC
UGUUCCAGC
>eukarya.S.dairensis converted from brown dataset ct file
ACUAAACAGUGAUGAUUCCUACGUUUUAAGAACCUGUUUACAGAAGGAGGAUAACACUUU
AGUGCUUUUCUCAUAUAAGUUCAGGUGGGAAAUUCGGUGAAACACAGCGGAACCAACAAC
AUCUACCAAGGUGUCGUUGCCCUCCCCAAGCCUAGACGGUGUCUUCUUCUAGGAGGAGCU
UAAGUCCAGGUCCUUCCCGUGAGGGCAGUUUUCUUUGCAAUUUUAAAUUUUACUGGGGAA
CCGGUCUGCCUAAAAAUUGCCAUUGAAGAAUUUAUUGGGACGUCGUUAGCAGAAAUUCAC
AGAGACCUCUUUCAAAGAAAUUGGUCCCUGAUGGGAACAGCGACGGUAGUUCCAUUUGAC
UUGUGGUGUGAAAUAAUAUCGACCAUAAGGUCUGUUGAGUGCAAUCGUAGGACAGAUUUG
AUUUGAAAAUCUGAACCCGAUACCGAUUACCAUUGUUGUUUAGUC
>eukarya.S.fibuligera converted from brown dataset ct file
GAUCUCUGUCCUGUUCUGGUAUCCUACGGGAUAGUCCAGGACUAUUGGAUUUAAUUCCAA
AUGCUCCUGAGAGCUCCAUAGAGCGGAAGCUCUGGACGAAGCCAUCAGAAAAAUCGCUUA
CUUGUGAAGUGAUGGGCCACUCUACUUCGGAGUGGCUCAAUGGAAGCGGCUUCGUGGACA
GUUGGCUUAGGCCGCCCUCAGGGGCGGUUUGAGCUGUUAAGUGCAAUACACAGACAUUGU
GCA
>eukarya.S.globosus converted from brown dataset ct file
UUAGAGCAGUAGCAACUCCUACGAUUUUAACCUGCUUACGAACUAUUAGUCUGAUCUAAU
AAUACAUGCAGGUGGGAAAUUCGGUGAAACACAACAAAUGAGGUUUCAGUUAUUUGGGCU
CGUGAGAGCAGCCUGGGGAACCUGGUUAUAAUAGCGGCGCUAUCAGAAAUUCAACGCUAU
CAAAUUUUGAUGGUGAUGGGAACGGCGCUAGCAACAAACAUAUUUUAUGUACCUCACGUG
UUUGACUUAAUCAUUUACUGGUUAAAGUCUGUUCAGUGCAAUCGUAGGACUUCUAAGCAA
UUAGUUGCACCCGAUACCGAUCAAUGGUACUGUUCUAAU
>eukarya.S.kluyveri converted from brown dataset ct file
CCGGAACAGUGGCAUUCCUACUACAAACCUGUUUGCACAAGGAGCGGUCGGCGUCAGUCG
CACCCUGCUCAGAAAUACAGGUGGGAAAUUCGGUGAAACGCGGCGGAGCAACUAUUUCCG
AGGGCCGUUCUCGGUCCUGAUUUCCGUGAGGAAAGCGUUUGGAAUUUAAACGCUUGGACG
UUGUCAUCAGAAAUACACCAGUCUCUUGGCUGGAUGGGAAGGCAGCGGAUGCUCCGUUUG
ACUGUGUUUAGCUUCGGCGACACAGGUCUGUUGAGUGCAAUCGUAGGACACUUCUUAUGA
GGUGAACCCGAUACCGAUUAUUGCCGGUGUUUCGUU
>eukarya.S.octosporus converted from brown dataset ct file
CAUGCCGGACGUACGGACAAACGCCGCACUUCCUCAAAUUCAGACGCACUUUUACAAGUG
UUACGCGCAUUGAGGGGGUAAGGUCGGAGGAACUUCUUCGUUGCAUGCUCGUGAGGAGCG
GAGGACGAAAGUCCUGCCGGGUGUACCAGAAAUUCGAUCUCUUGGUUCGUCCUUUGAGAU
CUUGAAACGCACCCGAGAAGAUGUCUUUUAGUGCAAUGUGCGGCACCUGUGAAAAGUCAG
GCAACUCGAUUCCGACUAAUCUUGUCUGUAUGUCUGGUAUG
>eukarya.S.pombe converted from brown dataset ct file
CAUGCUGGACGUACGGGCGAACGCCGCACUUCCUCAAAUUCAAACGCGUUGAAAAGCGCA
CAGCUCGUUGAGGGGGUAAGGUCGGAGAAACAUCUUCGUUGCGUGCUCGUGAGGAGCGAA
GAACGAACGUUCUGCCGAAUGUACCAGAAAUUCAAUCAGUAUGGCCUCGUUUGUCGUACC
UGAUUUUGAAACGCAUUCGAGAAGAUUUAUUUUAGUGCAAUGUGUGGCACCUGUUUGUCA
GGUAACUCGAUUCCGACUAAUCUUGUCUGUAUGUCUGGUGUGGU
>eukarya.S.servazzii converted from brown dataset ct file
GAACACAGAGGAUCGAUAAUGACCAGGAACUGUAACAGGUUCUGUUUCCUCGUGAGAGGG
GCUUGGGGAACCGAGUCUGGCGUUGCUAUAAGAAAUCUACAGCGUUGUUCGUUACUUGUA
ACGUGGCAACCCUGAUGGGAAUGGUAACGGAUGAUCCAUUUGACGUACUGCUACCACUUG
UGAUAGCGGUAAGGUCUGUUGAGUGCAAUCGUAGAGCAAAUGUUCGCAUUUGAA
>eukarya.S.unisporus converted from brown dataset ct file
GAACACAGAGGAUCAAUUAUCAAAGACCAGGAACUGUAAAGGGUUCUGUUUCCUCGUGAG
AGGGGCUUGGGGAACCGAGUUUGGCGUUGUUAUAAGAAAUCAACAGGGUUUGGUUUGGCA
UUUUUCGAAGUGGUUGGCCGAACUCUGAUGGGAAUGGCAACGGAUGAUCCAUUUGACGUA
UCACUAUUAACAAGUGAUAAGGUCUGUUGAGUGCAAUCGUAGAGCAAAUGGUAACACAUU
UGAA
>eukarya.T.delbrueckii converted from brown dataset ct file
UCCUACGAUUUAGAAACCUGUUUGCUAACGGAGUCUCAGGGCUCACACUAAUAGCAGGUG
GGAAAUUCGGUGAAUCACUGCGGAACCCGACAGAGCCUAACAAGCUUUGUCGACCGGUUG
CCUUGGCGACUUUUCCGUGAGGAGGGCCUGGGGAACCAGGCUCAUAUGGUCAUUGUCACA
AGAAAUCAACUCGGUAGUCCUGUACUAUCGAGGAUGGGAAGGCAAUGGACGUUCCGUUUA
ACUUGAUCUCAUCAAGGUUUGUUGAGUGCAAUCGUAGGACGGUCUUAGACCUGAA
>eukarya.W.fluorescens converted from brown dataset ct file
GUUCUCUCCAUCCAGACUUAUAGAUUGAAACUUUCCUUGAAAGUUUCGGCUUAUGAGUUA
CAAACUGCUCUUGAGAGCGUCCUUAGCGUGCAAACGCUGGGCGGUGCUAUCAGAAAUUUA
CCAGUCCUUACUUCGUAUUGGGACUGGAUGGGAAUGGCACUGCGGAUGGUUGGCCCUCUG
AAUGAGAGAGAGGGCUUUUGAGUGCAAUAUGCGAACUUGGAUAUUCCAAGAA
>eukarya.Z.bailii converted from brown dataset ct file
GAACACUGUGGGACACUAUGCCGACCCGCUGACUUUCUCGGUCAACGGGCCGUUUCCGUG
AGGAAAGUCUGGGGAACUAGGCUUGCAGCUGCUGUCACAAGAAAUCAACGCUCACAGUAG
CGGAUGGGAAGACAGCAGAGUUCCAUUUAGCUUGAACACAACGUUGAUUGUUUAAGGCUU
GUUGAGUGCAAUCGUAGGACAAGAA
>eukarya.Z.florentinus converted from brown dataset ct file
GAAUUCAGCGGGACGGCAAUGGGUUAGUCGUCAUGACUAAUUCGGCGCAUAACCGGUCGC
CUCUGCAGCGUAAGCUACAUUGGGGACUUUUCCGUGAGGAGGGAUCUUGGGGAACCAAGA
CCAUAUGGUUGUUGUCAUCAGAAAUCAACCAGGUUACGUAAGUUACCUGGUAUGGGAAGG
CAACUGUAAGUUCCGUUUGACUUGUGCUAAUUAGUAUAAGGUCUGUUGAGUGCAAUCGAA
GGACAAGUCUUAUAGAUUUGAA
>eukarya.Z.rouxii converted from brown dataset ct file
UCCUACGCAAUUUUACCUGCCUUCAUAAGGAACUCAAAGGGUUCAGUUAGUACUUAACUU
ACUAUAUAAGCAGGUGGGAAAUUCGGUGGAACUCUAAGAGACAAUCAGCCGGAUCUUUAG
CUUAAUUGUUAAAGAACUGUUUCCGUGAGGAAAGUCUGGGGAACUGGACUUGCAGCUGCU
GUCACAAGAAAUCAACGCCCUUUGUUGGUGGAUGGGAAGGCAGUAGAGGUCUCUUUUGGC
UUGGAUGCAAAUUUGGACGUCCAAGGCUUGCUGAGUGCAAUCGUGGGACAAAGAA
>plastid.C.paradoxa-cyanelle converted from brown dataset ct file
CGAAUUUAAUUAAUGAUUACAGAUUUAUUCAAUCUGAGGAAAGUCCGGGCUCCUAUAAAG
GUUAGAAUUGCUGGGUAAUUCCCAGUACGAGAUAUCGUGAGGAUAGUGCCACAGAAAAAC
ACCGCUUAAAAAUAUUUUAAGUAAGGGUGCAAAGGCUUGGUUAAAGCAAACCAGUUAGAU
UUCAAAAUCUAUACUUAGUAAACCCCGUUCAGGAGCAAAGUUUAGCGGAAAGUAAUUAAC
CUUUUUUCUUUCCUUAUAUUUAUUUUUUACUGCUAGAAAAAUUGAGUAAUUAAUUUUGAA
GACAGAUAAUCAUUUUAUAAACAAAACCCGGCUUAAAAUUAAGUUCGUUUU
>plastid.N.olivacea-chloroplast converted from brown dataset ct file
CUCAAGCAAAGCGAUUGCAGAGCAACUAGAAGAUGCUCUGAGGAAAGUCCGGGCUCCCUA
ACUAUUCCAGCUGCUGGAUAAUUUCCAGUGUGAUAUAAUCACGAGGAAAGUGCCACAGAA
AGAAACCAAUCAAAUCUCCAUCGAAUGGCUCACAAGCUCUAGGAGAUCUUGGAUUGGGUG
CAAAUGUAUUCUUGACGUGAGUUAAGCGUCUGGUAUACCCCAGUCGGGAGCAAGAUGAGG
UUAGUUUAUAGAGAAUAGACCAUAGACUAAUCUAUUCCAUUGCUCGAGAGGGUUCAUACA
GAACUCUCCAAUCAGAUAAUCUCCACACCUCUCAGGACCAAGCUAGAAACCAGUUUGAGC
CUCUCGAGAUUUGUACCGAACCCGGCUUAUUUCUUGAG
>plastid.P.purpurea-chloroplast converted from brown dataset ct file
AAGUAAACGUAGAUAGCUGCAGAUUUGAUUUAAUAUAGUCUGAGGAAAGUCCGGGCUCCA
CAAAUACAAUUUGUGCUGGAAAAACCCCAGUGUAGGAAACUAUGAGGAACGUGCCACAGA
AAUAAACCGCCAGAACAAAUUAUGUUAGCUGGUAAGGGUGCAAAGGUAAGUUAAAAGCUU
ACCAAAAAUACUGUAAAGUAUUUGUUAGGUAAACCCCAAAAACGGAGCAAAGCGACUAAA
UAAAUUUUUUGUAUUUUUCAGUAGUUUAGUCUAAAAUACUGCAUGAAGUUAUUGGCAACA
AUAACUCUAGAGGAAUAGCUAUCCUUCGAAAUACUUGUGCAAUGUAUUCGGAGAACAGAA
CCCGGCUUAUGUAGUACUUUUUA
>AER.PER converted from Zweib's SRP dataset 
CGCCCCCAGCCAUGGGGGCCCCGAAGGCGCCACGCGGGGGCCAGAAGAACCCGCCCCCAG
AGCUUGAAGCAGGCCAGCAAGGGCCUGCAGGGUACAAUGAACCCCGUCCCGCGGGGCCGG
CGGAGGCGGGCGGCCAGCCGGAGGGCCGGCCGAAGCCGCCGUAGCCGGGGCCACCCGGCG
AGGCCCGGAAGGGAGCAGCCGACCCCGGCCGACCGGCGUUCGCGGGGGGAACGGGGGGAG
AAGCCCUGCAGGGUAACCCUCUGGCCUGCUUCAAACUCUGGGAGCGGGGGCUCGGGGGCG
GGCC
>AGR.TUM converted from Zweib's SRP dataset 
GGGAGGUUGGUGGUGGACGAGCCACUCGCCAACCGGGUCAGGUCCGGAAGGAAGCAGCCC
UAACGAGCCAGGCACGGGUCGCCGUGCCAGCCUCCCACCUUUU
>AQU.AEO converted from Zweib's SRP dataset 
GCCCUGCGGCGGGACAGGGUGAACUCCCCCAGGCCCGAAAGGGAGCAAGGGUAAGCCCGC
CGUCCCGUGCGCAGGGU
>ARA.TH-A converted from Zweib's SRP dataset 
GUCGAGCUAAGUAACAAUAGCUUGUAACCCAUGUGGGGACAUUAAGAUGGUGGGACACUG
GUUCGGUUCCUCGGAUCGGUUCUGAUGUGGGCAUGUUUCUGAGCUGCCCAGUCCAAGCUG
UGAGUAAUUAGUGUUGAGUUGAGCGAAGGCUUGGCUCAUGCAGGUUCUAGAGUCGGAGGG
UAAUGCGUGAGGCUGGCUUCACAGAGCAGCGACUACUUCCCGCUUACAGCAGUGGACGGA
UCACGGUUUAGCGUCGCUCAGAACCACUAUGGCCUGCUGGUCCGAUCUCAUAUGAACCAC
CAUUUU
>ARA.TH-C converted from Zweib's SRP dataset 
GUCGAACUCAGUAACGCGGGCUUGUGAUCCAAGUGGAGACAAUAAGGGGAUGGGACGUUG
GGUCGAUCUCAUUGGGCCGGGUUCGGGUUGGGCUAUAUUCUGGCCCGCCCAUUCCAAGUU
GGGAGUUGAGGCAUGGGCUUCGAGCGAAGGCUCGGGUCUCAUGUCUUCUAGAGUGGGGGA
GACCGCGUGAGGCUGGUUUCACAGAGCAGCGUCCACCUCCCGCUCUUGACGGUGGAAGGA
UUACGGGCCAUUGCCUUCCGAGCCCACUAUGACCCAAUAAGCCGCUCCGAUUGGACCAUC
ACUUU
>ARA.TH-G converted from Zweib's SRP dataset 
GUCGAGCUAUGUAACGAGAGCUUGUAACCCAAGUGGGGACUAUAAGAUGGUGGAACACUG
GAUCGGCCCACGGGUCGGAUUUGUUGUUGGCAUAGGUCUGGACUGCCCAAUCCAAGCUGU
GAGUGAACCGUAUGAACCAAGCGAAGGUUUGAUCCGUACGGUUGCUAAAGGUUGAGGGUA
UUGCGUUAGGCUGGCUUCACAGAGCAGCGACUACCUCCCGCUCUCAGCAGUGGACGGACA
ACGGUUCGACGCCACACAAAUCCACUAUGGUCCGCUGGCUCGUAACCCGCUUGAACCACC
AUUUU
>ARC.FUL converted from Zweib's SRP dataset 
GGUGGGCUAGGCCGGGGGGUUCGGCGUCCCCUGUAACCCGAAACCGCCGAUACGCGGGGG
CCGAAGCCGAGGGGAGGCCUGUCAAGCGGGCGGCAGCGGUUCCAGGCACCGCAGAGUCCU
CGUCCCGGAGGGCCGGCGGUUAUGGCCGGGCUGCCCGGAGGGGCUGUCCGCCAUAUUAGC
CGGGGGGAACGGCCCAGGCCCGGAAGGGAGCAGGCUAACCCCGGACGACCGGCGCUUCCG
GGGGUGCGGGGAGGAGGUGCCUGGGGCUUCAAGCCGCCCGUAAGGCAGGUCGACCCGAGG
CGUGCCCACC
>BAC.ALC converted from Zweib's SRP dataset 
UUUGCCGUGCUAAGCGGGGAGGUAGCGGUGCCCUGUACUCGCAAUCCGCUAUAGCAGGCU
GAAUCCCUUCUAGAGGUUUUGUCACCGUAGGCUCUGCCCUAAGUAAGUGGUGUUGACGUU
GGGUUCUACGCAACGAAAACCCACGAACCCUGUCAGGUCCGGAAGGAAGCAGCAGUAAGU
GGCCCCUUUCGUGUGCCGUAGAGUCGCUGGGCCGAGCUAACUGCUCAGGUAACGCUAGGG
UGGCAUGAUCGACAGAAGGUGCACGGUA
>BAC.BRE converted from Zweib's SRP dataset 
UCUACCGUGCUAGACGGGGAGGUAGCGGUGCCCUGUAACCUGCAAUCCGCAAUAGCCCAG
GUGUGAAUUCCUAUCCUAGGUUUUCUUAUGUGAGGCUGCCGUUGAUGGCGGCGGUGUUGA
GGAGCGGGUCCUGUGCAACGCGAACCCAUGAACCUGGUCAGGUCCGGAAGGAAGCAGCCA
UAAGUGGAUCAUCGCGUGUGCCGCAGGGUAGCCUGCUCUGAGCUGCUACCAUAAGUAACG
CUCGGAUAAGGAUUAUCGAAGAUAGGUGCACGGUA
>BOR.BUR converted from Zweib's SRP dataset 
UGGGUUCGAAUCCCAUUCUCUCCGAUUCCUAGGACCCGUACUAUCAAGUAUUGCUGAAUC
CCGUCAGGACUGGAAGGUAGCAGCGGUAAGCGAUUUUUUUGAUGAGUACGUAAGUCUUAG
GUUUAAUUUUGAACCCAAAUGCAAUGUUUUGCUUU
>BUC.APH converted from Zweib's SRP dataset 
GGAGAUUUCUGUUAGUCCUAAACACUGUUAAAUUGAAUAAUUGGUCAGAUCUGGAAAGAA
GCAGCCAAAUCAAUCGAUACAGGUGUUUUGAUAUAGCUAACAGAAUCUCCUAUA
>CAE.BRI converted from Zweib's SRP dataset 
ACCGGGUGUCGUGGCGGGCGCCUGUGAGUCAGCUUCUUGACGGUAGACAAGUGUGGAUGG
AGUGAAGGGAGGAGUCCUGUGGGUGUUGUCGGCAACGGCGACCGAGCGUCCGUGCCAAGC
GCUGCGUCGCCAGGGGUCUCCGGUCGGAAGGCUGGCGGUCCCGGGCGCAUAAGGAGUGGU
GCACGGCUCAGGGCCGAAAGGCAGCAGGCAAAAGCCACCGCGCGGUGCAGUGGCCGGAUA
GCGCUUGUGAGUUGUCGCUCGCCCACAGCCUCUCUGAUACCUUCAGACCACUUGUCAUU
>CAM.JEJ converted from Zweib's SRP dataset 
AGCCUUUUCUUAGACCUGUGCAAUGCUAUUUUUAAGCACCGCUUCAGGGUGGGAACACAG
CAGAGCACUUGAUUUUAGUGUGUGCCGCAGUUAUCUGGGGAAGGGUUA
>CAN.SPE converted from Zweib's SRP dataset 
GCCGGGCGCGGUGGCGCGCGCCUGUAGUCCCAGCUACUCGGGAGGCUGAGGCAGGAGGAU
CGCUUGAGCCCAGGAGUUCUGGGCUGCAGUGCGCUAUGCCGAUCGGGUGUCCGCACUAAG
UUCGGCAUCAAUAUGGUGACCUCCCGGGAGCGGGGGACCACCAGGUUGCCUAAGGAGGGG
UGAACCGGCCCAGGUCGGAAACGGAGCAGGUCAAAACUCCCGUGCUGAUCAGUAGUGGGA
UCGCGCCUGUGAAUAGCCACUGCACUCCAGCCUGUGCAACAUAGCGAGACCCCGUCUCU
>CAU.CRE converted from Zweib's SRP dataset 
GGAGAUCGGCGCGGACGGAGUCCUCGCCAACCUGGUCAGGGCCGAGAGGCAGCAGCCACA
ACGAGAUCACCUCUGGGUCGUCUGCCGGUCUCCACCUCAUUUUCCUCGAAAUU
>CHL.MUR converted from Zweib's SRP dataset 
GUAAGUCGGGGACCUCUUAAGAUGAGAGACUUCUGAACCGGGUCAGGAUCGGAAGAUAGC
AGCCCUAAGGAAAGGCCUUUUGUGCUAAGAGUCUUCUCUGACUUAC
>CHL.PNE converted from Zweib's SRP dataset 
GUAAGUUGGGGGCCUUUUAAGAGAAGGAACCUGCGAAUCGGGUCAGGACUGGAAGGUAGC
AGCCCUAAGGAGAGUUUUCUUUUGCUAAAAGAAUGUUCUCCAACUUACUC
>CHL.TEP converted from Zweib's SRP dataset 
GGAGAGUAAGUCCUAUACAGCAUUCUCUUGCCCAACCAUGUCAGGUCCGGAAGGAAGCAG
CAUCCGGUAAUGUGAGUGCGUGAUAUAGUCAGCUUGCUCUCCUUUU
>CIN.HYB converted from Zweib's SRP dataset 
ACCGGGCUUGGUAACGCUAGUCUAUAACUCAAGUGAGGGUAUCAAAGUGGUUGAACUUUG
AGCUUGGCUUAGCUAGUUGGGUCUGUAGACACCGCACCUGGCUUGCCCGUUCCAAGUCGA
GAGUGGGUUCAUGUUUCCUGAGCGAAGGCUCGGGUGAUGUGAGCUUUAGAAUCGGGGGGC
AAUGCGUUAGGCUGGUUUCACAGAGCUGCGAAAACCUCUACCUCUCGACUGUGGAAGGAU
UACAAGCCGGAGUGUCUUAGGCUCAUAUAACCAGCCUGGCUAGCCCAACAGGACACCCAU
UU
>CLO.ACE converted from Zweib's SRP dataset 
GUGCUAGACGGGGAGUUAGCGGUGCCUUGUACCUGCAAUCCGCUGUAGCAGGGUUGAAUU
CCUUGUUUGAGGCUAUAAUUUGUGGGGUUUGCCUCAUCUUGGUCAAUGUUGAGAAUUGGG
UCCCACGCAACGGAAAUUCAUGAACUCCGUCAGGUCCGGAAGGAAGCAGCGGUAAGUGAA
AUCUUCCGUGUGCCGUGGAUAAAUCUGAUUUGAGUUGACCAGGUGAGUAACACUCAUAGA
UUAUUGUCGAUUCAAGGUGCAC
>CLO.PER converted from Zweib's SRP dataset 
GCCGUGCUAGAUGGGGAGUUAGCGGUGCCCUGUAACCUGCAAUCCGCUACAGCAGGAUCG
AAGUCCUCAUAGAGGCUCUAACUUGUGGAGUCUGCCCUAUGUAAGUGGUGUUGAGAGUUG
GGCCCCACGCAAUGGAAACCUGUGAACCUCGUCAGGUCCGGAAGGAAGCAGCGAUAAGCA
GUCAUUUUCAUGUGCCGUGGAUACGUCUGGCUUGAGCUAACUGCAUAGGUAACGUUCAUA
AGUUAUUGUCGAAGUGAGGUGCACGGUU
>DEI.RAD converted from Zweib's SRP dataset 
GCAUUGCUGGUGCAGCGCAGCGCGGACGCCCGAACCUGGUCAGAGCCGGAAGGCAGCAGC
CAUAAGGGAUGCUUUGCGGGUGCCGUUGCCUUCCGGCAAUGCUUUU
>DRO.MEL converted from Zweib's SRP dataset 
GACUGGAAGGUUGGCAGCUUCUGUAAUCACGCUUCUGUGAGGUCUGAUUGUGGGAUGGCC
UGAGGCUGGGAUCUACUGCGUAGCGGACCAGCUCAUGUUGACGGAACGUCCGCACUAAGC
UUGCCAUCAAUAUGGGUGCCAUGGAGGAGUCCGUGGCAUUCAGGUUGGCUAAGGAGGGAU
GAACCGGGCCAGGGGUGAAAACCAGCAGCCAAGAGUUCCCGUGGUAGGCAGUAGUGGGAU
AGCGUACCGGAGUGGACUGCCGUUAUCAGCCCAACCGAUAUGGUUGGACCACAAUCUUU
>ESC.COL converted from Zweib's SRP dataset 
GGGGGCUCUGUUGGUUCUCCCGCAACGCUACUCUGUUUACCAGGUCAGGUCCGGAAGGAA
GCAGCCAAGGCAGAUGACGCGUGUGCCGGGAUGUAGCUGGCAGGGCCCCCACC
>FUS.NUC converted from Zweib's SRP dataset 
GCCCUUAGGGGAUAUGAUAUAUUAUUGUCGAACCGUGUCAGAUCUGGAAGGAAGCAGCAC
UAAGAUUUAUAGUAUAUGCAUGUCUUCCUAGGGGUAUCU
>GYN.AUR converted from Zweib's SRP dataset 
ACCGGGCUUGGCAACGCUUGCCUAUAACUCAAGUGAGGGUAAGAAAAAGGGUUGGAAUUG
AAAGGG
>HAE.DUC converted from Zweib's SRP dataset 
GGGGUAUUAUUGGUUUCUCGCAGCAGAAUUCAGCUUACUUAGUCAGGGCCGGAAGGAAGC
AGCUUGGGUUGAAUUUCUGGGUGCCGGGAGUCGCUGGUAAUACCCCACCUUUUUGGUAAA
AGGUAAUACCG
>HAE.INF converted from Zweib's SRP dataset 
GGAAACCUUCUCGGUCUCUCGCAACGGUGUCUGGUUUACUCGGUCAGGUCCGGAAGGAAG
CAGCCAAAGUCGGAAUUACUGUGUGCCGAGAAGAAGCUGGGAAGGUUUCCGCC
>HAL.HAL converted from Zweib's SRP dataset 
GGACUAGGCCGGGCGGUUUGGCUCCGCCCGACACCCGUGAGACAGUCAUCAGCGGGGGCC
GAACACCGGGCGCGUCCGACCGCCGCGGUCGGCCCCGGAAGCCAACGUGGAAGCCUCGUC
CGUCGGGGACGGCGGUCCGCGGCGUGCGCCCGCAGGGGCGUUCCGUCGUGGUUCGACGGU
GGCAACCCGCCAGGCACGGAAGUGAGCAGCGGACCACCGAACGCCCGUCGCUCGACGGGU
CGCGGGGUGGAGAAGGCGACCGGGACUACCCGGCCGGGAACGCCGGGCUACCCCGACUGU
CCAC
>HAL.VOL converted from Zweib's SRP dataset 
GGACUAGGUCGGGCAGUUAGGCCCUGCUCUUCACCCGCGAAAUAGGUCUUUAGCGGGGAC
CGAACACGGGCGCGUCCGGUCAGACCGGCGCGGGCCCCGGAAGCCAACGUAGAAACCUCG
UCCUUCGGGGACAGCGGUUCCGCGUACCCCUUCCGCAGGGAAGGGUUCGCGCGGUUUAUC
GGUGGUACCCCGCCAGGCGCGGAAGCGAGCAGCGGACCAUCGGACGUGCGUCGCUCGAGG
GAUCGCGGGGUGGAGGAGGCAACCGGGAUUCCCCACGUCGGAACGCCGGGCAACCUCGCU
GUCCAC
>HEL.PY-A converted from Zweib's SRP dataset 
CUCUUAUUUAGACCUAUGCAAUAGGAUUUUAGGGUAACGCUUCAGGGUAGGAAUACAGCA
GAGUCCCCUAAUUUCUUGUGUGCCUUAGCCAUCUGAAUAGGAG
>HUM.JA-A converted from Zweib's SRP dataset 
GGCCUAGCAACGUGGGCCUGUAACCCAAGUGGGGGCAUGUGGGAGAUGGGACUUUGGGUC
AGCCCAUUGGAUCGGGUCCAGUGUUAGCUGCUUGCUGGUCUGCCCAUUCCAAGCCGAGAG
UUGGGCUGUGUGAUCUGGGCGAAGGCUGGGGUCGCACAGCUCCUAAAGAGGAGGGCAAUG
CGUGAGGCUGGUUUCACAGAGCAGCGACCACCUCCCGCUCUCGGCAGUGGAAGGAUAACG
GGUCGGUGCUACUUGGGCCACCAUGGUCACUGCAUGCACUCUUAAUCAGACCAUCUCUUU
U
>LAC.LAC converted from Zweib's SRP dataset 
GGAGCAAUAAGUUUCUUACGAAGCGUGUCAGGACCUGACGGUAGCAGCACUAAGUAUGGA
GCUUAUGUGCUCUUUUU
>LEG.PNE converted from Zweib's SRP dataset 
GGUGACUCUAUUGGUCCCCUCGCGACGAUAGAUUGUGAACCCCGUCAGGCCCGGAAGGGA
GCAGCGGUAGCAGUUGAUGCGGGCGCCGGGGUGUGGCUCUUAGAGUCGCCGCC
>LEI.MAJ converted from Zweib's SRP dataset 
GCCGGAGCUCUGCUCUGUAACCUUCGGGGGCUAACCAGGCUUAGCGGGGAGGACGUGGAC
CAGCGAGGGUGAUUUGCUGCGUUGACGUGGUGCUCUGCUUGGCUGUGUGUCGGUGUGGCU
UGCCCCCCUGCAGAGGGUGGCGCGGGUCCGCCGUUGAAGCGAGGGAACCGGGUCAGGCCG
GAAACGGAGCAGCCCACCCCACGCACGUCCGCCGUUGCAGAAUCACACCGCGGAGCAUGU
CCGCACUUGAGCCCCACGCUUCGUCGCGAAGCCUU
>LEP.COL converted from Zweib's SRP dataset 
GCCGGAGCCUUGCUCUGUAACCUUCGGGGGCUUUCACCAGCUGAACAGGGAGCUGUCUGG
ACCAGCAUAGGGUGCUUGCGGCGUUGACGUGGUGCUCUGCUUGGCUGUGUGUCGGAGGCC
UCCGGGUGCCCCCUUGCAGAAGGGGCGCGCCCCCUCCGUUAAAGUAGAGGAACUGGGUCA
GGCCGGCAACGGAGCAGCCCACCUCGCGCACGUCUGCCGUUGCAGAACCACACCGCGGAG
CCUGUCAUCACCUGCGCCCCAGGCGAUCCUGUGAAGCUUU
>LIS.INN converted from Zweib's SRP dataset 
UUUGUCGUGCUAGACGGGGAGGUAGCGGCGCCCUGUAACCCGCAAUCCGCUCUAGCGGGG
UUGAAUUCCUCAUUUGAGGCAUCGUAAUUGUUUGGUCUGCCCUUGACAAGUGGUGUUGAA
GGUUGGGUCUUGCGCAAUGGGAACCUGUGAACCAUGUCAGGUCCGGAAGGAAGCAGCAUU
AAUCAGUGCUUCUCAUGUGCCGCGAGGUUGCCUGGCCCGAGCUAACUAUCAAGGUAACGC
AGGUGAUUGCAUGUCGAGGUGAGGUGCGCGACACUAA
>LYC.ES-A converted from Zweib's SRP dataset 
GGCGAGCUUAGUAACGUGGGCUUGUAAUCCAAGUGGAGACAUCAAAGUGGUUGAAUAUUG
GGCUUUACCAGAAGGUUGGGCUUGGUGGGCUUAGUUCUGGCCUGCCCUGUCCAAGCACAG
AGUUGGAUCUCGAGGCCCAAAUGAAAAUAUGGGCUUCUUGAUUCCUAAAGUGGGGCGGAC
CGCAUGAGGCUGGCUUCACAGAGCAGUGAACGCUCCCGCUCUGUGCAGUGGAAGGAUAAU
GGGUCGGUGUCUUAUCAAGUUCAGUAACGCCUAAUGGGUUGCUCCAAUAAACAACCACCU
UU
>LYC.ES-C converted from Zweib's SRP dataset 
GCCGAGCUCAGUAGCGUGGGCUUGUAACUCAAGUGAGGGCAUCAGUGUGGUGGAAUGUUG
AACAUGCCCAGAAGGUAGGGCUUGUGUGACAAUUCUCUGGCCUGCCCUGUCCAAGCAAAG
AGUUGGGUCUUGUGGGCCAAGCGAAGGCUUGGGCUGCUGGGCUCCUAAAGUGGGGUGGAC
UGCGUGAGGCUGGUUUCACAGAGCAACGAAUAGCUCCCGCUCUGUGCAGUGGAAGGAUAA
CGAGCCAGUGUCAUAUAAGUUCAACGAAUGUCUGAUGGGCUGUUCUAGUUAAACUACCAC
AUUU
>LYC.ES-F converted from Zweib's SRP dataset 
GCCGAGCUUUGUAACGUGGGCUUGUAACCCGAGUGGGGGCAACAAUGUGGUGGAAUGUUG
GGUCCAUCUUGAUGGAUGGGCUUGAAGGGCUAAUGUUCUGGCCUGCCCUGUCCAAGCACA
GAGUUGGGUCAAGUGGUCUAUACGAAAGUAUAGCCACUUGGCCUUUAGAGUGGGAUGGAC
UGCGUGAGGCUGGUUUCACAGAGCAACGACUAGUCCCCGCUCUGUGCAGUGGAAGGAUCA
CGGGCUAGUGCUCUUUGAGUCCUAACAAAAACCUGAUAGGUUGCCUAAUUAAACCAUCAC
UUUU
>LYC.ES-L converted from Zweib's SRP dataset 
GUUGGGUUGACCCAGAUGGUUGGGUUCGGUAGGCUUAUAGUCUGGCCUGCCCUCUCCAAG
CAUGGAGUUGGAUCACGUGGCUUAGUCGAAAGACCUGGGUUGCUUGAUUCCUAAAGUGGG
GUGGACUGCGUGAGGCUGGUUUCACAGAGCAACGAACAGCUUCCGCUCUGUGCAGUGGAA
GGAUAACGGGUCAGUGCUCAGCGAGUCCAGUUAACGCCCUGAUGGGCUGCUCCAACUAAA
CCACCACUUU
>MET.ACE converted from Zweib's SRP dataset 
UGAUGAGCUAGUCCGGGUAGCCCGGCGUUACCUGUAACCCGAAAUCGCCGAUAUGCGGGG
GACGAAGCCAAUGGAAGAUGCGUCAAAGGGAUUCCAGCCUGUGAUCUCAACUGAGAAACC
CCGUCCUGCUUGGAUGAUGCAGGUAUGUGGACUUGCUGGAAAACAGGUCCUCAUACCCUA
ACUGCGGAAACCGGUCGAGGCCCGGAAGGGAGCAGACUCACUGUGGGCAACCGUCGCUUG
CGGGGUCGCGGGGUGGAGAAGAGAUUCCAGUCUACUGAAAUCUCCCAGAUACAACGACCU
GCGGUGUGCUCAUCA
>MET.FER converted from Zweib's SRP dataset 
AGGCUAGGCCGGGGGGUUAGGGGUCCCCUGUAAGCGCAAAUCCCCUAUAUGGCGCGGCCG
AAGCCCAGGAGGCGGCAAGACCGCCAGACAUCGGCCUGAGGGUUAAACAAUGAAGCCUCG
UCCCACAGGGCCACCGGUGGCGAGGGUCCAGCUGGAGGGCUGGACCUAAUCGCCUUUGCU
GCGGGAACGGGUCAGGCCCGGAAGGGAGCAGCCCUACCGCAGACGGAUGGUGCUUGUGGG
UCAACGGGGUGGAGUCUAUAACCCUCAGAUCACCGGUGUCUGGUGGUCUUGUCCACUCCU
GGGCGUGCCU
>MET.JAN converted from Zweib's SRP dataset 
GGUGUGCAUGGCUAGGCCGGGGGGUUGGGCGUCCCCUGUAACCCGAAAUCGCCCUUAUGC
GGGGGCCGAAAACUUGGGGGCGGCAUGUCCUCCAGUCCUUCCUUCCCAGACUCCUCGAUG
AGGUCUCGUCCCGUGGGGCUCGGCGGUGGGGGAGCAUCUCCUGUAGGGGAGAUGUAACCC
CCUUUACCUGCCGAACCCCGCCAGGCCCGGAAGGGAGCAACGGUAGGCAGGACGUCGGCG
CUCACGGGGGUGCGGGACGGAGAAGGAAUCUGGGGGCGAGGGAGGACUGGAGGACAUGCC
CACCCCAAGGAAGCCAUGCACACCACUUUU
>MET.KAN converted from Zweib's SRP dataset 
GGGCUAGGCCGGCGGGCUGGCGGUCCGCUGUAACCCGAAAUCCGCCUCAUGCGGGGGCCG
AAGCCGAGGGGGCGGCCCGGUCCCCCGGAGUACCGGCCCCCCGGACCCGACCGAUGACCC
UCCGGCCCCCCGGGGGCCCGGGGUGGCGGGGCCGCCGCCGGAGGGCGGCGCGCCACCGCC
UUUGCCGGGGCACCGGGUCAGGCCCGAGAGGGAGCAGCCCACCCCGGACCCGCGGCCGCU
CGGGGGUCGCCGGAGGCAGGUCGGCCGGGGGAGUACCGGGCUCCGGGGGCCGGGUCCACC
CCUCGGCGCGCCC
>MET.TH-A converted from Zweib's SRP dataset 
UGGGCUAGACCGGAGGGUUAGGGGUCCUCUGUAAGCGCAAAUCCCCUAUACGGCGCGGUC
GAAGUUCAGGGGACGGCUGAUCGACUGUUUAUCGGCCCUGCUGAUUGGUGUCGAAGCCUC
GUCCCGCAGGAUCAGUGGUGAUGGGGCCCUGACUGGAGGGUCAGGGUAAACCAUCUUAGU
CAUGGGAACGGGUCAGGCCUGGAAAGGAGCAGCCCUACCAUGGACAGCUGAUGCUUGCGG
AUUAACGGGGUGGAGCCAGUCAGCGGGAUCACCGGUAAAUGGAAGGUCUGUCAACCCCUG
AACGUGCCCA
>MET.VOL converted from Zweib's SRP dataset 
UGGCUAGGCUGGGAGGUUAGGCGUCUCCUGUAACUUGAAAUCGCCUUUGCGAGAGCCGAA
AACUUGGGGGCGGCAUAAGUUCCCAAAUUUCAUUCUUAAUUAGUAUGUCGACGUUUCGUC
CUUUGGGGUAAGAUGGUAAGAGACUCUCUUUCUUAAGAAAGAGUCAAACUCUUUUCGUAU
UUCGAAACCCGCCAGGCCCGGAAGGGAGCAACGGUAGAAUUUACUUCGACGCUCAAGGGG
UAGCGGGGCUGAGUACUAAUUAAGGCAAAAUGAGAUUUGGUGCUUUUGUCCACCCCAAGG
AAGCCA
>MIC.LUT converted from Zweib's SRP dataset 
GGCCCCUACGUGGUGUCAUCUCGCUGAACUUCCCCCAGGACCGGAAGGUAGCAAGGGUAG
GUGGGCUCUGGCAGGUGCGUGAGGGGUCUUCACGUUU
>MUS.MU-B converted from Zweib's SRP dataset 
GAGCCGGGUGUGGUGGCGCACACCUUUAAUCCCAGCACUCGGGAGGCAGAGGCAGGCGGA
UUUCUGAGUUCGAGGCCAGCCUGGUCUACAAAGUGAGCUCCAGGACAGCCAGGGCUACAC
AGAGAAACCCUGUCUC
>MYC.CAP converted from Zweib's SRP dataset 
AGCCGCGAUAAGAAUAACAUCUGAAUGAGUUAGGACCGGAAGGUAGCAGCUAUAAGGAAA
AGUGUUCUGUAUUGCGGUU
>MYC.GEN converted from Zweib's SRP dataset 
AGAACCAUCACAUCAUUAGAGUCGAAUCAUGUCAGGCCAGAAAUGGAGCAGCAUUAAGAC
UUGUCAGUGAGUGUGAUGGUUUU
>MYC.LEP converted from Zweib's SRP dataset 
GGACCCCGCGCGGCGUCUAUCCUGUGAACUCCCCUAGGGCCGGAAGGCAGCAAGGGUCAA
UGGGCUCUGUCGGGUGCGCGGGGUCC
>MYC.PUL converted from Zweib's SRP dataset 
GCCUUUAGAACAAUAACCUCAUAACCCGGUCAGGACAGAAAUGGAGCAUCCGCAUUGAGA
AGUGUUGUGUCUUUAGGUCUUUU
>NEI.GON converted from Zweib's SRP dataset 
GCGGGUCUCCCCGCAUGGCAAAUCGGAACACCGGGUCAGGGGCGGAAGCCAGCAGCCCAC
UCCGAUGCGCCAGUGCCGGGGGUUUGGUCCGC
>NOS.SPE converted from Zweib's SRP dataset 
GACCUGGAUCUAUGCGACUGCAACGCCUAAACCUUGUCAGGACCGGAAGGUAGCAGCAAC
ACAGGAUGCUUGUGGUAGGCGUAGUCUCCGGGUCGCCCUAUU
>ORY.SA-A converted from Zweib's SRP dataset 
GCCGAGCUCAGUAGCGAGAGCCUGUAACCCAAGCGGGGGCACUAAAGGUGGCUGCGGAUG
UUUGGUGUGGAUUCUGAUCCUGGGCCCCAUGUUGUUGUAAUCUUGCUGGCUUGCCCGUUC
CAAGUUGCGUAGUGGGCCGGAGGGGCUUUGGCGAAGGCCUUUGCUUUGCUUCUCCGGCCC
UAAAGUGGCAGGCACAGCGUGAGGCUGGCUUCACAGAGCAGCGAUCACUGCCCGCUUCCA
UCGGUGGAAGGAUAACAGGCUGCUGCACCUUGGGCCCGCUUCUGGCCCAGAGUCCCUCUA
CAACAGACCACCAUCUUU
>ORY.SA-B converted from Zweib's SRP dataset 
GCCGAGCCAGGUAGCGUUGGCUUGUCACCCGAGCGGGGGCAAUAAGGUGGUGUUGGAUGC
CUGGUCGUUUGCGCUUGGGGUCUGCGCCUGUGGUUUGCACUAUGCGGCCCGCCCGUUCCA
AGUUGCGUAGCGUGUGUGGGGCGCCUGGGCGAAGGCUCGAGCGUCCCUGCACCUAGAGUG
GCGGGUAUUGCGUGAGGCUGGUUUCACAGAGCAGCGAGUACCGCCCGCUUCCAACGGUGG
AAGGAUAACGGGCCGCUGCAGCCCUGGCCCGCUUCCGGCCCAAGUGCCUUCCAUGGCAGA
CCACCACCUUU
>PER.AME converted from Zweib's SRP dataset 
GAUCCGUAACGCGAGCUUAUAACUCGAGCGGGGGCUAUAAAGGUGGUGUGGAACGAGCUG
ACUCGACCUGCCGGGUUGGGCCAGGGACUGCGGUGCUGGCUCGCCCGUUCCAAGUCGGGU
AGUGGGCCAUGUGGCUUGGGCGAAGGCCUGGGUUUCUUGGCC
>PRO.MA-A converted from Zweib's SRP dataset 
GACUCGGGCCCAUGCGGCUUCGACGCCUAAAUCUGGUCAGGACCGGAAGGUAGCAGCCAC
AAGGGAUGCUUGAAUCUGGCGUGGAUUCCGGGUCACCUAAA
>PSE.AER converted from Zweib's SRP dataset 
GGUGGCCCUGUCGGUCCCCCCGCAACGAUUACCCGUCAACCUGGUCAGGUCCGGAAGGAA
GCAGCCACAGCGGGAACAUCGUGUGCCGGGGUGUGGCUGGCGGGGCCGCCUCC
>PYR.ABY converted from Zweib's SRP dataset 
CGUCCCCUGUAACCGGAAACCGCCGAUAUGCCGGGGCCGAAGCCCGAGGGGCGGUUCCCG
AAGCCGCCUCCGGAAGCCAGGGCCGAACGAUGAGUCCUCGUCCCGCGGGGUGCCCGGUGG
GGGAGGCACGGCUGAAGGGCCGUGCUAACCCCCUUUAGGCCCCAAACCCCGCAAGGCCCG
GAAGGGAGCAGCGGUAGGGGCCACGGAGCACGCUCGCGGGGGUGCGGGGAUGAGGUAGGC
CCUGGUGAAAGGAGGCGGUGGAGGGUUCCCACCCUCGGGCGUGCCCGCCGCCGCUAG
>PYR.OCC converted from Zweib's SRP dataset 
CGGGUAGGGCCGGGGGCUCGCCCUCCCCCGAGCCCCGAAAUGGGCGUAAUGCGGGGGCCA
GUAACCCGCACGUCGGCCGUAGUGGUCCAGGGCAGACCCGGCCGACCCAUGACCCCCGUC
CCGCGGGGCCGGCGGCGCGGAGCCCCCUCCGGAGGGAGGGAGGCUACCGCCCUUACCGGG
GGAACCAGGCCAGGCCCGGAAGGGAGCAACCUAACCCCGGACGCCCGGCGUUCGCGGGGC
CACGGGGUGAGGCAACGGCCGGGCCCCCUGCCCUGGGCCCCUACGGCUGGCGUGCGGGGG
CCGC
>RAS.SOL converted from Zweib's SRP dataset 
GACGGGCCUCCUCGCAUGGUGGCGCGGUCAACCUGGUCAGGUCGGGAACGAAGCAGCCAC
AGCCGUUUUCCGCCAGUGCCGAGGGUCAGGCUCGUCCCCCUUCU
>RIC.CON converted from Zweib's SRP dataset 
GCUAGUAGUGGGCAUUGUACCUGUUUAGUCGGUCAGGUCUGAAAGGAAGCAGCCAGAGUG
GGAUUCGAUGGGUCAUUACUAG
>RIC.PRO converted from Zweib's SRP dataset 
GCUAGUAGUGGGCAUUGCUCUUGCUUAGUUGGUCAGGUCUGAAAAGAAGCAGCCAGGGUA
AGAUUCUGUGGGUCAUUACUAGU
>SCH.POM converted from Zweib's SRP dataset 
CGCUGUAAUGGCUUGGUCGAAGUGUUUAGUACUCCCAAUAGUGCAUGUUCGGUGGUCUCG
GGUUCGAGUCUCGCUUUCGAUCCCUCGAUCUGCCACGUCUGUUCGAAGAGUAGUCUUCGU
GGCAACUGGCAGUUAAACCGUGUAGUACCGAUGGAGGUUGGAAACAAUGCACAUCACUAC
CGGGUCUUGGGCAGUGCGAUAGCGAUGGGAUUCACCUUCGCAGGAUGUGCAUGGAAGUAU
AAACACAACGGUCGUU
>STA.AUR converted from Zweib's SRP dataset 
CCGUGCUAGGUGGGGAGGUAGCGGUUCCCUGUACUCGAAAUCCGCUUUAUGCGAGGCUUA
AUUCCUUUGUUGAGGCCGUAUUUUUGCGAAGUCUGCCCAAAGCACGUAGUGUUUGAAGAU
UUCGGUCCUAUGCAAUAUGAACCCAUGAACCAUGUCAGGUCCUGACGGAAGCAGCAUUAA
GUGGAUCAUCAUAUGUGCCGUAGGGUAGCCGAGAUUUAGCUAACGACUUUGGUUACGUUC
GUGAAUUACGUUCGAUGCUUAGGUGCACGG
>STR.MUT converted from Zweib's SRP dataset 
GGAGCAACAGCUUUGCGUGAAGCGGGUCAGGGGAGGAAUCCAGCAGCCCUAAGCGAUGUA
AGCUGUGUGCUCU
>SUL.SO-A converted from Zweib's SRP dataset 
AUGGUCAGGUAGGGUGGAGGGUCUCGCCAGCCCUUAUACCCACAUGGCGCAACGUGGGCA
CCAGUAACUCCUAUGCUAUAAUACCUGCUCUUCGAGAUCCCAGUCUAACUAUGAUCAUCG
CCCGACGGGGCGAGAUAGUCGUGGGUUCCCUUUCUGGAGGGAGAGGGAAUUCCACGUUGA
CCGGGGGAACCGGCCAGGCCCGGAAGGGAGCAACCGUGCCCGGCUAUCCGCGUUCGUCGG
UCUCCGAUAGGAGGAAGACUGGGGGUAAAUCUCGGGGAGUAAGGGUUAUGGCAUAGGGGA
GCUGACCAU
>SUL.SO-B converted from Zweib's SRP dataset 
GGGGUCAGGGAGGGUGGGGGAUCUCGCCAAUCCCUAUUACCCGCAAGGCGUAAUGCGGGC
ACCAGUAACUCCUACCCUAUGGUGUCUCCUAUCUGUAGGUCCCAGUGGAGCGAUGAAGCC
UGCCCAGCGGGGCUUGGCGGUCAUGGGCUUUCUCUCCGGAGGGAGAGAAAGUACCAUGAU
AGCUGGGGGAAUCGGCGAGGCCCGGAAGGGAGCAGCCGUGCCUGGACGCCAGCGUUCGCU
GGUCAACAGCCAGAGUGAAACUGGGGUAAACCUAUAGAUAGGUAGGCCAUGGGGUAGGGG
GUCUGGCCCCAU
>SUL.TOC converted from Zweib's SRP dataset 
GGGUCGGGUAGGGUGGGGAGUCUCGCCAGCUCCUGUAACCCCGUGGCGUAAUGGGGCACC
AGUAACCCUUAUGCCAUGAUACCUACCUCUCUAGAUCCCAGCUGAACGAUGAGCACCGCC
CGGUGGGGCGAGACGGACGCGAAUCUCCUCUCUGGAGGGAGAGGGGAUAUCGCGUCAACC
GGAGGAAUCGGCCAGGUCCGGAAGGGAGCAACCGUGUCCGGCCGUCCGCGUUCACCGGUC
ACCGGUGUGAGAAAGGCUGGGGGUAAAUCUAGAGAGGAAAGGAUCAUGGCAUAAGGGGGC
CGACCCAU
>TET.ROS converted from Zweib's SRP dataset 
GCCAGGGUAGCAAUGCCUGUGACCUCGUGUGGCAUAAACAAUGUAGUUAGAAUAGUCAGA
GUAUGAGAGUUUGAUGAGACAGUUUGCUAAGAGUGUGCCCGUUCCAAACAGUGAGUUGCU
AUGGUGGAAACCUAGUAAUAGGACUUCACCAGGGCAUUAAAGAGCUGAGGAACCGCCUCA
GGCUGGCAACAGAACAGGGAAAACUUGCCGCUUAUUGUGGUGGAAGGAUAACAUACUCAU
UAACUGUCAAGCUAAUCGGUUCUGCUAUUCUGAUCAGACACU
>THE.ACI converted from Zweib's SRP dataset 
UAUUGCCAGACUUGGCCGGGGGGUUAGGCGUCCCCUGUACCCGAAGUCUAGAUGCGGGGG
CGACAGCCCGGUGAGACCACCUGGGUUUCUGCCAGGCCCUGCGGAAUCAAUGAUCUCCUG
UCCCUCUGGAUCGGAGGCCCAUGGACACGAUCUCAAAGGAGAACGCGCCCAUGGCUUGCC
AGGGGAACGCGCCAGGCCCGGAAGGGAGCAACGACACCCUGGACUCUCGAUGCUGGAGGG
GUGCGGGGGUGAGAGGAAACAGGGGGUACCUGACAGGACGCCCAGACCGAACCGGGUGUG
UCUGGCUUCUGAUCGGC
>THE.THE converted from Zweib's SRP dataset 
AGCCCCCGGUCCAGCGCGGCGGGCCAGGCGUGAACCGGGUCAGGUCCGGAAGGAAGCAGC
CCUAAGCGCCUCGGUCCGGGCGCCGCUGGGAAGCCGGGGGCGCUU
>TRE.PAL converted from Zweib's SRP dataset 
CCGGGGCCGCCCACGAAAUAUCCCCCAAACCCCGCUAGGUCCGGAAGGAAGCAACGGUAG
GGGGACGCUUCGGUGCGCGAUCCGCCCCGG
>TRY.BR-A converted from Zweib's SRP dataset 
AGCCGGAGCGCAUUGCUCUGUAACCUUCGGGGGCUGAUCCCGCUUAGCGGGGACGUCUUG
GACAAGCGGGGGUUCUGUUGCGUUGACUUGGUGUUCUGCUUGGUUGCGUGUCGGUGUUGA
GGUCGCCACUGUAGAGAGGCGUUCUCGCGCCGUUAAAGUGGGGGGAACGGGUCAGGCCGG
UGACGGAGCAGCCCACCUUGCGCACGUUCCCGUUCGAGAAGCACACCGAGGAGCAUCUCA
GGACUUUGCGCCCCAAGUGUCGUCGCGAGGCGG
>URE.URE converted from Zweib's SRP dataset 
UUAUAAUAUAUAUGUCAUUACAAUAUUAAGUAGCGAACCUUGUCAGGCCAGAGAUGGAGC
AGCAAUAGCAAUAUCUUUUUAUGUGUGAUGACAUAUAUUAA
>VIB.CHO converted from Zweib's SRP dataset 
GGGGGCCCUGGUCCUCCCGCAACACUAGUUCGUGAACCUGGUCAGAUCCGGAAGGAAGCA
GCCACAGCGGAUGAUGUGUGUGCCGGGAUGUGGCUGGGGUCUCC
>XAN.AXO converted from Zweib's SRP dataset 
GGUGGCCCCGUCGGUCCCUCGCGACGCUAGAUCGAAAAUCCCGCCAGGGCCGGAAGGCAG
CAACGGUAUCGAUUGAUGCGGGCGCCGAGGUCAACCGGCGGGG
>YAR.LI-A converted from Zweib's SRP dataset 
CUUAGCUGUAAUGGCAUUUUGUCGGAGUGGUAAAUCGUCUUCUUGUUGUGCGUUCGAGUC
UUGGGCUCUGCACUUGGCCAUUUGGUUGUCCUUUCCGAAUUCUGCGGUUGAUGGGCGUCU
CGGUCUGAGUAAUCGGCUUUGAGAUUUCCGUUCUAAGAUUAACUGGGAAACUUCAGUGGA
GCAAUCCAGCAGAGAUCCAGUUGCCGUGGGUAUGGCGGUGGGAUCGCAACCAAGUGGUAU
AUGUUAUGGAAGAUAUUUACGAUCACGAUU
>ZYM.MOB converted from Zweib's SRP dataset 
GUCGGGCGGACGGUGCUGUCGCCAACCCGGUCAGGUCCGGAAGGAAGCAGCCGUAACGAA
UUUUUAUCGGGUCGUUCCGGC
