# Supplementary material for: What does it take to learn the rules of RNA base pairing? A lot less than you may think
Source: bioRxiv. 2025 Aug 2:2025.07.31.668042. Preprint. [Version 1] doi: 10.1101/2025.07.31.668042 (PMC12324431; doi:10.1101/2025.07.31.668042)
Supplement: Supplement 1 [file media-1.gz › supplemental_material/data/conus_rnabench_srp.noss.sto]

# STOCKHOLM 1.0

#=GS AER.PER DE converted from Zweib's SRP dataset 

AER.PER         CGCCCCCAGCCAUGGGGGCCCCGAAGGCGCCACGCGGGGGCCAGAAGAAC

AER.PER         CCGCCCCCAGAGCUUGAAGCAGGCCAGCAAGGGCCUGCAGGGUACAAUGA

AER.PER         ACCCCGUCCCGCGGGGCCGGCGGAGGCGGGCGGCCAGCCGGAGGGCCGGC

AER.PER         CGAAGCCGCCGUAGCCGGGGCCACCCGGCGAGGCCCGGAAGGGAGCAGCC

AER.PER         GACCCCGGCCGACCGGCGUUCGCGGGGGGAACGGGGGGAGAAGCCCUGCA

AER.PER         GGGUAACCCUCUGGCCUGCUUCAAACUCUGGGAGCGGGGGCUCGGGGGCG

AER.PER         GGCC
//
# STOCKHOLM 1.0

#=GS AGR.TUM DE converted from Zweib's SRP dataset 

AGR.TUM         GGGAGGUUGGUGGUGGACGAGCCACUCGCCAACCGGGUCAGGUCCGGAAG

AGR.TUM         GAAGCAGCCCUAACGAGCCAGGCACGGGUCGCCGUGCCAGCCUCCCACCU

AGR.TUM         UUU
//
# STOCKHOLM 1.0

#=GS AQU.AEO DE converted from Zweib's SRP dataset 

AQU.AEO         GCCCUGCGGCGGGACAGGGUGAACUCCCCCAGGCCCGAAAGGGAGCAAGG

AQU.AEO         GUAAGCCCGCCGUCCCGUGCGCAGGGU
//
# STOCKHOLM 1.0

#=GS ARA.TH-A DE converted from Zweib's SRP dataset 

ARA.TH-A         GUCGAGCUAAGUAACAAUAGCUUGUAACCCAUGUGGGGACAUUAAGAUGG

ARA.TH-A         UGGGACACUGGUUCGGUUCCUCGGAUCGGUUCUGAUGUGGGCAUGUUUCU

ARA.TH-A         GAGCUGCCCAGUCCAAGCUGUGAGUAAUUAGUGUUGAGUUGAGCGAAGGC

ARA.TH-A         UUGGCUCAUGCAGGUUCUAGAGUCGGAGGGUAAUGCGUGAGGCUGGCUUC

ARA.TH-A         ACAGAGCAGCGACUACUUCCCGCUUACAGCAGUGGACGGAUCACGGUUUA

ARA.TH-A         GCGUCGCUCAGAACCACUAUGGCCUGCUGGUCCGAUCUCAUAUGAACCAC

ARA.TH-A         CAUUUU
//
# STOCKHOLM 1.0

#=GS ARA.TH-C DE converted from Zweib's SRP dataset 

ARA.TH-C         GUCGAACUCAGUAACGCGGGCUUGUGAUCCAAGUGGAGACAAUAAGGGGA

ARA.TH-C         UGGGACGUUGGGUCGAUCUCAUUGGGCCGGGUUCGGGUUGGGCUAUAUUC

ARA.TH-C         UGGCCCGCCCAUUCCAAGUUGGGAGUUGAGGCAUGGGCUUCGAGCGAAGG

ARA.TH-C         CUCGGGUCUCAUGUCUUCUAGAGUGGGGGAGACCGCGUGAGGCUGGUUUC

ARA.TH-C         ACAGAGCAGCGUCCACCUCCCGCUCUUGACGGUGGAAGGAUUACGGGCCA

ARA.TH-C         UUGCCUUCCGAGCCCACUAUGACCCAAUAAGCCGCUCCGAUUGGACCAUC

ARA.TH-C         ACUUU
//
# STOCKHOLM 1.0

#=GS ARA.TH-G DE converted from Zweib's SRP dataset 

ARA.TH-G         GUCGAGCUAUGUAACGAGAGCUUGUAACCCAAGUGGGGACUAUAAGAUGG

ARA.TH-G         UGGAACACUGGAUCGGCCCACGGGUCGGAUUUGUUGUUGGCAUAGGUCUG

ARA.TH-G         GACUGCCCAAUCCAAGCUGUGAGUGAACCGUAUGAACCAAGCGAAGGUUU

ARA.TH-G         GAUCCGUACGGUUGCUAAAGGUUGAGGGUAUUGCGUUAGGCUGGCUUCAC

ARA.TH-G         AGAGCAGCGACUACCUCCCGCUCUCAGCAGUGGACGGACAACGGUUCGAC

ARA.TH-G         GCCACACAAAUCCACUAUGGUCCGCUGGCUCGUAACCCGCUUGAACCACC

ARA.TH-G         AUUUU
//
# STOCKHOLM 1.0

#=GS ARC.FUL DE converted from Zweib's SRP dataset 

ARC.FUL         GGUGGGCUAGGCCGGGGGGUUCGGCGUCCCCUGUAACCCGAAACCGCCGA

ARC.FUL         UACGCGGGGGCCGAAGCCGAGGGGAGGCCUGUCAAGCGGGCGGCAGCGGU

ARC.FUL         UCCAGGCACCGCAGAGUCCUCGUCCCGGAGGGCCGGCGGUUAUGGCCGGG

ARC.FUL         CUGCCCGGAGGGGCUGUCCGCCAUAUUAGCCGGGGGGAACGGCCCAGGCC

ARC.FUL         CGGAAGGGAGCAGGCUAACCCCGGACGACCGGCGCUUCCGGGGGUGCGGG

ARC.FUL         GAGGAGGUGCCUGGGGCUUCAAGCCGCCCGUAAGGCAGGUCGACCCGAGG

ARC.FUL         CGUGCCCACC
//
# STOCKHOLM 1.0

#=GS BAC.ALC DE converted from Zweib's SRP dataset 

BAC.ALC         UUUGCCGUGCUAAGCGGGGAGGUAGCGGUGCCCUGUACUCGCAAUCCGCU

BAC.ALC         AUAGCAGGCUGAAUCCCUUCUAGAGGUUUUGUCACCGUAGGCUCUGCCCU

BAC.ALC         AAGUAAGUGGUGUUGACGUUGGGUUCUACGCAACGAAAACCCACGAACCC

BAC.ALC         UGUCAGGUCCGGAAGGAAGCAGCAGUAAGUGGCCCCUUUCGUGUGCCGUA

BAC.ALC         GAGUCGCUGGGCCGAGCUAACUGCUCAGGUAACGCUAGGGUGGCAUGAUC

BAC.ALC         GACAGAAGGUGCACGGUA
//
# STOCKHOLM 1.0

#=GS BAC.BRE DE converted from Zweib's SRP dataset 

BAC.BRE         UCUACCGUGCUAGACGGGGAGGUAGCGGUGCCCUGUAACCUGCAAUCCGC

BAC.BRE         AAUAGCCCAGGUGUGAAUUCCUAUCCUAGGUUUUCUUAUGUGAGGCUGCC

BAC.BRE         GUUGAUGGCGGCGGUGUUGAGGAGCGGGUCCUGUGCAACGCGAACCCAUG

BAC.BRE         AACCUGGUCAGGUCCGGAAGGAAGCAGCCAUAAGUGGAUCAUCGCGUGUG

BAC.BRE         CCGCAGGGUAGCCUGCUCUGAGCUGCUACCAUAAGUAACGCUCGGAUAAG

BAC.BRE         GAUUAUCGAAGAUAGGUGCACGGUA
//
# STOCKHOLM 1.0

#=GS BOR.BUR DE converted from Zweib's SRP dataset 

BOR.BUR         UGGGUUCGAAUCCCAUUCUCUCCGAUUCCUAGGACCCGUACUAUCAAGUA

BOR.BUR         UUGCUGAAUCCCGUCAGGACUGGAAGGUAGCAGCGGUAAGCGAUUUUUUU

BOR.BUR         GAUGAGUACGUAAGUCUUAGGUUUAAUUUUGAACCCAAAUGCAAUGUUUU

BOR.BUR         GCUUU
//
# STOCKHOLM 1.0

#=GS BUC.APH DE converted from Zweib's SRP dataset 

BUC.APH         GGAGAUUUCUGUUAGUCCUAAACACUGUUAAAUUGAAUAAUUGGUCAGAU

BUC.APH         CUGGAAAGAAGCAGCCAAAUCAAUCGAUACAGGUGUUUUGAUAUAGCUAA

BUC.APH         CAGAAUCUCCUAUA
//
# STOCKHOLM 1.0

#=GS CAE.BRI DE converted from Zweib's SRP dataset 

CAE.BRI         ACCGGGUGUCGUGGCGGGCGCCUGUGAGUCAGCUUCUUGACGGUAGACAA

CAE.BRI         GUGUGGAUGGAGUGAAGGGAGGAGUCCUGUGGGUGUUGUCGGCAACGGCG

CAE.BRI         ACCGAGCGUCCGUGCCAAGCGCUGCGUCGCCAGGGGUCUCCGGUCGGAAG

CAE.BRI         GCUGGCGGUCCCGGGCGCAUAAGGAGUGGUGCACGGCUCAGGGCCGAAAG

CAE.BRI         GCAGCAGGCAAAAGCCACCGCGCGGUGCAGUGGCCGGAUAGCGCUUGUGA

CAE.BRI         GUUGUCGCUCGCCCACAGCCUCUCUGAUACCUUCAGACCACUUGUCAUU
//
# STOCKHOLM 1.0

#=GS CAM.JEJ DE converted from Zweib's SRP dataset 

CAM.JEJ         AGCCUUUUCUUAGACCUGUGCAAUGCUAUUUUUAAGCACCGCUUCAGGGU

CAM.JEJ         GGGAACACAGCAGAGCACUUGAUUUUAGUGUGUGCCGCAGUUAUCUGGGG

CAM.JEJ         AAGGGUUA
//
# STOCKHOLM 1.0

#=GS CAN.SPE DE converted from Zweib's SRP dataset 

CAN.SPE         GCCGGGCGCGGUGGCGCGCGCCUGUAGUCCCAGCUACUCGGGAGGCUGAG

CAN.SPE         GCAGGAGGAUCGCUUGAGCCCAGGAGUUCUGGGCUGCAGUGCGCUAUGCC

CAN.SPE         GAUCGGGUGUCCGCACUAAGUUCGGCAUCAAUAUGGUGACCUCCCGGGAG

CAN.SPE         CGGGGGACCACCAGGUUGCCUAAGGAGGGGUGAACCGGCCCAGGUCGGAA

CAN.SPE         ACGGAGCAGGUCAAAACUCCCGUGCUGAUCAGUAGUGGGAUCGCGCCUGU

CAN.SPE         GAAUAGCCACUGCACUCCAGCCUGUGCAACAUAGCGAGACCCCGUCUCU
//
# STOCKHOLM 1.0

#=GS CAU.CRE DE converted from Zweib's SRP dataset 

CAU.CRE         GGAGAUCGGCGCGGACGGAGUCCUCGCCAACCUGGUCAGGGCCGAGAGGC

CAU.CRE         AGCAGCCACAACGAGAUCACCUCUGGGUCGUCUGCCGGUCUCCACCUCAU

CAU.CRE         UUUCCUCGAAAUU
//
# STOCKHOLM 1.0

#=GS CHL.MUR DE converted from Zweib's SRP dataset 

CHL.MUR         GUAAGUCGGGGACCUCUUAAGAUGAGAGACUUCUGAACCGGGUCAGGAUC

CHL.MUR         GGAAGAUAGCAGCCCUAAGGAAAGGCCUUUUGUGCUAAGAGUCUUCUCUG

CHL.MUR         ACUUAC
//
# STOCKHOLM 1.0

#=GS CHL.PNE DE converted from Zweib's SRP dataset 

CHL.PNE         GUAAGUUGGGGGCCUUUUAAGAGAAGGAACCUGCGAAUCGGGUCAGGACU

CHL.PNE         GGAAGGUAGCAGCCCUAAGGAGAGUUUUCUUUUGCUAAAAGAAUGUUCUC

CHL.PNE         CAACUUACUC
//
# STOCKHOLM 1.0

#=GS CHL.TEP DE converted from Zweib's SRP dataset 

CHL.TEP         GGAGAGUAAGUCCUAUACAGCAUUCUCUUGCCCAACCAUGUCAGGUCCGG

CHL.TEP         AAGGAAGCAGCAUCCGGUAAUGUGAGUGCGUGAUAUAGUCAGCUUGCUCU

CHL.TEP         CCUUUU
//
# STOCKHOLM 1.0

#=GS CIN.HYB DE converted from Zweib's SRP dataset 

CIN.HYB         ACCGGGCUUGGUAACGCUAGUCUAUAACUCAAGUGAGGGUAUCAAAGUGG

CIN.HYB         UUGAACUUUGAGCUUGGCUUAGCUAGUUGGGUCUGUAGACACCGCACCUG

CIN.HYB         GCUUGCCCGUUCCAAGUCGAGAGUGGGUUCAUGUUUCCUGAGCGAAGGCU

CIN.HYB         CGGGUGAUGUGAGCUUUAGAAUCGGGGGGCAAUGCGUUAGGCUGGUUUCA

CIN.HYB         CAGAGCUGCGAAAACCUCUACCUCUCGACUGUGGAAGGAUUACAAGCCGG

CIN.HYB         AGUGUCUUAGGCUCAUAUAACCAGCCUGGCUAGCCCAACAGGACACCCAU

CIN.HYB         UU
//
# STOCKHOLM 1.0

#=GS CLO.ACE DE converted from Zweib's SRP dataset 

CLO.ACE         GUGCUAGACGGGGAGUUAGCGGUGCCUUGUACCUGCAAUCCGCUGUAGCA

CLO.ACE         GGGUUGAAUUCCUUGUUUGAGGCUAUAAUUUGUGGGGUUUGCCUCAUCUU

CLO.ACE         GGUCAAUGUUGAGAAUUGGGUCCCACGCAACGGAAAUUCAUGAACUCCGU

CLO.ACE         CAGGUCCGGAAGGAAGCAGCGGUAAGUGAAAUCUUCCGUGUGCCGUGGAU

CLO.ACE         AAAUCUGAUUUGAGUUGACCAGGUGAGUAACACUCAUAGAUUAUUGUCGA

CLO.ACE         UUCAAGGUGCAC
//
# STOCKHOLM 1.0

#=GS CLO.PER DE converted from Zweib's SRP dataset 

CLO.PER         GCCGUGCUAGAUGGGGAGUUAGCGGUGCCCUGUAACCUGCAAUCCGCUAC

CLO.PER         AGCAGGAUCGAAGUCCUCAUAGAGGCUCUAACUUGUGGAGUCUGCCCUAU

CLO.PER         GUAAGUGGUGUUGAGAGUUGGGCCCCACGCAAUGGAAACCUGUGAACCUC

CLO.PER         GUCAGGUCCGGAAGGAAGCAGCGAUAAGCAGUCAUUUUCAUGUGCCGUGG

CLO.PER         AUACGUCUGGCUUGAGCUAACUGCAUAGGUAACGUUCAUAAGUUAUUGUC

CLO.PER         GAAGUGAGGUGCACGGUU
//
# STOCKHOLM 1.0

#=GS DEI.RAD DE converted from Zweib's SRP dataset 

DEI.RAD         GCAUUGCUGGUGCAGCGCAGCGCGGACGCCCGAACCUGGUCAGAGCCGGA

DEI.RAD         AGGCAGCAGCCAUAAGGGAUGCUUUGCGGGUGCCGUUGCCUUCCGGCAAU

DEI.RAD         GCUUUU
//
# STOCKHOLM 1.0

#=GS DRO.MEL DE converted from Zweib's SRP dataset 

DRO.MEL         GACUGGAAGGUUGGCAGCUUCUGUAAUCACGCUUCUGUGAGGUCUGAUUG

DRO.MEL         UGGGAUGGCCUGAGGCUGGGAUCUACUGCGUAGCGGACCAGCUCAUGUUG

DRO.MEL         ACGGAACGUCCGCACUAAGCUUGCCAUCAAUAUGGGUGCCAUGGAGGAGU

DRO.MEL         CCGUGGCAUUCAGGUUGGCUAAGGAGGGAUGAACCGGGCCAGGGGUGAAA

DRO.MEL         ACCAGCAGCCAAGAGUUCCCGUGGUAGGCAGUAGUGGGAUAGCGUACCGG

DRO.MEL         AGUGGACUGCCGUUAUCAGCCCAACCGAUAUGGUUGGACCACAAUCUUU
//
# STOCKHOLM 1.0

#=GS ESC.COL DE converted from Zweib's SRP dataset 

ESC.COL         GGGGGCUCUGUUGGUUCUCCCGCAACGCUACUCUGUUUACCAGGUCAGGU

ESC.COL         CCGGAAGGAAGCAGCCAAGGCAGAUGACGCGUGUGCCGGGAUGUAGCUGG

ESC.COL         CAGGGCCCCCACC
//
# STOCKHOLM 1.0

#=GS FUS.NUC DE converted from Zweib's SRP dataset 

FUS.NUC         GCCCUUAGGGGAUAUGAUAUAUUAUUGUCGAACCGUGUCAGAUCUGGAAG

FUS.NUC         GAAGCAGCACUAAGAUUUAUAGUAUAUGCAUGUCUUCCUAGGGGUAUCU
//
# STOCKHOLM 1.0

#=GS GYN.AUR DE converted from Zweib's SRP dataset 

GYN.AUR         ACCGGGCUUGGCAACGCUUGCCUAUAACUCAAGUGAGGGUAAGAAAAAGG

GYN.AUR         GUUGGAAUUGAAAGGG
//
# STOCKHOLM 1.0

#=GS HAE.DUC DE converted from Zweib's SRP dataset 

HAE.DUC         GGGGUAUUAUUGGUUUCUCGCAGCAGAAUUCAGCUUACUUAGUCAGGGCC

HAE.DUC         GGAAGGAAGCAGCUUGGGUUGAAUUUCUGGGUGCCGGGAGUCGCUGGUAA

HAE.DUC         UACCCCACCUUUUUGGUAAAAGGUAAUACCG
//
# STOCKHOLM 1.0

#=GS HAE.INF DE converted from Zweib's SRP dataset 

HAE.INF         GGAAACCUUCUCGGUCUCUCGCAACGGUGUCUGGUUUACUCGGUCAGGUC

HAE.INF         CGGAAGGAAGCAGCCAAAGUCGGAAUUACUGUGUGCCGAGAAGAAGCUGG

HAE.INF         GAAGGUUUCCGCC
//
# STOCKHOLM 1.0

#=GS HAL.HAL DE converted from Zweib's SRP dataset 

HAL.HAL         GGACUAGGCCGGGCGGUUUGGCUCCGCCCGACACCCGUGAGACAGUCAUC

HAL.HAL         AGCGGGGGCCGAACACCGGGCGCGUCCGACCGCCGCGGUCGGCCCCGGAA

HAL.HAL         GCCAACGUGGAAGCCUCGUCCGUCGGGGACGGCGGUCCGCGGCGUGCGCC

HAL.HAL         CGCAGGGGCGUUCCGUCGUGGUUCGACGGUGGCAACCCGCCAGGCACGGA

HAL.HAL         AGUGAGCAGCGGACCACCGAACGCCCGUCGCUCGACGGGUCGCGGGGUGG

HAL.HAL         AGAAGGCGACCGGGACUACCCGGCCGGGAACGCCGGGCUACCCCGACUGU

HAL.HAL         CCAC
//
# STOCKHOLM 1.0

#=GS HAL.VOL DE converted from Zweib's SRP dataset 

HAL.VOL         GGACUAGGUCGGGCAGUUAGGCCCUGCUCUUCACCCGCGAAAUAGGUCUU

HAL.VOL         UAGCGGGGACCGAACACGGGCGCGUCCGGUCAGACCGGCGCGGGCCCCGG

HAL.VOL         AAGCCAACGUAGAAACCUCGUCCUUCGGGGACAGCGGUUCCGCGUACCCC

HAL.VOL         UUCCGCAGGGAAGGGUUCGCGCGGUUUAUCGGUGGUACCCCGCCAGGCGC

HAL.VOL         GGAAGCGAGCAGCGGACCAUCGGACGUGCGUCGCUCGAGGGAUCGCGGGG

HAL.VOL         UGGAGGAGGCAACCGGGAUUCCCCACGUCGGAACGCCGGGCAACCUCGCU

HAL.VOL         GUCCAC
//
# STOCKHOLM 1.0

#=GS HEL.PY-A DE converted from Zweib's SRP dataset 

HEL.PY-A         CUCUUAUUUAGACCUAUGCAAUAGGAUUUUAGGGUAACGCUUCAGGGUAG

HEL.PY-A         GAAUACAGCAGAGUCCCCUAAUUUCUUGUGUGCCUUAGCCAUCUGAAUAG

HEL.PY-A         GAG
//
# STOCKHOLM 1.0

#=GS HUM.JA-A DE converted from Zweib's SRP dataset 

HUM.JA-A         GGCCUAGCAACGUGGGCCUGUAACCCAAGUGGGGGCAUGUGGGAGAUGGG

HUM.JA-A         ACUUUGGGUCAGCCCAUUGGAUCGGGUCCAGUGUUAGCUGCUUGCUGGUC

HUM.JA-A         UGCCCAUUCCAAGCCGAGAGUUGGGCUGUGUGAUCUGGGCGAAGGCUGGG

HUM.JA-A         GUCGCACAGCUCCUAAAGAGGAGGGCAAUGCGUGAGGCUGGUUUCACAGA

HUM.JA-A         GCAGCGACCACCUCCCGCUCUCGGCAGUGGAAGGAUAACGGGUCGGUGCU

HUM.JA-A         ACUUGGGCCACCAUGGUCACUGCAUGCACUCUUAAUCAGACCAUCUCUUU

HUM.JA-A         U
//
# STOCKHOLM 1.0

#=GS LAC.LAC DE converted from Zweib's SRP dataset 

LAC.LAC         GGAGCAAUAAGUUUCUUACGAAGCGUGUCAGGACCUGACGGUAGCAGCAC

LAC.LAC         UAAGUAUGGAGCUUAUGUGCUCUUUUU
//
# STOCKHOLM 1.0

#=GS LEG.PNE DE converted from Zweib's SRP dataset 

LEG.PNE         GGUGACUCUAUUGGUCCCCUCGCGACGAUAGAUUGUGAACCCCGUCAGGC

LEG.PNE         CCGGAAGGGAGCAGCGGUAGCAGUUGAUGCGGGCGCCGGGGUGUGGCUCU

LEG.PNE         UAGAGUCGCCGCC
//
# STOCKHOLM 1.0

#=GS LEI.MAJ DE converted from Zweib's SRP dataset 

LEI.MAJ         GCCGGAGCUCUGCUCUGUAACCUUCGGGGGCUAACCAGGCUUAGCGGGGA

LEI.MAJ         GGACGUGGACCAGCGAGGGUGAUUUGCUGCGUUGACGUGGUGCUCUGCUU

LEI.MAJ         GGCUGUGUGUCGGUGUGGCUUGCCCCCCUGCAGAGGGUGGCGCGGGUCCG

LEI.MAJ         CCGUUGAAGCGAGGGAACCGGGUCAGGCCGGAAACGGAGCAGCCCACCCC

LEI.MAJ         ACGCACGUCCGCCGUUGCAGAAUCACACCGCGGAGCAUGUCCGCACUUGA

LEI.MAJ         GCCCCACGCUUCGUCGCGAAGCCUU
//
# STOCKHOLM 1.0

#=GS LEP.COL DE converted from Zweib's SRP dataset 

LEP.COL         GCCGGAGCCUUGCUCUGUAACCUUCGGGGGCUUUCACCAGCUGAACAGGG

LEP.COL         AGCUGUCUGGACCAGCAUAGGGUGCUUGCGGCGUUGACGUGGUGCUCUGC

LEP.COL         UUGGCUGUGUGUCGGAGGCCUCCGGGUGCCCCCUUGCAGAAGGGGCGCGC

LEP.COL         CCCCUCCGUUAAAGUAGAGGAACUGGGUCAGGCCGGCAACGGAGCAGCCC

LEP.COL         ACCUCGCGCACGUCUGCCGUUGCAGAACCACACCGCGGAGCCUGUCAUCA

LEP.COL         CCUGCGCCCCAGGCGAUCCUGUGAAGCUUU
//
# STOCKHOLM 1.0

#=GS LIS.INN DE converted from Zweib's SRP dataset 

LIS.INN         UUUGUCGUGCUAGACGGGGAGGUAGCGGCGCCCUGUAACCCGCAAUCCGC

LIS.INN         UCUAGCGGGGUUGAAUUCCUCAUUUGAGGCAUCGUAAUUGUUUGGUCUGC

LIS.INN         CCUUGACAAGUGGUGUUGAAGGUUGGGUCUUGCGCAAUGGGAACCUGUGA

LIS.INN         ACCAUGUCAGGUCCGGAAGGAAGCAGCAUUAAUCAGUGCUUCUCAUGUGC

LIS.INN         CGCGAGGUUGCCUGGCCCGAGCUAACUAUCAAGGUAACGCAGGUGAUUGC

LIS.INN         AUGUCGAGGUGAGGUGCGCGACACUAA
//
# STOCKHOLM 1.0

#=GS LYC.ES-A DE converted from Zweib's SRP dataset 

LYC.ES-A         GGCGAGCUUAGUAACGUGGGCUUGUAAUCCAAGUGGAGACAUCAAAGUGG

LYC.ES-A         UUGAAUAUUGGGCUUUACCAGAAGGUUGGGCUUGGUGGGCUUAGUUCUGG

LYC.ES-A         CCUGCCCUGUCCAAGCACAGAGUUGGAUCUCGAGGCCCAAAUGAAAAUAU

LYC.ES-A         GGGCUUCUUGAUUCCUAAAGUGGGGCGGACCGCAUGAGGCUGGCUUCACA

LYC.ES-A         GAGCAGUGAACGCUCCCGCUCUGUGCAGUGGAAGGAUAAUGGGUCGGUGU

LYC.ES-A         CUUAUCAAGUUCAGUAACGCCUAAUGGGUUGCUCCAAUAAACAACCACCU

LYC.ES-A         UU
//
# STOCKHOLM 1.0

#=GS LYC.ES-C DE converted from Zweib's SRP dataset 

LYC.ES-C         GCCGAGCUCAGUAGCGUGGGCUUGUAACUCAAGUGAGGGCAUCAGUGUGG

LYC.ES-C         UGGAAUGUUGAACAUGCCCAGAAGGUAGGGCUUGUGUGACAAUUCUCUGG

LYC.ES-C         CCUGCCCUGUCCAAGCAAAGAGUUGGGUCUUGUGGGCCAAGCGAAGGCUU

LYC.ES-C         GGGCUGCUGGGCUCCUAAAGUGGGGUGGACUGCGUGAGGCUGGUUUCACA

LYC.ES-C         GAGCAACGAAUAGCUCCCGCUCUGUGCAGUGGAAGGAUAACGAGCCAGUG

LYC.ES-C         UCAUAUAAGUUCAACGAAUGUCUGAUGGGCUGUUCUAGUUAAACUACCAC

LYC.ES-C         AUUU
//
# STOCKHOLM 1.0

#=GS LYC.ES-F DE converted from Zweib's SRP dataset 

LYC.ES-F         GCCGAGCUUUGUAACGUGGGCUUGUAACCCGAGUGGGGGCAACAAUGUGG

LYC.ES-F         UGGAAUGUUGGGUCCAUCUUGAUGGAUGGGCUUGAAGGGCUAAUGUUCUG

LYC.ES-F         GCCUGCCCUGUCCAAGCACAGAGUUGGGUCAAGUGGUCUAUACGAAAGUA

LYC.ES-F         UAGCCACUUGGCCUUUAGAGUGGGAUGGACUGCGUGAGGCUGGUUUCACA

LYC.ES-F         GAGCAACGACUAGUCCCCGCUCUGUGCAGUGGAAGGAUCACGGGCUAGUG

LYC.ES-F         CUCUUUGAGUCCUAACAAAAACCUGAUAGGUUGCCUAAUUAAACCAUCAC

LYC.ES-F         UUUU
//
# STOCKHOLM 1.0

#=GS LYC.ES-L DE converted from Zweib's SRP dataset 

LYC.ES-L         GUUGGGUUGACCCAGAUGGUUGGGUUCGGUAGGCUUAUAGUCUGGCCUGC

LYC.ES-L         CCUCUCCAAGCAUGGAGUUGGAUCACGUGGCUUAGUCGAAAGACCUGGGU

LYC.ES-L         UGCUUGAUUCCUAAAGUGGGGUGGACUGCGUGAGGCUGGUUUCACAGAGC

LYC.ES-L         AACGAACAGCUUCCGCUCUGUGCAGUGGAAGGAUAACGGGUCAGUGCUCA

LYC.ES-L         GCGAGUCCAGUUAACGCCCUGAUGGGCUGCUCCAACUAAACCACCACUUU
//
# STOCKHOLM 1.0

#=GS MET.ACE DE converted from Zweib's SRP dataset 

MET.ACE         UGAUGAGCUAGUCCGGGUAGCCCGGCGUUACCUGUAACCCGAAAUCGCCG

MET.ACE         AUAUGCGGGGGACGAAGCCAAUGGAAGAUGCGUCAAAGGGAUUCCAGCCU

MET.ACE         GUGAUCUCAACUGAGAAACCCCGUCCUGCUUGGAUGAUGCAGGUAUGUGG

MET.ACE         ACUUGCUGGAAAACAGGUCCUCAUACCCUAACUGCGGAAACCGGUCGAGG

MET.ACE         CCCGGAAGGGAGCAGACUCACUGUGGGCAACCGUCGCUUGCGGGGUCGCG

MET.ACE         GGGUGGAGAAGAGAUUCCAGUCUACUGAAAUCUCCCAGAUACAACGACCU

MET.ACE         GCGGUGUGCUCAUCA
//
# STOCKHOLM 1.0

#=GS MET.FER DE converted from Zweib's SRP dataset 

MET.FER         AGGCUAGGCCGGGGGGUUAGGGGUCCCCUGUAAGCGCAAAUCCCCUAUAU

MET.FER         GGCGCGGCCGAAGCCCAGGAGGCGGCAAGACCGCCAGACAUCGGCCUGAG

MET.FER         GGUUAAACAAUGAAGCCUCGUCCCACAGGGCCACCGGUGGCGAGGGUCCA

MET.FER         GCUGGAGGGCUGGACCUAAUCGCCUUUGCUGCGGGAACGGGUCAGGCCCG

MET.FER         GAAGGGAGCAGCCCUACCGCAGACGGAUGGUGCUUGUGGGUCAACGGGGU

MET.FER         GGAGUCUAUAACCCUCAGAUCACCGGUGUCUGGUGGUCUUGUCCACUCCU

MET.FER         GGGCGUGCCU
//
# STOCKHOLM 1.0

#=GS MET.JAN DE converted from Zweib's SRP dataset 

MET.JAN         GGUGUGCAUGGCUAGGCCGGGGGGUUGGGCGUCCCCUGUAACCCGAAAUC

MET.JAN         GCCCUUAUGCGGGGGCCGAAAACUUGGGGGCGGCAUGUCCUCCAGUCCUU

MET.JAN         CCUUCCCAGACUCCUCGAUGAGGUCUCGUCCCGUGGGGCUCGGCGGUGGG

MET.JAN         GGAGCAUCUCCUGUAGGGGAGAUGUAACCCCCUUUACCUGCCGAACCCCG

MET.JAN         CCAGGCCCGGAAGGGAGCAACGGUAGGCAGGACGUCGGCGCUCACGGGGG

MET.JAN         UGCGGGACGGAGAAGGAAUCUGGGGGCGAGGGAGGACUGGAGGACAUGCC

MET.JAN         CACCCCAAGGAAGCCAUGCACACCACUUUU
//
# STOCKHOLM 1.0

#=GS MET.KAN DE converted from Zweib's SRP dataset 

MET.KAN         GGGCUAGGCCGGCGGGCUGGCGGUCCGCUGUAACCCGAAAUCCGCCUCAU

MET.KAN         GCGGGGGCCGAAGCCGAGGGGGCGGCCCGGUCCCCCGGAGUACCGGCCCC

MET.KAN         CCGGACCCGACCGAUGACCCUCCGGCCCCCCGGGGGCCCGGGGUGGCGGG

MET.KAN         GCCGCCGCCGGAGGGCGGCGCGCCACCGCCUUUGCCGGGGCACCGGGUCA

MET.KAN         GGCCCGAGAGGGAGCAGCCCACCCCGGACCCGCGGCCGCUCGGGGGUCGC

MET.KAN         CGGAGGCAGGUCGGCCGGGGGAGUACCGGGCUCCGGGGGCCGGGUCCACC

MET.KAN         CCUCGGCGCGCCC
//
# STOCKHOLM 1.0

#=GS MET.TH-A DE converted from Zweib's SRP dataset 

MET.TH-A         UGGGCUAGACCGGAGGGUUAGGGGUCCUCUGUAAGCGCAAAUCCCCUAUA

MET.TH-A         CGGCGCGGUCGAAGUUCAGGGGACGGCUGAUCGACUGUUUAUCGGCCCUG

MET.TH-A         CUGAUUGGUGUCGAAGCCUCGUCCCGCAGGAUCAGUGGUGAUGGGGCCCU

MET.TH-A         GACUGGAGGGUCAGGGUAAACCAUCUUAGUCAUGGGAACGGGUCAGGCCU

MET.TH-A         GGAAAGGAGCAGCCCUACCAUGGACAGCUGAUGCUUGCGGAUUAACGGGG

MET.TH-A         UGGAGCCAGUCAGCGGGAUCACCGGUAAAUGGAAGGUCUGUCAACCCCUG

MET.TH-A         AACGUGCCCA
//
# STOCKHOLM 1.0

#=GS MET.VOL DE converted from Zweib's SRP dataset 

MET.VOL         UGGCUAGGCUGGGAGGUUAGGCGUCUCCUGUAACUUGAAAUCGCCUUUGC

MET.VOL         GAGAGCCGAAAACUUGGGGGCGGCAUAAGUUCCCAAAUUUCAUUCUUAAU

MET.VOL         UAGUAUGUCGACGUUUCGUCCUUUGGGGUAAGAUGGUAAGAGACUCUCUU

MET.VOL         UCUUAAGAAAGAGUCAAACUCUUUUCGUAUUUCGAAACCCGCCAGGCCCG

MET.VOL         GAAGGGAGCAACGGUAGAAUUUACUUCGACGCUCAAGGGGUAGCGGGGCU

MET.VOL         GAGUACUAAUUAAGGCAAAAUGAGAUUUGGUGCUUUUGUCCACCCCAAGG

MET.VOL         AAGCCA
//
# STOCKHOLM 1.0

#=GS MIC.LUT DE converted from Zweib's SRP dataset 

MIC.LUT         GGCCCCUACGUGGUGUCAUCUCGCUGAACUUCCCCCAGGACCGGAAGGUA

MIC.LUT         GCAAGGGUAGGUGGGCUCUGGCAGGUGCGUGAGGGGUCUUCACGUUU
//
# STOCKHOLM 1.0

#=GS MUS.MU-B DE converted from Zweib's SRP dataset 

MUS.MU-B         GAGCCGGGUGUGGUGGCGCACACCUUUAAUCCCAGCACUCGGGAGGCAGA

MUS.MU-B         GGCAGGCGGAUUUCUGAGUUCGAGGCCAGCCUGGUCUACAAAGUGAGCUC

MUS.MU-B         CAGGACAGCCAGGGCUACACAGAGAAACCCUGUCUC
//
# STOCKHOLM 1.0

#=GS MYC.CAP DE converted from Zweib's SRP dataset 

MYC.CAP         AGCCGCGAUAAGAAUAACAUCUGAAUGAGUUAGGACCGGAAGGUAGCAGC

MYC.CAP         UAUAAGGAAAAGUGUUCUGUAUUGCGGUU
//
# STOCKHOLM 1.0

#=GS MYC.GEN DE converted from Zweib's SRP dataset 

MYC.GEN         AGAACCAUCACAUCAUUAGAGUCGAAUCAUGUCAGGCCAGAAAUGGAGCA

MYC.GEN         GCAUUAAGACUUGUCAGUGAGUGUGAUGGUUUU
//
# STOCKHOLM 1.0

#=GS MYC.LEP DE converted from Zweib's SRP dataset 

MYC.LEP         GGACCCCGCGCGGCGUCUAUCCUGUGAACUCCCCUAGGGCCGGAAGGCAG

MYC.LEP         CAAGGGUCAAUGGGCUCUGUCGGGUGCGCGGGGUCC
//
# STOCKHOLM 1.0

#=GS MYC.PUL DE converted from Zweib's SRP dataset 

MYC.PUL         GCCUUUAGAACAAUAACCUCAUAACCCGGUCAGGACAGAAAUGGAGCAUC

MYC.PUL         CGCAUUGAGAAGUGUUGUGUCUUUAGGUCUUUU
//
# STOCKHOLM 1.0

#=GS NEI.GON DE converted from Zweib's SRP dataset 

NEI.GON         GCGGGUCUCCCCGCAUGGCAAAUCGGAACACCGGGUCAGGGGCGGAAGCC

NEI.GON         AGCAGCCCACUCCGAUGCGCCAGUGCCGGGGGUUUGGUCCGC
//
# STOCKHOLM 1.0

#=GS NOS.SPE DE converted from Zweib's SRP dataset 

NOS.SPE         GACCUGGAUCUAUGCGACUGCAACGCCUAAACCUUGUCAGGACCGGAAGG

NOS.SPE         UAGCAGCAACACAGGAUGCUUGUGGUAGGCGUAGUCUCCGGGUCGCCCUA

NOS.SPE         UU
//
# STOCKHOLM 1.0

#=GS ORY.SA-A DE converted from Zweib's SRP dataset 

ORY.SA-A         GCCGAGCUCAGUAGCGAGAGCCUGUAACCCAAGCGGGGGCACUAAAGGUG

ORY.SA-A         GCUGCGGAUGUUUGGUGUGGAUUCUGAUCCUGGGCCCCAUGUUGUUGUAA

ORY.SA-A         UCUUGCUGGCUUGCCCGUUCCAAGUUGCGUAGUGGGCCGGAGGGGCUUUG

ORY.SA-A         GCGAAGGCCUUUGCUUUGCUUCUCCGGCCCUAAAGUGGCAGGCACAGCGU

ORY.SA-A         GAGGCUGGCUUCACAGAGCAGCGAUCACUGCCCGCUUCCAUCGGUGGAAG

ORY.SA-A         GAUAACAGGCUGCUGCACCUUGGGCCCGCUUCUGGCCCAGAGUCCCUCUA

ORY.SA-A         CAACAGACCACCAUCUUU
//
# STOCKHOLM 1.0

#=GS ORY.SA-B DE converted from Zweib's SRP dataset 

ORY.SA-B         GCCGAGCCAGGUAGCGUUGGCUUGUCACCCGAGCGGGGGCAAUAAGGUGG

ORY.SA-B         UGUUGGAUGCCUGGUCGUUUGCGCUUGGGGUCUGCGCCUGUGGUUUGCAC

ORY.SA-B         UAUGCGGCCCGCCCGUUCCAAGUUGCGUAGCGUGUGUGGGGCGCCUGGGC

ORY.SA-B         GAAGGCUCGAGCGUCCCUGCACCUAGAGUGGCGGGUAUUGCGUGAGGCUG

ORY.SA-B         GUUUCACAGAGCAGCGAGUACCGCCCGCUUCCAACGGUGGAAGGAUAACG

ORY.SA-B         GGCCGCUGCAGCCCUGGCCCGCUUCCGGCCCAAGUGCCUUCCAUGGCAGA

ORY.SA-B         CCACCACCUUU
//
# STOCKHOLM 1.0

#=GS PER.AME DE converted from Zweib's SRP dataset 

PER.AME         GAUCCGUAACGCGAGCUUAUAACUCGAGCGGGGGCUAUAAAGGUGGUGUG

PER.AME         GAACGAGCUGACUCGACCUGCCGGGUUGGGCCAGGGACUGCGGUGCUGGC

PER.AME         UCGCCCGUUCCAAGUCGGGUAGUGGGCCAUGUGGCUUGGGCGAAGGCCUG

PER.AME         GGUUUCUUGGCC
//
# STOCKHOLM 1.0

#=GS PRO.MA-A DE converted from Zweib's SRP dataset 

PRO.MA-A         GACUCGGGCCCAUGCGGCUUCGACGCCUAAAUCUGGUCAGGACCGGAAGG

PRO.MA-A         UAGCAGCCACAAGGGAUGCUUGAAUCUGGCGUGGAUUCCGGGUCACCUAA

PRO.MA-A         A
//
# STOCKHOLM 1.0

#=GS PSE.AER DE converted from Zweib's SRP dataset 

PSE.AER         GGUGGCCCUGUCGGUCCCCCCGCAACGAUUACCCGUCAACCUGGUCAGGU

PSE.AER         CCGGAAGGAAGCAGCCACAGCGGGAACAUCGUGUGCCGGGGUGUGGCUGG

PSE.AER         CGGGGCCGCCUCC
//
# STOCKHOLM 1.0

#=GS PYR.ABY DE converted from Zweib's SRP dataset 

PYR.ABY         CGUCCCCUGUAACCGGAAACCGCCGAUAUGCCGGGGCCGAAGCCCGAGGG

PYR.ABY         GCGGUUCCCGAAGCCGCCUCCGGAAGCCAGGGCCGAACGAUGAGUCCUCG

PYR.ABY         UCCCGCGGGGUGCCCGGUGGGGGAGGCACGGCUGAAGGGCCGUGCUAACC

PYR.ABY         CCCUUUAGGCCCCAAACCCCGCAAGGCCCGGAAGGGAGCAGCGGUAGGGG

PYR.ABY         CCACGGAGCACGCUCGCGGGGGUGCGGGGAUGAGGUAGGCCCUGGUGAAA

PYR.ABY         GGAGGCGGUGGAGGGUUCCCACCCUCGGGCGUGCCCGCCGCCGCUAG
//
# STOCKHOLM 1.0

#=GS PYR.OCC DE converted from Zweib's SRP dataset 

PYR.OCC         CGGGUAGGGCCGGGGGCUCGCCCUCCCCCGAGCCCCGAAAUGGGCGUAAU

PYR.OCC         GCGGGGGCCAGUAACCCGCACGUCGGCCGUAGUGGUCCAGGGCAGACCCG

PYR.OCC         GCCGACCCAUGACCCCCGUCCCGCGGGGCCGGCGGCGCGGAGCCCCCUCC

PYR.OCC         GGAGGGAGGGAGGCUACCGCCCUUACCGGGGGAACCAGGCCAGGCCCGGA

PYR.OCC         AGGGAGCAACCUAACCCCGGACGCCCGGCGUUCGCGGGGCCACGGGGUGA

PYR.OCC         GGCAACGGCCGGGCCCCCUGCCCUGGGCCCCUACGGCUGGCGUGCGGGGG

PYR.OCC         CCGC
//
# STOCKHOLM 1.0

#=GS RAS.SOL DE converted from Zweib's SRP dataset 

RAS.SOL         GACGGGCCUCCUCGCAUGGUGGCGCGGUCAACCUGGUCAGGUCGGGAACG

RAS.SOL         AAGCAGCCACAGCCGUUUUCCGCCAGUGCCGAGGGUCAGGCUCGUCCCCC

RAS.SOL         UUCU
//
# STOCKHOLM 1.0

#=GS RIC.CON DE converted from Zweib's SRP dataset 

RIC.CON         GCUAGUAGUGGGCAUUGUACCUGUUUAGUCGGUCAGGUCUGAAAGGAAGC

RIC.CON         AGCCAGAGUGGGAUUCGAUGGGUCAUUACUAG
//
# STOCKHOLM 1.0

#=GS RIC.PRO DE converted from Zweib's SRP dataset 

RIC.PRO         GCUAGUAGUGGGCAUUGCUCUUGCUUAGUUGGUCAGGUCUGAAAAGAAGC

RIC.PRO         AGCCAGGGUAAGAUUCUGUGGGUCAUUACUAGU
//
# STOCKHOLM 1.0

#=GS SCH.POM DE converted from Zweib's SRP dataset 

SCH.POM         CGCUGUAAUGGCUUGGUCGAAGUGUUUAGUACUCCCAAUAGUGCAUGUUC

SCH.POM         GGUGGUCUCGGGUUCGAGUCUCGCUUUCGAUCCCUCGAUCUGCCACGUCU

SCH.POM         GUUCGAAGAGUAGUCUUCGUGGCAACUGGCAGUUAAACCGUGUAGUACCG

SCH.POM         AUGGAGGUUGGAAACAAUGCACAUCACUACCGGGUCUUGGGCAGUGCGAU

SCH.POM         AGCGAUGGGAUUCACCUUCGCAGGAUGUGCAUGGAAGUAUAAACACAACG

SCH.POM         GUCGUU
//
# STOCKHOLM 1.0

#=GS STA.AUR DE converted from Zweib's SRP dataset 

STA.AUR         CCGUGCUAGGUGGGGAGGUAGCGGUUCCCUGUACUCGAAAUCCGCUUUAU

STA.AUR         GCGAGGCUUAAUUCCUUUGUUGAGGCCGUAUUUUUGCGAAGUCUGCCCAA

STA.AUR         AGCACGUAGUGUUUGAAGAUUUCGGUCCUAUGCAAUAUGAACCCAUGAAC

STA.AUR         CAUGUCAGGUCCUGACGGAAGCAGCAUUAAGUGGAUCAUCAUAUGUGCCG

STA.AUR         UAGGGUAGCCGAGAUUUAGCUAACGACUUUGGUUACGUUCGUGAAUUACG

STA.AUR         UUCGAUGCUUAGGUGCACGG
//
# STOCKHOLM 1.0

#=GS STR.MUT DE converted from Zweib's SRP dataset 

STR.MUT         GGAGCAACAGCUUUGCGUGAAGCGGGUCAGGGGAGGAAUCCAGCAGCCCU

STR.MUT         AAGCGAUGUAAGCUGUGUGCUCU
//
# STOCKHOLM 1.0

#=GS SUL.SO-A DE converted from Zweib's SRP dataset 

SUL.SO-A         AUGGUCAGGUAGGGUGGAGGGUCUCGCCAGCCCUUAUACCCACAUGGCGC

SUL.SO-A         AACGUGGGCACCAGUAACUCCUAUGCUAUAAUACCUGCUCUUCGAGAUCC

SUL.SO-A         CAGUCUAACUAUGAUCAUCGCCCGACGGGGCGAGAUAGUCGUGGGUUCCC

SUL.SO-A         UUUCUGGAGGGAGAGGGAAUUCCACGUUGACCGGGGGAACCGGCCAGGCC

SUL.SO-A         CGGAAGGGAGCAACCGUGCCCGGCUAUCCGCGUUCGUCGGUCUCCGAUAG

SUL.SO-A         GAGGAAGACUGGGGGUAAAUCUCGGGGAGUAAGGGUUAUGGCAUAGGGGA

SUL.SO-A         GCUGACCAU
//
# STOCKHOLM 1.0

#=GS SUL.SO-B DE converted from Zweib's SRP dataset 

SUL.SO-B         GGGGUCAGGGAGGGUGGGGGAUCUCGCCAAUCCCUAUUACCCGCAAGGCG

SUL.SO-B         UAAUGCGGGCACCAGUAACUCCUACCCUAUGGUGUCUCCUAUCUGUAGGU

SUL.SO-B         CCCAGUGGAGCGAUGAAGCCUGCCCAGCGGGGCUUGGCGGUCAUGGGCUU

SUL.SO-B         UCUCUCCGGAGGGAGAGAAAGUACCAUGAUAGCUGGGGGAAUCGGCGAGG

SUL.SO-B         CCCGGAAGGGAGCAGCCGUGCCUGGACGCCAGCGUUCGCUGGUCAACAGC

SUL.SO-B         CAGAGUGAAACUGGGGUAAACCUAUAGAUAGGUAGGCCAUGGGGUAGGGG

SUL.SO-B         GUCUGGCCCCAU
//
# STOCKHOLM 1.0

#=GS SUL.TOC DE converted from Zweib's SRP dataset 

SUL.TOC         GGGUCGGGUAGGGUGGGGAGUCUCGCCAGCUCCUGUAACCCCGUGGCGUA

SUL.TOC         AUGGGGCACCAGUAACCCUUAUGCCAUGAUACCUACCUCUCUAGAUCCCA

SUL.TOC         GCUGAACGAUGAGCACCGCCCGGUGGGGCGAGACGGACGCGAAUCUCCUC

SUL.TOC         UCUGGAGGGAGAGGGGAUAUCGCGUCAACCGGAGGAAUCGGCCAGGUCCG

SUL.TOC         GAAGGGAGCAACCGUGUCCGGCCGUCCGCGUUCACCGGUCACCGGUGUGA

SUL.TOC         GAAAGGCUGGGGGUAAAUCUAGAGAGGAAAGGAUCAUGGCAUAAGGGGGC

SUL.TOC         CGACCCAU
//
# STOCKHOLM 1.0

#=GS TET.ROS DE converted from Zweib's SRP dataset 

TET.ROS         GCCAGGGUAGCAAUGCCUGUGACCUCGUGUGGCAUAAACAAUGUAGUUAG

TET.ROS         AAUAGUCAGAGUAUGAGAGUUUGAUGAGACAGUUUGCUAAGAGUGUGCCC

TET.ROS         GUUCCAAACAGUGAGUUGCUAUGGUGGAAACCUAGUAAUAGGACUUCACC

TET.ROS         AGGGCAUUAAAGAGCUGAGGAACCGCCUCAGGCUGGCAACAGAACAGGGA

TET.ROS         AAACUUGCCGCUUAUUGUGGUGGAAGGAUAACAUACUCAUUAACUGUCAA

TET.ROS         GCUAAUCGGUUCUGCUAUUCUGAUCAGACACU
//
# STOCKHOLM 1.0

#=GS THE.ACI DE converted from Zweib's SRP dataset 

THE.ACI         UAUUGCCAGACUUGGCCGGGGGGUUAGGCGUCCCCUGUACCCGAAGUCUA

THE.ACI         GAUGCGGGGGCGACAGCCCGGUGAGACCACCUGGGUUUCUGCCAGGCCCU

THE.ACI         GCGGAAUCAAUGAUCUCCUGUCCCUCUGGAUCGGAGGCCCAUGGACACGA

THE.ACI         UCUCAAAGGAGAACGCGCCCAUGGCUUGCCAGGGGAACGCGCCAGGCCCG

THE.ACI         GAAGGGAGCAACGACACCCUGGACUCUCGAUGCUGGAGGGGUGCGGGGGU

THE.ACI         GAGAGGAAACAGGGGGUACCUGACAGGACGCCCAGACCGAACCGGGUGUG

THE.ACI         UCUGGCUUCUGAUCGGC
//
# STOCKHOLM 1.0

#=GS THE.THE DE converted from Zweib's SRP dataset 

THE.THE         AGCCCCCGGUCCAGCGCGGCGGGCCAGGCGUGAACCGGGUCAGGUCCGGA

THE.THE         AGGAAGCAGCCCUAAGCGCCUCGGUCCGGGCGCCGCUGGGAAGCCGGGGG

THE.THE         CGCUU
//
# STOCKHOLM 1.0

#=GS TRE.PAL DE converted from Zweib's SRP dataset 

TRE.PAL         CCGGGGCCGCCCACGAAAUAUCCCCCAAACCCCGCUAGGUCCGGAAGGAA

TRE.PAL         GCAACGGUAGGGGGACGCUUCGGUGCGCGAUCCGCCCCGG
//
# STOCKHOLM 1.0

#=GS TRY.BR-A DE converted from Zweib's SRP dataset 

TRY.BR-A         AGCCGGAGCGCAUUGCUCUGUAACCUUCGGGGGCUGAUCCCGCUUAGCGG

TRY.BR-A         GGACGUCUUGGACAAGCGGGGGUUCUGUUGCGUUGACUUGGUGUUCUGCU

TRY.BR-A         UGGUUGCGUGUCGGUGUUGAGGUCGCCACUGUAGAGAGGCGUUCUCGCGC

TRY.BR-A         CGUUAAAGUGGGGGGAACGGGUCAGGCCGGUGACGGAGCAGCCCACCUUG

TRY.BR-A         CGCACGUUCCCGUUCGAGAAGCACACCGAGGAGCAUCUCAGGACUUUGCG

TRY.BR-A         CCCCAAGUGUCGUCGCGAGGCGG
//
# STOCKHOLM 1.0

#=GS URE.URE DE converted from Zweib's SRP dataset 

URE.URE         UUAUAAUAUAUAUGUCAUUACAAUAUUAAGUAGCGAACCUUGUCAGGCCA

URE.URE         GAGAUGGAGCAGCAAUAGCAAUAUCUUUUUAUGUGUGAUGACAUAUAUUA

URE.URE         A
//
# STOCKHOLM 1.0

#=GS VIB.CHO DE converted from Zweib's SRP dataset 

VIB.CHO         GGGGGCCCUGGUCCUCCCGCAACACUAGUUCGUGAACCUGGUCAGAUCCG

VIB.CHO         GAAGGAAGCAGCCACAGCGGAUGAUGUGUGUGCCGGGAUGUGGCUGGGGU

VIB.CHO         CUCC
//
# STOCKHOLM 1.0

#=GS XAN.AXO DE converted from Zweib's SRP dataset 

XAN.AXO         GGUGGCCCCGUCGGUCCCUCGCGACGCUAGAUCGAAAAUCCCGCCAGGGC

XAN.AXO         CGGAAGGCAGCAACGGUAUCGAUUGAUGCGGGCGCCGAGGUCAACCGGCG

XAN.AXO         GGG
//
# STOCKHOLM 1.0

#=GS YAR.LI-A DE converted from Zweib's SRP dataset 

YAR.LI-A         CUUAGCUGUAAUGGCAUUUUGUCGGAGUGGUAAAUCGUCUUCUUGUUGUG

YAR.LI-A         CGUUCGAGUCUUGGGCUCUGCACUUGGCCAUUUGGUUGUCCUUUCCGAAU

YAR.LI-A         UCUGCGGUUGAUGGGCGUCUCGGUCUGAGUAAUCGGCUUUGAGAUUUCCG

YAR.LI-A         UUCUAAGAUUAACUGGGAAACUUCAGUGGAGCAAUCCAGCAGAGAUCCAG

YAR.LI-A         UUGCCGUGGGUAUGGCGGUGGGAUCGCAACCAAGUGGUAUAUGUUAUGGA

YAR.LI-A         AGAUAUUUACGAUCACGAUU
//
# STOCKHOLM 1.0

#=GS ZYM.MOB DE converted from Zweib's SRP dataset 

ZYM.MOB         GUCGGGCGGACGGUGCUGUCGCCAACCCGGUCAGGUCCGGAAGGAAGCAG

ZYM.MOB         CCGUAACGAAUUUUUAUCGGGUCGUUCCGGC
//
