# Supplementary material for: What does it take to learn the rules of RNA base pairing? A lot less than you may think
Source: bioRxiv. 2025 Aug 2:2025.07.31.668042. Preprint. [Version 1] doi: 10.1101/2025.07.31.668042 (PMC12324431; doi:10.1101/2025.07.31.668042)
Supplement: Supplement 1 [file media-1.gz › supplemental_material/data/trna1415_annote_2of2.fa]

>DE9990
UCCCUGGUGGUCUAGUGGCUAGGAUUCGGCGCUUUCACCGCCGCGCCCCGGGUUCGAUUC
CCGGCCAGGAAU
>DV5960
CAAGAUAUAGCUUAAACAAAGCACCUAGUUUACACCUAGAAGAUUUCACACACUAUGAAU
AUCUUGA
>DS4030
GGAAAAUUGAUCAUCGGCAAGAUAAGUUAUUUACUUAAUAAUAGAAUAUUAUUUCUGAGG
AGUUGAAAUCUCCUAUUUUCCG
>DP7560
GGCCGAAUGGUCUAGUGGUAUGAUUCUCGCUUUGGGUGCGAGAGGUCCCGGGUUCAAUCC
CCGGUUCGGCCC
>DC3880
AGGAGCUUGAGCAGAUGGUUUUGCGUUUUGAUUGCAAAUUGAAAUAUAGGGAUUCGAUUU
CCCCGAGCUCCUC
>DF2700
GUCAGGAUAGCUCAGUUGGUAGAGCAGAGGACUGAAAAUCCUCGUGUCACCAGUUCAAAU
CUGGUUCCUGGCA
>DK2520
GAGUUGGUAGCUCAGUUGGUAGAGCACUCGGCUUUUAACCGAUCGGUCCUGGGUUCGAAU
CCCAGCCAACUCA
>DG3881
AUGACUAUAAGUUAAUAGGUAGACUGUUCGUCUUCCAAACGAAGUGUGUCGAUUCGAAUU
CGACUAGUCAUA
>DT5060
GCCCUAGUAGCUCAGCGCCAGAGCGCCGGUCUUGUAAUCCGGAAGUCGGAGGUUAAAACC
CUCCCUAGUGCU
>DI2620
GGGCUAUUAGCUCAGCGGUAGAGCGCGCGCCCCUGAUAAGGGCGAGGUCUCUGGUUCAAA
UCCAGGAUAGCCCA
>DG2700
GCGGGUAUAGUUUAGUGGUAAAAGCCCUAGCCUUCCAAGCUAACGAUGCGGGUUCGAUUC
CCGCUACCCGCU
>DH3120
GGCGGAUGUAGCCAAGUGGAUCAAGGCAGUGGAUUGUGAAUCCACCAUGCGCGGGUUCAA
UUCCCGUCGUUCGCCC
>DQ5360
UAGAAUUUGGUGUAAUUGGGAGCACGAAGAGUUUUGGAUUCUUAGGAGUAGGUUCGAUUC
CUAUAGUUCUAG
>DG2000
GCGGGAAUAGCUCAGUUGGUAGAGCACGACCUUGCCAAGGUCGGGGUCGCGAGUUCGAGC
CUCGUUUCCCGCUCCA
>DX5120
AGUAAAGUCAGCUAAAAAAGCUUUUGGGCCCAUACCCCAAACAUGUUGGUUAAACCCCUU
CCUUUACUA
>DS1230
GGAGCGAUACUCAAGAGGCCGAAGAGGGCGCACUGCUAACGCGUUAGACGGUUAACCCCG
UGCGAGGGUUCAAAUCCCUCUCGCUCCGCCA
>DS4480
GGAGGUAUGGCUGAGUGGCUUAAGGCAUUGGUUUGCUAAAUCGACAUACAAGAAGAUUGU
AUCAUGGGUUCGAAUCCCAUUUCCUCCG
>DP4980
CAGGAGAUAGUUUAUUAAAAAUAGUAGCUUUGGGAGUUGUAGAUGCAAGUUUAAUUCUUG
UUUUCCUGA
>DL1140
CCCCAAGUGGCGGAAUAGGUAGACGCAUUGGACUUAAAAUCCAACGGGCUUAAUAUCCUG
UGCCGGUUCAAGUCCGGCCUUGGGGACCA
>DI4000
GAAACUAUAAUUCAAUUGGUUAGAAUAGUAUUUUGAUAAGGUACAAAUAUAGGUUCAAUC
CCUGUUAGUUUCA
>DF5200
GUUAAUGUAGCUUAAAAUUUUAUAAAGCAAGACACUGAAAAUGUCUAGAUGGGCAUUACC
GCCCCAUCAACA
>DL4800
ACUAUUUUGGCAGAUUAGUGCAGUAAAUUUAGAAUUUAUUUAUAUAAUUUAAUUAAUUAU
AAAUAGUA
>DW3800
GGGGGAAUAGUUUAACGGUAGAACAACGGUCUUCAAAAUCGUUAGCGUGGGUUCGAAUCC
UGCUUCCCUCG
>DM1660
GGCUACGUAGCUCAGUUGGUUAGAGCACAUCACUCAUAAUGAUGGGGUCACAGGUUCGAA
UCCCGUCGUAGCCACCA
>DT4080
GUUAUAUUAGCUCAAUUGGUAGAGCAUUCGUUUUGUAAUCGAAAGGUUUGGGGUUCAAAU
CCCUAAUAUAACA
>DW2680
GCGCUCUUAGUUCAGUUCGGUAGAACGCGGGUCUCCAAAACCCGAUGUCGUAGGUUCAAA
UCCUACAGAGCGUG
>DI0220
GGCCCUGUAGCUCAAUGGUUAGCAGCAGUCCCCUCAUAAGGGAAAGGUUACCAGUUCAAA
UCUGGUCUGGGUCA
>DH5220
GCAAACAUAGUUUAACCCAAACAUUAGAUUGUGAUUCUAAAAAUAGGAGUUUAACCCUCC
UUGUUCGCC
>DC5160
GGCCUUGGGGUGUCAACACGUGGGGUUGCAAACCCCAAGAUGCAGUAUAAUACCUGCCGG
GGCUU
>DI2600
GCAUCCAUGGCUGAAUGGUUAAAGCACCCAACUCAUAAUUGGCGAAUUCACAGGUUCAAU
UCCUGUUGGAUGCA
>DH5320
GUGAAUAUAGUUUACAAAAAACAUUAGACUGUGAAUCUGACAACAGGAAAUAAACCUCCU
UAUUCACC
>DP4040
ACGAUAGAAACAUGUAUUGGUUCAUGUACUUGCUUUGGGUGUGAGAGUUUGUUAGUUCGA
AUCUAACCUAUCCGA
>DT3200
GCCCUUUUAACUCAGUGGUAGAGUAACGCCAUGGUAAGGCGUAAGUCGUCGGUUCAAAUC
CGAUAAAGGGCU
>DK3230
GGGUUGCUAACUCAAUGGUAGAGUACUCGGCUUUUAACCGACGAGCUCCGGGUUCGAGUC
CCGGGCAACCCG
>DA2600
GGGGAUAUAGCUCAGUUGGUAGAGCGCCGCCCUUGCAAGGCGGAUGUCAGCGGUUCGAGU
CCGCUUAUCUCCA
>DT3280
GCCCCUUUAACUCAGUGGUAGAGUAACGCCAUGGUAAGGCGUAAGUCAUCGGUUCAAAUC
CGAUAAGGGGCU
>DA4080
GGGGUUAUAGUUAAAUUGGUAGAACAAUUGUGUUGCAUGCAAUAGAUAUGAGUUCAAUUC
UCAUUAACUCCA
>DG1660
GCGGGCAUCGUAUAAUGGCUAUUACCUCAGCCUUCCAAGCUGAUGAUGCGGGUUCGAUUC
CCGCUGCCCGCUCCA
>DS1520
GGAGAGUUGGCAGAGCGGUAAUGCAGCGGACUCGAAAUCCGCCGAGCCAAUGUUGAAUUG
GGUCGCAGGUUCAAAUCCUGUACUCUCCU
>DY9991
CCUUCGAUAGCUCAGCUGGUAGAGCGGAGGACUGUAGAUCCUUAGGUCGCUGGUUCGAUU
CCGGCUCGAAGGA
>DL2601
GGGGGUAUGGCGAAAUUGGUAGACGCUGCGGACUUAAAAUCCGUUGGCUUUAAAGACCGU
GAGGGUUCAAGUCCCUCUACCCCCA
>DI2601
GGGCUAUUAGCUCAGUGGUAGAGCGCGCCCCUGAUAAGGGCGAGGUCUCUGGUUCAAGUC
CAGGAUAGCCCA
>DS5000
GGAGAAAUGGCAGACAGGGAUGCAUUUAGCUUGAAACUAAAUAGAGGAAGGUUCGAAUCC
UUUUUUCUCUU
>DM4020
UGCAUUAUGAUGUAAUUGGUAACAUACAAGGCUCAUGUCCUUUUUAUAUACGUUCAAAUC
GUGUUGAUGCAU
>DE2600
GCCCCCAUCGUCUAGUGGCCUAGGACACCUCUCUUUCAAGGAGGCGACGGGGAUUCGAAU
UCCCCUGGGGGUA
>DI1541
GGGCCUGUAGCUCAGCUGGUUAGAGCGCACGCCUGAUAAGCGUGAGGUCGAUGGUUCGAG
UCCAUUCAGGCCCACCA
>DG1580
GCGGGAGUAGCUCAGUCGGUAGAGCACGACCUUGCCAAGGUCGGGGUCGCGGGUUCAAGU
CCCGUCUCCCGCUCCA
>DG9990
GCAUUGGUGGUUCAGUGGUAGAAUUCUCGCCUGCCACGCGGGAGGCCCGGGUUCGAUUCC
CGGCCAAUGCA
>DK7740
GCCCGGCUAGCUCAGUCGGUAGAGCAUGAGACUCUUAAUCUCAGGGUCGUGGGUUCGAGC
CCCACGUUGGGCG
>DL1220
GGGGGAUUGGCGGAAUUGGCAGACGCACUAGACUUAGGAUCUAGCGUCUUUGACGUAAGG
GUUCAAGUCCCUUAUCCCCCACCA
>DE1230
GGCCCGUUGGAGAAACGGUUAACUCACAUGCCUUUCACGCAUGCAUUCACGGGUUCGAAU
CCCGUACGGGUCACCA
>DY4500
GGGAGAGUGGCCGAGUGGUUAAAAGCGACAGACUGUAAAUCUGCUGAAGGUUUUCUACGU
AGGUUCGAAUCCUGCCUCUCCCA
>DL5440
ACUUUUAAAGGAUAACAGCUAUCCAUUGACCUUAGGAGUCAAAAACAUUGGUGCAACUCC
AAAUAAAAGUA
>DN7740
GCCUCCGUGGCGCAAUUGGUUAGCGCGUUCGGCUGUUAACCGAAAGGUUGGUGGUUCGAG
UCCACCCGGGGGCG
>DL1310
GCCCGGAUGGUGGAAUGCAGACACGGCGAGCUUAAACCUCGCUGCCCCUUCGAGGGCGUG
CCGGUUCAAGUCCGGCUCCGGGCACCA
>DF4360
GUUCAGGUAGCUCAGCUGGUUAGAGCAAAGGACUGAAAAUCCUUGUGUCAGUGGUUCGAA
UCCACUUCUAAGCG
>DQ1540
UGGGCUAUAGCCAAGCGGUAAGGCAACGGACUUUGACUCCGUCAUGCGUUGGUUCGAAUC
CAGCUAGCCCAG
>DY7922
CCUUCGAUAGCUCAGCUGGUAGAGCGGAGGACUGUAGAUCCUUAGGUCGCUGGUUCGAUU
CCGGCUCGAAGGA
>DS5040
GGAGAAGUGGCAGAUAGAAAUGCAUGCGGCUUGAAACCGUUGGAUAGAGGUUGAAUUCCU
CUCUUCUCUU
>DY5120
GGUAAGGUGGCCGAGUAAUAGGCGGCGGAUUGUAGCUCCGUGUACAGAGGUUCAAGUCCU
CUUCUUAUCA
>DI2550
GGGCUAUUAGCUCAGUGGUAGAGCGCGCCCCUGAUAAGGGCGAGGUCUCUGGUUCAAGUC
CAGGAUAGCCCA
>DA5220
GAGGCCUUAGCUUAAUUAAAGCGUCUGAUUUGCAUUCAGGAGAUACAGGUUAAUGUCCUG
UUGGUCUUA
>DA2100
GGGGGUUUAGCUCAGUUGGUAGAGCGCCUGCUUUGCAAGCAGGAUGUCAGCGGUUCGAGU
CCGCUAACCUCCACCA
>DM2680
GCCUACUUAACUCAGUGGUUAGAGUAUUGCUUUCAUACGGCGGGAGUCAUUGGUUCAAAU
CCAAUAGUAGGUA
>DS2700
GGAGAGAUGGCUGAGUGGACUAAAGCGGCGGAUUGCUAAUCCGUUGUACAAUUUUUUUGU
ACCGAGGGUUCGAAUCCCUCUCUUUCCG
>DS4361
GGAUGGAUGUCUGAGCGGUUGAAAGAGUCGGUCUUGAAAACCGAAGUAUUGAUAAGGAUA
CCGGGGGUUCGAAUCCCUCUCCAUCCG
>DS9993
GUAGUCGUGGCCGAGUGGUUAAGGCGAUGGACUUGAAAUCCAUUGGGGUUUCCCCGCGCA
GGUUCGAAUCCUGUCGGCUACG
>DL6200
GGCAAGAUGGCCGAGCGGUCUAAGGCGCCACGUUAAGGCCGUGGUCCGAAAGGGCGUGGG
UUCGAAUCCCACUCUUGUCA
>DM2720
GCCUACUUAACUCAGUGGUUAGAGUAUUGCUUUCAUACGGCGGGAGUCAUUGGUUCAAAU
CCAAUAGUAGGUA
>DA7681
GGGGGCGUAGCUCAGAUGGUAGAGCGCUCGCUUAGCAUGUGAGAGGUACCGGGAUCGAUA
CCCGGCGCCUCCA
>DV4980
CCUCGCAGAGCUUGUCAAUCCUAAGCAUCUCUUUUACACAGAGAAGAAGUUUGUGAAAUU
CGAACUGCCUGGA
>DH2700
GCGGAUGUAGCCAAGUGGAUCAAGGCAGUGGAUUGUGAAUCCACCAUGCGCGGGUUCAAU
UCCCGUCGUUCGCC
>DH4700
AAAAAAGUAGUUUAAUUUAAGAACGAUAGGUUGUGGGGCUAUUAGCGGUGUUAACCCUUU
UUUA
>DL2740
GCCGCUAUGGUGAAAUUGGUAGACACGUUGCUCUUAGGAAGCAGUGCUAUAGCAUCUUGG
UUCGAGUCCGAGUGGCGGCA
>DF5121
GCUUACGUAGCUUAAGUAAAGCACAGCACUGAAAAUGCUGAGAUGAGCCCUACGAAAGCU
CCGUAAGCA
>DQ9992
GGUCCCAUGGUGUAAUGGUUAGCACUCUGGACUUUGAAUCCAGCGAUCCGAGUUCAAAUC
UCGGUGGGACCU
>DM4700
GGUAAAGUAGUCUAAUGAAGGACAGAAGACCUAUGAUUUUCAAGUGUUAUAAUUAACCUU
UACUU
>DL5881
ACUUUUAAAGGAUAACAGCUAUCCAUUGGUCUUAGGCCCCAAAAAUUUUGGUGCAACUCC
AAAUAAAAGUA
>DV6161
GGUCGGAUGGUGUAGUCGGUUAUCACGGUUGCUUUACACGCAACAGGUCUCGAGUUCGAU
CCUCGGUCGGAUCA
>DT1540
GCUUCCAUAGCUCAGCAGGUAGAGCACUUCCAUGGUAAGGAAGAGGUCAGCGGUUCGAGC
CCGCUUGGAAGCU
>DS6320
GUCACUAUGUCCGAGUGGUUAAGGAGUUAGACUUGAAAUCUAAUGGGCUUUGCCCGCGCA
GGUUCAAAUCCUGCUGGUGACG
>DV1661
GCGUCCGUAGCUCAGUUGGUUAGAGCACCACCUUGACAUGGUGGGGGUCGGUGGUUCGAG
UCCACUCGGACGCACCA
>DX5281
AGUAAGGUCAGCUAACUAAGCUAUCGGGCCCAUACCCCGAAAAUGUUGGUUAAACCCUUC
CCGUACUA
>DQ6060
GGUUCCAUAGUAUAGUGGUUAGUACUGGGGACUUUAAAUCCCUUGACCUGGGUUCGAAUC
CCAGUGGGACCU
>DT1542
GCCGGUGUAGCUCAAUUGGUAGAGCAACUGACUUGUAAUCAGUAGGUUGGGGGUUCAAGU
CCUCUUGCCGGCACCA
>DQ9991
GUCUCUGUGGCGCAAUCGGUUAGCGCGUUCGGCUGUUAACCGAAAGAUUGGUGGUUCGAG
CCCACCCAGGGACG
>DG9160
GCGUUGGUGGUAUAGUGGUGAGCAUAGCUGCCUUCCAAGCAGUUGACCCGGGUUCGAUUC
CCGGCCAACGCA
>DA7920
GGGGGUGUAGCUCAGUGGUAGAGCGCAUGCUUUGCAUGUAUGAGGUCUUGGGUUCAAUCC
CCAGCAUCUCCA
>DH0660
GGCCGAGGUAGGGUAGUGGCUAUCCUGAAGGACUGUGGAUCCUUCGACCCGGGUUCAAUU
CCCGGUCUCGGCCCCA
>DS5220
AAGAAAGAAGCAUUAAGUGGUUUGAUGCGGUUGGCUUGAAACCAACAUGUGAGGGUUCGA
UUCCUUCCUUUCUUG
>DE1140
GGCCUGUUGGUGAAGCGGUUAACACACACGGUUUUCAUCCGUGGACACACGGGUUCGAAC
CCCGUACAGGCUACCA
>DX3840
GCCGCUUGGAUGGUUCCGGUGUGGGCUCAUUUCCCAUAACUAUAAAGUUCGAUUCUUUAA
AGUGGCU
>DF4500
GUUUAGAUAGCUCAGGUGGUUAGAGCAAAGGACUGAAAAUCCUUGUGUCAGUGGUUCGAA
UCCACUUCUAAACA
>DP0260
CUCCGAUUAGCUCAAUUGGCUAGAGUACACCGUUUGGGGCGGUGGGGUUGAAGGUUCGAG
UCCUUCAUUGGAGACCA
>DS3281
GGAGAGAUGGCCGAGUGGUUGAAGGUGUAGCAUUGGAACUGCUAUGUAGGCUUUUGUUUA
CCGAGGGUUCGAAUCCCUCUCUUUCCG
>DT1580
GCCACCCUAGCUCAACCGGCAGAGCACCCGACUUGUAAUCGGGGGGUUGGGGGUUCAACU
CCCCUGGGUGGCUCCA
>DV4880
CAAUUUAAAGCUUAUUAAGUAAAGCAUUUCAUUUACAUUGAAAAGAUUUUUGUGCAAAUC
AAUAUAAAUUGA
>DS4921
AGUUAAUGAGCUUGAACAAGCGUAUGUUUUGAAAACAUAAGAUAGAAUUUAAUUUUCUAU
UAACUU
>DA1180
GGGCCCUUAGCUCAGCUGGGAGAGCACCUGCCUUGCACGCAGGGGGUCGACGGUUCGAUC
CCGUUAGGGUCCACCA
>DQ4880
UAUAUUUUGGUGUAUGAUGCACAAAAGUUUUUGAUACUUUUAGAAAUAGUUUAAUUCUAU
UAAAUAUAA
>DD3960
GAAUUAGUAACUUAAUUGGUAGAGGGUUUCCUUGUCACGGAAGCAGAUGCCGGUUCGAUG
CCGGUCUAGUUCG
>DL1541
GCCGGGGUGGUGGAAUUGGCAGACACACAGGACUUAAAAUCCUGCGGUAGGUGACUACCG
UGCCGGUUCAAGUCCGGCCCUCGGCA
>DK9160
GCCCGGCUAGCUCAGUCGGUAGAGCAUGAGACUCUUAAUCUCAGGGUCGUGGGUUCGAGC
CCCACGUUGGGCG
>DW3200
GCGCUCUUUGUUCAGUUCGGUAGAACGCGGGUCUCCAAAACCCGAUGUCGUAGGUUCAAA
UCCUACAGAGCGUG
>DG1140
GCAGGUGUAGUUGAAUGGUAGAACUUCAGCCUUCCAAGCUGAUUGUGAGGGUUCGAUUCC
CUUCACCUGCUCCA
>DA3920
GGGGGUAUAGUAUAAUUGGUAGUACAGCAAUCUUGCUCAUUGCUUGUCAAGGUUCAAAUC
CUUGUAUCUCCA
>DV5980
CAAGAUAUAGCUUAAACAAAGCAUCUAGUUUACACCUAGAAGAUUUCACACACCAUGAAU
AUCUUGA
>DH7740
GCCGUGAUCGUCUAGUGGUUAGGACCCCACGUUGUGGCCGUGGUAACCCAGGUUCGAAUC
CUGGUCACGGCA
>DN1540
UCCACAGUAGCUCAGUGGUAGAGCUAUCGGCUGUUAACCGAUCGGUCGCAGGUUCGAAUC
CUGCCUGUGGAGCCA
>DK8100
GCCUGGAUAGCUCAAUUGGUAGAGCAUCAGACUUUUAAUCUGAGGGUUCAGGGUUCAAGU
CCCUGUUCAGGCG
>DA2700
GGGGAUAUAGCUCAGUUGGUAGAGCUCCGCUCUUGCAAGGCGGAUGUCAGCGGUUCGAGU
CCGCUUAUCUCCA
>DT2920
GCCCGCUUAGCUCAGAGGUUAGAGCAUCGCAUUUGUAAUGCGAUGGUCAUCGGUUCGAUU
CCGAUAGCCGGCU
>DD0260
GCGACCGGGGCUGGCUUGGUAAUGGUACUCCCCUGUCACGGGAGAGAAUGUGGGUUCAAA
UCCCAUCGGUCGCGCCA
>DP4880
CAAGAGGUAGUUUAUUUUAUAAAAUAUUAAUUUUGGGGAUUAAUGAAAAAGAAAUUUCUU
UUCUCUUGA
>DM1180
GGCGGGGUAGCUCAGUUGGUUAGAGCGUUCGGUUCAUACCCGAAAGGUCGAGAGUUCAAC
UCUCUCCCCCGCUACCA
>DT3281
GCCCGCUUAGCUCAGAGGUUAGAGCAUCGCAUUUGUAAUGCGAUGGUCAUCGGUUCGAGU
CCGAUAGCCGGCU
>DX4480
AGCGGGGUAGAGGAAUUGGUCGACUCAUCAGGCUCAUGACCUGAAGACUGCAGGUUCGAA
UCCUGUCCCCGCCU
>DL4502
GCGGAUAUGAUGGAAUUGGUAGACAUGCCAGGUUUAGGUUCUGGUGACCAUAAUGUUCGU
GGGGGUUCGAGUCCCUCUAUCCGUA
>DA1542
GGGGCCUUAGCUCAGCUGGGAGAGCGCCUGCUUUGCACGCAGGAGGUCAGCGGUUCGAUC
CCGCUAGGCUCCA
>DG4500
GCGGAAAUAGCUUAAUGGUAGAGUAUAGCCUUGCCAAGGCUAAGGUUGAGGGUUCAAGUC
CCUUUUUCCGCU
>DR1662
GCGCCCUUAGCUCAGUUGGAUAGAGCAACGACCUUCUAAGUCGUGGGCCGCAGGUUCGAA
UCCUGCAGGGCGCGCCA
>DS1663
GGUGAGGUGGCCGAGAGGCUGAAGGCGCUCCCCUGCUAAGGGAGUAUGCGGUCAAAAGCU
GCAUCCGGGGUUCGAAUCCCCGCCUCACCGCCA
>DE2440
GCCCCCAUCGUCUAGAGGCCUAGGACACCUCCCUUUCACGGAGAAAACGCGGAUUCGAAU
UCCGCUGGGGGUA
>DT9991
GGCUCCAUAGCUCAGGGGUUAGAGCACUGGUCUUGUAAACCAGGGGUCGCGAGUUCAAAU
CUCGCUGGGGCCU
>DL2701
GGGGAUAUGGCGAAAUCGGUAGACGCUACGGACUUAAAAUCCGUCGACUUUCUAAGUCGU
GAGGGUUCAAGUCCCUCUAUCCCCA
>DA4800
AGGGUAAUAGUUAAUUAUAACAUUUAAUUUGCACUUAAAAAGUAUUGAAUUUAAUUCAAU
UUACCUUA
>DV1140
GGAGUGUUAGCUCAGCUGGGAGAGCUCCUGCCUUACAAGCAGGCGGUCAUAGGUUCAAGU
CCUAUACACUCCACCA
>DH4360
GGCGGAUGUAGCCAAGUGGAUCAAGGCAGUGGAUUGUGAAUCCACCACGCGCGGGUUCAA
UCCCCGUCGUUCGCC
>DV3880
AAGAAAUUAGCUCAGUUGGUAGAGCGUUCGUUUUACACACGAAGGUCAGGUGUUCAAAUC
ACCUAUUUCUUA
>DL2602
GCCGCUAUGGUGAAAUUGGUAGACACGCUGCUCUUAGGAAGCAGUGCUAAGGCUUCUCGG
UUCGAAUCCGAGUAGCGGCA
>DX2680
AGCGGAGUAGAGCAGUUUGGUAGCUCACGAGGCUCAUAACCUUGAGGUCACGGGUUCGAU
UCCCGUCUCCGCAC
>DN1541
UCCGCAGUAGCUCAGUGGUAGAGCUAUCGGCUGUUAACCGAUCGGUCGUAGGUUCGAAUC
CUACCUGCGGAG
>DF2520
GCUGGGAUAGCUCAGUUGGUAGAGCGGAGGACUGAAAAUCCUUGUGUCACCAGUUCAAAU
CUGGUUCCUAGCA
>DK5360
CACUAAGAAGCUAUAUAGCACUAACCUUUUAAGUUAGAGAUUGAGAGCCAUAUACUCUCC
UUGGUGA
>DR6052
GUCCGUGUGGCUCAAUGGAAGAGCAUCUGACUACGGAUCAGAGGGUUGCAGGUUCGAAUC
CUGUCACGGAUG
>DV5280
CACAGUGUAGCUUAAUCACAAAGCAUCUGGCCUACACCCAGAAGAAUUCAUAAAAAUGAA
CACUUUGA
>DA1540
GGGGCCUUAGCUCAGCUGGGAGAGCGCCUGCUUUGCACGCAGGAGGUCAGCGGUUCGAUC
CCGCUAGGCUCCA
>DI3220
GCAUCCAUGGCUGAAUGGUUAAAGCGCCCAACUCAUAAUUGGCGAUACCGCGGGUUCAAU
UCCUGCUGGAUGCA
>DH5080
GAUUAAAGUAGUUUAAGAAAAGCAUCAGCCUGUGGAGCUGAAGACGCCAGUAAACUCUGG
CUUAAAUCC
>DE6161
UCCUCAUUGGUGUAGUCGGUAACACUCUAGUCUUUCACACUGGUACCUCGGGUUCGAUUC
CCGAAUGGGGAG
>DN5020
UGAGUUGUAGCCUAGUGGAAAGGCGUUUGGCCGUUAACUAAAAGACAGCAAGAUCAAUAC
UUGCCAGCUCAG
>DS6283
GGCACUAUGGCCGAGUGGUUAAGGCGACAGACUUGAAAUCUGUUGGGCUCUGCCCGCGCU
GGUUCAAAUCCUGCUGGUGUCG
>DL5520
ACUUUUAAAGGAUAACAGCUAUCCAUUGACCUUAGGAGUCAAAAACAUUGGUGCAACUCC
AAAUAAAAGUA
>DD6320
UCUCCUUUAGUAUAGGGGUAGUACACAAGCCUGUCACGCUUGCAGCCCGGGUUCGAAUCC
CGGAGGGAGAG
>DR5040
UGAGAGUUAGUUUAAGAAGAACCCCUGAUUUCGGCUCAGAAGGCUUUGGUUAAAGUCCAA
AACUCUUUA
>DY1660
GGUGGGGUUCCCGAGCGGCCAAAGGGAGCAGACUGUAAAUCUGCCGUCACAGACUUCGAA
GGUUCGAAUCCUUCCCCCACCACCA
>DN4500
UCUUUAGUAGCUCAGCGGUUAGAGCAAAUGGCUGUUAACUAUUGGGUCGUUGGUUCGAAU
CCAACCUAGAGAG
>DS9990
GUAGUCGUGGCCGAGUGGUUAAGGCGAUGGACUUGAAAUCCAUUGGGGUUUCCCCGCGCA
GGUUCGAAUCCUGCCGACUACG
>DN5220
UAGGCAGAAGCCAAUUGGUGUUGGCAUUUAGCUGUUAACUAAAAUUGUAUGGGAUCGAAG
CCCAUCUGUCUAG
>DM1260
GGCGGGAUAGCUCAGCUGGUUAGAGCGCUCGGCUCAUACCCGGGAGGUCAAGAGUUCAAG
UCUCUUUCUCGCUACCA
>DY6280
CUCUCGGUAGCCAAGUUGGUUUAAGGCGCAAGACUGUAAAUCUUGAGAUCGGGCGUUCGA
CUCGCCCCCGGGAGA
>DT5880
GUCCUUGUAGUAUAAACUAAUACACCAGUCUUGUAAACCGGAGAUGAAAACCUUUUUCCA
AGGACA
>DN2920
UCCUCAGUAGCUCAGUGGUAGAGCGGUCGGCUGUUAACCGAUUGGUCGUAGGUUCGUAAC
CUACUUGGGGAG
>DY4480
GGGAGAGUGGCCGAGCGGUCAAAAGCGACAGACUGUAAAUCUGUUGAAGGUUUUCUACGU
AGGUUCGAAUCCUGCCUCUCCCA
>DG1500
GCGGAAGUAGUUCAGUGGUAGAACAUCACCUUGCCAUGGUGGGGGUCGCGGGUUCGAAUC
CCGUCUUCCGCU
>DW5360
AGGAAUUUAGGUUAAACAGACCAAGAGCCUUCAAAGCCCUAAGCAAGUACAAUUUACUUA
AUUCCUG
>DK1540
GAGCCAUUAGCUCAGUUGGUAGAGCAUCUGACUUUUAAUCAGAGGGUCGAAGGUUCGAGU
CCUUCAUGGCUCACCA
>DR5120
GAGUUGUUAGUCUAAACAAGACAGUUGUUUUCGGCACAACAAAUUAUGGUUAAACCCCAU
AAUAACUCU
>DT2701
GCCCUUUUAACUCAGUGGUAGAGUAAUGCCAUGGUAAGGCAUAAGUCAUCGGUUCAAAUC
CGAUAAAGGGCU
>DE4240
GUCCCUUUCGUCCAGUGGUUAAGGACAUCGUCUUUUCAUGUCGAAGACACGGGUUCCAUU
CCCGUAAGGGAUA
>DI1230
GGACCCGUAGCUCAGUUGGUUAGAGCUACCGGCUCAUAACCGGUCGGUCGUUGGUUCGAG
UCCAACCGGGUCCACCA
>DL3361
GGGGAUAUGGCGAAAUUGGUAGACGCUACGGACUUAAAAUCCGUCGACUUUAAAAAUCGU
GAGGGUUCAAGUCCCUCUAUCCCCA
>DG1661
GCGGGAAUAGCUCAGUUGGUAGAGCACGACCUUGCCAAGGUCGGGGUCGCGAGUUCGAGU
CUCGUUUCCCGCUCCA
>DQ2700
UGGGGCGUGGCCAAGUGGUAAGGCAGCGGGUUUUGGUCCCGUUACUCGGAGGUUCGAAUC
CUUCCGUCCCAG
>DS4080
GGAUGGUUGACUGAGUGGUUUAAGGUGUGAUAUUUGAGCUAUCAUUAGUUUAAUAACUAC
GUAGGUUCAAAUCCUACAUCAUCCG
>DE3880
GACCCAAUGGUCAAGAUGGUUAAGACAUAACAUUUUCACUGUUAGUGCGGGAGUUCAAUC
CUCCCUUGGGUUG
>DC4500
GGCUAAGUAACAUAAGGGUAAUGUAUUGGAUUGCAAAUCCUAUAAAGAUGGUUCGAAUCC
GUCCUUAGCCU
>DM3920
ACCUGGGUAGUUUAAAGGUAAAACCUUAAUUUCAUACAUUAAAGAUGAGAAUUCGAUUUU
CUCCCCAGGUN
>DW4880
AAGGCUUUAAGUUAACUAAACUAAUAGCCUUCAAAGCUGUAAAUAAAGGGUAUUCCUUUA
AGUCUUA
>DH2880
GGCGGAUGUAGCCAAGUGGAUCAAGGCAGUGGAUUGUGAAUCCACCAUGCGCGGGUUCAA
UUCCCGUCAUUCGCCC
>DW6740
GGAUCCGUGGCGCAAUGGUAGCGCGUCUGACUCCAGAUCAGAAGGUUGCGUGUUCGAUUC
ACGUCGGGUUCACCA
>DS1140
GGAAGAUUACCCAAGUCCGGCUGAAGGGAUCGGUCUUGAAAACCGAGAGUCGGGGAAACC
GAGCGGGGGUUCGAAUCCCUCAUCUUCCGCCA
>DA1660
GGGGCUAUAGCUCAGCUGGGAGAGCGCCUGCUUUGCACGCAGGAGGUCUGCGGUUCGAUC
CCGCAUAGCUCCACCA
>DH5600
GUAAUUAUAGUUUAGCUAAAACAUUAGAUUGUGAAUCUAAUAAUAGAAGAAUAUAACUUC
UUAAUUACC
>DR3320
GGGCCUGUAGCUCAGAGGAUUAGAGCACGUGGCUACGAACCACGGUGUCGGGGGUUCGAA
UCCCUCCUCGCCCA
>DV6160
GUUCGGAUGGUGUAGUCGGUUAUCACGAAUCCUUAACACGGAUUAGGUCGUGGGUUCGAU
UCCCGCUCUGAAUA
>DG2640
GCGAGCGUAGUUCAAUGGUAAAACAUCUCCUUGCCAAGGAGAAGAUACGGGUUCGAUUCC
CGCCGCUCGCC
>DX6280
GGCGCCGUGGCGCAGUGGAAGCGCGCAGGGCUCAUAACCCUGAUGUCCUCGGAUGGAAAC
CGAGCGGCGCUA
>DS7740
GCAGUCGUGGCCGAGCGGUUAAGGCGUCUGACUAGAAAUCAGAUUCCCUCUGGGAGCGUA
GGUUCGAAUCCUACCGACUGCG
>DK9990
GCCCGGAUAGCUCAGUCGGUAGAGCAUCAGACUUUUAAUCUGAGGGUCCAGGGUUCAAGU
CCCUGUUCGGGCG
>DL1231
GCGGGUGUGGCGAAAUUGGCAGACGCACUAGACUUAGGAUCUAGCGCUUUACGGCAUGCA
GGUUCAAGUCCUGUCACCCGCACCA
>DC2440
GGCGGCAUAGCCAAGCGGUAAGGCCGUGGAUUGCAAAUCCUCUAUUCCCCAGUUCAAAUC
UGGGUGCCGCCU
>DK5080
CCUUAAUUAGCUUAUUUAAAGCUUUAGACUCUUAAUUUAAAGAAAUUAGCUAAUACCUAU
UAUUAAGGA
>DG4800
AUUUAUAUAGUAUAUAAUUGUAUAUGUGACUUCCAAUCACAAGGACUAAAUAAUUUUAGU
AUAAAUA
>DE6320
UCCGUUGUGGUCCAACGGCUAGGAUUCGUCGCUUUCACCGACGCGGUCGGGGUUCGACUC
CCCGCAACGGAG
>DV9995
GUUUCCGUAGUGUAGCGGUUAUCACAUUCGCCUCACACGCGAAAGGUCCCCGGUUCGAUC
CCGGGCGGAAACA
>DR3280
GCGUCCAUAGUCUAAUGGAUAGGACAUAGGUCUUCUAAACCUUUGGUAUAGGUUCAAAAC
CUAUUGGACGCA
>DV5950
CAAGAUAUAGCUUAAAUAAAGCACCUAGUUUACACCUAGAAGAUUUCACACGCCACGAAU
AUCUUGA
>DA2570
GGGGGUAUAGCUCAGUUGGUAGAGCGCUGCCUUUGCAAGGCAGAUGUCAGCGGUUCGAGU
CCGCUUAUCUCCA
>DN1140
GGCUUUUUAGCUCAGCAGGUAGAGCAACCGGCUGUUAACCGGUUUGUCACAGGUUCGAGC
CCUGUAAAAGCCGCCA
>DE9991
UCCCUGGUGGUCUAGUGGCUAGGAUUCGGCGCUUUCACCGCCGCGGCCCGGGUUCGAUUC
CCGGUCAGGAAU
>DR2700
GCGUCCAUUGUCUAAUGGAUAGGACAGAGGUCUUCUAAACCUUUGGUAUAGGUUCAAAUC
CUAUUGGACGCU
>DI6280
GGUCUCUUGGCCCAGUUGGUUAAGGCACCGUGCUAAUAACGCGGGGAUCAGCGGUUCGAU
CCCGCUAGAGACCA
>DG2521
GCGGGUAUAGCUCAGUUGGUAGAGCGUGGUCCUUCCAAGUCCAAUGUUGCGUGUUCGAAU
CACGUUACCCGCU
>DY2680
GGGUCGAUGCCCGAGUGGUUAAUGGGGACGGACUGUAAAUUCGUUGACAAUGUCUACGCU
GGUUCAAAUCCAGCUCGGCCCA
>DR6050
GCCCCCGUAGCCCAAUGGAUAAGGCGUUCGCUUCCUAAGCGAAAGAUUGCGGGUUCGAGU
CCCGCCGGAGGUA
>DY7920
CCUUCGAUAGCUCAGCUGGUAGAGCGGAGGACUGUAAAUCCUUAGGUCGCUGGUUCGAUU
CCGGCUCGAAGGA
>DL4070
GCUAUUUUGGUGGAAUUGGUAGACACGACGCACUUAAAAUGCGUUACUAUAAAAGUAUAA
AAGUUCAAGUCUUUUAAGUAGCA
>DW4480
GCGCUCUUAGUUCAGUUCGGUAGAACGUGGGUCUCCAAAACCCAAUGUCGUAGGUUCAAA
UCCUACAGAGCGUG
>DW4000
AAGGAUAUAGUUUAAUGGUAAAACAGUUGAUUUCAAAUCAAUCAUUAGGAGUUCGAAUCU
CUUUAUCCUUG
>DX5360
AGUAAGGUCAGCUAAUUAAGCUAUCGGGCCCAUACCCCGAAAAUGUUGGUUUAUAUCCUU
CCCGUACUA
>DD6220
UUCUCGUUAGUAUAGUGGUUAGUAUACCCGCCUGUCACGCGGGUGACCCGGGUUCAAUUC
CCGGACGGGAAG
>DL5041
GCUAAAAUAGCAAAGUGGUUAAUGCAGAAGGCCUAAGACCUUCCUAUCAAAGGUUCAACU
CCCUUUUUUAGCU
>DP9160
GGCUCGUUGGUCUAGGGGUAUGAUUCUCGCUUCGGGUGCGAGAGGUCCCGGGUUCAAAUC
CCGGACGAGCCC
>DK4760
CAUCAGAUGACUGAAAGUAAGUAAUGGUCUCUUAAACCAAAAAAUAGUAAAUUAACGUUU
ACUUCUGAUGA
>DG4880
AUCUAUAUAGUAUAAAAGUAUAUUUGACUUCCAAUCAUAAGGUCUAUUAAUAAAUAGUAU
AGAUA
>DL9161
GUCAGGAUGGCCGAGUGGUCUAAGGCGCUGCGUUCAGGUCGCAGUCUCCCCUGGAGGCGU
GGGUUCGAAUCCCACUCCUGACA
>DT0740
GCCUCAGUGGCUCAGCCUGGUAGAGCGCCUGACUUGUAAUCAGGUGGUCGGGGGUUCGAA
UCCCCCCUGGGGCU
>DV5930
CGAGAUAUAGCUUAAACAAAGCAUCUAGUUUACACCUAGAAGAUUUCACACAUCAUGAAU
AUCUUGA
>DQ6281
GGUCCUAUAGUGUAGUGGUUAUCACUUUCGGUUCUGAUCCGAACAACCCCAGUUCGAAUC
CGGGUGGGACC
>DL7741
GUCAGGAUGGCCGAGUGGUCUAAGGCGCUGCGUUCAGGUCGCAGUCUACUCUGUAGGCGU
GGGUUCGAAUCCCACUUCUGACA
>DA1860
GGGGCAUUAGCUCAGCUGGGAGAGCGCCUGCUUUGCACGCAGGAGGUCAGCGGUUCGAUC
CCGCUAUUCUCCACCA
>DV3200
AGGGGUAUAACUCAGCGGUAGAGUGUCACCUUGACGUGGUGGAAGUCAUCAGUUCGAACC
UGAUUAUCCCUA
>DN4440
UCCUCAGUAGCUCAGUGGUAGAGCGGUCGGCUGUUAACUGACUGGUCGUAGGUUCGAAUC
CUACUUGGGGAG
>DG4840
AUCUAUAUAGUAUAAAAGUAUAUUUGACUUCCAAUCAUAAGGUCUAUUAAUUAAUAGUAU
AGAUA
>DD3880
GGGUUAGUAGUUUAAUAGGUAAAGCGCUUUUUUGUCAAGGAAGUUUAUGCCGGUUCAAGU
CCGGCCUAACCCG
>DV1350
GGACGAUUAGCUCAGCGGGAGAGCGCUUCCCUGACACGGAAGAGGUCACUGGUUCAAUCC
CAGUAUCGUCCA
>DL4840
UCUAAUAUGGCAGAUUAGUGCAAUAGAUUUAAGCUCUAUAUAUAAAGUAUUUUACUUUUA
UUAGAA
>DV3960
AAGAAAUUAGCUCAACGGUAGAGCAACCGUUUUACACACGGAAGGCUAUGAGUUCGAAUC
UCCUAUUUCUUACCA
>DN4800
UUAAUUGAAACCAAAAAGAGGUAUAUCACUGUUAAUGAUAUAAUUGAAUAUUAUUAUUCC
AAUUAAG
>DG4070
AUGAGUAUAAGUUAAUGGUUAAACUAAAUGUCUUCCACACAUUCCAUGUGAGUUCGAUUC
UCACUACUCAUA
>DI2520
GGGCUAUUAGCUCAGUUGGUUAGAGCAUACCCUUGAUAAGGGUAAGGUCGCUAGUUCAAG
UCUAGCAUGGCCCU
>DD4500
GGGGAAAUAGCUUAGUGGUUUAUAGCGCUGGUCUGUCAAGCCAGAAGUCGCGGGUUCAAA
UCCCGUUUUUCCCG
>DR2480
GGGUGUGUAGCUCAGUGGACUAGAGCACGUGGCUACGAACCACGGUGUCGGGGGUUCGAA
UCCCUCCUCGCCCG
>DK3220
GGGUUGCUAACUCAAUGGUAGAGUACUCGGCUUUUAACCGACGAGCUCCGGGUUCGAGUC
CCGGGCAACCCG
>DE6321
UCCGUCAUGGUCCAGUGGCUAGGAUUCAUCGCUCUCACCGAUGCGGCGGGGGUUCGAUUC
CCCCUGACGGAG
>DP5080
CAGGAGAAAGUUUAAUAAAAAACCGCAGCUUUGGAAGUUGCAAUGUAAGGUAAGCCUUAU
UCUCUUGA
>DH5720
GUAAAUAUAGUUUAACCAAAACAUCAGAUUGUGAAUCUGACAACAGAGGCUCACGACCCC
UUAUUUACC
>DG5040
ACUCUAUGAGUACAAACGUACCUUUGACUUCCAAUCAAAUAGCUCUUAGGGAAAAUCUAA
GAUAGAGUA
>DL1141
GGGGAUUGGCGGAAUUGGCAGACGCACUAGACUUAGGAUCUAGCGUCUUUGACGUAAGGG
UUCAAGUCCCUUAUCCCCCACCA
>DV9992
GUUUCCGUAGUGUAGUGGUCAUCACGUUCGCCUAACACGCGAAAGGUCCCCGGUUCGAAA
CCGGGCGGAAACA
>DR2540
GGGCUCAUCGUCUAAUGGAUCAGGACAGGGACCUUCUAAGUCUCUAAUGUAGGUUCGAAU
CCUACUGAGCCUA
>DI2760
GCAUCCAUGGCUGAAUGGUUAAAGCGCCCAACUCAUAAUUGGCGAUAUCGUAGGUUCAAU
UCCUACUGGAUGCA
>DF5041
GCAAAGGUAGCUUAACACAUUAAAGCAUAGCACUGAAAAUGCUUCAAAGAGAGUUAAAGU
CCCUCCCUUAGCA
>DP5200
CAAGGAAUAGUUUAUGUAGAAUUCCAGCUUUGGGUGUUGGUGGUGAGGUUUAAUGUCUCU
UCCUUGA
>DL5680
ACUUUUAAAGGAUAGAAGUAAUCCAUUGGCCUUAGGAGCCAAAAAAUUGGUGCAACUCCA
AAUAAAAGUA
>DP1500
CGGGAAGUGGCUCAGUUUGGUAGAGCACCUGGUUUGGGACCAGGGGGUCGCAGGUUCAAA
UCCUGUCUUCCCGA
>DS4441
GGAGGUAUGGCUGAGUGGCUUAAGGCAUUGGUUUGCUAAAUCGACAUACAAGAAGAUUGU
AUCAUGGGUUCGAAUCCCAUUUCCUCCG
>DF3800
GCUUAAGUAGCUCAGUGGUAGAGCGUCAGGCUGAAAACCUGAAGGUCAUUGGUCCGAUUC
CAUUCUUAGGCA
>DC2720
GGCGGCAUGGCCAAGUGGUAAGGCAGGGGACUGCAAAUCCUUUACCCCCAGUUCAAAUCU
GGGUGCCGCCU
>DS3280
GGAGAGAUGGCUGAGUGGUUGAUAGCUCCGGUCUUGAAAACCGGCAUAGUUCUUUAUUCA
GAACUAUCGAGGGUUCGAAUCCCUCUCUCUCCU
>DW4360
GCGCUCUUAGUUCAGUUCGGUAGAACGCGGGUCUCCAAAACCCGAUGUCGUAGGUUCAAA
UCCUACAGAGCGUG
>DH3280
GGCGGAUGUAGCCAAGUGGAUUAAGGCAGUGGAUUGUGAAUCCACCAUUCGCGGGUUCAA
UUCCCGUCGUUCGCCC
>DC4480
GGCGGCAUGGCCAAGCGGUAAGGCAGGGGACUGCAAAUCCUUUAUCCCCAGUUCAAAUCU
GGGUGUCGCCU
>DL2920
GCCGCUAUGGUGAAAUUGGUAGACACGCUGCUCUUAGGAAGCAGUGCUAAUGCAUCUCGG
UUCGAGUCCGAGUGGCGGCA
>DX4440
AGCGGGGUAGAGGAAUUGGUCAACUCAUCAGGCUCAUGACCUGAAGACUGCAGGUUCGAA
UCCUGUCCCCGCCU
>DN4980
UGAGUUGUAGCCUAAUGGAAAGGCGUUUGGCCGUUAACUAAAAGAGAGCAAGAUCAAUAC
UUGUCGACUCAG
>DI1141
CGGAAUAUAGCUCAGCUGGUUAGAGCAUUCCGCUGAUAACGGAGAGGUCGUUGGUUCAAG
UCCAAUUAUUCCGACCA
>DE0700
GUCCCUUCGUCUAGUGGUCUAGGACAUCGCCCUCUCACGGCGGUAACACGGGUUCGAACC
CCGUAGGGGACGCCA
>DG1820
GCGGGUAUAGUUCAGUGGUAGAACCUCAGCCUUCCAAGCUGAUGAUGCGGGUUCGAUUCC
CGCUACCCGCUCCA
>DA0420
GGGCCCAUAGCUCAGUGGUAGAGUGCCUCCUUUGCAAGGAGGAUGCCCUGGGUUGGAAUC
CCAGUGGGUCCA
>DD5220
GAGACGUUAGUAAACCAAUUACAUAGACCUGUCAAGACUAAAUCACAGGUGCAAACCCUG
UACAUCUCA
>DS2721
GGAGAGAUGGCCGAGCGGUUCAAGGCGUAGCAUUGGAACUGCUAUGUAGACUUUUGUUUA
CCGAGGGUUCGAAUCCCUCUCUUUCCG
>DS9280
GCAGCGAUGGCCGAGUGGUUAAGGCGUUGGACUUGAAAUCCAAUGGGGUCUCCCCGCGCA
GGUUCGAACCCUGCUCGCUGCG
>DT2601
GCCUGUUUAGCUCAGAGGUCAGAGCGUCGCACUUGUAAUGCGAUGGUCAUCGGUUCGACU
CCGAUAGCGGGCU
>DR2602
GCGUCCAUCGUCUAAAGGAUAGGACAGAGGUUUUCUAAACCUCCAGUAUAGGUUCGAAUC
CUAUUGGACGUA
>DD2700
GGGAUUGUAGUUCAAUUGGUCAGAGCACCGCCCUGUCAAGGCGGAAGCUGCGGGUUCGAG
CCCCGUCAGUCCCG
>DL4981
GUUGAAGUAGCAAAGAGGUAAAUGCGAGAAUCCUAAGAUUUCUUUAUCAAGGGUUCAAUU
CCCUUCUUCAAUU
>DG5020
UCUAUUAAUAUAACAGUAUAUUUAGUUUUCCAAAUUAAAAGGCCUGUUAGAAGUCAGGUA
GUAAAA
>DQ1340
GUGGGCUAUGGUGUAAUUGGCAGCACGACUGAUUCUGGUUCAGUUAGUCUAGGUUCGAGU
CCUGGUAGCCCAG
>DT3880
GCCCGGUUAGCAUAAAAGUAAUGUAUCCGUUUUGUAAUCGGAAUAAACAAGUGCGAUACU
UGUACUGGGCU
>DE3800
ACUCUUAUCGUCUAACGGUGAGGACAACGGGUUUUCACCCCGUAAAUUUGGGUUCGAUUC
CCAAUAAGAGUA
>DM0260
AGUUAGUUGGCAGAGUGGUUAUGCACCUCCUUCAUACGGAGCGACUACAGUGGUUCAAAU
CCACUACUAACUACCA
>DS6162
GACAUCGUAGCAAAGUGGUCUAAUGCGUCUGACUAGAAAUCAGAUCCCUUCGGGGGCGCA
GGUUCGAACCCUGCCGAUGUCG
>DA2440
GGGGAUAUAGCUCAGUUGGUAGAGCGCUGCCUUUGCAAGGCAGAUGUCAGCGGUUCGAAU
CCGCUUAUCUCCA
>DL5480
ACUUUUAAAGGAUAACAGCUAUCCAUUGACCUUAGGAGUCAAAAAUAUUGGUGCAACUCC
AAAUAAAAGUA
>DD1540
GGUCCGGUAGUUCAGUUGGUUAGAAUGCCUGCCUGUCACGCAGGAGGUCGCGGGUUCGAG
UCCCGUCCGGACCG
>DQ2520
UGAGGCGUAGCCAAGUGGUAAGGCAACGGGUUUUGGCCCUGUCAUUCGGAGGUUCGAAUC
CUCCCGCCUCAG
>DE7741
UCCCAUAUUGUCUAGUGGUUAGGAUAUCCGGCUCUCACCCGGAAGGCCCGGGUUCAAUUC
CCGGUAUGGGAA
>DV1570
GGAGGAUUAGCUCAGCUGGGAGAGCACUUGCCUUACAAGCAAGGGGUCGGCGGUUCGAUC
CCGUCAUCCUCCACCA
>DV2520
GGGGGUAUAGCUCAGUUGGUAGAGCGUCUGCCUUACAAGCAGAAUGUCAGCGGUUCGAAU
CCGUUUGCCCUCA
>DY4360
GGGAGAGUGGCUGAGUGGUCAAAAGCGACAGACUGUAAAUCUGUUGAAGUUUUUCUACGU
AGGUUCGAAUCCUGCCUCUCCCA
>DK4500
GGGUGUAUAGCUCAGUUGGUAGAGCAAUAGGCUUUUAACUUAAAGGUCGCAGGUUCAAGU
CCUGCUAUACCCA
>DL1200
GCCCAAGUGGCGGAAUGGUAGACGCAUGGGAUUUAAGAUCCCACGCUAGCAAUAGCGUGC
CGGUUCAAGUCCGGCUUUGGGCACCA
>DC3920
GAUUACGAUGUAAAUGGUUUACCCUUUGACUGCAAAUCUUAAGGAUUAGGUUCGAUUCCU
ACGUAAUCC
>DK4440
GGGUGUAUAGCUCAGUUGGUAGAGCAUUGGGCUUUUAACCUAAUGGUCGCAGGUUCAAGU
CCUGCUAUACCCA
>DS6282
GGCACUAUGGCCGAGUGGUUAAGGCGAGAGACUCGAAAUCUCUUGGGCUCUGCCCGCGCU
GGUUCAAAUCCUGCUGGUGUCG
>DQ5040
UAAGGAGUAGUUUAAUGGAAAAACGAGGAACUUUGACUUCCUUGUUGUGGGUUCAAUUCC
CAUCUCCUUAA
>DP1780
CGGUGAUUAGCGCAGCCCGGUAGCGCAUCUGGUUUGGGACCAGAGGGUCAAAGGUUCGAA
UCCUUUAUCACCGACCA
>DL7560
GGAGAGAUGGCCGAGCGGUCUAAGGCGCUGGUUUAAGGCACCAGUCCCUUCGGGGGCGUG
GGUUCGAAUCCCACUCUCUUCA
>DP3200
AGGGAUGUAGCGCAGCUUUGUAGCGCGUUUGUUUUGGGUACAAAAUGUCACAGGUUCAAA
UCCUGUCAUCCCUA
>DA0580
GGGCCCGUAGCUCAGACUGGGAGAGCGCCGCCCUUGCAAGGCGGAGGCCCCGGGUUCAAA
UCCCGGUGGGUCCA
>DL6980
GUCAGGAUGGCCGAGUGGUCUAAGGCGCCAGACUCAAGUUCUGGUCUUCGAGAGAGGGCG
UGGGUUCAAAUCCCACUUCUGACA
>DN3200
UCCCCAGUAGCUCAGUGGUAGAGCGGUCGGCUGUUAACCGAUUGGUCGUAGGUUCAAAUC
CUAUUUGGGGAG
>DH3020
GGCGGAUGUAGCCAAGUGGAUCAAGGCAGUGGAUUGUGAAUCCACCAUGCGCGGGUUCAA
UUCCCGUCGUUCGCC
>DE5220
GUUCCCGUAGUUGAGAACAACAAUGGCUUUUCAAGCCGUAGUCCUUGGGGUCUAACCAAG
CGGGAAUA
>DH2600
GGCGGACGUAGCCAAGUGGAUUAAGGCAGUGGAUUGUGGAUCCUCUACGCGCGGGUUCAA
UUCCCGUCGUUCGCC
>DI4500
GGGCUUAUAGUUUAAUUGGUUCAAACGCACCGCUCAUAACGGUGAUAUUGUAGGUUCGAG
UCCUACUAAGCCUA
>DS9992
GUAGUCGUGGCCGAGUGGUUAAGGCGAUGGACUAGAAAUCCAUUGGGGUCUCCCCGCGCA
GGUUCGAAUCCUGCCGACUACG
>DR2740
GGGCCUGUAGAUCAGAGGAUUAGAGCACGUGGCUACGAACCACGGUGUCGUGGGUUCGAA
UCCCUGCUCGCCCA
>DA1900
GGGGCCAUAGCUCAGUUGGUAGAGCGCCUGCUUUGCAAGCAGGUGUCGUCGGUUCGAAUC
CGUCUGGCUCCACCA
>DW1251
AGGGGUGUAGUUUAAUGGUAGAACAGCGGUCUCCAACACCGUACGUUGUGGGUUCAAGUC
CUGUCACCCCUGCCA
>DK6280
UCCUUGUUAGCUCAGUUGGUAGAGCGUUCGGCUUUUAACCGAAAUGUCAGGGGUUCGAGC
CCCCUAUGAGGAG
>DX1540
CGCGGGGUGGAGCAGUUCGGUAGCUCGUCGGGCUCAUAACCCGAAGGUCGCAGGUUCAAA
UCCUGCCCCCGCAACCA
>DM0680
GGGCCCAUAAGCUUAGCCAGGUAGAGCGCCCGGCUCAUAACCGGGCGGUCAUGGGUUCGA
AUCCCAUUGGGCCCA
>DC2600
GGCGACAUGGCCAAGUGGUAAGGCAGAGGACUGCAAAUCCUUUAUCCCCAGUUCAAAUCU
GGGUGUCGCUU
>DX1661
CGCGGGGUGGAGCAGCCUGGUAGCUCGUCGGGCUCAUAACCCGAAGGUCGUCGGUUCAAA
UCCGGCCCCCGCAACCA
>DT5160
GCCUUGAUAGCUUAAACUAAAGCACCGGUCUUGUAAGCCGGAGACUGUAGCCUAACCCCU
ACUCAAGGCU
>DP4000
CAGAUAGAAGCCAAAAGGUCAGGCGCUUUCUUUGGGAGAAAGACCUAGUUAGUUCGAGUC
UAUCCUAUCUGA
>DL5001
GCUGAAAUAGCAAAGUGGUAAUGCGAGAAGCCUAAGAUUUCUUUAUCGAAGGUUCAAAUC
CUUCUUUCAGUU
>DP4070
CAGAUAAAAGCCAACCGGUGAAGGCACUUUCUUUGGGAGAAAGACUUAGUAAGUUCGAUU
CUUGCUUAUCUGA
>DL4030
GCUACUUUGGUGGAAUCGGUAGACACGACGCACUUAAAAUGCGUUACUUAUAAGUAUAAA
AGUUCAAGUCUUUUAAGUAGCA
>DA5160
AGGGCUUUAUCUUAAUUUAAAGGGCCUGAGUUGCAUUCAGGAGAUGUAGGUUAAUAUCCU
GCAAGUCCUA
>DY4700
CAUAGGAUGGCCGAGGAAUAGGUGGUGAGCUGUAAACUCAUAAACAAGGCGUAAGCCUUU
CUUAUGA
>DG2180
GCGGGUGUAGCUCAGCUGGUAGAGCGCAACCUUGCCAAGGUUGAUGUCGCGCGUUCGAAU
CGCGUCACCCGCU
>DQ0660
AGCCCAGUAGUGUAGUGGCCAAUCAUCUAGGUCUUUGGAACCUGGGACCGCGGUUCGAAU
CCGCGCUGGGCUA
>DS1541
GGAGGAAUACCCAAGUCUGGCUGAAGGGAUCGGUCUUGAAAACCGACAGGGUGUCAAAGC
CCGCGGGGGUUCGAAUCCCUCUUCCUCCGCCA
>DF5930
GUUAAUGUAGCUUAAACUAAAGGCAAGGCACUGAAAAUGCCAAGAUGAGUGUACGCACUC
CAUGAACA
>DQ4960
UAUAUUUUGGUGUACGAUGCACAAAAGUUUUUGAUACUUUUAGUAAUAGUUUAAUUCUAU
UAAAUAUAA
>DV1230
GGAGGAUUAGCUCAGUUGGGAGAGCACCUGCCUUACAAGCAGGGGGUCGGCGGUUCAAGC
CCGUCAUCCUCCACCA
>DC5020
GGUUUUGUAGUGUAAUUAACAUAUUAGAUUGCAAAUCUAUAGAUGCGGCCAGUUUAUCCG
CCAAAACUU
>DS6161
GACACCUUAGCAAAGUGGUUAAUGCGGCGCCCUGCUAAGGCGUUCUCUUCGGAGGCGCAG
GUUCGAACCCUGCAGGUGUCG
>DD5880
AAGGUAUUAGAAAAACCAUUUCAUAACUUUGUCAAAGUUAAAUUAUAGGCUAAAUCCUAU
AUAUCUUA
>DE1660
GUCCCCUUCGUCUAGAGGCCCAGGACACCGCCCUUUCACGGCGGUAACAGGGGUUCGAAU
CCCCUAGGGGACGCCA
>DE5880
GUUCUUGUAGUUGAAAUACAACGAUGGUUUUUCAUAUCAUUGGUCGUGGUUGUAGUCCGU
GCGAGAAUA
>DA0680
GGGCCCAUAGCUCAGCCUGGGAGAGCGCCGCCCUUGCAAGGCGGAGGCCCCGGGUUCAAA
UCCCGGUGGGUCCA
>DW4080
AAGGAUAUAGUUUAAUGGUAAAACUAUUGAUUUCAAAUCAAUCAUUAAGAGUUCGAAUCU
UUUUAUCCUUG
>DG9161
GCGUUGGUGGUAUAGUGGUGAACAUAGCUGCCUUCCAAGCAGUUGACCCGGGUUCGAUUC
CCGGCCAACGCA
>DP8040
GGCUCGUUGGUCUAGGGGUAUGAUUCUCGCUUAGGGUGCGAGAGGUCCCGGGUUCAAAUC
CCGGACGAGCCC
>DS4360
GGAGAGAUGGCCGAGUGGUUUAAGGCGUAGCAUUGGAACUGCUAUGUAGGCUUUUGUUUA
CCGAGGGUUCGAAUCCCUCUCUUUCCG
>DI4700
AGUGCCACGUGGGGGAUGAUCCAGUUGCUUUGAUGAAGCAGAGCUCAAAAUAUGAUUUUU
GGCACUU
>DQ5160
UAAGGAGUAGUAUAAAGGAAGUACAAAGGGUUUUGAUCUCUUAAGUAUAGGUUCAAUUCC
UAUCUCUUUAG
>DR1661
GCGCCCUUAGCUCAGUUGGAUAGAGCAACGACCUUCUAAGUCGUGGGCCGCAGGUUCGAA
UCCUGCAGGGCGCGCCA
>DY2700
GGGUCGAUGCCCGAGCGGUUAAUGGGGACGGACUGUAAAUUCGUUGACAAUAUGUCUACG
CUGGUUCAAAUCCAGCUCGGCCCA
>DQ4980
UAGAAAAUAGUUUAACCAGUAAAACUAAGAAAUUUGAAUUCUUUAAUACAAGUGCAACCC
UUGUUUUUCUAA
>DP1560
CGGGGUAUGGCGCAGUCUGGUAGCGCGCACCCUUGGGGUGGGUGAGGCCGUGGGUUCAAA
UCCCGCUACUCCGACCA
>DL5100
GCUCCUAAAGGAUAAUAGCUCAUCCGUUGGUCUUAGGAACCAAAAACUCUUGGUGCAACU
CCAAGUAGCAGCU
>DW4070
AAGGGUAUAGUUUAAUUGGUAAAACAGUUGACUUCAAAUCAAUAUAGUGAUAGUUCAAUU
CUGUCUGCCCUUG
>DP5040
CAAAGAAUAGUUUAAGAAAAACAACAGCUUUGGGAGUUGUAGACGUAAGUGAAAACCUUA
CUUCUUUGA
>DP5360
CAGGGAAUAGUUUAAAUAGAACUUCAGCUUUGGGGGUUGAUGGUGAGACUGCAGUUUCUU
CCUUGA
>DP1740
CGGUGAAUAGCGCAGUUUGGUAGCGCAUCUGGUUUGGGACCAGAGGGUCGGGGGUUCGAA
UCCCUCUUCACCGACCA
>DG5100
UCUUUCUAGUACUAAGGAGUAUAAGUGGCUUCCAACCACACGGUCUUGGUUAGAGUCCAA
GGAAAGAU
>DF4080
GCCUUUAUAGCUUAGUGGUAAAGCGAUAAACUGAAGAUUUAUUUACAUGUAGUUCGAUUC
UCAUUAAGGGCA
>DR1700
GCGCCCGUAGCUCAGCUGGAUAGAGCGCUGCCCUCCGGAGGCAGAGGUCUCAGGUUCGAA
UCCUGUCGGGCGUACCA
>DX7740
AGCAGAGUGGCGCAGUGGAAGCGUGCUGGGCCCAUAACCCAGAGGUCCGAGGAUCGAAAC
CUUGCUCUGCUA
>DR6280
UUCCUCGUGGCCCAAUGGUCACGGCGUCUGGCUACGAACCAGAAGAUUCCAGGUUCAAGU
CCUGGCGGGGAAG
>DW2720
GCGCUCUUAGUUCAGUUUGGUAGAACGCGGGUCUCCAAAACCCGAUGUCGUAGGUUCAAA
UCCUACAGAGCGUG
>DG3880
ACGGCUAUAAGUUAAUGGUAGACUACUUAGCUACCACCUAAGAUGUGUCGAUUCGAAUUC
GACUAGCCGUA
>DV1540
GGAGGAUUAGCUCAGCUGGGAGAGCAUCUGCCUUACAAGCAGAGGGUCGGCGGUUCGAGC
CCGUCAUCCUCCACCA
>DA7680
GGGGGCGUAGCUCAGAUGGUAGAGCGCUCGCUUAGCAUGCGAGAGGUACCGGGAUCGAUA
CCCGGCGCCUCCA
>DP1140
CGGGAAGUGGCUCAGUUUGGUAGAGCAUUCGGUUUGGGACCGAAGGGUCGCAGGUUCAAA
UCCUGUCUUCCCGACCA
>DY2600
GGGUCGAUGCUCGAGUGGUUAAUGGGGACGGACUGUAAAUCCGCUGGCAAUGCCUACGCU
GGUUCAAAUCCAGCUCGACCCA
>DV4700
UGUAAGAUAAUAUAAACCAGUAUAAUUCAUUUACACUGAAUGUGUCAGAUAAUGUCUGUC
UUACUU
>DG4501
GCGGAUAUAGAUUAAAGGUAAAUUAUCUGCCUUCCAAGCAGAGGAUAUGGGUUCGAUUCC
CGUUAUCCGCA
>DZ9281
GCCCGGAUGAUCCUCAGUGGUCUGGGGUGCAGGCUUCAAACCUGUAGCUGUCUAGCGACA
GAGUGGUUCAAUUCCACCUUUCGGGCG
>DH5440
GUAGAUAUAGUUUAACUAAAACACUAGAUUGUGAAUCUAACCAUAGAGACUCACCACUCC
UUAUUUACC
>DG5220
GCUCUUCUAGUAUACUCAUUACAACUGACUUCCAAUCUUUAAAAUCUGGUAUCAACCCAG
AGAAGAGCA
>DA0260
GGGCGAAUAGUGUCAGCGGGAGCACACCAGACUUGCAAUCUGGUAGGGAGGGUUCGAGUC
CCUCUUUGUCCACCA
>DF4880
AUUCAAAUAGCUUAUAUUUAGAGUAUGACACUGAAGAUGUUAUGGAGAUUAAUUAAUCUU
UGAAUA
>DM5000
AGUAAAGUAAGCUAAUAAAAAGCUUUUGGGUUCAUACCUCAAAAAUGGAAGGAUAAAUAC
CUCCCUUUAUUN
>DE0680
GCUCCGGUGGUGUAGCCCGGCCAAUCAUUUCGGCCUUUCGAGCCGAAGACUCGGGUUCAA
AUCCCGACCGGAGCA
>DD4080
GGAUCCAUAGCUUAAUAGUAAAGUCCUAUUUUGUCAUAAUAGAGGAUGUCAGUGCAAAUC
UGAUUGGAUUCG
>DP4620
CAGUUUAGUAGUUUAAUGAAGAAUGCUAGCUUUGGGGGUUGGGAGUCUCUGGUUUGGAGU
UGGCUGG
>DP0740
GGGCCUGUGGGGUAGCCUGGUCAUCCUUUGGGAUUUGGGAUCCUGAAACCCCAGUUCGAA
UCUGGGCAGGCCCACCA
>DY5100
GGUAGGAUGGCUGAGUAAGCGGUGGAUUGUAACCCCACAUACAGAGGUUUGAGCCCUCUU
CUUGCCA
>DL5121
GCUUUUAAAGGAAAACAGUCUAUCCGCUGGUCUUAGGAACCAGAAACUCUUGGUGCAAAU
CCAAGUAAAAGCU
>DG1662
GCGGGCGUAGUUCAAUGGUAGAACGAGAGCUUCCCAAGCUCUAUACGAGGGUUCGAUUCC
CUUCGCCCGCUCCA
>DQ4080
UGAGUCGUAGACUAAUAGGUAAGUUACCAAAAUUUGAGUUUGGAGUUGUUUGUUCGAAUC
AAACCGAUUCAA
>DE2700
GCCCCUAUCGUCUAGUGGUUCAGGACAUCUCUCUUUCAAGGAGGCAGCGGGGAUUCGACU
UCCCCUGGGGGUA
>DH5760
GUAAACAUAGUUUAAUCAAAACAUUAGAUUGUGAAUCUAACAAUAGAGGCUCGAAACCUC
UUGCUUACC
>DV2921
AGGGCUAUAGCUCAGUUGGUAGAGCAACUCGUUUACACCGAGAAGGUCUACGGUUCGAGU
CCGUAUAGCCCUA
>DN2600
UCCUUAGUAGCUCAGUGGUAGAGCGGUCGGCUGUUAACCGAUUGGUCGUAGGUUCAAAUC
CUACCUGAGGAG
>DV1660
GGGUGAUUAGCUCAGCUGGGAGAGCACCUCCCUUACAAGGAGGGGGUCGGCGGUUCGAUC
CCGUCAUCACCCACCA
>DX1260
CGUGGGGUGGAGCAGUUGGUAGCUCGUUGGGCUCAUAACCCAAAGGUCGCAGGUUCAAGU
CCUGCCCCCGCAACCA
>DK7560
GCCCGGUUAGCUCAGUCGGUAGAGCACCAGACUCUUAAUCUGGUUGUCGCGGGUUCGAGC
CCCGCAUUGGGCU
>DL9160
GUCAGGAUGGCCGAGCGGUCUAAGGCGCUGCGUUCAGGUCGCAGUCUCCCCUAGAGAGGC
GUGGGUUCGAAUCCCACUCCUGACA
>DW1660
AGGGGCGUAGUUCAAUUGGUAGAGCACCGGUCUCCAAAACCGGGUGUUGGGAGUUCGAGU
CUCUCCGCCCCUGCCA
>DV6281
GGUUUCGUGGUCUAGUCGGUUAUGGCAUCUGCUUAACACGCAGAACGUCCCCAGUUCGAU
CCUGGGCGAAAUCG
>DR3040
GGGCCUGUAGCUCAGAGGAUUAGAGCACGUGGCUACGAACCACGAUGUCGGGGGUUCGAA
UCCCUCCUAGCCCA
>DK5120
CACUAAGAAGCUAAAUGGGCAUUAGCGACAGCCUUUUAAGCUGUAGAUUGGUGACUCCCA
ACCACCCUUAAUGA
>DR5100
AGGUGAUUAGUCUAAGUAAAAUACUUGAUUUCGGCUCAAGAGUCUGUGGUUAAAGUCCAC
AAUUGCCUA
>DW6160
GACUCCUUAGCAUAGUGGUUUAUUGUAAUUGUCUCCAAAGCAGUUGGUCCAGGGUUCAAC
UCCCUGAGGGGUCU
>DF2600
GCCGGGAUAGCUCAGUUGGUAGAGCAGAGGACUGAAAAUCCUCGUGUCACCAGUUCAAAU
CUGGUUUCUGGCA
>DK8040
GCCCGGCUAGCUCAGUUGGUAGAGCAUGAGACUCUUAAUCUCAGGGUCGUGGGUUCGAGC
CCCACGUUGGGCG
>DK4840
CAUUAGAUGACUGAAAGCAAGUACUGGUCUCUUAAACCAUUUAAUAGUAAAUUAGCCAUU
ACUUCUAAUGA
>DC4440
GGCGGCAUGGCCAAGCGGUAAGGCAGGGGACUGCAAAUCCUUUAUCCCCAGUUCAAAUCU
GGGUGUCGCCU
>DH4880
AUUUAAAUAGUUUAAAAAAAAUACUAAUUUGUGGUGUUAGUGAUAUGAAGUUAUUCAUUU
UAGAUC
>DT5360
GUCUUUGUAGUACAUCUAAUAUACUGGUCUUGUAAACCAGAGAAGGAGAACAACUAACCU
CCCUAAGACU
>DN4000
GUCCUUAUAGCUUAUCGGUUAAAGCAUCUCACUGUUAAUGAGAAUAGAUGGGUUCAAUUC
CUAUUAAGGACG
>DI5220
GGAAGCGUGCCUGAACAAAAAGGAUCACUAUGAUAAAGUGAACAUAGAGGUAUAACAACC
CUCUCACUUCCU
>DW7560
GACUGCUUGGCGCAAUGGUAGCGCGUUCGACUCCAGAUCGAAAGGUUGGGCGUUCGAUCC
GCUCAGUGGUCA
>DK1220
GACUCGUUAGCUCAGCCGGUAGAGCAACUGGCUUUUAACCAGUGGGUCCGGGGUUCGAAU
CCCCGACGAGUCACCA
>DM7740
AGCAGAGUGGCGCAGUGGAAGCGUGCUGGUCCCAUAACCCAGAGGUCCGAGGAUCGAAAC
CUUGCUCUGCUA
>DS6740
GUGGAAGUGGCGGAGUGGUUAUCGGGCAUGACUAGAAAUCAUGUGGGCUUUGCCCGCGCA
GGUUCGAAUCCUGCCGUUCACG
>DM4480
GGGCUUAUAGUUUAAUUGGUUGAAACGUACCGCUCAUAACGGUGAUAUUGUAGGUUCGAG
CCCUACUAAGCCCA
>DF5060
GCUGACGUAGCUUAACUAAAGCAUAACACUGAAGCUGUUAAGACGGACCCUAGAAAGUCC
CGCUAGCA
>DF0860
GCCGCCGUAGCUCAGCCCGGGAGAGCGCCCGGCUGAAGACCGGGUUGUCCGGGGUUCAAG
UCCCCGCGGCGGCA
>DR4080
GCUCUCUUAGCUUAAUGGUUAAAGCAUAAUACUUCUAAUAUUAAUAUUCCAUGUUCAAAU
CAUGGAGAGAGUA
>DT1662
GCCGACUUAGCUCAGUAGGUAGAGCAACUGACUUGUAAUCAGUAGGUCACCAGUUCGAUU
CCGGUAUUCGGCACCA
>DX4280
AGCGGGGUAGAGUAAUUGGUCAACUCAUCAGGCUCAUGACCUGAAGAUUGCAGGUUCGAA
UCCUGUCCCCGCCU
>DT5320
GUCUUGAUAGUAUAAACAUUACUCUGGUCUUGUAAACCUGAAAUGAAGAUCUUCUCUUCU
CAAGACA
>DY4980
GGCAAGGUGGCAGAUGGUUUAAUGCGCUAAAUUGUAAAUUUAUUUAUAAAGGUUUAAGUC
CUUUCUUUGUCA
>DC4070
AGAGAGGAGUGAAUAAGGUUGUUCAUAUAAAUUGCAAAUUUAUANUAUUAGGGUUCGAUU
CCCUCUUCUCUC
>DL5281
AUUAGGGUGGCAGAGCCAAGUAAUUGCGUAAGACUUAAAACCUUGUUCCCAGAGGUUCAA
AUCCUCUCCCUAAUA
>DR2520
GGGCUUGUAGCUCAGUGGACUAGAGCACGUGGCUACGAACUACGGAGUCAGGGGUUCGAA
UCCCUUCUUGCCCG
>DL0660
GCAGGGGUUGUCGAGCCUGGCCAAAGAUGCAGGACUUAGAAUCCUGUCCAGUAGUGGUUC
CAGGGUUCAAAUCCCUGCCCCUGCA
>DR6320
GGUCUCGUGGCCCAAUGGUUAAGGCGCUUGACUACGAAUCAAGAGAUUCCAGGUUCGACU
CUUGGCGGGAUCG
>DH5360
GUAAAUAUAGUUUAACAAAAACAUUAGAUUGUGAAUCUAACAAUAGAAACUCAUUACCUU
CUUAUUUACC
>DG2921
GCGGAUAUGGUCGAAUGGUAAAAUUUCUCUUUGCCAAGGAGAAGAUGCGGGUUCGAUUCC
CGCUAUCCGCC
>DG0220
GCGGAUAUCGUAUAAUGGUAUUACCUCAGACUUCCAAUCUGAUGAUGUGAGUUCGAUUCU
CAUUAUCCGCUCCA
>DQ6050
GGUCCUAUAGUGUAGUGGUUAUCACUUCGGACUUUGAAUCCGAAAACCCAGGUUCGAAUC
CUGGUAGGACCA
>DL4880
UCUAAUAUGGCAGAUUAGUGCAAUGGAUUUAAGCUCCAUAUAUAAAGUAUUUUACUUUUA
UUAGAA
>DY5880
GGUAAAAUGGCUGAGUGAAGCAUUGGACUGUAAAUCUAAAGACAGGGGUUAGGCCUCUUU
UUACCA
>DN1351
UCCUCCGUAGCUCAAUUGGCAGAGCAGCCGGCUGUUAACCGGCAGGUUACUGGUUCGAGU
CCAGUCGGGGGAG
>DX4320
AGCGGGGUAGAGUAGUUGGUUAACUCGUCAGGCUCAUGACCUGAAGAUUGCAGGUUCGAA
UCCUGCCCCCGCCA
>DT2460
GCUUGCUUAGCUCAAUUCGGUAGAGCUUUGGUUUUGUAAACCAAAGGUUAUCGGUUCAAG
UCCGAUAGCAAGCU
>DP9991
GGCUCGUUGGUCUAGGGGUAUGAUUCUCGCUUUGGGUGCGAGAGGUCCCGGGUUCAAAUC
CCGGACGAGCCC
>DF1541
GGCUCGGUAGCUCAGUUGGUAGAGCAACGGACUGAAAAUCCGUGUGUCGGCGGUUCGAUU
CCGUCCCGAGCCA
>DP2680
AGGGAUGUAGCGCAGCUUGGUAGCGCGUUUGUUUUGGGUACAAAAUGUCACAGGUUCAAA
UCCUGUCAUCCCUA
>DP0660
GGGCCUGUGGGGUAGCCUGGUCCAUCCUUUGGGAUUUGGGAUCCUGAGACCCCAGUUCAA
AUCUGGGCAGGCCCACCA
>DG4080
AUAGAUAUAAGUUAAGUGGUAAACUGAAUGUCUUCCACACAUUGAUUGUGAGUUCGAUUC
UCACUAUCUAGA
>DI1661
GGCCCCUUAGCUCAGUGGUUAGAGCAGGCGACUCAUAAUCGCUUGGUCGCUGGUUCAAGU
CCAGCAGGGGCCACCA
>DL1543
GCCGGUGUGGCGGAAUUGGCAGACGCGCACGACUCAAAAUCGUGUUCCUUCUGGAGUGUC
GGUUCGACCCCGACCACCGGUA
>DL3280
GCCUUGGUGGUGAAAUGGUAGACACGCGAGACUCAAAAUCUCGUGCUAAAAAGCGUGGAG
GUUCGAGUCCUCUUCAAGGCA
>DA1541
GGGGCCUUAGCUCAGCUGGGAGAGCGCCUGCUUUGCACGCAGGAGGUCAGCGGUUCGAUC
CCGCUAGGCUCCACCA
>DA1140
GGGCCCUUAGCUCAGCUGGGAGAGCACCUGCCUUGCACGCAGGGGGUCGACGGUUCGAUC
CCGUUAGGGUCCACCA
>DA0261
GGGCGAAUAGUGUCAGCGGGAGCACACCAGACUUGCAAUCUGGUAGGGAGGGUUCGAGUC
CCUCUUUGUCCACCA
>DA2240
GGGGCCUUAGCUCAGCUGGGAGAGCGCCUGCUUUGCACGCAGGAGGUCAGCGGUUCGAUC
CCGCUAGGCUCCA
>DM1230
GGCGGUGUAGCUCAGCUGGCUAGAGCGUGCGGUUCAUACCCGCAAGGUCGAGGGUUCAAG
UCCCCCCGCCGCUACCA
>DH1541
GGCGGUUGUGGCGAAGUGGUUAACGCACCAGAUUGUGGCUCUGGCAUUCGUGGGUUCGAU
UCCCAUCAAUCGCCCCA
>DT1663
GCCGAUAUAGCUCAGUUGGUAGAGCAGCGCAUUCGUAAUGCGAAGGUCGUAGGUUCGACU
CCUAUUAUCGGCACCA
>DF5360
GUUGAUGUAGCUUAACCCAAAGCAAGGCACUGAAAAUGCCUAGAUGAGUCUCCCAACUCC
AUAAACA
>DN9991
GUCUCUGUGGCGCAAUCGGUUAGCGCGUUCGGCUGUUAACCGAAAGAUUGGUGGUUCGAG
CCCACCCAGGGACG
>DL2721
GCCUUGAUGGUGAAAUGGUAGACACGCGAGACUCAAAAUCUCGUGCUAAAGAGCGUGGAG
GUUCGAGUCCUCUUCAAGGCA
>DH4000
GGUGAAUAUAUUUCAAUGGUAGAAAAUACGCUUGUGGUGCGUUAAAUCUGAGUUCGAUUC
UCAGUAUUCACC
>DI1260
GGACCCUUAGCUCAGUUGGUUAGAGCAUCCGGCUCAUAACCGGAUGGUCACUGGUUCAAG
UCCAGUAGGGUCCACCA
>DH5480
GUAGAUAUAGUUUAACUAAAACAUUAGAUUGUGAAUCUAACCAUAGAGACUUACCACCUC
UUAUUUACC
>DR1660
GCGCCCGUAGCUCAGCUGGAUAGAGCGCUGCCCUCCGGAGGCAGAGGUCUCAGGUUCGAA
UCCUGUCGGGCGCGCCA
>DN1500
UCCGCCUUAGCUCAGUUGGUAGAGCGCUUGACUGUUAAUCAGGAUGUCGUCAGUUCGAGU
CUGACAGGCGGA
>DH1660
GGUGGCUAUAGCUCAGUUGGUAGAGCCCUGGAUUGUGAUUCCAGUUGUCGUGGGUUCGAA
UCCCAUUAGCCACCCCA
>DL5021
GUUGCAGUAGCAAAGCGGUUAAUGCGAGAAUCCUAAAAUUUCUUUAUCAGAGGUUCAAAU
CCUCUCUCCAACU
>DW5120
AGAGAUUUAGGUUAACAAGACUAAGAGCCUUCAAAGCCCUAAGCAGGAGUUAGAAUCUCC
UAAUCUCUG
>DQ4440
UGGAGUAUAGCCAAGUGGUAAGGCAUCGGUUUUUGGUAUCGGCAUGCAAAGGUUCGAAUC
CUUUUACUCCAG
>DA0981
GGGCCGGUAGUCUAGCGGAAGGACGCCCGCCUCGCGCGCGGGAGAUCCCGGGUUCGAAUC
CCGGCCGGUCCA
>DL9162
GUCAGGAUGGCCGAGCGGUCUAAGGCGCUGCGUUCAGGUCGCAGUCUCCCCUGGAGGCGU
GGGUUCGAAUCCCACUCCUGACA
>DX6740
AUCAGAGUGGCGCAGCGGAAGCGUGGUGGGCCCAUAACCCACAGGUCCCAGGAUCGAAAC
CUGGCUCUGAUA
>DY4400
GGGAGAGUGGCCGAGUGGUCAAAAGCGACAGACUGUAAAUCUGUUGAAGUUUUUCUACGU
AGGUUCGAAUCCUGCCUCUCCCA
>DS3200
GGAGAGAUGGCUGAGUGGUUGAUAGCUCCGGUCUUGAAAACCGGUAUAGUUCGAACAAAG
AAUCUACGAGGGUUCGAAUCCCUCUCUCUCCU
>DM3960
GCCCGGGUAGUUUAAAGGUAAAACCUUAAUUUCAUACGUUAAAGAUGAGAAUUCGAUUUU
CUCCCCAGGUU
>DA1260
GGGCCCGUAGCUCAGCUGGGAGAGCACCUGCCUUGCACGCAGGGGGUCGACGGUUCGAUC
CCGUUCGGGUCCACCA
>DS4501
GGAGGUAUGGCUGAGUGGUUGAAAGCAUUGGUUUGCUAAAUCAAAAUACAACAAUAUUGU
AUCAUGGGUUCAAAUCCCAUUUCCUCCG
>DI2180
GGGCUAUUAGCUCAGUUGGUUAGAGCGCACCCCUGAUAAGGGUGAGGCCCCUGGUUCGAA
UCCAGGAUGGCCCA
>DX2920
CGCGGGGUAGAGCAGUUUGGUAGCUCGCAAGGCUCAUAACCUUGAGGUCACGGGUUCAAA
UCCUGUCUCCGCAA
>DG7740
GCAUCGGUGGUUCAGUGGUAGAAUGCUCGCCUGCCACGCGGGCGGCCCGGGUUCGAUUCC
CGGCCGAUGCA
>DV5220
CAAGGCGUAGCUAUAACUUCAAAGCAUUCAGCUUACACCUGAAAGAUACCCUCAACAGAC
AAGGUCGCCUUGA
>DK8101
GCCCGGCUAGCUCAGUCGGUAGAGCAUGAGACUCUUAAUCUCAGGGUCGUGGGUUCGAGC
CCCACGUUGGGCG
>DT2680
GCCCUUUUAACUCAGUGGUAGAGUAAUGCCAUGGUAAGGCAUAAGUCAUCGGUUCAAAUC
CGAUAAAGGGCU
>DS0260
GGAAGGUAGGGCGUAGUGGUACGCAACUAGUCUUGAAAACUAGCCCGCUGUAGUGAUACG
GUGAUGGUUCGACUCCAUUACCUUCCUCCA
>DF2720
GUCAGGAUAGCUCAGUUGGUAGAGCAGAGGACUGAAAAUCCUCGUGUCACCAGUUCAAAU
CUGGUUCCUGGCA
>DS3880
AGAGAGUUGGCUGAGUGGUAAGGCGACUAGCUUGAGUCUAGUUAAGUUAAAACUUUCAUA
UGUUCGAAUCAUAUACUCUCUG
>DE4800
AUUUAUAUAGUUUAAAUAAAACAUUACAUUUUCACUGUAAAAAUAAAAAUUUAUUUUUUA
UAAAUA
>DM4500
CGCGGGAUAGAGUAAUUGGUAACUCGUCAGGCUCAUAAUCUGAAUGUUGUGGGUUCGAAU
CCGACUCCCGCCA
>DS4701
AUUUGUGAUUUUCACGCCGAGAGUGUUUCUUGAGGAGGUAAUGCACUAAUGAAGGGUUAC
AAGGC
>DL1980
GCCCAGGUGGCGGAAUUGGUAGACGCGCAUGGUUCAGGUCCAUGUGCCGCAAGGUGUGGA
GGUUCGAGUCCUCUCCUGGGCACCA
>DG2920
GCGGGUAUAGUUUAGUGGUAAAACCCUAGCCUUCCAAGCUAACGAUGCGGGUUCGAUUCC
CGCUACCCGCU
>DS2680
GGAGAGAUGGCUGAGUGGACUAAAGCGGCGGAUUGCUAAUCCGUUGUACAAUUUUUUUGU
ACCGAGGGUUCGAAUCCCUCUCUUUCCG
>DA6740
GGGGAUGUAGCUCAUAUGGUAGAGCGCUCGCUUUGCAUGCGAGAGGCACAGGGUUCGAUU
CCCUGCAUCUCCA
>DE7740
UCCUAUAUUGUCUAGUGGUUAGGAUAUCCGGCUCUCACCCGGAAGGCCCGGGUUCAAUUC
CCGGUAUGGGAA
>DC5280
AGCCUUAAGGUGAUUAUCAUGUCGAAUUGCAAGUUCGAAGGUGUAGAGAAUCUCCUCUAC
UAAGGCUU
>DF1180
GGUCGUGUAGCUCAGUCGGUAGAGCAGCAGACUGAAGCUCUGCGUGUCGGCGGUUCAAUU
CCGUCCACGACCACCA
>DE4440
GUCCCUUUCGUCCAGAGGUUAGGACAUCGUCUUUUCAUGUCGAAGACACGGGUUCGAUUC
CCGUAAGGGAUA
>DS1180
GGAAGAUUACCCAAGUCCGGCUGAAGGGAUCGGUCUUGAAAACCGAGAGUCGGGGAAACC
CGAGCGGGGGUUCGAAUCCCUCAUCUUCCGCCA
>DX6281
AGCGCCGUGGCGCAGUGGAAGCGCGCAGGGCUCAUAACCCUGAUGUCCUCGGAUCGAAAC
CGAGCGGCGCUA
>DF3880
GCUUGAGAAGCUCAAUUGGUAGAGCGGGUCAGUGAAGUUGAUUAGGUUGUAAGUUCAAGU
CUUAUCUCGAGCA
>DR4001
AUAUCUUUAAUUUAAUGGUAAAAUAUUAGAAUACGAAUCUAAUUAUAUAGGUUCAAAUCC
UAUAAGAUAUU
>DV0260
GCUCGGUUAGUAUAAUGGGAGAACCCCGCCUUUACACGGCGGUUGUGAUAGUUCGAUUCU
AUCACCGAGUACCA
>DP8100
GGCUCGUUGGUCUAGGGGUAUGAUUCUCGCUUCGGGUGCGAGAGGUCCCGGGUUCAAAUC
CCGGACGAGCCC
>DY1820
GGAGGGAUCCCUUAGUGGCCAAAGGAUCAGACUGUAAAUCUGACGUCAUAGACUUCGAAG
GUUCGAAUCCUUCUCCCUCCACCA
>DA1230
GGGGCUUUAGCUCAGCUGGGAGAGCGCCUGCCUUGCACGCAGGAGGUCAGCGGUUCGAUC
CGCUAAGCUCCACCA
>DT1820
GCCGGAUUAGCUCAGUCGGUAGAGCAGCUCAUUCGUAAUGAGAAGGUCGGGGGUUCGAUU
CCUCUAUCCGGCACCA
>DK5040
CCUUAAUUAGCUUAUUAUAAAGCCCUAAACUCUUAAUUUAAAAGAAAAUAGUUAAAACCU
AUUAUUAAGGA
>DS5121
AAGAAAAUGGCAGAGUGGUGAUGCAACUGACUUGAAAUCAGAGUAGGGGGGUUCGAUUCC
CUCUUUUCUCG
>DI2700
GCAUCCAUGGCUGAAUGGUUAAAGCGCCCAACUCAUAAUUGGUAAUAUUGCGGGUUCAAU
UCCUGCUGGAUGCA
>DH6280
GCCAUCUUAGUAUAGUGGUUAGUACACAUCGUUGUGGCCGAUGAAACCCUGGUUCGAUUC
UAGGAGAUGGCA
>DI2480
GGGCUAUUAGCUCAGUUGGUUAGAGCGCACCCCUGAUAAGGGUGAGGUCGCUGAUUCGAA
UUCAGCAUAGCCCA
>DW2520
GCGCUUUUAGUUCAAUUGGUAGAACGUAGGUCUCCAAAACCUGAUGUAGUAGGUUCGAAU
CCUACAGAGCGCG
>DL2600
GCCUUGAUGGUGAAAUGGUAGACACGCGAGAUUCAAAAUUUCGUGCUUAAAGCAUGGAGG
UUCGAGUCCUCUUCAAGGCA
>DM3881
AAGACUAUAGCUUAAUCGGUAAAGCGAACCACUCAUGAUGGUUUGAGUAAAUGUUCAAGU
CAUUUUAGUCUUA
>DC5320
GGUCUUAAGGUGAUAUUCAUGUCGAAUUGCAAAUUCGAAGGUGUAGAGAAAUCUCUACUA
AGACUU
>DQ1661
UGGGGUAUCGCCAAGCGGUAAGGCACCGGAUUCUGAUUCCGGCAUUCCGAGGUUCGAAUC
CUCGUACCCCAGCCA
>DI5320
AGAAAUAUGUCUGAUAAAAGAAUUACUUUGAUAGAGUAAAUUAUAGAGGUUCAAGCCCUC
UUAUUUCUA
>DV2721
AGGGAUAUAACUCAGCGGUAGAGUGUCACCUUGACGUGGUGGAAGUCAUCAGUUCGAGCC
UGAUUAUCCCUA
>DL2522
UCCUUCGUGGUGAAAUGGUAAACACGUGUGAUUCAAAAUCACAUGCAUAAGCUUGCCGGU
UCGAGUCCGGUCGAAGGUA
>DY6740
CCGACCUUAGCUCAGUUGGUAGAGCGGAGGACUGUAGAUCCUUAGGUCACUGGUUCGAAU
CCGGUAGGUCGGA
>DE9161
UCCCUGGUGGUCUAGUGGUUAGGAUUCGGCGCUCUCACCGCCGCGGCCCGGGUUCGAUUC
CCGGUCAGGGAA
>DX5020
GGUAAAGUAAGCUAAAUGUUAAGCUUUUGGGUUCAUACCUCAAAAAUAGAAGGAUAAAAA
CCUCUCUUUAUC
>DS6321
GUCACUAUGUCCGAGUGGUUAAGGAGUUAGACUUGAAAUCUAAUGGGCUCUGCCCGCGCA
GGUUCAAAUCCUGCUGGUGACG
>DX2520
GGCGGAGUAGAGCAGUCAGGUAGCUCGCAGGGCUCAUAAUCCUGAAGUCAGAGGUUCAAA
UCCUUUCUCCGCUA
>DP5120
CGGGAGAGAAUUUAAAUUAGAAUGUUGGCUUUGGGGGUCAAUAGUGGAGGUUUGAGUCCU
UCUUUCUCGA
>DV0660
GGACUCAUGGUCUAGUUGGCUAUGACAUCGCCCUUACAAGGCGAGGGUCGCCGGUUCGAA
UCCGGCUGGGUCCA
>DD1230
GGUCCGGUGGUGUAGGGGUUAACAUGCCUGCCUGUCACGCAGGAGAUCGCGGGUUCAAAU
CCCGUCCGGACCGCCA
>DA4001
GGGGUUAUAGUUAAAUUUGGUGAAACGACUGCGUUGCAUGCAUUUAAUAUGAGUUCAAGU
CUCAUUAACUCCA
>DT0661
GCCUCAGUGGCUCAGCCUGGUAGAGCGCCUGCUUGGUAAGCAGGAGGCCGCGGGUUCAAA
CCCCGCCUGAGGCU
>DP1700
CGGCGAGUAGCGCAGCUUGGUAGCGCAACUGGUUUGGGACCAGUGGGUCGGAGGUUCGAA
UCCUCUCUCGCCGACCA
>DV7920
GUUUCUGUAGUGUAGCGGUUAUCACGUUCGCCUCACAUGCGAAAGGUCCCCGGUUCGAAA
CCGGGCAGAAACA
>DP5280
CAAGAAGUAGUUUAAGUAAGAAUAUCAGCUUUGGGUGUUGGUGGUGGGGAGGUAGUUCCU
UCUUCUUGA
>DR3321
GCGUCCAUUGUCUAAUGGAUAGGACAGAGGUCUUCUAAACCUUUGGUAUAGGUUCAAGUC
CUAUUGGACGCA
>DG0860
GCGGCCGUCGUCUAGUCUGGAUUAGGACGCUGGCCUCCCAAGCCAGCAAUCCCGGGUUCG
AAUCCCGGCGGCCGCA
>DA4700
AGAAUGGUACUUUAAAAAAAAGAAUUGGUUUGCAUCUAAUAUUAAGCCUGAGCUUUCAUU
CUU
>DR4502
GCAUUCUUAGCUCAGUUGGAUAGAGCAACAACCUUCUAAGUUGAAGGUCACAGGUUCAAA
UCCUGUAGAAUGCG
>DC2680
GGCGGCAUGGCCAAGCGGUAAGGCAGGGGACUGCAAAUCCUUUAUCCCCAGUUCAAAUCU
GGGUGCCGCCU
>DQ6280
GGUCCUAUAGUGUAGUGGUUAUCACUUUCGGUUUUGAUCCGGACAACCCCGGUUCGAAUC
CGGGUAGGACCU
>DM2760
ACCUACUUAACUCAGUGGUUAGAGUAUUGCUUUCAUACGGCAGGAGUCAUUGGUUCAAAU
CCAAUAGUAGGUA
>DH5840
GUAAAUAUAGUUUAACCAAAACAUUAGAUUGUGAAUCUAAUAAUAGGGCCCCACAACCCC
UUAUUUACC
>DQ5280
UAGGAUAGGGUGUAUUGGUAGCACGGAAAAUUUUGAAUUCUUAGGUGUAGGUUCAAUUCC
UAUUGUCCUAG
>DN5282
UAGAUUGAAGCCAGUAAGUAGGGUAUUUAGCUGUUAACUAAAUUUUCGUAGGUUUGAAUC
CUUCCAAUCUAG
>DL4020
AUGACUAUGGCGGAAUUGGUAGACGCGAUUAGUUUAGGUCUAAUUUAUUUUUAAUAAUAU
GGGUUCAAAUCCCAUUAGUCAUA
>DP2700
AGGGAUGUAGCGCAGCUUGGUAGCGCGUUUGUUUUGGGUACAAAAUGUCACAGGUUCAAA
UCCUGUCAUCCCUA
>DA5040
GUGGUUCUAGUUUAGUGAAAAACGUUUGCUUUGCAAGCAGAAAUCCUAAGUUAAAUUCUU
AGGAACUACA
>DH2960
GGCGGAUGUAGCCAAGUGGAUCAAGGCAGUGGAUUGUGAAUCCACCAUGCGCGGGUUCAA
UUCCCGUCGUUCGCCC
>DS7741
GCAGUCGUGGCCGAGUGGUUAAGGCGUCUGACUCGAAAUCAGAUUCCCUCUGGGAGCGUA
GGUUCGAAUCCUACCGGCUGCG
>DA0660
GGGCCCGUAGCUCAGUUGGGAGAGCGCUGCCCUUGCAAGGCAGAGGCCGUGGGUUCAAAU
CCCGCCGGGUCCA
>DV2840
AGGGAUAUAACUCAGCGGUAGAGUGUCACCUUGACGUGGUGGAAGUUAUCAGUUCGAGCC
UGAUUAUCCCUA
>DN5281
UAGAUUGAAGCCAGUAAGUAGGGUAUUUAGUUGUUAACUAAAUUUUCGUAGGUUUGAAUC
CUUCCAAUCUAC
>DC3881
AGGAGUUUGAGCAAAUGGUUUUGCGUUUUGAUUGCAAAUUGAAAUAUAGGGAUUCGAUUU
CCCCGGACUCCUC
>DH4480
GGCGGAUGUAGCCAAGUGGAUCAAGGCAGUGGAUUGUGAAUCCACCAUGCGCGGGUUCAA
UUCCCGUCGUUCGCC
>DC4700
UGCUUAGUAGUUAAUGUUAAUAUAACUAAGAACUGCAAAUUCUUCAUAGUCUAGUUAGAC
CUAAGCUU
>DA8100
GGGGAUGUAGCUCAGUGGUAGAGCGCAUGCUUCGCAUGUAUGAGGCCCCGGGUUCGAUCC
CCGGCAUCUCCA
>DW5320
AGAAGUUUAGGAUAUACUAGUCCGCGAGCCUUCAAAGCCCUAAGAAAACACACAAGUUUA
ACUUCUG
>DL1662
GCCGAAGUGGCGAAAUCGGUAGACGCAGUUGAUUCAAAAUCAACCGUAGAAAUACGUGCC
GGUUCGAGUCCGGCCUUCGGCACCA
>DF5400
GUCUACGUAGCUUAACCCCCAAAGCAAGACACUGAAAAUGCCUAGAUGGAUUCACACAUC
CCAUAGACA
>DK4480
GGGUGUAUAGCUCAGUUGGUAGAGCAUUGGGCUUUUAACCUAAUGGUCGCAGGUUCAAGU
CCUGCUAUACCCA
>DE4280
GUCCCUUUCGUCCAGUGGUUAGGACAUCGUCUUUUCAUGUCGAAGACACGGGUUCGAUUC
CCGUAAGGGAUG
>DL6280
GGUUGUUUGGCCGAGCGGUCUAAGGCGCCUGAUUCAAGCUCAGGUAUCGUAAGAUGCAAG
AGUUCGAAUCUCUUAGCAACCA
>DG0960
GCGGCCGUAGUCUAGCCUGGUAGGAUGGCGGCCUCCCAAGCCGCAGAACCCGGGUUCAAA
UCCCGGCGGCCGCACCA
>DL3360
GCCUUGGUGGUGAAAUGGUAGACACGCGAGACUCAAAAUCUCGUGCUAAACAGCGUGGAG
GUUCGAGUCCUCUUCAAGGCA
>DF5910
GUUAAUGUAGCUUAAAGUCCAAAGCAAGGCACUGAAAAUGCCUAGAUGAGUACACCAACU
CCAUAAAC
>DA6281
GGGCGUGUGGCGUAGUCGGUAGCGCGCUCCCUUAGCAUGGGAGAGGUCUCCGGUUCGAUU
CCGGACUCGUCCA
>DX0980
AGCGGGGUAGGCCAGCCAGGUAGGCCGCGGGGCUCAUANCCCCGAGGUCCCGGGUUCAAA
UCCCGGCCCCGCUA
>DR4501
GCAUUCUUAGCUCAGUUGGAUAGAGCAACAACCUUCGAAGUUGAUGGUCACAGGUUCAAA
UCCUGUAGGAUGCG
>DL4761
UCUAAUAUGGCAGAUUAAUGCAUUAGAUUUAAGCUCUAAAAAUAAAGUUUGACCUUUUAU
UAGAA
>DK7920
GCCCGCAUAGCUCAGUCGGUAGAGCAUCAGACUUUUAAUCUGAGGGUCCAGGGUUCAAGU
CCCUGUUCGGGCG
>DL3800
ACUUAUGUGGCGGAACAGGUAGACGCGUGGGACUUAAAAUCUCAUUCCAUAGGAGUGCCG
GUUCGAUUCCGGUCAUAAGUA
>DA0340
GGGCUCGUAGCUCAGCGGGAGAGCGCCGCCUUUGCGAGGCGGAGGCCGCGGGUUCAAAUC
CCGCCGAGUCCA
>DA4500
GGGGACGUAGCUCAAUUGGUAGAGCGUAUGUUUUGCAAGCAUAAAGCUGUCGGUUCAAAU
CCGAUCGUCUCCA
>DG7680
GCAUCGGUGGUUCAGUGGUAGAAUGCUCGCCUGCCACGCGGGCGGCCCGGGUUCGAUUCC
CGGCCGAUGCA
>DN5880
UAGAUUGAAGCCAGUUGAUUAGGGUGCUUAGCUGUUAACUAAGUGUUUGUGGGUUUAAGU
CCCAUUGGUCUAG
>DF7740
GCCGAAAUAGCUCAGUUGGGAGAGCGUUAGACUGAAGAUCUAAAGGUCCCCGGUUCAAUC
CCGGGUUUCGGCA
>DH5040
ACUAAAGUAGUUUAUAAAAACACCAGCCUGUGGAACUGGAGUAACUGGUUAAAACCCGGU
CUUAAGUC
>DX5320
AGUAAGGUCAGCUAAUUAAGCUAUCGGGCCCAUACCCCGAAAACGUUGGUUUAAAUCCUU
CCCGUACUA
>DV5320
CAUAGUGUAGCUUAAUAUUAAAGCAUCUGGCCUACACCCAGAAGAUUUCAUGACCAAUGA
ACACUCUGA
>DR2680
GCGUCCAUUGUCUAAUGGAUAGGACAGAGGUCUUCUAAACCUUUGGUAUAGGUUCAAAUC
CUAUUGGACGCA
>DE5320
GUUUCUGUAGUUGAAUUACAACGAUGAUUUUUCAUGUCAUUGGUCGCAGUUGAAUGCUGU
GUAGAAAUA
>DG4000
AUAGAUAUAAGUUAAUUGGUAAACUGGAUGUCUUCCAAACAUUGAAUGCGAGUUCGAUUC
UCGCUAUCUAUA
>DR2601
GGGUUUGUAGCUCAGUGGAUUAGAGCUCAUGGUUCCGAAUCAUGAAGUCAAGGGUUCGAA
UCCCUUCUAACCCU
>DW5281
AGAAGUUUAGGAUAUACAGUUCAAGAGCCUUCAAAGCCCUUAGAAAACAAACAAGUUUAA
CUUCUG
>DT6161
GCCAUAGUAGUCUAGUGGUAAGACAUUUCUCUCGUAAAGAAGGAUCCCGUGUUCGAUUCA
CGGCUUUGGCA
>DK0680
GGGCCCGUAGCUCAGUCUGGUAGAGCGCUUGGCUUUUAACCAAGUAGUCGCGGGUUCAAA
UCCCGUCGGGCCCG
>DC5100
AGUUCUGGAGUGUUACCACGUCAGAUUGCAAAUCUGAAGAAGCACACUUACAGUUUGCCC
GGACUU
>DL8100
GUCAGGAUGGCCGAGCGGUCUAAGGCGCUGCGUUCAGGUCGCAGUCUCCCCUGGAGGCGU
GGGUUCGAAUCCCACUCCUGACA
>DN7920
GUCUCUGUGGCGCAAUCGGUUAGCGCGUUCGGCUGUUAACCGAAAGGUUGGUGGUUCGAG
CCCACCCAGGGACG
>DM1231
CGCGGGAUAGAGCAGUCUGGUAGCUCGUCGGGCUCAUAACCCGAAGGUCGAUGGUUCAAA
UCCAUCUCCCGCAACCA
>DV9994
GCUUCUGUAGUGUAGUGGUUAUCACGUUCGCCUCACACGCGAAAGGUCCCCGGUUCGAAA
CCGGGCAGAAGCA
>DE4480
GUCCCUUUCGUCCAGUGGUUAGGACAUCGUCUUUUCAUGUCGAAGACACGGGUUCGAUUC
CCGUAAGGGAUA
>DN3320
UCCUCAGUAGCUCAGUGGUAGAGCGGUCGGCUGUUAACUGUAUGGUCGUAGGUUCGAAUC
CUACUUGGGGAG
>DY3770
GAAGUAAUGGCUGAGUGGUUAAAGCGGCAGACUGUAAAUCUGUUGGUAGUACCGUCGUUG
GUUCGAAUCCAACUUACUUCA
>DS5080
GGAGAAGUGGCACGAUAGGAAUGCAUGCGGCUUGAAACCGUUUGAUAGAGGUUUCUUCCU
CUCUUCUCUU
>DN5100
UAGAUAGAUGCUCGCUGGUUUGAGUGCUUAGCUGUUAACUAAGAGUUUAAAGGAUCGAGG
CCUUUCUGUCUAG
>DA5100
AAGGUCUUAGCUUAAUUAAAGUAUUUGUUUUGCAUACAGAAGAUGUGGGGUAGUGUCCUG
CAGAUCUUA
>DQ3640
UGGGGCAUAGCCAAGUGGUAAGGCAUUGGACUUUGACUCCAAGAUGCAUGGGUUCGAAUC
CUAUUGCCCCAG
>DN4080
GUCUUUAUGGCUUAGUGGUUAAAGCAUCUCACUGUUAAUGAGAAUACAUAGGUUCAAUUC
CUAUUGAAGACG
>DX7920
AGCAGAGUGGCGCAGCGGAAGCGUGCUGGGCCCAUAACCCAGAGGUCGAUGGAUCGAAAC
CAUUCUCUGCUA
>DQ1200
UGGGAUGUAGCCCAGCGGUAAGGCAAUAGACUUUGACUCUAUCAUGCGAUGGUUCGAUCC
CAUCCAUCCCAGCCA
>DA4980
GUGAAUUUAGUUUAAUAGAUAAAACAUUUGCUUUGCAAGCAAAACUUGAAAGUUUAAAUC
CUUCAAUCCACA
>DV5020
CCUCGCAGAGCUUGUCAACCUAAGCAUCUCUUUUACACGGAGAAGAAGUUUGUGAAAUUC
GAACUGUUUGGA
>DA2480
GGGAGUAUAGCUCAGUUGGUAGAGCGCUGCCUUUGCAAGGCAGAUGUCAGCGGUUCGAGU
CCGCUUACUUCCACCA
>DL4980
GCUUGAGUAGCAAAGAGGGUUUAAUGCUUGAGAUUUAGGUUCUUACAUCAAGGGUUCAAU
UCCCUUCUCUAGUU
>DX1340
CGCGGGGUGGAGCAGCUCGGUAGCUCGCUGGGCUCAUAACUCAGAGGUCGCAGGUUCAAA
UCCUGUCCCCGCUA
>DG7140
GCACCAGUGGUCUAGUGGUAGAAUAGUACCCUGCCACGGUACAGACCCGGGUUCGAUUCC
CGGCUGGUGCA
>DW5040
AAGAGCUUAAGUUAAAUAAACUGAAAGCCUUCAAAGCUUUUUAUAAGAAUGGAAACUUCU
UAGCUCUUG
>DL1780
GCGAAGGUGGCGGAAUUGGUAGACGCGCUAGCUUCAGGUGUUAGUGCCCCCCGGGUGUGA
GGGUUCGAGUCCCUCUCUUCGCACCA
>DF3770
GCUUAAGUAGCUCAGUGGUAGAGCGUUAGACUGAAAAUCUAAAGGUCGUUGGUUCAAUUC
CAAUCUUGAGCA
>DQ5880
UAGGAUGGGGUGUGAUAGGUGGCACGGAGAAUUUUGGAUUCUCAGGGAUGGGUUCGAUUC
UCAUAGUCCUAG
>DQ4500
UGGAGUAUAGCCAAGUGGUAAGGCAUCGGCCUUUGAUGCCGAGAAACAAAGGUUCGAAUC
CUUUUACUCCAG
>DX4000
UGCAAUAUGAUGUAAUUGGUUAACAUUUUAGGGUCAUGACCUAAUUAUAUACGUUCAAAU
CGUAUUAUUGCUA
>DN0660
GCCUCCUUAGCUCAGUAGGUAGCAGCGAUGGACUGUUAAUCCAUAGGUCGCAGGUUCGAG
CCCUGCAGGAGGCGCCA
>DA5880
AAGGGCUUAGCUUAAUUAAAGUGGCUGAUUUGCGUUCAGUUGAUGCAGAGUGGGGUUUUG
CAGUCCUUA
>DV6740
GGUUUCGUGGUGUAGUUGGUUAUCACGUCAGUCUAACACACUGAAGGUCUCCGGUUCGAA
CCCGGGCGAAGCCA
>DC5880
AGCUCCGAGGUGAUUUUCAUAUUGAAUUGCAAAUUCGAAGAAGCAGCUUCAAACCUGCCG
GGGCUU
>DC8100
GGGGGUAUAGCUCAGGGGUAGAGCAUUUGACUGCAGAUCAAGAGGUCCCUGGUUCAAAUC
CAGGUGCCCCCU
>DS4001
GGAUGGUUGACUGAGUGGUUUAAAGUGUGAUAUUUGAGCUAUCAUUAGUCUUUAUUGGCU
ACGUAGGUUCAAAUCCUACAUCAUCCG
>DG7180
GCACCAGUGGUCUAGUGGUAGAAUAGUACCCUGCCACGGUACAGACCCGGGUUCGAUUCC
CGGCUGGUGCA
>DG5080
GCUUUAUGAAUACAACAGUAUUUUUGACUUCCAAUCAGACAGUCUUGGUGAAAAUUUAAG
AUAAAGCA
>DN1230
GCCUACUUAGCUCAGUUGGUUAGAGCACCUGACUGUUAAUCAGGGGGUCGCUGGUUCGAG
UCCAGCAGUGGGCGCCA
>DY2920
GGGUCGAUGCCCGAGCGGUUAAUGGGGACGGACUGUAAAUUCGUUGGCAAUAUGUCUACG
CUGGUUCAAAUCCAGCUCGGCCCA
>DW4500
AGGAGAAUAGUUCCAAUGGUAGAACAAUGGUCUCCAAAACCAAAGGUUAAGGGUUCGAAU
CCCUUUUCUCCUG
>DM1540
GGACCUUUAGCUCAGUUGGUUAGAGCAGACGGCUCAUAACCGUCCGGUCGUAGGUUCGAG
UCCUACAAGGUCCACCA
>DL5760
ACUUUUAAAGGAUAACAGCUAUCCAUUGGUCUUAGGACCCAAAAAUUUUGGUGCAACUCC
AAAUAAAAGUA
>DV2600
AGGGAUAUAACUCAGCGGUAGAGUAUCACCUUGACGUGGUGGAAGUCAUCAGUUCGAACC
UGAUUAUCCCUA
>DL1232
UGCCCGGGUGGUGAAAUCGGUAGACACGCAGGACUUAAAAUCCUGUGGCAUAAAAGCCAU
GUCGGUUCAAGUCCGACCCCGGGCACCA
>DV4080
AGGAUAUUAGCUUAAUUGGUAUAGCAUUCGUUUUACACACGAAAGAUUAUAGGUUCGAAU
CCUAUAUUUCCUA
>DC2520
GGCGGCAUGGCCAAGCGGUAAGGCAGAAGAUUGCAAAUCUUUUAUUCCCCAGUUCGAUUC
UGGGUGUCGUCU
>DN2720
UCCUCAGUAGCUCAGUGGUAGAGCGGUCGGCUGUUAACUGACUGGCGUAGGUUCGAAUCC
UACUUGGGGAG
>DV9993
GUUUCCGUAGUGUAGUGGUUAUCACGUUCGCCUAACACGCGAAAGGUCCCUGGAUCAAAA
CCAGGCGGAAACA
>DI0680
GGGCCCAUAGCUUAGCCAGGUAGAGCGCCCGGCUCAUAACCGGGCGGUCAUGGGUUCGAA
UCCCAUUGGGCCCA
>DR5280
UGGUAAUUAGUUUAAAUAAAAUUAAUGAUUUCGACUCAUUAGAUUAUGAUAAUAAUCAUA
AUUACCAA
>DN4320
UCCUCAGUAGCUCAGUGGUAGAGCGGUCGGCUGUUAACUGACUGGUCGUAGGUUCGAAUC
CUACUUGGGGAG
>DP4500
CAAGGUGUAGCGCAAUCUGGUAGCGCGUCUGCCUUGGGCGCAGAAAGUUACAGGUUCAAA
UCCUGUCACCUUGA
>DN4400
UCCUCAGUAGCUCAGUGGUAGAGCGGUCGGCUGUUAACUGACUGGUCGUAGGUUCAAAUC
CUACUUGGGGAG
>DD4700
UUAAAAGUAGUUAAUAUAUAACUUAGAAUUGUCAGUUCUAGAUUCCUUUUACUAAGGCUU
UUUAU
>DX5280
AGUAAGGUCAGCUAACUAAGCUAUCGGGCCCAUACCCCGAAAAUGUUGGUCUAAACCCUU
CCCGUAUGA
>DQ3220
UGGGGCGUGGCCAAGCGGUAAGGCAGCAGGUUUUGAUCCUGUUAUUCGGAGGUUCGAAUC
CUUCCGUCCCAG
>DY4001
GGAGGGAUUUUCAAUGUUGGUAGUUGGAGUUGAGCUGUAAACUCAAUGACUUAGGUCUUC
AUAGGUUCAAUUCCUAUUCCCUUUA
>DP4700
CUAGAUAUAGUUUAGAGCAAAAUAUUGGCUUUGGGAGCUAAAGACACUUUUAUGAGUUUU
CUAGA
>DK1141
GUCUGAUUAGCGCAACUGGCAGAGCAACUGACUCUUAAUCAGUGGGUUGUGGGUUCGAUU
CCCACAUCAGGCACCA
>DL5081
CUAAAGUAGCAAAGUGGUUAAUGCAGAAGGCCUAAAACUUUCCUAUCAAGGGUUCAACUC
CUUUCUUUAGC
>DX5160
AGUAAGGUAAGCUAAAUAAGCUUUUGGGCCCAUACCCCAACAAUGUUGUUAAAAUCCUUC
CUUUACUA
>DY6160
CCGGCUUUGGCGCAAUGGUAGCGCGAUUGACUGUAGAUCAAUCGGUUGCUAGUUCGAAUC
UGGCAAGCCGGA
>DL5880
ACUUUUAAAGGAUAACAGCUAUCCAUUGGUCUUAGGCCCCAAAAAUUUUGGUGCAACUCC
AAAUAAAAGUA
>DA1620
GGGGCUGUAGCUCAGUUGGGAGAGCACCUGCUUUGCAAGCAGGGGGUCAUCGGUUCGAGA
CCGGUCAGCUCCACCA
>DW0460
GGGGCUGUGGCCAAGCCCGGCAUGGCGACUGACUCCAGAUCAGUCGAUCGGGGGUUCAAA
UCCCUCCGGCCCCA
>DD5020
AAGGAACUAGUUAAGUUAUAACACUGGAUUGUCAGACCGGAGUAACUGGUAAACAACCCA
GUGUUCCUUA
>DH1140
GGCGUAGGUGGUGAAGUGGUUAACACAUCAGGUUGUGGCUCUGACAUACGCGGGUUCGAU
CCCCGUUCUACGCCCCA
>DV5920
CAAGACAUAGCUUAAAUAAAGCAUCUAGUUUACACCUAGAAGAUUUCACCCACCAUGAAU
GCCUUGA
>DH6160
GCCGUGAUAGUAUAGUGGUAGUACAUCAGAUUGUGGCUCUGAUGACCCUGGUUCGAUUCC
AGGUCGCGGCA
>DY5040
AAUAAGAUGGCUGAGAGAACAAGCGGUGGAUUGUAAAUCCAUACACAAAGGUUAAAUCCC
UUUUCUUAUUA
>DF5920
GUUAAUGUAGCUUUAAAAUUAAAGCAAGGCACUGAAAAUGCCUAGAUGAGUGCUCCAACU
CCAUAAACA
>DK3240
GGGUUGCUAACUCAACGGUAGAGUACUCGGCUUUUAACCGACUAGUUCCGGGUUCGAGUC
CCGGGCAACCCA
>DN1180
GGCUUUUUAGCUCAGCAGGUAGAGCAACCGGCUGUUAACCGGUUUGUCACAGGUUCGAGC
CCUGUAAAAGCCGCCA
>DE3360
GCCCCCAUCGUCUAGCGGUUUAGGACAUCUCUCUUUCAAGGAGGCAACGGGGAUUCGACU
UCCCCUGGGGGUA
>DA3880
GGGGCUAUAGUUUAACUGGUAAAACGGCGAUUUUGCAUAUCGUUAUUUCAGGAUCGAGUC
CUGAUAACUCCA
>DL5000
GCUGGGGUAGCAAAGUGGUUACUGCAGUAGAUUUAGGAUCUACGAUCAAGGGUUCAAAUC
CUUUUCCUAGUU
>DF2920
GCCGGGAUAGCUCAGUUGGUAGAGCAGAGGACUGAAAAUCCUCGUGUCACCAGUUCAAAU
CUGGUUCCUGGCA
>DT1661
GCUGAUAUAGCUCAGUUGGUAGAGCGCACCCUUGGUAAGGGUGAGGUCGGCAGUUCGAAU
CUGCCUAUCAGCACCA
>DG5280
ACUCCCUUAGUAUAAACAAUACAACUGACUUCCAAUCAGUUAAUUCUGAAAAAACUCAGA
AGAGAGUA
>DD5040
AGAGGUCUAGUUAAAAUAUAACUUUGGGUUGUCAGGCCAAAAUUGCUGGUUAAAUUCCAG
CGGCUUCUG
>DR1140
GCGCCCGUAGAUCAAUUGGAUAGAUCGCUUGACUACGGAUCAAAAGGUUGGGGGUUCGAG
UCCCUCCGGGCGCACCA
>DF6280
GCGGAUUUAGCUCAGUUGGGAGAGCGCCAGACUGAAGAUCUGGAGGUCCUGUGUUCGAUC
CACAGAAUUCGCA
>DD5000
AAAGAGCUAGUUAAAAAAUAACCCCAGAUUGUCAGACUGGAAUUAUCUGUAACCACCCUG
AUGCUCUUU
>DC5120
AAGCCUGCGGUGUUGACAUGCCAGAUUGCAAAUCUCGAGAAGCAAACGAAGGUUUGCCGG
GCUUC
>DF5320
GUUAAUGUAGCUUAAUAACAAAGCAAAGCACUGAAAAUGCUUAGAUGGAUAAUUGUAUCC
CAUAAACA
>DG4320
GCGGAAAUAGCUUAAUGGUAGAGCAUAGCCUUGCCAAGGCUGAGGUUGAGGGUUCAAGUC
CCUCCUUCCGCU
>DY5360
GGUAAAAUGGCUGAGCAAAGCAUUAGACUGUAAAUCUAAAGAUAGAGGUUUGACUCCUCU
UUUUACCA
>DW2600
GCGCUUUUAGUUCAGUUCGGUAGAACGUAGGUCUCCAAAACCUAAUGUCGUAGGUUCAAA
UCCUACAGAGCGUG
>DW4440
GCGCUCUUAGUUCAGUUCGGUAGAACGUGUGUCUCCAAAACCCAAUGUCGUAGGUUCAAA
UCCUACAGAGCGUG
>DM2700
GCCUACUUAACUCAGUGGUUAGAGUAUUGCUUUCAUACGGCGGGAGUCAUUGGUUCAAAU
CCAAUAGUAGGUA
>DK5100
CACUAAGAAGCUAAUAUGGGUUAAGCACCAGCCUUUUAAGCUGGAAGCAGGUGACUCCCA
ACCACCCUUAAUGA
>DN5040
UGGGUUGUAGCUAAAUGUAAAGGCGCUUGGCCGUUAACCAAGAAAUAGUAGGAUAAAAAC
CUAUCUUCCGAG
>DR1260
GCGCCCAUAGAUCAAUUGGAUAGAUCGUUUGACUACGGAUCAAAAGGUUGAGGGUUCGAU
UCCUUCUGGGCGCGCCA
>DT6281
GCCCUUUUGGCCAAGUGGUAAGGCAUCGCACUCGUAAUGCGGGGAUCGUGGGUUCAAUUC
CCACAGAGGGCA
>DM4240
ACCUACUUGACUCAGCGGUUAGAGUAUCGCUUUCAUACGGCGAGAGUCAUUGGUUCAAAU
CCAAUAGUAGGUA
>DF9160
GCCGAAAUAGCUCAGUUGGGAGAGCGUUAGACUGAAGAUCUAAAAGGUCCCUGGUUCGAU
CCCGGGUUUCGGCA
>DV4001
AGGAGAUUAGCUUAAUUGGUAUAGCAUUCGUUUUACACACGAAAGAUUAUAGGUUCGAAC
CCUAUAUUUCCUA
>DT5080
GCCUUGAAAGCUCAACAACUAGAGCUUUGGUCUUGUAAACCAGGAGAGAGGGUAAACUCC
CUCUCAAGGCU
>DY5080
AGUAAGGUGGCUGAGGGAAUAAGCGGUGGAUUGUAAAUCCAUAUACAAGGGUUAGACUCC
UUUUCUUACUA
>DY3760
GAAGUAAUGGCUGAGUGGUUAAAGCGGCAGACUGUAAAUCUGUUGGUAGUACCGUCGUUG
GUUCGAAUCCAACUUACUUCA
>DV5940
CAAGACAUAGCUUAAACAAAGCAUCUAGUUUACACCUAGAAGAUUCCAUACACUAUGAAU
GUCUUGA
>DY1580
GGGCAGGUGCCCGAGCGGCCAAAGGGGACGGUCUGUAAAACCGUUGGCGUAUGCCUUCGC
UGGUUCGAAUCCAGCCCUGCCCACCA
>DE4080
GAUCUUAUCGUCUAAUGGUUACGACAUCAACUUUUCAUGUUGAAAAUGUUGGUUCAAUCC
CAACUAAGAUUA
>DR3200
GGGCUCGUAGCUCAGAGGAUUAGAGCACGCGGCUACGAACCACGGUGUCGGGGGUUCGAA
UCCCUCCUCGCCCA
>DW6741
GGAUUCGUGGCGCAAUGGUAGCGCGUCUGACUCCAGAUCAGAAGGUUGCGUGUUCGAUUC
ACGUCGGGUUCACCA
>DP2720
AGGGAUGUAGCGCAGCUUGGUAGCGCGUUUGUUUUGGGUACAAAAUGUCACAGGUUCAAA
UCCUGUCAUCCCUA
>DP4480
AGGGAUGUAGCGCAGCUUGGUAGCGCGUUUGUUUUGGGUACAAAAUGUAACGGGUUCAAA
UCCAGUCAUCCCUA
>DS1540
GGAGAGCUGUCCGAGUGGUCGAAGGAGCACGAUUGGAAAUCGUGUAGGCGGUCAACUCCG
UCUCAAGGGUUCGAAUCCCUUGCUCUCCGCCA
>DK1231
GUCCCGUUAGCUCAGGUGGUAGAGCACUUGACUUUUAAUCAAGGUGUCGAUGGUUCGAGU
CCAUCACGGGACACCA
>DM4021
AGAAUUAUAGCUUAAUCUGGUAAAGCAGUCCACUCAUAAUGGACCUAUCAAAGUUCAAUU
CUUUGUUAUUCUA
>DP6981
GGGCAUUUGGUCUAGUGGUAUGAUUCUCGCUUAGGGUGCGAGAGGUCCCGAGUUCAAUUC
UCGGAAUGCCCC
>DT1230
GCCGAAAUAGCUCAAUCGGUAGAGCAACUGAUUUGUAAUCAGUAGGUUGCGGGUUCAAUU
CCUGUUUUCGGCACCA
>DA5120
AAGGCUUUAGCUUAAUUAAAGUGUUUUAGUUGCAUUCAAUUGAUGUUGGAUAAAAUCCUG
CAAGCCUUA
>DS2702
GGAGAGAUGGCUGAGUGGUUGAUAGCUCCGGUCUUGAAAACCGGUAUAGUUCUAGGAACU
AUCGAGGGUUCGAAUCCCUCUCUCUCCU
>DY1140
GGAGGGGUAGCGAAGUGGCUAAACGCGGGUGGCUGUAACCCACUUCCUUACGGUUCGGGG
GUUCGAAUCCCUCCCCCUCCACCA
>DV4071
AAGGGAUUUGCUUAAUUGGUAUAGCAUUUGUUUUACACACAAAAUGUAUAUAGGUUCGAG
UCCUAUAUUCCUUA
>DE5120
GUUCCUAUAGUUGAAUAACAACGGUGGUUUUUCAGAUCACAAGUUCUGGUUAGAGUCCUG
GUGGGAAUU
>DR3201
GCGUCCAUUGUCUAAUGGAUAGGACAGAGGUCUUCUAAACCUUUGGUAUAGGUUCAAAUC
CUAUUGGACGCA
>DT5120
GUCCUGAUAGCUUAAUUUAAAGCAUCGGUCUUGUAAGCCGAAGAUUGAGGCUAAAACCCU
CCUCAAGACU
>DQ5281
UAGGAUAGGGUGUAUUGGUGGCACGGAGAAUUUUGAAUUCUUAGGUGUAGGUUCAAUUCC
UAUUGUCCUAG
>DE4980
AUUCCUGUAGUUGAAACAACAAUAACUUUUCAUGUUAUAGGUUUAGGUUGAACCCCUAAC
AGGAAUC
>DS4500
GGAUGGAUGUCUGAGCGGUUGAAAGAGUCGGUCUUGAAAACCGAAGUAUUGAGAAUACCG
GGGGUUCGAAUCCCUCUCCAUCCG
>DL4500
GCGCAUUUGGUGAAAAAGGUAAACACGACGGAUUUAAAAUCCGUUCCUAUUGGUUAUUGG
UUCAAGUCCAAUAAUGCGCA
>DL3200
GCCUUGGUGGUGAAAUGGUGGUAGACACGCGAGACUCAAAAUCUCGUGCUAAACAGCGAG
GAGGUUCGAGUCCUCUUCAAGGCA
>DP4010
CAGAUAGAAGCCAAAAGGUCAGGCGCUUUCUUUGGGUGAAAGAUCUAGUUAGUUCGAGUC
UAUCCUAUCUGA
>DA1661
GGGGCUAUAGCUCAGCUGGGAGAGCGCUUGCAUGGCAUGCAAGAGGUCAGCGGUUCGAUC
CCGCUUAGCUCCACCA
>DQ5220
UAGAAAAUAAUAUAGAGGGAGUAUGAAGAGUUUUGAUCUCUUCUGUGUAGGUUCGAUUCC
UACUUUUCUAG
>DD4620
UCAUUUCUAGUCUAGUUAAGGAUGUUGCUUUGUCGUGGCGGUGGGGUAUGUUUUGUACGG
GAUGAG
>DQ2600
UGGGGCGUCGCCAAGUGGUAAGGCUGCAGGUUUUGGUCCUGUUAUUCGGAGGUUCGAAUC
CUUCCGUCCCAG
>DE5040
GCUCCUAUAGUUGAACUACAACAAGAGCUUUUCACGCUCUAAGUUUGAGUUAAAAUCUCA
AUAGAAGCU
>DS7800
GCAGUCGUGGCCGAGUGGUUAAGGCGUCUGACUCGAAAUCAGAUUCCCUCUGGGAGCGUA
GGUUCGAAUCCUACCGGCUGCG
>DE2500
GCCCCCAUCGUCUAGUGGUUCAGGACAUCUCUCUUUCAAGGAGGCAGCGGGGAUUCGACU
UCCCCUGGGGGUA
>DQ2920
UGGGGCGUGGCCAAGUGGUAAGGCAACGGGUUUUGGUCCCGCUAUUCGGAGGUUCGAAUC
CUUCCGUCCCAG
>DX3720
GCAGCAAGGGUGGUCUCAACCUGGGUUCAUUCCCCAGCUAAUAAAGUUCGAUUCUUUGUA
GCGGCU
>DC5040
GGCUUUGUAGUGUAAAUAACAUUUUGGAUUGCAAAUCCUUAGAUGCAAUUAGUUCAUUGC
CAAAGCUU
>DD8100
UCCUCGUUAGUAUAGUGGUGAGUAUCCCCGCCUGUCACGCGGGAGACCGGGGUUCGAUUC
CCCGACGGGGAG
>DS2720
GGAGAGAUGGCUGAGUGGUUGAUAGCUCCGGUCUUGAAAACCGGUAUAGUUCUAGGAACU
AUCGAGGGUUCGAAUCCCUCUCUCUCCU
>DM6900
GGGGUGGUGGCGCAGUUGGGCAGCGCGUAGGUCUCAUAAUCCUGAGGUCGAGAGUUCGAG
CCUCUCUCACCCCA
>DG4700
GCAUAUAUAGUAAACAAUAUUAUAUUUGCCUUCCAAGCAAAAGUCCUAAUAAAAUUAGUG
UAUGCU
>DL7740
GUCAGGAUGGCCGAGCGGUCUAAGGCGCCAGACUCAAGUUCUGGUCCUCUCUGAGGGCGU
GGGUUCGAAUCCCACUUCUGACA
>DA2180
GGGGGUAUAGCUCAGUUGGUAGAGCGCUGCCUUUGCAAGGCAGAUGUCAGCGGUUCGAGU
CCGCUUACCUCCA
>DL5800
ACUUUUAAAGGAUAACAGCUAUCCAUUGGUCUUAGGACCCAAAAAUUUUGGUGCAACUCC
AAAUAAAAGUA
>DH5640
GUAAAUAUAGUUUAAACAAAACAUUAGAUUGUGAGUCUAAUAAUAGAAGCCCAAACUUUC
UUAUUUACC
>DF3360
GUCGGGAUAGCUCAGCCGGUAGAGCAAAGGACUGAAAAUCCUUGUGUCACCAGUUCAAAU
CUGGUUCCCGGCG
>DF1230
GGCUCUGUAGCUCAGUCGGUAGAGCAGUGGCCUGAAGAGCCUCGUCGUAGCCGGUUCGAU
UCCGCUUGGAGCCACCA
>DL4040
GCCUAAAUGCUGGAAUUUGGUAGACAGAACAAACUUAAGAUUUGUCGCUUUCGAGCGUGU
UGGUUCGAGUCCAACUUUAGGUA
>DL4701
CACAAGCUGGCAGACAUAAUGCAUACGAUUUAAGCUCGUCUUAUAAGAUCAUAUUCUUGU
UUGUGU
>DN3880
GCCUUUAUAGCUCAACGGUAGAGCGGAAUACUGUUAAUAUUUUGAUAGAUGUUCAAUUCA
UCUUAAGGGCU
>DA2840
GGGGAUAUAGCUCAGUUGGUAGAGCUCCGCUCUUGCAAGGCGGAUGUCAGCGGUUCGAGU
CCGCUUAUCUCCA
>DP5281
CAAGAAGUAGUUUAAGUAAGAAUAUCAGCUUUGGGUGUUGAUGGUGGGGAGGUAGUUCCU
UCUUCUUGA
>DK5280
CAUUGCGAAGCUUAGAGCGUUAACCUUUUAAGUUAAAGUUAGAGACAACAAAUCUCCACA
UUGA
>DY2520
GAGUUGUUGCCCGAGUGGUUAAUGGGGGCGGAUUGUAAAUCCGCAGUUCAUCUUUCGCUG
GUUCGAAUCCAGCACGACUCA
>DH4080
GCUAAAUAUAUUUCAAUGGUUAGCAAAAUACGCUUGUGGUGCGUUAAAUCUAAGUUCGAU
UCUUAGUAUUUACC
>DL4700
UGAAAGCUGGCAGAGUUAAUGCGCUUGAUUUAGGAUCAAUUUAUAAGUAUCCAUACUUGC
UUUCAU
>DX5040
AGCAGAGUAAGCUAAGUGCUAAGCUUUUGGGCUCAUACCCCAAGAAUGGAAGGAUAGAAA
CCUCCCUCUGCUU
>DE1540
GGCCCGUUGGUCAAGCGGUUAAGACACCGCCCUUUCACGGCGGUAACACGGGUUCGAAUC
CCGUACGGGUCA
>DP0680
GGGGCCAUAGGGUAGCCUGGUCUAUCCUUUGGGCUUUGGGAGCCUGAGACCCCGGUUCAA
AUCCGGGUGGCCCCA
>DL5040
GCUGAAAUAGCAAGUGGUUAAUGCAAAAGACUUAGGAUUUUUCAUCGAAGGUUCAACUCC
UUCUUUCAGCU
>DD5080
AGAGGCCUAGUUAAACUUAUAACUUUGGGUUGUCAGGCCAAAAUUGCUGGUUAAACCCAG
CGGCUUCUG
>DV3280
AGGGGUAUAACUCAGCGGUAGAGUGUCACCUUGACGUGGUGGAAGUCAUCAGUUCGAGCC
UGAUUAUCCCUA
>DX4960
AAAAAGAUAAGCUAACUAAGCUACUGGGUUCAUACCCCAUUUAUAAAGGUUUUAAUCCUU
UUCUUUUUA
