# Supplementary material for: What does it take to learn the rules of RNA base pairing? A lot less than you may think
Source: bioRxiv. 2025 Aug 2:2025.07.31.668042. Preprint. [Version 1] doi: 10.1101/2025.07.31.668042 (PMC12324431; doi:10.1101/2025.07.31.668042)
Supplement: Supplement 1 [file media-1.gz › supplemental_material/data/conus_rnabench_RNaseP.50.noss.sto]

# STOCKHOLM 1.0

bac.Anabaena-ATCC29413    GGGGAGGAAAGUCCGGGCUCCCGAAAGACCAGACUUGCUGGAUAACUUCCAGUGCGAGCGAUCGUGAGGAUAGUGCCACAGAAAAAUACCGCCAAAACAAUUCAAAAUUCAAAAUUCAAAAUUCAAAAUGAAUAAUUUUGGAUUUUGAGUCUUAGUUAUGAAUUCAAUUUUGGUAAGGGUGCAAAGGUGCGGUAAGAGCGCACCAGCAGUAUCGAGAGGUACUGGCUCGGUAAACCCCGGUUGGGAGCAAGGCCGAAGGAACUAUGGUUGGUCUUUUACCAGUUCCGUUAUCAGAGAGCCGCUAGAGGCGUUUGGUAACAAACGUCCCAGAUAGAUAAUCGCCCUCGUGUAAAGCAAUUUACACAGAGAACAGAACCCGGCUUAC
//
# STOCKHOLM 1.0

bac.SM-A17_26             GAGGAAAGUCCGGGCUCCGCAGGGCGGGAUGCCAGGUAAUGCCUGGGAGGUGAAAACCUAUGGAAAGUGCCACAGAAAAUAUACCGCCCCGCCGCGCACGCGCGCUGGGGUAAGGGUGAAAUGGUGCGGUAAGAGCGCACCGCGCUGCUGGUAACAGCAGUGGCAGGGUAAACCCCAUCCGGAGCAAGACCAAAUAGGGAAGCAUGCGACUGGUUCGCAAUCUGUGGCCCGCAGAUGCUUCCGGGUAGGUUGCUUGAGGCAUUCGGUGACGAAUGACCCAGAUGAAUGACUAUCCGUUGUCUCCAGGCUAAUGGAGAUUCUGACAGAAUCCGGCUUAU
//
# STOCKHOLM 1.0

bac.Prochlorococcus-NATL1 UUGAGGAAAGUCCGGGCUCCUAUUUGGCCAGGCUUGCUGGGUAAUUCCCAGUGCGGGUGACCGUGAGGAUAGUGCCACAGAAACACACCGCCUAAUGCUUAAUGGGGAAAUCCCAACAAGCGCGGCAAGGGUGCAAAGGUGCGGUAAGAGCGCACCAGCAGCAUCGAGAGGUGCUGGCUAGGUAAACCCCGGCCAGGAGCAAGGCGAGGGGCACUGGAUGGCCAUAGACCUUGUCCCUGUAGAGAGCCGCUUGAGGCUAGCGGUAACGUUAGUCCCAGAUAGAUGAUUGCCCAUUCCCUUUCUAAAGAAAGAGGAAAGAACAGAACCCGGCUU
//
# STOCKHOLM 1.0

bac.P.marinus             GAAAGCAGGAGAGGUGAUCGCAAUCGAGAUUUAUCGCGUUUCCGCAAUAAACUCUCGGUUGAGGAAAGUCCGGGCUCCCAGAUGGUCCAACUUGCUGGGUAACUCCCAGUGCGGGUGACCGUGAGGAUAGUGCCACAGAAACACACCGCCGAUGUCUCAUAGAGCACAGGCAAGGGUGCAAAGGUGCGGUAAGAGCGCACCAGCAGUAUCGAGAGGUACUGGCUUGGUAAACCCCGGUUGGGUGCAAGGCAAAGGUUUUAGGAUGACCAUUUUGCCUAUUUCCUAUUUAAAGCCGCUCGAGGCUGUUGGAGACAACAGUCCCAGAUAGAUGAUCACCCACUAACCAAUUUUGGAUAGUGAACAGAACCCGGCUUACUUCCUGCUUUC
//
# STOCKHOLM 1.0

P.abyssi                  UAGGCGAGGGGGCUGGGGGCUGUCGGGCUCGUACCCGAGGAAGUUCCGCCCACCGCACCGGGGCCGCGGUGCCGCAAGGCACCUCCCGAGAGGGAGGGCAACGGCACAGAAACGACACGUCCCUCGGGGGAUGUGGAUGAAAGCGGUGAAGGCUCCCGGCGACGGGAGCCGAGCUAACCCGCAGACAAUCCCGAGGGGAUCGGUGAAACGGCCGUCCCGCGGGGUGCAAGGCCGAGUUAGGGCCGAUGAGUUCCCGGUGUGAGGCCCGUGGUAGGCCGCUUAGUCGAAUGCCCCCGUAGUACAGAAGGCGGGCUAUAGCCCCCUCGCCUA
//
# STOCKHOLM 1.0

bac.H.influenza           CGAGUUGGUUAGACAAUCGCUGGUUUAUUGAAGCCCUUAACCGUAUUUAUACGACCUAGUGGGACAAGUAAACGAGAGGAAAGUCCGAGCUACACAGGGCAGAGUGCCGGAUAACGUCCGGGCGGCGUGAGCCGACGACCAGUGCAACAGAGAGCAGACCGCCGUGUAAACGGUAAGGGUGAAAGGGUGCGGUAAGAGCGCACCGUGCCGUUGGUAACAACGUGCAGCAGGGUAAACUCCACUCGUAGCAAGACCAAAUAGGAACUCAAUGGGUGGCCCGUCCAGAGUUCGGGUAGGUUGCUUGAGCGGCAGAGUAAUUUGUCGCCUAGAGGAAUGAUUGUCCACGACAGAACUCGGCUUAUCGACCAACUCAAAAC
//
# STOCKHOLM 1.0

bac.M.flocculare          GCACAAGUCAAUCGCAGGUAUAAUCAAAAUAUUAUUUUAUAAAUAUAAAUUAUAUUUUGAUUAAUAUUUGAGGAAAGUCCGCGCUAGCACUACCUGUGAUGGUAGUAGUGUUCAUGUUGGGUCUAAUAAACCCAAGCUUAGACGACAAGUGCCACAGAGACGAGCUUAUUUAUUAAAUUCUUCUUUUUCUAUAUUGAGAAUUACAAUUUUUUUCUUAAUAAAUAAGGUGAAACGCGGUAAACUCCAUGAGCUAGAAACCUAAAUUUUGGUAAGGGAGCCCAAUUUGAAGAAAAAAAACUUCGAUUGGGAAGUUUUUUGAUAAGGUUAUUAUUAAAAGAAAAACUUAGAUAAAUGAUUGACUGAUACAGAACGCGGCUUAUUAGUGCAAAAACAGCGUAAAAACGCUGUUUUU
//
# STOCKHOLM 1.0

bac.M.genitalium          GCUGUCGGUUAGUUGCUGCUUUAAAGAUAUAUUUAAAGUAGAGGAAAGUCCAUGCUUGCACUUGCUGGAAUGCAAGUAGUGUUUGUGUAAAUCAAAGCGAUAAGAUUUAGGAUGUGAUAGCCAUAACGACAUAACUAGUCUAAGGUUAAUACUAUGAUGAUGUUUUGAAAGUGCCACAGAGACGAGGCUUGGUGAAAACCAGGUAUGAAACGCGGUAAACUCCACAAGCAAGAAACCUAAAUUUUGGUAAGGGAAUGUUGCUUUAAGAACAAAUAAUUAAAGUAAUGACAGCAAUUGCUGUAGAUAAAUAACUGACUUUAAAACAGAACAUGGCUUAUUGACAGCAUGCUAUCUAAAAAAAGGAUCAUGAUGAUCCUUUUUUUA
//
# STOCKHOLM 1.0

eukarya.A.truei           GCGGAAGGAAGCUCACUGUAGAGGCUACUUGCUGGGUGCUGUUGUUACUCUAUCAACCAGCCUUGGGGAAGGUCUGAGAUAAGAGCCACUUGUUGCCUUCACAAGGCAUUGCUUGGUGUAAGCAAGUGAGUUCCCAUCAAAGAUGGCUCAGUUGCAAGCUUAAUGCAAGAGACAUAGCAAAGAAGCCCAAUAUACUUCUGAUAUGGAUGCAAUGCCCAACAGACUGGAAAUGACUCACGGCUGGCAUGUUCAAGCUCAAUGACUGAGGGGAAGCAAGUGAUGGCUUCCUAACCCAAUUCAGACCACUCUCCGGAAUUCCG
//
# STOCKHOLM 1.0

bac.M.avium               CGGACGAGUUGGCCGGGCGGCCGCGGCUCGUAUCCCGAGUCGAGGAAAGUCCGGACUUCACAGAGCAGGGUGAUUGCUAACGGCAAUCCGAGGUGACUCGCGGGAAAGUGCCACAGAAAACAGACCGCCACCCUCGCGGUGGUAAGGGUGAAACGGUGCGGUAAGAGCGCACCAGCACCCCGGGUGACCGGGGUGGCUCGGCAAACCCCACCCGAAGCAAGGCCAAGAAGGCCGUGCCGCCGGCACGGCCGCGCAGGCGUCCGAGGGUUGCUCGCCCGAGCCUGCGGGUAGGCCGCUCGAGGCACCCGGUGACGGUGUGUCCAGAUGGAUGGUCGCCGCCGCGCCGCCGGUUUUCCGGCGGCGCGGAACAGAAUCCGGCUUACAGGCCAACUCGUCCG
//
# STOCKHOLM 1.0

bac.Wolbachia-sp          UAGGUGGAAUAAGUAGCUGCUGUUGUGUGAUAAACAUAGCAGAGGAAAGUCCGGGCUCCAAGGAAAAAUAGUGACGGGUAAUGCCCGCCGGAGGUAACUCCAGUUAUAGGGCUACAGAAAAUUACCGCCUAAAAUAUUUUUAGGUAAGGGUGAAAAGGUGUGGUAAGAGCACACCAUGGCAAUGGCAACAUUGGUAGUCGAGUAACCAACACUAGGAGCAAGAUUAAAUAGAAGUAGAUUUUAUGUUUUCCUCAUAUCUACUCGGGUAAAUCGCAUGCGGUAAAUGGUAACAUUUACUCCAGAUAAAUAGCUACAUAAACAGAACUCGGCUUAUAUUUCACCUAGGCG
//
# STOCKHOLM 1.0

bac.E.faecalis            GAGGAAAGUCCGGGCUCGCACAAGCUGAGAUGCUUGUAGUGUUCGUGCUUAGCGAAAUCAUAAGCUAAGGUACUCUUUUAGAGUAACGGCAGGAAAAAUGACUAAGGUUUCGACUAUGUCAAAGUAUCCUUGAAAGUGCCACAGUGACGAAGCGAUGUGGGAAACUCCAUCGGUGGAACGCGGUAAACCCCUCGAGCGAGCAACCCAAACAAUGGUAGGGGCGCUCUUCUAAAGGAAAUGAACGAGUAGAAGAGGCAGAGUUUACUCUGCAGAUAGAUGAUGACCGUCACCAAUUUUUCCUGAAGAAUUGGUGAUACAGAACGCGGCUUAU
//
# STOCKHOLM 1.0

bac.P.gingivalis          CAGCAGAUCGGUCUGUCGCUCACUCUUUCGAGAGUGGGAGGAACGUCCGGGCAACGCAGAGCACCAUCCUUCCUAACAGGAAGUUACUCGUGAGGGUAAAGGAGCGUAGAAGAGAAUGACCGCCAUUUUCCAUGAGUUGUCUGUGCUUCGGUACGGACUACGUGGAGGGUAAGGGUGAGAAGGUGGGGUAAGAGCCUACCGGAUGCAGCGGUGACGCUGCAUGCCGUACGUCUGAUGGGUUGUAAGAUCAUGUAUACCGGCGCAUGUAGGGUGGCUCGCCCGAUGCCGGGGGGUAGAUCGCUGGAGCCAUGCGGUGACGCACGGCCAAGAUAAAUGACAGACGCUCUGGCUACGUGUGGCCGUGAGUACAGAACCCGGCUUACAGAUCUGCUGCUUUU
//
# STOCKHOLM 1.0

eukarya.S.carlsbergensis  GUGGAACAGUGGUGAUUCCUACGAUUAAGAAACCUGUUUGCAAAAGGGCCUGCCCACGCGGGUCAUCUUAUUUAUCAGGUGGGAAAUUCGGUGGAACACAGUGGAGCCUUGCCUUCCGGGCCAUUGUCUCUGGCAGUGGCCCCUGCUCGUGAGAGAAGAAACUUGCUGGGGAACCAGUCUUUACCGACCGUUGCUAUCAGAAAUUGAACGGGGCCCGGUCCCGCCGGGCCUCGAUGGGAACGGCAACGGUUGUUCCGUUUGACUUGUCGCCCGCCACGGCGCGCUGCAAGGUCUGUUGAGUGCAAUCGUAGGACGCCAUUCGUGGCGAACCCGAUACCGAUUACUGCUGCUGCUCCAUC
//
# STOCKHOLM 1.0

bac.C.pneumoniae-AR39     AUCGGAAGAGAAAGGCAACCGCUGUUUAUAUUUCUCAAAAAAUAUAAAGAGAGGAAAGUCUGGACUUCAUAAGAGAAGAUACUGGAGAAAUUCCAGGGGCCGUAAGGCUACGGAAAGUGCAACAGAAAACACUCCGCUAUAAAAUUUAUUUUAUAGACAGGCUGAAAAUUCCUACUUUAGGAGUAGGAGCCAUUAAGGUGACUUAAUAGGCAUGCAAACCCUAUCUGAAGCAAGAGAAAAAAGCUUUUUGUGUCUGCAAAUGUGAGAGGAAUUCCUCCCAUAGGCUUUUUCGAAAUCGCUUGAGGGAUCUAGUAAUAGCUCCCCUAGAUGAAUGGUUGCCCUUAGGAUAGUUCGCAAGAGCUAUCUUAUAGACAGAAUCCAGCUUACCCUCUCUUCCGAUAUUUUU
//
# STOCKHOLM 1.0

bac.B.brevis              AUGCAGGAAAUGCGGGUAGCCGCUGCCGCAAUCGUCUCGGCGAUUGGCGGUAGAGGAAAGUCCAGGCUCGCCCAAGCUGAGAUGCUUGGAGUGUUCGUACCUGGCGCAAGCCAGGGCAAGUGAGGCGCAAGCCUCGCUGACGGCGUGGAAAGGGCUCUCUCUGAGGCCCGAGUACGCUGAAAGUGCCACAGAAACGUAGCUUUUCUGGCGACAGAAAAGAUGGAACGCGGUAAACCCUGCGAGCGAGAAACCCAAAUUUGGUAGGGGAACCGUCCUGAAGGAAUCAAACGGAAGGGACGGAUGGUAUCUUCGGAUGCCAUAGAUAGAUGGCUACCGCUCUUGGUGCGAGGGAUACGUCCCGCUUGCAGCACGGGAGAGACAGAACCUGGCUUAUAGCAUUUCCUGCUGGAU
//
# STOCKHOLM 1.0

bac.T.album               GAGGAAAGUCCGGGCACCGCAGGGCAGGGUGGUCGGGAAACCGACCCGGGGAAACCCGCGGGAAAGUGCCACAGAAACGACACCGCCUAAGCGGCGGGACCGCACGUGAGUCUCGCCGCCGGCAAGGGUGAAAUGGUGCGGUAAGAGCGCACCGGCAGCGUGGUGACACGCUGGCCGGGCAAACCCCACCCGGUGCAAGGCCAAGCAGGGGCGAUGACGCUGCCCGCCGAGCCCCAGGUAGGCCGCAGGGCUCCUCGGAGCCCCGUCCGCGGUGGUCCCCAGGGACUCGGCGCGGGCGAGAUGGAUGGCUGCUCUCGACAGAACCCGGCUUA
//
# STOCKHOLM 1.0

bac.SM-A11_13             GAGGAAAGUCCGGGCUCCACAGGACAGAGUGCCAGGUAACGCCUGGGGGGCGUGAGCCUACGGAAAGUGCAGCAGAAAAUAAACCGCCUCUUCGGAGGUAAGGGUGAAAUGGUGCGGUAAGAGCGCACCGCGUGUUCUGGCAACACGACGCGGCUAGGUAAACCCCACUCGGAGCAAGACCAAAUAGGGGAACAUUAUGUGCGGUCCGCACUGUUCCCGGGUAGGUUGCAAGAGGUGUGUGGCGACACACAUCCCAGAUGAAUGACUGUUCACGACAGAACCCGGCUUAU
//
# STOCKHOLM 1.0

bac.PS8                   GAGGAAAGUCCGGGCAACACAGAGCAGGAUACUUCUUAACGAGAAGCAGUUCGCGAGGGCUGAGUAGUGUAACAGAAAAUAACCGCCACACUUCGGUUUGGUAAGGGUGAAAAGGUGGGGUAAGAGCCUACCGUAGCGGCCGUAAUUCCGCUAGCCGUACGCCUUAUGGGUUGUAAGAUCAUGUACACCGACGCAUGUAGAGUGACUCGCUCGAUGUCGGGGGGUAGAUCGCUAGAGUUGCGUAGUGAUACGUAAUCGAGAUAAAUGGCAGACGUUGUGCUUGCACAAUACAGAAUCCGGCUUA
//
# STOCKHOLM 1.0

bac.SM-A06                GAGGAAAGUCCGGGCUCCUCAGGACAGGAUGGUCGAUAACGUCGACCGGCCGCGAGGUCAGGGAAAGUGCAACAGAAAGCAGACCGCCGAACGGUCCUUCGGGACGCGUGGCAAGGGUGAAACGGUGCGGCAAGAGCGCACCAGCGGUCGAGGUGACUCGAUCGGCUUUGUAAACCCCAUCCGGAGCUAGACCAAACAGGUUGCAGUCGUCGAGUUCGCUCGACGCGCGAAGUCGUCCGCUUCGUUAUCGACAUCCGGGUAGGUCGCGAUUGAGGCGACGAGCAAUCGUCGUGCACAGAUAGAUGGUCGUCGACGCCCCAGCGGCGUUACAGAACCCGGCUUA
//
# STOCKHOLM 1.0

bac.PS27                  GAGGAAAGUCCGGGCUCCACGGAACGCGGUGCCGGGUAACACCCGGCGGGGGCGACCCCAGGGACAGUGCCACAGAGAGCAGACCGCCGAUCGGCGUUUCGACGUCGAGGCAAGGGUGAAAGGGUGCGGCAAGAGCGCACCGCGCGACGGGUAACCGAAGCGGCAUGGCAAACCCCACCGGGAGCAAGACCGAAUAGGGGCGGCACGAGCCUCGUGCGCAAGCAUGGAGUUCCGGGCAGGAACCGGCCCAGCCGCCCGGGUUGGUUGCUUGAGGCGUCCGGUGACGGGCGUCCUAGAGGAAUGAUCGUCGCCGGCUUUCGGGCCGGGACAGAACCCGGCUUA
//
# STOCKHOLM 1.0

bac.CPA49                 GAGGAAAGUCCGGGCAACACAGAGCACCAUACUUCCUAACGGGAAGGCUUUCUGCUGGUGACGGCAGAAAGACAGACAGGGCCACAGAAACAAACCGCCCUUUGACUUCAAGGCUUGCCAAGAACGUCGAAAGGUAAGGGUGAAAAGGUGGGGUAAGAGCCCACCGUUCCGAUGGUGACAUCGGAAGCUAGGCAAACCUUAUGGGUUGAAAGGUCAAAUAGGCCCCGGGCAAAGAGCUGCUCGUUCGAUUUCUCCUUCGGGAGGAUUCCGGGGUGGGUAGAUCGAUGGAUCCCGAUUGCAAAGUCGGGACUAGAUAAAUGGCAAGAGCCCAUUUUCCCUCGUGGAAAAUGGGAUACAGAACCCGGCUUAU
//
# STOCKHOLM 1.0

bac.LGW46                 GAGGAAAGUCCGGGCACCAUAGGACAGGGUGGUGGGUAACGCCCACCGGCCGUAAGGUUAGGGAAAGUGCCACAGAAAAUACACCGCCUAAGGGGAGCUGUUAGCGUUUGGCCUUUAGCUCUUAGCCAGACAAUCGUCUGGCUAAUGGCUGACCGCUAAUAGCUAACAGCUUGCCCGGUAAGGGUGAAAAGGUGCGGUAAGAGCGCACCAGCAGGCGAGGUGACUCGCCUGGCUCGGUAAACCCCGCCCGGUGCAAGACCAAGCGGAGAGCAUGAGCCGGUCCGGCUCGCUACGACUCUCGGGUAGGUCGCUAGAGGCCGCGGGCAACCGUGGUCGUAGAGGAAUGAUCGCCAAAUCGCUUCGGCGGAUACAGAAUCCGGCUUA
//
# STOCKHOLM 1.0

bac.L.japonicus-IFO12422  CGCAGAGCAAGGUGGUGGGCAACACCCACCCGGGGCAACCCGCGGGAAAGUGCCACAGAGAACAGACCGCCGCUCUCUCCGUUCAUUCGGGAAGAGGGGUAAGGGUGAAACGGUGGUGUAAGAGACCACCAGCGUGCCGGGUGACCGGGGCGGCUAGGUAAACCCCACCUGGAGCAAGAUCAAGAAGCCGUUCCUCUUCGGAGGAACGGUGCGCACACGUUCGAGGGCUGCUCGCCCGAGUGUGCGGGUAGAUCGCCCGAGGCUGUCGGCAACGGCAGCCCUAGAUGGAUGGUCGCCAACCGGGGCCACGCAAGAAACCCCGGCGA
//
# STOCKHOLM 1.0

bac.LGW18                 GAGGAAAGUCCGGGCUCCGCAGGGCAGUGUGGUUCCUAACGGGAACCGGGAGUAAUCCCAGGGAAAGUGCCACAGAAAACAUACCGCCGCAAGGAAGGCGACUUCGUUGCGGUAAGGGUGAAAAGGUGCGGUAAGAGCGCACCGCUUCUCUGGUGACAGGGAAGGCAGGGUAAACCCCACACGGAGCAAGAUCAAAUAAGGAGGCCCCAAAGCGGCCCGCUUUGCUUCCGGAAACGGAAGCGGGCUUCCGGGUAGAUCGCCAGAGGAGCCUGGCGACAGGCUUCCCAGAGGAAUGGCCAUCCGUUCGUUAGCAACCUUACGGCUACUAAUGGAUGUACAGAACCCGGCUUA
//
# STOCKHOLM 1.0

bac.D.radiodurans         GGAACGCGGGGAAACUCCUGGUCGCGCCUGAGCCGCUUUUUUGGUGGACAGGUGAGGAAAGUCCGGGCACCGCAGGGCAAGGAUGCCAGCUAACGGCUGGUCGGCGAGUCGAGCGCCCGCCUGAGCGCCGAGGGCAGGCGGAAAGCGGCGAAGCCGAAGGACAGUGCCACAGAAACCAGACCGCCACCCCACACAGGCCCCGGCGCGGGUGCGGGUGGUCAGGGUGAAACGGUGCGGUAAGAGCGCACCAGGUUCCCGGGAGACCGGGAGCGUCUGGUCAACCCCAUCCGGUGCAAGACCCGACCGUGCGGCGAGGGCGGCCCGCCCGUUUGAGCCGCCAGGAUGGUCGCUCGAGGCGUCCUGGCAACAGGCGUCCCAGACAGAUGAUCAGGCUGCCCUGGGGGAGACCCCGGAGCAGACAGAACCCGGCUUACCGUUUCCCCGUGCCAGCCACUGCCGCCCCCCGCGCCCGCCGCUGGGGGCGGU
//
# STOCKHOLM 1.0

bac.T.aquaticus           UGCCCCAGGAUAGGGGUGCGGUCGCGCCCGGGGGACUUCCCCCCUGGGUGAGGAAAGUCCGGGCACCAUAGGGCAGGGUGCCAGCUAACGGCUGGGCGGGGCAACCCGACGGAAAGUGCCACAGAGAAGAGACCGCCAGCGGCCGGGGCUUCCCCGGUGCGGGCAAGGGUGAAACGGUGGGGUAAGAGCCCACCGCCUGGCCUGGCAACAGGCUGGGGCACGGCAAACCCCACCCGGUGCAAGGCCCGAUAGGCAGGAAGGGCUUGCCCGGCCCGUUAGAACCUGCGGGAUGGGCCGCUUGAGGCCGGUGGCGACACCGGUCCCAGAGAGAUGACCGCGUAAAACAGAACCCGGCUUACGCCCUAUCCUGGGGACCCCGAGCGCAGGCUCGGGG
//
# STOCKHOLM 1.0

bac.P.staleyi             GAGGAAAGUCCGGGCUCCACAGGACAGGGUGGUCGAUAACGUCGACCGGUCGUGAGAUCAGGGACAGUGCCACAGAAAACAGACCGCCGCUGCGGGCAUGAGCCCCCGUCAAGGUUUGAUUGUCUGCAUGCGGUAAGGGUGAAACGGUGCGGUAAGAGCGCACCAGCAGUCGAGGCGACUCGGCUGGCUAGGUAAACCCCGCCCGGAGCAAGACCAAGCAGAGAGCAUGUUGUCGGUGUCACAGCCGACAGCCGGAAUCGGUUCGGUUUCGUAUGACUCUCGGGUAGGUUGCCGGAGCUAGCGAGCAAUUGCUAGCCUAGAGAAAUGGUCGUCAGACGUUUUCGAUCCGUCGAAGAGCCCAACAGAACCCGGCUUA
//
# STOCKHOLM 1.0

bac.L.borgpetersenii      GAGGAAAGUCCGGGCACCAGGAAACACGGGACCGGGUAAUCCCCGGAGUUUUUUCUUUGAGAGAAAUUUUAGGGAAAAAAUAUGGAAAGUGCAACAGAAAGGAUACCGCCUCGUCGAAGAAAUUCGGCGCGGUAAGGGUGAAAUGGCGGGGUAAGAGCCCACCUUCGAUUUCGAGAGAGAUCGGGAACGGUAAACCCUCCCGGGUGCAAUCUCAAAUAGGCAGCCUUUUUGUCGUUUCCGCAGGGCUGUGGGUAGAGAGCAAAGACUCCGAUCGGUAACUUUCGGAGCAAGAUAAAUGAUCAUCCAUCUCUUCAGGAGAGGACAGAACCCGGCUUA
//
# STOCKHOLM 1.0

bac.B.subtilis            GUUCUUAACGUUCGGGUAAUCGCUGCAGAUCUUGAAUCUGUAGAGGAAAGUCCAUGCUCGCACGGUGCUGAGAUGCCCGUAGUGUUCGUGCCUAGCGAAGUCAUAAGCUAGGGCAGUCUUUAGAGGCUGACGGCAGGAAAAAAGCCUACGUCUUCGGAUAUGGCUGAGUAUCCUUGAAAGUGCCACAGUGACGAAGUCUCACUAGAAAUGGUGAGAGUGGAACGCGGUAAACCCCUCGAGCGAGAAACCCAAAUUUUGGUAGGGGAACCUUCUUAACGGAAUUCAACGGAGAGAAGGACAGAAUGCUUUCUGUAGAUAGAUGAUUGCCGCCUGAGUACGAGGUGAUGAGCCGUUUGCAGUACGAUGGAACAAAACAUGGCUUACAGAACGUUAGACCACUU
//
# STOCKHOLM 1.0

bac.CPA63                 GAGGAAAGUCCGGGCUCCAAGGGCAAAGCGCCAGGUAACGCCUGGGGGACGUGAGUCCACGGAAAGUGCAACAGAAAGCAAACCGCCUAAGUUUUUCGCAAGAAAAGCCGGUAAGGGUGAAAGGGUGCGGUAAGAGCGCACCGCGUCGGUGGUAACACUCGACGGCACGGUAAACCCCGCUCGGAGCAAGACCAAAUAGGGGAACAAGUGGUCGUCUCUUCGGAGAUAGUCCGCACGCAUGGCCCAUGCAGGUUCCCGGGUAGGUCGCUUGAGGUCUGUGGUGACACAGAUCCCAGAGGAAUGAUUGUUCACGACAGAACCCGGCUUA
//
# STOCKHOLM 1.0

H.volcanii                GGCAGAGAGAGCCCAGUUCCCGUGCCCGAGACGGGCAUGAGGAAAGUCCCCCCACCGUCCGAACGGGUGACCGGGCGCAAGCCCGGAGUCGGAGACGGCUGGCGCUGGAACAGAAACGAGACCGCUCGACCCGACCGAUGAUGCGCGCGCGACGGCUCCGCCGUCGCCGGCGCGGCCGUCACGGCCGCGUGCGAACCGACCCGUAAGGGAAGGGAGCUAACCCGCAGAGGGAUGAGGUGGCGUCGCCAUCUCCGACGGUCGAGAACGGAUGGAACGGCGAAUCCUCACCGGUGCAAGUCCGCGCCGCGAAGGGUAGUUCGGACGGCGCGUCGGGUUCGCCCGUCGCGCCCUCGGGGGGCUCGCCCCGAGAAGGCGCGGACGCUGAGCCGAAUGCUGGGACGAACAGAAGGGGGCUUACUCCUCUCAGCCGCUU
//
# STOCKHOLM 1.0

bac.E.thermomarinus       GAGGAAAGUCCGGGCUCCGCAGGGCAGGAUGCUGGGUAAUACCCAGUGGGGGCGACCCUAAGGAUAGUGCAACAGAAAUAUACCGCCUGACACUUAAUAUAUGUAGCUAUAGAUGUUACCAUAUAUUAAGUGCCGGGUAAGGGUGGGAAGGUGAGGUAAGAGCUCACCAGCAGCUAGGCGACUAGCUGGCUCUGUAAACCCCAUCUGGAGCAAGACCAAGUUAGGGACAUAAAAAGGUGGUGGCCCGUCACCGUCCCGGUUGGUAGGUCGCUAGAGCCUAUUGGCGACAAUAGGCGUAGAUAGAUGGCUGUCUAACACAGAACCCGGCUUA
//
# STOCKHOLM 1.0

bac.L.ferrooxidans-CF     GAGGAAAGUCCGGGCACCAAAGGGCAAGGCGCUGGGUAACUCCCAGUCCCGGUGACGGGAAGGAAAGUGCCACAGAAAAGAUACCGCCCGGAUUCGUUCGGGUAAGGGUGAAAAGGUGAGGUAAGAGCUCACCGCGGACCUGGUGACAGGGACGGCAUGGUAAACCCCGCCUGGUGCAAGACCAAAUAGGGGGGCGUUCCCGCAAGGGAUAAGAUUGGCCCGGUCAAUGCUCCCGGGUAAGGUCGCUUGAAUGCAAGGGUAACCUUGCAUCUAGAGUAAUGGUCACCCUGUCUUUCUUUCGGGAAAGGCAUGACAGAACCCGGCUUA
//
# STOCKHOLM 1.0

bac.ESH7-16               GAGGAAAGUCCGGGCUACAUAGGGCAGCGUGCCAGCUAACGGCUGGGCAGGGUAACUUGACGACCAGUGCAGCAGAGAGUAGACCGCCUUUGGCUUAUAUGAGUAUCGCAAGAUAUUCAUGUCAUCGGUAAGGGUGAAAGGGUGCGGUAAGAGCGCACCGCGUGGCUGGCAACAGUUCACGGCAUGGUAAACUCCACGCGUAGCAAGACCAAAUAGGCAUCGGCAUGGCGCGGCCCGCGUUCGAUGCGGGUAGGUUGCUUGAGCGUACGAGCGAUUGUGCGCCUAGAGGAAUGAUUGUCCACGACAGAAUCCGGCUUA
//
# STOCKHOLM 1.0

bac.ESH26-4               GAGGAAAGUCCGGGCUGCACAGAGCGGGAUGACGGCUAACGGCCGUACGCUGAAAGCUGGCAACAGUAUAAGGCGAGGAAUAGGGCCACAGAGACGAGCGUAUUAAGUUACGGUGAAACGCGGUAACCUCCAUCAGCAGCAAUAUCAAAUAGGCUGGCAUUUGUCGCAAGACAUAAGGCGUGGCUCGCGCCUGCCAGCGGGUAGAUAGCUUGAGCGUGUGAGUAAUUGCACGCCUAGAGGAAUGACUGUCAGCUACGCAAGUAGUUACAGAACCCGGCUUA
//
# STOCKHOLM 1.0

bac.T.commune             GAGGAAAGUCCGGGCUCCACAGGGGAGGACGCCGGGUAACACCCGGAGGGAGUAAUCCCUGGAAAGGGCCACAGAAAACAGACCGCCAGCGGCCAGAAAGGAUUUUUUCCUUUCUGGUGCGGGCAAGGGUGAAAAGGUGGGGUAAGAGCCCACCGCACCAGGUGGUAACACCUGGUGGCACGGCAACCCCCGUCCGGAGCAAGGCCAAACAGAGCCAUGGGUGCCCCGCCCGCUAAGGCUCAGGUAGGCCGCUUAAGAAGAGGGGUAACCCUCUUCUCAGAGAAAUAAUCACCGCCUGGGGAAAAUUUCCCCAGGUAACAGAACCCGGCUUA
//
# STOCKHOLM 1.0

H.cutirubrum              GGCAGAGGGAGCCCGGCUGCCCGUGCCGUGAGGCAUGAGGAAAGUCCCCCCACCCGUUCGGGCACGCGGCCGGACACACGUCCGGGGCGGGAGACCGCCGGCACUGGAACAGACACGACACGUCCCUCCCACACCGAUGAGGCGCGCGACCCACCCCGAAAGGGACGGCAGUUAACCCGCCGAGGGCGUGGCCGCCACACCGGCGGCCACGGACCGGUGAUCGACACCCCAAUGGGAGGGGAGCGAUGGAACGGCCAACCCCCGCCGGUGCAAGUCCACGCGCGCAUGGUAGCCCGAACCACCCGAAAGGGGCCGCGUGGACGCUCAGCCGAAUGCCGGGCCGAACAGAAGGGGGCUUACUCCCCUCAGCUCGUA
//
# STOCKHOLM 1.0

bac.S.aureus-2            UGAUAUUUCGGGUAAUCGCUAUAUUAUAUAGAGGAAAGUCCAUGCUCACACAGUCUGAGAUGAUUGUAGUGUUCGUGCUUGAUGAAACAAUAAAUCAAGGCAUUAAUUUGACGGCAAUGAAAUAUCCUAAGUCUUUCGAUAUGGAUAGAGUAAUUUGAAAGUGCCACAGUGACGUAGCUUUUAUAGAAAUAUAAAAGGUGGAACGCGGUAAACCCCUCGAGUGAGCAAUCCAAAUUUGGUAGGAGCACUUGUUUAACGGAAUUCAACGUAUAAACGAGACACACUUCGCGAAAUGAAGUGGUGUAGACAGAUGGUUAUCACCUGAGUACCAGUGUGACUAGUGCACGUGAUGAGUACGAUGGAACAGAACAUGGCUUAUAGAAAUAUCACUACUAGU
//
# STOCKHOLM 1.0

eukarya.Z.florentinus     GAAUUCAGCGGGACGGCAAUGGGUUAGUCGUCAUGACUAAUUCGGCGCAUAACCGGUCGCCUCUGCAGCGUAAGCUACAUUGGGGACUUUUCCGUGAGGAGGGAUCUUGGGGAACCAAGACCAUAUGGUUGUUGUCAUCAGAAAUCAACCAGGUUACGUAAGUUACCUGGUAUGGGAAGGCAACUGUAAGUUCCGUUUGACUUGUGCUAAUUAGUAUAAGGUCUGUUGAGUGCAAUCGAAGGACAAGUCUUAUAGAUUUGAA
//
# STOCKHOLM 1.0

bac.D.desulfuricans       GGAGUCGGACGGAUCGUCGCCGCGGGGGCAACUCCGGGGAGGAAAGUCCGGGCUCCAAAGGGCAGAACGCUGGAUAACAUCCAGGGAGGGCAACCUCCGGACAGCGCCACAGAAAGCAAACCGCCCGGCCUCGGCCGGGUAAGGGUGAAACGGUGGUGUAAGAGACCACCAGAUGCCGUGGUGACACGGCAUGCUCGGCAUACCCCGUUCGGAGCAAGACCAAAUAGGGAAGGCGGCCGGCCCGGCCGAAGCCUUCCGGGUAGGUUGCUUGAGGGUGUGGGCAACCGCACUCCUAGAGGAAUGACGGUCACACGCGGGCAACCGUGUGGACAGAACCCGGCUUACAGUCCGACUCCCGCA
//
# STOCKHOLM 1.0

bac.SM-A30_48             GAGGAAAGUCCGGGCUGCAAGUGAGACAGGACUCCAUCUAACGGAUGGCCAGAGUAAUCUGAGGGCAAGUGCAACAGAAAGUAGGUAGCCACUUCGGUGGUGACAGUGAAAGGGUGGGGUAAGAGCCCACCAGUGCUUAUGGUAACAUAGGCAGCUAGGUAAACCCUGUCCGCAGCAAGAAGUAUAUGGUAUAAGUCUCACAAGCUGUUAGAUCAGCACUCAUACUUCGCUUGAACGUAUUGGCAACAACACGUCUAGAUAAAUAACUACCCACGACAGAACCCGGCUUA
//
# STOCKHOLM 1.0

A.pernix                  GGCGGCGCCGGCCGGCGGCCCACGGCCCCCCAGCCAGGGGGGCUGAGGAAACUCCGCCCUCCCCGCGGCGGCCGGGCCCCGCAAGGGGCACGGGUGAAACCCGUGGCAACGGCACAGAAACGACACGGCCCCGGGGCGUGUCGAGGACGCGGCUAGGCCGCCCUGGCAACAGGGCGGCAGCAAACCGCAGAGGAACCCCGGGGAUGCGGUGAAACGGCCGCCCCCGGCGGAGCAAGGCCCCCGGGCGGUGAGGGCCGCGCGAAGCCCGGGGGGAGACCGCUUAGCCCAAUGCCGCCGAAGUACAGAAGGCGGGUUAUGGCCGGCGCCGCC
//
# STOCKHOLM 1.0

eukarya.G.gorilla         AUAGGGCGGAGGGAAGCUCAUCAGUGGGGCCACGAGCUGAGUGCGUCCUGUCACUCCACUCCCAUGUCCCUUGGGAAGGUCUGAGACUAGGGCCAGAAGCGGCCCUAACAGGGCUCUCCCUGAGCUUCGGGGAGGUGAGUUCCCAGAGAACGGGGCUCCGCGCGAGGUCAGACUGGGCAGGAGAUGCCGUGGACCCCGCCCUUCGGGGAGGGGCCCGGCGGAUGCCUCCUUUGCCGGAGCUUGGAACAGACUCACGGCCAGCGAAGUGAGUUCAAUGGCUGAGGUGAGGUACCCCGUAGGGGACCUCAUAACCCAAUUCA
//
# STOCKHOLM 1.0

eukarya.P.canadensis      UUCCCUCCAAAGUCUGUAUUUUACCUGCCUACAAAAGGAGGAGUCCCCGGCGGACUUCCUCAGUAUUCGCAGGUGGGAAAUUCGGUGAAAUCGCUCUGCCCACCAGGGAAAAGGUAAAACUCUCCCUGGUCCUUGGAAGGACUUGUCCUUCUGAGUCUCGUGAGAGAUGCCAAGCGUGGAGACGCUAGGGUGGUCGCCAUAAGAAACUUCAACAGGUCACACUGUUAUGGGAGGCGCCACGGGCAGUUGGUCCCUUUGCAUCCAGAAGGAAGCUUUGGGGCUGUUGAGUGCAAUAUACAGAGCGCUAGAAGGAGUCCUUCCUUCUACGCGUAA
//
# STOCKHOLM 1.0

H.morrhuae                GGCAGAGAGAGCCCGGCCACCGCGGCGUACCGACAGGCACACACGUGCCAGCGGGUACGCACGCGAGGAAAGUCCCCCCACCGCCGGGCAGGUGACCGGGGAAACCCCGGGACGGGAGACCGUCGGCGCUGGAACAGCAACGAGACCCCUCCACCCGACCGAUGAGGCGCGGGCGGUGGCAUCGCCACCGUCUCGGCGCGAGCGGCACGGGGUGCAUCGUGCGCCCCGAAGCGAGCGGGCACCGCCCGCGACGCAGCCGCGAGCGUGCGAACCCGACGCAAAACGGCCACUGGUCGGACAAAGCAACGGGGAGCUAACCCGCCGAGGGAUGAGGGUGGAGAACGGAUGGAACGGCGAAUCCUCACCGGUGCAAGUCCACGCCACGCGGAUCGGCCGCACGGUAGCCCGGCAGGGACGUGGACGCUCAGCCGAAUGCCGGGGCGAACAGAAGGGGGCUUACUCCUCUCAGCCAUGU
//
# STOCKHOLM 1.0

bac.LGA1                  GAGGAAAGUCCGGGCAGCACAGAGCAAUGCACCGGUGAAUAGCCGGGUUCCGUCUUUGACGGAAACAGACAGUGCCACAGAAAAUAACUGCCUUCCCCUCUCCUUUAGGAGAGGGUUGAGGUAGGGUUGAAAACGUGAGGUAAGAGCUCACGUCCCGAUAUGGUGACAUAUCGGGAGGGUAAACCUUGCAUGCUGAAAUGCCACAUAGGUCAGCGCCUGAGAACUGCUCGUUCAAUGCUGAUGGGUAGGCAGAUUGAUCCCGGUUGGUAACUUCCGGGACAGAUAAAUGAUAGCCACUAAUCCACCUUGCUAAGGCUACGGUGGACAGAACCCGGCUUA
//
# STOCKHOLM 1.0

eukarya.P.guilliermondii  GUUCUCUCCGUCCACGGAGGCAGGUUUCUGCCUUCGCACAAAAUGCUCCUGAGAGCGUCCUGGCGCGAAAGCGCCGGGCAGGGCCAUCAGAAAUCAGUCGAGUUUACUUGGCAUGGGAGGCUCUGCGGACGGUUGGUCAUGUGUAUGAACAUGGCUAUUGAGUGCAAUAUGCGAACCUUGAAAAAGGCA
//
# STOCKHOLM 1.0

bac.M.luteus              GAGGAAAGUCCGGGCACCGCAGAGCAGGAUGGUGGACAACAUCCACCCGGGGCGACCCGCGGGCCAGUGCCACAGAGAGAAGACCGCCUCCGCGCCGCUGCGCGGCGGUAAGGGUGAAAGGGUGGUGUAAGAGACCACCAGCGGCCCCGGUGACGGGGCCGGCUCGGUAAACCCCAUCCGGUGCAAGGCCGAACAGGACGCGUCACGAGGGCGGCUCGCCCCAGCGUCCGGGUUGGCCGCUCGAGCCCGCCAGCGAUGGCGGGCCCAGAUGGAUGGCCGUCACCUCGCGCGGGGCAACGCGCGCGAGGCACAGAAUCCGGCUUAC
//
# STOCKHOLM 1.0

E1B                       GAGGAAAGUCCAGCCACCACUGGACACACAGACAUUCCCCCAAGGAUGUAGGGCGAGAGCUCUGGCUCUGGCACAGAAACGAGACCGCGCCGCGUAAAGCGAUGAUGCCGCAAGGCUGAGGUCGCGCGGGAGGCGGAUGAAACGGCGAAACCCUGUGGGUGCAAGCCAAAAUAGAGCUGAGAACGCGGACGUCCAGCCGAGCUCGGGUAUGGCGCUAAGCUGAAUGCCGUCAAAGAAACAAAAGCUGGCUUA
//
