# Supplementary material for: What does it take to learn the rules of RNA base pairing? A lot less than you may think
Source: bioRxiv. 2025 Aug 2:2025.07.31.668042. Preprint. [Version 1] doi: 10.1101/2025.07.31.668042 (PMC12324431; doi:10.1101/2025.07.31.668042)
Supplement: Supplement 1 [file media-1.gz › supplemental_material/data/conus_rnabench_RNaseP_conus_rnabench_srp.sto]

# STOCKHOLM 1.0

#=GS A.ambivalens DE converted from brown dataset ct file

A.ambivalens         GAGGAAAGUCCCGCCUCCAGAUCAAGGGAAGUCCCGCGAGGGACAAGGGU
#=GR A.ambivalens SS :::::[[[-[[[[[AAAA-[[[[[,(((((<<<<<____>>>>><<<<<_

A.ambivalens         AGUACCCUUGGCAACUGCACAGAAAACUUACCCCUAAAUAUUCAAUGAGG
#=GR A.ambivalens SS ____>>>>><<---<<<<------------<<<<<<<<<<<---------

A.ambivalens         AUUUGAUUCGACUCUUACCUUGGCGACAAGGUAAGAUAGAUGAAGAGAAU
#=GR A.ambivalens SS -------<<---<<<<<<<<<<____>>>>>>>>>>-->>-------->>

A.ambivalens         AUUUAGGGGUUGAAACGCAGUCCUUCCCGGAGCAAGUAGGGGGGUCAAUG
#=GR A.ambivalens SS >>>>>>>>>------->>>>->>)))))aaaa,,,<<-<<<<<<<<--<<

A.ambivalens         AGAAUGAUCUGAAGACCUCCCUUGACGCAUAGUCGAAUCCCCCAAAUACA
#=GR A.ambivalens SS <<__>>>>>>>>>>>>>>]]]---]]------------------------

A.ambivalens         GAAGCGGGCUUA
#=GR A.ambivalens SS ---]]]]]]]]:
//
# STOCKHOLM 1.0

#=GS A.brierleyi DE converted from brown dataset ct file

A.brierleyi         GAGGAAAGUCCCGCCUCCUGGCCUAAAGGAGUCUCUAUAGAGACAAGGGC
#=GR A.brierleyi SS :::::[[[-[[[[[AAAA-[[[[[,(((((<<<<<____>>>>><<<<<_

A.brierleyi         AACACCCUUGGCAACUAUACAGAAACAAGUACCUUGAAAGCUACAUGUGA
#=GR A.brierleyi SS ____>>>>><<---<<<<-------------<<<<<<<<<<<--------

A.brierleyi         AAAUGAUUGUGCCCCUUCCUCUGGUAACGGAGGAAGAAACAUGAGAGUAG
#=GR A.brierleyi SS -------<<-----<<<<<<<<<____>>>>>>>>>--->>------->>

A.brierleyi         CUUUCAAGGAUGAAAAGAUAGACCUCCUAGGAGCAAGUAGAGGGAAAGAU
#=GR A.brierleyi SS >>>>>>>>>-------->>>>->>)))))aaaa,,,<<-<<<<<<<<---

A.brierleyi         GAGACUAGGCCCGAUUUCCCUCUAGGACGCAUAGCCAAAUCCCCCAACCA
#=GR A.brierleyi SS <<<___>>>>>>>>>>>>>]]]----]]----------------------

A.brierleyi         UUACAAAAGCGGGCUUA
#=GR A.brierleyi SS --------]]]]]]]]:
//
# STOCKHOLM 1.0

#=GS A.fulgidus DE converted from brown dataset ct file

A.fulgidus         CGGCGGUGGGCGGCUGACCGAAAGGAGGAAAGUCCCCCCACCCGCUGUGG
#=GR A.fulgidus SS {{{{{{{{AAAAAA,,,<<____>>,,,,[[[-[[[[[(((((-----((

A.fulgidus         CGGAAGGCCCCUGAGAAGGGGCGGAGGAGGAACAGAAACGAGACCGGUGC
#=GR A.fulgidus SS (((,,,<<<<<<____>>>>>><<<<<<<<<------------<<<<<<<

A.fulgidus         GGGGAAAUGCGAUGAUUCCGCAAGGAUGAGGUCACCCGCUCCGGAUGAAA
#=GR A.fulgidus SS <<<<<-----------<<<____>>>----->>->>>>>>>>>>------

A.fulgidus         CGGCCUCCUCCCCGCCGGGUGCAACGCGUAAGCGGCUCAGUCUAAUGCCG
#=GR A.fulgidus SS -->>>>>>>>>)))))))))),,,<<<____>>>,,,,,,,,,,,,aaaa

A.fulgidus         CCGGAACAGAAGGGGGCUUACUACCGCCA
#=GR A.fulgidus SS aa,,,,,,,,,]]]]]]]],,}}}}}}}}
//
# STOCKHOLM 1.0

#=GS A.pernix DE converted from brown dataset ct file

A.pernix         GGCGGCGCCGGCCGGCGGCCCACGGCCCCCCAGCCAGGGGGGCUGAGGAA
#=GR A.pernix SS {{{{{{{{{{{{{BBBBBB,,,<<<<<<<<<_____>>>>>>>>>,,,,[

A.pernix         ACUCCGCCCUCCCCGCGGCGGCCGGGCCCCGCAAGGGGCACGGGUGAAAC
#=GR A.pernix SS [[-[[[[[AAAA-[[[[[[,(((((<<<<<____>>>>><<<<<<___>>

A.pernix         CCGUGGCAACGGCACAGAAACGACACGGCCCCGGGGCGUGUCGAGGACGC
#=GR A.pernix SS >>>><<---<<<<------------<<<<<<<<<<<------------<<

A.pernix         GGCUAGGCCGCCCUGGCAACAGGGCGGCAGCAAACCGCAGAGGAACCCCG
#=GR A.pernix SS <<-----<<<<<<<<____>>>>>>>>------->>>>------->>>>>

A.pernix         GGGAUGCGGUGAAACGGCCGCCCCCGGCGGAGCAAGGCCCCCGGGCGGUG
#=GR A.pernix SS >>>>-->>-------->>>>->>)))))aaaa,,,<<<<<<<<<<<--<<

A.pernix         AGGGCCGCGCGAAGCCCGGGGGGAGACCGCUUAGCCCAAUGCCGCCGAAG
#=GR A.pernix SS <<_>>>>>>>>>>>>>>>]]]]----]]------------bbbbbb----

A.pernix         UACAGAAGGCGGGUUAUGGCCGGCGCCGCC
#=GR A.pernix SS -------]]]]]]]],,}}}}}}}}}}}}}
//
# STOCKHOLM 1.0

#=GS E1B DE converted from brown dataset ct file

E1B         GAGGAAAGUCCAGCCACCACUGGACACACAGACAUUCCCCCAAGGAUGUA
#=GR E1B SS :::::[[[-[[[[[AAAA-[[[[[[,(((((<<<<<<______>>>>>><

E1B         GGGCGAGAGCUCUGGCUCUGGCACAGAAACGAGACCGCGCCGCGUAAAGC
#=GR E1B SS <<<<____>>>>><<---<<<<------------<<<<<<<<<<<-----

E1B         GAUGAUGCCGCAAGGCUGAGGUCGCGCGGGAGGCGGAUGAAACGGCGAAA
#=GR E1B SS ------<<<____>>>------->>>>>>>-->>>>-------->>>>--

E1B         CCCUGUGGGUGCAAGCCAAAAUAGAGCUGAGAACGCGGACGUCCAGCCGA
#=GR E1B SS >>)))))aaaa,,,<<<<-----<<<<<-------<<<__>>>>>>>>>>

E1B         GCUCGGGUAUGGCGCUAAGCUGAAUGCCGUCAAAGAAACAAAAGCUGGCU
#=GR E1B SS >>]]-----]]]]------------------------------]]]]]]]

E1B         UA
#=GR E1B SS ]:
//
# STOCKHOLM 1.0

#=GS ERE DE converted from brown dataset ct file

ERE         AGCCGAAGGGCAGCUACCGGUUUCUAUAGAUUUAAUGUCUGUAGUUAAAC
#=GR ERE SS {{{{{{{{BBBBBB,,,<<<<<<<<<<<<<<_____>>>>>>>>-->>>>

ERE         UGAGGAAACUCCACCCAUCAUGCAGAGCCGUGGUGCCGUAGCAUCAGCUG
#=GR ERE SS >>,,,,[[[-[[[[[AAAA-[[[[[,,(((((<<<<____>>>><<<<<_

ERE         AGAGGCUGGACCCUGGAGCAGAAACGACACGUCUCCUGGUGGAUGAUAAU
#=GR ERE SS ___>>>>><<---<<<<------------<<<<<<<<<<<<---------

ERE         GAAGCUUCACCCUCAAGGAGCAGACUGACAUCAGGAGGACCGGUGAAACG
#=GR ERE SS ---<<<<<________>>>>>------->>>>>>>>>>-->>--------

ERE         GCCAUUCCACGGGAUGCAAGGACAAAUGCUGCCUGUGAUUACUGUAGGAG
#=GR ERE SS >>>>->>)))))aaaa,,,<<<<-----<<<<<---<<<__>>>>>>>>>

ERE         GCAGAGGUAGUCCGCCCAGAUGAAUGCUGCCGAACAGAAGGUGGGUUACU
#=GR ERE SS >>>]-----]]]]------------bbbbbb--------]]]]]]]],}}

ERE         CUCGGCA
#=GR ERE SS -}}}}}}
//
# STOCKHOLM 1.0

#=GS H.cutirubrum DE converted from brown dataset ct file

H.cutirubrum         GGCAGAGGGAGCCCGGCUGCCCGUGCCGUGAGGCAUGAGGAAAGUCCCCC
#=GR H.cutirubrum SS {{{{{{{{{{{BBBBBB,,,,<<<<<<____>>>>>>,,,,{{{-{{{{{

H.cutirubrum         CACCCGUUCGGGCACGCGGCCGGACACACGUCCGGGGCGGGAGACCGCCG
#=GR H.cutirubrum SS AAAA-{{{{{{{{,[[[[[<<<<<<____>>>>>><<<<<____>>>>>(

H.cutirubrum         GCACUGGAACAGACACGACACGUCCCUCCCACACCGAUGAGGCGCGCGAC
#=GR H.cutirubrum SS (---((((------------(((((((((((,,,,,,,,,<<<<-<<---

H.cutirubrum         CCACCCCGAAAGGGACGGCAGUUAACCCGCCGAGGGCGUGGCCGCCACAC
#=GR H.cutirubrum SS <<--<<<____>>>-->>-->>----->>>>,,,,,,,<<<<<<<<____

H.cutirubrum         CGGCGGCCACGGACCGGUGAUCGACACCCCAAUGGGAGGGGAGCGAUGGA
#=GR H.cutirubrum SS _>>>>>>>>,,,,,,<<<<_____>>>>,,,,))))))))--)))-----

H.cutirubrum         ACGGCCAACCCCCGCCGGUGCAAGUCCACGCGCGCAUGGUAGCCCGAACC
#=GR H.cutirubrum SS ---))))--))]]]]]aaaa,,,(<<<<<<<<_________>>>>>>>>,

H.cutirubrum         ACCCGAAAGGGGCCGCGUGGACGCUCAGCCGAAUGCCGGGCCGAACAGAA
#=GR H.cutirubrum SS ,<<<____>>>,,)}}}}}}}}------------bbbbbb----------

H.cutirubrum         GGGGGCUUACUCCCCUCAGCUCGUA
#=GR H.cutirubrum SS }}}}}}}},}}-}}}}}}}}}::::
//
# STOCKHOLM 1.0

#=GS H.morrhuae DE converted from brown dataset ct file

H.morrhuae         GGCAGAGAGAGCCCGGCCACCGCGGCGUACCGACAGGCACACACGUGCCA
#=GR H.morrhuae SS {{{{{{{{{{{BBBBBB,,,<<<<<<<<<<<----<<<<<____>>>>>-

H.morrhuae         GCGGGUACGCACGCGAGGAAAGUCCCCCCACCGCCGGGCAGGUGACCGGG
#=GR H.morrhuae SS --->>>>>>>->>>>,,,,{{{-{{{{{{{{{-AAAAAA-{{{{{<<<<<

H.morrhuae         GAAACCCCGGGACGGGAGACCGUCGGCGCUGGAACAGCAACGAGACCCCU
#=GR H.morrhuae SS <___>>>>>><<<<<____>>>>>[[---[[[[------------[[[[[

H.morrhuae         CCACCCGACCGAUGAGGCGCGGGCGGUGGCAUCGCCACCGUCUCGGCGCG
#=GR H.morrhuae SS [[[[[[---------[[[[,<<<<<<<<<<___>>>>>>>>>>,,(((((

H.morrhuae         AGCGGCACGGGGUGCAUCGUGCGCCCCGAAGCGAGCGGGCACCGCCCGCG
#=GR H.morrhuae SS ((((((,<<<<<<<<<___>>>>>>>>>,,<<<-<<<<<<___>>>>>>-

H.morrhuae         ACGCAGCCGCGAGCGUGCGAACCCGACGCAAAACGGCCACUGGUCGGACA
#=GR H.morrhuae SS ->>>,)))))))))))<<---<<<<--<<----<<<<<___>>>>>----

H.morrhuae         AAGCAACGGGGAGCUAACCCGCCGAGGGAUGAGGGUGGAGAACGGAUGGA
#=GR H.morrhuae SS -->>-->>>>-->>,,,,,]]]]---------]]]]]]]]--]]]-----

H.morrhuae         ACGGCGAAUCCUCACCGGUGCAAGUCCACGCCACGCGGAUCGGCCGCACG
#=GR H.morrhuae SS ---]]]]--]]}}}}}}}}},,,<<<<<<<<<--<<<<<___>>>>>---

H.morrhuae         GUAGCCCGGCAGGGACGUGGACGCUCAGCCGAAUGCCGGGGCGAACAGAA
#=GR H.morrhuae SS ----aaaaaa-->>->>>>>>>,,,,,,,,,,,,bbbbbb,,,,,,,,,,

H.morrhuae         GGGGGCUUACUCCUCUCAGCCAUGU
#=GR H.morrhuae SS }}}}}}}},}}-}}}}}}}}}::::
//
# STOCKHOLM 1.0

#=GS H.volcanii DE converted from brown dataset ct file

H.volcanii         GGCAGAGAGAGCCCAGUUCCCGUGCCCGAGACGGGCAUGAGGAAAGUCCC
#=GR H.volcanii SS {{{{{{{{{{{BBBBBB,,,<<<<<<<<___>>>>>>>>,,,,{{{-{{{

H.volcanii         CCCACCGUCCGAACGGGUGACCGGGCGCAAGCCCGGAGUCGGAGACGGCU
#=GR H.volcanii SS {{AAAA-{{{{{{{,{{{{{<<<<<<____>>>>>><<<<<____>>>>>

H.volcanii         GGCGCUGGAACAGAAACGAGACCGCUCGACCCGACCGAUGAUGCGCGCGC
#=GR H.volcanii SS [[---[[[[------------[[[[[[[[[[[,,,,,,,,,((((<<-<<

H.volcanii         GACGGCUCCGCCGUCGCCGGCGCGGCCGUCACGGCCGCGUGCGAACCGAC
#=GR H.volcanii SS <<<<<<___>>>>>>>>>><<<<<<<<<___>>>>>>>>><<---<<--<

H.volcanii         CCGUAAGGGAAGGGAGCUAACCCGCAGAGGGAUGAGGUGGCGUCGCCAUC
#=GR H.volcanii SS <<____>>>-->>-->>,,,,,)))),,,,,,,<<<<<<<<___>>>>>>

H.volcanii         UCCGACGGUCGAGAACGGAUGGAACGGCGAAUCCUCACCGGUGCAAGUCC
#=GR H.volcanii SS >>,,,]]]]]]]]--]]]--------]]]]--]]}}}}}aaaa,,,((<<

H.volcanii         GCGCCGCGAAGGGUAGUUCGGACGGCGCGUCGGGUUCGCCCGUCGCGCCC
#=GR H.volcanii SS <<<<<__________>>>>>>>,<<<<<<<<<<<____>>>>>>>>>>><

H.volcanii         UCGGGGGGCUCGCCCCGAGAAGGCGCGGACGCUGAGCCGAAUGCUGGGAC
#=GR H.volcanii SS <<<<<<______>>>>>>>,,))}}}}}}}------------bbbbbb--

H.volcanii         GAACAGAAGGGGGCUUACUCCUCUCAGCCGCUU
#=GR H.volcanii SS --------}}}}}}}},}}-}}}}}}}}}::::
//
# STOCKHOLM 1.0

#=GS M.barkeri DE converted from brown dataset ct file

M.barkeri         CAUGCGAGAGAGGCUGGACGGCUGACGGGCCUUCGGGUCUGAGGAAAGUC
#=GR M.barkeri SS :::{{{{{{{{{{{{{{{{{{{,,,<<<<<<____>>>>>>,,,,BBB,B

M.barkeri         UCCCCACCGCUCCGGAUACACGAACAUCUGUAAAGGAUGUCGGGCGAGAG
#=GR M.barkeri SS BBBBAAAA,,[[[[[[,,(((((<<<<<<_____>>>>>><<<<<____>

M.barkeri         CCCGGGCCCUGGCACAGAAACGAUAACCAUCCUCUGAAAAUGCGAUGAUG
#=GR M.barkeri SS >>>><<---<<<<-------------<<<<<<<<<<<------------<

M.barkeri         CGGAAGCUGAGAUCUCAGGGUAAAUGGAUGAAACGGCGAACCCUCGUGGG
#=GR M.barkeri SS <____>>------->>>>>>>>-->>>-------->>>>-->>)))))aa

M.barkeri         UGCAAGUUGGAAAUCGGGGAGAAGAGAAUUCCGGACUCUCCCGGUUGUUU
#=GR M.barkeri SS aa,,,<<<---<<<<<<<----<<<<___>>>>>>>>>>>>>>]]]----

M.barkeri         UUGGAAACGCAUAGCCGAAUGCCGUCACUGCAAGAGUCCUCAGGACCAUU
#=GR M.barkeri SS -----]]],,,,,,,,,,,,}}}}}}((((((((,<<<<___>>>>,<<<

M.barkeri         UCCUCCACUGAUGGGUGAUAGGAAAUCUUUGCAGGAACAGAAGGGAGCUU
#=GR M.barkeri SS <<<<-<<<<____>>>>-->>>>>>>,)))))))),,,,,,,bbbbbbbb

M.barkeri         ACGUGCCUCACUCGCAUAAAC
#=GR M.barkeri SS ,}}-}}}}}}}}}}}::::::
//
# STOCKHOLM 1.0

#=GS M.fervidus DE converted from brown dataset ct file

M.fervidus         GAGGAAAGUCCAGCCAUCACCCUAAACCCCGGUGCCGCAAGGCAUCGGCC
#=GR M.fervidus SS :::::[[[-[[[[[((((--------(((((<<<<<____>>>>><<<<<

M.fervidus         GAGAGGCCGGACCCUGGCGCAGAAACGACACGUCUCCCGAUGGAUGAUAA
#=GR M.fervidus SS ____>>>>><<---<<<<------------<<<<<<<<<<<<--------

M.fervidus         UGAGGCCCCAAUUAAAGGGGUUGAUUGACAUCGGGAGGAUCGGUGAAACG
#=GR M.fervidus SS ----<<<<<_______>>>>>------->>>>>>>>>>-->>--------

M.fervidus         GCCAAUCCGGGGGAUGCAAGGGUGAAAAUCUGCCAAUGAUAUGAGGCAGA
#=GR M.fervidus SS >>>>->>))))))))),,,<<<<-----<<<<<<--<______>>>>>>>

M.fervidus         GAUUGCCCGCUUAGAUGAAUGCUGCCUAAACAGAAGGUGGCUUA
#=GR M.fervidus SS ---->>>>,,,,,,,,,,,,,,,,,,,,,,,,,,,]]]]]]]]:
//
# STOCKHOLM 1.0

#=GS M.jannaschii DE converted from brown dataset ct file

M.jannaschii         AGGGGGCUGGUGACUUUCCCCUCUUUAAGAGGGGAGGAAGUUCCGCCCAC
#=GR M.jannaschii SS {{{{{{{{AAAAAA,,,<<<<<<<___>>>>>>>,,,,[[[-[[[[[(((

M.jannaschii         CCCAUUUAUGGGCAGCGUCCCCUGAGAAGGGGCGGGAGAUGCAGCAGAAA
#=GR M.jannaschii SS ((------(((((((,<-<<<<<____>>>>>><<<<<<<<<<-------

M.jannaschii         CGACACGGCUCCGGAAGAGAUGACGAUGAUAGUGAAAGUUGAGGACUUCC
#=GR M.jannaschii SS -----<<<<<<<<<<<<--------------<<____>>------>>>>>

M.jannaschii         GGAGAACCGGUGAAACGGGCAUCUCCCCUGCCCGGGGUGCAAGCCGGUUU
#=GR M.jannaschii SS >>>>-->>>-------->>>>>>>>>>)))))))))))),,,<<<<____

M.jannaschii         CGGCGCUUAGCCGAAUGUCACCGAAAUUACAGAAGGCGGGCUAUAGCCCC
#=GR M.jannaschii SS >>>>,,,,,,,,,,,,aaaaaa,,,,,,,,,,,,]]]]]]]],,}}}}}}

M.jannaschii         CA
#=GR M.jannaschii SS }}
//
# STOCKHOLM 1.0

#=GS M.maripaludus DE converted from brown dataset ct file

M.maripaludus         AGGGGGCUGGUGACUAUCCACUGGGAGGAAGCUCUGCCCACCCAAUUGUG
#=GR M.maripaludus SS {{{{{{{{AAAAAA,,,<<____>>,,,,[[[-[[[[[(((((----(((

M.maripaludus         UAGAUUUCCUGAGAAGGAAUGAAUAGGGUAUAGAAACGACACGGUUCUAA
#=GR M.maripaludus SS ((,<-<<<<<____>>>>>><<<<<<<<<------------<<<<<<<<<

M.maripaludus         GAAAUAUGACUAUGAUAUUUUCAAAAUUGAGGAUUCUUAGAAAAUCGAUG
#=GR M.maripaludus SS <<<-------------<<<_____>>>------>>>>>>>>>-->>>---

M.maripaludus         AAACGACCUUAUUUUACACGGGUGCAAGCAUAUGUGCUAAGCUGAAUGUC
#=GR M.maripaludus SS ----->>>>>>>>>)))))))))),,,<<____>>,,,,,,,,,,,,aaa

M.maripaludus         ACCGAAAUUACAGAAGGCAGGCUAUAGCCCCCA
#=GR M.maripaludus SS aaa,,,,,,,,,,,,]]]]]]]],,}}}}}}}}
//
# STOCKHOLM 1.0

#=GS M.sedula DE converted from brown dataset ct file

M.sedula         UAGGGGAGCCUAACAGGGGGCCACGGGAAACUGGGGAAACUCCAGCCUCU
#=GR M.sedula SS :{{{{{{{{{{{{{BBBBBB,,,<<<____>>>,,,,[[[-[[[[[((((

M.sedula         CGCCCAGGGGGAGUCCCGCGAGGGACGGGGUUAGGUGCUCCGACAACUGC
#=GR M.sedula SS -AAAA-((-(((<<<<<____>>>>><<<<<_____>>>>><<---<<<<

M.sedula         ACAGAAACGAGACCUGCGGUGGGCCAGAUGAAAAUGAUCAUUUACCCCAU
#=GR M.sedula SS ------------<<<<<<<<<<<---------------<<-----<<<<<

M.sedula         CUGGCGACGGAUGGGAGGGUGUGAGAGACCUAUCGUGGGUUGAAACGGCA
#=GR M.sedula SS <<<____>>>>>>>>---->>------->>>>>>>>>>>-------->>>

M.sedula         GAUCUCCCCUUGAGCAAGUAGGGGAGGAUAGGGCAAAAUGACUCCCCUGA
#=GR M.sedula SS >->>)))-)))))),,,<<-<<<<<<<<___aaaa>>---->>>>>>---

M.sedula         UACGCAGAGCCUAAUCCCCCAAGUACAGAAGCUGGGUUAUUGUUAGGCUC
#=GR M.sedula SS ->>,,,,,,,,,,,,bbbbbb,,,,,,,,,]]]]]]]],,,}}}}}}}}}

M.sedula         CCCU
#=GR M.sedula SS }}}}
//
# STOCKHOLM 1.0

#=GS N.gregoryi DE converted from brown dataset ct file

N.gregoryi         GGGAGAGAGAGCCCGGCUGCCGCGGGCGUCGUGCGACGCGCGCGAGGAAA
#=GR N.gregoryi SS {{{{{{{{{{{BBBBBB,,,<<<<<<<<<<____>>>>>>>>>>,,,,{{

N.gregoryi         GUCCCCCCACCUGUUCGGGCAGGUGACCAGACGCAAGUCCGGGGCGGGAG
#=GR N.gregoryi SS {-{{{{{AAAA-{{{{{{{{,{{{{{<<<<<<____>>>>>><<<<<___

N.gregoryi         ACCGCUGGCUCUGGAACAGAAACGACACGUCUCGGCCCGACCGAUGAUGC
#=GR N.gregoryi SS _>>>>>{{---{{{{------------{{{{{{{{{{{,,,,,,,,,<<<

N.gregoryi         GUGCGAACCCGACCGCGAGGAAGGGGAGUUGACCCGCAGAGGGAGUGUGG
#=GR N.gregoryi SS <-<<---<<<--<<____>>-->>>-->>----->>>>,,,,,[[[[[[[

N.gregoryi         UCGGUAUCCCGUGGUUCGAAUCCACGGAUUGCGAGCGCGGUUCGACGCGU
#=GR N.gregoryi SS [[[[[,,,<<<<<<_______>>>>>>,,((((,,<<<<<<<<--<<<<<

N.gregoryi         CUCUGACGCGGGACCCGCGACCGAGUGCGACGGCACGAGCCGUCGAACAC
#=GR N.gregoryi SS <___>>>>>>>>>>>->>>,<<<<<<<<<<<<<<____>>>>>>>---->

N.gregoryi         GCACGGCGCGAUUGACCACACUGAGACGGCCGAGGAGCGAUGGAACGGCG
#=GR N.gregoryi SS >>>>>>))))]]]]]]]]]]]],,,,}}}}}}}}--}}}--------}}}

N.gregoryi         AACCCUCACCGGUGCAAGUCCGUGCCGUGGUAGCCCGAACAUCUCGCGGC
#=GR N.gregoryi SS }--}}}}}}}aaaa,,,(<<<<<<<<______>>>>>>>>,,,<<<<<<<

N.gregoryi         UCCGCCGCGAACGGCGCGGACGCUUAGCCGAAUGCUGGGACGAACAGAAG
#=GR N.gregoryi SS ___>>>>>>>,,)}}}}}}}}------------bbbbbb----------}

N.gregoryi         GGGGCUUACUCCUCUCACCCGUUU
#=GR N.gregoryi SS }}}}}}},}}-}}}}}}}}}::::
//
# STOCKHOLM 1.0

#=GS P.abyssi DE converted from brown dataset ct file

P.abyssi         UAGGCGAGGGGGCUGGGGGCUGUCGGGCUCGUACCCGAGGAAGUUCCGCC
#=GR P.abyssi SS :{{{{{{{{{{{{{BBBBBB,,,<<<<<____>>>>>,,,,[[[-[[[[[

P.abyssi         CACCGCACCGGGGCCGCGGUGCCGCAAGGCACCUCCCGAGAGGGAGGGCA
#=GR P.abyssi SS AAAA-[[[[[[[,(((((<<<<<____>>>>><<<<<____>>>>><<--

P.abyssi         ACGGCACAGAAACGACACGUCCCUCGGGGGAUGUGGAUGAAAGCGGUGAA
#=GR P.abyssi SS -<<<<------------<<<<<<<<<<<<-------------<<<<----

P.abyssi         GGCUCCCGGCGACGGGAGCCGAGCUAACCCGCAGACAAUCCCGAGGGGAU
#=GR P.abyssi SS <<<<<<<<____>>>>>>>>-------->>>>------>>>>>>>>>>--

P.abyssi         CGGUGAAACGGCCGUCCCGCGGGGUGCAAGGCCGAGUUAGGGCCGAUGAG
#=GR P.abyssi SS >>-------->>>>->>)))))aaaa,,,<<<<------<<<<<---<<<

P.abyssi         UUCCCGGUGUGAGGCCCGUGGUAGGCCGCUUAGUCGAAUGCCCCCGUAGU
#=GR P.abyssi SS __>>>>>>>>>>>>]]]------]]]]------------bbbbbb-----

P.abyssi         ACAGAAGGCGGGCUAUAGCCCCCUCGCCUA
#=GR P.abyssi SS ------]]]]]]]],,}}}}}}}}}}}}}:
//
# STOCKHOLM 1.0

#=GS S.acidocaldarius DE converted from brown dataset ct file

S.acidocaldarius         UAGGGGAGCCUAACAGGGGGUUACGGGAAUAUCCUGAGGAAACUCCAGCC
#=GR S.acidocaldarius SS :{{{{{{{{{{{{{BBBBBB,,,<<<<<___>>>>>,,,,[[[-[[[[[A

S.acidocaldarius         UCCAAGCCUCAUGGGAGCAGUUAGAUCUGCAGGGUUAGUGCUCUGGCUAC
#=GR S.acidocaldarius SS AAA-[[[[[[,(((((<<<<<____>>>>><<<<<____>>>>><<---<

S.acidocaldarius         UGCACAGAAACGUAACCGGUAUAAUAGGAUAUGAAAAUGAGUUUAUAUGU
#=GR S.acidocaldarius SS <<<------------<<<<<<<<<<<---------------<<--<<<<<

S.acidocaldarius         AGUCUAGGUAACUAGGCUACAUAAAUGAGACCUAUUAUACCGGCUGAAAC
#=GR S.acidocaldarius SS <<<<<<<____>>>>>>>>>>>>>>------->>>>>>>>>>>-------

S.acidocaldarius         GGCAGUCCUCCCAGGAGCAAGUAAGGAGGGGAUGAGUUGAGGUUCAACCC
#=GR S.acidocaldarius SS ->>>>->>)))))aaaa,,,<<-<<<<<<<---<<<__>>>>>>>>>>>>

S.acidocaldarius         UCCUAAGGACGCUUAGUAGAAUCCCCCUAAAUACAAAAGCUGGGUUAUUG
#=GR S.acidocaldarius SS ]]]]----]]------------bbbbbb----------]]]]]]]],,,}

S.acidocaldarius         UUAGGCUCCCCUUAU
#=GR S.acidocaldarius SS }}}}}}}}}}}}:::
//
# STOCKHOLM 1.0

#=GS S.shibatae DE converted from brown dataset ct file

S.shibatae         GAGGAAAGUCCAGCCUCCAACCCUUACAAGAACCCCGUAAGGGGUAGGGA
#=GR S.shibatae SS :::::[[[-[[[[[AAAA-[[[[[[,(((((<<<<<____>>>>><<<<<

S.shibatae         UAGAAUCCCUGGCUACUACACAGAAACGAAGCCCUAAUACUAGAUAGAUG
#=GR S.shibatae SS _____>>>>><<---<<<<-----------<<<<<<<<<<<---------

S.shibatae         AUUGGACCUACUAGCAAGUAAUUGCUAGUAGUACGAUAAUGAUGAAAGUA
#=GR S.shibatae SS --<<---<<<<<<<<<<____>>>>>>>>>>-->>----------->>>>

S.shibatae         UUAGGGCUUGAAACGGUAGACCUCUUGGGAGCAAGUUGAAGGGGGAUGAG
#=GR S.shibatae SS >>>>>>>-------->>>>->>)))))aaaa,,,<<---<<<<<<--<<<

S.shibatae         CAAAGGGUUGACUCCUUAUAGUACGCUUAGUCGAAUCCCCUCAGUACAAA
#=GR S.shibatae SS __>>>>>>>>>>>]]]]-----]]--------------------------

S.shibatae         AGCUGGCUUA
#=GR S.shibatae SS -]]]]]]]]:
//
# STOCKHOLM 1.0

#=GS SL2D DE converted from brown dataset ct file

SL2D         GAGGAAAGUCCACCCACCUGCUGAGCGCGCAGCCGUAUGCAAGUACGGGU
#=GR SL2D SS :::::{{{-{{{{{AAAA-{{{{{{{,[[[[[<<<<<<____>>>>>><<

SL2D         GGCGAGAGUCACGGCUAUGGCACAGAAACGACACGGCCUGCCCCCAGCCA
#=GR SL2D SS <<<____>>>>>((---((((------------((((((((((-------

SL2D         UGAUGCGAUCGAGUCCAUUCGUGGGCAAUGCGUCCGCUCCCAACAAGCGC
#=GR SL2D SS ----((((,,,,<<<<<____>>>>>,,,<<<<<<<<___________>>

SL2D         GGAUGUCUCGCUGAUGCAUAAGGGUAGGUAGCGACGAAACGGUGAAUCCU
#=GR SL2D SS >>>>>>,))))----------))))))))--))--------))))-))]]

SL2D         GCGGGUGCAAGCCAAAACAGGGCAACAAGGCUGCUCAGUGCCUGCCCGGG
#=GR SL2D SS ]]]aaaa,,,<<<<-----<<<<<----<<<_>>>>>>>>>>>>}}}---

SL2D         UAUGGCGCGUAGCUGAAUUGCCGCACCGACAGAAGCGGGCUUA
#=GR SL2D SS --}}}}----------------------------}}}}}}}}:
//
# STOCKHOLM 1.0

#=GS SLC DE converted from brown dataset ct file

SLC         GAGGAAACUCCACCCAUCAUACAGAACCGUGAUGCCAGCAGGCAUCUGCU
#=GR SLC SS :::::[[[-[[[[[AAAA-[[[[[,,(((((<<<<<____>>>>><<<<<

SLC         GAGAAGCAGGACACUGGAGCAGAAACGAUAUGUUUUCUAAUGGACGAACA
#=GR SLC SS ____>>>>><<---<<<<------------<<<<<<<<<<<<--------

SLC         UGAUGCUUAAAUGCUGAUGGACAUUAGAAAAAUACAGUGAAACGGCUAUU
#=GR SLC SS ----<<<____>>>------->>>>>>>>>>--->>-------->>>>->

SLC         CCACGGGAUGCAAGGACAAAUACUGUUUAUGGAUCCUGUAUGAAACAGAG
#=GR SLC SS >)))))aaaa,,,<<<<-----<<<<<---<<<__>>>>>>>>>>>>]--

SLC         GUAGUCCGCAAAGAUGAAUGCUGCUAAAACAGAAGGUGGGUUA
#=GR SLC SS ---]]]]---------------------------]]]]]]]]:
//
# STOCKHOLM 1.0

#=GS T.acidophilum DE converted from brown dataset ct file

T.acidophilum         GGCGGGAAAGCGCGAGGGCAGCUGACGCCCUUGAGGUGAGGAAAGUCCCC
#=GR T.acidophilum SS :::{{{{{{{{{{{{{{{{{{{,,,<<<<_____>>>>,,,,BBB,BBBB

T.acidophilum         CCUCCUCGGCGGUAUCCGGCUGGCGCAAGCCAGCAUCCUGAGAGGGAUGG
#=GR T.acidophilum SS BAAAA,[[[[[[,(((((<<<<<<____>>>>>><<<<<____>>>>><<

T.acidophilum         UAAAGGCAAAAGAAAUAAACGGUCUCCGGUAAAGCAUGAUUCCGAAGGGA
#=GR T.acidophilum SS ---<<<<------------<<<<<<<<<<---------<<<<<___>>>>

T.acidophilum         UGACGUUUCCGGAGGAUCCGAUGGAAAGCCUCCCCGGAUGGAGAAAGUCU
#=GR T.acidophilum SS >------->>>>>>>-->>>------->>>>->>)))))aaaa,,,<<<<

T.acidophilum         AAACGGAUCCUGUGAGGCCGCCGUGAGGAUCGGGUAAGACGAACAGUCGA
#=GR T.acidophilum SS -----<<<<<--<<<__>>>>>>>>>>>>]]-----]]]],,,,,,,,,,

T.acidophilum         AUGCUGCCAGCCCAUUGGGUGAACAGAAGGGGGCUUACUCCGCGGAUUCC
#=GR T.acidophilum SS ,,}}}}}}<<<<<___>>>>>,,,,,,,bbbbbbbb,}}-}}}}}}}}}}

T.acidophilum         CGCCA
#=GR T.acidophilum SS }::::
//
# STOCKHOLM 1.0

#=GS bac.A.chroococcum DE converted from brown dataset ct file

bac.A.chroococcum         GAGGAAAGUCCGGGCUCCAUAGGGCAGAGUGCCAGGUAACGCCUGGGAGG
#=GR bac.A.chroococcum SS :::::{{{-{{{{{[[[[---AAAA-[[[[[<<<<<_____>>>>><<<<

bac.A.chroococcum         CGUGAGCCUACGGAAAGUGCCACAGAAAACAACCGCCUAAGUGCGCAAGC
#=GR bac.A.chroococcum SS <____>>>>->((---(((((,,,,,,,,,,,<<<<<---<<<<____>>

bac.A.chroococcum         GCCGGUAAGGGUGAAAAGGUGCGGUAAGAGCGCACCGCACGGCUGGCAAC
#=GR bac.A.chroococcum SS >>->>>-->>,,,,,,,<<<<<<_______>>>>>><<<<<<<<<____>

bac.A.chroococcum         AGUCCGUGGCUAGGUAAACCCCACUCGGAGCAAGACCAAAUAGGGAUCCG
#=GR bac.A.chroococcum SS >>->>>>>->,,)))--))))]]]]]]]]],,,<<<<------<<<<<<-

bac.A.chroococcum         UUGGCGUGGCCCGCGCUGGAUCCGGGUAGGUUGCUAGAGGCGGCCAGCGA
#=GR bac.A.chroococcum SS --<<<<<_aaaa>>>>>>>>>>>----->>>>,,,,,,<<<<<<<<____

bac.A.chroococcum         UGGUCGUCGUAGAGGAAUGACUGUCCUCGACAGAACCCGGCUUA
#=GR bac.A.chroococcum SS >>>>>>>>,,,,,,,,,,,,,,,,,,,,,,,,,,,}}}}}}}}:
//
# STOCKHOLM 1.0

#=GS bac.A.erythreum DE converted from brown dataset ct file

bac.A.erythreum         CACAGAGCACGGUGGUGGCCAACAGCCACCCACGGCGACGUGCGGGACAG
#=GR bac.A.erythreum SS [---AAAA-[[[[[<<<<<_____>>>>><<<<<____>>>>->((---(

bac.A.erythreum         UGCCACAGAGAACAGACCGCCAGCGGCCCCGCGGCCUUCGGGCCACGGGG
#=GR bac.A.erythreum SS ((((,,,,,,,,,,,,<<<<<--<<<<<<<<<<<<<____>>>>>>>>>>

bac.A.erythreum         UGCGGGCAAGGGUGAAACGGUGAGGUAAGAGCUCACCAGCGACGUCGGCG
#=GR bac.A.erythreum SS >->>>>>-->>,,,,,,,<<<<<<_______>>>>>><<<<<<<<<<___

bac.A.erythreum         ACGGCGUCGGCUCGGUAAACCCCACCGGGAGCAAGACCAAGAGGGCGCUC
#=GR bac.A.erythreum SS _>>>>>>>>->>,)))--))))]]]]]]::::::((((,,,,<<<<<<__

bac.A.erythreum         CGGCGCCUGCGCUGACGGGCUGCUCGUCCGACGUCAGCGGGUAGGUCGCU
#=GR bac.A.erythreum SS __>>>>>>,,<<<<<<<<<<_aaaa>>>>>--->>>>>,,,,,)))):::

bac.A.erythreum         CGAGGCACGCAGCAAUGCGUGACCCAGAUGGAUGGUCGCCCCCCAGCCCU
#=GR bac.A.erythreum SS :::<<<<<<<<____>>>>>>>>:::::::::::::::::<<<<<<<<__

bac.A.erythreum         CGGGCCGGGG
#=GR bac.A.erythreum SS __>>>>>>>>
//
# STOCKHOLM 1.0

#=GS bac.A.eutrophus DE converted from brown dataset ct file

bac.A.eutrophus         AAAGCAGGCCAGGCAACCGCUGCCUGCACCGCAAGGUGCAGGGGGAGGAA
#=GR bac.A.eutrophus SS {{{{{{{{{{{[[[[[[[,<<<<<<<<<<<____>>>>>>>>>>>,,,,B

bac.A.eutrophus         AGUCCGGACUCCACAGGGCAGGGUGUUGGCUAACAGCCAUCCACGGCAAC
#=GR bac.A.eutrophus SS BB,BBBBB((((---AAAA-(((((<<<<<_____>>>>><<<<<____>

bac.A.eutrophus         GUGCGGAAUAGGGCCACAGAGACGAGUCUUGCCGCCGGGUUCGCCCGGCG
#=GR bac.A.eutrophus SS >>>-><<---<<<<<-----------<<<<<<<<<<<<<____>>>>>>>

bac.A.eutrophus         GGAAGGGUGAAACGCGGUAACCUCCACCUGGAGCAAUCCCAAAUAGGCAG
#=GR bac.A.eutrophus SS >>>>>>--------->>>-->>>>))))))))),,,<<<<------<<<<

bac.A.eutrophus         GCGAUGAAGCGGCCCGCUGAGUCUGCGGGUAGGGAGCUGGAGCCGGCUGG
#=GR bac.A.eutrophus SS <<---<<<<<_aaaa>>>>>>>>>>>----->>>>,,,,,,<<<<<<<<_

bac.A.eutrophus         UAACAGCCGGCCUAGAGGAAUGGUUGUCACGCACCGUUUGCCGCAAGGCG
#=GR bac.A.eutrophus SS ___>>>>>>>>,,,,,,,,,,]]]]]]]<<<<<<<<<<<<<<____>>>>

bac.A.eutrophus         GGCGGGGCGCACAGAAUCCGGCUUAUCGGCCUGCUUUGCUU
#=GR bac.A.eutrophus SS >>>>>>>>>>,,,,,,bbbbbbbb,}-}}}}}}}}}}::::
//
# STOCKHOLM 1.0

#=GS bac.A.fastidiosum DE converted from brown dataset ct file

bac.A.fastidiosum         CACAGAGCAACGGUGGUGGCUAACGGCCACCCACGGCGACGUGCGGGACA
#=GR bac.A.fastidiosum SS [---AAAA--[[[[[<<<<<_____>>>>><<<<<____>>>>->((---

bac.A.fastidiosum         GUGCCACAGAAAUCAGACCGCCAGCGGCCGCCGCUCCUCGGAGCAGCGGU
#=GR bac.A.fastidiosum SS (((((,,,,,,,,,,,,<<<<<--<<<<<<<<<<<<____>>>>>>>>>>

bac.A.fastidiosum         GCGGGUAAGGGUGAAACGGUGAGGUAAGAGCUCACCAGCGCUCCGGGUGA
#=GR bac.A.fastidiosum SS ->>>>>-->>,,,,,,,<<<<<<_______>>>>>><<<<<<<<<<____

bac.A.fastidiosum         CCGGGGCGGCUAGGUAAACCCCACCGGGAGCAAGACCAAGAGAGUCGCGU
#=GR bac.A.fastidiosum SS >>>>>>>>->>,)))--))))]]]]]]::::::((((,,,,<<<<--<<<

bac.A.fastidiosum         GGCGCUUCGGCGGUGCACGGCUUGCGCUGACGGGCUGCUCGUCCGAUGUC
#=GR bac.A.fastidiosum SS <-<<<____>>>--->>>>>>>>,,<<<<<<<<<<_aaaa>>>>>--->>

bac.A.fastidiosum         AGCGGGUAGGUUGCACGAGGCGUCCAGCAAUGGGCGUCCCAGAUGGAUGG
#=GR bac.A.fastidiosum SS >>>,,,,,))))::::::<<<<<<<<____>>>>>>>>::::::::::::

bac.A.fastidiosum         UCGCCCACG
#=GR bac.A.fastidiosum SS :::::::::
//
# STOCKHOLM 1.0

#=GS bac.A.nidulans DE converted from brown dataset ct file

bac.A.nidulans         GCGGGGAAAGGAGGCGAGGCAGUUGCGGCUCAGGCUUCGGUUAUGGGCUG
#=GR bac.A.nidulans SS :::::{{{{{{{{{-{{{{{{{{{,<<<<<<<<<<____>>>->>>>>>>

bac.A.nidulans         AGGAAAGUCCGGGCUCCCAAAAGACCAGACUUGCUGGGUAACGCCCAGUG
#=GR bac.A.nidulans SS ,,,,BBB,BBBBBAAAAA,{{{{{{{,[[[-[[<<<<<_____>>>>><<

bac.A.nidulans         CGGGUGACCGUGAGGAGAGUGCCACAGAAACAUACCGCCGAUGGCCUGCU
#=GR bac.A.nidulans SS <<<____>>>>->((---(((((,,,,,,,,,,,<<<<<--<<<<<<<__

bac.A.nidulans         UGCAGGCACAGGUAAGGGUGCAAGGGUGCGGUAAGAGCGCACCAGCAACA
#=GR bac.A.nidulans SS __>>>>>->>>>>-->>,,,,,,,<<<<<<_______>>>>>><<<<<<<

bac.A.nidulans         UCGAGAGGUGUUGGCUCGGUAAACCCCGGUUGGGAGCAAGGUGGAGGGAC
#=GR bac.A.nidulans SS <<____>>>>>>>->>,)))--))))]]]]]aaaaa,,,<<<----<<<<

bac.A.nidulans         AACGGUUGGUCUUUUACCUGUUCCGUUUAUGGACCGCUAGAGGUGGCUAG
#=GR bac.A.nidulans SS <--<<<_>>>>>>>->>>>}}}}---------}}},,,,,,<<<<<<<<_

bac.A.nidulans         UAAUAGCCAUCCCAGAGAGAUAACAGCCCUCUGUCUUCGACAGAGAACAG
#=GR bac.A.nidulans SS ___>>>>>>>>,,,,,,,,,,}}}}}}}<<<<<<<___>>>>>>>,,,,,

bac.A.nidulans         AACCCGGCUUAUGUCCUGCUUUCCCUACUUUAUUU
#=GR bac.A.nidulans SS ,,bbbbbbbb,}-}}}}}}}}}}::::::::::::
//
# STOCKHOLM 1.0

#=GS bac.A.tumefaciens DE converted from brown dataset ct file

bac.A.tumefaciens         CCAGUUGGCCGGGCAGCCGCGCCUUACCAAUGUCGAAAGACGGUAAGGUG
#=GR bac.A.tumefaciens SS {{{{{{{{{{{{{{{{{{,<<<<<<<<<---<<<____>>>>>>>>>>>>

bac.A.tumefaciens         AGGAAAGUCCGGGCUCCACGGAAAUACGGUGCCGGAUAACGUCCGGCGGG
#=GR bac.A.tumefaciens SS ,,,,BBB,BBBBB[[[[-AAAAAAA-[[[[[<<<<<_____>>>>><<<<

bac.A.tumefaciens         GGCGACCCCAGGGAAAGUGCCACAGAGAGCAAACCGCCAUGCCUUGCAUG
#=GR bac.A.tumefaciens SS <____>>>>->((---(((((,,,,,,,,,,,,<<<<<<<<<___>>>>>

bac.A.tumefaciens         GUAAGGGUGAAAGGGUGGGGUAAGAGCCCACCGCGCCGCUGGUGACAGUG
#=GR bac.A.tumefaciens SS >>-->>,,,,,,,<<<<<<_______>>>>>><<<<<<<<<____>>>>>

bac.A.tumefaciens         GUGGCAAGGUAAACCCCACCGGGAGCAAGACCGAAUAGGGAUGACACGGG
#=GR bac.A.tumefaciens SS >>>->,,)))--))))]]]]]]]]],,,((((------(((((((,,,<<

bac.A.tumefaciens         GCGGGCGAAAGCCUGUUCACAGCCGGUUUCCGGGCCCGUCAUCCGGGUGG
#=GR bac.A.tumefaciens SS <<<<<<____>>>>>>>>,,,<<<_aaaaaaa>>>,,)))))))-----)

bac.A.tumefaciens         GUUGCGAGAGGCGGCAUGCAAAUGCCGUCCCAGAUGAAUGGCUGCCACGU
#=GR bac.A.tumefaciens SS ))),,,,,,<<<<<<<<____>>>>>>>>,,,,,,,,,,}}}}}}}<<<<

bac.A.tumefaciens         UCCGGGUCAAACCGGGGCCAUACAGAACCCGGCUUACAGGCCAACUGGCG
#=GR bac.A.tumefaciens SS <<<<<______>>>>>>>->>,,,,,,bbbbbbbb,}-}}}}}}}}}}::

bac.A.tumefaciens         AA
#=GR bac.A.tumefaciens SS ::
//
# STOCKHOLM 1.0

#=GS bac.Anabaena-ATCC29413 DE converted from brown dataset ct file

bac.Anabaena-ATCC29413         GGGGAGGAAAGUCCGGGCUCCCGAAAGACCAGACUUGCUGGAUAACUUCC
#=GR bac.Anabaena-ATCC29413 SS ::::::::{{{-{{{{{AAAAA,{{{{{{{,[[[-[[<<<<<_____>>>

bac.Anabaena-ATCC29413         AGUGCGAGCGAUCGUGAGGAUAGUGCCACAGAAAAAUACCGCCAAAACAA
#=GR bac.Anabaena-ATCC29413 SS >><<<<<____>>>>->((---(((((,,,,,,,,,,,<<<<<<<<<<<<

bac.Anabaena-ATCC29413         UUCAAAAUUCAAAAUUCAAAAUUCAAAAUGAAUAAUUUUGGAUUUUGAGU
#=GR bac.Anabaena-ATCC29413 SS -<<<<<<<<<<<<<<<<<<<<<<<<<<<<_____>>>>>>>>>>>>>>>>

bac.Anabaena-ATCC29413         CUUAGUUAUGAAUUCAAUUUUGGUAAGGGUGCAAAGGUGCGGUAAGAGCG
#=GR bac.Anabaena-ATCC29413 SS >>>>>>>>>>>>>>-->>>>>>>>-->>,,,,,,,<<<<<<_______>>

bac.Anabaena-ATCC29413         CACCAGCAGUAUCGAGAGGUACUGGCUCGGUAAACCCCGGUUGGGAGCAA
#=GR bac.Anabaena-ATCC29413 SS >>>><<<<<<<<<____>>>>>>>->>,)))--))))]]]]]aaaaa,,,

bac.Anabaena-ATCC29413         GGCCGAAGGAACUAUGGUUGGUCUUUUACCAGUUCCGUUAUCAGAGAGCC
#=GR bac.Anabaena-ATCC29413 SS <<<-----<<<<<--<<<_>>>>>>>->>>>}}}}------------}}}

bac.Anabaena-ATCC29413         GCUAGAGGCGUUUGGUAACAAACGUCCCAGAUAGAUAAUCGCCCUCGUGU
#=GR bac.Anabaena-ATCC29413 SS ,,,,,,<<<<<<<<____>>>>>>>>,,,,,,,,,,,,,,,,,<<<<<<<

bac.Anabaena-ATCC29413         AAAGCAAUUUACACAGAGAACAGAACCCGGCUUAC
#=GR bac.Anabaena-ATCC29413 SS <<<____>>>>>>>->>>,,,,,,,}}}}}}}}::
//
# STOCKHOLM 1.0

#=GS bac.B.bronchiseptica DE converted from brown dataset ct file

bac.B.bronchiseptica         AGGGCAGAUCGGGCAAUCGCGGGGGAUGCAAAUCCUUCGAGGAAGGUCCG
#=GR bac.B.bronchiseptica SS :::::::::::::::::::<<<<<<<<____>>>>>>>>:::::::::::

bac.B.bronchiseptica         GACUCCACAGGGCGGGAUAGCGGCUAACGGCCGUCCGGCGACGCUGGCGG
#=GR bac.B.bronchiseptica SS :::::::::::::::::::<<<<<_____>>>>><<<<<<<<<<<<<<<<

bac.B.bronchiseptica         GCUUGCCCGCCGGAAAAGCCGAGGAACAGGGCCACAGAGACGAGUCUGUC
#=GR bac.B.bronchiseptica SS <____>>>>>>>>>>>>>>>>->:::::(((((-----------((((((

bac.B.bronchiseptica         AUGAGGGCGCGCCUGGCGCGCACCGGCACGGCCAUCUCCGUGCCGCGCCG
#=GR bac.B.bronchiseptica SS ((((<<<<<<<<___>>>>>>>><<<<<<<<______>>>>>>>><<<<<

bac.B.bronchiseptica         UCCGGAAACGGGCGGCGGCAUGACAGGGUGAAACGCGGCAACC
#=GR bac.B.bronchiseptica SS <<<<____>>>>>>>>>))))))))))---------)))--))
//
# STOCKHOLM 1.0

#=GS bac.B.burgdorferi DE converted from brown dataset ct file

bac.B.burgdorferi         AGCUGGCAGCUAGCCAUCGCUUAGUUUUAUAAUUAAAGCUAAGAGGAAAG
#=GR bac.B.burgdorferi SS {{{{{{{{{{{BBBBBBB,<<<<<<<<<<____>>>>>>>>>>,,,,{{{

bac.B.burgdorferi         UCCGAGCUCCAAUAAGAACAUAAUGCUAGGUAAUGCCUAGGGGUUUUAAA
#=GR bac.B.burgdorferi SS -{{{{{AAAA,,,,{{{{{,[[[[[<<<<<_____>>>>><<<<<___>>

bac.B.burgdorferi         CCUAAGAAAGUGUCGCAGAAAAUUACCGCCGUAAAAGGUAAGGGUGAAAA
#=GR bac.B.burgdorferi SS >>>,((---(((((,,,,,,,,,,,<<<<<______>>>-->>,,,,,,,

bac.B.burgdorferi         GGUGAGGUAAGAGCUCACCGCUUAUUUAGCAAUAAAUACAGGCAAGAUAA
#=GR bac.B.burgdorferi SS <<<<<<_______>>>>>><<<<<<<<<____>>>>>-->>>>,,)))--

bac.B.burgdorferi         ACCUCAUUAGGAGCAAGAUCAAGUAUGAAAGCACCCUUUGUUCUUGAGGA
#=GR bac.B.burgdorferi SS ))))]]]]]aaaa,,,<<<<------<<<<<<--<<<<<_>>>>>>>>>>

bac.B.burgdorferi         CAUGCUUACGGGUAGAUCGCUCGAUUUUUUUAGCGAUAAAAAAAUAAGAG
#=GR bac.B.burgdorferi SS --->>>>>}-----}}}},,,,,,<<<<<<<<____>>>>>>>>,,,,,,

bac.B.burgdorferi         AGAUGAUGGCAUAGUACAGAACUCGGCUUAUGGGUGUCAGCUUAAU
#=GR bac.B.burgdorferi SS ,,,,bbbbbbb,,,,,,,,,,}}}}}}}},}-}}}}}}}}}}::::
//
# STOCKHOLM 1.0

#=GS bac.B.thetaiotaomicron DE converted from brown dataset ct file

bac.B.thetaiotaomicron         GCAGUUGGCCGGUCUGUCGCGUGCGCGUUUCGUGCAGGAGGAAAGUCCGG
#=GR bac.B.thetaiotaomicron SS {{{{{{{{{{{{{{{{{{,<<<<<<<_____>>>>>>>,,,,BBB,BBBB

bac.B.thetaiotaomicron         GCAACACAGAGCAUCCUACUUCCUAACAGAAAGCUGUCCGCGAGGGUAGA
#=GR bac.B.thetaiotaomicron SS B[[[[---AAAA-[[[[[<<<<<_____>>>>><<<<<<____>>>>>>(

bac.B.thetaiotaomicron         GUAACGUAGAAGAAAAUAACCGCCGCUCCUUUCGGGGAGAGGUAAGGGUG
#=GR bac.B.thetaiotaomicron SS (--(((((,,,,,,,,,,,<<<<<<<<<<<____>>>>>>>>>-->>,,,

bac.B.thetaiotaomicron         AGAAGGUGGGGUAAGAGCCUACCAGCAGCAUGGUGACAUGUGGGCUGUAC
#=GR bac.B.thetaiotaomicron SS ,,,,<<<<<<_______>>>>>><<<<<<<<<____>>>>>>>->>,)))

bac.B.thetaiotaomicron         GUCUUAGGAGUUGUAAGGUCAUGUAAACCGGCGUUAUGAGAGUUGCUCGC
#=GR bac.B.thetaiotaomicron SS ))))]]]]]]]]],,,<<<<-------<<<<<<<----<<<<<_aaaa>>

bac.B.thetaiotaomicron         UCCAUGUCGGAGGGUAGACCGCUAAAGUGUCGUGGUGACACGCCACUCAG
#=GR bac.B.thetaiotaomicron SS >>>>>>>>>>------>>>>,,,,,,<<<<<<<<____>>>>>>>>,,,,

bac.B.thetaiotaomicron         AUAAAUGACAGGCACCUUAUUAUAUAAGGUACAGAACUCGGCUUAUAGGC
#=GR bac.B.thetaiotaomicron SS ,,,,,,}}}}}}}<<<<<<<___>>>>>>>,,,,,,bbbbbbbb,}-}}}

bac.B.thetaiotaomicron         UGACUGCUUUU
#=GR bac.B.thetaiotaomicron SS }}}}}}}::::
//
# STOCKHOLM 1.0

#=GS bac.Buchnera-APS DE converted from brown dataset ct file

bac.Buchnera-APS         UGAAGUUGACUAAAAACAGUCGCUGUUUAGUUUUUAAAAAUUAAAAAGAG
#=GR bac.Buchnera-APS SS :::{{{{{{{{{{{BBBBBBB,<<<<<<<<<<_____>->>>>>>>>>,,

bac.Buchnera-APS         GAAAGUCCGGGCUCCAUAGAGCAGGGUGCCAGAUAACAUCUGGAAAGCGU
#=GR bac.Buchnera-APS SS ,,{{{-{{{{{[[[[---AAAA-[[[[[<<<<<_____>>>>><<<<<__

bac.Buchnera-APS         GAGCUUAUGACUAGUGCAACAGAAAAUAAACCACCUAUUUUGUAAUAUAU
#=GR bac.Buchnera-APS SS __>>>>->((---(((((,,,,,,,,,,,,<<<<<<<<<<<<<<___>>>

bac.Buchnera-APS         AAAAAUAUGGCCAGGGUGAAAAGGCGUGGUAAGAGCACACCGCAUAAUUG
#=GR bac.Buchnera-APS SS >>>->>>->>>-->>,,,,,,,<<<<<<_______>>>>>><<<<<<<<<

bac.Buchnera-APS         GUAACAAUUCAUGGCAUGGUAAACUCCACCCGGAGCAAAGCCAAAUAUAG
#=GR bac.Buchnera-APS SS ____>>>->>>>>->,,)))--))))]]]]]]]]],,,<<<<------<<

bac.Buchnera-APS         GAUAAAUUUUUUGUACUGCUCGUACUUCUUAAACCUGGGUAGGCUGCUUG
#=GR bac.Buchnera-APS SS <<<<-------<<<<<_aaaa>>>>>---->>>>>>----->>>>,,,,,

bac.Buchnera-APS         AAUUAGUAAGUGAUUGCUAAUCUAGAUGAAUGACUGUUAAAACAGAACCC
#=GR bac.Buchnera-APS SS ,<<<<<<<<____>>>>>>>>,,,,,,,,,,bbbbbbb,,,,,,,,,}}}

bac.Buchnera-APS         GGCUUACACGAGUCAACUUCAAUAAC
#=GR bac.Buchnera-APS SS }}}}},}-}}}}}}}}}}::::::::
//
# STOCKHOLM 1.0

#=GS bac.C.acetobutylicum DE converted from brown dataset ct file

bac.C.acetobutylicum         CGAGUAAGCCAGACAAUCGCUGCUGCAAUUUGCAGGAGAGGAAAGUCCGA
#=GR bac.C.acetobutylicum SS {{{{{{{{{{{BBBBBBB,<<<<<<<<___>>>>>>>>,,,,{{{-{{{{

bac.C.acetobutylicum         GCUCCAUAGGGCAGGGUGCCGGGUAACUCCCGGUCAAGGCGACUUGAAGG
#=GR bac.C.acetobutylicum SS {[[[[---AAAA-[[[[[<<<<<_____>>>>><<<<<____>>>>->((

bac.C.acetobutylicum         AAAGUGCAACAGAGAUAUACCGCCAUUUUAUAAUGGUAAGGGUGGAAAGG
#=GR bac.C.acetobutylicum SS ---(((((,,,,,,,,,,,<<<<<<<<____>>>>>>-->>,,,,,,,<<

bac.C.acetobutylicum         CGAGGUAAGAGCUCACCAGCGCAUUGGCGACUUUGCGGCUAUGUAAACCC
#=GR bac.C.acetobutylicum SS <<<<_______>>>>>><<<<<<<<<____>>>>>>>->>,)))--))))

bac.C.acetobutylicum         CAUCUGGAGCAAGAUCAAAUAGGGAAGCGUUUUGGAGUGGCCCGCUCUGC
#=GR bac.C.acetobutylicum SS ]]]]]]]]],,,<<<<------<<<<<<-----<<<<<_aaaa>>>>>>>

bac.C.acetobutylicum         UUCCGGGUAGCAUCGCUUGAAUCUUAUGGUAACAUAAGGUCUAGAUAGAU
#=GR bac.C.acetobutylicum SS >>>>----->->>>,,,,,,<<<<<<<<____>>>>>>>>,,,,,,,,,,

bac.C.acetobutylicum         GAUUGUCGAAUACAGAACUCGGCUUACAGGUUUAGUCGUCCAUUG
#=GR bac.C.acetobutylicum SS bbbbbbb,,,,,,,,,,}}}}}}}},}-}}}}}}}}}}:::::::
//
# STOCKHOLM 1.0

#=GS bac.C.aurantiacus DE converted from brown dataset ct file

bac.C.aurantiacus         GAGGAAAGUCCGGGCUCCAUAGAGCAGGGUGGUGGGUAACGCCCACCCGG
#=GR bac.C.aurantiacus SS :::::{{{-{{{{{[[[[---AAAA-[[[[[<<<<<_____>>>>><<<<

bac.C.aurantiacus         GGUGACCCGCGGGAAAGUGCCACAGAGAACAGACUGCCGGUUUCGAGCCG
#=GR bac.C.aurantiacus SS <____>>>>->((---(((((,,,,,,,,,,,,<<<<<<<<<___>>>>>

bac.C.aurantiacus         GUGAGGGUGAAACGGUGGAGUAAGUGCCCACCGCGUCAUCGGUGACGGUG
#=GR bac.C.aurantiacus SS >>-->>,,,,,,,<<<<<<_______>>>>>><<<<<<<<<____>>>>>

bac.C.aurantiacus         ACGGCAUGGCAAACCCCACCUGGAGCAAGGCCAAGAAGACCGUGAGGUCG
#=GR bac.C.aurantiacus SS >>>->,,)))--))))]]]]]]]]],,,((((,,,,<<<<<____>>>>>

bac.C.aurantiacus         CGGACGCGUUUGAGGGUUGCUCGCUUGAGUGUCUGGGUAGGCUGCGCAGC
#=GR bac.C.aurantiacus SS ,<<<<<<----<<<<<<_aaaa>>>>>>>>>>>>,,,,,)))),,,<<<<

bac.C.aurantiacus         CGAAAGGCUGGAGGACACCAGCAAUGGUGUUCACAGAUGGAUGAUCACCG
#=GR bac.C.aurantiacus SS <____>>>>>,,<<<<<<<<____>>>>>>>>,,,,,,,,,,,,,,,,,<

bac.C.aurantiacus         GCCCGGCGGGGCUACAGAAUCCGGCUUA
#=GR bac.C.aurantiacus SS <<<<____>>>>>,,,,,,}}}}}}}}:
//
# STOCKHOLM 1.0

#=GS bac.C.crescentus DE converted from brown dataset ct file

bac.C.crescentus         CGGACCAGAUGAUCGGGCGGUCGCGUCGUCUUCGGACGCCGAGGAAAGUC
#=GR bac.C.crescentus SS ::::{{{{{{{{{{{{{{{{{{,<<<<<<<____>>>>>>>,,,,BBB,B

bac.C.crescentus         CGGGCUCCACGGUGACAAGGCGGUGGGUAACGCCCACCGGGAGCGAUCCC
#=GR bac.C.crescentus SS BBBB[[[[-AAAAAAA-[[[[[<<<<<_____>>>>><<<<<____>>>>

bac.C.crescentus         AGGGAUAGCGCCACAGAAAGCAAACCUCCUCCCUACGGGGCGGGAAGGGU
#=GR bac.C.crescentus SS ->((---(((((,,,,,,,,,,,,<<<<<<<<<____>>>>>>>-->>,,

bac.C.crescentus         GAAAGGGUGGGGUAAGAGCCCACCGCGGACCUGGUGACAGGGACGGCAUG
#=GR bac.C.crescentus SS ,,,,,<<<<<<_______>>>>>><<<<<<<<<____>>>>>>>>->,,)

bac.C.crescentus         GCAAGCCCCGCCUGGAGCAAGACCGAAUAGGGAUCCCGCGUCGGCCUCGC
#=GR bac.C.crescentus SS ))--))))]]]]]]]]],,,((((------((((((,,,,<<<<<_____

bac.C.crescentus         GCCGACUAGGCCGUCACUGGCUGAGAGGAUCCGGGUAGGUCGCGAGAGCC
#=GR bac.C.crescentus SS >>>>><<<<<<_aaaaaaa>>>>>>,))))))-----)))),,,,,,<<<

bac.C.crescentus         GUCCAGCAAUGGCCGGCCUAGAGGAAUGAUCGUCGCCGUCUCCCUGUCUU
#=GR bac.C.crescentus SS <<<<<____>>>>>>>>,,,,,,,,,,}}}}}}}<<<<<<<<<<<<<<__

bac.C.crescentus         CGGAUGGGCGGGGCGGAACAGAACCCGGCUUACAGAUCAUCUGGUCCG
#=GR bac.C.crescentus SS __>>>>>>->>>>>>>>,,,,,,bbbbbbbb,}-}}}}}}}}}}::::
//
# STOCKHOLM 1.0

#=GS bac.C.difficile DE converted from brown dataset ct file

bac.C.difficile         AAUAUUAAGUAAGCCAGAUAAUCGCAUGUAAUCUUACAUGAGGAAAGUCG
#=GR bac.C.difficile SS :::::{{{{{{{{{{{BBBBBBB,<<<<<<____>>>>>>,,,,{{{-{{

bac.C.difficile         GAGCUCCAUAGAGCAGGGUGCUAGGUAACGCCUAGUGGGAGCGAUCCUAA
#=GR bac.C.difficile SS {{{[[[[---AAAA-[[[[[<<<<<_____>>>>><<<<<____>>>>->

bac.C.difficile         GGAUAGUGCAACAGAAAUAAACCGCCACUAUUGUGGUAAGGAUGGAAAGG
#=GR bac.C.difficile SS ((---(((((,,,,,,,,,,,<<<<<<<____>>>>>-->>,,,,,,,<<

bac.C.difficile         CGAGGUAAGAGCUCACCAGCAGCUAGGCGACUAGUUGGCUAUGUAAACCC
#=GR bac.C.difficile SS <<<<_______>>>>>><<<<<<<<<____>>>>>>>->>,)))--))))

bac.C.difficile         CACCUGGAGCAAGACCAAGAUAGGAAUAAAGAGUGCUGCUCGUACUCUCC
#=GR bac.C.difficile SS ]]]]]]]]],,,<<<<-------<<<<<<-<<<<<<_aaaa>>>>>>>>>

bac.C.difficile         GGUAGGUAGGUCGCUUGAGCCUAUUGGUGACAAUAGGCCUAGAAAGAUGA
#=GR bac.C.difficile SS >>>----->>>>,,,,,,<<<<<<<<____>>>>>>>>,,,,,,,,,,bb

bac.C.difficile         UUAUCUAAUACAGAACUCCGCUUAUAGCCUUGCUUAAUUA
#=GR bac.C.difficile SS bbbbb,,,,,,,,,,}}}}}}}},}-}}}}}}}}}}::::
//
# STOCKHOLM 1.0

#=GS bac.C.diphtheriae DE converted from brown dataset ct file

bac.C.diphtheriae         UGAGCCGGCUGGGCGAUCGCGACUUUGCGUACCACAUGCGAUGAACAUGG
#=GR bac.C.diphtheriae SS {{{{{{{{{{{{{{{{{{,<<<<<<<<<<<<<<<<<<_______>>>>>>

bac.C.diphtheriae         UGGCGCAAGGACGAGGAAAGUCCGGACUCCACAGAGCACGGUGAUUGUUA
#=GR bac.C.diphtheriae SS >>->>>>>>>>>>,,,,BBB,BBBBB[[[[---AAAA-[[[[[<<<<<__

bac.C.diphtheriae         ACAACAACCCGGGGUGACCCGCGGGCAAGUGCAACAGAAAGUAAACCGCC
#=GR bac.C.diphtheriae SS ___>>>>><<<<<____>>>>->((---(((((,,,,,,,,,,,,<<<<<

bac.C.diphtheriae         UAGAAUUUUUCUAGGUAAGGGUGAAACGGUGCGGUAAGAGCGCACCAGCG
#=GR bac.C.diphtheriae SS <<<<<___>>>>>>>>-->>,,,,,,,<<<<<<_______>>>>>><<<<

bac.C.diphtheriae         AGGUAGGUGACUACCUCGGCUAGGUAAACCCCACUGGGAGCAAGGCAUUA
#=GR bac.C.diphtheriae SS <<<<<<____>>>>>>>>->>,)))--))))]]]]]]]]],,,(((,,,,

bac.C.diphtheriae         GGGCGUACCGUCGUUUCAGACGGUAUGUCUGCACGAACGCUUGAAGGCUG
#=GR bac.C.diphtheriae SS <<<<<<<<-<<<______>>>->>>>>>>>,,<<<<<<----<<<<<<_a

bac.C.diphtheriae         CUCGCCUGAGUUCGUGGGUAGCUGCUUGAGGCGGCCAGUGAUGGUUUCGU
#=GR bac.C.diphtheriae SS aaa>>>>>>>>>>>>,,,,,))),,,,,,<<<<<<<<____>>>>>>->>

bac.C.diphtheriae         CCAGAUGGAUGAUCGCCGCUGAUCUCCGCUUGUCGGGGGUGAGUACAGAA
#=GR bac.C.diphtheriae SS ,,,,,,,,,,}}}}}}}<<<<<<<<<<<_____>>>>>>>>>>>,,,,,,

bac.C.diphtheriae         UCCGGCUUAUAUGCUGGCUCAUUCG
#=GR bac.C.diphtheriae SS bbbbbbbb,}-}}}}}}}}}}::::
//
# STOCKHOLM 1.0

#=GS bac.C.hydrogenoformans DE converted from brown dataset ct file

bac.C.hydrogenoformans         AAAAGCGAGUAAGCCGGAUGACCGCGGGGAGAAAUCCCUGAGGAAAGUCC
#=GR bac.C.hydrogenoformans SS :::::{{{{{{{{{{{BBBBBBB,<<<<<<____>>>>>>,,,,{{{-{{

bac.C.hydrogenoformans         GAGCUCCAUAGGGCAGGAUGCCGGGUAACGCCCGGUGGAGGCGACUCCAA
#=GR bac.C.hydrogenoformans SS {{{[[[[---AAAA-[[[[[<<<<<_____>>>>><<<<<____>>>>->

bac.C.hydrogenoformans         GGAAAGUGCCACAGAAACAAACCGCCGGUAAGGGUGGAAAGGUGAGGUAA
#=GR bac.C.hydrogenoformans SS ((---(((((,,,,,,,,,,,<<<<<>>>-->>,,,,,,,<<<<<<____

bac.C.hydrogenoformans         GAGCUCACCAGCGGGCAGGUAACUGUCCGGCUAGGCAAACCCCAUCCGGA
#=GR bac.C.hydrogenoformans SS ___>>>>>><<<<<<<<<____>>>>>>>->>,)))--))))]]]]]]]]

bac.C.hydrogenoformans         GCAAGACCAAAUAGGGGGACUAUAGAGUGGCCCGCUCUGUCCCCGGGUUG
#=GR bac.C.hydrogenoformans SS ],,,<<<<------<<<<<<---<<<<<_aaaa>>>>>>>>>>>----->

bac.C.hydrogenoformans         GUCGCUUAAGGCCUCUGGUGACAGAGGUCUCAGAUAGAUGGUCAUCCUCG
#=GR bac.C.hydrogenoformans SS >>>,,,,,,<<<<<<<<____>>>>>>>>,,,,,,,,,,bbbbbbb,,,,

bac.C.hydrogenoformans         ACAGAACUCGGCUUACAGGCUUACUCGCUUG
#=GR bac.C.hydrogenoformans SS ,,,,,,}}}}}}}},}-}}}}}}}}}}::::
//
# STOCKHOLM 1.0

#=GS bac.C.jejuni DE converted from brown dataset ct file

bac.C.jejuni         AAGCAUAGUAAAUGCUCGCUUCUUUUUAGGAGAGGAAAGUCCGAGCUGCU
#=GR bac.C.jejuni SS {{{{{{{{{{BBBBBBB,<<<<_____>>>->,,,,{{{-{{{{{[[[[-

bac.C.jejuni         AAAGACAAACAUUCCAUCUAACAGAUGGCUAGGGUAACCUAAGGGAUAGU
#=GR bac.C.jejuni SS ---AAAA-[[[[[<<<<<_____>>>>><<<<<____>>>>->((---((

bac.C.jejuni         GCAACAGAAAGAAAACUACCACGCAAGUGGAAAAGGUGAAACGGCGGGGU
#=GR bac.C.jejuni SS (((,,,,,,,,,,,,<<<<<<<____>>>>>-->>,,,,,,,<<<<<<__

bac.C.jejuni         AAAAGCCCACCAGCGAUUUUGGUAACAAUUUCGGCUAUGUAAACCCAAUG
#=GR bac.C.jejuni SS _____>>>>>><<<<<<<<<<____>>>>>>>>->>,)))--))))]]]]

bac.C.jejuni         UGCAGCAAGAAGGGAUGGUUAGCGUCUUUGUUUUAACCCUUCGCUUGAUU
#=GR bac.C.jejuni SS ]]]]],,,<<<<<<<<<<-<<<_aaaa>>>-->>>>>>>>>>,,,,,,<<

bac.C.jejuni         UUGUUUGCAAAAACAAAACUAGAUAAAUGAGCAUUCAAGACAGAACUCGG
#=GR bac.C.jejuni SS <<<<<<____>>>>>>>>,,,,,,,,,,bbbbbbb,,,,,,,,,,}}}}}

bac.C.jejuni         CUUAUCGCUAUGCUUUUU
#=GR bac.C.jejuni SS }}},}-}}}}}}}}}:::
//
# STOCKHOLM 1.0

#=GS bac.C.limicola DE converted from brown dataset ct file

bac.C.limicola         AAACCGCAAGUGUGCAGUCGCUGUAUGGCUUGACGCUGUGCAGAGGAAAG
#=GR bac.C.limicola SS {{{{{{-{{{{{{{{{{{{,<<<<<<<<<_____>>>>>>>>>,,,,BBB

bac.C.limicola         UCCGAACUUCACAGGGCAGGGUGCCGGUCGAGAACCUGGUUCAAGGCCGG
#=GR bac.C.limicola SS ,BBBBB[[[[---AAAA-[[[-[<<<<<<--<<<<___>>>>-->>>>>>

bac.C.limicola         GGGCAGCGGUGCAAACCGUCUGUCACAGAGAGUGCAACAGAAAGCAAACC
#=GR bac.C.limicola SS <<<<<<<<<<____>>>>->>>>>->((---(((((,,,,,,,,,,,,<<

bac.C.limicola         GCCCCGGCUCCGGCCGGAGUAAGGGUGAAAAGGCGGUGUAAGAGACCACC
#=GR bac.C.limicola SS <<<<<<<<____>>>>>>>>-->>,,,,,,,<<<<<<_______>>>>>>

bac.C.limicola         AGGUGCGUCAGCAAUGCCGUACGCUAUGAAAACCUCCCCGAAGCAAGGCC
#=GR bac.C.limicola SS <<<<<<<<<<____>>>>>>>>->>,)))--))))]]]]]]]],,,((((

bac.C.limicola         AAAUAUGGAAGCUUUUUCCGCAAGGAAAGAAGGGUUGCCCGCCCAACGUU
#=GR bac.C.limicola SS ------((((((<<<<<<<____>>>>>>>,<<<<_aaaa>>>>,,,)))

bac.C.limicola         UCCGGGUAGGCCGCAUCAGAUAAAUGACUGCAGCUUCAUCACUCGAUGAU
#=GR bac.C.limicola SS )))-----)))),,,,,,,,,,,,,}}}}}}}<<<<<<<<<_____>>>>

bac.C.limicola         GAUUCACAGAAUUCGGCUUACAGCUUCGGUUUCAGC
#=GR bac.C.limicola SS >>>>>,,,,,,bbbbbbbb,}-}}}}}}}}}}::::
//
# STOCKHOLM 1.0

#=GS bac.C.pecorum-IPA DE converted from brown dataset ct file

bac.C.pecorum-IPA         GAGGAAAGUCCGGACUUCGCAGAAAAAGGUGCCAGUGAAAAACUGGGGGC
#=GR bac.C.pecorum-IPA SS ::::::::::::::[[[[---AAAA-[[[[[<<<<<_____>>>>><<<<

bac.C.pecorum-IPA         CGUAAGGCUACGGAAAGUGUAACAGAAAACAAACCGCUAAUUCUACCUAG
#=GR bac.C.pecorum-IPA SS <____>>>>->((---(((((,,,,,,,,,,,,<<<<<<<<<<<<<____

bac.C.pecorum-IPA         GUAAGAUUAGACAGGAUGAAAAUGUCGAGCUUAUGGCUCGACCUCUUUGU
#=GR bac.C.pecorum-IPA SS >>>>>>>>>>>-->>,,,,,,,,<<<<<<_______>>>>>><<<<<<<<

bac.C.pecorum-IPA         GGAAACACAAGGACGCUGCAAACCCCACCUGAAGCAAGAAAGAGUUCGUU
#=GR bac.C.pecorum-IPA SS <____>>>>>>>>->,)))--))))]]]]]]]]]:::<<<<<<<<<<---

bac.C.pecorum-IPA         UCAGUUUUUCGCUCAGGAACUCUUAGAGUCGCUCGAGGAUUUUGGUGAC
#=GR bac.C.pecorum-IPA SS --<<<_aaaa>>>--->>>>>>>>---->>:::::::::::::<____>
//
# STOCKHOLM 1.0

#=GS bac.C.pneumoniae-AR39 DE converted from brown dataset ct file

bac.C.pneumoniae-AR39         AUCGGAAGAGAAAGGCAACCGCUGUUUAUAUUUCUCAAAAAAUAUAAAGA
#=GR bac.C.pneumoniae-AR39 SS ::{{{{{{{{{{{{{{{{{{,<<<<<<<<<<<<______>>>>>>>>>>>

bac.C.pneumoniae-AR39         GAGGAAAGUCUGGACUUCAUAAGAGAAGAUACUGGAGAAAUUCCAGGGGC
#=GR bac.C.pneumoniae-AR39 SS >,,,,BBB,BBBBB[[[[---AAAA-[[[[[<<<<<_____>>>>><<<<

bac.C.pneumoniae-AR39         CGUAAGGCUACGGAAAGUGCAACAGAAAACACUCCGCUAUAAAAUUUAUU
#=GR bac.C.pneumoniae-AR39 SS <____>>>>->((---(((((,,,,,,,,,,,,<<<<<<<<<<<____>>

bac.C.pneumoniae-AR39         UUAUAGACAGGCUGAAAAUUCCUACUUUAGGAGUAGGAGCCAUUAAGGUG
#=GR bac.C.pneumoniae-AR39 SS >>>>>>>-->>,,,,,,,,<<<<<<_______>>>>>><<<<<<<<<___

bac.C.pneumoniae-AR39         ACUUAAUAGGCAUGCAAACCCUAUCUGAAGCAAGAGAAAAAAGCUUUUUG
#=GR bac.C.pneumoniae-AR39 SS _>>>>>>>>->,)))--))))]]]]]]]]],,,((-(((((,,,,,<<<<

bac.C.pneumoniae-AR39         UGUCUGCAAAUGUGAGAGGAAUUCCUCCCAUAGGCUUUUUCGAAAUCGCU
#=GR bac.C.pneumoniae-AR39 SS _aaaa_>>>>,<<<<<<<<____>>>>>>>>,,,,)))))-----)),,,

bac.C.pneumoniae-AR39         UGAGGGAUCUAGUAAUAGCUCCCCUAGAUGAAUGGUUGCCCUUAGGAUAG
#=GR bac.C.pneumoniae-AR39 SS ,,,<<<<<<<<____>>>>>>>>,,,,,,,,,,}}}}}}}<<<<<<<<<<

bac.C.pneumoniae-AR39         UUCGCAAGAGCUAUCUUAUAGACAGAAUCCAGCUUACCCUCUCUUCCGAU
#=GR bac.C.pneumoniae-AR39 SS <<<____>>>>>>>>>>>->>,,,,,,bbbbbbbb,}-}}}}}}}}}}::

bac.C.pneumoniae-AR39         AUUUUU
#=GR bac.C.pneumoniae-AR39 SS ::::::
//
# STOCKHOLM 1.0

#=GS bac.C.sporogenes DE converted from brown dataset ct file

bac.C.sporogenes         GAGGAAAGUCCGGGCUCCAUAGGGCAGGGUGCUGGGUAAUACCCAGUGGA
#=GR bac.C.sporogenes SS :::::{{{-{{{{{[[[[---AAAA-[[[[[<<<<<_____>>>>><<<<

bac.C.sporogenes         GGCGACUUUAAGGAAAGUGCAACAGAGAUAUACCGCCAGAUUUAUCUGGU
#=GR bac.C.sporogenes SS <____>>>>->((---(((((,,,,,,,,,,,<<<<<<<<____>>>>>>

bac.C.sporogenes         AAGGGUGGAAAGGCGAGGUAAGAGCUCACCAGCGUAUAGGUGACUAUACG
#=GR bac.C.sporogenes SS -->>,,,,,,,<<<<<<_______>>>>>><<<<<<<<<____>>>>>>>

bac.C.sporogenes         GCUAUGUGAACCCCAUCUGGAGCAAGAUCGAAUAGGAGAGCAGGAAACUU
#=GR bac.C.sporogenes SS ->>,)))--))))]]]]]]]]],,,((((------((((((,<<<<<___

bac.C.sporogenes         UGGUUUCCAGGGGUGGCCCGUCCCGCUCUCGGGUAGUAUCGCUGGAGCCU
#=GR bac.C.sporogenes SS ___>>>>>,<<<<<_aaaa>>>>>))))))------)))),,,,,,<<<<

bac.C.sporogenes         AUUGGUAACAAUAGGCCUAGAUAGAUGAUUGUCUAACACAGAAUCCGGCU
#=GR bac.C.sporogenes SS <<<<____>>>>>>>>,,,,,,,,,,,,,,,,,,,,,,,,,,,}}}}}}}

bac.C.sporogenes         UA
#=GR bac.C.sporogenes SS }:
//
# STOCKHOLM 1.0

#=GS bac.C.testosteroni DE converted from brown dataset ct file

bac.C.testosteroni         GAGGAAAGUCCGGGCUGCAUAGGGCGGCGUAGCAGCUAACAGCUGUCCAC
#=GR bac.C.testosteroni SS :::::[[[-[[[[[((((---AAAA-(((((<<<<<_____>>>>><<<<

bac.C.testosteroni         CGUGAGGUGAGGAUCAGAGCAACAGAGACGAGUCUGGCAGGAGUGCCGCA
#=GR bac.C.testosteroni SS <____>>>>-><<---<<<<<-----------<<<<<<<<<<<<<<<___

bac.C.testosteroni         AGGCAGACCAACCAGGGUGAAACGGGCAAUCUCUACGCGCAGCAAUACCA
#=GR bac.C.testosteroni SS _>>>>>>>>>>>>>>>-------->>>-->>>>))))))))),,,<<<<-

bac.C.testosteroni         AGUAGGCACACGUUGACGGGGCCCCCGGAGUGUGCGGGUAGGUAGCACCG
#=GR bac.C.testosteroni SS -----<<<<<<---<<<<<_aaaa>>>>>>>>>>>----->>>>,,,,,,

bac.C.testosteroni         AGCCAUCAGGCGACUGAUGGCCAAGAUUAAUGGCGGUCACAUGGCGGGCA
#=GR bac.C.testosteroni SS ,<<<<<<<<____>>>>>>>>,,,,,,,,,,,,,,,,,<<<<<<<<<___

bac.C.testosteroni         ACCGUUGUGCACAGAAUCCGGCUUA
#=GR bac.C.testosteroni SS _>>>>>>>>>,,,,,,]]]]]]]]:
//
# STOCKHOLM 1.0

#=GS bac.CPA49 DE converted from brown dataset ct file

bac.CPA49         GAGGAAAGUCCGGGCAACACAGAGCACCAUACUUCCUAACGGGAAGGCUU
#=GR bac.CPA49 SS :::::{{{-{{{{{[[[[---AAAA-[[[[[<<<<<_____>>>>><<<<

bac.CPA49         UCUGCUGGUGACGGCAGAAAGACAGACAGGGCCACAGAAACAAACCGCCC
#=GR bac.CPA49 SS <<<<<-<_____>>>>>>>>>->((---(((((,,,,,,,,,,,<<<<<<

bac.CPA49         UUUGACUUCAAGGCUUGCCAAGAACGUCGAAAGGUAAGGGUGAAAAGGUG
#=GR bac.CPA49 SS <<<<<<<<<<<<<_____>>>>>>>>>>>>>>>>>-->>,,,,,,,<<<<

bac.CPA49         GGGUAAGAGCCCACCGUUCCGAUGGUGACAUCGGAAGCUAGGCAAACCUU
#=GR bac.CPA49 SS <<_______>>>>>><<<<<<<<<____>>>>>>>>->,,)))--))))]

bac.CPA49         AUGGGUUGAAAGGUCAAAUAGGCCCCGGGCAAAGAGCUGCUCGUUCGAUU
#=GR bac.CPA49 SS ]]]]]]]],,,((((------((((((,,,,,,,<<<_aaaa>>-><<<<

bac.CPA49         UCUCCUUCGGGAGGAUUCCGGGGUGGGUAGAUCGAUGGAUCCCGAUUGCA
#=GR bac.CPA49 SS <<<<<____>>>>>>>>>))))))-----)))),,,,,,<<<<<<<<___

bac.CPA49         AAGUCGGGACUAGAUAAAUGGCAAGAGCCCAUUUUCCCUCGUGGAAAAUG
#=GR bac.CPA49 SS _>>>>>>>>,,,,,,,,,,,,,,,,,<<<<<<<<<<<_____>>>>>>>>

bac.CPA49         GGAUACAGAACCCGGCUUAU
#=GR bac.CPA49 SS >>->,,,,,,}}}}}}}}::
//
# STOCKHOLM 1.0

#=GS bac.CPA56 DE converted from brown dataset ct file

bac.CPA56         GAGGAAAGUCCGGGCAACACAGAGCAUCGUACUUCCUAACGGGAAGGAUU
#=GR bac.CPA56 SS :::::{{{-{{{{{[[[[---AAAA-[[[[[<<<<<_____>>>>><<<<

bac.CPA56         CCGCUUUAGCGGGAGACAGAAAGUGCCACAGAAAACAAACUACUCGCGCU
#=GR bac.CPA56 SS <<<<____>>>>>>>->((---(((((,,,,,,,,,,,,<<<<<<<-<<_

bac.CPA56         UAGGUGUGAGAAAAGGUGAAAAGGUGGGGUAAGAGCCCACCGGUCUUGAA
#=GR bac.CPA56 SS ____>>>>>>>-->>,,,,,,,<<<<<<_______>>>>>><<<<-<<<<

bac.CPA56         AGUGAUUUCAGAUGCAUGGCAAACCUUACGAGUUGAAAGGCCAAAUAGGU
#=GR bac.CPA56 SS <____>>>>>>>>->,,)))--))))]]]]]]]]],,,((((------((

bac.CPA56         CACGCUCACGAAAGUGAUUAGCUGCUCGCUGAUAGUGCAAGCUGGCGUGA
#=GR bac.CPA56 SS ((((,,<<<____>>><<<<<<_aaaa>>>>>><<<____>>>,,,))))

bac.CPA56         UUGGGUAGGCUGCUUGAUUCUAAUGGCGACAUUAGGGCUAGAUAAAUGAU
#=GR bac.CPA56 SS ))-----)))),,,,,,<<<<<<<<____>>>>>>>>,,,,,,,,,,,,,

bac.CPA56         AGGCACUUCGAAAGAGGAACAGAACCCGGCUUAU
#=GR bac.CPA56 SS ,,,,<<<<<____>>>>>,,,,,,}}}}}}}}::
//
# STOCKHOLM 1.0

#=GS bac.CPA58 DE converted from brown dataset ct file

bac.CPA58         GAGGAAAGUCCGGGCGCCGUCGAAACGCGGUGGUGGGUAACACCCACCGG
#=GR bac.CPA58 SS :::::{{{-{{{{{[[[[-AAAAAA-[[[[[<<<<<_____>>>>><<<<

bac.CPA58         CCGCGAGGCCAGGGAAAGUGCAACAGAAAGCAGACCGCCAUCGGGCCGGG
#=GR bac.CPA58 SS <_____>>>>->((---(((((,,,,,,,,,,,,<<<<<<<<<<<<<<<<

bac.CPA58         GCAACCCAGCCUGAGGGUAAGGGUGAAACGGUGAGGUAAGAGCUCACCAG
#=GR bac.CPA58 SS ____>>>>>>>>>>>>>>-->>,,,,,,,<<<<<<_______>>>>>><<

bac.CPA58         CAGGCCGGGUAACCGGUCUGGCUAGGCAAACCCCACCGGGCGCAAGGCCA
#=GR bac.CPA58 SS <<<<<<<<____>>>>>>>>->>,)))--))))]]]]]]]]],,,((((-

bac.CPA58         AGCAGGGAGCAUGGGUGGCGGCAGCGAAUCCGUUCGCCACCGGCCGCCCA
#=GR bac.CPA58 SS ----(((((,,,<<<<<<<<<<<<<<<<____>>>>>>>>>->>>>>>><

bac.CPA58         CGGAUUGUUUCGAGCCGUAACAGACUUCCGGGUAGGCUGCUCGAGACGCC
#=GR bac.CPA58 SS <<<___aaaaaa__>>>>,,,,,,)))))-----)))),,,,,,<<<<<<

bac.CPA58         GAGUAAUCGUCGUCCUAGAGAAAUGGCCACCGCCCGUCGUCGCCCUCCGG
#=GR bac.CPA58 SS <<____>>>>>>>>,,,,,,,,,,,,,,,,,<<<<<<<<<<<<<<____>

bac.CPA58         GGCUUCGACGGGAACAGAAUCCGGCUUAU
#=GR bac.CPA58 SS >>>>>>>>>>>>>,,,,,,}}}}}}}}::
//
# STOCKHOLM 1.0

#=GS bac.CPA59 DE converted from brown dataset ct file

bac.CPA59         GAGGAAAGUCCGGGCUCCACAGAGCAGAACGCCGGGUAACACCCGGUGGG
#=GR bac.CPA59 SS :::::{{{-{{{{{[[[[---AAAA-[[[[[<<<<<_____>>>>><<<<

bac.CPA59         GGAAACCCCGAGGAAAGUGCCACAGAAAACAGACCGCCUUCGCCGCGCGA
#=GR bac.CPA59 SS <____>>>>->((---(((((,,,,,,,,,,,,<<<<<<<<<<<<<____

bac.CPA59         GCGGCGCGGGUAAGGGUGAAACGGUGGGGUAAGAGCCCACCGCGCAGACG
#=GR bac.CPA59 SS >>>>>>>>>>>-->>,,,,,,,<<<<<<_______>>>>>><<<<<<<<<

bac.CPA59         GUAACGGAUGCGGCACGGCAAACCCCGUUCGGAGCAAGGCCAUGUAUAGG
#=GR bac.CPA59 SS ____>>>>>>>>->,,)))--))))]]]]]]]]],,,<<<<------<<<

bac.CPA59         AACGUUCGAGGGCUGCUCGCCCGAGUUCCAGGGUAGGCCGCUCGAGGCGC
#=GR bac.CPA59 SS <<<----<<<<<<_aaaa>>>>>>>>>>>>----->>>>,,,,,,<<<<<

bac.CPA59         ACGGUAACGGGCGUCCCAGAUGAAUGAUCGCCAAGUGUCCCCGGACACUC
#=GR bac.CPA59 SS <<<____>>>>>>>>,,,,,,,,,,,,,,,,,<<<<<<<____>>>>>>>

bac.CPA59         ACAGAACCCGGCUUAU
#=GR bac.CPA59 SS ,,,,,,}}}}}}}}::
//
# STOCKHOLM 1.0

#=GS bac.CPA61 DE converted from brown dataset ct file

bac.CPA61         GAGGAAAGUCCGGGCACCACAGGGCAGGAUGCCGCACGAGCUUCACCGCA
#=GR bac.CPA61 SS :::::{{{-{{{{{[[[[---AAAA-[[[[[<<<<<<--<<______>>-

bac.CPA61         AGUGCGGGCGUCGCGUUUCAAGGCGCGGCGACGGACAGUGUCACAGAGAA
#=GR bac.CPA61 SS ->>>>>><<<<<<<<<<____>>>>>>>>>->((---(((((,,,,,,,,

bac.CPA61         UAUACCGCCCUCCGUGGUUCGGCGAAAGCCGGGCUUCGAAGGGUAAGGGU
#=GR bac.CPA61 SS ,,,,<<<<<<<<<<<<<<<<<<<____>>>>>>>>>>>>>>>>>-->>,,

bac.CPA61         GAAAAGGUGGGGUAAGAGCCCACCGCGCCGCCAGCAAUGGCGGCGGCACG
#=GR bac.CPA61 SS ,,,,,<<<<<<_______>>>>>><<<<<<<<<____>>>>>>>>->,,)

bac.CPA61         AAAAACCCCUUCCGGUGCAAGGCAAAAUAGGUGACUGGGCGGCCCGUCCG
#=GR bac.CPA61 SS ))--))))]]]]]]]]],,,<<<<------<<<<<<<<<<_aaaa>>>>>

bac.CPA61         AUAGUCACGGGUAUGCCGCAUCCGGCGCCGCUCGCGCAAGUGAGCGGCGC
#=GR bac.CPA61 SS --->>>>>----->>>>,,,<<<<<<<____________________>>>

bac.CPA61         GGGACGAGGCCGCCGCGAGGCGGCCCGAGAGAAAUGACGACUGAAGCGCC
#=GR bac.CPA61 SS >>>>,,,<<<<<<<____>>>>>>>,,,,,,,,,,,,,,,,,<<<<<<<<

bac.CPA61         GCAAGGCGUGGAACAGAACCCGGCUU
#=GR bac.CPA61 SS ____>>>>>>>>,,,,,,}}}}}}}}
//
# STOCKHOLM 1.0

#=GS bac.CPA62 DE converted from brown dataset ct file

bac.CPA62         GAGGAAAGUCCGGGCUCCACGGAUCAACGGUGCCGGAUAACGUCCGGCGG
#=GR bac.CPA62 SS :::::{{{-{{{{{[[[[--AAAAAA-[[[[[<<<<<_____>>>>><<<

bac.CPA62         GGGCAACCCCAGGGAAAGUGCCACAGAAAAGUAAACCGCCACGGGCGCGU
#=GR bac.CPA62 SS <<____>>>>->((---(((((,,,,,,,,,,,,,<<<<<<<<<<<____

bac.CPA62         UGCGUUUAGCCUGCGGCAAGGGUGAAACGGUGCGGUAAGAGCGCACCGCG
#=GR bac.CPA62 SS ________>>>>>>>>>-->>,,,,,,,<<<<<<_______>>>>>><<<

bac.CPA62         UUUCCGGCAACGGAAGCGGCAGGGCAAACCCCACCGGGAGCAAAACCGAA
#=GR bac.CPA62 SS <<<<<<____>>>>>>>>->,,)))--))))]]]]]]]]],,,((((---

bac.CPA62         UAGGAACGGCGCGCGUUUCCGCGCAAGCGGGAAAGCAGAUCGAUCCGGAU
#=GR bac.CPA62 SS ---(((((((,,<<<<<<<<<<____>>>>>>>>>>,<<<<aaaaaa>>>

bac.CPA62         CAGCCGUUCGGGUAGGUCGCUUCAGGCACACAGCAAUCUGUGCCGCAGAG
#=GR bac.CPA62 SS >,)))))))-----)))),,,,,,<<<<<<<<____>>>>>>>>,,,,,,

bac.CPA62         GAAUGGCCGUCACGUGCUGCGUUAUCGCGCAGCGCCAUACAGAACCCGGC
#=GR bac.CPA62 SS ,,,,,,,,,,,<<<<<<<<<<<____>>>>>>>>>->>,,,,,,}}}}}}

bac.CPA62         UUAC
#=GR bac.CPA62 SS }}::
//
# STOCKHOLM 1.0

#=GS bac.CPA63 DE converted from brown dataset ct file

bac.CPA63         GAGGAAAGUCCGGGCUCCAAGGGCAAAGCGCCAGGUAACGCCUGGGGGAC
#=GR bac.CPA63 SS :::::{{{-{{{{{[[[[--AAAA-[[[[[<<<<<_____>>>>><<<<<

bac.CPA63         GUGAGUCCACGGAAAGUGCAACAGAAAGCAAACCGCCUAAGUUUUUCGCA
#=GR bac.CPA63 SS ____>>>>->((---(((((,,,,,,,,,,,,<<<<<---<<<<<<<___

bac.CPA63         AGAAAAGCCGGUAAGGGUGAAAGGGUGCGGUAAGAGCGCACCGCGUCGGU
#=GR bac.CPA63 SS _>>>>>>>->>>-->>,,,,,,,<<<<<<_______>>>>>><<<<<<<<

bac.CPA63         GGUAACACUCGACGGCACGGUAAACCCCGCUCGGAGCAAGACCAAAUAGG
#=GR bac.CPA63 SS <____>>>->>>>>->,,)))--))))]]]]]]]]],,,((((------(

bac.CPA63         GGAACAAGUGGUCGUCUCUUCGGAGAUAGUCCGCACGCAUGGCCCAUGCA
#=GR bac.CPA63 SS (((-(((<<<<<<<<<<<____>>>>>>->>>>>,,<<<<_aaaa>>>>)

bac.CPA63         GGUUCCCGGGUAGGUCGCUUGAGGUCUGUGGUGACACAGAUCCCAGAGGA
#=GR bac.CPA63 SS ))-))))-----)))),,,,,,<<<<<<<<____>>>>>>>>,,,,,,,,

bac.CPA63         AUGAUUGUUCACGACAGAACCCGGCUUA
#=GR bac.CPA63 SS ,,,,,,,,,,,,,,,,,,,}}}}}}}}:
//
# STOCKHOLM 1.0

#=GS bac.CPB147 DE converted from brown dataset ct file

bac.CPB147         GAGGAAAGUCCGGGCUCCAUAGGGCAGGGUGCCAGGUAACGCCUGGGGGG
#=GR bac.CPB147 SS :::::::::{{{{{[[[[---AAAA-[[[[[<<<<<_____>>>>><<<<

bac.CPB147         UGUAACAACCUACGACCAGUGCAACAGAGAGCAAACCGCCGAUGGCCCUU
#=GR bac.CPB147 SS <______>>>>->((---(((((,,,,,,,,,,,,<<<<<--<<<<<<__

bac.CPB147         UAUGGGAUCAGGUAAGGGUGAAAGGGUGCGGUAAGAGCGCACCGCGCGAC
#=GR bac.CPB147 SS ___>>>->>>>>>-->>,,,,,,,<<<<<<_______>>>>>><<<<<<<

bac.CPB147         UGGCAACAGUUCGUGGCACGGUAAACUCCACCCGGAGCAAGGCCAAAUAG
#=GR bac.CPB147 SS <<____>>>->>>>>->,,)))--))))]]]]]]]]],,,<<<<------

bac.CPB147         GGGUUCACAUGGUACGGCCCGUACUGAACCCGGGUAGGCUGCUUGAGCCA
#=GR bac.CPB147 SS <<<<-<----<<<<<_aaaa>>>>>>->>>>----->>>>,,,,,,<<<<

bac.CPB147         GUGAGCGAUUGCUGGCCUAGAUGAAUGACUGUCCACGACAGAAUCCGG
#=GR bac.CPB147 SS <<<<____>>>>>>>>,,,,,,,,,,,,,,,,,,,,,,,,,,,}}}}}
//
# STOCKHOLM 1.0

#=GS bac.CPB149 DE converted from brown dataset ct file

bac.CPB149         GAGGAAAGUCCGGGCUUCAUGAAAACACGGCGCCGGAUAACAUCCGGGGG
#=GR bac.CPB149 SS ::::::::::::::[[[[-AAAAAAA-[[[[[<<<<<_____>>>>><<<

bac.CPB149         GCGCAAGCCUACGGAAAGUGCAACAGAAAACAAACCGCCUUGCUUGGCCU
#=GR bac.CPB149 SS <<____>>>>->((---(((((,,,,,,,,,,,,<<<<<<<<<<<<<<<_

bac.CPB149         CUGGCGAAGCAGGGUAAGGGUGAAACGGUGCGGUAAGAGCGCACCAGCGU
#=GR bac.CPB149 SS __>>>>>>>>>>>>>-->>,,,,,,,<<<<<<_______>>>>>><<<<<

bac.CPB149         CCUGGUAACAGGGCGGCUUGGCAAACCCCGCCGGAAGCAAGGCCAAAUAG
#=GR bac.CPB149 SS <<<<____>>>>>>>->>,)))--))))]]]]]]]]]::::::::::::(

bac.CPB149         GGAAGGCAGGAUACUUCGGUAUCAGGGUCCGUUUUCAGACAAGCCGAAUU
#=GR bac.CPB149 SS (((((((,,<<<<<____>>>>>,,,<<<_aaaaaaa>>>,,))))))))

bac.CPB149         C
#=GR bac.CPB149 SS :
//
# STOCKHOLM 1.0

#=GS bac.CPB70 DE converted from brown dataset ct file

bac.CPB70         GAGGAAAGUCCGGGCUCCACAGGGCAGGGUGGUUGCUAACGGCAACCCGA
#=GR bac.CPB70 SS :::::{{{-{{{{{[[[[---AAAA-[[[[[<<<<<_____>>>>><<<<

bac.CPB70         GGCGACUCGCGGGAAAGUGCCACAGAGAACAGACCGCCGCGGCGACUUCG
#=GR bac.CPB70 SS <____>>>>->((---(((((,,,,,,,,,,,,<<<<<<<<<<<<<___>

bac.CPB70         UCGCUGCGGUAAGGGUGAAACGGUGGUGUAAGAGACCACCAGCGGGCUGG
#=GR bac.CPB70 SS >>>>>>>>>>-->>,,,,,,,<<<<<<_______>>>>>><<<<<<<<<<

bac.CPB70         GCGACCAGCUCGGCUUGGUAAACCCCACCCGGAGCAAGGUCAAAAGGGCA
#=GR bac.CPB70 SS ____>>>>>>>>->>,)))--))))]]]]]]]]],,,((((------(((

bac.CPB70         GGUUCGCCUGUCUGCGCAAGCGUUCGAGGGCGGCCCGCCCGAGCUUGCGG
#=GR bac.CPB70 SS (((,,,,,,,,,<<<____>>>,,,<<<<<<_aaaa>>>>>>))))))--

bac.CPB70         GUAGACCGCUAGAACCGGUCGGCAACGGCCGGUCCAGAUGGAUGGUCGCC
#=GR bac.CPB70 SS ---)))),,,,,,<<<<<<<<____>>>>>>>>,,,,,,,,,,,,,,,,,

bac.CPB70         ACUGCGCGAGAGCGCGGUACAGAAUCCGGCUUAC
#=GR bac.CPB70 SS <<<<<<<____>>>>>>>,,,,,,}}}}}}}}::
//
# STOCKHOLM 1.0

#=GS bac.CPB72 DE converted from brown dataset ct file

bac.CPB72         GAGGAAAGUCCGGGCUCCACAGGAUGCCGUGGUGGAUAACGUCCACCGAC
#=GR bac.CPB72 SS :::::{{{-{{{{{[[[[---AAAA-[[[[[<<<<<_____>>>>><<<<

bac.CPB72         CGCAAGGUUCGGGAAAGUGCAACAGAGAACAGACCGCCGAUCGCUGCGGG
#=GR bac.CPB72 SS <____>>>>->((---(((((,,,,,,,,,,,,<<<<<--<<<<<<<<<<

bac.CPB72         GCAACUCGCGGCGAGGUAAGGGUGAAACGGUGAGGUAAGAGCUCACCAGC
#=GR bac.CPB72 SS ____>>>>>>>>>>>>>-->>,,,,,,,<<<<<<_______>>>>>><<<

bac.CPB72         GGGUCGGGCGACCGACUCGGCUCGGCAAACCCCACGGGGAGCAAGGCCAA
#=GR bac.CPB72 SS <<<<<<<____>>>>>>>>->>,)))--))))]]]]]]]]],,,((((--

bac.CPB72         GCAGAGAGGAGACUUCGGGCGGCUUCGGUCACUCGGCGUCGCGGGGCGAU
#=GR bac.CPB72 SS ---(((((,,<<<<<<<<<<<<<____>>>>>>>>>>>>>,<<<<<<_aa

bac.CPB72         UCGUUCCGUUAUCACUCUCGGGUAGGCUGCCAGAGGCGGCGGGCAACCGU
#=GR bac.CPB72 SS aa>>>>>>,,,,,,)))))-----)))),,,,,,<<<<<<<<____>>>>

bac.CPB72         CGUCCUAGAGAAAUGAUCGUCGCGACGGCGCAGGCCGUCGGACAGAACCC
#=GR bac.CPB72 SS >>>>,,,,,,,,,,,,,,,,,<<<<<<<<____>>>>>>>>,,,,,,}}}

bac.CPB72         GGCUUAC
#=GR bac.CPB72 SS }}}}}::
//
# STOCKHOLM 1.0

#=GS bac.CPB7776 DE converted from brown dataset ct file

bac.CPB7776         GAGGAAAGUCCGGGCAACAUAGAGCAGUGUACUUCCUAACGGGAAGGUAU
#=GR bac.CPB7776 SS :::::{{{-{{{{{[[[[---AAAA-[[[[[<<<<<_____>>>>><<<<

bac.CPB7776         CCCGCCUUUGGCGGGAUAACAGACAGUGCCACAGAAAACAAACUACCCAU
#=GR bac.CPB7776 SS <<<<<<___>>>>>>>>>->((---(((((,,,,,,,,,,,,<<<<<--<

bac.CPB7776         UCCCGAUUUUAUCGGGAGGGGAAAAGGUGAAAAGGUGAGGUAAGAGCUCA
#=GR bac.CPB7776 SS <<<<<<<___>>>>>>->>>>>-->>,,,,,,,<<<<<<_______>>>>

bac.CPB7776         CCGGUUUGAUGGUGACAUCAGGCGCAUGGUAAACCUUACGCGUUGAAAGG
#=GR bac.CPB7776 SS >><<<<<<<<<____>>>>>>>>->,,)))--))))]]]]]]]]],,,((

bac.CPB7776         UCAAAUAAGUCACGAUCAUUCACUUGGUUAGCGGCUCGUUAAUUAAGUUG
#=GR bac.CPB7776 SS ((------((((((<<<<______>>>><<<<_aaaa>>>><<<<<<<<<

bac.CPB7776         AUUCGUCAGCUUAGUCGUGACGGGUAGACUGAUUGAACCUGAUUGCGAAG
#=GR bac.CPB7776 SS <____>>>>>>>>>>))))))-----)))),,,,,,<<<<<<<<____>>

bac.CPB7776         UCAGGGCUAGAUAAAUGAUAAGGGCCCUGCCUUUGGCAGGGAACAGAACC
#=GR bac.CPB7776 SS >>>>>>,,,,,,,,,,,,,,,,,<<<<<<<<___>>>>>>>>,,,,,,}}

bac.CPB7776         GGCUUAU
#=GR bac.CPB7776 SS }}}}}}:
//
# STOCKHOLM 1.0

#=GS bac.Calothrix-PCC7601 DE converted from brown dataset ct file

bac.Calothrix-PCC7601         AAGGAGAGAGUAGGCGUAGGCGGUUGCAGAUCAGUCACAAAAACUGAAUU
#=GR bac.Calothrix-PCC7601 SS :::::{{{{{{{{{--{{{{{{{{{,<<<<<<<<<<_____>>>>>->>>

bac.Calothrix-PCC7601         UGAGGAAAGUCCGGGCUCCCGAAAGACCAAACUUGCUGGAUAACGUCCAG
#=GR bac.Calothrix-PCC7601 SS >>,,,,BBB,BBBBBAAAAA,{{{{{{{,[[[-[[<<<<<_____>>>>>

bac.Calothrix-PCC7601         UGCGAGCGAUCGUGAGGAUAGUGCCACAGAAAGAUACCGCCAAUUAGUCA
#=GR bac.Calothrix-PCC7601 SS <<<<<____>>>>->((---(((((,,,,,,,,,,,<<<<<<<<<<<<<<

bac.Calothrix-PCC7601         UUAGUCAUUUGUCAUUAGUCAUUUGGAAAAACACAAAGGACAAAGGACAA
#=GR bac.Calothrix-PCC7601 SS <<<<<<<<<<<<<<<<<<<<<<<<<<<____>>>>>>>>>>>>>>>>>>>

bac.Calothrix-PCC7601         AGAACAAAUGACCAAAUUGGUAAGGGUGCAAAGGUGCGGUAAGAGCGCAC
#=GR bac.Calothrix-PCC7601 SS >>>>>>>>>>>>>>>->>>>>-->>,,,,,,,<<<<<<_______>>>>>

bac.Calothrix-PCC7601         CAGCAACGUCGAGAGGCGUUGGCUCGGUAAACCCCGGUUGGGAGCAAGGC
#=GR bac.Calothrix-PCC7601 SS ><<<<<<<<<____>>>>>>>->>,)))--))))]]]]]aaaaa,,,<<<

bac.Calothrix-PCC7601         GAAAGGAACUAUGGUUGGUCUUUUACCAGUUCCGCUAAAACAGAGCCGCU
#=GR bac.Calothrix-PCC7601 SS -----<<<<<--<<<_>>>>>>>->>>>}}}}------------}}},,,

bac.Calothrix-PCC7601         AGAGGCGUUUGGUAACAAACGUCCCAGAUAGAUAACCGCCCUCAUGUAGA
#=GR bac.Calothrix-PCC7601 SS ,,,<<<<<<<<____>>>>>>>>,,,,,,,,,,}}}}}}}<<<<<<<<<<

bac.Calothrix-PCC7601         GAAGUUACUUGUAACAUUUCUACAUUCGAGAACAGAACCCGGCUUACUAC
#=GR bac.Calothrix-PCC7601 SS <<<<<<<____>>>>>>>>>>>>>>-->>>,,,,,,,bbbbbbbb,}-}}

bac.Calothrix-PCC7601         CAACUCUUUCCCUUUUU
#=GR bac.Calothrix-PCC7601 SS }}}}}}}}:::::::::
//
# STOCKHOLM 1.0

#=GS bac.D.desulfuricans DE converted from brown dataset ct file

bac.D.desulfuricans         GGAGUCGGACGGAUCGUCGCCGCGGGGGCAACUCCGGGGAGGAAAGUCCG
#=GR bac.D.desulfuricans SS {{{{{{{{{{{{{{{{{{,<<<<<<<<____>>>>>>>>,,,,BBB,BBB

bac.D.desulfuricans         GGCUCCAAAGGGCAGAACGCUGGAUAACAUCCAGGGAGGGCAACCUCCGG
#=GR bac.D.desulfuricans SS BB[[[[---AAAA-[[[[[<<<<<_____>>>>><<<<<____>>>>>((

bac.D.desulfuricans         ACAGCGCCACAGAAAGCAAACCGCCCGGCCUCGGCCGGGUAAGGGUGAAA
#=GR bac.D.desulfuricans SS ---(((((,,,,,,,,,,,,<<<<<<<<<____>>>>>>>-->>,,,,,,

bac.D.desulfuricans         CGGUGGUGUAAGAGACCACCAGAUGCCGUGGUGACACGGCAUGCUCGGCA
#=GR bac.D.desulfuricans SS ,<<<<<<_______>>>>>><<<<<<<<<<____>>>>>>>>->>,)))-

bac.D.desulfuricans         UACCCCGUUCGGAGCAAGACCAAAUAGGGAAGGCGGCCGGCCCGGCCGAA
#=GR bac.D.desulfuricans SS -))))]]]]]]]]],,,<<<<------<<<<<<<<<<<_aaaa>>>>>--

bac.D.desulfuricans         GCCUUCCGGGUAGGUUGCUUGAGGGUGUGGGCAACCGCACUCCUAGAGGA
#=GR bac.D.desulfuricans SS ->>>>>>----->>>>,,,,,,<<<<<<<<____>>>>>>>>,,,,,,,,

bac.D.desulfuricans         AUGACGGUCACACGCGGGCAACCGUGUGGACAGAACCCGGCUUACAGUCC
#=GR bac.D.desulfuricans SS ,,}}}}}}}<<<<<<<<____>>>>>>>>,,,,,,bbbbbbbb,}-}}}}

bac.D.desulfuricans         GACUCCCGCA
#=GR bac.D.desulfuricans SS }}}}}}::::
//
# STOCKHOLM 1.0

#=GS bac.D.radiodurans DE converted from brown dataset ct file

bac.D.radiodurans         GGAACGCGGGGAAACUCCUGGUCGCGCCUGAGCCGCUUUUUUGGUGGACA
#=GR bac.D.radiodurans SS :::::{{{{{{{{{{{{{{{{{{,<<<<<<-<<<<<<_____>>>>>>>>

bac.D.radiodurans         GGUGAGGAAAGUCCGGGCACCGCAGGGCAAGGAUGCCAGCUAACGGCUGG
#=GR bac.D.radiodurans SS >>>>,,,,BBB,BBBBB[[[[---AAAA--[[[[[<<<<<_____>>>>>

bac.D.radiodurans         UCGGCGAGUCGAGCGCCCGCCUGAGCGCCGAGGGCAGGCGGAAAGCGGCG
#=GR bac.D.radiodurans SS <<<<<<<<<<<<-<<<<<<<<<<___________>>>>>>>>>>>>>>>>

bac.D.radiodurans         AAGCCGAAGGACAGUGCCACAGAAACCAGACCGCCACCCCACACAGGCCC
#=GR bac.D.radiodurans SS ->>>>>->((---(((((,,,,,,,,,,,,<<<<<<<<<<<<<<<<<<__

bac.D.radiodurans         CGGCGCGGGUGCGGGUGGUCAGGGUGAAACGGUGCGGUAAGAGCGCACCA
#=GR bac.D.radiodurans SS __>>>>>>>>>->>>>>>>-->>,,,,,,,<<<<<<_______>>>>>><

bac.D.radiodurans         GGUUCCCGGGAGACCGGGAGCGUCUGGUCAACCCCAUCCGGUGCAAGACC
#=GR bac.D.radiodurans SS <<<<<<<<<____>>>>>>>>-->>)))--))))]]]]]]]]],,,<<<<

bac.D.radiodurans         CGACCGUGCGGCGAGGGCGGCCCGCCCGUUUGAGCCGCCAGGAUGGUCGC
#=GR bac.D.radiodurans SS -------<<<<<<<<<<<_aaaa>>>>---->>>>>>>------>>>>,,

bac.D.radiodurans         UCGAGGCGUCCUGGCAACAGGCGUCCCAGACAGAUGAUCAGGCUGCCCUG
#=GR bac.D.radiodurans SS ,,,,<<<<<-<<<____>>>>>>>>,,,,,,,,,,}}}}}}}<<<<<<<<

bac.D.radiodurans         GGGGAGACCCCGGAGCAGACAGAACCCGGCUUACCGUUUCCCCGUGCCAG
#=GR bac.D.radiodurans SS <<<____>>>>>>>>>>>,,,,,,bbbbbbbb,}-}}}}}}}}}}:::::

bac.D.radiodurans         CCACUGCCGCCCCCCGCGCCCGCCGCUGGGGGCGGU
#=GR bac.D.radiodurans SS :::::<<<<<<<<<<<<<_____>>>>>>>>>>>>>
//
# STOCKHOLM 1.0

#=GS bac.Dermocarpa-PCC7437 DE converted from brown dataset ct file

bac.Dermocarpa-PCC7437         GGGGAGGAAAGUCCGGGCUCCCGAGAGACCAAACUUGCUGGGUAACGCCC
#=GR bac.Dermocarpa-PCC7437 SS ::::::::{{{-{{{{{AAAAA,{{{{{{{,[[[-[[<<<<<_____>>>

bac.Dermocarpa-PCC7437         AGUACAGGCGACUGUGAGGAUAGUGCCACAGAAACAUACCGCCUUUUUUU
#=GR bac.Dermocarpa-PCC7437 SS >><<<<<____>>>>->((---(((((,,,,,,,,,,,<<<<<--<<<<<

bac.Dermocarpa-PCC7437         CAGUCAACAGUAAAAAAAAACUGAUAAUUGGAAAAGGUAAGGGUGCAAAG
#=GR bac.Dermocarpa-PCC7437 SS <<<<<<<<<____________>>>>>>>>>>>>>>>>>-->>,,,,,,,<

bac.Dermocarpa-PCC7437         GUGGGGUAAGAGCCCACCAGCAGUAUCGAGAGGUACUGGCUCGGUAAACC
#=GR bac.Dermocarpa-PCC7437 SS <<<<<_______>>>>>><<<<<<<<<____>>>>>>>->>,)))--)))

bac.Dermocarpa-PCC7437         CCGGUUGGGAGCAAGGUCGAAGGAACAAUGGUUGGUCUUUUUCCAGUUCC
#=GR bac.Dermocarpa-PCC7437 SS )]]]]]aaaaa,,,<<<----<<<<<--<<<<_>>>>>>>->>>>>}}}}

bac.Dermocarpa-PCC7437         GUUUUAGGUGAACCGCUAGAGACGUUUGGUAACAGCCAUCCCAGAUAGAU
#=GR bac.Dermocarpa-PCC7437 SS -----------}}},,,,,,<<<<<<<<____>>>>>>>>,,,,,,,,,,

bac.Dermocarpa-PCC7437         AACUACCCCCAAUAAGACGUAGUAUACUAUGUCUUUAACUGGGAACAGAA
#=GR bac.Dermocarpa-PCC7437 SS ,,,,,,,<<<<<<<<<<<<<<<____>>>>>>>>>-->>>>>>,,,,,,,

bac.Dermocarpa-PCC7437         CCCGGCUUA
#=GR bac.Dermocarpa-PCC7437 SS }}}}}}}}:
//
# STOCKHOLM 1.0

#=GS bac.E.thermomarinus DE converted from brown dataset ct file

bac.E.thermomarinus         GAGGAAAGUCCGGGCUCCGCAGGGCAGGAUGCUGGGUAAUACCCAGUGGG
#=GR bac.E.thermomarinus SS :::::{{{-{{{{{[[[[---AAAA-[[[[[<<<<<_____>>>>><<<<

bac.E.thermomarinus         GGCGACCCUAAGGAUAGUGCAACAGAAAUAUACCGCCUGACACUUAAUAU
#=GR bac.E.thermomarinus SS <____>>>>->((---(((((,,,,,,,,,,,<<<<<<<<<<<<<<<<<<

bac.E.thermomarinus         AUGUAGCUAUAGAUGUUACCAUAUAUUAAGUGCCGGGUAAGGGUGGGAAG
#=GR bac.E.thermomarinus SS <<<<<<<_______>>>>>->>>>>>>>>>>>>>>>>>-->>,,,,,,,<

bac.E.thermomarinus         GUGAGGUAAGAGCUCACCAGCAGCUAGGCGACUAGCUGGCUCUGUAAACC
#=GR bac.E.thermomarinus SS <<<<<_______>>>>>><<<<<<<<<____>>>>>>>->>,)))--)))

bac.E.thermomarinus         CCAUCUGGAGCAAGACCAAGUUAGGGACAUAAAAAGGUGGUGGCCCGUCA
#=GR bac.E.thermomarinus SS )]]]]]]]]],,,<<<<------<<<<<-------<<<<<<_aaaa>>>>

bac.E.thermomarinus         CCGUCCCGGUUGGUAGGUCGCUAGAGCCUAUUGGCGACAAUAGGCGUAGA
#=GR bac.E.thermomarinus SS >>>>>>>-------->>>>,,,,,,<<<<<<<<____>>>>>>>>,,,,,

bac.E.thermomarinus         UAGAUGGCUGUCUAACACAGAACCCGGCUUA
#=GR bac.E.thermomarinus SS ,,,,,,,,,,,,,,,,,,,,,,}}}}}}}}:
//
# STOCKHOLM 1.0

#=GS bac.EM14b-11 DE converted from brown dataset ct file

bac.EM14b-11         GAGGAAAGUCCGGGCUCCAAAGGGCAGGGCGCCGGGUAAUACCCGGGGUG
#=GR bac.EM14b-11 SS :::::{{{-{{{{{[[[[---AAAA-[[[[[<<<<<_____>>>>><<<<

bac.EM14b-11         GGGAAACCCCACACGGUAAGGGCCACAGAAACGAGACCGCCGAAGCGGUA
#=GR bac.EM14b-11 SS <<<___>>>>>>->((---(((((,,,,,,,,,,,,<<<<<---<<____

bac.EM14b-11         AGCCAGGCAAGGGUGAAAGGGUGGGGUAAGGGCCCACCGGCUCCGCGGUA
#=GR bac.EM14b-11 SS _>>-->>>-->>,,,,,,,<<<<<<_______>>>>>><<<<<<<<<___

bac.EM14b-11         ACGCGGGGUGAGGGGGUAAAAAUCCCCCGGCGGGUUUUCCCGCUCUGGUA
#=GR bac.EM14b-11 SS _>>>>>>>>-><<<-<--<<<<<<<______>>>>>>>-->->>>,)))-

bac.EM14b-11         ACCUCCCGCCCGGAGCAAGGCCAAGUAGCGCCGCACCCCGAAAGGGGAUA
#=GR bac.EM14b-11 SS --))))]]]]]]]]],,,((((-----((((((((<<<<____>>>>,,<

bac.EM14b-11         AGGUGGCCCGCCGAAAUGCGGUGCGGGUAGGCCGCAAUGGAAGUCGGGGG
#=GR bac.EM14b-11 SS <<<<_aaaa>>>>>,,))))))))-----)))),,,,,,,,<<<<<<<<_

bac.EM14b-11         GCAACUCCCGACUCAAGAUAGAUGACCACCUAGUACAGAACCCGGCUUA
#=GR bac.EM14b-11 SS _____>>>>>>>>,,,,,,,,,,,,,,,,,,,,,,,,,,,}}}}}}}}:
//
# STOCKHOLM 1.0

#=GS bac.EM14b-9 DE converted from brown dataset ct file

bac.EM14b-9         GAGGAAAGUCCGGGCUCAGAGGGUGCGCGUAUCCCGUUAAGGCUGAUGAA
#=GR bac.EM14b-9 SS :::::{{{-{{{{{[[[[-AAAAAAA-[[[[[<<<<<<--<<<<_____>

bac.EM14b-9         GCCGGAGCGGGGGCGUGAGAGCGCCGGAAAGUGCCACAGAAAACAUACCG
#=GR bac.EM14b-9 SS >>>-->>>>>><<<<<____>>>>>((---(((((,,,,,,,,,,,,<<<

bac.EM14b-9         CCUUAUGUGUCUUCACACAUAAGGUAAGGGUGAAAAGGUGCGGUAAGAGC
#=GR bac.EM14b-9 SS <<<<<<<<<<____>>>>>>>>>>>-->>,,,,,,,<<<<<<_______>

bac.EM14b-9         GCACCCAGGAAAGGAGAAGGUUUAAGGGAAAAAACGCCCUUGCCGAAUCC
#=GR bac.EM14b-9 SS >>>>><<<<<<<<<<---<<<--<<<<<________>>>>>>>>--->>>

bac.EM14b-9         UUUCCUGCGGUAAACCCAUACGCGAGCAAGGCCAAGCAGAGGGGAAUUGC
#=GR bac.EM14b-9 SS >>>>>>>,)))--))))]]]]]]]]],,,((((-----(((((,,,,<<<

bac.EM14b-9         GGGAGUUUUCCAAAUCUGACUCCCGCAUGCGGGUUGCACCCUUCCCGCUA
#=GR bac.EM14b-9 SS <<<<<<<__________>>>>>>>>>>,<<<<<<_aaaaaaa>>>>>>,,

bac.EM14b-9         ACACCCUCGGGUAGGCCGCUUAGAGUAAUGACCCCUUAACACAGAACCCG
#=GR bac.EM14b-9 SS ,,,)))))-----)))),,,,,,,,,,,,,,,,,,,,,,,,,,,,,}}}}

bac.EM14b-9         GCUUA
#=GR bac.EM14b-9 SS }}}}:
//
# STOCKHOLM 1.0

#=GS bac.ESH167E DE converted from brown dataset ct file

bac.ESH167E         GAGGAAAGUCCGGGCAGUACAGAGCAACCCACCGGUGAACAGCCGGCCAC
#=GR bac.ESH167E SS :::::{{{-{{{{{[[[[---AAAA-[[[[[<<<<<_____>>>>><<<<

bac.ESH167E         CAAUUGGUGAGAGAAAGUGCCACAGAAAAUAACUGUCUUGCCUAAGGCGA
#=GR bac.ESH167E SS <____>>>>->((---(((((,,,,,,,,,,,<<<<<<<<<<___>>>>>

bac.ESH167E         GAUGAGGGUGAAAAUGUGAGGUAAGAGCUCACGGUUGUUAUCGGUAACGG
#=GR bac.ESH167E SS >>>-->>,,,,,,,<<<<<<_______>>>>>><<<<<<<<<<____>>>

bac.ESH167E         UAGCAACGGGUAAACCUUGGGUGCUGCAAUGCCACAUAUAGAGCCGUUUU
#=GR bac.ESH167E SS >>>>>>>,)))--))))]]]]]]]]],,,<<<<------<<<<<<-----

bac.ESH167E         GAGAGCUGCUCGUUCAAGGCUCAGGGUAGGCAGCAACAGGUAAACAGUAA
#=GR bac.ESH167E SS <<<<<<_aaaa>>>>>>>>>>>>----->>>>,,,,,,<<<<<<<<____

bac.ESH167E         UGUUUAUCGCAGAUAAAUGAUAGUGUAGAAACAGAACCCGGCUUA
#=GR bac.ESH167E SS >>>>>>>>,,,,,,,,,,,,,,,,,,,,,,,,,,,,}}}}}}}}:
//
# STOCKHOLM 1.0

#=GS bac.ESH183A DE converted from brown dataset ct file

bac.ESH183A         GAGGAAAGUCCGGGCACCACAGGGCUGGUCGCUGGGUAAUGCCCAGUGCG
#=GR bac.ESH183A SS :::::{{{-{{{{{[[[[---AAAA-[[[-[<<<<<_____>>>>><<<<

bac.ESH183A         CGUGAGCGUGAGGAUAGUGCCACAGAAAUGAAAACCGCCGGCUUGUCCGG
#=GR bac.ESH183A SS <____>>>>->((---(((((,,,,,,,,,,,,,<<<<<<<_____>>>>

bac.ESH183A         UAAGGGUGCAACGGUGCGGUAAAAGCGUCACCAGCGGAGUCGAGAGGCUC
#=GR bac.ESH183A SS >-->>,,,,,,,<<<<<<_______>>->>>><<<<<<<<<____>>>>>

bac.ESH183A         CGGCUAGGUAAACCCCACUAAAGGUGCAAGGCGAAGGUAUAUCACGAGAA
#=GR bac.ESH183A SS >>->>,)))--))))]]]]---]]]],,,<<<<-------<<<<<<<<--

bac.ESH183A         AACGGUGGCCCGCCGCCUCGAGAUGCCGAUGCUGCUAGAGGGUUUGGGUA
#=GR bac.ESH183A SS --<<<<_aaaa>>>>->>>>>>>>---->->>>,,,,,,<<<<<<<<___

bac.ESH183A         ACCAAAUUCCAAGAUAGAUGACGAUUUAAACAGAACCCGGCUUA
#=GR bac.ESH183A SS _>>>>>>>>,,,,,,,,,,,,,,,,,,,,,,,,,,}}}}}}}}:
//
# STOCKHOLM 1.0

#=GS bac.ESH20b-1 DE converted from brown dataset ct file

bac.ESH20b-1         GAGGAAAGUCCGGGCUUCACAGGGCAGGAUGCCAGAUAACGUCUGGCGGA
#=GR bac.ESH20b-1 SS :::::{{{-{{{{{[[[[---AAAA-[[[[[<<<<<_____>>>>><<<<

bac.ESH20b-1         GGCGACUCCAGGGAAAGUGCAACAGAAAUAUACCGCCGCUUAAUGCGGUA
#=GR bac.ESH20b-1 SS <____>>>>->((---(((((,,,,,,,,,,,<<<<<<<_____>>>>>-

bac.ESH20b-1         AGGGUGGAAAGGUGGUGUAAGAGACCACCGCCCUUCUGGUAACAGAAGGG
#=GR bac.ESH20b-1 SS ->>,,,,,,,<<<<<<_______>>>>>><<<<<<<<<____>>>>>>>>

bac.ESH20b-1         GUCCAUGUAAACCCCAUCCGAAGCAAGACCGAACAGGGAGCAUAAGGCGG
#=GR bac.ESH20b-1 SS ->,,,)))--))))]]]]]]]]],,,<<<<-----<<<<<<---<<<<_a

bac.ESH20b-1         CCCGUCUGCUCCCGGGUAGGUCGCUUGAGCCUGCCGGCGACGGCAGGCCU
#=GR bac.ESH20b-1 SS aaa>>>>>>>>>>----->>>>,,,,,,<<<<<<<<____>>>>>>>>,,

bac.ESH20b-1         AGAUAGAUGGCCAUUCAAUGACAGAAUCCGGCUUA
#=GR bac.ESH20b-1 SS ,,,,,,,,,,,,,,,,,,,,,,,,,,}}}}}}}}:
//
# STOCKHOLM 1.0

#=GS bac.ESH210B DE converted from brown dataset ct file

bac.ESH210B         GAGGAAAGUCCGGGCUCUACAGAGCAAAGUGGUGGAUAACUUCCACCCGG
#=GR bac.ESH210B SS :::::{{{-{{{{{[[[[---AAAA-[[[[[<<<<<_____>>>>><<<<

bac.ESH210B         GGCGACCCGCGGGAAUAGUGCAACAGAGAGUAAACCGCCAAAAGAAAUUU
#=GR bac.ESH210B SS <____>>>>->((----(((((,,,,,,,,,,,,<<<<<<<<<____>>>

bac.ESH210B         UGGUAAGGAGUGAAACGGUGGUGUAAGAGACCACCAGCAUUGCAAGUGAU
#=GR bac.ESH210B SS >>>>-->>,,,,,,,,<<<<<<_______>>>>>><<<<<<<<<<____>

bac.ESH210B         UGCAGUGGCUAUGCAAACCCCACUUUUGAGCAAGAUCAAGAAGUUGCAAG
#=GR bac.ESH210B SS >>>>>>>->>,)))--))))]]]]]-]]]],,,((((,,,,<<<<<<<<_

bac.ESH210B         CAAUUGCAAUGGAGUGAAUGUUUGAGAACUGCUCGUUCGAGUUCACAGGU
#=GR bac.ESH210B SS ___>>>>>>>>,,<<<<<<----<<<<<<_aaaa>>>>>>>>>>>>,,,,

bac.ESH210B         AGAUCGCAUGACAUAUGUAGCAAUGCAUAUGCAAGAUGGAUGAUUGUCCC
#=GR bac.ESH210B SS ,)))),,,,,,<<<<<<<<____>>>>>>>>,,,,,,,,,,,,,,,,,<<

bac.ESH210B         UCAGCAAUGAGGACAGAACCCGGCUUA
#=GR bac.ESH210B SS <<<____>>>>>,,,,,,}}}}}}}}:
//
# STOCKHOLM 1.0

#=GS bac.ESH212C DE converted from brown dataset ct file

bac.ESH212C         GAGGAAAGUCCGGGCUCCAUCGACAUACGGUGCCGGAUAACACCCGGCGG
#=GR bac.ESH212C SS :::::{{{-{{{{{[[[[---AAAAA-[[[[[<<<<<_____>>>>><<<

bac.ESH212C         GGGCGACCCCAGGGAAAGUGCCACAGAGAACGAACCGCCUUCACUCCGUG
#=GR bac.ESH212C SS <<____>>>>->((---(((((,,,,,,,,,,,,<<<<<<<<<<___>>>

bac.ESH212C         AAGGUAAGGGUGAAAAGGUGCGGUAAGAGCGCACCGCGUUUCUAGCAAUA
#=GR bac.ESH212C SS >>>>>-->>,,,,,,,<<<<<<_______>>>>>><<<<<<<<<____>>

bac.ESH212C         GAGACGGCAUGGCAAACCCCACCGGGAGCAAAACCGAAUAGGGACGGCAC
#=GR bac.ESH212C SS >>>>>>->,,)))--))))]]]]]]]]],,,((((------(((((((,,

bac.ESH212C         AGUGGAAAGUUCGCUCUCGGGCGAUAACUCCGCGGGGCGAUGUCAGGCCC
#=GR bac.ESH212C SS ,<<<<<--<<<<<____>>>>>------>>>>>,<<<<<_aaaaa>>>>>

bac.ESH212C         GCUGUCCGGGUAGGUUGCUUGAGGCGCAAGGUAACUUGCGUCCCAGAGGA
#=GR bac.ESH212C SS )))))))-----)))),,,,,,<<<<<<<<____>>>>>>>>,,,,,,,,

bac.ESH212C         AUGGCCGUCACGUCUGCGUGGUGCGAACCAUUCAGGCCCUACAGAACCCG
#=GR bac.ESH212C SS ,,,,,,,,,<<<<<<<<<<<<<____>>>>>>>>>>>->>,,,,,,}}}}

bac.ESH212C         GCUUA
#=GR bac.ESH212C SS }}}}:
//
# STOCKHOLM 1.0

#=GS bac.ESH26-4 DE converted from brown dataset ct file

bac.ESH26-4         GAGGAAAGUCCGGGCUGCACAGAGCGGGAUGACGGCUAACGGCCGUACGC
#=GR bac.ESH26-4 SS :::::[[[-[[[[[((((---AAAA-(((((<<<<<_____>>>>><<<<

bac.ESH26-4         UGAAAGCUGGCAACAGUAUAAGGCGAGGAAUAGGGCCACAGAGACGAGCG
#=GR bac.ESH26-4 SS <<<<<<<<<____>>>>>>>>>>>>-><<---<<<<<-----------<<

bac.ESH26-4         UAUUAAGUUACGGUGAAACGCGGUAACCUCCAUCAGCAGCAAUAUCAAAU
#=GR bac.ESH26-4 SS <<<____>>>>>--------->>>-->>>>))))))))),,,((((----

bac.ESH26-4         AGGCUGGCAUUUGUCGCAAGACAUAAGGCGUGGCUCGCGCCUGCCAGCGG
#=GR bac.ESH26-4 SS --(((((((,,<<<<____>>>>,,,<<<<<_aaaa>>>>>)))))))--

bac.ESH26-4         GUAGAUAGCUUGAGCGUGUGAGUAAUUGCACGCCUAGAGGAAUGACUGUC
#=GR bac.ESH26-4 SS ---)))),,,,,,<<<<<<<<____>>>>>>>>,,,,,,,,,,,,,,,,,

bac.ESH26-4         AGCUACGCAAGUAGUUACAGAACCCGGCUUA
#=GR bac.ESH26-4 SS <<<<<<____>>>>>>,,,,,,]]]]]]]]:
//
# STOCKHOLM 1.0

#=GS bac.ESH30-3 DE converted from brown dataset ct file

bac.ESH30-3         GAGGAAAGUCCGGGCAACACAGAGCAUCCUACUUCUUAACGGGAAGCUAU
#=GR bac.ESH30-3 SS :::::{{{-{{{{{[[[[---AAAA-[[[[[<<<<<_____>>>>><<<<

bac.ESH30-3         CUGCGAAGGUAGAGUAAUGUAGAAGAAAACAACCGCCUUUUUCCUCUUUU
#=GR bac.ESH30-3 SS <<____>>>>>>((--(((((,,,,,,,,,,,<<<<<<<<<<<<______

bac.ESH30-3         GGAACAAGGUAAGGGUGAGAAGGUGGAGUAAGAGCCCACCAGUUGCGUGG
#=GR bac.ESH30-3 SS >>>>>>>>>>-->>,,,,,,,<<<<<<_______>>>>>><<<<<<<<<_

bac.ESH30-3         UGACACGGUUAAGCUGUACGUCUUAGGAGUUGUAAGGUCGAUGUAUACCG
#=GR bac.ESH30-3 SS ___>>>>-->>>->>,)))))))]]]]]]]]],,,<<<<-------<<<<

bac.ESH30-3         GCAUUAUGAGGGCUGCUCGCCCCACGUCGGAGGGUAGACCGCUAAAGUAA
#=GR bac.ESH30-3 SS <<-------<<<<_aaaa>>>>--->>>>>>----->>>>,,,,,,<<<<

bac.ESH30-3         UGUGGCAACACAUUACUCAGAUAAAUGACAAACACCUUAAUUUAUUAUUA
#=GR bac.ESH30-3 SS <<<<____>>>>>>>>,,,,,,,,,,,,,,,,,,<<<<<<<_____>>>>

bac.ESH30-3         AGGACAGAACCCGGCUUA
#=GR bac.ESH30-3 SS >>>,,,,,,}}}}}}}}:
//
# STOCKHOLM 1.0

#=GS bac.ESH46a-1 DE converted from brown dataset ct file

bac.ESH46a-1         GAGGAAAGUCCGGGCUCCACAGAGCAGAAUGCCGGCUAACGGCCGGGCGC
#=GR bac.ESH46a-1 SS :::::{{{-{{{{{[[[[---AAAA-[[[[[<<<<<_____>>>>><<<<

bac.ESH46a-1         GGCAACGCGACGGAAAGUGGAACAGAAAGCAAUACCGCCGAUGAUUGCCU
#=GR bac.ESH46a-1 SS <____>>>>->((---(((((,,,,,,,,,,,,,<<<<<--<<<<<<<<_

bac.ESH46a-1         UCGGGCAAAACAGGUAAGGGUGAAAAGGUGCGGUAAGAGCGCACCGUGCA
#=GR bac.ESH46a-1 SS ___>>>>>->>>>>>-->>,,,,,,,<<<<<<_______>>>>>><<<<<

bac.ESH46a-1         UUUGGUAACAAAGGCGCAGCAGGCUAAACCCCAUUCGGAGCAAGACCAAA
#=GR bac.ESH46a-1 SS <<<<____>>>>>>>>--->,,)))--))))]]]]]]]]],,,<<<<---

bac.ESH46a-1         CAGAACGCGAUGACGCUGCUCGCCGAGCGUUCGGGUAGGUUGCUUGAGCA
#=GR bac.ESH46a-1 SS --<<<<<<---<<<<<_aaaa>>>>>>>>>>>----->>>>,,,,,,<<<

bac.ESH46a-1         CACCAGCAAUGAUGUGCCUAGAGGAAUGACUGUCCGCGACAGAACCCGGC
#=GR bac.ESH46a-1 SS <<<<<____>>>>>>>>,,,,,,,,,,,,,,,,,,,,,,,,,,,}}}}}}

bac.ESH46a-1         UUA
#=GR bac.ESH46a-1 SS }}:
//
# STOCKHOLM 1.0

#=GS bac.ESH7-16 DE converted from brown dataset ct file

bac.ESH7-16         GAGGAAAGUCCGGGCUACAUAGGGCAGCGUGCCAGCUAACGGCUGGGCAG
#=GR bac.ESH7-16 SS :::::{{{-{{{{{[[[[---AAAA-[[[[[<<<<<_____>>>>><<<<

bac.ESH7-16         GGUAACUUGACGACCAGUGCAGCAGAGAGUAGACCGCCUUUGGCUUAUAU
#=GR bac.ESH7-16 SS <____>>>>->((---(((((,,,,,,,,,,,,<<<<<---<<<--<<<<

bac.ESH7-16         GAGUAUCGCAAGAUAUUCAUGUCAUCGGUAAGGGUGAAAGGGUGCGGUAA
#=GR bac.ESH7-16 SS <<<<<<<____>>>>>>>>>>>->>>>>>-->>,,,,,,,<<<<<<____

bac.ESH7-16         GAGCGCACCGCGUGGCUGGCAACAGUUCACGGCAUGGUAAACUCCACGCG
#=GR bac.ESH7-16 SS ___>>>>>><<<<<<<<<____>>>->>>>>->,,)))--))))]]]]]]

bac.ESH7-16         UAGCAAGACCAAAUAGGCAUCGGCAUGGCGCGGCCCGCGUUCGAUGCGGG
#=GR bac.ESH7-16 SS ]]],,,<<<<------<<<<<<----<<<<<_aaaa>>>>>>>>>>>---

bac.ESH7-16         UAGGUUGCUUGAGCGUACGAGCGAUUGUGCGCCUAGAGGAAUGAUUGUCC
#=GR bac.ESH7-16 SS -->>>>,,,,,,<<<<<<<<____>>>>>>>>,,,,,,,,,,,,,,,,,,

bac.ESH7-16         ACGACAGAAUCCGGCUUA
#=GR bac.ESH7-16 SS ,,,,,,,,,}}}}}}}}:
//
# STOCKHOLM 1.0

#=GS bac.ESH7-4 DE converted from brown dataset ct file

bac.ESH7-4         GAGGAAAGUCCGGGCUCCACAGGGCAGGAUGCUGGCUAACGGCCAGGCGU
#=GR bac.ESH7-4 SS :::::{{{-{{{{{{{{{---AAAA-{{{{{<<<<<_____>>>>><<<<

bac.ESH7-4         CGCGAGGCGACGGAAAGUGGAACAGAGAGCAGAACCGCCGAUGGCCGGCC
#=GR bac.ESH7-4 SS <____>>>>->[[---[[[[[,,,,,,,,,,,,,<<<<<--<<<<<-<<<

bac.ESH7-4         GGUGCACCCGCAAGGGUAGCCGGUGGCACAGGCAAGGGUGAAAAGGUGGA
#=GR bac.ESH7-4 SS <<--<<<<<____>>>>->>>>>>>>>->>>>>-->>,,,,,,,((((<-

bac.ESH7-4         CUCCUUCGGGAGCCGCCGGGGGGAACCCCGGCGCGGUAAGAGCGCACCGC
#=GR bac.ESH7-4 SS <<<<____>>>>><<<<<<<<____>>>>>>>><<_______>>))))<<

bac.ESH7-4         GGACGCAGUGAUGUGGACGGCAGGCUAAACCCCAUCCGGAGCAAGACCAA
#=GR bac.ESH7-4 SS <<<<<<<____>>>>>>>>->,,]]]--]]]]}}}}}}}}},,,<<<<--

bac.ESH7-4         AUAGGGGUACAUUGGCGUGGCCCGCGCUGUACCCGGGUAGGUUGCUUGAG
#=GR bac.ESH7-4 SS ----<<<<<<---<<<<<_aaaa>>>>>>>>>>>----->>>>,,,,,,<

bac.ESH7-4         CUUGUCGGUAACGGCAAGACUAGAGGAAUGGCUGUCCAACGACAGAAUCC
#=GR bac.ESH7-4 SS <<<<<<<____>>>>>>>>,,,,,,,,,,,,,,,,,,,,,,,,,,,,}}}

bac.ESH7-4         GGCUUA
#=GR bac.ESH7-4 SS }}}}}:
//
# STOCKHOLM 1.0

#=GS bac.F.antarctica DE converted from brown dataset ct file

bac.F.antarctica         CGAAGAGCACGGUGGUGGGUAACGCCCACCCGGGGUGACCCGCGGGACAG
#=GR bac.F.antarctica SS [---AAAA-[[[[[<<<<<_____>>>>><<<<<____>>>>->((---(

bac.F.antarctica         UGCCACAGAAAGCAGACCGCCCACCCGCCUCGGCGGCGUGGGUAAGGGUG
#=GR bac.F.antarctica SS ((((,,,,,,,,,,,,<<<<<<<<<<<<_____>>>>>>>>>>-->>,,,

bac.F.antarctica         AAACGGUGGUGCAAGAGACCACCAGCACCCCCGGUGACGGGGGUGGCUAG
#=GR bac.F.antarctica SS ,,,,<<<<<<_______>>>>>><<<<<<<<<<____>>>>>>>>->>,)

bac.F.antarctica         GCAAACCCCACCGGGAGCAAGACCAAGAAGGCGCCCUCCUGCAGAGGAGG
#=GR bac.F.antarctica SS ))--))))]]]]]]::::::((((,,,,,<<<<<<<<<<<____>>>>>>

bac.F.antarctica         ACGCCGCGGGAGCGUUCGAGGGCUGCUCGCCCGAGCUCCCGGGUAGGUCG
#=GR bac.F.antarctica SS >>>>>,,<<<<<<----<<<<<<_aaaa>>>>>>>>>>>>,,,,,)))):

bac.F.antarctica         CACCAGGCCGCUGGCAACAGCGGUCGCAGAUGGAUGAUCGCCCCCUCCGC
#=GR bac.F.antarctica SS :::::<<<<<<<<____>>>>>>>>:::::::::::::::::<<<<<<<<

bac.F.antarctica         UCCGGCGGGGGG
#=GR bac.F.antarctica SS ____>>>>>>>>
//
# STOCKHOLM 1.0

#=GS bac.F.mortiferum DE converted from brown dataset ct file

bac.F.mortiferum         GAGGAAAGUCCGGGCUUCCAAGAGCAAGAGGGCAGCUAACGGCUGCUAAA
#=GR bac.F.mortiferum SS :::::{{{-{{{{{[[[[---AAAA-[[[[[<<<<<_____>>>>><<<<

bac.F.mortiferum         GGAAACUUUAAGGAAAGCGCCACAGAAAAUAGACCGCCAUUUUGGUAAGG
#=GR bac.F.mortiferum SS <____>>>>->((---(((((,,,,,,,,,,,,<<<<<<___>>>>-->>

bac.F.mortiferum         GUGAAAAGGUGGUGUAAGAGACCACCAGUUCUUUAGGAAACUAAAGAAGC
#=GR bac.F.mortiferum SS ,,,,,,,<<<<<<_______>>>>>><<<<<<<<<<____>>>>>>>>->

bac.F.mortiferum         UAGGUAAACCCCCUCUGGAGCAAGACUAAAUAGGAAAGGUUAAGGGUUGC
#=GR bac.F.mortiferum SS >,)))--))))]]]]]]]]],,,<<<<------<<<<<-----<<<<_aa

bac.F.mortiferum         UCGUCCAGCUUUCAGGGUAAGUUGCUUGAAAUUAUAAGAGAUUAUAAUUC
#=GR bac.F.mortiferum SS aa>>>>-->>>>>------>>>>,,,,,,<<<<<<<<____>>>>>>>>,

bac.F.mortiferum         UAGAUAAAUAAUUAACAUAUACAGAACCCGGCUUA
#=GR bac.F.mortiferum SS ,,,,,,,,,,,,,,,,,,,,,,,,,,}}}}}}}}:
//
# STOCKHOLM 1.0

#=GS bac.F.yabuuchiae DE converted from brown dataset ct file

bac.F.yabuuchiae         GAGGAAAGUCCGGACAACACAGAGCAACUCACUUCCUAACGGGAAGGCUC
#=GR bac.F.yabuuchiae SS :::::{{{-{{{{{[[[[---AAAA-[[[[[<<<<<_____>>>>><<<<

bac.F.yabuuchiae         CGUUCAGGCGGAGACAGCAAGUGCCACAGAAAAUAUACCGCCUUGUCUUU
#=GR bac.F.yabuuchiae SS <<<____>>>>>>->((---(((((,,,,,,,,,,,,<<<<<<<<<<___

bac.F.yabuuchiae         GAUGAGGUAAGGGUGAAAACGUGAGGUAAGAGCUCACGGUAUUGCAUGGC
#=GR bac.F.yabuuchiae SS >>>>>>>>-->>,,,,,,,<<<<<<_______>>>>>><<<<<<<<<<__

bac.F.yabuuchiae         GACAUGGAUUACGGUAAACCUUGAGUGUUGAAAGACCAAAUAGGUUACGA
#=GR bac.F.yabuuchiae SS __>>>>>>>>>>)))--))))]]]]]]]]],,,((((------(((((((

bac.F.yabuuchiae         AACUCGAAGGCUGCUCGUCUUCUUUUACUUCGGUAAGAUUCGUAAUGGGU
#=GR bac.F.yabuuchiae SS (,,,,<<<<<<_aaaa>>>>>><<<<<<____>>>>>>))))))))----

bac.F.yabuuchiae         AGGUUGAUGGAGUCUGUCAGCAAUGGCAGAUCUAGAUAAAUGAUAGAAAA
#=GR bac.F.yabuuchiae SS -)))),,,,,,<<<<<<<<____>>>>>>>>,,,,,,,,,,,,,,,,,<<

bac.F.yabuuchiae         CCGAUUUUUCGGUGUACAGAACCCGGCUUA
#=GR bac.F.yabuuchiae SS <<<<____>>>>>->,,,,,,}}}}}}}}:
//
# STOCKHOLM 1.0

#=GS bac.Fischerella-UTEX1829 DE converted from brown dataset ct file

bac.Fischerella-UTEX1829         GGGGAGGAAAGUCCGGGCUUCCGAAAGACCAAACUUGCUGGGUAACGCCC
#=GR bac.Fischerella-UTEX1829 SS ::::::::{{{-{{{{{AAAAA,{{{{{{{,[[[-[[<<<<<_____>>>

bac.Fischerella-UTEX1829         AGUGCGAGCGAUCGCGAGGAUAGUGCCACAGAAAAAUACCGCCUUCUUUC
#=GR bac.Fischerella-UTEX1829 SS >><<<<<____>>>>->((---(((((,,,,,,,,,,,<<<<<<<<<<<<

bac.Fischerella-UTEX1829         AGUGAACAGUGAACAGUUAUCAGUGAACAGUAAAUAACUGAUAACUGAUA
#=GR bac.Fischerella-UTEX1829 SS <<<<<<<<<<<<<<<<<<<<<<<<<<<<<<<_____>>>>>>>>>>>>>>

bac.Fischerella-UTEX1829         ACUGAUAACUGAUAACUGAAAAAGGGUAAGGGUGCAAAGGUGCGGUAAGG
#=GR bac.Fischerella-UTEX1829 SS >>>>>>>>>>>>>>>>>>>>>>>>>>>-->>,,,,,,,<<<<<<______

bac.Fischerella-UTEX1829         GCGCACCAGCAACACCGAGAGGUGUUGGCUCGGUAAACCCCGGUUGGAAG
#=GR bac.Fischerella-UTEX1829 SS _>>>>>><<<<<<<<<____>>>>>>>->>,)))--))))]]]]]aaaaa

bac.Fischerella-UTEX1829         CAAGGCGAAUGGAACUAUGGUUGGUCUUUUACCAGUUCCACAUAUAAGAG
#=GR bac.Fischerella-UTEX1829 SS ,,,<<<-----<<<<<--<<<_>>>>>>>->>>>}}}}-----------}

bac.Fischerella-UTEX1829         CCGCUAGAGGCGUCUGGUAACAGCCGUCCCAGAUAGAUAACCGCCCUCUU
#=GR bac.Fischerella-UTEX1829 SS }},,,,,,<<<<<<<<____>>>>>>>>,,,,,,,,,,,,,,,,,<<<<<

bac.Fischerella-UTEX1829         AAUUUAAGAGAACAGAACCCGGCUUAC
#=GR bac.Fischerella-UTEX1829 SS <___>>>>>>,,,,,,,}}}}}}}}::
//
# STOCKHOLM 1.0

#=GS bac.G.sulfurreducens DE converted from brown dataset ct file

bac.G.sulfurreducens         GAAGCAGAACAGAUGGCCGCCCUUCGCGUGCGGGGGGAGGAAAGUCCGGG
#=GR bac.G.sulfurreducens SS {{{{{{{{{{{{{{{{{{,<<<<<<<____>>>>>>>,,,,BBB,BBBBB

bac.G.sulfurreducens         CUCCACAGGGCAUGGUGCUGGAUAACGUCCAGCGGGGGCGACCCCAGGGA
#=GR bac.G.sulfurreducens SS [[[[---AAAA-[[[[[<<<<<_____>>>>><<<<<____>>>>->((-

bac.G.sulfurreducens         UAGUGCCACAGAGAGAAGUCCGCCCGCUCAGGCGGGUAAGGGUGAAAGGG
#=GR bac.G.sulfurreducens SS --(((((,,,,,,,,,,,,<<<<<<<<____>>>>>>-->>,,,,,,,<<

bac.G.sulfurreducens         UGAGGUAAGAGCUCACCGGGUUCGGCGGUGACGUCGGAUGCCAGGUAAAC
#=GR bac.G.sulfurreducens SS <<<<_______>>>>>><<<<<<<<<<____>>>>>>>>->>,)))--))

bac.G.sulfurreducens         CCCACCAGGAGCAAGGCCGAAUAGGGAAGCGUCAAGGAUGGCCCGUCCGU
#=GR bac.G.sulfurreducens SS ))]]]]]]]]],,,<<<<------<<<<<<----<<<<<_aaaa>>>>>-

bac.G.sulfurreducens         GCUUCCGGGUUGGCUGCUUGAGGCCGUCGGUAACGGCGGUCCCAGAGGAA
#=GR bac.G.sulfurreducens SS >>>>>>----->>>>,,,,,,<<<<<<<<____>>>>>>>>,,,,,,,,,

bac.G.sulfurreducens         UGGUCAUCGCCCGCCAAGGGGUAACCCGCGGCGGGAACAGAACCCGGCUU
#=GR bac.G.sulfurreducens SS ,}}}}}}}<<<<<<<<<<<<____>>>>>>>>>>>>,,,,,,bbbbbbbb

bac.G.sulfurreducens         AUGGGCUGCUUCGACCA
#=GR bac.G.sulfurreducens SS ,}}}}}}}}}}}:::::
//
# STOCKHOLM 1.0

#=GS bac.H.influenza DE converted from brown dataset ct file

bac.H.influenza         CGAGUUGGUUAGACAAUCGCUGGUUUAUUGAAGCCCUUAACCGUAUUUAU
#=GR bac.H.influenza SS {{{{{{{{{{{BBBBBBB,<<<<<<<<<<<<<-<<<<<<-<<<<______

bac.H.influenza         ACGACCUAGUGGGACAAGUAAACGAGAGGAAAGUCCGAGCUACACAGGGC
#=GR bac.H.influenza SS >>>>>>>>>->>>>->->>>>>>>>>,,,,{{{-{{{{{[[[[---AAAA

bac.H.influenza         AGAGUGCCGGAUAACGUCCGGGCGGCGUGAGCCGACGACCAGUGCAACAG
#=GR bac.H.influenza SS -[[[[[<<<<<_____>>>>><<<<<____>>>>->((---(((((,,,,

bac.H.influenza         AGAGCAGACCGCCGUGUAAACGGUAAGGGUGAAAGGGUGCGGUAAGAGCG
#=GR bac.H.influenza SS ,,,,,,,,<<<<<<<____>>>>>-->>,,,,,,,<<<<<<_______>>

bac.H.influenza         CACCGUGCCGUUGGUAACAACGUGCAGCAGGGUAAACUCCACUCGUAGCA
#=GR bac.H.influenza SS >>>><<<<<<<<<____>>>->>>>>->,,)))--))))]]]]]]]]],,

bac.H.influenza         AGACCAAAUAGGAACUCAAUGGGUGGCCCGUCCAGAGUUCGGGUAGGUUG
#=GR bac.H.influenza SS ,<<<<------<<<<<<--<<<<<_aaaa>>>>>>>>>>>----->>>>,

bac.H.influenza         CUUGAGCGGCAGAGUAAUUUGUCGCCUAGAGGAAUGAUUGUCCACGACAG
#=GR bac.H.influenza SS ,,,,,<<<<<<<<____>>>>>>>>,,,,,,,,,,bbbbbbb,,,,,,,,

bac.H.influenza         AACUCGGCUUAUCGACCAACUCAAAAC
#=GR bac.H.influenza SS ,,}}}}}}}},}-}}}}}}}}}}::::
//
# STOCKHOLM 1.0

#=GS bac.H.pylori-26695 DE converted from brown dataset ct file

bac.H.pylori-26695         CGCAUUAGAAGAUGGUCGCUAUUUUAGAAUAGAGGAAAGUCCGGGCUACA
#=GR bac.H.pylori-26695 SS {{{{{{{{{{BBBBBBB,<<<<<____>>>>>,,,,{{{-{{{{{AAAA,

bac.H.pylori-26695         UUAGACAAAAUUCCAUCUAACGGAUGGCUAGCGCAAGCUAAGGGAAAGUG
#=GR bac.H.pylori-26695 SS ,{{{{{,[[[[[<<<<<_____>>>>><<<<<____>>>>->((---(((

bac.H.pylori-26695         CCACAGAAAGCAAACCGCCUUUUAAGGUAAGGGUGAAAGGGUGGGGUAAG
#=GR bac.H.pylori-26695 SS ((,,,,,,,,,,,,<<<<<<____>>>>-->>,,,,,,,<<<<<<_____

bac.H.pylori-26695         AGCCCACCAGAGCUAAAGCAAUUUAGCUUGUUUGGGCAAACCCAAUUUGU
#=GR bac.H.pylori-26695 SS __>>>>>><<<<<<<<<____>>>>>>>>->,,,)))--))))]]]]]aa

bac.H.pylori-26695         AGCAAGAAGCGCAUGGUAAGUCUAAAUUGAUACACGCUUCGCUUGAGGAA
#=GR bac.H.pylori-26695 SS aa,,,<<<<-------<<<__>>>>>>>}-------}}}},,,,,,<<<<

bac.H.pylori-26695         UAUUGCAAAAUAUUUCCCAGAUAAAUGGCCAUCCAUUGACAGAACCCGGC
#=GR bac.H.pylori-26695 SS <<<<____>>>>>>>>,,,,,,,,,,bbbbbbb,,,,,,,,,,,}}}}}}

bac.H.pylori-26695         UUAUUCUAAUGCUCAA
#=GR bac.H.pylori-26695 SS }},}}}}}}}}}}:::
//
# STOCKHOLM 1.0

#=GS bac.I.calvum DE converted from brown dataset ct file

bac.I.calvum         CACAGGGCAGGGUGGUGGCCAACAGCCACCCGGGGUGACCCGCGGGACAG
#=GR bac.I.calvum SS A:::{{{{,[[[[[<<<<<_____>>>>><<<<<____>>>>->((---(

bac.I.calvum         UGCCACAGAAAACAAACCGCCAACUGCUUCGGCAGUCGGUAAGGGUGAAA
#=GR bac.I.calvum SS ((((,,,,,,,,,,,,<<<<<<<<<<<____>>>>>>>>>-->>,,,,,,

bac.I.calvum         CGGUGGUGUAAGAGACCACCAGCGCGCCAGGUGACUGGAGCGGCUCGGUA
#=GR bac.I.calvum SS ,<<<<<<_______>>>>>><<<<<<<<<<____>>>>>>>>->>,)))-

bac.I.calvum         AACCCCACCCGGAGCAAGCCCAGACAGCGCACGUUCGAGACCGGCCCGGU
#=GR bac.I.calvum SS -))))]]]]]a,,,,,,<<<<-----<<<<<<----<<<<<<_>>>>>>>

bac.I.calvum         CGAGUGCGCGGGUAGGGCGCUGGAGCCGGUCAGCAAUGGCCGGCCGAGAU
#=GR bac.I.calvum SS >>>>>>>>>,,,,,}}}}::::::<<<<<<<<____>>>>>>>>::::::

bac.I.calvum         GGAUGGCCGUCGCCGCGUCACCGGCAACGGAGAUGCGGA
#=GR bac.I.calvum SS :::::::::::<<<<<<<<<<<<____>>>>>>>>>>>>
//
# STOCKHOLM 1.0

#=GS bac.L.borgpetersenii DE converted from brown dataset ct file

bac.L.borgpetersenii         GAGGAAAGUCCGGGCACCAGGAAACACGGGACCGGGUAAUCCCCGGAGUU
#=GR bac.L.borgpetersenii SS :::::{{{-{{{{{AAAA,{{{{{{,[[[[[<<<<<_____>>>>><<<<

bac.L.borgpetersenii         UUUUCUUUGAGAGAAAUUUUAGGGAAAAAAUAUGGAAAGUGCAACAGAAA
#=GR bac.L.borgpetersenii SS <<<<<<<<<<<<____>>>>>>>>>>>>>>>->((---(((((,,,,,,,

bac.L.borgpetersenii         GGAUACCGCCUCGUCGAAGAAAUUCGGCGCGGUAAGGGUGAAAUGGCGGG
#=GR bac.L.borgpetersenii SS ,,,,,<<<<<<<<<<<<<____>>>>>>>>>>>-->>,,,,,,,<<<<<<

bac.L.borgpetersenii         GUAAGAGCCCACCUUCGAUUUCGAGAGAGAUCGGGAACGGUAAACCCUCC
#=GR bac.L.borgpetersenii SS _______>>>>>><<<<<<<<<____>>>>>>>>->,,)))--))))]]]

bac.L.borgpetersenii         CGGGUGCAAUCUCAAAUAGGCAGCCUUUUUGUCGUUUCCGCAGGGCUGUG
#=GR bac.L.borgpetersenii SS ]]aaaa,,,<<<<-------<<<<<<--<<<<>>>>>>->>>>>>>>}}-

bac.L.borgpetersenii         GGUAGAGAGCAAAGACUCCGAUCGGUAACUUUCGGAGCAAGAUAAAUGAU
#=GR bac.L.borgpetersenii SS ----}}}},,,,,,,<<<<<<<<______>>>>>>>>,,,,,,,,,,,,,

bac.L.borgpetersenii         CAUCCAUCUCUUCAGGAGAGGACAGAACCCGGCUUA
#=GR bac.L.borgpetersenii SS ,,,,<<<<<<<___>>>>>>>,,,,,,}}}}}}}}:
//
# STOCKHOLM 1.0

#=GS bac.L.ferrooxidans-CF DE converted from brown dataset ct file

bac.L.ferrooxidans-CF         GAGGAAAGUCCGGGCACCAAAGGGCAAGGCGCUGGGUAACUCCCAGUCCC
#=GR bac.L.ferrooxidans-CF SS :::::{{{-{{{{{[[[[---AAAA-[[[[[<<<<<_____>>>>><<<<

bac.L.ferrooxidans-CF         GGUGACGGGAAGGAAAGUGCCACAGAAAAGAUACCGCCCGGAUUCGUUCG
#=GR bac.L.ferrooxidans-CF SS <____>>>>->((---(((((,,,,,,,,,,,,<<<<<<<<<____>>>>

bac.L.ferrooxidans-CF         GGUAAGGGUGAAAAGGUGAGGUAAGAGCUCACCGCGGACCUGGUGACAGG
#=GR bac.L.ferrooxidans-CF SS >>>-->>,,,,,,,<<<<<<_______>>>>>><<<<<<<<<____>>>>

bac.L.ferrooxidans-CF         GACGGCAUGGUAAACCCCGCCUGGUGCAAGACCAAAUAGGGGGGCGUUCC
#=GR bac.L.ferrooxidans-CF SS >>>>->,,)))--))))]]]]]]]]],,,<<<<------<<<<<<-----

bac.L.ferrooxidans-CF         CGCAAGGGAUAAGAUUGGCCCGGUCAAUGCUCCCGGGUAAGGUCGCUUGA
#=GR bac.L.ferrooxidans-CF SS ------------<<<<_aaaa>>>>--->>>>>>------>>>>,,,,,,

bac.L.ferrooxidans-CF         AUGCAAGGGUAACCUUGCAUCUAGAGUAAUGGUCACCCUGUCUUUCUUUC
#=GR bac.L.ferrooxidans-CF SS <<<<<<<<____>>>>>>>>,,,,,,,,,,,,,,,,,<<<<<<<<<____

bac.L.ferrooxidans-CF         GGGAAAGGCAUGACAGAACCCGGCUUA
#=GR bac.L.ferrooxidans-CF SS ___>>>>>>>>>,,,,,,}}}}}}}}:
//
# STOCKHOLM 1.0

#=GS bac.L.japonicus-IFO12422 DE converted from brown dataset ct file

bac.L.japonicus-IFO12422         CGCAGAGCAAGGUGGUGGGCAACACCCACCCGGGGCAACCCGCGGGAAAG
#=GR bac.L.japonicus-IFO12422 SS [---AAAA-[[[[[<<<<<_____>>>>><<<<<____>>>>->((---(

bac.L.japonicus-IFO12422         UGCCACAGAGAACAGACCGCCGCUCUCUCCGUUCAUUCGGGAAGAGGGGU
#=GR bac.L.japonicus-IFO12422 SS ((((,,,,,,,,,,,,<<<<<-<<<<<<<_________>>>->>>>->>>

bac.L.japonicus-IFO12422         AAGGGUGAAACGGUGGUGUAAGAGACCACCAGCGUGCCGGGUGACCGGGG
#=GR bac.L.japonicus-IFO12422 SS -->>,,,,,,,<<<<<<_______>>>>>><<<<<<<<<<____>>>>>>

bac.L.japonicus-IFO12422         CGGCUAGGUAAACCCCACCUGGAGCAAGAUCAAGAAGCCGUUCCUCUUCG
#=GR bac.L.japonicus-IFO12422 SS >>->>,)))--))))]]]]]]::::::((((,,,,,<<<<<<<<<<____

bac.L.japonicus-IFO12422         GAGGAACGGUGCGCACACGUUCGAGGGCUGCUCGCCCGAGUGUGCGGGUA
#=GR bac.L.japonicus-IFO12422 SS >>>>>>>>>>,,<<<<<<----<<<<<<_aaaa>>>>>>>>>>>>,,,,,

bac.L.japonicus-IFO12422         GAUCGCCCGAGGCUGUCGGCAACGGCAGCCCUAGAUGGAUGGUCGCCAAC
#=GR bac.L.japonicus-IFO12422 SS ))))::::::<<<<<<<<____>>>>>>>>:::::::::::::::::<<<

bac.L.japonicus-IFO12422         CGGGGCCACGCAAGAAACCCCGGCGA
#=GR bac.L.japonicus-IFO12422 SS <<<<<<<<<____>>>>>>>>>>>>:
//
# STOCKHOLM 1.0

#=GS bac.LGA1 DE converted from brown dataset ct file

bac.LGA1         GAGGAAAGUCCGGGCAGCACAGAGCAAUGCACCGGUGAAUAGCCGGGUUC
#=GR bac.LGA1 SS :::::{{{-{{{{{[[[[---AAAA-[[[[[<<<<<_____>>>>><<<<

bac.LGA1         CGUCUUUGACGGAAACAGACAGUGCCACAGAAAAUAACUGCCUUCCCCUC
#=GR bac.LGA1 SS <<<<___>>>>>>>->((---(((((,,,,,,,,,,,<<<<<<<<<<<<<

bac.LGA1         UCCUUUAGGAGAGGGUUGAGGUAGGGUUGAAAACGUGAGGUAAGAGCUCA
#=GR bac.LGA1 SS <<<____>>>>>>>>->>>>>>-->>,,,,,,,<<<<<<_______>>>>

bac.LGA1         CGUCCCGAUAUGGUGACAUAUCGGGAGGGUAAACCUUGCAUGCUGAAAUG
#=GR bac.LGA1 SS >><<<<<<<<<<____>>>>>>>>>>,)))--))))]]]]]]]]],,,<<

bac.LGA1         CCACAUAGGUCAGCGCCUGAGAACUGCUCGUUCAAUGCUGAUGGGUAGGC
#=GR bac.LGA1 SS <<------<<<<<<<---<<<<<<_aaaa>>>>>>>>>>>>>----->>>

bac.LGA1         AGAUUGAUCCCGGUUGGUAACUUCCGGGACAGAUAAAUGAUAGCCACUAA
#=GR bac.LGA1 SS >,,,,,,<<<-<<<<<____>>>>>>>>,,,,,,,,,,,,,,,,,,,,,,

bac.LGA1         UCCACCUUGCUAAGGCUACGGUGGACAGAACCCGGCUUA
#=GR bac.LGA1 SS ,<<<<<<<<<____>>->>>>>>>,,,,,,}}}}}}}}:
//
# STOCKHOLM 1.0

#=GS bac.LGA10 DE converted from brown dataset ct file

bac.LGA10         GAGGAAAGUCCGGGCUCCUUGGACAAACUGCCAGGUAGCACCUGGGCACA
#=GR bac.LGA10 SS :::::{{{-{{{{{[[[[--AAAA-[[[[[<<<<<_____>>>>><<<<<

bac.LGA10         GCGAUGAGCUGUGACGGAAAGUGCCACAGAAAACAAACCGCCAGUACUUC
#=GR bac.LGA10 SS <<_____>>>>>>->((---(((((,,,,,,,,,,,,<<<<<<<<<<___

bac.LGA10         GGUACUGGUAAGGGUGAAAAGGUGGGGUAAGAGCCCACCGCGUCACCGGU
#=GR bac.LGA10 SS _>>>>>>>>-->>,,,,,,,<<<<<<_______>>>>>><<<<<<<<<__

bac.LGA10         AACGGUGGCGGCACGGUAAACCCCAGUUGGAGCAAGGCCAAAUAGGCGGC
#=GR bac.LGA10 SS __>>>>>>>>->,,)))--))))]]]]]]]]],,,<<<<------<<<<<

bac.LGA10         GAGAGACAGUCCUUCUCGAUCAAGACGCCGCGGGUUGGCUGCUGGAGCGU
#=GR bac.LGA10 SS <-<<<<<_aaaa>>>>>-------->>>>>>----->>>>,,,,,,<<<<

bac.LGA10         GAUGGUGACAUCAUGCCGAGAGGAAUCAUCAUCCGGAUCUUUAAUCCGAC
#=GR bac.LGA10 SS <<<<____>>>>>>>>,,,,,,,,,,,,,,,,,<<<<<_____>>>>>,,

bac.LGA10         AGAAUCCGGCUUA
#=GR bac.LGA10 SS ,,,,}}}}}}}}:
//
# STOCKHOLM 1.0

#=GS bac.LGA2 DE converted from brown dataset ct file

bac.LGA2         GAGGAAAGUCCGGGCCCCACAGAGCAGGAUGCCGGCUAACGGCCGGGCGC
#=GR bac.LGA2 SS :::::{{{-{{{{{[[[[---AAAA-[[[[[<<<<<_____>>>>><<<<

bac.LGA2         AGCAAGCUUCGCAAGAAGCCCAAGGCGACAGACACCAGUGCAACAGAAAC
#=GR bac.LGA2 SS <<<<<<<<<<____>>>>>>>>>>>>>->((------(((((,,,,,,,,

bac.LGA2         AUACCGCCUAAGUCCGCAAGGACCGGCAAGGGUGAAAUCGUGCGGUAAGA
#=GR bac.LGA2 SS ,,,<<<<<---<<<<____>>>>->>>-->>,,,,,,,<<<<<<______

bac.LGA2         GCGCACGGCCGUCCUGGUAACAGUGGCGGCGGGCAACCUCAUCCGGGGCA
#=GR bac.LGA2 SS _>>>>>><<<<<<<<<____>>>->>>>>>,)))-))))]]]]]]]]],,

bac.LGA2         AGGCCAAAUAGGGGAGCAUUGGCGUGGCUCGCGUCGCUCCCGGGUAGGCU
#=GR bac.LGA2 SS ,<<<<------<<<<<<---<<<<<_aaaa>>>>>>>>>>>----->>>>

bac.LGA2         GCUAGAGGCCGUCGGCAACGACGGUCCCAGAGGAAUGGUUGCCCACGACA
#=GR bac.LGA2 SS ,,,,,,<<<<<<<<____>>>>>>>>,,,,,,,,,,,,,,,,,,,,,,,,

bac.LGA2         GAACCCGGCUUA
#=GR bac.LGA2 SS ,,,}}}}}}}}:
//
# STOCKHOLM 1.0

#=GS bac.LGA6 DE converted from brown dataset ct file

bac.LGA6         GAGGAAAGUCCGGGCUCCACAGGACAGAGUGGUCGGUAACGCCGACCGGC
#=GR bac.LGA6 SS :::::{{{-{{{{{[[[[---AAAA-[[[[[<<<<<_____>>>>><<<<

bac.LGA6         CGAAAGGCUCGGGACAGGGCAACAGAAAGCAAACCGCCGCAUGGGACCGG
#=GR bac.LGA6 SS <____>>>>->((---(((((,,,,,,,,,,,,<<<<<<<<<<<<<<<<<

bac.LGA6         GCCCCCGUCCAAGUCCAUGCGGUAAGGGUGAAACGGUGCGGUAAGAGCGC
#=GR bac.LGA6 SS <<____>>>>>>>>>>>>>>>>>-->>,,,,,,,<<<<<<_______>>>

bac.LGA6         ACCAGCAGCCAAGGUGACUUGACUGGCUAGGCAACCCCCACUCGGAGCAA
#=GR bac.LGA6 SS >>><<<<<<<<<<____>>>>>>>>->>,)))--))))]]]]]]]]],,,

bac.LGA6         GACCAAACAGGGAGCAGACGCGUUUUUCGAAACGCGUCGUGGGCUCGUCC
#=GR bac.LGA6 SS ((((-----(((((,,<<<<<<<<<____>>>>>>>>><<<<<<<_aaaa

bac.LGA6         GGCCCGCUAUCGACUCCCGGGUAGGUCGCUCGAACCGCCGAGCAAUCGUC
#=GR bac.LGA6 SS >>>>>>>,,,,,,)))))-----)))),,,,,,<<<<<<<<____>>>>>

bac.LGA6         GGUCUAGAUGAAUGGCCGUCACCUGAUUCACAGAACCCGGCUUA
#=GR bac.LGA6 SS >>>,,,,,,,,,,,,,,,,,,,,,,,,,,,,,,,,}}}}}}}}:
//
# STOCKHOLM 1.0

#=GS bac.LGA8 DE converted from brown dataset ct file

bac.LGA8         GAGGAAAGUCCGGGCUCCACAGGACAGAGUGGUCGCUAACGGCGACCGGC
#=GR bac.LGA8 SS :::::{{{-{{{{{[[[[---AAAA-[[[[[<<<<<_____>>>>><<<<

bac.LGA8         CGCAAGGCUCGGGAAAGUGCAACAGAAAGACACCGCCUCCGCGAGCCCGU
#=GR bac.LGA8 SS <____>>>>->((---(((((,,,,,,,,,,,<<<<<<<<<<<<<_____

bac.LGA8         CUCGCGGCGGUAAGGGUGAAAUGGUGCGGUAAGAGCGCACCAGCGGCGGG
#=GR bac.LGA8 SS >>>>>>>>>>>-->>,,,,,,,<<<<<<_______>>>>>><<<<<<<<<

bac.LGA8         GUGACUCGCCGGCUCGGCAAACCCCACUCGGAGCAAGACCAAGCAGAGAG
#=GR bac.LGA8 SS ____>>>>>>>->>,)))--))))]]]]]]]]],,,((((-----(((((

bac.LGA8         GAGCUGCCUGCCACAAGGCGGCGGCACGGUUCGGUCCGGACCGUCGUUAC
#=GR bac.LGA8 SS ,,<<<<<-<<<<____>>>>>>>>><<<<<<<_aaaa>>>>>>>,,,,,)

bac.LGA8         UCUCGGGUAGGUCGCUGGAGGCGGCGAGCAAUCGCCGUCCUAGAGAAAUG
#=GR bac.LGA8 SS ))))-----)))),,,,,,<<<<<<<<____>>>>>>>>,,,,,,,,,,,

bac.LGA8         ACCAUCGCCGCCCCAGGGGCUGGCACAGAACCCGGCUUA
#=GR bac.LGA8 SS ,,,,,,<<<<<<<___>>>>->>>,,,,,,}}}}}}}}:
//
# STOCKHOLM 1.0

#=GS bac.LGB21 DE converted from brown dataset ct file

bac.LGB21         GAGGAAAGUCCGGGCAUCGACGGGCAGGAUGGUCUCUAACGGAGACUGGG
#=GR bac.LGB21 SS :::::{{{-{{{{{{{{{---AAAA-{{{{{<<<<<_____>>>>><<<<

bac.LGB21         GGUAACCCUAAGGAAAGUGCAACAGAAAAUAUACCGCCGCCCGCCUCUGG
#=GR bac.LGB21 SS <____>>>>->[[---[[[[[,,,,,,,,,,,,(((((<<<-<<<___>>

bac.LGB21         CGGCACUCAGGCAGAAACGAAAGUUUCUGCCGGUAAGGGUGAAAUGGUGA
#=GR bac.LGB21 SS >>>>,,,,,<<<<<<<<<____>>>>>>>>>)))--)),,,,,,,<<<<<

bac.LGB21         GGUAAGAGCUCACCAGUCCCGUGGUGACACGGGAGCUUGGCAAACCCCAU
#=GR bac.LGB21 SS <_______>>>>>><<<<<<<<<____>>>>>>>->>,]]]--]]]]}}}

bac.LGB21         CCGAUGCAAGGCCAAAAAGGGGGCUGCCGGAAAUGGCAGCGAGGAUUGCC
#=GR bac.LGB21 SS }}}}}},,,((((------(((<<<<<<<____>>>>>>><<<<<<_aaa

bac.LGB21         CAUCCUUUAACCCGGGUAGGCCGCAAGAGGUCCAGGGCAACCGGGACCCA
#=GR bac.LGB21 SS a>>>>>>,,,)))-----)))),,,,,,<<<<<<<<____>>>>>>>>,,

bac.LGB21         AAGAGAAAUGGUCACCGUCCCGCCACAGGCGGGAAACAGAACCCGGCUUA
#=GR bac.LGB21 SS ,,,,,,,,,,,,,,,,<<<<<<<<___>>>>>>>>,,,,,,}}}}}}}}:
//
# STOCKHOLM 1.0

#=GS bac.LGB23 DE converted from brown dataset ct file

bac.LGB23         GAGGAAAGUCCGGGCUCCAUGAAGCAAGGGUGCCGGGUAAUGCCCGGCCG
#=GR bac.LGB23 SS :::::{{{-{{{{{[[[[----AAAA-[[[[[<<<<<_____>>>>><<<

bac.LGB23         GGGAAACCCGAGGGAAAGCGCCACAGAGAAGAGUCUGCCCCGAGCUUCGG
#=GR bac.LGB23 SS <<____>>>>->((---(((((,,,,,,,,,,,,<<<<<<<<<___>>>>

bac.LGB23         GGUGAUGGUGAAACGGUGGGGUAAGAGCCCACCGCGGACCGGGCAACCGG
#=GR bac.LGB23 SS >>>-->>,,,,,,,<<<<<<_______>>>>>><<<<<<<<<____>>>>

bac.LGB23         GACGGCACGGCAAGCCCCACCCGGAGCAAUGCCGAAUAGGGGCCCCGCGC
#=GR bac.LGB23 SS >>>>->,,)))--))))]]]]]]]]],,,((((------(((((((----

bac.LGB23         GGGCUGGUCCCGGACUACGGUCCGCGAUACCGCCGCAGGGAUGCUUCAGC
#=GR bac.LGB23 SS (((((((((((<<<<____>>>><<<_______>>>,)))))aaaa))))

bac.LGB23         CCAGGGGCCCGGGUUGGCAGCUUGAGCCCGUCGGUAACGGCGGGCCUAGA
#=GR bac.LGB23 SS ))-)))))))-----)))),,,,,,<<<<<<<<____>>>>>>>>,,,,,

bac.LGB23         GGAAUGGUCAUCCAGGGGGCGCAAGCCCCCGGACAGAAUCCGGCUUA
#=GR bac.LGB23 SS ,,,,,,,,,,,,<<<<<<<<____>>>>>>>>,,,,,,}}}}}}}}:
//
# STOCKHOLM 1.0

#=GS bac.LGB27 DE converted from brown dataset ct file

bac.LGB27         GAGGAAAGUCCGGGCAACACAGGGCAGCGUACUUCCUAACGGGAAGGCCC
#=GR bac.LGB27 SS :::::{{{-{{{{{[[[[---AAAA-[[[[[<<<<<_____>>>>><<<<

bac.LGB27         CGAUUAGUCGGGGACAGAAAGUACCACAGAAAACAAACUACCAUGCCCCG
#=GR bac.LGB27 SS <<<____>>>>>>->((---(((((,,,,,,,,,,,,<<<<<-<<<<<<<

bac.LGB27         ACGAGUCGGGGUAGGAAAAGGUGAAAAGGUGAGGUAAGAGCUCACCGGCC
#=GR bac.LGB27 SS <____>>>>>>>>>>>-->>,,,,,,,<<<<<<_______>>>>>><<<<

bac.LGB27         UGGUGGUGACAUCAGGCGCUGGCAAACCUUACGCGUUGAAAAGUCAAAUA
#=GR bac.LGB27 SS <<<<<____>>>>>>>>->,)))--))))]]]]]]]]],,,((((-----

bac.LGB27         GGCCCCGAUCAUGAAUGGCUCGUUCAACUUCCACCCGACUUGUCGGGACG
#=GR bac.LGB27 SS -((((((((,,<<<<<_aaaa>>>>>,,<<<<<<<<<<____>>>>->>>

bac.LGB27         GAAUAUCGGGGUGGGUAGACCGAUUGAUCUCAUCAGCAAUGAUGUGACCA
#=GR bac.LGB27 SS >>>,))))))))-----)))),,,,,,<<<<<<<<____>>>>>>>>,,,

bac.LGB27         GAUAAAUGAUAAAGGCCCCGACUUGUCGGGGUACAGAACCCGGCUUA
#=GR bac.LGB27 SS ,,,,,,,,,,,,,,<<<<<<<____>>>>>>>,,,,,,}}}}}}}}:
//
# STOCKHOLM 1.0

#=GS bac.LGB41 DE converted from brown dataset ct file

bac.LGB41         GAGGAAAGUCCGGGCUCCACGGAACAACGGUGCCGGGUAACGCCCGGCGG
#=GR bac.LGB41 SS :::::{{{-{{{{{AAAA,,,{{{{{,[[[[[<<<<<_____>>>>><<<

bac.LGB41         CUCCUGCCUCGGCCGGAGUUAGGGAAAGUGCCACAGAAGCAUACCGCCUG
#=GR bac.LGB41 SS <<<<<<<____>>>>>>>>>->((---(((((,,,,,,,,,,,<<<<<<<

bac.LGB41         CCUUUGGGCGGGUAAGGGCGAAAGGGUGCGGCAAGAGCGCACCGCGCGGC
#=GR bac.LGB41 SS <<____>>>>>>>-->>,,,,,,,<<<<<<_______>>>>>><<<<<<<

bac.LGB41         CGGUAACGGUCGCGGCACGGUAAACCCCACCGGGUGCAAGACCGAAUAGG
#=GR bac.LGB41 SS <<____>>>>>>>>->,,)))--))))]]]]]aaaa,,,<<<<------<

bac.LGB41         GGCGGCAUAUGGGCCUGUUCCGGCUCGUCGCCCGGGUUGGUCGCUUGAGG
#=GR bac.LGB41 SS <<<<<<----<<<<<_>>>>>>>>>>>>>>>>}-----}}}},,,,,,<<

bac.LGB41         CGAAGGGCAACCUUCGUCCUAGAGGAAUGGUCGCCGAUCCCCUUUAAGGG
#=GR bac.LGB41 SS <<<<<<____>>>>>>>>,,,,,,,,,,,,,,,,,<<<<<<<<___>>>>

bac.LGB41         GUGAACAGAACCCGGCUUA
#=GR bac.LGB41 SS >>>>,,,,,,}}}}}}}}:
//
# STOCKHOLM 1.0

#=GS bac.LGB5 DE converted from brown dataset ct file

bac.LGB5         GAGGAAAGUCCGGGCUCCACAGGGCAAGAUGGUUGCUAGCGGCAACUGUC
#=GR bac.LGB5 SS :::::{{{-{{{{{[[[[---AAAA-[[[[[<<<<<_____>>>>><<<<

bac.LGB5         CCGCUAGUCGGGAUAAGGAAAGUGCCACAGAAAAGAAAACCCCCGCGUCU
#=GR bac.LGB5 SS <<<_____>>>>>>->((---(((((,,,,,,,,,,,,,<<<<<<<<<__

bac.LGB5         UGUGCGCGGGAGAGCUGAAACGGUGGUGUAAGAGACCACCAGCUUCGUCG
#=GR bac.LGB5 SS ___>>>>>>>-->>,,,,,,,<<<<<<_______>>>>>><<<<<<<<<_

bac.LGB5         UGAGGCGAAGGCUUGGUAAACCCCAUCUGGAGCAAGGCCGAAUAGGGGAG
#=GR bac.LGB5 SS ___>>>>>>>->>,)))--))))]]]]]]]]],,,<<<<------<<<<<

bac.LGB5         GGAUAAAGCUGCCCGCCUACCUCCCGGGUGUCGCCGCUAAAGCCCCACGG
#=GR bac.LGB5 SS <------<<_aaaa>>--->>>>>>------>>>>,,,,,,<<<<<<<<_

bac.LGB5         CAACGUGGGCGCGUAGAUAGAUGAUCACUCUCGACAGAACCCGGCUUA
#=GR bac.LGB5 SS ___>>>>>>->>,,,,,,,,,,,,,,,,,,,,,,,,,,,}}}}}}}}:
//
# STOCKHOLM 1.0

#=GS bac.LGW17 DE converted from brown dataset ct file

bac.LGW17         GAGGAAAGUCCGGGCUCCAUAGGGCAGGAUGCCAGUUAACGGCUGGGUGC
#=GR bac.LGW17 SS :::::{{{-{{{{{{{{{---AAAA-{{{{{<<<<<_____>>>>><<<<

bac.LGW17         UAUACGUCGCAAGACCAAGGCAACGGACAGUGCAACAGAGAACAGACCGC
#=GR bac.LGW17 SS <<<<-<<_____>>>>>->>>>->[[---[[[[[,,,,,,,,,,,,((((

bac.LGW17         CGAUGGCUUUGGGCUGUGCCGCUGCUUGCAGCGGAAAAGUCCCUUUAGCA
#=GR bac.LGW17 SS (--((((((((((((((,<<<<<<____>>>>>>,,,,<<<<<<<<--<<

bac.LGW17         GAGCGAUGAUCGUUUCGACGGCCAGCGUUUUGCGGGGGGCGAGGCCCAAA
#=GR bac.LGW17 SS <<<<<<<<<<<<<____>>>>>>>>>>>>>>>>>>>>>>>))))))))))

bac.LGW17         GAUCAGGUAAGGGUGAAACGGCGAGGUAAGAGCUCACCGCGCUGGCGGUA
#=GR bac.LGW17 SS )-))))))--)),,,,,,,<<<<<<_______>>>>>><<<<<<<<<___

bac.LGW17         ACGUUCAGCGGCACGGUGAACCCCAUCCGGAGCAAGACCAAAUAGGGAAG
#=GR bac.LGW17 SS _>>>->>>>>->,,]]]--]]]]}}}}}}}}},,,<<<<------<<<<<

bac.LGW17         CAUUAGGCGUGGCCCGCGCUGCUUCCGGGUAGGUUGCUUGAGCCUGUCGG
#=GR bac.LGW17 SS <----<<<<<_aaaa>>>>>>>>>>>----->>>>,,,,,,<<<<<<<<_

bac.LGW17         UGACGGCAGGCCUAGAGGAAUGAUUGCCGAACCCCGCAAGGGGGGAACAG
#=GR bac.LGW17 SS ___>>>>>>>>,,,,,,,,,,,,,,,,,<<<<<<<____>>>>>>>,,,,

bac.LGW17         AACCCGGCUUA
#=GR bac.LGW17 SS ,,}}}}}}}}:
//
# STOCKHOLM 1.0

#=GS bac.LGW18 DE converted from brown dataset ct file

bac.LGW18         GAGGAAAGUCCGGGCUCCGCAGGGCAGUGUGGUUCCUAACGGGAACCGGG
#=GR bac.LGW18 SS :::::{{{-{{{{{[[[[---AAAA-[[[[[<<<<<_____>>>>><<<<

bac.LGW18         AGUAAUCCCAGGGAAAGUGCCACAGAAAACAUACCGCCGCAAGGAAGGCG
#=GR bac.LGW18 SS <____>>>>->((---(((((,,,,,,,,,,,,<<<<<<<<<<<<<<___

bac.LGW18         ACUUCGUUGCGGUAAGGGUGAAAAGGUGCGGUAAGAGCGCACCGCUUCUC
#=GR bac.LGW18 SS _>>>>>>>>>>>>-->>,,,,,,,<<<<<<_______>>>>>><<<<<<<

bac.LGW18         UGGUGACAGGGAAGGCAGGGUAAACCCCACACGGAGCAAGAUCAAAUAAG
#=GR bac.LGW18 SS <<____>>>>>>>>->,,)))--))))]]]]]]]]],,,((((------(

bac.LGW18         GAGGCCCCAAAGCGGCCCGCUUUGCUUCCGGAAACGGAAGCGGGCUUCCG
#=GR bac.LGW18 SS ((((((,,,<<<<_aaaa>>>><<<<<<<<____>>>>>>>>)))))))-

bac.LGW18         GGUAGAUCGCCAGAGGAGCCUGGCGACAGGCUUCCCAGAGGAAUGGCCAU
#=GR bac.LGW18 SS ----)))),,,,,,<<<<<<<<____>>>>>>>>,,,,,,,,,,,,,,,,

bac.LGW18         CCGUUCGUUAGCAACCUUACGGCUACUAAUGGAUGUACAGAACCCGGCUU
#=GR bac.LGW18 SS ,<<<<<<<<<<<<<<<____>>>>>>>>>>>>>>>,,,,,,,}}}}}}}}

bac.LGW18         A
#=GR bac.LGW18 SS :
//
# STOCKHOLM 1.0

#=GS bac.LGW23 DE converted from brown dataset ct file

bac.LGW23         GAGGAAAGUCCGGGCUCCAUAGGGCAAGGUGCCAGGUAACGCCUGGGGGG
#=GR bac.LGW23 SS :::::{{{-{{{{{[[[[---AAAA-[[[[[<<<<<_____>>>>><<<<

bac.LGW23         CGCGAGCCCACGGACAGUGCAACAGAAAGCAAACCGCCUAUGUCACGGCU
#=GR bac.LGW23 SS <____>>>>->((---(((((,,,,,,,,,,,,<<<<<--<<<<<<<<<<

bac.LGW23         CGUGCAAACGGGUCGCGGCAGGUAAGGGUGAAAGGGUGCGGUAAGAGCGC
#=GR bac.LGW23 SS <<<____>>>>>>>>>>>>>>>>-->>,,,,,,,<<<<<<_______>>>

bac.LGW23         ACCGCGCCGGUGGCAACAUUCGGCGGCACGGCAAACCCCACCUGGAGCAA
#=GR bac.LGW23 SS >>><<<<<<<<<____>>>->>>>>->,,)))--))))]]]]]]]]],,,

bac.LGW23         GACCAAAUAGGGAAGCGCGCGGACCUUCGGGUCCGUUCCUGCUGCCCGCA
#=GR bac.LGW23 SS ((((------((((((,,<<<<<<<____>>>>>>><<<<<<_aaaa>>>

bac.LGW23         GGGGCUUCCGGGUAGGUCGCUCGAGGCGCACGGCUGUCGUGCGUCCCAGA
#=GR bac.LGW23 SS >>>))))))-----)))),,,,,,<<<<<<<<_____>>>>>>>>,,,,,

bac.LGW23         UGGAUGGUUGUCCUCGACAGAACCCGGCUUA
#=GR bac.LGW23 SS ,,,,,,,,,,,,,,,,,,,,,,}}}}}}}}:
//
# STOCKHOLM 1.0

#=GS bac.LGW46 DE converted from brown dataset ct file

bac.LGW46         GAGGAAAGUCCGGGCACCAUAGGACAGGGUGGUGGGUAACGCCCACCGGC
#=GR bac.LGW46 SS :::::{{{-{{{{{[[[[---AAAA-[[[[[<<<<<_____>>>>><<<<

bac.LGW46         CGUAAGGUUAGGGAAAGUGCCACAGAAAAUACACCGCCUAAGGGGAGCUG
#=GR bac.LGW46 SS <____>>>>->((---(((((,,,,,,,,,,,,<<<<<---<<<<<<<<<

bac.LGW46         UUAGCGUUUGGCCUUUAGCUCUUAGCCAGACAAUCGUCUGGCUAAUGGCU
#=GR bac.LGW46 SS <<<<<<<<<<<<<<<<<<<<<<<<<<<<<<<____>>>>>>>>>>>>>>>

bac.LGW46         GACCGCUAAUAGCUAACAGCUUGCCCGGUAAGGGUGAAAAGGUGCGGUAA
#=GR bac.LGW46 SS >>>>>>>>>>>>>>>>>>>>>>->>>>>>-->>,,,,,,,<<<<<<____

bac.LGW46         GAGCGCACCAGCAGGCGAGGUGACUCGCCUGGCUCGGUAAACCCCGCCCG
#=GR bac.LGW46 SS ___>>>>>><<<<<<<<<<____>>>>>>>>->>,)))--))))]]]]]]

bac.LGW46         GUGCAAGACCAAGCGGAGAGCAUGAGCCGGUCCGGCUCGCUACGACUCUC
#=GR bac.LGW46 SS ]]],,,<<<<-----<<<<<--<<<<<<_aaaa>>>>>>------>>>>>

bac.LGW46         GGGUAGGUCGCUAGAGGCCGCGGGCAACCGUGGUCGUAGAGGAAUGAUCG
#=GR bac.LGW46 SS ----->>>>,,,,,,<<<<<<<<____>>>>>>>>,,,,,,,,,,,,,,,

bac.LGW46         CCAAAUCGCUUCGGCGGAUACAGAAUCCGGCUUA
#=GR bac.LGW46 SS ,,,<<<<<<____>>>>>>,,,,,,}}}}}}}}:
//
# STOCKHOLM 1.0

#=GS bac.M.avium DE converted from brown dataset ct file

bac.M.avium         CGGACGAGUUGGCCGGGCGGCCGCGGCUCGUAUCCCGAGUCGAGGAAAGU
#=GR bac.M.avium SS ::::{{{{{{{{{{{{{{{{{{,<<<<<<<_____>>>>>>>,,,,BBB,

bac.M.avium         CCGGACUUCACAGAGCAGGGUGAUUGCUAACGGCAAUCCGAGGUGACUCG
#=GR bac.M.avium SS BBBBB[[[[---AAAA-[[[[[<<<<<_____>>>>><<<<<____>>>>

bac.M.avium         CGGGAAAGUGCCACAGAAAACAGACCGCCACCCUCGCGGUGGUAAGGGUG
#=GR bac.M.avium SS ->((---(((((,,,,,,,,,,,,<<<<<<<<_____>>>>>>-->>,,,

bac.M.avium         AAACGGUGCGGUAAGAGCGCACCAGCACCCCGGGUGACCGGGGUGGCUCG
#=GR bac.M.avium SS ,,,,<<<<<<_______>>>>>><<<<<<<<<<____>>>>>>>>->>,)

bac.M.avium         GCAAACCCCACCCGAAGCAAGGCCAAGAAGGCCGUGCCGCCGGCACGGCC
#=GR bac.M.avium SS ))--))))]]]]]]]]],,,((((,,,,,<<<<<<<<_____>>>>>>>>

bac.M.avium         GCGCAGGCGUCCGAGGGUUGCUCGCCCGAGCCUGCGGGUAGGCCGCUCGA
#=GR bac.M.avium SS ,,<<<<<<----<<<<<<_aaaa>>>>>>>>>>>>,,,,,)))),,,,,,

bac.M.avium         GGCACCCGGUGACGGUGUGUCCAGAUGGAUGGUCGCCGCCGCGCCGCCGG
#=GR bac.M.avium SS <<<<<<<<____>>>>>>>>,,,,,,,,,,}}}}}}}<<<<<<<<<<<<<

bac.M.avium         UUUUCCGGCGGCGCGGAACAGAAUCCGGCUUACAGGCCAACUCGUCCG
#=GR bac.M.avium SS ____>>>>>>>>>>>>>,,,,,,bbbbbbbb,}-}}}}}}}}}}::::
//
# STOCKHOLM 1.0

#=GS bac.M.luteus DE converted from brown dataset ct file

bac.M.luteus         GAGGAAAGUCCGGGCACCGCAGAGCAGGAUGGUGGACAACAUCCACCCGG
#=GR bac.M.luteus SS :::::{{{-{{{{{[[[[---AAAA-[[[[[<<<<<_____>>>>><<<<

bac.M.luteus         GGCGACCCGCGGGCCAGUGCCACAGAGAGAAGACCGCCUCCGCGCCGCUG
#=GR bac.M.luteus SS <____>>>>->((---(((((,,,,,,,,,,,,<<<<<<<<<<<<____>

bac.M.luteus         CGCGGCGGUAAGGGUGAAAGGGUGGUGUAAGAGACCACCAGCGGCCCCGG
#=GR bac.M.luteus SS >>>>>>>>>-->>,,,,,,,<<<<<<_______>>>>>><<<<<<<<<<_

bac.M.luteus         UGACGGGGCCGGCUCGGUAAACCCCAUCCGGUGCAAGGCCGAACAGGACG
#=GR bac.M.luteus SS ___>>>>>>>>->>,)))--))))]]]]]]]]],,,<<<<-----<<<<<

bac.M.luteus         CGUCACGAGGGCGGCUCGCCCCAGCGUCCGGGUUGGCCGCUCGAGCCCGC
#=GR bac.M.luteus SS <-----<<<<<<_aaaa>>>>>>>>>>>>----->>>>,,,,,,<<<<<<

bac.M.luteus         CAGCGAUGGCGGGCCCAGAUGGAUGGCCGUCACCUCGCGCGGGGCAACGC
#=GR bac.M.luteus SS <<____>>>>>>>>,,,,,,,,,,,,,,,,,<<<<<<<<<<<<____>>>

bac.M.luteus         GCGCGAGGCACAGAAUCCGGCUUAC
#=GR bac.M.luteus SS >>>>>>>>>,,,,,,}}}}}}}}::
//
# STOCKHOLM 1.0

#=GS bac.M.xanthus DE converted from brown dataset ct file

bac.M.xanthus         GAGGAAAGUCCGGGCUCCAGAGGGCAGGGUGCUGGCUAACGGCCAGUCGA
#=GR bac.M.xanthus SS :::::{{{-{{{{{[[[[---AAAA-[[[[[<<<<<_____>>>>><<<<

bac.M.xanthus         GGCGACUCGCAGGAAAGUGCCACAGAAAACAGACCGCCCGUUCCGAAAGG
#=GR bac.M.xanthus SS <____>>>>->((---(((((,,,,,,,,,,,,<<<<<<<<<<<____>>

bac.M.xanthus         GGCGGGUAAGGGUGAAACGGUGCGGUAAGAGCGCACCGCGUCCGGGGUGA
#=GR bac.M.xanthus SS >>>>>>>-->>,,,,,,,<<<<<<_______>>>>>><<<<<<<<<____

bac.M.xanthus         CUCGGACGGCUCGGUAAACCCCGCCUGGAGCAAGAGCCAAUAGGAGCGCG
#=GR bac.M.xanthus SS >>>>>>>>->,,)))--))))]]]]]]]]],,,((((------((((((<

bac.M.xanthus         UCCUCGCCGUACGGAGGACAGGGAUGGCCCGUCCCAUGCGUUCGGGUUGC
#=GR bac.M.xanthus SS <<<<--<<____>>>>>>>,<<<<<_aaaa>>>>>,,))))))-----))

bac.M.xanthus         UCGCUGAUGAGGCCCCUGGGCAACCAGGGCCCUUAGAUGAAUGUUCACCG
#=GR bac.M.xanthus SS )),,,,,,,,<<<<<<<<______>>>>>>>>,,,,,,,,,,,,,,,,,<

bac.M.xanthus         CCCAUCCCGAAAGGGGUGGGAACAGAAUCCGGCUUA
#=GR bac.M.xanthus SS <<<<<<<<____>>>>>>>>>,,,,,,}}}}}}}}:
//
# STOCKHOLM 1.0

#=GS bac.N.albus DE converted from brown dataset ct file

bac.N.albus         CACAGGACAGGGUGGUGGCUAACGGCCACCCGGGGUGACCCGCGGGACAG
#=GR bac.N.albus SS [---AAAA-[[[[[<<<<<_____>>>>><<<<<____>>>>->((---(

bac.N.albus         UGCCACAGAGAACAGACCGCCGCUACCCUCCAGGUAGCGGUAAGGGUGAA
#=GR bac.N.albus SS ((((,,,,,,,,,,,,<<<<<<<<<<<_____>>>>>>>>>-->>,,,,,

bac.N.albus         ACGGUGGGGUAAGAGCCCACCAGUCCUCGUGGUGACACGAGGAGCUAGGU
#=GR bac.N.albus SS ,,<<<<<<_______>>>>>><<<<<<<<<<____>>>>>>>>->>,)))

bac.N.albus         AAACCCCACCCGGAGCAAGACCAGACAGCGUACGACGGUGUUAGUUCACU
#=GR bac.N.albus SS --))))]]]]]]::::::((((-----((((((,,<<<<<______>>>>

bac.N.albus         GGGAGGGCGGUCCGCCCGAGUGCGCGGGUAGGUUGCUAGAGGCCAUCGGC
#=GR bac.N.albus SS >,,<<<<<_aaaa>>>>>,))))))-----))))::::::<<<<<<<<__

bac.N.albus         AACGAUGGUCCGAGAUGGAUGGUCGCCGACU
#=GR bac.N.albus SS __>>>>>>>>:::::::::::::::::::::
//
# STOCKHOLM 1.0

#=GS bac.N.europaea DE converted from brown dataset ct file

bac.N.europaea         GAAGCCGGUCAGACAGUCGCUGCCUGGUGACAGGGAGAGGAAAGUCCGGG
#=GR bac.N.europaea SS {{{{{{{{{{{BBBBBBB,<<<<<<______>>>>>>,,,,[[[-[[[[[

bac.N.europaea         CUCCACAGAGCAGGAUGCCGGUUAACGGCCGGCCGCCGUGAGGUGAGGAA
#=GR bac.N.europaea SS ((((---AAAA-(((((<<<<<_____>>>>><<<<<____>>>>-><<-

bac.N.europaea         CAGGGCCACAGAGACGAGCGUAUUAAGUUACGGUGAAACGCGGUAACCUC
#=GR bac.N.europaea SS --<<<<<-----------<<<<<____>>>>>--------->>>-->>>>

bac.N.europaea         CAUCCGGAGCAAGAUCAAAUAGGCAGAUGAUGACGCUGCUCGCUGAGUCU
#=GR bac.N.europaea SS ))))))))),,,<<<<------<<<<<<---<<<<<_aaaa>>>>>>>>>

bac.N.europaea         GCGGGUAGAUCGCUCGAGCACACGGGUAACUGUAUGCCUAGAGGAAUGAC
#=GR bac.N.europaea SS >>----->>>>,,,,,,<<<<<<<<____>>>>>>>>,,,,,,,,,,bbb

bac.N.europaea         UGUCCACGACAGAACCCGGCUUAUCGGCCGGCUUC
#=GR bac.N.europaea SS bbbb,,,,,,,,,,]]]]]]]],}-}}}}}}}}}}
//
# STOCKHOLM 1.0

#=GS bac.N.fulvus-KCTC9580 DE converted from brown dataset ct file

bac.N.fulvus-KCTC9580         CGAAGGGCAGCGUGGUGGGUAACGCCCACCCGGGGCAACCCGCGGGACAG
#=GR bac.N.fulvus-KCTC9580 SS [---AAAA-[[[[[<<<<<_____>>>>><<<<<____>>>>->((---(

bac.N.fulvus-KCTC9580         UGCCACAGAGAACAGACCGCCAGCGGCCUGAGCGAAUUCCGGUUCGCCUC
#=GR bac.N.fulvus-KCTC9580 SS ((((,,,,,,,,,,,,<<<<<--<<<<<<<<<<<<<<____>>>>>>->>

bac.N.fulvus-KCTC9580         AGGUGCGGGUGAGGGUGAAACGGUGGUGUAAGAGACCACCAGCUCCGCAG
#=GR bac.N.fulvus-KCTC9580 SS >>->>>>>>>-->>,,,,,,,<<<<<<_______>>>>>><<<<<<<<<<

bac.N.fulvus-KCTC9580         GUGACUGCGGAGGCUCGGUAAACCCCACGUGGAGCAAGGCCAAGAAGGAC
#=GR bac.N.fulvus-KCTC9580 SS ____>>>>>>>>->>,)))--))))]]]]]]::::::((((,,,,,<<<<

bac.N.fulvus-KCTC9580         GGCGGGCAACCACCGUCCGCGCGAGCGUUCGAGGGCUGCCCGCCCGAGCU
#=GR bac.N.fulvus-KCTC9580 SS <<<<<____>>>>>>>>>,,<<<<<<----<<<<<<_aaaa>>>>>>>>>

bac.N.fulvus-KCTC9580         CGCGGGUAGGCCGCUGGAGGCUGCCGGCAACGGCAGCCCUAGAUAGAUGA
#=GR bac.N.fulvus-KCTC9580 SS >>>,,,,,))))::::::<<<<<<<<____>>>>>>>>::::::::::::

bac.N.fulvus-KCTC9580         UCGCCAGC
#=GR bac.N.fulvus-KCTC9580 SS ::::::::
//
# STOCKHOLM 1.0

#=GS bac.N.plantarum DE converted from brown dataset ct file

bac.N.plantarum         CACAGAGCAGGGCGGUGGGUAACACCCACCCGGGGCAACCCGCGGGACAG
#=GR bac.N.plantarum SS [---AAAA-[[[[[<<<<<_____>>>>><<<<<____>>>>->((---(

bac.N.plantarum         UGCCACAGAGAACAGACCGCCUCCCGAAUCCAGCGCCACCGGACGACGGA
#=GR bac.N.plantarum SS ((((,,,,,,,,,,,,<<<<<-------------------<<_____>>-

bac.N.plantarum         GGUAAGGGUGAAACGGUGGAGCAAGAGACCACCAGCAUGCCGGGCGACCG
#=GR bac.N.plantarum SS >>>-->>,,,,,,,<<<<<<_______>>>>>><<<<<<<<<<____>>>

bac.N.plantarum         GCGUGGCUAGGCAAACCCCGCCCGGAGCAAGAUCAGACAGCACACGCAGG
#=GR bac.N.plantarum SS >>>>>->>,)))--))))]]]]]]::::::((((-----((((((,,,<<

bac.N.plantarum         UUCCGACCGGAAGGGCUGCUCGCCCGAGUGUGCGGGUAGAUCGCUGGAGG
#=GR bac.N.plantarum SS <____>>>,,<<<<<<_aaaa>>>>>>))))))-----))))::::::<<

bac.N.plantarum         CCGUCGGCAACGGCGGUCGUAGAUGGAUGGUCGCCCCUCCUCCCGCAAGG
#=GR bac.N.plantarum SS <<<<<<____>>>>>>>>:::::::::::::::::<<<<<<<<<____>>

bac.N.plantarum         GCGGAGG
#=GR bac.N.plantarum SS >>>>>>>
//
# STOCKHOLM 1.0

#=GS bac.N.pyridinolyticus DE converted from brown dataset ct file

bac.N.pyridinolyticus         CACAGGGCAAGGUGGUGGGUAACACCCACCCGGGGCAACCCGCGGGACAG
#=GR bac.N.pyridinolyticus SS [---AAAA-[[[[[<<<<<_____>>>>><<<<<____>>>>->((---(

bac.N.pyridinolyticus         UGCCACAGAGAACAGACCGCCCCUGCGUGCAGGGGUAAGGGUGAAACGGC
#=GR bac.N.pyridinolyticus SS ((((,,,,,,,,,,,,<<<<<<<<<____>>>>>>>-->>,,,,,,,<<<

bac.N.pyridinolyticus         GGUGUAAGAGACCACCAGCGACCGGGGCGACCCGGCCGGCUCGGCAAACC
#=GR bac.N.pyridinolyticus SS <<<_______>>>>>><<<<<<<<<<____>>>>>>>>->>,)))--)))

bac.N.pyridinolyticus         CCACCUGGAGCAAGGUCAAGAAGUCCGGUGCUCUCACCGGACGCGCGCAC
#=GR bac.N.pyridinolyticus SS )]]]]]]::::::((((,,,,,<<<<<<<<____>>>>>>>>,,<<<<<<

bac.N.pyridinolyticus         GACUGAGGGCGGCCCGCCCGAGUGCGCGGGUAGACCGCUGGAGGGCGUCG
#=GR bac.N.pyridinolyticus SS -----<<<<<_aaaa>>>>>->>>>>>,,,,,))))::::::<<<<<<<<

bac.N.pyridinolyticus         GCAACGGCGCUCGUAGAUGGAUGGUCGCCACGCUUCGGCGUU
#=GR bac.N.pyridinolyticus SS ____>>>>>>>>:::::::::::::::::<<<<____>>>>:
//
# STOCKHOLM 1.0

#=GS bac.Oscillatoria-PCC7515 DE converted from brown dataset ct file

bac.Oscillatoria-PCC7515         GGGGAGGAAAGUCCGGGCUCCCAAAAGGCCAAGCUUGCUGGGUAACGCCC
#=GR bac.Oscillatoria-PCC7515 SS ::::::::{{{-{{{{{AAAAA,{{{{{{{,[[[-[[<<<<<_____>>>

bac.Oscillatoria-PCC7515         AGUGCGAGCGAUCGCGAGGAUAGUGCCACAGAAAUAUACCGCCCUCUAGA
#=GR bac.Oscillatoria-PCC7515 SS >><<<<<____>>>>->((---(((((,,,,,,,,,,,<<<<<<<<<<<<

bac.Oscillatoria-PCC7515         UAGAAGAUUUCUCCUGUUUAGUGGGGUAAGGGUGCAAAGGUGCGGUAAGA
#=GR bac.Oscillatoria-PCC7515 SS <<<<<<____>>>>>>>>>>>->>>>>-->>,,,,,,,<<<<<<______

bac.Oscillatoria-PCC7515         GCGCACCAGCAGUGUCGUGAGGCACUGGCUAGGUAAACCCCGGCUGGGAG
#=GR bac.Oscillatoria-PCC7515 SS _>>>>>><<<<<<<<<____>>>>>>>->>,)))--))))]]]]]aaaaa

bac.Oscillatoria-PCC7515         CAAGGUCGGAGGAAUCAUGGUUGGUCUUUUUCCAGUUCCGUCGCACUAUA
#=GR bac.Oscillatoria-PCC7515 SS ,,,<<<-----<<<<<--<<<_>>>>>>>->>>>}}}},,,,<<<<<<<<

bac.Oscillatoria-PCC7515         GGUAAAUCUAUGGUGUUAGGUGUACCGCAAGAGGUGUCUGGUAACAGGCA
#=GR bac.Oscillatoria-PCC7515 SS <<____>>>>>>>>>>,,,,,,,}}},,,,,,<<<<<<<<____>>>>>>

bac.Oscillatoria-PCC7515         UCCCAGAUAGAUAACUGCCCUCUUAACUGGUUUCAGCUAAGGGAACAGAA
#=GR bac.Oscillatoria-PCC7515 SS >>,,,,,,,,,,,,,,,,,<<<<<<<<<<____>>>>>>>>>>,,,,,,,

bac.Oscillatoria-PCC7515         CCCGGCUUA
#=GR bac.Oscillatoria-PCC7515 SS }}}}}}}}:
//
# STOCKHOLM 1.0

#=GS bac.P.acanthamoebae DE converted from brown dataset ct file

bac.P.acanthamoebae         GAGGAAAGUCCGGACUUUAUAGGAGAGGAUGCCAGUGAAAGACUGGGGGC
#=GR bac.P.acanthamoebae SS :::::{{{-{{{{{[[[[---AAAA-[[[[[<<<<<_____>>>>><<<<

bac.P.acanthamoebae         CGCAAGGCUACGGAAAGUGCCACAGAAAACAAACCGCUAACAAGCUAUGC
#=GR bac.P.acanthamoebae SS <____>>>>->((---(((((,,,,,,,,,,,,<<<<<<<<<<<<___>>

bac.P.acanthamoebae         UUGUUAGAUAGGGUGAAAUGCCUGCUUUAGGAGCAUGGCCUUAUCUAGAG
#=GR bac.P.acanthamoebae SS >>>>>>>>-->>,,,,,,,<<<<<<_______>>>>>><<<<<<<<<___

bac.P.acanthamoebae         AAAUUUAGAAAGUGGUAAACCCCAUCCAAAGCAAGACGGAAAUAAAGCGA
#=GR bac.P.acanthamoebae SS _>>>>>>>>-->,)))--))))]]]]]]]]],,,<<<-----<<<<<---

bac.P.acanthamoebae         UACAGUUCUCCGCUGUGCUUUAGAAAAGUCGCUUGAGGGUUUCGGUGACG
#=GR bac.P.acanthamoebae SS <<<<<<_aaaa>>>>>>>>>>>----->>>,,,,,,<<<<<<<<____>>

bac.P.acanthamoebae         GCGCCCCUAGAGGAAUGAUUGCUCGUCUGCUUUGCAGACCGACAGAACCC
#=GR bac.P.acanthamoebae SS >>>>>>,,,,,,,,,,,,,,,,,<<<<<<____>>>>>>,,,,,,,,}}}

bac.P.acanthamoebae         GGCUUA
#=GR bac.P.acanthamoebae SS }}}}}:
//
# STOCKHOLM 1.0

#=GS bac.P.gingivalis DE converted from brown dataset ct file

bac.P.gingivalis         CAGCAGAUCGGUCUGUCGCUCACUCUUUCGAGAGUGGGAGGAACGUCCGG
#=GR bac.P.gingivalis SS {{{{{{{{{{{{{{{{{,<<<<<<<<____>>>>>>>>,,,,BBB,BBBB

bac.P.gingivalis         GCAACGCAGAGCACCAUCCUUCCUAACAGGAAGUUACUCGUGAGGGUAAA
#=GR bac.P.gingivalis SS B[[[[---AAAA-[[[[[<<<<<_____>>>>><<<<<<____>>>>>>(

bac.P.gingivalis         GGAGCGUAGAAGAGAAUGACCGCCAUUUUCCAUGAGUUGUCUGUGCUUCG
#=GR bac.P.gingivalis SS (--(((((,,,,,,,,,,,<<<<<---<<<<<<<--<<<<<<<_______

bac.P.gingivalis         GUACGGACUACGUGGAGGGUAAGGGUGAGAAGGUGGGGUAAGAGCCUACC
#=GR bac.P.gingivalis SS ___>>>>>>>>>>>>>>>>>-->>,,,,,,,<<<<<<_______>>>>>>

bac.P.gingivalis         GGAUGCAGCGGUGACGCUGCAUGCCGUACGUCUGAUGGGUUGUAAGAUCA
#=GR bac.P.gingivalis SS <<<<<<<<<<____>>>>>>>>->>,)))))))]]]]]]]]],,,<<<<-

bac.P.gingivalis         UGUAUACCGGCGCAUGUAGGGUGGCUCGCCCGAUGCCGGGGGGUAGAUCG
#=GR bac.P.gingivalis SS ------<<<<<<------<<<<_aaaa>>>>-->>>>>>------>>>>,

bac.P.gingivalis         CUGGAGCCAUGCGGUGACGCACGGCCAAGAUAAAUGACAGACGCUCUGGC
#=GR bac.P.gingivalis SS ,,,,,<<<<<<<<____>>>>>>>>,,,,,,,,,,}}}}}}}<<<<<<<<

bac.P.gingivalis         UACGUGUGGCCGUGAGUACAGAACCCGGCUUACAGAUCUGCUGCUUUU
#=GR bac.P.gingivalis SS <<____>>>>>>->>>>,,,,,,bbbbbbbb,}-}}}}}}}}}:::::
//
# STOCKHOLM 1.0

#=GS bac.P.hollandica DE converted from brown dataset ct file

bac.P.hollandica         GCGGAGAAGUAGGCGAGGCGGCUGCGGAUUCGGCGGCGAUGCUGACUGAA
#=GR bac.P.hollandica SS ::::{{{{{{{{{-{{{{{{{{{,<<<<<<<<<<<<<___>>>>->>>>>

bac.P.hollandica         UUCGAGGAAAGUCCGGGCUUCCGAAAGACCACACUUGCUGGGUAACGCCC
#=GR bac.P.hollandica SS >>>>,,,,BBB,BBBBB[[[[[---AAAAA-[[[-[[<<<<<_____>>>

bac.P.hollandica         AGUGCGCGUGAGCGUGAGGAUAGUGCCACAGAAAAAUACCGCCCUGGCCC
#=GR bac.P.hollandica SS >><<<<<____>>>>->((---(((((,,,,,,,,,,,<<<<<<<<<<<<

bac.P.hollandica         UUCGGGGUUUCGGUGUGGUGGGUCAGGCUCCUGGAGCCGAACCGCUGUCC
#=GR bac.P.hollandica SS <<<<<<<<<<<<<<<<<<<<<<<<-<<<<<___>>>>>>>>>>>>>>->>

bac.P.hollandica         CUGGAAUCUGUGAGUGAAGGGCUGGGGUAAGGGUGCAAAGGUGCGGUAAG
#=GR bac.P.hollandica SS >>>>>>>>>----->>>>>>>>>>>>>>-->>,,,,,,,<<<<<<_____

bac.P.hollandica         AGCGCACCAGCAGUAUCGAGAGGUGCUGGCUCGGUAAACCCCGGUGGGAC
#=GR bac.P.hollandica SS __>>>>>><<<<<<<<<____>>>>>>>->>,)))--))))]]]]]]]]]

bac.P.hollandica         GCAAGGUCGGAGGAACUAGGGUUGGUCUUUUUCCCGUUCCGUACAGGGUC
#=GR bac.P.hollandica SS ],,,(((,,,,<<<<<--<<<<_aaaaa___>>>>>>>>>,,,<<<<<<<

bac.P.hollandica         AAUCUUCGGGUUGGCGCUGCGGUGUACCGCUAGAGGUGUCUGGUAACAGG
#=GR bac.P.hollandica SS <<<<____>>>>>>>>>>>,,,,,,))),,,,,,<<<<<<<<____>>>>

bac.P.hollandica         CAUUCGAGAUAGAUAGCUGCCCCUAAGUCUGGAGACAGAUGAGGGAACAG
#=GR bac.P.hollandica SS >>>>,,,,,,,,,,}}}}}}}<<<<<<<<<<____>>>>>>>>>>,,,,,

bac.P.hollandica         AACCCGGCUUAUGUCCAACUUCUUCGUUUUC
#=GR bac.P.hollandica SS ,,bbbbbbbb,}-}}}}}}}}}}::::::::
//
# STOCKHOLM 1.0

#=GS bac.P.innocua DE converted from brown dataset ct file

bac.P.innocua         CACAGAGCAGGGUGGUGGGUAACGCCCACCCGGGGUGACCCGCGGGCCAG
#=GR bac.P.innocua SS A:::{{{{,[[[[[<<<<<_____>>>>><<<<<____>>>>->((---(

bac.P.innocua         UGCCACAGAGAACAGACCGCCCCGAUGCGCCGGUUCGCCGACGUGCCGGG
#=GR bac.P.innocua SS ((((,,,,,,,,,,,,<<<<<<<<<<<<<<<<<____>>>>>>>>>>>>>

bac.P.innocua         GUAAGGGUGAAACGGCGGUGUAAGAGACCACCGGCACCGUGAGCGAUCAC
#=GR bac.P.innocua SS >>-->>,,,,,,,<<<<<<_______>>>>>><<<<<<<<<<____>>>>

bac.P.innocua         GGUGGCCAGGUAAACCCCACCCGGAGCAAGACCAGACAGCAGGCGGGUUG
#=GR bac.P.innocua SS >>>>->>,)))--))))]]]]]a,,,,,,<<<<-----<<<<<<<<<<_>

bac.P.innocua         CUCGCCCUUGCCUGCGGGUAGGUCGCUGGAGGCCGUCAGCAAUGACGGUC
#=GR bac.P.innocua SS >>>>>>>-->>>>>>,,,,,}}}}::::::<<<<<<<<____>>>>>>>>

bac.P.innocua         CGAGAUGGAUGACCGUCCCACG
#=GR bac.P.innocua SS ::::::::::::::::::::::
//
# STOCKHOLM 1.0

#=GS bac.P.marinus DE converted from brown dataset ct file

bac.P.marinus         GAAAGCAGGAGAGGUGAUCGCAAUCGAGAUUUAUCGCGUUUCCGCAAUAA
#=GR bac.P.marinus SS {{{{{{{{{-{{{{{{{{{,<<<<<<<<<<<<<<<<<<____>>>>>>>>

bac.P.marinus         ACUCUCGGUUGAGGAAAGUCCGGGCUCCCAGAUGGUCCAACUUGCUGGGU
#=GR bac.P.marinus SS >->>>>>>>>>,,,,BBB,BBBBB[[[[[---AAAAA-[[[-[[<<<<<_

bac.P.marinus         AACUCCCAGUGCGGGUGACCGUGAGGAUAGUGCCACAGAAACACACCGCC
#=GR bac.P.marinus SS ____>>>>><<<<<____>>>>->((---(((((,,,,,,,,,,,<<<<<

bac.P.marinus         GAUGUCUCAUAGAGCACAGGCAAGGGUGCAAAGGUGCGGUAAGAGCGCAC
#=GR bac.P.marinus SS <<<<<-<<___>>>>>>>>>>-->>,,,,,,,<<<<<<_______>>>>>

bac.P.marinus         CAGCAGUAUCGAGAGGUACUGGCUUGGUAAACCCCGGUUGGGUGCAAGGC
#=GR bac.P.marinus SS ><<<<<<<<<____>>>>>>>->>,)))--))))]]]]]]]]]],,,<<<

bac.P.marinus         AAAGGUUUUAGGAUGACCAUUUUGCCUAUUUCCUAUUUAAAGCCGCUCGA
#=GR bac.P.marinus SS ---<<<<<--<<__aaaaa______>>--->>>>>------>>>,,,,,,

bac.P.marinus         GGCUGUUGGAGACAACAGUCCCAGAUAGAUGAUCACCCACUAACCAAUUU
#=GR bac.P.marinus SS <<<<<<<<____>>>>>>>>,,,,,,,,,,}}}}}}}<<<<<<<<<____

bac.P.marinus         UGGAUAGUGAACAGAACCCGGCUUACUUCCUGCUUUC
#=GR bac.P.marinus SS >>>>>>>>>,,,,,,,bbbbbbbb,}-}}}}}}}}}}
//
# STOCKHOLM 1.0

#=GS bac.P.maris DE converted from brown dataset ct file

bac.P.maris         GAGGAAAGUCCGGGCUCCACAGGGCACGGUGGUGGGUAACGCCCACCGUC
#=GR bac.P.maris SS :::::{{{-{{{{{[[[[---AAAA-[[[[[<<<<<_____>>>>><<<<

bac.P.maris         CGCGAGGACAGGGAAAGUGCAACAGAAAGUAAACCGCCGGGCCAGUUCGC
#=GR bac.P.maris SS <____>>>>->((---(((((,,,,,,,,,,,,<<<<<<<<<<<<____>

bac.P.maris         UGGCCAGGUAAGGGUGAAACGGUGCGGUAAGAGCGCACCAGCAGACCGGG
#=GR bac.P.maris SS >>>>>>>>>-->>,,,,,,,<<<<<<_______>>>>>><<<<<<<<<<_

bac.P.maris         UGACCGGUCUGGCUAGGUAAACCCCACCGGGUGCAAGACCAAGCAGGGAG
#=GR bac.P.maris SS ___>>>>>>>>->>,)))--))))]]]]]]]]],,,((((-----(((((

bac.P.maris         CAGUUCUGGUUCGCCAGAACACGGAUCGGCCCGAUCCGUUACGACUUCCG
#=GR bac.P.maris SS ,,<<<<<<<____>>>>>>><<<<<<<_aaaa>>>>>>>,,,,,)))))-

bac.P.maris         GGUCGGUCGCGCGAGGCUGCAGGCAACUGCGGUCCCAGAUAAAUGGCCAC
#=GR bac.P.maris SS ----)))),,,,,,<<<<<<<<____>>>>>>>>,,,,,,,,,,,,,,,,

bac.P.maris         UCUCGACAGAACCCGGCUUA
#=GR bac.P.maris SS ,,,,,,,,,,,}}}}}}}}:
//
# STOCKHOLM 1.0

#=GS bac.P.staleyi DE converted from brown dataset ct file

bac.P.staleyi         GAGGAAAGUCCGGGCUCCACAGGACAGGGUGGUCGAUAACGUCGACCGGU
#=GR bac.P.staleyi SS :::::{{{-{{{{{[[[[---AAAA-[[[[[<<<<<_____>>>>><<<<

bac.P.staleyi         CGUGAGAUCAGGGACAGUGCCACAGAAAACAGACCGCCGCUGCGGGCAUG
#=GR bac.P.staleyi SS <____>>>>->((---(((((,,,,,,,,,,,,<<<<<<<<<<<<<<<<<

bac.P.staleyi         AGCCCCCGUCAAGGUUUGAUUGUCUGCAUGCGGUAAGGGUGAAACGGUGC
#=GR bac.P.staleyi SS <<<<________>>>>>>-->>>>>>>>->>>>>-->>,,,,,,,<<<<<

bac.P.staleyi         GGUAAGAGCGCACCAGCAGUCGAGGCGACUCGGCUGGCUAGGUAAACCCC
#=GR bac.P.staleyi SS <_______>>>>>><<<<<<<<<<____>>>>>>>>->>,)))--))))]

bac.P.staleyi         GCCCGGAGCAAGACCAAGCAGAGAGCAUGUUGUCGGUGUCACAGCCGACA
#=GR bac.P.staleyi SS ]]]]]]]],,,((((-----(((((,,,<<<<<<<<<______>>>>>>>

bac.P.staleyi         GCCGGAAUCGGUUCGGUUUCGUAUGACUCUCGGGUAGGUUGCCGGAGCUA
#=GR bac.P.staleyi SS >><<<<<<<_aaaa>>>>>>>,,,,,)))))-----)))),,,,,,<<<<

bac.P.staleyi         GCGAGCAAUUGCUAGCCUAGAGAAAUGGUCGUCAGACGUUUUCGAUCCGU
#=GR bac.P.staleyi SS <<<<____>>>>>>>>,,,,,,,,,,,,,,,,,<<<<<<<<<<<<____>

bac.P.staleyi         CGAAGAGCCCAACAGAACCCGGCUUA
#=GR bac.P.staleyi SS >>>>>>>>>>>,,,,,,}}}}}}}}:
//
# STOCKHOLM 1.0

#=GS bac.PF101 DE converted from brown dataset ct file

bac.PF101         GAGGAAAGUCCGGGCUCCAUAGGGCAGGGCGCUCGUCGAGACUGGCGGCG
#=GR bac.PF101 SS :::::{{{-{{{{{[[[[---AAAA-[[[[[<<<<<<--<<<<<<<<<__

bac.PF101         GAAGUUCGCCAGUCAAGGCGAGGGAGUUGCUCCGGCGAGAUGCUGGGGCA
#=GR bac.PF101 SS _____>>>>>>>>>-->>>>->><<<<<<<<<<<<<<___>>>>>>>>>>

bac.PF101         ACUUCGGAAAGUGCCACAGAAACCAUACCGCCGUCGGGCUAAGCGGCACU
#=GR bac.PF101 SS >>>->((---(((((,,,,,,,,,,,,<<<<<<<<<<<<<<<<<<<<<<<

bac.PF101         GUGGCUUCCGCUGCCAGCCGCUGCAGUGUUCGCGUUUCCCGGCGGUAAGG
#=GR bac.PF101 SS <<<<<<---<<<___>>>>>>>>>>>>>->>>>>>>>>>>>>>>>>-->>

bac.PF101         GUGAAAUGGUGGGGUAAGAGCCCACCAGCACGACCGCGAGGUCGUGGCUG
#=GR bac.PF101 SS ,,,,,,,<<<<<<_______>>>>>><<<<<<<<<____>>>>>>>->>,

bac.PF101         GGCAAACCCCGCCCGGAGCAAGACCAAAUAGGGGGCGCUAUCAGGUUGCC
#=GR bac.PF101 SS )))--))))]]]]]]]]],,,<<<<-----<<<<<<----<<-<<<_aaa

bac.PF101         CGCCGAUGCCCCCGGGUCGGUCGCUUAGAGAAAUGGUCGCCAGCGUCAGG
#=GR bac.PF101 SS a>>>>>->>>>>>----->>>>,,,,,,,,,,,,,,,,,,,<<<<<<<<<

bac.PF101         GCUAAAACCUGACGCCACAGAACCCGGCUUA
#=GR bac.PF101 SS _______>>>>>>>>>,,,,,,}}}}}}}}:
//
# STOCKHOLM 1.0

#=GS bac.PS1 DE converted from brown dataset ct file

bac.PS1         GAGGAAAGUCCGGGCUCCACGAAACAACGGUGCCGGAUAAUGCCCGGCGG
#=GR bac.PS1 SS :::::{{{-{{{{{[[[[---AAAAA-[[[[[<<<<<_____>>>>><<<

bac.PS1         GGGUGACCCCAGGGAAAGUGCCACACAGAGAGCAGACCGCCCCGGCGCAA
#=GR bac.PS1 SS <<____>>>>->((---(((((,,,,,,,,,,,,,,<<<<<<<<<<____

bac.PS1         GCCAAGGGUAAGGGUGAAAGGGUGCGGCAAGAGCGCACCGCGCGGCUGGU
#=GR bac.PS1 SS >>>>->>>>-->>,,,,,,,<<<<<<_______>>>>>><<<<<<<<<__

bac.PS1         AACAGGCGCGGCACGGCAAACCCCACCGGGAGCAAGACCGAAUAGGGGCG
#=GR bac.PS1 SS __>>>>>>>>->,,)))--))))]]]]]]]]],,,((((------(((((

bac.PS1         GCGUGAGGUUUCGGCCUCAGGGCACGUUUCGGCCCGUCGCCCGGGUUGGU
#=GR bac.PS1 SS ((,<<<<<<____>>>>>><<<<<_aaaaa>>>>>)))))))-----)))

bac.PS1         UGCUUGAGCCGUUCCGCAAGGAUCGGCCUAGAGGAAUGGUCGCCUAUCCC
#=GR bac.PS1 SS ),,,,,,<<<<<<<<____>>>>>>>>,,,,,,,,,,,,,,,,,<<<<<<

bac.PS1         CGCUUGGGGUGGACAGAAUCCGGCUUA
#=GR bac.PS1 SS <____>>>>>>>,,,,,,}}}}}}}}:
//
# STOCKHOLM 1.0

#=GS bac.PS2 DE converted from brown dataset ct file

bac.PS2         GAGGAAAGUGCGGGCUCCACGGAAGCAUGGUGCCGGGUAACGCCCGGCGG
#=GR bac.PS2 SS :::::{{{-{{{{{[[[[----AAAA-[[[[[<<<<<_____>>>>><<<

bac.PS2         GGGCGACCCCAGGGACAGCGCCACAGAGAACAGACCGCCCGCCUACGCGC
#=GR bac.PS2 SS <<____>>>>->((---(((((,,,,,,,,,,,,<<<<<<<<<<<<<<<_

bac.PS2         UAACGCGCUUUAAGCGGGUAAGGGUGAAACGGUGCGGUAAGAGCGCACCG
#=GR bac.PS2 SS ___>>>>->-->>>>>>>>-->>,,,,,,,<<<<<<_______>>>>>><

bac.PS2         CGUUCUCGGCAACGAGAGCGGCACGGCAAGCCCCGCCAGGAGCAAGACCA
#=GR bac.PS2 SS <<<<<<<<____>>>>>>>>->,,)))--))))]]]]]]]]],,,<<<<-

bac.PS2         AAUAGGGACGGCGCUAUGGGCUGCUUCAGGCUCGCCGUCCGGGUAGGUCG
#=GR bac.PS2 SS -----<<<<<<<-----<<<<<_aaaa>>>>>->>>>>>>----->>>>,

bac.PS2         CGCGAGGCGUCCGGCGACGGACGUCCCAGAGGAAUGGUCAUCCAGUCCGC
#=GR bac.PS2 SS ,,,,,<<<<<<<<____>>>>>>>>,,,,,,,,,,,,,,,,,<<<<<<__

bac.PS2         AAGGAUGGACAGAAUCCGGCUUA
#=GR bac.PS2 SS __>>>>>>,,,,,,}}}}}}}}:
//
# STOCKHOLM 1.0

#=GS bac.PS24 DE converted from brown dataset ct file

bac.PS24         GAGGAAAGUCCGGGCUCCACAUAACCACGGUGCCGGGUAACGCCCGGCGG
#=GR bac.PS24 SS :::::{{{-{{{{{[[[[----AAAA-[[[[[<<<<<_____>>>>><<<

bac.PS24         UCGCGCCUCGGGACUGCGCUAUUGCGUGCGAUAGGGGAAGCCAGACAAGC
#=GR bac.PS24 SS <<<<<<<<<<<<<<<<<<<_____________>>>>->>>>>>>>-->>>

bac.PS24         GCGGCAAGGGACAGUGCCACAGAGAGCAGACCGCCUAUGGCCGUCGUCCG
#=GR bac.PS24 SS >>>>>>->((---(((((,,,,,,,,,,,,<<<<<--<<<<<<<<<<<<<

bac.PS24         UUUACGGAUACGUGGCCAGGCAAGGGUGAAAGGGUGCGGCAAGAGCGCAC
#=GR bac.PS24 SS ____>>>>>->>>>>>>>>>>-->>,,,,,,,<<<<<<_______>>>>>

bac.PS24         CGCGCGAUGGGUAACCGGAGCGGCAUGGCAAACCCCACCGGGAGCAAGAC
#=GR bac.PS24 SS ><<<<<<<<<____>>>>>>>>->,,)))--))))]]]]]]]]],,,(((

bac.PS24         CGAAUAGGGACGGCGCGGACUCGCAAGGGUUCAGGGCGUGGUUGUCGCCC
#=GR bac.PS24 SS (------(((((((,,<<<<<<____>>>>>>,<<<<<<_aaaa>>>>>>

bac.PS24         AGUCGUCCGGGUUGGUUGCUAGAGCCGGUCAGCAAUGGCCGGCGUAGAGG
#=GR bac.PS24 SS ,)))))))-----)))),,,,,,<<<<<<<<____>>>>>>>>,,,,,,,

bac.PS24         AAUGGUCGCCCAUCUGCUGAAAGGCAGUGGACAGAACCCGGCUUA
#=GR bac.PS24 SS ,,,,,,,,,,<<<<<<<<____>>>>>>>>,,,,,,}}}}}}}}:
//
# STOCKHOLM 1.0

#=GS bac.PS26 DE converted from brown dataset ct file

bac.PS26         GAGGAAAGUCCGGGCUCCACGGAAACGACGGUGCCGGAUAAUGUCCGGCG
#=GR bac.PS26 SS :::::{{{-{{{{{[[[[-----AAAA-[[[[[<<<<<_____>>>>><<

bac.PS26         AGGGUGACCUUAGGGAAAGUGCCACAGAGAGCAAACCGCCGAUGGUCCUU
#=GR bac.PS26 SS <<<____>>>>->((---(((((,,,,,,,,,,,,<<<<<--<<<<<<<_

bac.PS26         UAAGGGACACAGGCAAGGGUGAAAGGGUGCGGUAAGAGCGCACCGCGCGA
#=GR bac.PS26 SS ___>>>>>->>>>>-->>,,,,,,,<<<<<<_______>>>>>><<<<<<

bac.PS26         CCGGUAACGGAAGCGGCAAGGCAAACCCCACCCGGAGCAAGACCGAAUAG
#=GR bac.PS26 SS <<<____>>>>>>>>->,,)))--))))]]]]]]]]],,,((((------

bac.PS26         GGACUGCGCGCCCGCAAGGGCAGGCCUGUUUCGGGCCGGCAGUCCGGGUU
#=GR bac.PS26 SS (((((((,,<<<<____>>>>,<<<<<_aaaa>>>>>,)))))))-----

bac.PS26         GGUCGCUUGAGCGCGCCCGGCAACGGGCCGCCUAGAGGAAUGGCUGCCGG
#=GR bac.PS26 SS )))),,,,,,<<<-<<<<<____>>>>>>>>,,,,,,,,,,,,,,,,,<<

bac.PS26         UGCGGAUACGGUCGACUUGUGCGAUACCGUCCGCGCCACAGAACCCGGCU
#=GR bac.PS26 SS <<<<<--<<<<<<<_______>>>-->>>>>>>>>>>,,,,,,}}}}}}}

bac.PS26         AA
#=GR bac.PS26 SS }:
//
# STOCKHOLM 1.0

#=GS bac.PS27 DE converted from brown dataset ct file

bac.PS27         GAGGAAAGUCCGGGCUCCACGGAACGCGGUGCCGGGUAACACCCGGCGGG
#=GR bac.PS27 SS :::::{{{-{{{{{[[[[-AAAAAA-[[[[[<<<<<_____>>>>><<<<

bac.PS27         GGCGACCCCAGGGACAGUGCCACAGAGAGCAGACCGCCGAUCGGCGUUUC
#=GR bac.PS27 SS <____>>>>->((---(((((,,,,,,,,,,,,<<<<<--<<<<<<<___

bac.PS27         GACGUCGAGGCAAGGGUGAAAGGGUGCGGCAAGAGCGCACCGCGCGACGG
#=GR bac.PS27 SS _>>>>>>>>>>-->>,,,,,,,<<<<<<_______>>>>>><<<<<<<<<

bac.PS27         GUAACCGAAGCGGCAUGGCAAACCCCACCGGGAGCAAGACCGAAUAGGGG
#=GR bac.PS27 SS ____>>>>>>>>->,,)))--))))]]]]]]]]],,,((((------(((

bac.PS27         CGGCACGAGCCUCGUGCGCAAGCAUGGAGUUCCGGGCAGGAACCGGCCCA
#=GR bac.PS27 SS ((((,,<<<<<<<<<<<____>>>>>>>>>>>,<<<<__aaaaaa>>>>,

bac.PS27         GCCGCCCGGGUUGGUUGCUUGAGGCGUCCGGUGACGGGCGUCCUAGAGGA
#=GR bac.PS27 SS )))))))-----)))),,,,,,<<<<<<<<____>>>>>>>>,,,,,,,,

bac.PS27         AUGAUCGUCGCCGGCUUUCGGGCCGGGACAGAACCCGGCUUA
#=GR bac.PS27 SS ,,,,,,,,,<<<<<<<____>>>>>>>,,,,,,}}}}}}}}:
//
# STOCKHOLM 1.0

#=GS bac.PS31 DE converted from brown dataset ct file

bac.PS31         GAGGAAAGUCCGGGCUCCACGAAACAAGGGUGGCGGGUAACGCCCGCCGG
#=GR bac.PS31 SS :::::{{{-{{{{{[[[[--AAAAAA-[[[[[<<<<<_____>>>>><<<

bac.PS31         CGUUCCUUCGGGGGCGCAAGGGAAAGUGCCACAGAGAGUAUACCGCCGAU
#=GR bac.PS31 SS <<<<<<____>>>>>>>>->((---(((((,,,,,,,,,,,,<<<<<--<

bac.PS31         GAUCCCGGACUUGAUCCGGGAACAGGCAAGGGUGAAAGGGUGCGGUAAGG
#=GR bac.PS31 SS <<<<<<<<<_____>>>>>>>>>>>>>-->>,,,,,,,<<<<<<______

bac.PS31         GCGCACCGGGGGGCUGGCAACAGCCACCGCAUGGCAAACCCCACCCGGAG
#=GR bac.PS31 SS _>>>>>><<<<<<<<<____>>>>>>>>->,,)))--))))]]]]]]]]]

bac.PS31         CAAGGCCGAAUAGGGGCCGCGUGCCCAUCAGCAAUGGUGGGUAGGGGAGU
#=GR bac.PS31 SS ,,,((((------(((((((,<<<<<<<<<____>>>>>>>>><<<<_aa

bac.PS31         UUCGCCCCGAGCGGCCCGGGUUGGCUGCUAAAGCGCCGGAGCAAUCCGGC
#=GR bac.PS31 SS aaaa>>>>,,)))))))-----)))),,,,,,<<<<<<<<____>>>>>>

bac.PS31         GACCAGAUGAAUGGCUGCCACCGCAGGCCCGUCCCGCAAGGGAUACCGCC
#=GR bac.PS31 SS >>,,,,,,,,,,,,,,,,,<<<<<<<<<<<<<<<<____>>>>>>->>->

bac.PS31         UGAGGAGACAGAACCCGGCUUA
#=GR bac.PS31 SS >>>>>>>,,,,,,}}}}}}}}:
//
# STOCKHOLM 1.0

#=GS bac.PS33 DE converted from brown dataset ct file

bac.PS33         GAGGAAAGUCCGGGCACCACAGGGCAGGAUGCGGCUAACGGCCGGCGCCG
#=GR bac.PS33 SS :::::{{{-{{{{{[[[[---AAAA-[[[[[<<<<_____>>>><<<<<_

bac.PS33         UGAGGCGACGGAAAGUGCAACAGAAAGAUACCGCCGAUGGCCCGCGAGGG
#=GR bac.PS33 SS ___>>>>->((---(((((,,,,,,,,,,,<<<<<--<<<<<<____>>>

bac.PS33         CUCAGGCAAGGGUGAAAUGGUACGGUAAGAGCGCACCGCUCCAGCGGCAA
#=GR bac.PS33 SS >->>>>>-->>,,,,,,,<<<<<<_______>>>>>><<<<<<<<<____

bac.PS33         CGUCUGGAGUCGGCAAACCCCAUCCGGUGCAAGACCAAAUAGGGGAGCGU
#=GR bac.PS33 SS >>>->>>>>>,)))--))))]]]]]]]]],,,<<<<------<<<<<<--

bac.PS33         UGGCGUGGCCCGCGUCGCUCCCGGGAUGGUUGCUAGAGGCUGCGGGCAAC
#=GR bac.PS33 SS -<<<<<_aaaa>>>>>>>>>>>----->>>>,,,,,,<<<<<<<<____>

bac.PS33         CGCGGUCCCAGAGGAAUGGCUGUCACGGCGUGAAAGCGCCGACAGAACCC
#=GR bac.PS33 SS >>>>>>>,,,,,,,,,,,,,,,,,,<<<<<<____>>>>>>,,,,,,}}}

bac.PS33         GGCUUA
#=GR bac.PS33 SS }}}}}:
//
# STOCKHOLM 1.0

#=GS bac.PS6 DE converted from brown dataset ct file

bac.PS6         GAGGAAAGUCCGGGCUCCACGGAACGCGGUGCCGGGUAACGCCCGGCGGG
#=GR bac.PS6 SS :::::{{{-{{{{{[[[[--AAAAA-[[[[[<<<<<_____>>>>><<<<

bac.PS6         GGCGACCCCAGGGAAAGUGCCACAGAGAGCAGACCGCCGAUGGCUCCGAA
#=GR bac.PS6 SS <____>>>>->((---(((((,,,,,,,,,,,,<<<<<--<<<<<<<___

bac.PS6         AGGACCACAGGCAAGGGUGAAAGGGUGCGGCAAGAGCGCACCGCGCAGCG
#=GR bac.PS6 SS _>>>>->>>>>>-->>,,,,,,,<<<<<<_______>>>>>><<<<<<<<

bac.PS6         GGCAACCGAAGCGGCACGGCAAACCCCACCGGGAGCAAGACCGAAUAGGC
#=GR bac.PS6 SS <____>>>>>>>>->,,)))--))))]]]]]]]]],,,((((------((

bac.PS6         ACGCGAUGGGCUUAGGCCCGGGGCAGGAACCGGCCCUUUUCGCGUGCGGG
#=GR bac.PS6 SS ((((((,<<<<____>>>><<<<<<_aaaaa>>>>>>,,))))))))---

bac.PS6         UUGGUUGGUUGAGGCCGUCGGCAACGCCGGUGGUAGAGGAAUGAUCGUCA
#=GR bac.PS6 SS --)))),,,,,,<<<<<<<<____>>>>>>>>,,,,,,,,,,,,,,,,,<

bac.PS6         CUGUCCUUCGGGGCAGAACAGAACCCGGCUUA
#=GR bac.PS6 SS <<<<<<____>>>>>>>,,,,,,}}}}}}}}:
//
# STOCKHOLM 1.0

#=GS bac.PS8 DE converted from brown dataset ct file

bac.PS8         GAGGAAAGUCCGGGCAACACAGAGCAGGAUACUUCUUAACGAGAAGCAGU
#=GR bac.PS8 SS :::::{{{-{{{{{[[[[---AAAA-[[[[[<<<<<_____>>>>><<<<

bac.PS8         UCGCGAGGGCUGAGUAGUGUAACAGAAAAUAACCGCCACACUUCGGUUUG
#=GR bac.PS8 SS <<____>>>>>>((--(((((,,,,,,,,,,,<<<<<<<<<____>>>>>

bac.PS8         GUAAGGGUGAAAAGGUGGGGUAAGAGCCUACCGUAGCGGCCGUAAUUCCG
#=GR bac.PS8 SS >>-->>,,,,,,,<<<<<<_______>>>>>><<<<<<<<<____>>>>>

bac.PS8         CUAGCCGUACGCCUUAUGGGUUGUAAGAUCAUGUACACCGACGCAUGUAG
#=GR bac.PS8 SS >>>->,,)))))))]]]]]]]]],,,<<<<-------<<<<<<----<<<

bac.PS8         AGUGACUCGCUCGAUGUCGGGGGGUAGAUCGCUAGAGUUGCGUAGUGAUA
#=GR bac.PS8 SS <<<_aaaa>>>>>>>>>>>>------>>>>,,,,,,<<<<<<<<____>>

bac.PS8         CGUAAUCGAGAUAAAUGGCAGACGUUGUGCUUGCACAAUACAGAAUCCGG
#=GR bac.PS8 SS >>>>>>,,,,,,,,,,,,,,,,,<<<<<<____>>>>>>,,,,,,}}}}}

bac.PS8         CUUA
#=GR bac.PS8 SS }}}:
//
# STOCKHOLM 1.0

#=GS bac.Prochlorococcus-NATL1 DE converted from brown dataset ct file

bac.Prochlorococcus-NATL1         UUGAGGAAAGUCCGGGCUCCUAUUUGGCCAGGCUUGCUGGGUAAUUCCCA
#=GR bac.Prochlorococcus-NATL1 SS :::::::{{{-{{{{{[[[[[---AAAAA-[[[-[[<<<<<_____>>>>

bac.Prochlorococcus-NATL1         GUGCGGGUGACCGUGAGGAUAGUGCCACAGAAACACACCGCCUAAUGCUU
#=GR bac.Prochlorococcus-NATL1 SS ><<<<<____>>>>->((---(((((,,,,,,,,,,,<<<<<--<<<<<<

bac.Prochlorococcus-NATL1         AAUGGGGAAAUCCCAACAAGCGCGGCAAGGGUGCAAAGGUGCGGUAAGAG
#=GR bac.Prochlorococcus-NATL1 SS <<<<<<<___>>>>>>>>>>>>>>>>-->>,,,,,,,<<<<<<_______

bac.Prochlorococcus-NATL1         CGCACCAGCAGCAUCGAGAGGUGCUGGCUAGGUAAACCCCGGCCAGGAGC
#=GR bac.Prochlorococcus-NATL1 SS >>>>>><<<<<<<<<____>>>>>>>->>,)))--))))]]]]]]]]]],

bac.Prochlorococcus-NATL1         AAGGCGAGGGGCACUGGAUGGCCAUAGACCUUGUCCCUGUAGAGAGCCGC
#=GR bac.Prochlorococcus-NATL1 SS ,,<<<--<<<<<<--<<<_aaaaa___>>>->>>>>>-------->>>,,

bac.Prochlorococcus-NATL1         UUGAGGCUAGCGGUAACGUUAGUCCCAGAUAGAUGAUUGCCCAUUCCCUU
#=GR bac.Prochlorococcus-NATL1 SS ,,,,<<<<<<<<____>>>>>>>>,,,,,,,,,,,,,,,,,<<<<<<<<<

bac.Prochlorococcus-NATL1         UCUAAAGAAAGAGGAAAGAACAGAACCCGGCUU
#=GR bac.Prochlorococcus-NATL1 SS -<_____>>>>>>->>>>,,,,,,,}}}}}}}}
//
# STOCKHOLM 1.0

#=GS bac.Prochlorococcus-TAK9803-2 DE converted from brown dataset ct file

bac.Prochlorococcus-TAK9803-2         CUGAGGAAAGUCCGGGCUCCCAUAUGGUCAGGCUUGCUGGGUAAUUCCCA
#=GR bac.Prochlorococcus-TAK9803-2 SS :::::::{{{-{{{{{[[[[[---AAAAA-[[[-[[<<<<<_____>>>>

bac.Prochlorococcus-TAK9803-2         GUGCGGGCAACCGUGAGGAUAGUGCCACAGAAACAUACCGCCUAAUACUU
#=GR bac.Prochlorococcus-TAK9803-2 SS ><<<<<____>>>>->((---(((((,,,,,,,,,,,<<<<<--<<<<__

bac.Prochlorococcus-TAK9803-2         UAUGUAUGGCAAGGGUGCAAGGGUGUGGUAAGAGCGCACCAGCAACAUUG
#=GR bac.Prochlorococcus-TAK9803-2 SS ___>>>>>>>-->>,,,,,,,<<<<<<_______>>>>>><<<<<<<<<_

bac.Prochlorococcus-TAK9803-2         AGAAGUGUUGGCUAGGUAAACCCCGGCUGGGAGCAAGGCUUAGUAGAUUU
#=GR bac.Prochlorococcus-TAK9803-2 SS ___>>>>>>>->>,)))--))))]]]]]]]]]],,,<<<--<<<<<<-<<

bac.Prochlorococcus-TAK9803-2         AUGACCAUUGCACAAUCUGCUUUUAAGCGCCGCUUGAGACUGUGAAGUAA
#=GR bac.Prochlorococcus-TAK9803-2 SS <_aaaaa___>>>-->>>>>>------->>>,,,,,,<<<<<-<<<____

bac.Prochlorococcus-TAK9803-2         UUCCAGUUCUAGAUAGAUGAUUGCCCAUCUUAUUAAAGAUGAACAGAACC
#=GR bac.Prochlorococcus-TAK9803-2 SS >>>>>>>>,,,,,,,,,,,,,,,,,<<<<<<____>>>>>>,,,,,,,}}

bac.Prochlorococcus-TAK9803-2         CGGCUUAC
#=GR bac.Prochlorococcus-TAK9803-2 SS }}}}}}::
//
# STOCKHOLM 1.0

#=GS bac.Pseudoanabaena-PCC6903 DE converted from brown dataset ct file

bac.Pseudoanabaena-PCC6903         GAAAGAGUAAGCGAGCAGUUGCGAAAUUAGUCUUAAAGUAUAAUGAAAAU
#=GR bac.Pseudoanabaena-PCC6903 SS ::{{{{{{{{{{{{{{{{{{,<<<<<<<<<<<<<<<<<<<-<<<____>>

bac.Pseudoanabaena-PCC6903         UUGCUUUAAGUACGGAUUUUGAGGAAAGUCCGGGCUUCCAAGAAGAUCAG
#=GR bac.Pseudoanabaena-PCC6903 SS >>>>>>>>>>->>>>>>>>>>,,,,BBB,BBBBBAAAAA,,{{{{{{{,[

bac.Pseudoanabaena-PCC6903         GCUGCUGGAUAACGCCCAGUGCGAGCAAUCGUGAGGAUAGUGCCACAGAA
#=GR bac.Pseudoanabaena-PCC6903 SS [[[[<<<<<_____>>>>><<<<<____>>>>->((---(((((,,,,,,

bac.Pseudoanabaena-PCC6903         AGAUACCGCCUAACUUCGGUUAGGUAAGGGUGCAAAGGUGUGUUAAGAGC
#=GR bac.Pseudoanabaena-PCC6903 SS ,,,,,<<<<<<<<<____>>>>>>>-->>,,,,,,,<<<<<<_______>

bac.Pseudoanabaena-PCC6903         GCACCAGCAGGGUCGUGAGGCUCUGGCUCGGUAAACCCCAGUCGGAAGCA
#=GR bac.Pseudoanabaena-PCC6903 SS >>>>><<<<<<<<<____>>>>>>>->>,)))--))))]]]]]aaaaa,,

bac.Pseudoanabaena-PCC6903         AGGCGAGAGGAAAUAAGCGUUGCGAUCUUCAAUAGACCUUAUUUCCGUGA
#=GR bac.Pseudoanabaena-PCC6903 SS ,<<<----<<<<<<<<--<<<<_>>>>>>>--->>>>->>>>}}}},,,<

bac.Pseudoanabaena-PCC6903         CUUAACUGCGUUUAGUGCGCGAAAGCGUGGCAAGCGUAGUUAAGUGUGUG
#=GR bac.Pseudoanabaena-PCC6903 SS <<<<<<<<<<<<<--<<<<<____>>>>>-->>>>>>>>>>>>>>,,,,}

bac.Pseudoanabaena-PCC6903         CCGCAAGAGGUAUUUGGUAACAAAUAUCCCAGAUAGAUAACCGCUAGGGC
#=GR bac.Pseudoanabaena-PCC6903 SS }},,,,,,<<<<<<<<____>>>>>>>>,,,,,,,,,,}}}}}}}<<<<-

bac.Pseudoanabaena-PCC6903         AGUUGUUAUCAACUCCCAAAACAGAACCCGGCUUAUGUCUUACUCUUUCU
#=GR bac.Pseudoanabaena-PCC6903 SS <<<<<____>>>>>>>>>,,,,,,,,bbbbbbbb,}}-}}}}}}}}}:::
//
# STOCKHOLM 1.0

#=GS bac.R.capsulatus DE converted from brown dataset ct file

bac.R.capsulatus         GCGGAAGACCGGAUGACCGCGGCGGCCCAUAGCUCCGUUUUUCGGAUAGC
#=GR bac.R.capsulatus SS {{{{{{{{{{{{{{{{{{,<<<<<<<<<<<<<<<<<<_____>>>>>>>>

bac.R.capsulatus         UGGGCCUCCGAGGAAAGUCCGGACUCCAUGAAGCAACGGUGCCGGGUAAC
#=GR bac.R.capsulatus SS >>>>>>>>>>,,,,BBB,BBBBB[[[[--AAAAAA-[[[[[<<<<<____

bac.R.capsulatus         GCCCGGCGGGGGCAACCCCAGGGAAAGCGCCACAGAGAACAGACCGCCCC
#=GR bac.R.capsulatus SS _>>>>><<<<<____>>>>->((---(((((,,,,,,,,,,,,<<<<<<<

bac.R.capsulatus         GCUUGCGGGGUGAGGGUGAAACGGUGGGGUAAGAGCCCACCGCGGGACUG
#=GR bac.R.capsulatus SS <____>>>>>>-->>,,,,,,,<<<<<<_______>>>>>><<<<<<<<<

bac.R.capsulatus         GCAACAGGACCGGCACGGCAAGCCCCACCGGGAGCAACGCCGAAUAGGGA
#=GR bac.R.capsulatus SS ____>>>>>>>>->,,)))--))))]]]]]]]]],,,((((------(((

bac.R.capsulatus         UGCCGCGCCGCAACCGGAAACGGGGGACGGCAGGGGAGCUUCGCCCCGAG
#=GR bac.R.capsulatus SS ((((,,<<<<<<<<<<____>>>>>->>>>>,<<<<_aaaaaa>>>>,,)

bac.R.capsulatus         GUGUCCGGGUUGGCGGCUUGAGGCUGCGGGUGACCGCAGACCCAGAGGAA
#=GR bac.R.capsulatus SS ))))))-----)))),,,,,,<<<<<<<<____>>>>>>>>,,,,,,,,,

bac.R.capsulatus         UGGUCAUCCAGGGGGCAACCCCGGACAAAAUCCGGCUUACAGGUCUUCCG
#=GR bac.R.capsulatus SS ,}}}}}}}<<<<<<____>>>>>>,,,,,,bbbbbbbb,}-}}}}}}}}}

bac.R.capsulatus         CGCGC
#=GR bac.R.capsulatus SS }::::
//
# STOCKHOLM 1.0

#=GS bac.R.palustris DE converted from brown dataset ct file

bac.R.palustris         UCAGUCGGCCGGACGGCCGCUCCGGCAAGUGCCGAAAGGCCGCCGGGGAG
#=GR bac.R.palustris SS {{{{{{{{{{{{{{{{{{,<<<<<<<--<-<<<____>>>>>>>>>>>,,

bac.R.palustris         GAAAGUCCGGGCUCCAUCGACAUACGGUGCCGGAUAACGUCCGGCGGGGG
#=GR bac.R.palustris SS ,,BBB,BBBBB{{{{-AAAAAAA-{{{{{<<<<<_____>>>>><<<<<_

bac.R.palustris         CGACCCCAGGGAAAGUGCCACAGAGAACGAACCGCCCGCCUUCGCAGCUU
#=GR bac.R.palustris SS ___>>>>->[[---[[[[[,,,,,,,,,,,,((((((((((((<<<<<__

bac.R.palustris         CGCUGCUUCGGCGCGGCAAGCCCUCGGGCUCGCUGCGCCAUAACCCGCAA
#=GR bac.R.palustris SS _>>>>><<<<<<<<<<<<<<<<____>>>>>>>>>>>>>>>><<<<____

bac.R.palustris         GGGUGAAGGCGAGUAAGGGUGAAAAGGUGCGGUAAGAGCGCACCGCGUCG
#=GR bac.R.palustris SS >>>>))))))))))--)),,,,,,,<<<<<<_______>>>>>><<<<<<

bac.R.palustris         CCGGCAACGGGGACGGCAUGGUAAACCCCACCGGGAGCAAAACCGAAUAG
#=GR bac.R.palustris SS <<<____>>>>>>>>->,,]]]--]]]]}}}}}}}}},,,((((------

bac.R.palustris         GGACGGCAUCGCGGAUAGUUCGCUGCUCGCAGCGAUAACUCCGCAGGGCG
#=GR bac.R.palustris SS (((((((,,,<<<<<--<<<<<<<<____>>>>>-->>>>>>>>,<<<<_

bac.R.palustris         AUGUCAGGCUCGCCGUCCGGGUAGGUUGCUCGAGGCGCUGUGCAAACAGU
#=GR bac.R.palustris SS aaaaaaa>>>>)))))))-----)))),,,,,,<<<<<<<<____>>>>>

bac.R.palustris         GUCCCAGAGGAAUGGCCGUCGCGCAUCGCCUCCGCAAGGAAGCGGUGCCC
#=GR bac.R.palustris SS >>>,,,,,,,,,,}}}}}}}<<<<<<<<<<<<<____>>>>>>>>>>>--

bac.R.palustris         UCACAGAACCCGGCUUACAGGCCGGCUGA
#=GR bac.R.palustris SS >>,,,,,,bbbbbbbb,}-}}}}}}}}}}
//
# STOCKHOLM 1.0

#=GS bac.R.prowazekii DE converted from brown dataset ct file

bac.R.prowazekii         CUAAAUGGUCGUGCAGUUGCGUGAUGAUAAUCACGAGGAAAGUCCGGACU
#=GR bac.R.prowazekii SS {{{{{{{{{{{{{{{{{{,<<<<<<____>>>>>>,,,,BBB,BBBBB[[

bac.R.prowazekii         CUAUAGAGGUAUGGUGCCGGUUAACAUCCGGCAGAGUAUUAUUACUUUAG
#=GR bac.R.prowazekii SS [[-AAAAAAA-[[[[[<<<<<_____>>>>><<<<<<<____>>>>>>->

bac.R.prowazekii         GGCUAGUACCACAGAAAAUAUACCGCCGAGUAUUUCGGUAAGGGUGAAAA
#=GR bac.R.prowazekii SS ((---(((((,,,,,,,,,,,,<<<<<<<<___>>>>>>-->>,,,,,,,

bac.R.prowazekii         GGUGUGGUAAGAGCACACCGGUAAGUUGGCAACAAGUUACGCAUGGUUAA
#=GR bac.R.prowazekii SS <<<<<<_______>>>>>><<<<<<<<<____>>>>>>>>->,,)))--)

bac.R.prowazekii         CCCCACCAAGAGCAAGAUCAAAUAGGCAUUACAGAAUUUAAAUAUUUAUU
#=GR bac.R.prowazekii SS )))]]]]]]]]],,,((((------((((((((<<<<<<<<<<____>>>

bac.R.prowazekii         UAAGUUCCUGGGUUACCUCUAAUCGGAUUGUAAUGCGGGUAGAUCGCUUG
#=GR bac.R.prowazekii SS >>>>>>><<<<<_aaaaaaa_>>>>>,,))))))))-----)))),,,,,

bac.R.prowazekii         AGGUAAACGGUAACGUUUAUCCUAGAUAAAUAACUGCAAUGAAUUAAUAU
#=GR bac.R.prowazekii SS ,<<<<<<<<____>>>>>>>>,,,,,,,,,,}}}}}}}<<<<<<____>>

bac.R.prowazekii         UCAUACAGAAUCCGGCUUAUAGACCAGAUGAGCAG
#=GR bac.R.prowazekii SS >>>>,,,,,,bbbbbbbb,}-}}}}}}}}}}::::
//
# STOCKHOLM 1.0

#=GS bac.R.rubrum DE converted from brown dataset ct file

bac.R.rubrum         CCAGUCGGCCGGAUGGCCGCUCUCCGUCAUCGUCCCCGGGCCACCCCCGA
#=GR bac.R.rubrum SS {{{{{{{{{{{{{{{{{{,<<<<<<<--<<<<<<<<<<<<_____>>>>>

bac.R.rubrum         UGGACCGUCGGGGGGAGGAAAGUCCGGGCUCCACGGGAACACGGUGCCGG
#=GR bac.R.rubrum SS ->>>>>>>>>>>>>>,,,,BBB,BBBBB[[[[----AAAA-[[[[[<<<<

bac.R.rubrum         GUAACGCCCGGCGGGGGCGACCCUAGGGAAAGUGCCACAGAGAGCAAACC
#=GR bac.R.rubrum SS <_____>>>>><<<<<____>>>>->((---(((((,,,,,,,,,,,,<<

bac.R.rubrum         GCCGGCCUAUACGGCCGGUAAGGGUGAAAGGGUGCGGUAAGAGCGCACCG
#=GR bac.R.rubrum SS <<<<<<<_____>>>>>>>-->>,,,,,,,<<<<<<_______>>>>>><

bac.R.rubrum         CCUGCCCGGCAACGGGGAGGGCAUGGUAAACCCCACCGGGAGCAAGAUCG
#=GR bac.R.rubrum SS <<<<<<<<____>>>>>>>>->,,)))--))))]]]]]]]]],,,((((-

bac.R.rubrum         AAUAGGGACGGCACGCCCCGGUUUUCCGGGGCAAGCGGCGUUUCCGCGCC
#=GR bac.R.rubrum SS -----(((((((,,<<<<<<<____>>>>>>>,,<<<<_aaaa>>>>,,,

bac.R.rubrum         GCCGUCCGGGUAGUAUCGCGCGAGGCGUCCGGUAACGGGCGUCCCAGAUG
#=GR bac.R.rubrum SS )))))))-----)-))),,,,,,<<<<<<<<____>>>>>>>>,,,,,,,

bac.R.rubrum         AAUGGCCAUCCCCGUCGUCGCGUCCCUUGCGGGAUACGGCCGGCGUGGAC
#=GR bac.R.rubrum SS ,,,}}}}}}}<<<<<<<<<<<<<<<<____>>>>>>>>>->>>>>->>,,

bac.R.rubrum         AGAACCCGGCUUACAGGCCGUCUGGCGGU
#=GR bac.R.rubrum SS ,,,,bbbbbbbb,}-}}}}}}}}}}::::
//
# STOCKHOLM 1.0

#=GS bac.Rr327 DE converted from brown dataset ct file

bac.Rr327         GAGGAAAGUCCGGGCUCCACAGGGCAGGGUGCCAGCUAACGGCUGGGCGG
#=GR bac.Rr327 SS :::::{{{-{{{{{[[[[---AAAA-[[[[[<<<<<_____>>>>><<<<

bac.Rr327         GGUAACCCGACGGAAUAGUGCAACAGAGAGCAGACCGCCGCUUCGCUGCU
#=GR bac.Rr327 SS <____>>>>->((----(((((,,,,,,,,,,,,<<<<<<<<-<<<<<__

bac.Rr327         CCGGCAGCGGGCGGUAAGGGUGAAACGGUGGGGUAAGAGCCCACCAGUGC
#=GR bac.Rr327 SS ___>>>>>->>>>>>-->>,,,,,,,<<<<<<_______>>>>>><<<<<

bac.Rr327         CCCUGGAGACAGGGGGAGCUAGGUAAACCCCACCCGGUGCAAGGCCUACG
#=GR bac.Rr327 SS <<<<<____>>>>>>>>->>,)))--))))]]]]]]]]],,,((((,,<<

bac.Rr327         UGAGGGCAUGCCCUCGCGCACCCCAGGGAGAGCUUGCCCGGCUCGCUUAC
#=GR bac.Rr327 SS <<<<<<____>>>>>>>>,,,<<<<<<--<<<<<_aaaa>>>>>----->

bac.Rr327         CUGGAGGGAUUGGCCGCUCGAGGUCGCUGGCGACAGCGAUCCCAGAUAGA
#=GR bac.Rr327 SS >>>>>,,,,,,)))),,,,,,<<<<<<<<____>>>>>>>>,,,,,,,,,

bac.Rr327         UGACCGUGGAAACAGAAUCCGGCUUA
#=GR bac.Rr327 SS ,,,,,,,,,,,,,,,,,}}}}}}}}:
//
# STOCKHOLM 1.0

#=GS bac.Rr368 DE converted from brown dataset ct file

bac.Rr368         GAGGAAAGUCCGGGCACCGCAGGGCAGGAUGCCAGCUAACGGCUGGUCGG
#=GR bac.Rr368 SS :::::{{{-{{{{{[[[[---AAAA-[[[[[<<<<<_____>>>>><<<<

bac.Rr368         CGAGUCGAGCACCCGCACGCGCGCCUUGGCGUGUAGGAAGCGGCGAAGCC
#=GR bac.Rr368 SS <---<<<-----<<<<-<<<<<<<____>>>>>>>---->>>>>>>->>>

bac.Rr368         GAAGGAAAGUGCCACAGAAACCAGACCGCCAUUCCCGGACAGCCCCGGCG
#=GR bac.Rr368 SS >->((---(((((,,,,,,,,,,,,<<<<<<<<<<<<------<<<<___

bac.Rr368         CGGGCGGGAGUGGUCAGGGUGAAACGGUGCGGUAAGAGCGCACCAGGCUC
#=GR bac.Rr368 SS >>>>>>>>>>>>>>-->>,,,,,,,<<<<<<_______>>>>>><<<<<<

bac.Rr368         CCCGGAGACGGCGAGCGCUGGUAAACCCCAUCCGGUGCAAGACCCGACAG
#=GR bac.Rr368 SS <<<<____>>>>>>>>->>)))--))))]]]]]]]]],,,<<<<------

bac.Rr368         UGCGGUAUGGAACGGCCCGUUCCUUUGACCGCCAGGAUGGUCGCUAGAGG
#=GR bac.Rr368 SS -<<<<<--<<<<<_aaaa>>>>>---->>>>>------>>>>,,,,,,<<

bac.Rr368         CGCGCGGCGACGUGCGUCCCAGAGAGAUGACCGUGACCCCACGCGAGUGG
#=GR bac.Rr368 SS <<<<<<____>>>>>>>>,,,,,,,,,,,,,,,,,<<<<<<<____>>>>

bac.Rr368         GCCACAGAAUCCGGCUUA
#=GR bac.Rr368 SS >>>,,,,,}}}}}}}}::
//
# STOCKHOLM 1.0

#=GS bac.S.azurea-K161T DE converted from brown dataset ct file

bac.S.azurea-K161T         GAGGAAAGUCCGGGCUCCACAGGGCAGGGUGGUUGCUAACAGCAACCCGG
#=GR bac.S.azurea-K161T SS :::::{{{-{{{{{[[[[---AAAA-[[[[[<<<<<_____>>>>><<<<

bac.S.azurea-K161T         GGUGACCCGCGGGACAGUGCCACAGAGAACAGACCGCCCGGCCGUCUCGG
#=GR bac.S.azurea-K161T SS <____>>>>->((---(((((,,,,,,,,,,,,<<<<<<<<<<_____>>

bac.S.azurea-K161T         CCGGGUAAGGGUGAAACGGUGGUGUAAGAGACCACCAGCGCCUCGGGUGA
#=GR bac.S.azurea-K161T SS >>>>>>-->>,,,,,,,<<<<<<_______>>>>>><<<<<<<<<<____

bac.S.azurea-K161T         CCGGGGCGGCUCGGUAAACCCCACCCGGAGCAAGGCCAAGAGGGAGCCGC
#=GR bac.S.azurea-K161T SS >>>>>>>>->>,)))--))))]]]]]]]]],,,((((,,,,<<<<<<<__

bac.S.azurea-K161T         GAGGCUCCUGCGCAGGCGUUCGAGGGCGGCCCGUCCGAUGCCUGCGGGUA
#=GR bac.S.azurea-K161T SS __>>>>>>>,,<<<<<<<---<<<<<<_aaaa>>>>>>>>>>>>>,,,,,

bac.S.azurea-K161T         GGCCGCUGGAGCCUGUCGGCGACGGCAGGCCAAGAUGGAUGGUCGCCCAG
#=GR bac.S.azurea-K161T SS )))),,,,,,<<<<<<<<____>>>>>>>>,,,,,,,,,,,,,,,,,<<<

bac.S.azurea-K161T         CGUCCGCCGCGAGGCGGGCGUGGACAGAACCCGGCGUAG
#=GR bac.S.azurea-K161T SS <<<<<<<<____>>>>>>>>>>>,,,,,,}}}}}}}}::
//
# STOCKHOLM 1.0

#=GS bac.S.bikiniensis DE converted from brown dataset ct file

bac.S.bikiniensis         CGAGCCGGGCGGGCGGCCGCGUGGGGGUCUUCGGACCUCCCCGAGGAACG
#=GR bac.S.bikiniensis SS {{{{{{{{{{{{{{{{{{,<<<<<<<<<<____>>>>>>>>>>,,,,BBB

bac.S.bikiniensis         UCCGGGCUCCACAGAGCAGGGUGGUGGCUAACGGCCACCCGGGGUGACCC
#=GR bac.S.bikiniensis SS ,BBBBB[[[[---AAAA-[[[[[<<<<<_____>>>>><<<<<____>>>

bac.S.bikiniensis         GCGGGACAGUGCCACAGAAAACAGACCGCCGGGGACCUCGGUCCUCGGUA
#=GR bac.S.bikiniensis SS >->((---(((((,,,,,,,,,,,,<<<<<<<<<<<____>>>>>>>>>-

bac.S.bikiniensis         AGGGUGAAACGGUGGUGUAAGAGACCACCAGCGCCUGAGGCGACUCAGGC
#=GR bac.S.bikiniensis SS ->>,,,,,,,<<<<<<_______>>>>>><<<<<<<<<<____>>>>>>>

bac.S.bikiniensis         GGCUAGGUAAACCCCACUCGGAGCAAGGUCAAGAGGGGACACCCCGGUGU
#=GR bac.S.bikiniensis SS >->>,)))--))))]]]]]]]]],,,((((,,,,<<<<<<<<____>>>>

bac.S.bikiniensis         CCCUGCGCGGAUGUUCGAGGGCUGCUCGCCCGAGUCCGCGGGUAGACCGC
#=GR bac.S.bikiniensis SS >>>>,,<<<<<<----<<<<<<_aaaa>>>>>>>>>>>>,,,,,)))),,

bac.S.bikiniensis         ACGAGGCCGGCGGCAACGCCGGCCCUAGAUGGAUGGCCGUCGCCCCGACG
#=GR bac.S.bikiniensis SS ,,,,<<<<<<<<____>>>>>>>>,,,,,,,,,,}}}}}}},<<<<<-<<

bac.S.bikiniensis         ACCGCGAGGUCCCGGGGACAGAACCCGGCGUACAGCCCGACUCGUCUG
#=GR bac.S.bikiniensis SS <<<____>>>>>>>>>>,,,,,,bbbbbbbb,}-}}}}}}}}}}::::
//
# STOCKHOLM 1.0

#=GS bac.S.polymorpha DE converted from brown dataset ct file

bac.S.polymorpha         CACGGAAACCACGGUGCCGGAUAACGUCCGGCGGCUUCGGGAAACCGGAG
#=GR bac.S.polymorpha SS A:{{{{{-{{,[[[[[<<<<<_____>>>>><<<<<<<<<____>>>>>>

bac.S.polymorpha         UCAGGGAAAGUGCCACAGAGAGCAGACCGCCAAAGGCUUCGGCCCGGCGA
#=GR bac.S.polymorpha SS >>->((---(((((,,,,,,,,,,,,<<<<<______________>>>>-

bac.S.polymorpha         AAGGUGAAAGGGUGCGGUAAGAGCGCACCGCGCGGACGGCAACGGACGCG
#=GR bac.S.polymorpha SS -->,,,,,,,<<<<<<_______>>>>>><<<<<<<<<____>>>>>>>>

bac.S.polymorpha         GCACGGCAAACCCCACCGGGAGCAAGGUCGAAUAGGGAUGGCAAGAGGUG
#=GR bac.S.polymorpha SS ->,,)))--))))]]]]]a,,,,,,<<<<------<<<<<<---AAA---

bac.S.polymorpha         ACUCAGGGCUGGUUUCCGGCCCCGCCGUCCGGGUUGACUGCUUGAGCGUC
#=GR bac.S.polymorpha SS -aaa-<<<<_>>->>>>>>>>>-->>>}}}-----}}}}::::::<<<<<

bac.S.polymorpha         CGGGCAACCGGCCGCCUAGAGGAAUGAUCGCCCAUCCCCUGUCAAAAGGG
#=GR bac.S.polymorpha SS <<<____>>>>>>>>:::::::::::::::::<<<<<--<________>>

bac.S.polymorpha         GUGG
#=GR bac.S.polymorpha SS >>>>
//
# STOCKHOLM 1.0

#=GS bac.SM-A01 DE converted from brown dataset ct file

bac.SM-A01         GAGGAAAGUCCGGGCUCCGCAGGGCAGGGUGCCGGAUAACGUCCGGCGGG
#=GR bac.SM-A01 SS :::::{{{-{{{{{[[[[---AAAA-[[[[[<<<<<_____>>>>><<<<

bac.SM-A01         AGCAAUCCUAGGGACAGUGCCACAGAAAUGAGGACCGCCGAUGGUGUCGG
#=GR bac.SM-A01 SS <____>>>>->((---(((((,,,,,,,,,,,,,<<<<<--<<<<<<<<<

bac.SM-A01         CAAUGCCGGCACACAGGCAAGGAUGCAACGGUGCGGUAAGAGCGCACCAG
#=GR bac.SM-A01 SS <___>>>>>>>>->>>>>-->>,,,,,,,<<<<<<_______>>>>>><<

bac.SM-A01         CAACCCGGGAACGGGUUGGCUAGGUAAACCCCACCUGGAGCAAGACCGGA
#=GR bac.SM-A01 SS <<<<<<<____>>>>>>>->>,)))--))))]]]]]]]]],,,<<<<---

bac.SM-A01         UAGGAGUGCGCACGUGGUGGCCCGCCACGCACUCGGGUAGGUUGCUUGAG
#=GR bac.SM-A01 SS ---<<<<<<----<<<<<_aaaa>>>>>>>>>>>----->>>>,,,,,,<

bac.SM-A01         CCAAUUGGCAACAGUUGGCCUAGAUAGAUGAUUGCCACUCCAUUCGUGCG
#=GR bac.SM-A01 SS <<<<<<<____>>>>>>>>,,,,,,,,,,,,,,,,,<<<<<---<<<<<<

bac.SM-A01         AGGCAGACGGGUGAAAUGACCGAGAGCGAGUUGCUUAUCGGAUUUUGCGG
#=GR bac.SM-A01 SS <<<<<<<<<<<<<<<<<--<<<<<<<<_____>>>>->>>>>>>>>>>>>

bac.SM-A01         ACCUGCCGCUUGGAGCACAGGAGCACAGAAUCCGGCUUA
#=GR bac.SM-A01 SS >>>>>>>>----->>>>>>>>>>>,,,,,,}}}}}}}}:
//
# STOCKHOLM 1.0

#=GS bac.SM-A04 DE converted from brown dataset ct file

bac.SM-A04         GAGGAAAGUCCGGGCUCCACAGGGCAGGAUGGUCCUUAACGGGGACCGGG
#=GR bac.SM-A04 SS :::::{{{-{{{{{[[[[---AAAA-[[[[[<<<<<_____>>>>><<<<

bac.SM-A04         GGCGACCCCAGGGAAAGUGCCACAGAGAGUAGACCGCCCGCCAAGGCCUG
#=GR bac.SM-A04 SS <____>>>>->((---(((((,,,,,,,,,,,,<<<<<<<<<<<<<<___

bac.SM-A04         GCCGUGGCGUGGUAAGGGUGAAAGGGUGAGGCAAGAGCUCACCAGUGCCG
#=GR bac.SM-A04 SS >>>>->>>>>>>>-->>,,,,,,,<<<<<<_______>>>>>><<<<<<<

bac.SM-A04         GCGGUGACGUCGGCAGCUCGGUAAACCCCAUCCGGAGCAAGGCCAAAUAG
#=GR bac.SM-A04 SS <<<____>>>>>>>>->>,)))--))))]]]]]]]]],,,<<<<------

bac.SM-A04         GGGAGUGAUUGAGGACGGCCCGUUCGAGACUCCCGGGUCAGGCUGCUUGA
#=GR bac.SM-A04 SS <<<<<<---<<<<<<<_aaaa>>>>>>>>>>>>>------>>>>,,,,,,

bac.SM-A04         GGCCAUCGGCAACGGUGGUCCUAGAGGAAUGAUCGUCGCUUCGCAGCGGG
#=GR bac.SM-A04 SS <<<<<<<<____>>>>>>>>,,,,,,,,,,,,,,,,,<<<<<<<<<<<<_

bac.SM-A04         CAACUGCUGCGGGGUACAGAACCCGGCUUA
#=GR bac.SM-A04 SS ___>>>>>>>>>>>>,,,,,,}}}}}}}}:
//
# STOCKHOLM 1.0

#=GS bac.SM-A06 DE converted from brown dataset ct file

bac.SM-A06         GAGGAAAGUCCGGGCUCCUCAGGACAGGAUGGUCGAUAACGUCGACCGGC
#=GR bac.SM-A06 SS :::::{{{-{{{{{[[[[---AAAA-[[[[[<<<<<_____>>>>><<<<

bac.SM-A06         CGCGAGGUCAGGGAAAGUGCAACAGAAAGCAGACCGCCGAACGGUCCUUC
#=GR bac.SM-A06 SS <____>>>>->((---(((((,,,,,,,,,,,,<<<<<--<<<<<<<___

bac.SM-A06         GGGACGCGUGGCAAGGGUGAAACGGUGCGGCAAGAGCGCACCAGCGGUCG
#=GR bac.SM-A06 SS __>>>>>>>>>>-->>,,,,,,,<<<<<<_______>>>>>><<<<<<<<

bac.SM-A06         AGGUGACUCGAUCGGCUUUGUAAACCCCAUCCGGAGCUAGACCAAACAGG
#=GR bac.SM-A06 SS <<____>>>>>>>>->>,)))--))))]]]]]]]]],,,((((-----((

bac.SM-A06         UUGCAGUCGUCGAGUUCGCUCGACGCGCGAAGUCGUCCGCUUCGUUAUCG
#=GR bac.SM-A06 SS (((,,,,,,,,,<<_________>>,<<<<<<<_aaaa>>>>>>>,,,,,

bac.SM-A06         ACAUCCGGGUAGGUCGCGAUUGAGGCGACGAGCAAUCGUCGUGCACAGAU
#=GR bac.SM-A06 SS ,)))))-----)))),,,,,,,,<<<<<<<<____>>>>>>>->,,,,,,

bac.SM-A06         AGAUGGUCGUCGACGCCCCAGCGGCGUUACAGAACCCGGCUUA
#=GR bac.SM-A06 SS ,,,,,,,,,,,<<<<<<_____>>>>>>,,,,,,}}}}}}}}:
//
# STOCKHOLM 1.0

#=GS bac.SM-A09_11 DE converted from brown dataset ct file

bac.SM-A09_11         GAGGAAAGUCCGGGCUCCACAGGACAGGGUGCCAGAUAACGUCUGGGAGG
#=GR bac.SM-A09_11 SS :::::{{{-{{{{{[[[[---AAAA-[[[[[<<<<<_____>>>>><<<<

bac.SM-A09_11         CGCAAGCCUACGGCCAGUGCAACAGAAAGUAUACCGCCAGCUUCGGCUGG
#=GR bac.SM-A09_11 SS <____>>>>->((---(((((,,,,,,,,,,,,<<<<<<<<____>>>>>

bac.SM-A09_11         UAAGGGUGAAAUGGUGCGGUAAGAGCGCACCGCGCACGUGGUAACACGGG
#=GR bac.SM-A09_11 SS >-->>,,,,,,,<<<<<<_______>>>>>><<<<<<<<<____>>>>>>

bac.SM-A09_11         CGGCGAGGGUAAACCCCACCCGGAGCAAGACCAAAUAGGAAAACCAUGAC
#=GR bac.SM-A09_11 SS >>->,,,)))--))))]]]]]]]]],,,<<<<------<<<<<<---<<<

bac.SM-A09_11         GUUGUCCGCGUCGUUUUCGGGUUGGUCGCUUGAGGCUGGAGGGUGACCUU
#=GR bac.SM-A09_11 SS <<_aaaa>>>>>>>>>>>----->>>>,,,,,,,<<<<<<<<____>>>>

bac.SM-A09_11         CAGUCCAGAUGAAUGAUUAUCCUAGACAGAACCCGGCUUAC
#=GR bac.SM-A09_11 SS >>>>,,,,,,,,,,,,,,,,,,,,,,,,,,,}}}}}}}}::
//
# STOCKHOLM 1.0

#=GS bac.SM-A10_12 DE converted from brown dataset ct file

bac.SM-A10_12         GAGGAAAGUCCGGGCUCCACAGGACAGGGUGCUGGGUAACUCCCAGUCCU
#=GR bac.SM-A10_12 SS :::::{{{-{{{{{[[[[---AAAA-[[[[[<<<<<_____>>>>><<<<

bac.SM-A10_12         GGCGACAGGAAGGAAAGUGCCACAGAAAGGAGACCGCCUCGUUUGAUGUC
#=GR bac.SM-A10_12 SS <____>>>>->((---(((((,,,,,,,,,,,,<<<<<<<<<<<<<<<<<

bac.SM-A10_12         UGAGACAUCGGAUGGGGUAAGGGUGAAAGGGUGAGAUAAGAGCUCACCAG
#=GR bac.SM-A10_12 SS ___>>>>>>>>>>>>>>>-->>,,,,,,,<<<<<<_______>>>>>><<

bac.SM-A10_12         UCCAGCCGGCGACGGUUGGAGCUUGGUAAACCCCGCCUGGAGCAAGACCA
#=GR bac.SM-A10_12 SS <<<<<<<<____>>>>>>>>->>,)))--))))]]]]]]]]],,,<<<<-

bac.SM-A10_12         AAUAGGGGAGCGCAUGAGGGUGGUCCGCCCGAGCUUCCGGGUAGGUCGCU
#=GR bac.SM-A10_12 SS -----<<<<<<----<<<<<<_aaaa>>>>>>>>>>>>----->>>>,,,

bac.SM-A10_12         UGACCUCGAUGGAGACAUCGAGGCUAGAUGAAUGGUCAUUGUCUUGAAAG
#=GR bac.SM-A10_12 SS ,,,<<<<<<<<____>>>>>>>>,,,,,,,,,,,,,,,,,<<<<<<<-<<

bac.SM-A10_12         UGGGUGACUACUUCGGGAAACAGAAUCCGGCUUAC
#=GR bac.SM-A10_12 SS <<<____>>>>>>>>>>>>,,,,,,}}}}}}}}::
//
# STOCKHOLM 1.0

#=GS bac.SM-A11_13 DE converted from brown dataset ct file

bac.SM-A11_13         GAGGAAAGUCCGGGCUCCACAGGACAGAGUGCCAGGUAACGCCUGGGGGG
#=GR bac.SM-A11_13 SS :::::{{{-{{{{{[[[[---AAAA-[[[[[<<<<<_____>>>>><<<<

bac.SM-A11_13         CGUGAGCCUACGGAAAGUGCAGCAGAAAAUAAACCGCCUCUUCGGAGGUA
#=GR bac.SM-A11_13 SS <____>>>>->((---(((((,,,,,,,,,,,,<<<<<<<____>>>>>-

bac.SM-A11_13         AGGGUGAAAUGGUGCGGUAAGAGCGCACCGCGUGUUCUGGCAACACGACG
#=GR bac.SM-A11_13 SS ->>,,,,,,,<<<<<<_______>>>>>><<<<<<<<<<____>>>>>>>

bac.SM-A11_13         CGGCUAGGUAAACCCCACUCGGAGCAAGACCAAAUAGGGGAACAUUAUGU
#=GR bac.SM-A11_13 SS >->>,,)))--))))]]]]]]]]],,,<<<<------<<<<<<----<<<

bac.SM-A11_13         GCGGUCCGCACUGUUCCCGGGUAGGUUGCAAGAGGUGUGUGGCGACACAC
#=GR bac.SM-A11_13 SS <<_aaaa>>>>>>>>>>>----->>>>,,,,,,<<<<<<<<____>>>>>

bac.SM-A11_13         AUCCCAGAUGAAUGACUGUUCACGACAGAACCCGGCUUAU
#=GR bac.SM-A11_13 SS >>>,,,,,,,,,,,,,,,,,,,,,,,,,,,}}}}}}}}::
//
# STOCKHOLM 1.0

#=GS bac.SM-A13_15 DE converted from brown dataset ct file

bac.SM-A13_15         GAGGAAAGUCCGGGCUCCUUAGGGCAGGAUGCUGGGUAACUCCCAGCGGG
#=GR bac.SM-A13_15 SS :::::{{{-{{{{{[[[[---AAAA-[[[[[<<<<<_____>>>>><<<<

bac.SM-A13_15         ACAGGGCAUAAGGCCUGUUCCAGCGCCAGUGCAACAGAAAAUAUACCGCC
#=GR bac.SM-A13_15 SS <<<<<________>>>>>>>>->((---(((((,,,,,,,,,,,,<<<<<

bac.SM-A13_15         GGACUUUGUCCGGUAAGGGUGAAAUGGCGGGUUAAGAGCCCACCGGCAGG
#=GR bac.SM-A13_15 SS <<<<___>>>>>>>-->>,,,,,,,<<<<<<_______>>>>>><<<<<<

bac.SM-A13_15         CUGGUGACAGCCUGGUCUGGUAAACCGCAUCCGGAGCAAAGCCAAAUAGG
#=GR bac.SM-A13_15 SS <<<____>>>>>>>->>,)))--))))]]]]]]]]],,,<<<<------<

bac.SM-A13_15         GAAGGUAUGGAGCUGCCCGCUCUUCUUCCGAGUUGGCCGCUUGAGAUAAG
#=GR bac.SM-A13_15 SS <<<<<---<<<<<_aaaa>>>>>>>>>>>----->>>>,,,,,,<<<<<<

bac.SM-A13_15         CAGUAAUGAUUAUCCUAGAUGGAUGACUGCCGCUGACUGUGCGAGAGUGC
#=GR bac.SM-A13_15 SS <<____>>>>>>>>,,,,,,,,,,,,,,,,,<<<<<<<<<<<____>>>>

bac.SM-A13_15         AGUUAGUACAGAAUCCGGCUUAC
#=GR bac.SM-A13_15 SS >>>>>>>,,,,,,}}}}}}}}::
//
# STOCKHOLM 1.0

#=GS bac.SM-A16_21 DE converted from brown dataset ct file

bac.SM-A16_21         GAGGAAAGUCCGGGCAACAAAGAGCGCCAUACUUCCUAACGGGAAGGAGG
#=GR bac.SM-A16_21 SS :::::{{{-{{{{{[[[[---AAAA-[[[[[<<<<<_____>>>>><<<<

bac.SM-A16_21         CUGACUGGAGACGGUCAGUUUACAGAAAGUGCCACAGAAAAUAUACCGUU
#=GR bac.SM-A16_21 SS <<<<<<<____>>>>>>>>>>->((---(((((,,,,,,,,,,,,<<<<<

bac.SM-A16_21         CCGAUAGCUAUCGGGAUAAGGGUGAAAAGGUAGGGUAAGAGCCUACCGCU
#=GR bac.SM-A16_21 SS <<<<<____>>>>>>>>-->>,,,,,,,<<<<<<_______>>>>>><<<

bac.SM-A16_21         CCGCCAGUGAUGUCGGGGGCAUGGUAAACCUUAUGGGUUGAAAGAUCAAA
#=GR bac.SM-A16_21 SS <<<<<<____>>>>>>>>->,,)))--))))]]]]]]]]],,,((((---

bac.SM-A16_21         UAGGUUCCGCAUUGGAUUAAGUUCCAAGAAGAGUUGCUCGCUCUUACGCG
#=GR bac.SM-A16_21 SS ---(((((((,<<<<<______>>>>>,<<<<<<_aaaa>>>>>>,,)))

bac.SM-A16_21         GAAUGGGUAGAUCGAUGGAUCCUGAUUGUGAAGUCAGGGCUAGAUAAAUG
#=GR bac.SM-A16_21 SS ))))-----)))),,,,,,<<<<<<<<____>>>>>>>>,,,,,,,,,,,

bac.SM-A16_21         GCAAGAAUCCUUUUGGUUUAUAUCAGAUGGAAACAGAACCCGGCUUAC
#=GR bac.SM-A16_21 SS ,,,,,,<<<<<<<<<<<____>>>>>>>>>>>,,,,,,}}}}}}}}::
//
# STOCKHOLM 1.0

#=GS bac.SM-A17_26 DE converted from brown dataset ct file

bac.SM-A17_26         GAGGAAAGUCCGGGCUCCGCAGGGCGGGAUGCCAGGUAAUGCCUGGGAGG
#=GR bac.SM-A17_26 SS :::::{{{-{{{{{[[[[---AAAA-[[[[[<<<<<_____>>>>><<<<

bac.SM-A17_26         UGAAAACCUAUGGAAAGUGCCACAGAAAAUAUACCGCCCCGCCGCGCACG
#=GR bac.SM-A17_26 SS <____>>>>->((---(((((,,,,,,,,,,,,<<<<<<<<<<<<____>

bac.SM-A17_26         CGCGCUGGGGUAAGGGUGAAAUGGUGCGGUAAGAGCGCACCGCGCUGCUG
#=GR bac.SM-A17_26 SS >>->>->>>>>-->>,,,,,,,<<<<<<_______>>>>>><<<<<<<<<

bac.SM-A17_26         GUAACAGCAGUGGCAGGGUAAACCCCAUCCGGAGCAAGACCAAAUAGGGA
#=GR bac.SM-A17_26 SS ____>>>>>>>>->,,)))--))))]]]]]]]]],,,((((------(((

bac.SM-A17_26         AGCAUGCGACUGGUUCGCAAUCUGUGGCCCGCAGAUGCUUCCGGGUAGGU
#=GR bac.SM-A17_26 SS (((,<<<<<_____>>>>><<<<<<_aaaa>>>>>>))))))-----)))

bac.SM-A17_26         UGCUUGAGGCAUUCGGUGACGAAUGACCCAGAUGAAUGACUAUCCGUUGU
#=GR bac.SM-A17_26 SS ),,,,,,<<<<<<<<____>>>>>>>>,,,,,,,,,,,,,,,,,<<<<<<

bac.SM-A17_26         CUCCAGGCUAAUGGAGAUUCUGACAGAAUCCGGCUUAU
#=GR bac.SM-A17_26 SS <<<<<______>>>>>>>>>>>,,,,,,}}}}}}}}::
//
# STOCKHOLM 1.0

#=GS bac.SM-A18_31 DE converted from brown dataset ct file

bac.SM-A18_31         GAGGAAAGUCCGGGCUCCAUGGAAGCGCGGUGCCGGAUAACGUCCGGCGG
#=GR bac.SM-A18_31 SS :::::{{{-{{{{{[[[[-AAAAAAA-[[[[[<<<<<_____>>>>><<<

bac.SM-A18_31         GGGCGACCUCAGGGAAAGUGCCACAGAAAGCAAACCGCCCUCGAGGCCGA
#=GR bac.SM-A18_31 SS <<____>>>>->((---(((((,,,,,,,,,,,,<<<<<<<<<<<<<<__

bac.SM-A18_31         AAGGCUUCGCGGAGGGUAAGGGUGAAAGGGUGCGGUAAGAGCGCACCGCG
#=GR bac.SM-A18_31 SS __>>>>>>--->>>>>>-->>,,,,,,,<<<<<<_______>>>>>><<<

bac.SM-A18_31         UCUUUGGCAACAAAGGCGGCAAGGCAAACCCCACCGGGAGCAAGACCAAA
#=GR bac.SM-A18_31 SS <<<<<<____>>>>>>>>->,,)))--))))]]]]]]]]],,,((((---

bac.SM-A18_31         UAGGGGCUGCACGGACGAGAGAUCGUCCAGGUCUGUUUCCAGACCCGCGG
#=GR bac.SM-A18_31 SS ---(((((((,,<<<<<<____>>>>>>,<<<<_aaaaaaa>>>>,))))

bac.SM-A18_31         CCCGGGUUGGUUGCAAGAGGCGUCUCGCAAGAGGCGUCCCAGAUGAAUGG
#=GR bac.SM-A18_31 SS )))-----)))),,,,,,<<<<<<<<____>>>>>>>>,,,,,,,,,,,,

bac.SM-A18_31         CCAUCACCUCGCAGCAAUGCGAGGAACAGAACCCGGCUUA
#=GR bac.SM-A18_31 SS ,,,,,<<<<<<<<____>>>>>>>>,,,,,,}}}}}}}}:
//
# STOCKHOLM 1.0

#=GS bac.SM-A19_32 DE converted from brown dataset ct file

bac.SM-A19_32         GAGGAAAGUCCGGGCUCCUUCGGACAGGGCGCCAGGUAACGCCUGGGGGG
#=GR bac.SM-A19_32 SS :::::{{{-{{{{{[[[[-AAAAAA-[[[[[<<<<<_____>>>>><<<<

bac.SM-A19_32         CGUGAGCCCAUGGAAAGUGCCACAGAAAAUAUACCGCCAGCUUUGCUGGU
#=GR bac.SM-A19_32 SS <____>>>>->((---(((((,,,,,,,,,,,,<<<<<<<<___>>>>>>

bac.SM-A19_32         AAGGGUGAAAAGGUGCGGUAAGAGCGCACCGCGCGACUGGUAACAGUUCG
#=GR bac.SM-A19_32 SS -->>,,,,,,,<<<<<<_______>>>>>><<<<<<<<<____>>>->>>

bac.SM-A19_32         CGGCUCGGUAAACCCCGCCCGGAGCAAGACCAAAUAGGGGAGUAGGGCUU
#=GR bac.SM-A19_32 SS >>->,,)))--))))]]]]]]]]],,,((((------((((((,<<<<__

bac.SM-A19_32         CGGCCCGCCGUCGGUUCCGAACGGACUCCCGGGUAGGUUGCUAGAGGUAG
#=GR bac.SM-A19_32 SS __>>>>,<<<<__aa_aaaa>>>>))))))-----)))),,,,,,<<<<<

bac.SM-A19_32         CCGGUGACGGCUAUCCCAGAUGAAUGGUUGUCGAUGACAGAACCCGGCUU
#=GR bac.SM-A19_32 SS <<<____>>>>>>>>,,,,,,,,,,,,,,,,,,,,,,,,,,,}}}}}}}}

bac.SM-A19_32         A
#=GR bac.SM-A19_32 SS :
//
# STOCKHOLM 1.0

#=GS bac.SM-A21_35 DE converted from brown dataset ct file

bac.SM-A21_35         GAGGAAAGUCCGGGCAGCAUAGAGUGCCGUACUUCCUAACGGGAAGGUCC
#=GR bac.SM-A21_35 SS :::::{{{-{{{{{[[[[---AAAA-[[[[[<<<<<_____>>>>><<<<

bac.SM-A21_35         CAAUAAAACGGGAACAGAAAGUGCCACAGAAAAUAUACCGUCUCGAUCUA
#=GR bac.SM-A21_35 SS <________>>>>->((---(((((,,,,,,,,,,,,<<<<<<<<<<___

bac.SM-A21_35         AUCGGGAUAAGGGUGAAAUGGUGAGGUAAGAGCUCACCGCUUCUGCAGUG
#=GR bac.SM-A21_35 SS >>>>>>>>-->>,,,,,,,<<<<<<_______>>>>>><<<<<<<<<___

bac.SM-A21_35         AUGCAGUUGGCAGGGUAAACCUUACGGGUUGAAAGGCCAAAUAGGUCCUG
#=GR bac.SM-A21_35 SS _>>>>>>>>->,,)))--))))]]]]]]]]],,,((((------((((((

bac.SM-A21_35         UUUUCCUUCGUGGAAUUGGGUUGCUCGCUCAAUCGCAAGAGGCAGGAUGG
#=GR bac.SM-A21_35 SS (,<<<<_____>>>><<<<<<_aaaa>>>>>><<____>>,)))))))--

bac.SM-A21_35         GUAGGCUGAUCGAUCCCGGUAGCGAUACCGGGACCAGAUAAAUGAUAAGA
#=GR bac.SM-A21_35 SS ---)))),,,,,,<<<<<<<<____>>>>>>>>,,,,,,,,,,,,,,,,,

bac.SM-A21_35         UUCCGUUCAUUUCGGGAACAGAACCCGGCUUA
#=GR bac.SM-A21_35 SS <<<<<_______>>>>>,,,,,,}}}}}}}}:
//
# STOCKHOLM 1.0

#=GS bac.SM-A25_39 DE converted from brown dataset ct file

bac.SM-A25_39         GAGGAAAGUCCGGGCUCCACAGAGAAUGAUGCCGGGUAAUGCCCGGGCCU
#=GR bac.SM-A25_39 SS :::::{{{-{{{{{[[[[---AAAA-[[[[[<<<<<_____>>>>><<<<

bac.SM-A25_39         GUUCAGACUCUCUGCAUUGCAGUUUGUUAAGCAGGACAGAUAGUGCCACA
#=GR bac.SM-A25_39 SS <<<<<<<<<___________>>>>>>--->>>>>>->((---(((((,,,

bac.SM-A25_39         GAAAUAAACCGCCUGGUUUAAAAUCUUGGAUUUUCAGUCAGGUAAGGGUG
#=GR bac.SM-A25_39 SS ,,,,,,,,<<<<<<<<<<<<<<<-<____>>>>>>>>>>>>>>-->>,,,

bac.SM-A25_39         AAAAGGCGAGGUAAGAGCUCACCGGUCAACCGGUAACGGAUGAUGCAAGG
#=GR bac.SM-A25_39 SS ,,,,<<<<<<_______>>>>>><<<<<<<<<____>>>>>>>>->,,))

bac.SM-A25_39         UAAACCUCAUCAGGAGCAAAGUCAAAUAGGUAGGAGGGUUUCUCGUCCAU
#=GR bac.SM-A25_39 SS )--))))]]]]]]]]],,,<<<<------<<<<<<<<<<_aaaa>>>>--

bac.SM-A25_39         AUCCUACGGGUAGAUUGCUAAAAGCUUUCAGCAAUGGUAGUUUUAGAUAG
#=GR bac.SM-A25_39 SS ->>>>>>----->>>>,,,,,,<<<<<<<<____>>>>>>>>,,,,,,,,

bac.SM-A25_39         AUGGUAAUCCUAGACAGAACCCGGCUUAC
#=GR bac.SM-A25_39 SS ,,,,,,,,,,,,,,,,,,,}}}}}}}}::
//
# STOCKHOLM 1.0

#=GS bac.SM-A30_48 DE converted from brown dataset ct file

bac.SM-A30_48         GAGGAAAGUCCGGGCUGCAAGUGAGACAGGACUCCAUCUAACGGAUGGCC
#=GR bac.SM-A30_48 SS :::::{{{-{{{{{AAAA,,{{{{{{{,[[[[[<<<<<_____>>>>><<

bac.SM-A30_48         AGAGUAAUCUGAGGGCAAGUGCAACAGAAAGUAGGUAGCCACUUCGGUGG
#=GR bac.SM-A30_48 SS <-<_____>>>->((---(((((,,,,,,,,,,,,<<<<<<<____>>>>

bac.SM-A30_48         UGACAGUGAAAGGGUGGGGUAAGAGCCCACCAGUGCUUAUGGUAACAUAG
#=GR bac.SM-A30_48 SS >-->>,,,,,,,<<<<<<_______>>>>>><<<<<<<<<<____>>>>>

bac.SM-A30_48         GCAGCUAGGUAAACCCUGUCCGCAGCAAGAAGUAUAUGGUAUAAGUCUCA
#=GR bac.SM-A30_48 SS >>>->>,)))--))))]]]]]aaaa,,,<<<<------<<<<<<>>>>>>

bac.SM-A30_48         CAAGCUGUUAGAUCAGCACUCAUACUUCGCUUGAACGUAUUGGCAACAAC
#=GR bac.SM-A30_48 SS >------>>>}}}-----------}}}},,,,,,<<<<<<<<____>>>>

bac.SM-A30_48         ACGUCUAGAUAAAUAACUACCCACGACAGAACCCGGCUUA
#=GR bac.SM-A30_48 SS >>>>,,,,,,,,,,,,,,,,,,,,,,,,,,,}}}}}}}}:
//
# STOCKHOLM 1.0

#=GS bac.SM-A55_84 DE converted from brown dataset ct file

bac.SM-A55_84         GAGGAAAGUCCGGGCUCUAGAGGGCGCGGCGGUCGUUAACAACGACUGUC
#=GR bac.SM-A55_84 SS :::::{{{-{{{{{[[[[---AAAA-[[[[[<<<<<_____>>>>><<<<

bac.SM-A55_84         CUGACAUGUACAGGAUAAGGAAAGUGCCACAGAAAAUAUACCGCCCUGAG
#=GR bac.SM-A55_84 SS <<<_______>>>>>>->((---(((((,,,,,,,,,,,,<<<<<<<<<<

bac.SM-A55_84         CUUGUCGAAGGGUAAGGGUGAAAUGGUGAGGUAAGAGCUCACCAGUAUCC
#=GR bac.SM-A55_84 SS _____>>>>>>>>-->>,,,,,,,<<<<<<_______>>>>>><<<<<<<

bac.SM-A55_84         CAAGUGAUUGGGAUAGCUUGGCAAACCCCGCUGAGAGCAAAACCAAAUAG
#=GR bac.SM-A55_84 SS <<<____>>>>>>>>->>,)))--))))]]]]]]]]],,,((((------

bac.SM-A55_84         GGGAGCACUGAAAUGUACAUCAUUUCAUCAAGUGGCCCGCUUGAAGCUCC
#=GR bac.SM-A55_84 SS ((((((,,<<<<<<<_____>>>>>>><<<<<<_aaaa>>>>>>,)))))

bac.SM-A55_84         CGGGUAGGUUGCUAGAGGUACCUGGCAACAGGUAUCCCAGAUGAAUGACC
#=GR bac.SM-A55_84 SS )-----)))),,,,,,<<<<<<<<____>>>>>>>>,,,,,,,,,,,,,,

bac.SM-A55_84         AUUACCCCAACCAUCUGAUUGGGGGACAGAAUCCGGCUUAU
#=GR bac.SM-A55_84 SS ,,,<<<<<<<<<____>>>>>>>>>,,,,,,}}}}}}}}::
//
# STOCKHOLM 1.0

#=GS bac.SMB-A5 DE converted from brown dataset ct file

bac.SMB-A5         GAGGAAAGUCCGGGCUCCAGAGGGCAGGGUGCCAGGUAACACCUGGGGGG
#=GR bac.SMB-A5 SS ::::::::::::::{{{{---AAAA-{{{{{<<<<<_____>>>>><<<<

bac.SMB-A5         CGCGAGCCUACGGAAAGUGCAGCAGAAAGUAUACCGCCCAAAAAUGGGGU
#=GR bac.SMB-A5 SS <____>>>>->[[---[[[[[,,,,,,,,,,,,(((((((,<<<<<<<<<

bac.SMB-A5         GCUGCCCCAUUUGAGCGCCAUUCGUGGCUGGGUAAGGGUGAAACGGUGCG
#=GR bac.SMB-A5 SS ___>>>>>>>>>,,,,<<<<____>>>>)))))--)),,,,,,,<<<<<<

bac.SMB-A5         GUAAGAGCGCACCGCGCGGCUGGUAACAGGCGUGGCGAUGGUAAACCCCA
#=GR bac.SMB-A5 SS _______>>>>>><<<<<<<<<____>>>>>>>>->,,,]]]--]]]]}}

bac.SMB-A5         CUCGGAGCAAGACCAAAUAGGAAUCCGUCAGCUGUGGCCCGCAGCGGAUU
#=GR bac.SMB-A5 SS }}}}}}}:::<<<<------<<<<<<----<<<<<_aaaa>>>>>>>>>>

bac.SMB-A5         CGGGUAGGUCGCUACAGGCAGGUGGUGACACCUGUCGCAGAUG
#=GR bac.SMB-A5 SS >----->>>>::::::<<<<<<<<____>>>>>>>>:::::::
//
# STOCKHOLM 1.0

#=GS bac.Synechococcus-PCC6717 DE converted from brown dataset ct file

bac.Synechococcus-PCC6717         GGGGAGGAAAGUCCGGGCUUCCGAAAGACCAAGCUUGCUGGGUAACGCCC
#=GR bac.Synechococcus-PCC6717 SS ::::::::{{{-{{{{{AAAAA,{{{{{{{,[[[-[[<<<<<_____>>>

bac.Synechococcus-PCC6717         AGUGCGGGUGACCGUGAGGAAAGUGCCACAGAAAUAUACCGCCGAUGGAG
#=GR bac.Synechococcus-PCC6717 SS >><<<<<____>>>>->((---(((((,,,,,,,,,,,<<<<<---<<<<

bac.Synechococcus-PCC6717         GGAAACCUCACAGGUAAGGGUGCAACGGUGCGGUAAGAGCGCACCAGCAA
#=GR bac.Synechococcus-PCC6717 SS <_____>>>->>>>>-->>,,,,,,,<<<<<<_______>>>>>><<<<<

bac.Synechococcus-PCC6717         CAUCGAGAGGUGUUGGCUCGGUAAACCCCGGCUGGAAGCAAGGUGUGCUA
#=GR bac.Synechococcus-PCC6717 SS <<<<____>>>>>>>->>,)))--))))]]]]]aaaaa,,,<<<------

bac.Synechococcus-PCC6717         GCGCUAAAGAACCAGGGUUGGUCUUUUCCCCAGUUCUUGGCUAGCCAGAG
#=GR bac.Synechococcus-PCC6717 SS --<<<<<-<<<---<<<_>>>>>>>-->>>--->>>>}}}}--------}

bac.Synechococcus-PCC6717         CCGCUAGAGGCACCUGGUAACAGGUGUCCCAGAUAGAUAACCCCCUUUGA
#=GR bac.Synechococcus-PCC6717 SS }},,,,,,<<<<<<<<____>>>>>>>>,,,,,,,,,,,,,,,,,,,,,,

bac.Synechococcus-PCC6717         ACAGAACCCGGCUUA
#=GR bac.Synechococcus-PCC6717 SS ,,,,,,}}}}}}}}:
//
# STOCKHOLM 1.0

#=GS bac.Synechococcus-PCC7001 DE converted from brown dataset ct file

bac.Synechococcus-PCC7001         GGGGAGGAAAGUCCGGGCUCCCCAAUGGCCAGGCUUGCUGGGUAACGCCC
#=GR bac.Synechococcus-PCC7001 SS ::::::::{{{-{{{{{AAAAA,{{{{{{{,[[[-[[<<<<<_____>>>

bac.Synechococcus-PCC7001         AGUGCGGGUGACCGUGAGGAGAGUGCCACAGAAACACACCGCCGAUGGCU
#=GR bac.Synechococcus-PCC7001 SS >><<<<<____>>>>->((---(((((,,,,,,,,,,,<<<<<--<<<<<

bac.Synechococcus-PCC7001         CCGCUUCCGCUGCGGUGGAGACGAGCACAGGCAAGGGUGCAAAGGUGCGG
#=GR bac.Synechococcus-PCC7001 SS -<<<<<<<<<____>>>>>>>>>>>>->>>>>-->>,,,,,,,<<<<<<_

bac.Synechococcus-PCC7001         UAAGAGCGCACCAGCAGCAUCGAGAGGUGCUGGCUCGGUAAACCCCGGCC
#=GR bac.Synechococcus-PCC7001 SS ______>>>>>><<<<<<<<<____>>>>>>>->>,)))--))))]]]]]

bac.Synechococcus-PCC7001         GGGAGCAAGGCCCAGGGACCAACGGUUGGCCAUGACACCGGUCCCGCCCC
#=GR bac.Synechococcus-PCC7001 SS aaaaa,,,<<<---<<<<<<---<<<_>>>>>>>-->>>>>}}}}-----

bac.Synechococcus-PCC7001         AAGUGCGCCGCUCGAGGCCGCCGGAGACGGCGGUCCCAGACAGAUGAUCA
#=GR bac.Synechococcus-PCC7001 SS ------}}},,,,,,<<<<<<<<____>>>>>>>>,,,,,,,,,,,,,,,

bac.Synechococcus-PCC7001         CCCCGGGCAGGGUCCGCCCCACCCGGAACAGAACCCGGCUUA
#=GR bac.Synechococcus-PCC7001 SS ,,<<<<<-<<<<_____>>>>>>>>>,,,,,,,}}}}}}}}:
//
# STOCKHOLM 1.0

#=GS bac.Synechocystis-PCC6308 DE converted from brown dataset ct file

bac.Synechocystis-PCC6308         GGGGAGGAAAGUCCGGGCUCCCAAAAGAUCAAACUUGCUGGGUAACGCCC
#=GR bac.Synechocystis-PCC6308 SS ::::::::{{{-{{{{{AAAAA,{{{{{{{,[[[-[[<<<<<_____>>>

bac.Synechocystis-PCC6308         AGUGCGCGUGAGCGUGAGGAUAGUGCCACAGAAAAAUACCGCCCGUUUUC
#=GR bac.Synechocystis-PCC6308 SS >><<<<<____>>>>->((---(((((,,,,,,,,,,,<<<<<<<____>

bac.Synechocystis-PCC6308         GGGUAAGGGUGCAAAGGUGUCGGUAAGAGCGCACCAGCAGUAUCGAGAGG
#=GR bac.Synechocystis-PCC6308 SS >>>>-->>,,,,,,,<<<<-<<_______>>>>>><<<<<<<<<____>>

bac.Synechocystis-PCC6308         UACUGGCUCGGUAAACCCCGGUGGGGAGCAAGGACGGAGGAAUUACGGUU
#=GR bac.Synechocystis-PCC6308 SS >>>>>->>,)))--))))]]]]]aaaaa,,,<<------<<<<<--<<<_

bac.Synechocystis-PCC6308         GAUCUUUUCCCGAUUUCGUCUUCGGUGUACCGCUUGAGGUGAUCAGUAAU
#=GR bac.Synechocystis-PCC6308 SS >>>>>>>->>>}}}}}-------------}},,,,,,<<<<<<<<____>

bac.Synechocystis-PCC6308         GUUCAUCCUAGAUAGAUAACUACCCCUUUAGUUUACUAAUAGUUUACCAA
#=GR bac.Synechocystis-PCC6308 SS >>>>>>>,,,,,,,,,,,,,,,,,<<<<<<<<<<<<<___>>>>>>>>>>

bac.Synechocystis-PCC6308         AGGAACAGAACCCGGCUUAC
#=GR bac.Synechocystis-PCC6308 SS >>>,,,,,,,}}}}}}}}::
//
# STOCKHOLM 1.0

#=GS bac.Synechocystis-PCC6803 DE converted from brown dataset ct file

bac.Synechocystis-PCC6803         GAGAGUUAGGGAGGGAGUUGCGGAUUCCUGUCACAGGGAAUCUGAGGAAA
#=GR bac.Synechocystis-PCC6803 SS {{{{{{{{{-{{{{{{{{{,<<<<<<<<<<___>>>>>->>>>>,,,,BB

bac.Synechocystis-PCC6803         GUCCGGGCUUCCCAAAGGCCAAACUUGCUGGGUAACGCCCAGUGCGCGCG
#=GR bac.Synechocystis-PCC6803 SS B,BBBBBAAAAA,{{{{{{{,[[[-[[<<<<<_____>>>>><<<<<___

bac.Synechocystis-PCC6803         AGCGUGAGGACAGUGCCACAGAAAAAUACCGCCCUUUUUAGAAAACAGCA
#=GR bac.Synechocystis-PCC6803 SS _>>>>->((---(((((,,,,,,,,,,,<<<<<-<<<<<<<<<<<<<<<<

bac.Synechocystis-PCC6803         ACCAGUAAACAGUUAACAGGGUUUUUCUGCUGACUAACUGGUAACUGACC
#=GR bac.Synechocystis-PCC6803 SS <<<<<<---<<<<<<<<<<<<___>>>>>>>>>>>>>>>>>>>>>>>>>>

bac.Synechocystis-PCC6803         ACUGAAAAGGUAAGGGUGCAAAGGUGCGGUAAGAGCGCACCAGCAGUAUC
#=GR bac.Synechocystis-PCC6803 SS >>>>>>>>>>>-->>,,,,,,,<<<<<<_______>>>>>><<<<<<<<<

bac.Synechocystis-PCC6803         GAGAGGUACUGGCUCGGUAAACCCCGGUUGGAAGCAAGGUCGGAGGGGCA
#=GR bac.Synechocystis-PCC6803 SS ____>>>>>>>->>,)))--))))]]]]]aaaaa,,,<<<-----<<<<<

bac.Synechocystis-PCC6803         AAGGUUGGUCUUUUUCCUGCCCCAUGAUUGGUGGAACCGCUUGAGGAAUU
#=GR bac.Synechocystis-PCC6803 SS --<<<_>>>>>>>->>>>}}}}-------------}}},,,,,,<<<<<<

bac.Synechocystis-PCC6803         UGGUAACAAAUUUCCCAGAUAGAUAACUCCCCAAGGGUGCCUCGCAUCCU
#=GR bac.Synechocystis-PCC6803 SS <<____>>>>>>>>,,,,,,,,,,}}}}}}}<<<<<<<<<___>>>>>>>

bac.Synechocystis-PCC6803         GGAACAGAACCCGGCUUACGACUAACUCUCUUUUUUU
#=GR bac.Synechocystis-PCC6803 SS >>,,,,,,,bbbbbbbb,}-}}}}}}}}}}:::::::
//
# STOCKHOLM 1.0

#=GS bac.T.album DE converted from brown dataset ct file

bac.T.album         GAGGAAAGUCCGGGCACCGCAGGGCAGGGUGGUCGGGAAACCGACCCGGG
#=GR bac.T.album SS :::::{{{-{{{{{[[[[---AAAA-[[[[[<<<<<____>>>>><<<<<

bac.T.album         GAAACCCGCGGGAAAGUGCCACAGAAACGACACCGCCUAAGCGGCGGGAC
#=GR bac.T.album SS ____>>>>->((---(((((,,,,,,,,,,,,<<<<<---<<<<<<<<<<

bac.T.album         CGCACGUGAGUCUCGCCGCCGGCAAGGGUGAAAUGGUGCGGUAAGAGCGC
#=GR bac.T.album SS <<____>>->>>>>>>>>>->>>-->>,,,,,,,<<<<<<_______>>>

bac.T.album         ACCGGCAGCGUGGUGACACGCUGGCCGGGCAAACCCCACCCGGUGCAAGG
#=GR bac.T.album SS >>><<<<<<<<<____>>>>>>>->>,)))--))))]]]]]]]]],,,<<

bac.T.album         CCAAGCAGGGGCGAUGACGCUGCCCGCCGAGCCCCAGGUAGGCCGCAGGG
#=GR bac.T.album SS <<-----<<<<<---<<<<<_aaaa>>>>>>>>>>----->>>>,,,<<<

bac.T.album         CUCCUCGGAGCCCCGUCCGCGGUGGUCCCCAGGGACUCGGCGCGGGCGAG
#=GR bac.T.album SS <<<____>>>>>><<<<<<<<<<<<<______>>>>>--->>>>>>>>,,

bac.T.album         AUGGAUGGCUGCUCUCGACAGAACCCGGCUUA
#=GR bac.T.album SS ,,,,,,,,,,,,,,,,,,,,,,,}}}}}}}}:
//
# STOCKHOLM 1.0

#=GS bac.T.aquaticus DE converted from brown dataset ct file

bac.T.aquaticus         UGCCCCAGGAUAGGGGUGCGGUCGCGCCCGGGGGACUUCCCCCCUGGGUG
#=GR bac.T.aquaticus SS :::::{{{{{{{{{{{BBBBBBB,<<<<<<<<<<______>>>>>>>>>>

bac.T.aquaticus         AGGAAAGUCCGGGCACCAUAGGGCAGGGUGCCAGCUAACGGCUGGGCGGG
#=GR bac.T.aquaticus SS ,,,,{{{-{{{{{[[[[---AAAA-[[[[[<<<<<_____>>>>><<<<<

bac.T.aquaticus         GCAACCCGACGGAAAGUGCCACAGAGAAGAGACCGCCAGCGGCCGGGGCU
#=GR bac.T.aquaticus SS ____>>>>->((---(((((,,,,,,,,,,,,<<<<<<<<-<<<<<<<__

bac.T.aquaticus         UCCCCGGUGCGGGCAAGGGUGAAACGGUGGGGUAAGAGCCCACCGCCUGG
#=GR bac.T.aquaticus SS _>>>>>>>>>>>>>-->>,,,,,,,<<<<<<_______>>>>>><<<<<<

bac.T.aquaticus         CCUGGCAACAGGCUGGGGCACGGCAAACCCCACCCGGUGCAAGGCCCGAU
#=GR bac.T.aquaticus SS <<<<____>>>>>>>>->>,,)))--))))]]]]]]]]],,,<<<<----

bac.T.aquaticus         AGGCAGGAAGGGCUUGCCCGGCCCGUUAGAACCUGCGGGAUGGGCCGCUU
#=GR bac.T.aquaticus SS --<<<<<--<<<<<_aaaa>>>>>------->>>>>------>>>>,,,,

bac.T.aquaticus         GAGGCCGGUGGCGACACCGGUCCCAGAGAGAUGACCGCGUAAAACAGAAC
#=GR bac.T.aquaticus SS ,,<<<<<<<<____>>>>>>>>,,,,,,,,,,bbbbbbb,,,,,,,,,,}

bac.T.aquaticus         CCGGCUUACGCCCUAUCCUGGGGACCCCGAGCGCAGGCUCGGGG
#=GR bac.T.aquaticus SS }}}}}}},}-}}}}}}}}}}::::<<<<<<<<____>>>>>>>>
//
# STOCKHOLM 1.0

#=GS bac.T.commune DE converted from brown dataset ct file

bac.T.commune         GAGGAAAGUCCGGGCUCCACAGGGGAGGACGCCGGGUAACACCCGGAGGG
#=GR bac.T.commune SS :::::{{{-{{{{{[[[[---AAAA-[[[[[<<<<<_____>>>>><<<<

bac.T.commune         AGUAAUCCCUGGAAAGGGCCACAGAAAACAGACCGCCAGCGGCCAGAAAG
#=GR bac.T.commune SS <____>>>>>((---(((((,,,,,,,,,,,,<<<<<<<<-<<<<<<<<<

bac.T.commune         GAUUUUUUCCUUUCUGGUGCGGGCAAGGGUGAAAAGGUGGGGUAAGAGCC
#=GR bac.T.commune SS <<_____>>>>>>>>>>>>>>>>>-->>,,,,,,,<<<<<<_______>>

bac.T.commune         CACCGCACCAGGUGGUAACACCUGGUGGCACGGCAACCCCCGUCCGGAGC
#=GR bac.T.commune SS >>>><<<<<<<<<<____>>>>>>>>->>,,)))--))))]]]]]]]]],

bac.T.commune         AAGGCCAAACAGAGCCAUGGGUGCCCCGCCCGCUAAGGCUCAGGUAGGCC
#=GR bac.T.commune SS ,,<<<<------<<<<--<<<<_aaaa>>>>----->>>>------>>>>

bac.T.commune         GCUUAAGAAGAGGGGUAACCCUCUUCUCAGAGAAAUAAUCACCGCCUGGG
#=GR bac.T.commune SS ,,,,,,<<<<<<<<____>>>>>>>>,,,,,,,,,,,,,,,,,<<<<<<<

bac.T.commune         GAAAAUUUCCCCAGGUAACAGAACCCGGCUUA
#=GR bac.T.commune SS <<<___>>>>>>>>>>,,,,,,,}}}}}}}}:
//
# STOCKHOLM 1.0

#=GS bac.T.maritima DE converted from brown dataset ct file

bac.T.maritima         GGAGAGGAGCAGGCGGUCGCGGGGGCGCACACCUGCGCUUCCCGAGGAAA
#=GR bac.T.maritima SS {{{{{{{{{{{BBBBBBB,<<<<<<<<<<____>>>>>->>>>>,,,,{{

bac.T.maritima         GUCCGGACUCUGGAGCGGGGUGCCGGGUAACGCCCGGGAGGGGUGACCCU
#=GR bac.T.maritima SS {-{{{{{[[[[-AAAA-[[[[[<<<<<_____>>>>><<<<<____>>>>

bac.T.maritima         CGGACAGGGCCAUAGAGAAGAAGACCGCCCGUUGAGGGCAAGGGUGGAAC
#=GR bac.T.maritima SS >((---(((((,,,,,,,,,,,,,<<<<<<_____>>>>-->>,,,,,,,

bac.T.maritima         GGUGGGGUAAGAGCCCACCAGCGUCGGGGCAACCCGGCGGCUUGGCAACC
#=GR bac.T.maritima SS <<<<<<_______>>>>>><<<<<<<<<____>>>>>>>->>,)))--))

bac.T.maritima         CCCACCUGGAGCAAGGCCAAGCAGGGGGUUGGGUCGCUCCCCCUAUUCCC
#=GR bac.T.maritima SS ))]]]]]]]]],,,<<<<-----<<<<<-<<<<<_aaaa_>>>>>-->>>

bac.T.maritima         CCGGGUUGGCCGCUUGAGGUGUGCGGUAACGCACACCCCAGAUUGAUGAC
#=GR bac.T.maritima SS >>----->>>>,,,,,,<<<<<<<<____>>>>>>>>,,,,,,,,,,bbb

bac.T.maritima         CGCCCACGACAGAAUCCGGCUUAUGCUCCUCUCCCGUG
#=GR bac.T.maritima SS bbbb,,,,,,,,,,}}}}}}}},}}}}}}}}}}}::::
//
# STOCKHOLM 1.0

#=GS bac.T.pallidum DE converted from brown dataset ct file

bac.T.pallidum         AGAGAACUGCAGAUAGUCGCUGCGGGUUUCUCGCAGAGGAAAGUCCGGAC
#=GR bac.T.pallidum SS {{{{{{{{-{{BBBBBBB,<<<<<<<___>>>>>>>,,,,{{{-{{{{{A

bac.T.pallidum         UCCUUCGGAAAUGAUGCUAGUUAAUUACUAGGCAGCGGCUCUCUGCAGUG
#=GR bac.T.pallidum SS AAA,{{{{{{,[[[[[<<<<<_____>>>>><<<<<<<<<<<____>>>>

bac.T.pallidum         CCGCUGACAGCAAGCGCCACAGAAAAUAUACCGCCUUUGGGUAAGGGUGA
#=GR bac.T.pallidum SS >>>>>>->((---(((((,,,,,,,,,,,,<<<<<____>>>-->>,,,,

bac.T.pallidum         AAGGGCGAGGUAAGAGCUCACCGCGUUUUGGCGACAAAACGGCACGGCAA
#=GR bac.T.pallidum SS ,,,<<<<<<_______>>>>>><<<<<<<<____>>>>>>>->,,)))--

bac.T.pallidum         GCCUCAUCAGGAGCAAGAUCGAGCAGCAAAGGAUAUUCCGAUCCUGUUUU
#=GR bac.T.pallidum SS ))))]]]]]aaaa,,,<<<<-----<<<<<<<<__>>>>>>>>>--->>>

bac.T.pallidum         GCGGGUUGAUUGCAUAAAUUUAUAUAGCGAUAUAUAAAGUGAGACAGAUG
#=GR bac.T.pallidum SS }}-----}}}},,,,,,<<<<<<<<______>>>>>>>>,,,,,,,,,,b

bac.T.pallidum         AUUAUCCUUGACAGAAUCCGGCUUACCAGUUCUCUGUUUU
#=GR bac.T.pallidum SS bbbbbb,,,,,,,,,,}}}}}}}},}}}}}}}}}}:::::
//
# STOCKHOLM 1.0

#=GS bac.V.spinosum DE converted from brown dataset ct file

bac.V.spinosum         GAGGAAAGUCCGGGCACCUCAGGGCAGUGUGCCGUGUGAAAACGCGGGGG
#=GR bac.V.spinosum SS :::::{{{-{{{{{AAAA,{{{{{{,[[[[[<<<<<<____>>>>>><<<

bac.V.spinosum         CUGGCGGCGUAAGCUUCCGGUCACGGAAAGUGUCACAGAAAACAUACCGC
#=GR bac.V.spinosum SS <<<<<<<<____>>>>>>>>>>->((---(((((,,,,,,,,,,,,<<<<

bac.V.spinosum         CGCGGGCAACUGCGGUAAGGGUGAAAAGGCGAGGUAAGAGCUCACCGCUC
#=GR bac.V.spinosum SS <<<<<____>>>>>>>-->>,,,,,,,<<<<<<_______>>>>>><<<<

bac.V.spinosum         CGACUGAAAGGAAGGAGGCAGGACAAACCCCACACGGUGCAAGACAGAAC
#=GR bac.V.spinosum SS <<<<<____>>>>>>>>->,,)))--))))]]]]]aaaa,,,(<<-----

bac.V.spinosum         AGGGGAAACGGCCCGCCCUGGCCGCACUGACUCCGCAAGGAGUUGGGAUA
#=GR bac.V.spinosum SS -<<<<----<<<<_>>>>>>>>>>,,<<<<<<<<____>>>>>>>>,,,,

bac.V.spinosum         ACCCCGGGUAUUAGUCGCACCUCGCGCAAAGCGGGGAGCACGGGGCGCAA
#=GR bac.V.spinosum SS ,)}}}--------}}},,,<<<<<<_____>>>>>><<<<<<<<<<____

bac.V.spinosum         GCCCCGGGCUAGAGAAAUGACCGCCACCUUUUGCGGCAACGCGGGAGGCA
#=GR bac.V.spinosum SS >>>>>>>>>>,,,,,,,,,,,,,,,<<<<<<<<<<____>>>>>>>>>>,

bac.V.spinosum         CAGAACCCGGCUUA
#=GR bac.V.spinosum SS ,,,,,}}}}}}}}:
//
# STOCKHOLM 1.0

#=GS bac.Wolbachia-sp DE converted from brown dataset ct file

bac.Wolbachia-sp         UAGGUGGAAUAAGUAGCUGCUGUUGUGUGAUAAACAUAGCAGAGGAAAGU
#=GR bac.Wolbachia-sp SS {{{{{{{{{{{BBBBBBB,<<<<<<<<<_____>>>>>>>>>,,,,{{{-

bac.Wolbachia-sp         CCGGGCUCCAAGGAAAAAUAGUGACGGGUAAUGCCCGCCGGAGGUAACUC
#=GR bac.Wolbachia-sp SS {{{{{AAAA,{{{{{{{,[[[[[<<<<<_____>>>>><<<<<____>>>

bac.Wolbachia-sp         CAGUUAUAGGGCUACAGAAAAUUACCGCCUAAAAUAUUUUUAGGUAAGGG
#=GR bac.Wolbachia-sp SS >->((---(((((,,,,,,,,,,,<<<<<<<<<<___>>>>>>>>-->>,

bac.Wolbachia-sp         UGAAAAGGUGUGGUAAGAGCACACCAUGGCAAUGGCAACAUUGGUAGUCG
#=GR bac.Wolbachia-sp SS ,,,,,,<<<<<<_______>>>>>><<<<<<<<<____>>>>>>>>->,,

bac.Wolbachia-sp         AGUAACCAACACUAGGAGCAAGAUUAAAUAGAAGUAGAUUUUAUGUUUUC
#=GR bac.Wolbachia-sp SS )))--))))]]]]]aaaa,,,<<<<------<<<<<<<---<<<<>>>>>

bac.Wolbachia-sp         CUCAUAUCUACUCGGGUAAAUCGCAUGCGGUAAAUGGUAACAUUUACUCC
#=GR bac.Wolbachia-sp SS >>>>>>>>>>}}}-----}}}},,,,,,<<<<<<<<____>>>>>>>>,,

bac.Wolbachia-sp         AGAUAAAUAGCUACAUAAACAGAACUCGGCUUAUAUUUCACCUAGGCG
#=GR bac.Wolbachia-sp SS ,,,,,,,,bbbbbbb,,,,,,,,,}}}}}}}},}}}}}}}}}}}::::
//
# STOCKHOLM 1.0

#=GS bac.X.fastidiosa DE converted from brown dataset ct file

bac.X.fastidiosa         GCGGUGAAGUCGGCUGGGCAGUCGCGUCAUCCGAGAGGAUGCCGAGGAAA
#=GR bac.X.fastidiosa SS :::::{{{{{{{{{{{BBBBBBB,<<<<<<<<____>>>>>>>>,,,,{{

bac.X.fastidiosa         GUCCGGGCUCCAUAGGGCAAGGUGCCAGGUAACACCUGGGCGGCGUGAGU
#=GR bac.X.fastidiosa SS {-{{{{{[[[[---AAAA-[[[[[<<<<<_____>>>>><<<<<____>>

bac.X.fastidiosa         CGACGGAAAGUGCAACAGAAAGAUACCGCCAAUAUUCCUUUCUAGGAUUC
#=GR bac.X.fastidiosa SS >>->((---(((((,,,,,,,,,,,<<<<<<<---<<<<____>>>>>>-

bac.X.fastidiosa         GGUAAGGGUGAAAUGGUGCGGUAAGAGCGCACCGCGAGUUCGGUAACGGA
#=GR bac.X.fastidiosa SS >>>-->>,,,,,,,<<<<<<_______>>>>>><-<<<<<<<____>>>>

bac.X.fastidiosa         CCGGCACGGCAAACCCCACCUGGAGCAAGACCAAAUAGGGAUCCUAUGGU
#=GR bac.X.fastidiosa SS >>>->,,)))--))))]]]]]]]]],,,<<<<------<<<<<<---<<<

bac.X.fastidiosa         GUGGCCCGCGCUGGAUCCGGGUAGGUUGCUUGAGCACCGUGGUGACGCGG
#=GR bac.X.fastidiosa SS <<_aaaa>>>>>>>>>>>----->>>>,,,,,,<<<<<<<<____>>>>>

bac.X.fastidiosa         UGCCUAGAUGAAUGGCUGUUCAUGACAGAACCCGGCUUAUAGGCCGACUU
#=GR bac.X.fastidiosa SS >>>,,,,,,,,,,bbbbbbb,,,,,,,,,,}}}}}}}},}-}}}}}}}}}

bac.X.fastidiosa         CACCGCUUU
#=GR bac.X.fastidiosa SS }::::::::
//
# STOCKHOLM 1.0

#=GS bac.vHge2 DE converted from brown dataset ct file

bac.vHge2         GAGGAAAGUCCGGGCUUCAUAGGGCAAGGUGCCAGGUAACGCCUGGGCGG
#=GR bac.vHge2 SS :::::{{{-{{{{{[[[[---AAAA-[[[[[<<<<<_____>>>>><<<<

bac.vHge2         UGUGAACCGACGGAAAGUGCAGCAGAGAGUAGACCGCCUUCAAUAACGUU
#=GR bac.vHge2 SS <____>>>>->((---(((((,,,,,,,,,,,,<<<<<<<<-----<<<<

bac.vHge2         UCUUUUCGGAGAAAUGGAAGGUAAGGGUGAAAGGGUGCGGUAAGAGCGCA
#=GR bac.vHge2 SS <<<<____>>>>>>>>>>>>>>-->>,,,,,,,<<<<<<_______>>>>

bac.vHge2         CCGCAUGGCUGGUAACAGUUCGUGGCAUGGUAAACCCCACCGGAAGCAAG
#=GR bac.vHge2 SS >><<<<<<<<<____>>>->>>>>->,,)))--))))]]]]]]]]],,,<

bac.vHge2         ACCAAAUAGGGAUCCUAUAGGCAUGGCCCAUGCUGGAUCCGGGUAGGUCG
#=GR bac.vHge2 SS <<<------<<<<<<----<<<<<_aaaa>>>>>>>>>>>----->>>>,

bac.vHge2         CUUGAGCGUAUGAGUGAUCAUACGCCUAGAGGAAUGAUCGUUCUAGACAG
#=GR bac.vHge2 SS ,,,,,<<<<<<<<____>>>>>>>>,,,,,,,,,,,,,,,,,,,,,,,,,

bac.vHge2         AACCCGGCUUC
#=GR bac.vHge2 SS ,,}}}}}}}}:
//
# STOCKHOLM 1.0

#=GS bac.vHge3-5 DE converted from brown dataset ct file

bac.vHge3-5         GAGGAAAGUCCGGGCUCCGCAGGGCAGGGUGCCGGGUAACUCCCGGUGAA
#=GR bac.vHge3-5 SS :::::{{{-{{{{{[[[[---AAAA-[[[[[<<<<<_____>>>>><<<<

bac.vHge3-5         GGUGACUUCAAGGAAAGUGCAACAGAGAUAUACCGCGGGCUAGAGAACAG
#=GR bac.vHge3-5 SS <____>>>>->((---(((((,,,,,,,,,,,<<<<<<<<<<<<<<<<<<

bac.vHge3-5         AGAACAGAAUAUUAAGUUUGCUGCAAAGGCAAUCGUAAUCUGGUCUCUGA
#=GR bac.vHge3-5 SS <<<<<<<<<-<<<<<<<<<<<<_____>>>>>>>>>>>>-----------

bac.vHge3-5         CAUCUGUUCUCUGUUCUCUGGAACGUAAGGGUGGAAAGGUGAGGUAAGAG
#=GR bac.vHge3-5 SS ->>>>>>>>>>>>>>>>>>>>>>>>>-->>,,,,,,,<<<<<<_______

bac.vHge3-5         CUCACCAGCGGCAUGGCGACUUGCCGGUCUAUGUAAACCCCACUCGGAGC
#=GR bac.vHge3-5 SS >>>>>><<<<<<<<______>>>>>>-->>,)))--))))]]]]]]]]],

bac.vHge3-5         AACACCAUGGAGGGACAUAUGGGCUGCCCGCCCGUCCCAUGGAGGUGGCU
#=GR bac.vHge3-5 SS ,,<<<<-----<<<<<----<<<<_aaaa>>>>>>>>>----->>>>,,,

bac.vHge3-5         UGAGCUGUACAGAAAUGUAUGGCCUAGAUAGAUGAUCGUCAAAUACAGAA
#=GR bac.vHge3-5 SS ,,,<<<<<<<<____>>>>>>>>,,,,,,,,,,,,,,,,,,,,,,,,,,,

bac.vHge3-5         UCCGGCUUA
#=GR bac.vHge3-5 SS }}}}}}}}:
//
# STOCKHOLM 1.0

#=GS bac.A.laidlawii DE converted from brown dataset ct file

bac.A.laidlawii         GAGGAAAGUCCGGGCUAGCACACACCUUAUGGGUGUGUAGUGUUUGUGCU
#=GR bac.A.laidlawii SS :::::{{{-{{{{{{{{{{<<<<<<_______>>>>>>,,,,,[[[[[<<

bac.A.laidlawii         AAGGGAAAUCAUAACCUUAGGUAUGUUGUAUAAACAUAACGGCAAACUAG
#=GR bac.A.laidlawii SS <<<<__________>>>>>><<<<<<<_____>>>>>>->((,,,,,,<<

bac.A.laidlawii         UUAUAGCUAAGGUGUUUCACUACGUUAUAACUUAAAUUAAAGUGCCACAG
#=GR bac.A.laidlawii SS <<--------<<<<___>>>>------->>>>,,,,,,,,,<<<<<----

bac.A.laidlawii         AGACGAAUCUAUUUAGAAAUAAAUAGAGUGAAACGCGGUAAACCCCUCAA
#=GR bac.A.laidlawii SS -------<<<<<<<<____>>>>>>>>--------->>>-->>))]]]]]

bac.A.laidlawii         GCUAGCAACCCAAAUUAGGUAGGGGCACAUGAUGUGUAGCAAUACAACAU
#=GR bac.A.laidlawii SS }}}}},,,<<<__________>>>,,,<<<<<<<_____________>>>

bac.A.laidlawii         CAUGCAAGAUUUGAAUCUUGAGAUUAAUAGUCACAAAAGAAGAAAUUCUU
#=GR bac.A.laidlawii SS >>>><<<<<<____>>>>>>,,,,,,,,,,,,,,,<<<<<<____>>>>>

bac.A.laidlawii         UACAGAACGCGGCUUA
#=GR bac.A.laidlawii SS >,,,,,,}}}}}}}}:
//
# STOCKHOLM 1.0

#=GS bac.B.anthracis DE converted from brown dataset ct file

bac.B.anthracis         UCAUAACGUUUGGGUAAUCGCUGCAACGCCAACGUUGUAGAGGAAAGUCC
#=GR bac.B.anthracis SS :{{{{{{{{{{{{{{{{{{,<<<<<<<<____>>>>>>>>,,,,AAA,AA

bac.B.anthracis         AUGCUCGCACGGCCUGAGAUGGCUGUAGUGUUCGUGCCUAGCCAAUUCAU
#=GR bac.B.anthracis SS AAA{{{{{<<<<<<______>>>>>>,,,,,[[[[[<<<<<<________

bac.B.anthracis         AAGCUAGGGUAUUCUGGCUGUAAGGCUGGUUUAACGGCAGGGAAAAAACC
#=GR bac.B.anthracis SS __>>>>>><<<<<<<<<<<____>>>>>>>>>>->((,<<<-----<<<<

bac.B.anthracis         UAAGUCCUUUCGGAUAUGGUUUGACUACCUUUAAAGUGCCACAGUGACGA
#=GR bac.B.anthracis SS ---<<<<____>>>>-->>>>------>>>,,,,,<<<<<----------

bac.B.anthracis         AGUCCUUGAAGAAAUGAUAGGAGUGGAACGAGGUAAACCCCACGAGCGAG
#=GR bac.B.anthracis SS --<<<<<<<<____>>>>>>>>--------->>>-->>))]]]]]}}}}}

bac.B.anthracis         AAACCCAAAUAAUGGUAGGGGAAUCUUUUCCAAGGAAAUGAACGAUGGGA
#=GR bac.B.anthracis SS ,,,<<<___________>>>,,,<<<<<<<_________________>>>

bac.B.anthracis         AAGGACAGGUUGUAUAACCUGUAGAUAGAUGAUUGCCACCGGAGUACGAG
#=GR bac.B.anthracis SS >>>><<<<<<<____>>>>>>>,,,,,,,,}}}}}}},<<<<<<<<<<<<

bac.B.anthracis         GCGUGGGCCGUUUGCAGUACAAAGGAACAGAACAUGGCUUACAGAACGUU
#=GR bac.B.anthracis SS <<____>>>>>----->>>>>>>>>,,,,,,,aaaaaaaa,}-}}}}}}}

bac.B.anthracis         AUGAACCA
#=GR bac.B.anthracis SS }}}:::::
//
# STOCKHOLM 1.0

#=GS bac.B.brevis DE converted from brown dataset ct file

bac.B.brevis         AUGCAGGAAAUGCGGGUAGCCGCUGCCGCAAUCGUCUCGGCGAUUGGCGG
#=GR bac.B.brevis SS :::{{{{{{{{{{{{{{{{{{,<<<<<<<<<<<<<____>>>>>>->>>>

bac.B.brevis         UAGAGGAAAGUCCAGGCUCGCCCAAGCUGAGAUGCUUGGAGUGUUCGUAC
#=GR bac.B.brevis SS >>>,,,,AAA,AAAAA{{{{{<<<<<<______>>>>>>,,,,,[[[[[<

bac.B.brevis         CUGGCGCAAGCCAGGGCAAGUGAGGCGCAAGCCUCGCUGACGGCGUGGAA
#=GR bac.B.brevis SS <<<<<____>>>>>><<<-<<<<<<<____>>>>>>>>>->((,<<<---

bac.B.brevis         AGGGCUCUCUCUGAGGCCCGAGUACGCUGAAAGUGCCACAGAAACGUAGC
#=GR bac.B.brevis SS --<<<--<<___>>->>>------>>>,,,,,<<<<<------------<

bac.B.brevis         UUUUCUGGCGACAGAAAAGAUGGAACGCGGUAAACCCUGCGAGCGAGAAA
#=GR bac.B.brevis SS <<<<<<<____>>>>>>>>--------->>>-->>))]]]]]}}}}},,,

bac.B.brevis         CCCAAAUUUGGUAGGGGAACCGUCCUGAAGGAAUCAAACGGAAGGGACGG
#=GR bac.B.brevis SS <<<__________>>>,,,<<<<<<<_________________>>>>>>>

bac.B.brevis         AUGGUAUCUUCGGAUGCCAUAGAUAGAUGGCUACCGCUCUUGGUGCGAGG
#=GR bac.B.brevis SS <<<<<<<<____>>>>>>>>,,,,,,,,}}}}}}},<<<<<<-<<<<<<<

bac.B.brevis         GAUACGUCCCGCUUGCAGCACGGGAGAGACAGAACCUGGCUUAUAGCAUU
#=GR bac.B.brevis SS <<____>>>>>>----->>>>>>>>>,,,,,,,,aaaaaaaa,}-}}}}}

bac.B.brevis         UCCUGCUGGAU
#=GR bac.B.brevis SS }}}}}::::::
//
# STOCKHOLM 1.0

#=GS bac.B.halodurans DE converted from brown dataset ct file

bac.B.halodurans         AUCAUAACCGUUCAGGUAACCGCUGCAUCGCAUGCGAUGUAGAGGAAAGU
#=GR bac.B.halodurans SS :::{{{{{{{{{{{{{{{{{{,<<<<<<<<____>>>>>>>>,,,,AAA,

bac.B.halodurans         CCAUGCUCGCACAGGCUGAGAUGCUUGUAGUGUUCGUGCCUAGCGAAGUC
#=GR bac.B.halodurans SS AAAAA{{{{{<<<<<<______>>>>>>,,,,,[[[[[<<<<<<______

bac.B.halodurans         AUAAGCUAGGGUAGUCUGGUUCUUAGAACUGGGCUAACGGCAAGGUAAGC
#=GR bac.B.halodurans SS ____>>>>>><<<<<<<<<<<_____>>>>>>>>>>->((,<<<<----<

bac.B.halodurans         ACCUACGUUCAUCAUGAAUAUGGUGUGAUGCCUUUGAAAGUGCCACAGUG
#=GR bac.B.halodurans SS <<<---<<<<_____>>>>-->>>>----->>>>,,,,,<<<<<------

bac.B.halodurans         ACGUAGUCCGUUUGGAAACAGACGGAGUGGAACGAGGUAAACCCCUCGAG
#=GR bac.B.halodurans SS ------<<<<<<<<____>>>>>>>>--------->>>-->>))]]]]]}

bac.B.halodurans         CGAGAAACCCAAAAAUUGGUAGGGGAACCUUCUUGAAGGAAAUGAACGGA
#=GR bac.B.halodurans SS }}}},,,<<<___________>>>,,,<<<<<<<________________

bac.B.halodurans         GAGAAGGACGGAAGUUUUACUUCUGUAGACAGAUGGUUACCACCGGAGUA
#=GR bac.B.halodurans SS >>>>>>><<<<<<<<___>>>>>>>>,,,,,,,,}}}}}}},<<<<<<<<

bac.B.halodurans         CGAGGUUCAUCACCGUUUGUAGUACGAAGGAACAGAACAUGGCUUAUCGA
#=GR bac.B.halodurans SS <<<<<<_____>>>>>----->>>>>>>>>,,,,,,,aaaaaaaa,}-}}

bac.B.halodurans         ACGGGAAUGAGA
#=GR bac.B.halodurans SS }}}}}}}}::::
//
# STOCKHOLM 1.0

#=GS bac.B.megaterium DE converted from brown dataset ct file

bac.B.megaterium         UGAAAUAACGUUCAGGUAAUCGCUGCAUCAUUUGAUGUAGAGGAAAGUCC
#=GR bac.B.megaterium SS :::{{{{{{{{{{{{{{{{{{,<<<<<<<____>>>>>>>,,,,AAA,AA

bac.B.megaterium         AUGCUCGCACGGUGCUGAGAUGCCCGUAGUGUUCGUGCCUAGUGAAAAAA
#=GR bac.B.megaterium SS AAA{{{{{<<<<-<<______>>>>>>,,,,,[[[[[<<<<<<_______

bac.B.megaterium         UAAGCUAGGGCAGCUUGGCUUAUAGCUUAGCUGACGGCGGGAAAAACCAC
#=GR bac.B.megaterium SS ___>>>>>><<<<<<<<<<<___>>>>>>>>>>->((,<<<-------<<

bac.B.megaterium         CUAAGUCUUUGGAUAUGGUCGAGUAUCCUGAAAGUGCCACAGUGACGAAG
#=GR bac.B.megaterium SS <---<<<____>>>-->>>------>>>,,,,,<<<<<------------

bac.B.megaterium         CUUUGCUGGAAACAGCAAAGGUGGAACGCGGUAAACCCCACGAGCGAGAA
#=GR bac.B.megaterium SS <<<<<<<<____>>>>>>>>--------->>>-->>))]]]]]}}}}},,

bac.B.megaterium         ACCCAAACAAUGGUAGGGGAACUGUCUCAAAGGAAUCUAACGGAGAGACG
#=GR bac.B.megaterium SS ,<<<___________>>>,,,<<<<<<<________________>>>>>>

bac.B.megaterium         GACGGUUACAUGCGUAAUCGUAGAUAGAUGAUUACCGCCUGAGUACGAGA
#=GR bac.B.megaterium SS ><<<<<<<<____>>>>>>>>,,,,,,,,}}}}}}},<<<<<<<<<<<<<

bac.B.megaterium         UUAAAAUCGUUUGCAGUACAAAGGUACAAAACAUGGCUUUACGAACGUUG
#=GR bac.B.megaterium SS <____>>>>>----->>>>>>>>>,,,,,,,aaaaaaaa,}-}}}}}}}}

bac.B.megaterium         UUGAAACA
#=GR bac.B.megaterium SS }}::::::
//
# STOCKHOLM 1.0

#=GS bac.B.stearothermophilus DE converted from brown dataset ct file

bac.B.stearothermophilus         GUUAAUCAUGCUCGGGUAAUCGCUGCGGCCGGUUUCGGCCGUAGAGGAAA
#=GR bac.B.stearothermophilus SS :::{{{{{{{{{{{{{{{{{{,<<<<<<<<<____>>>>>>>>>,,,,AA

bac.B.stearothermophilus         GUCCAUGCUCGCACGGUGCUGAGAUGCCCGUAGUGUUCGUGCCUAGCGAA
#=GR bac.B.stearothermophilus SS A,AAAAA{{{{{<<<<-<<______>>>>>>,,,,,[[[[[<<<<<<___

bac.B.stearothermophilus         UCCAUAAGCUAGGGCAGCCUGGCUUCGGCUGGGCUGACGGCGGGGAAAGA
#=GR bac.B.stearothermophilus SS _______>>>>>><<<<<<<<<<____>>>>>>>>>->((,<<<-----<

bac.B.stearothermophilus         ACCUACGUCCGGCUGGGAUAUGGUUCGAUUACCCUGAAAGUGCCACAGUG
#=GR bac.B.stearothermophilus SS <<<---<<<<_____>>>>-->>>>------>>>,,,,,<<<<<------

bac.B.stearothermophilus         ACGGAGCUCUAAGGGAAACCUUAGAGGUGGAACGCGGUAAACCCCACGAG
#=GR bac.B.stearothermophilus SS ------<<<<<<<<____>>>>>>>>--------->>>-->>))]]]]]}

bac.B.stearothermophilus         CGAGAAACCCAAAUGAUGGUAGGGGCACCUUCCCGAAGGAAAUGAACGGA
#=GR bac.B.stearothermophilus SS }}}},,,<<<___________>>>,,,<<<<<<<________________

bac.B.stearothermophilus         GGGAAGGACAGGCGGCGCAUGCAGCCUGUAGAUAGAUGAUUACCGCCGGA
#=GR bac.B.stearothermophilus SS >>>>>>><<<<<<<<<____>>>>>>>>>,,,,,,,,}}}}}}},<<<<<

bac.B.stearothermophilus         GUACGAGGCGCAAAGCCGCUUGCAGUACGAAGGUACAGAACAUGGCUUAU
#=GR bac.B.stearothermophilus SS <<<<<<<<<_____>>>>>----->>>>>>>>>,,,,,,,aaaaaaaa,}

bac.B.stearothermophilus         AGAGCAUGAUUAACGUG
#=GR bac.B.stearothermophilus SS -}}}}}}}}}}::::::
//
# STOCKHOLM 1.0

#=GS bac.B.subtilis DE converted from brown dataset ct file

bac.B.subtilis         GUUCUUAACGUUCGGGUAAUCGCUGCAGAUCUUGAAUCUGUAGAGGAAAG
#=GR bac.B.subtilis SS :::{{{{{{{{{{{{{{{{{{,<<<<<<<<_____>>>>>>>>,,,,AAA

bac.B.subtilis         UCCAUGCUCGCACGGUGCUGAGAUGCCCGUAGUGUUCGUGCCUAGCGAAG
#=GR bac.B.subtilis SS ,AAAAA{{{{{<<<<-<<______>>>>>>,,,,,[[[[[<<<<<<____

bac.B.subtilis         UCAUAAGCUAGGGCAGUCUUUAGAGGCUGACGGCAGGAAAAAAGCCUACG
#=GR bac.B.subtilis SS ______>>>>>><<<<<<<____>>>>>>->((,<<<<-----<<<---<

bac.B.subtilis         UCUUCGGAUAUGGCUGAGUAUCCUUGAAAGUGCCACAGUGACGAAGUCUC
#=GR bac.B.subtilis SS <<____>>>-->>>------>>>>,,,,,<<<<<------------<<<<

bac.B.subtilis         ACUAGAAAUGGUGAGAGUGGAACGCGGUAAACCCCUCGAGCGAGAAACCC
#=GR bac.B.subtilis SS <<<<____>>>>>>>>--------->>>-->>))]]]]]}}}}},,,<<<

bac.B.subtilis         AAAUUUUGGUAGGGGAACCUUCUUAACGGAAUUCAACGGAGAGAAGGACA
#=GR bac.B.subtilis SS ___________>>>,,,<<<<<<<________________>>>>>>><<<

bac.B.subtilis         GAAUGCUUUCUGUAGAUAGAUGAUUGCCGCCUGAGUACGAGGUGAUGAGC
#=GR bac.B.subtilis SS <<<____>>>>>>,,,,,,,,}}}}}}},<<<<<<<<<<<<<<_____>>

bac.B.subtilis         CGUUUGCAGUACGAUGGAACAAAACAUGGCUUACAGAACGUUAGACCACU
#=GR bac.B.subtilis SS >>>----->>>>>>>>>,,,,,,,aaaaaaaa,}-}}}}}}}}}}:::::

bac.B.subtilis         U
#=GR bac.B.subtilis SS :
//
# STOCKHOLM 1.0

#=GS bac.C.innocuum DE converted from brown dataset ct file

bac.C.innocuum         GAGGAAAGUCCGGGCUCGCACAUUCUGUGAUGAAUGUAGUGUUUGUGCUG
#=GR bac.C.innocuum SS :::::{{{-{{{{{{{{{{<<<<<<______>>>>>>,,,,,[[[[[<<<

bac.C.innocuum         GAUGAAACGAUAAAUCCAGGCAGCGUAAGCUGACGGCUGGAGAAGGCCUG
#=GR bac.C.innocuum SS <<<__________>>>>>><<<<<____>>>>->((,,<<<<---<<<--

bac.C.innocuum         UGGUGAAAGCUAUGGCGGACUCCUUUAAAAGUGCCACAGAAACGAGCUUU
#=GR bac.C.innocuum SS -<<<____>>>-->>>------>>>>,,,,<<<<<-----------<<<<

bac.C.innocuum         UCGGGAAACCGGAAAGAUGGAACGGGUAAACCCCGCAAGCGAGAAACCCA
#=GR bac.C.innocuum SS <<<<____>>>>>>>>-------->>>-->>))]]]]]}}}}},,,<<<_

bac.C.innocuum         AAUUUGGUAGGGGAAUCUAAUCACGGCAAAACGAAGCCAGUGAUCGGAAC
#=GR bac.C.innocuum SS _________>>>,,,<<<<<<<___________________>>>>>>><<

bac.C.innocuum         GUGGAAACACGUAGAUAAAUGACUGCCACUUUCGCAAGAGAGUACAAAAC
#=GR bac.C.innocuum SS <<<____>>>>>,,,,,,,,,,,,,,,,<<<<<____>>>>>,,,,,,,}

bac.C.innocuum         ACGGCUUA
#=GR bac.C.innocuum SS }}}}}}}:
//
# STOCKHOLM 1.0

#=GS bac.E.faecalis DE converted from brown dataset ct file

bac.E.faecalis         GAGGAAAGUCCGGGCUCGCACAAGCUGAGAUGCUUGUAGUGUUCGUGCUU
#=GR bac.E.faecalis SS :::::{{{-{{{{{{{{{{<<<<<<______>>>>>>,,,,,[[[[[<<<

bac.E.faecalis         AGCGAAAUCAUAAGCUAAGGUACUCUUUUAGAGUAACGGCAGGAAAAAUG
#=GR bac.E.faecalis SS <<<__________>>>>>><<<<<<<___>>>>>>->((,<<<<-----<

bac.E.faecalis         ACUAAGGUUUCGACUAUGUCAAAGUAUCCUUGAAAGUGCCACAGUGACGA
#=GR bac.E.faecalis SS <<---<<<____>>>-->>>------>>>>,,,,,<<<<<----------

bac.E.faecalis         AGCGAUGUGGGAAACUCCAUCGGUGGAACGCGGUAAACCCCUCGAGCGAG
#=GR bac.E.faecalis SS --<<<<<<<<____>>>>>>>>--------->>>-->>))]]]]]}}}}}

bac.E.faecalis         CAACCCAAACAAUGGUAGGGGCGCUCUUCUAAAGGAAAUGAACGAGUAGA
#=GR bac.E.faecalis SS ,,,<<<___________>>>,,,<<<<<<<_________________>>>

bac.E.faecalis         AGAGGCAGAGUUUACUCUGCAGAUAGAUGAUGACCGUCACCAAUUUUUCC
#=GR bac.E.faecalis SS >>>><<<<<<____>>>>>>,,,,,,,,,,,,,,,,<<<<<<<<<<<<__

bac.E.faecalis         UGAAGAAUUGGUGAUACAGAACGCGGCUUAU
#=GR bac.E.faecalis SS __>>>>>>>>>>>>,,,,,,,}}}}}}}}::
//
# STOCKHOLM 1.0

#=GS bac.H.chlorum DE converted from brown dataset ct file

bac.H.chlorum         GAGGAAAGUCCGGGCUCGCACAUCCUGCGAUGGAUGUAGUGUUCGUGCCC
#=GR bac.H.chlorum SS :::::{{{-{{{{{{{{{{<<<<<<______>>>>>>,,,,,[[[[[<<<

bac.H.chlorum         GUUCGUAAUGGCGGGGCAGUCAGCUUUUUAGCAGAUUGACGGCGGGGAAA
#=GR bac.H.chlorum SS <<<______>>>>>><<<<<<<<<<____>>>>>>>>>->((,<<<----

bac.H.chlorum         GCAUCCUACAGCCAACUUGGCCAUGGUGCAAGUACCCUGAAAGUGGAUAG
#=GR bac.H.chlorum SS <<<<------<<<<___>>>>---->>>>----->>>,,,,,<<<<----

bac.H.chlorum         AGACGAGUCGUCGGGGAAACUCGACGAGUGGAACGACUAAACCCCACGAG
#=GR bac.H.chlorum SS -------<<<<<<<<____>>>>>>>>--------->>-->>))]]]]]}

bac.H.chlorum         CGAGCAACUCAGUGUGUAGAGGCACCUGGCUGAGAGAAAUGAAUCAAUGC
#=GR bac.H.chlorum SS }}}},,,<<<________>>>,,,<<<<<<<________________>>>

bac.H.chlorum         CGGGACGAUCGACAUAUGAUCGUAGAAAAAUGAUUGCCCCUUCUGUGGGA
#=GR bac.H.chlorum SS >>>><<<<<<<_____>>>>>>>,,,,,,,,,,,,,,,,<<<<<<<<<<<

bac.H.chlorum         GGCUGGGAAGCCUAGAACCACAUUGGAACAGAAUCCGGCUUA
#=GR bac.H.chlorum SS <<<<____>>>>-->>->>>>>>>>>,,,,,,,}}}}}}}}:
//
# STOCKHOLM 1.0

#=GS bac.L.acidophilus DE converted from brown dataset ct file

bac.L.acidophilus         GAGGAAAGUCCGGGCCCGCGCAAGCUGAGAUGCUUGUAGUGUUCGUGCUA
#=GR bac.L.acidophilus SS :::::{{{-{{{{{{{{{{<<<<<<______>>>>>>,,,,,[[[[[<<<

bac.L.acidophilus         AGCCCAAUAAGCUUAGGGGCCGUGUAAACGGCUACGGCGGCCAAACGCGC
#=GR bac.L.acidophilus SS <<<_______>>>>>><<<<<<<____>>>>>>->((,<<<<----<<<<

bac.L.acidophilus         UAAGGCGUCAGCUAUGCGCUAGUAGGUCUGAAAAGUGCCACAGUGACGAA
#=GR bac.L.acidophilus SS ---<<<____>>>-->>>>------>>>>,,,,,<<<<<-----------

bac.L.acidophilus         ACGAUCAGGGAAACCUGAGCGGUGGAACGGGUAAACCCCGCGAGCGAGUA
#=GR bac.L.acidophilus SS -<<<<<<<<____>>>>>>>>-------->>>-->>))]]]]]}}}}},,

bac.L.acidophilus         ACCCAAACUUUUGGUAGGGGCGUUUUGCCAAGCAAAUUGAAGCGACGGCA
#=GR bac.L.acidophilus SS ,<<<____________>>>,,,<<<<<<<_________________>>>>

bac.L.acidophilus         AUACAGCGGUAACGCUGAGAUAGAUGAUGACUGAAGGAGCUUGUGCCUGA
#=GR bac.L.acidophilus SS >>><<<<<____>>>>>,,,,,,,,,,,,,,,,,,<<<<<<<<<______

bac.L.acidophilus         ACAAGUUCUGGAACAACACACGGCUUAU
#=GR bac.L.acidophilus SS >>>>>>>>>,,,,,,,,,}}}}}}}}::
//
# STOCKHOLM 1.0

#=GS bac.M.capricolum DE converted from brown dataset ct file

bac.M.capricolum         GAGAUUUUAUUGGUCAAUCGCUGUAUUUGAAAAAGAAUAUAGAGGAAACU
#=GR bac.M.capricolum SS :{{{{{{{{{{{{{{{{{{,<<<<<<<<______>>>>>>>>,,,,AAA,

bac.M.capricolum         CCACGCUUACACAAUCUGUGAUGAUUGUAGUGUUUAUGCUAAAUGAAAAA
#=GR bac.M.capricolum SS AAAAA{{{{{<<<<<<______>>>>>>,,,,,[[[[[<<<<<<______

bac.M.capricolum         AUAAAUUUAGGCAGUAAUUAAUUACUGACGGCAUAACUAACCUAAGGCUU
#=GR bac.M.capricolum SS ____>>>>>><<<<<<<____>>>>>>->((,<<<<---<<<---<<<__

bac.M.capricolum         UGCUAUGGUGAUGUUAUAAAGUGCCACAGAGACGAAUAAAGAGAAAUCUU
#=GR bac.M.capricolum SS _>>>-->>>---->>>>,,,<<<<<-----------<<<<<_____>>>>

bac.M.capricolum         GAAAUGGAACGCGGUAAACCCCAUAAGUAAGAAACUCAAAUUUUGGUAGA
#=GR bac.M.capricolum SS >----------->>>-->>))]]]]]}}}}},,,<<<___________>>

bac.M.capricolum         GGAAUCUGAUUAAGAAAAUAAGAAUCAAAAUCAGAAGUUAUUAUUAACUA
#=GR bac.M.capricolum SS >,,,<<<<<<<_________________>>>>>>><<<<<____>>>>>,

bac.M.capricolum         GAUAGAUGAUUGACGCUGAAAAGUACAAAACGUGGGUUAUAAAUAAAAUC
#=GR bac.M.capricolum SS ,,,,,,,}}}}}}},<<____>>,,,,,,,aaaaaaaa,}-}}}}}}}}}

bac.M.capricolum         UCAUCA
#=GR bac.M.capricolum SS }:::::
//
# STOCKHOLM 1.0

#=GS bac.M.fermentans DE converted from brown dataset ct file

bac.M.fermentans         AGCAUUGGCUAACAGCUGCUUGAAAGAGUAGAGGAAAGUCCACGCUAGCA
#=GR bac.M.fermentans SS {{{{{{{{{{{{{{,<<<<<<____>>>>>>,,,,AAA,AAAAA[[[[[<

bac.M.fermentans         CAACCUGCGAUGGUUGUAGUGAUCAUGCUAGGCCCAAUAAGCCUAGGCUU
#=GR bac.M.fermentans SS <<<<<______>>>>>>,,,,,(((((<<<<<<_______>>>>>><<__

bac.M.fermentans         AGACGACUAGUGCCACAGAGACGAGAAUUGUGAAACGCGGUAAACUCCAU
#=GR bac.M.fermentans SS _>-><<---<<<<<________________________>>>-->>>>)))

bac.M.fermentans         GAGUUAGAAACCCAAAUAUUGGUAGGGGAACUUUUCAACGGAAAUUGAAC
#=GR bac.M.fermentans SS ))]]]]],,,<<<___________>>>,,,<<<<<<<_____________

bac.M.fermentans         CAAAGAAAAGAGUUGAUUAAUCAACUAGAUAAAUUGUUAGCACCUGAGAG
#=GR bac.M.fermentans SS ___>>>>>>><<<<<<____>>>>>>,,,,,,,,}}}}}}}<<<<____>

bac.M.fermentans         GGUACAAAACGUGGCUUAUAAAUGCUAAAACACUUGCGCGAGCAGGCGUU
#=GR bac.M.fermentans SS >>>,,,,,,aaaaaaaa,}}-}}}}}<<<<<<<<<<<____>>>>>>>>>

bac.M.fermentans         UU
#=GR bac.M.fermentans SS >>
//
# STOCKHOLM 1.0

#=GS bac.M.flocculare DE converted from brown dataset ct file

bac.M.flocculare         GCACAAGUCAAUCGCAGGUAUAAUCAAAAUAUUAUUUUAUAAAUAUAAAU
#=GR bac.M.flocculare SS {{{{{{AAAAAAA,<<<<<<<<<<<<<<<<<<<<<<<_________>>>>

bac.M.flocculare         UAUAUUUUGAUUAAUAUUUGAGGAAAGUCCGCGCUAGCACUACCUGUGAU
#=GR bac.M.flocculare SS >>>>>>>>>>>>->>>>>>>,,,,{{{-{{{{{[[[[[<<<<<<______

bac.M.flocculare         GGUAGUAGUGUUCAUGUUGGGUCUAAUAAACCCAAGCUUAGACGACAAGU
#=GR bac.M.flocculare SS >>>>>>,,,,,(((((<<<<<<_______>>>>>><<___>-><<---<<

bac.M.flocculare         GCCACAGAGACGAGCUUAUUUAUUAAAUUCUUCUUUUUCUAUAUUGAGAA
#=GR bac.M.flocculare SS <<<-----------<<<<<<<<<<<<<<<<<<<--<<<<______>>>->

bac.M.flocculare         UUACAAUUUUUUUCUUAAUAAAUAAGGUGAAACGCGGUAAACUCCAUGAG
#=GR bac.M.flocculare SS >>>>>>------->>>>>>>>>>>>>--------->>>-->>>>)))))]

bac.M.flocculare         CUAGAAACCUAAAUUUUGGUAAGGGAGCCCAAUUUGAAGAAAAAAAACUU
#=GR bac.M.flocculare SS ]]]],,,<<<___________>>>,,,<<<<<<<________________

bac.M.flocculare         CGAUUGGGAAGUUUUUUGAUAAGGUUAUUAUUAAAAGAAAAACUUAGAUA
#=GR bac.M.flocculare SS _>>>>>>><<<<<<<<<<<<<<_____>>>>---->>>>>>>>>>,,,,,

bac.M.flocculare         AAUGAUUGACUGAUACAGAACGCGGCUUAUUAGUGCAAAAACAGCGUAAA
#=GR bac.M.flocculare SS ,,,aaaaaaa,,,,,,,,,,}}}}}}}},}-}}}}}<<<<<<<<<<<___

bac.M.flocculare         AACGCUGUUUUU
#=GR bac.M.flocculare SS _>>>>>>>>>>>
//
# STOCKHOLM 1.0

#=GS bac.M.genitalium DE converted from brown dataset ct file

bac.M.genitalium         GCUGUCGGUUAGUUGCUGCUUUAAAGAUAUAUUUAAAGUAGAGGAAAGUC
#=GR bac.M.genitalium SS {{{{{{{BBBBBB{,<<<<<<<<<<______>>>>>>>>>>,,,,{{{-{

bac.M.genitalium         CAUGCUUGCACUUGCUGGAAUGCAAGUAGUGUUUGUGUAAAUCAAAGCGA
#=GR bac.M.genitalium SS {{{{{{{{{<<<<<<______>>>>>>,,,,,[[[[[<<<<<<_______

bac.M.genitalium         UAAGAUUUAGGAUGUGAUAGCCAUAACGACAUAACUAGUCUAAGGUUAAU
#=GR bac.M.genitalium SS ___>>>>>><<<<<_AAAAAA>>>>->((<<<<---<<<<---<<<____

bac.M.genitalium         ACUAUGAUGAUGUUUUGAAAGUGCCACAGAGACGAGGCUUGGUGAAAACC
#=GR bac.M.genitalium SS >>>-->>>>---->>>>,,,<<<<<-----------<<<<<<<____>>>

bac.M.genitalium         AGGUAUGAAACGCGGUAAACUCCACAAGCAAGAAACCUAAAUUUUGGUAA
#=GR bac.M.genitalium SS >>>>--------->>>-->>))]]]]]}}}}},,,<<<___________>

bac.M.genitalium         GGGAAUGUUGCUUUAAGAACAAAUAAUUAAAGUAAUGACAGCAAUUGCUG
#=GR bac.M.genitalium SS >>,,,<<<<<<<__________________>>>>>>><<<<<____>>>>

bac.M.genitalium         UAGAUAAAUAACUGACUUUAAAACAGAACAUGGCUUAUUGACAGCAUGCU
#=GR bac.M.genitalium SS >,,,,,,,,}bbbbbb------------}}}}}}}}-}-}}}}}}::aaa

bac.M.genitalium         AUCUAAAAAAAGGAUCAUGAUGAUCCUUUUUUUA
#=GR bac.M.genitalium SS aaa<<<<<<<<<<<<<<___>>>>>>>>>>>>>>
//
# STOCKHOLM 1.0

#=GS bac.M.hyopneumoniae DE converted from brown dataset ct file

bac.M.hyopneumoniae         UGCACAAGUCAAUUGCAGAUAUAAUUAAAUAUAAUAAUUUUUUUAUAAUU
#=GR bac.M.hyopneumoniae SS {{{{{{{AAAAAAA,<<<<<<<<<<<<<<<<<<<<<<<_________>>>

bac.M.hyopneumoniae         GUUAUAUUUAACAAAUUUAUAUUUGAGGAAAGUCCGCGCUAGCACUACCU
#=GR bac.M.hyopneumoniae SS >>>>>>>>>>>---->>->>>>>>>,,,,{{{-{{{{{[[[[[<<<<<<_

bac.M.hyopneumoniae         GAGAUGGUAGUAGUGUUCAUGUUGGAUCUAAUAAAUCCAAGCUUUAGACG
#=GR bac.M.hyopneumoniae SS _____>>>>>>,,,,,(((((<<<<<<_______>>>>>><<____>-><

bac.M.hyopneumoniae         ACCAGUGCCACAGAGACGAGUUUAUUUAUUAAUUUGUUUAUAUUAAAAAA
#=GR bac.M.hyopneumoniae SS <---<<<<<-----------<<<<<<<<<<<<<<<<<<<--<<<<_____

bac.M.hyopneumoniae         UAGUUUAGAAUUUUUAAAUUAAUAAAUAAGGUGAAACGCGGUAAACUCCA
#=GR bac.M.hyopneumoniae SS >>>>>>>>>>------->>>>>>>>>>>>>--------->>>-->>>>))

bac.M.hyopneumoniae         UGAGCUAGAAACCUAAAUUUUGGUAAGGGAGCCCAAUUUCGGGAAACAAA
#=GR bac.M.hyopneumoniae SS )))]]]]],,,<<<___________>>>,,,<<<<<<<____________

bac.M.hyopneumoniae         CUUUAAUUGGGAAGUUCUAUUAUAAUAUUUUUAUAAAGAACUUAGAUAAA
#=GR bac.M.hyopneumoniae SS ____>>>>>>><<<<<<<-<<<<<<_____>>>>>>>>>>>>>,,,,,,,

bac.M.hyopneumoniae         UGAUUGAUUAAUACAGAACGCGGCUUAUUAGUGCAAAAAAAACAGCGAAU
#=GR bac.M.hyopneumoniae SS ,aaaaaaa,,,,,,,,,,}}}}}}}},}-}}}}}}<<<<<<-<<<<<___

bac.M.hyopneumoniae         CUGAACGCUGUUUUUU
#=GR bac.M.hyopneumoniae SS _____>>>>>>>>>>>
//
# STOCKHOLM 1.0

#=GS bac.M.pneumoniae DE converted from brown dataset ct file

bac.M.pneumoniae         CGCUGUCGGUCAGUUGCUGCUCAAUGAGUAGAGGAAAGUCCAUGCUUGCA
#=GR bac.M.pneumoniae SS {{{{{{{{BBBBBB{,<<<<<<___>>>>>>,,,,{{{-{{{{{{{{{{<

bac.M.pneumoniae         CUUGCUGGAACGCAAGUAGUGUUUGUGUAAAUUGAACAAAUAGAUUUAGG
#=GR bac.M.pneumoniae SS <<<<<______>>>>>>,,,,,[[[[[<<<<<<_________>>>>>><<

bac.M.pneumoniae         ACGCUAAUAGACGUCACGACUGGACUAGUCUAAGGUCUUUGACUAUGAUG
#=GR bac.M.pneumoniae SS <<<_AAAAAA_>>>>->((,<<<<---<<<---<<<<___>>>>-->>>-

bac.M.pneumoniae         AUGUCCGUAAAGUACCACAGAGACGAGCUUAGUGAAAACUAAGUAUGAAA
#=GR bac.M.pneumoniae SS --->>>>,,,,<<<<<----------<<<<<<<____>>>>>>>------

bac.M.pneumoniae         CGCGGUAAACUCCACAAGCAAGAAACCUAAAUUUUGGUAAGGGAAUGUUA
#=GR bac.M.pneumoniae SS --->>>-->>))]]]]]}}}}},,,<<<___________>>>,,,<<<<<

bac.M.pneumoniae         CUUUAAGAAAAAUAAUUAAAGUAAUGACAGGAUUACUGUACAUAAAUAAC
#=GR bac.M.pneumoniae SS <<_________________>>>>>>><<<<_____>>>>,,,,,,,,}bb

bac.M.pneumoniae         UGACUUUAAAACAGAACAUGGCUUAUUGGCAGCGUUCUAUUGAAAAAGGA
#=GR bac.M.pneumoniae SS bbbb------------}}}}}}}}-}-}}}}}}}::aaaaaa<<<<<<<<

bac.M.pneumoniae         UCUGUUUGGAUCCUUUUUU
#=GR bac.M.pneumoniae SS <<<____>>>>>>>>>>>:
//
# STOCKHOLM 1.0

#=GS bac.S.aureus-2 DE converted from brown dataset ct file

bac.S.aureus-2         UGAUAUUUCGGGUAAUCGCUAUAUUAUAUAGAGGAAAGUCCAUGCUCACA
#=GR bac.S.aureus-2 SS {{{{{{{{{{{{{{{{{,<<<<<___>>>>>,,,,AAA,AAAAA{{{{{<

bac.S.aureus-2         CAGUCUGAGAUGAUUGUAGUGUUCGUGCUUGAUGAAACAAUAAAUCAAGG
#=GR bac.S.aureus-2 SS <<<<<______>>>>>>,,,,,[[[[[<<<<<<__________>>>>>><

bac.S.aureus-2         CAUUAAUUUGACGGCAAUGAAAUAUCCUAAGUCUUUCGAUAUGGAUAGAG
#=GR bac.S.aureus-2 SS <<______>>->((,<<<<-----<<<---<<<____>>>-->>>-----

bac.S.aureus-2         UAAUUUGAAAGUGCCACAGUGACGUAGCUUUUAUAGAAAUAUAAAAGGUG
#=GR bac.S.aureus-2 SS ->>>>,,,,,<<<<<------------<<<<<<<<____>>>>>>>>---

bac.S.aureus-2         GAACGCGGUAAACCCCUCGAGUGAGCAAUCCAAAUUUGGUAGGAGCACUU
#=GR bac.S.aureus-2 SS ------>>>-->>))]]]]]}}}}},,,<<<__________>>>,,,<<<

bac.S.aureus-2         GUUUAACGGAAUUCAACGUAUAAACGAGACACACUUCGCGAAAUGAAGUG
#=GR bac.S.aureus-2 SS <<<<_________________>>>>>>><<<<<<<<<<_____>>>>>>>

bac.S.aureus-2         GUGUAGACAGAUGGUUAUCACCUGAGUACCAGUGUGACUAGUGCACGUGA
#=GR bac.S.aureus-2 SS ->>>,,,,,,,,}}}}}}},<<<<<<<<<<<<<<<<_____>>>>>>>--

bac.S.aureus-2         UGAGUACGAUGGAACAGAACAUGGCUUAUAGAAAUAUCACUACUAGU
#=GR bac.S.aureus-2 SS --->>>>>>>>>,,,,,,,aaaaaaaa,}-}}}}}}}}}::::::::
//
# STOCKHOLM 1.0

#=GS bac.S.bovis DE converted from brown dataset ct file

bac.S.bovis         GAGGAAAGUCCGGGCUAGCACUGGCUGUGAUGCCGGUAGUGUUUGUGCUA
#=GR bac.S.bovis SS :::::{{{-{{{{{{{{{{<<<<<<______>>>>>>,,,,,[[[[[<<<

bac.S.bovis         GGUGAAUCAAUAAGCCUAGGGACAUCUUUUUGAUGUUACGGCGGGCAAAA
#=GR bac.S.bovis SS <<<__________>>>>>><<<<<<<_____>>>>>>->((,<<<<----

bac.S.bovis         AGGCUAAGUCUUUACGGAUAUGUCUGAAUAGCCCUGAAAGUGCCACAGUG
#=GR bac.S.bovis SS -<<<---<<<____>>>---->>>------>>>>,,,,,<<<<<------

bac.S.bovis         ACGUAGUUCUUGGGGAAACCUAAGAAGUGGAACGCGGUAAACCCCUCAAG
#=GR bac.S.bovis SS ------<<<<<<<<____>>>>>>>>--------->>>-->>))]]]]]}

bac.S.bovis         CUAGCAACCCAAACUUUGGUAGGGGCAUGGGAUAGUUGGAAUCCGAACAA
#=GR bac.S.bovis SS }}}},,,<<<___________>>>,,,<<<<<<<________________

bac.S.bovis         UCUAUCCUGACUGGAAACAGUAGACAGAUGAUUAUCGAAGGAGAUAAGAC
#=GR bac.S.bovis SS __>>>>>>><<<<____>>>>,,,,,,,,,,,,,,,,,,<<<<<<<<<__

bac.S.bovis         CUAGUUAUCUCUGGAACAAAACACGGCUUAU
#=GR bac.S.bovis SS ___>>>>>>>>>,,,,,,,,,}}}}}}}}::
//
# STOCKHOLM 1.0

#=GS bac.S.faciem DE converted from brown dataset ct file

bac.S.faciem         GAGGAAAGUCCGGGCUCGCACAGGCUGUGAUGCCUGUAGUGUUCGUGCUU
#=GR bac.S.faciem SS :::::{{{-{{{{{{{{{{<<<<<<______>>>>>>,,,,,[[[[[<<<

bac.S.faciem         AGCGAAACAAUAAGCUAAGGUGCUCUAUUAGAGUAACGGCAGGAAAACAA
#=GR bac.S.faciem SS <<<__________>>>>>><<<<<<<___>>>>>>->((,<<<<-----<

bac.S.faciem         GCUAAGGUUUUUAACUAUGCUUAAGUAUCCUUGAAAGUGCCACAGUGACG
#=GR bac.S.faciem SS <<---<<<_____>>>-->>>------>>>>,,,,,<<<<<---------

bac.S.faciem         AAGCGGAUAGGGAAACUUAUUCGGUGGAACGCGGUAAACCCCUCGAGCGA
#=GR bac.S.faciem SS ---<<<<<<<<____>>>>>>>>--------->>>-->>))]]]]]}}}}

bac.S.faciem         GCAACCCAAACAAUGGUAGGGGCGCUUUUUGUUGGGAAUUAAGAACGAGA
#=GR bac.S.faciem SS },,,<<<___________>>>,,,<<<<<<<___________________

bac.S.faciem         CAAAAAGGCAGGUUAACUGCAGAUAGAUGGUUACCACAUUGCUUUUUCUC
#=GR bac.S.faciem SS >>>>>>><<<<_____>>>>,,,,,,,,,,,,,,,<<<<<<<<<<<<___

bac.S.faciem         CCUGGAAAGUAGUGUACAGAACACGGCUUAU
#=GR bac.S.faciem SS ___>>>>>>>>>>>>,,,,,,}}}}}}}}::
//
# STOCKHOLM 1.0

#=GS bac.S.pneumoniae DE converted from brown dataset ct file

bac.S.pneumoniae         AUGUGCAAUUUUUGGAUAAUCGCGUGAGGAGAAUUGUUUCUCAUGAGGAA
#=GR bac.S.pneumoniae SS :::{{{{{{{{{{{{{{{{{{,<<<<<<<<<_____>>>>>>>>>,,,,A

bac.S.pneumoniae         AGUCCAUGCUAGCACAGGCUGUGAUGCCUGUAGUGUUUGUGCUAGGCGAA
#=GR bac.S.pneumoniae SS AA,AAAAA{{{{{<<<<<<______>>>>>>,,,,,[[[[[<<<<<<___

bac.S.pneumoniae         ACCAUAAGCCUAGGGACGAGAAAUCGUUACGGCAGUUGAAAUGGCUAAGU
#=GR bac.S.pneumoniae SS _______>>>>>><<<<<<____>>>>>->((,<<<<-----<<<---<<

bac.S.pneumoniae         CCUUGGAUAGGCCAGAGUAGGCUUGAAAGUGCCACAGUGACGGAGUCUUU
#=GR bac.S.pneumoniae SS <____>>>-->>>------>>>>,,,,,<<<<<------------<<<<<

bac.S.pneumoniae         CUGGAAACAGAGAGAGUGGAACGCGGUAAACCCCUCAAGCUAGCAACCCA
#=GR bac.S.pneumoniae SS <<<____>>>>>>>>--------->>>-->>))]]]]]}}}}},,,<<<_

bac.S.pneumoniae         AAUUUUGGUCGGGGCAUGGAGUACGCGGAAACGAACGUAGUAUUCUGACU
#=GR bac.S.pneumoniae SS __________>>>,,,<<<<<<<_________________>>>>>>><<<

bac.S.pneumoniae         GCUAUCAGCUAGAGCUGUUAGUGGUAGACAGAUGAUUAUCGAAGGAAGUG
#=GR bac.S.pneumoniae SS <<<<<<<<<____>>>>>>>>>>>>,,,,,,,,}}}}}}},,,<<<<<<<

bac.S.pneumoniae         GUCCUAGUCACUUCUGGAACAAAACAUGGCUUAUAGAAAAUUGCAUAUAG
#=GR bac.S.pneumoniae SS <<____>>>>>>>>>,,,,,,,,,aaaaaaaa,}-}}}}}}}}}}:::::

bac.S.pneumoniae         G
#=GR bac.S.pneumoniae SS :
//
# STOCKHOLM 1.0

#=GS bac.U.urealyticum DE converted from brown dataset ct file

bac.U.urealyticum         GUGUAAAAAGCUAAUUGCUGCAUUUUUUAAAAAAUGUAGAGGAAAGUCCG
#=GR bac.U.urealyticum SS {{{{{{{{{{{{{{{{,<<<<<<<<_____>->>>>>>>,,,,AAA,AAA

bac.U.urealyticum         UGCUCACACUAACUGUGAUGUUAGUAGUGUUUGUGUAUGUAUAAUUAAUA
#=GR bac.U.urealyticum SS AA{{{{{<<<<<<______>>>>>>,,,,,[[[[[<<<<<<_________

bac.U.urealyticum         AGGCAUAGCAUAGGCAUAUGACGGCAAAUUUUUAAGCUAAGUGAUUUAAA
#=GR bac.U.urealyticum SS _>>>>>><<<<<____>>>>->((,<<<<----<<<<--<<<<_____>>

bac.U.urealyticum         UUAUAUGUUUAAAAAUUUAUAAAAGUGCCACAGAGACGAUUAAUCAAGAA
#=GR bac.U.urealyticum SS >>---->>>>---->>>>,,,,,,<<<<<----------<<<<<<<<___

bac.U.urealyticum         AUUGAUGAGAUGAAACGUUGGUAAACCCCACAAGUGAGAAACCUAAAUUU
#=GR bac.U.urealyticum SS _>>>>>>>>---------->>>-->>))]]]]]}}}}},,,<<<______

bac.U.urealyticum         CGGUAAGGGAAUCUAAUUUAGUAAAUUAAGAAAUUAAAUUAGGAUAGAAU
#=GR bac.U.urealyticum SS _____>>>,,,<<<<<<<__________________>>>>>>><<<<<<<

bac.U.urealyticum         UGUUUACAAUUCUAUAGAUAAAUAAUUAGCGCUACAUUUUUGUAGAACAG
#=GR bac.U.urealyticum SS <<____>>>>>>>>>,,,,,,,,}}}}}}},<<<<<____>>>>>,,,,,

bac.U.urealyticum         AACACGGCUUAUUUUUACAU
#=GR bac.U.urealyticum SS ,,aaaaaaaa,}}}}}}}}}
//
# STOCKHOLM 1.0

#=GS bac.SMB-B3 DE converted from brown dataset ct file

bac.SMB-B3         GAGGAAAGUCCGGGCAGCACAGAGCAAGGGUGCCUGGUGAAAGCCAGGGA
#=GR bac.SMB-B3 SS :::::{{{-{{{{{[[[[---AAAA--[[[-[<<<<<<____>>>>>><<

bac.SMB-B3         GGCGCUAUCUGGCGUCGACAGUCCAGACCGGCACACUCCUCAGGAGUGUG
#=GR bac.SMB-B3 SS <<<<<<____>>>>>>>->((,,,,,,,,,,<<<<<<<<___>>>>>>>>

bac.SMB-B3         AGAGCAACAGAGACCAAUCUAUUGUGCCAAGGCGCAAUAGCUGAAAAGGG
#=GR bac.SMB-B3 SS ,<<<<<------------<<<<<<<<<____>>>>>>>>>-------->>

bac.SMB-B3         CAAUCCUCCUCGCUGCAAUCUCCGAUCCGGCCGUUACCAGGUUGCUCGCC
#=GR bac.SMB-B3 SS >-->>))]]]]]]]],,,<<<<----<<<<<<-------<<<_aaaa>>>

bac.SMB-B3         AAGGCCGAAAGACGAGAGCCGUCGGUGCUCGCAUCGACCGGUCUAUUCGA
#=GR bac.SMB-B3 SS -->>>>>>----->>>>,,,<<<<<<<____>>>>>>><<<<<_____>>

bac.SMB-B3         CCGAGAAAGAUGAUCGCCAGGAACAGAACGCGGCUUA
#=GR bac.SMB-B3 SS >>>,,,,,,,,,,,,,,,,,,,,,,,,,}}}}}}}}:
//
# STOCKHOLM 1.0

#=GS bac.T.roseum DE converted from brown dataset ct file

bac.T.roseum         AUACCGGGCAGGGCGGUCGCUGGUGCGGUAAGCACCAGAGGAAAGUCCGA
#=GR bac.T.roseum SS {{{{{{{{{{{BBBBBBB,<<<<<<<_____>>>>>>>,,,,{{{-{{{{

bac.T.roseum         GCUGCACAGAGCGGGGUGCCUGGGGUCAACCCAGGGCAGCGGAGACCGGC
#=GR bac.T.roseum SS {[[[[---AAAA-[[[-[<<<<<<_____>>>>>><<<<<<<________

bac.T.roseum         GCCGCUGACAGUCCAGAUCGGCGCGCUGGAUAACCCAGCGUGAGAGCAAC
#=GR bac.T.roseum SS _>>>>>>->((,,,,,,,,,,<<<<<<<<_____>>>>>>>>,<<<<<--

bac.T.roseum         AGAGACGAUGACCGGGCUCGUCCCGGGGUGAAAAGGGCAAUCCUCCCUGC
#=GR bac.T.roseum SS -----------<<<<<_____>>>>>--------->>>-->>))]]]]]]

bac.T.roseum         AGCAAUCUCCGAGCGGGCCGCUAUCAGGUUGCUCGCCGAGGCCCGAGGAU
#=GR bac.T.roseum SS ]],,,<<<<----<<<<<<-------<<<_aaaa>>>-->>>>>>-----

bac.T.roseum         GAGAGCAGUCGCGGAGGUGACGAAGCGACCGUCCGUGCAAGACACGGGCG
#=GR bac.T.roseum SS >>>>,,,<<<<<<<<<____>>>>>>>>><<<<<<<<_____>>>>>>>>

bac.T.roseum         AGAGAGAUGACCGCCUAGAACAGAACUCGGCUUACUCGCUCGGUAUCGCU
#=GR bac.T.roseum SS ,,,,,,,,bbbbbbb,,,,,,,,,,}}}}}}}},}-}}}}}}}}}}::::
//
# STOCKHOLM 1.0

#=GS eukarya.A.obstetricans DE converted from brown dataset ct file

eukarya.A.obstetricans         CGGAAGGAAGCUCACUGUAGAGGUCAUGUACGGAGUGCGUCACAACUGUG
#=GR eukarya.A.obstetricans SS {{{{{{{,,,[[[[,<<--<<<<---------<<<<<<<<<<______>>

eukarya.A.obstetricans         AUGUCACUCCAUUAAUUCCUCCGGGAAGGUCUGAGACAGGAGCCAUUAGC
#=GR eukarya.A.obstetricans SS >>>->>>>>-------->>>>>>,,,AAA,AAAAA,,,,,((((,,,,,,

eukarya.A.obstetricans         UGCCCUCACAGGGCGUCACCUGAGUGGGUGAGUGAGUCCCCAGCAACCCC
#=GR eukarya.A.obstetricans SS <<<<<_____>>>>><<<<<<____>>>>>><<<<<<<-----------<

eukarya.A.obstetricans         ACGCUGGAGUGGACCGGCUCGACACGUGGAGUGGGCUCUGCAGGAGAGGC
#=GR eukarya.A.obstetricans SS <<________________________________________________

eukarya.A.obstetricans         GGGGUGGACUGCAGUGAGAGGGUGGAGUUACAGAUUGACACUCCCACCCA
#=GR eukarya.A.obstetricans SS __________________________________________________

eukarya.A.obstetricans         ACUCAGUGAGGCUCCGCCCAGCUGAUGCCGCCCCCUCCCCGGGCCUUGGA
#=GR eukarya.A.obstetricans SS ___________________________________________>>>----

eukarya.A.obstetricans         AGUGGCUCACGGCUGGCUGUGUUAGUCCAAUGGCUGAGGUGGAGCAGCUG
#=GR eukarya.A.obstetricans SS --->>>>>>>)))),,,,,,,,,,,,,,,,,,,,]]]]<<<<<<<<-<<<

eukarya.A.obstetricans         CACGGGAUGUGUGCGCGCCCCAUAACCCAAUUCAGACCACUCUCCGGAAU
#=GR eukarya.A.obstetricans SS <<<<___>>>>->>>>>>>>>>>,,,,,,,,aaaaaaaa,,,,}}}}}}}

eukarya.A.obstetricans         UCCG
#=GR eukarya.A.obstetricans SS ::::
//
# STOCKHOLM 1.0

#=GS eukarya.A.telluris DE converted from brown dataset ct file

eukarya.A.telluris         AAACGCAGAGGACCAGAACUUUGGGACGGGAGGCGGGGGUUUUGUUCGCA
#=GR eukarya.A.telluris SS ::::::::((((((,,,,,,,,,,,,,,,,,,,,,,,,,,,,,,,,,,,,

eukarya.A.telluris         GGCUCCUUCUUCCCGCUCCUGGUUCUACGCGGCGUGCGCUGUACCACCAU
#=GR eukarya.A.telluris SS ,,,,,,,,,,,,,,,,,,,,,,,,,,,,,,,,,,,,,,,,,,,,,,,,,,

eukarya.A.telluris         CGGUGGUUAUGGCGCUUACCCCGUGAGGGGGGCUUGGGGAACCGAGUCUA
#=GR eukarya.A.telluris SS ,,,,,,,,,,,,,,,,,,<<<<____>>>><<<<<<<____>>>>>>>,,

eukarya.A.telluris         GCGUUGUUAUAAGAAAUCAAUCUUUUGGAUCCAGCCAGGGUCCUCUAGCA
#=GR eukarya.A.telluris SS ,<<<<<<<------------------------------------------

eukarya.A.telluris         GAAAAGGGGGAUGGGGCUCUCUUGGGCUCUCCCCUCCACGCCUGCGGGAU
#=GR eukarya.A.telluris SS ------<<<<--<<<<<<<____>>>>>>>->>>>---------------

eukarya.A.telluris         UCUGAUGGGAAUGACAACGGUCGGUCCAUUUGACUUUAUCAUUACGAUGG
#=GR eukarya.A.telluris SS ------------>>>>>>>,,,)))))):::<<<<<<<<<<<<<<-<<<<

eukarya.A.telluris         UUCUAGUCGUGUUAUGGUAAAGGUCUGUUGAGUGCAAUUGUAGAGCAAAU
#=GR eukarya.A.telluris SS <____>>>>>>>>>>>>>>>>->>>::::::::::::::::::::<<<<<

eukarya.A.telluris         UGAUUCAAUUUGAA
#=GR eukarya.A.telluris SS <<___>>>>>>>::
//
# STOCKHOLM 1.0

#=GS eukarya.A.truei DE converted from brown dataset ct file

eukarya.A.truei         GCGGAAGGAAGCUCACUGUAGAGGCUACUUGCUGGGUGCUGUUGUUACUC
#=GR eukarya.A.truei SS {{{{{{{{,,,[[[[,<<--<<<<---------<<<<<_______>>>>>

eukarya.A.truei         UAUCAACCAGCCUUGGGGAAGGUCUGAGAUAAGAGCCACUUGUUGCCUUC
#=GR eukarya.A.truei SS ---------->>>>>>,,,AAA,AAAAA,,,,,((((,,,,,,<<<<<__

eukarya.A.truei         ACAAGGCAUUGCUUGGUGUAAGCAAGUGAGUUCCCAUCAAAGAUGGCUCA
#=GR eukarya.A.truei SS ___>>>>><<<<<<<___>>>>>>><<<<<<<-----------<<<____

eukarya.A.truei         GUUGCAAGCUUAAUGCAAGAGACAUAGCAAAGAAGCCCAAUAUACUUCUG
#=GR eukarya.A.truei SS __________________________________________________

eukarya.A.truei         AUAUGGAUGCAAUGCCCAACAGACUGGAAAUGACUCACGGCUGGCAUGUU
#=GR eukarya.A.truei SS _____________________>>>------->>>>>>>)))),,,,,,,,

eukarya.A.truei         CAAGCUCAAUGACUGAGGGGAAGCAAGUGAUGGCUUCCUAACCCAAUUCA
#=GR eukarya.A.truei SS ,,,,,,,,,,,,,]]]]<<<<<<<________>>>>>>>,,,,,,,,aaa

eukarya.A.truei         GACCACUCUCCGGAAUUCCG
#=GR eukarya.A.truei SS aaaaa,,,,}}}}}}}}:::
//
# STOCKHOLM 1.0

#=GS eukarya.B.bufo DE converted from brown dataset ct file

eukarya.B.bufo         GCGGAAGGAAGCUCACUGUAGAGGUCACGUGCUGAGUGCGUCACGCUUGU
#=GR eukarya.B.bufo SS {{{{{{{{,,,[[[[,<<--<<<<---------<<<<<<<<<<______>

eukarya.B.bufo         GAUGUCAUCUCUAUCCCACCUCCGGGAAGGUCUGAGACAGGAGCCCCUCG
#=GR eukarya.B.bufo SS >>>>->>>>>-------->>>>>>,,,AAA,AAAAA,,,,,((((,,,,,

eukarya.B.bufo         CCGCCCUCACAGGGCGUCACCUGAUAUUCGGGUGAGUGAGCCCCCAGCAA
#=GR eukarya.B.bufo SS ,<<<<<_____>>>>><<<<<<<_____>>>>>>><<<<<<<--------

eukarya.B.bufo         CCCACGUUGGAGUGGACCGGUCCGUUAUGUGGGAGAGGCUAUGCAAAAGA
#=GR eukarya.B.bufo SS --<<<_____________________________________________

eukarya.B.bufo         CGCCGAGCAGGGAUGUGGUGAGAUGGGCGGGUCACUGAUUUGAGGCCCGC
#=GR eukarya.B.bufo SS __________________________________________________

eukarya.B.bufo         CUACUCUUCAUCUGCGCCUCUGCCUGGUGGAUGCCGCCUCCUCCCCGGAC
#=GR eukarya.B.bufo SS _________________________________________________>

eukarya.B.bufo         CUUGGAAGUGACUCACGGCUGGCUUACUGAGUCCAAUGGCUGAGGCGAGG
#=GR eukarya.B.bufo SS >>------->>>>>>>)))),,,,,,,,,,,,,,,,,,,,]]]]<<<<<<

eukarya.B.bufo         CAGCUGUGCGCCUCGUAACCCAAUUCAGACCACUCUCCGGAAUUCCG
#=GR eukarya.B.bufo SS <<-<___>>>>>>>>>,,,,,,,,aaaaaaaa,,,,}}}}}}}}:::
//
# STOCKHOLM 1.0

#=GS eukarya.C.opuntiae DE converted from brown dataset ct file

eukarya.C.opuntiae         GUUCUCCCCAUCCCUCUCUGGGUGCUUCUGCAUUCAGAGCGAUAUAAUGC
#=GR eukarya.C.opuntiae SS :::::::((((((,,,,,,,,,,,,,,,,,,,,,,,,,,,,,,,,,,,<<

eukarya.C.opuntiae         UCUUGAGAGCUUCCUGGGCGUAGAUAGUUACGCCGGGCGUCGCCAUCAGA
#=GR eukarya.C.opuntiae SS <<____>>>>,,<<--<<<<<<<____>>>>>>>>>,<<<<<<<------

eukarya.C.opuntiae         AAAACAGCAGAGCUACGCUUUGCAUGGGAGGCGGCGCGGAUGGUUGGUCU
#=GR eukarya.C.opuntiae SS ------<<<<<<<___>>>>>>>------>>>>>>>,)))))):::<<<<

eukarya.C.opuntiae         UUCAAUACGAGGAAAGGCUGUUGAGUGCAAUUUGCGGCCUUUGGCA
#=GR eukarya.C.opuntiae SS <<<________>>>>>>>::::::::::::::::::::<____>::
//
# STOCKHOLM 1.0

#=GS eukarya.E.asper DE converted from brown dataset ct file

eukarya.E.asper         GCGGAAGGAAGCUCACUGUAGAGGCUACAUGCAGAGUGCAUAUGUCACUC
#=GR eukarya.E.asper SS {{{{{{{{,,,[[[[,<<--<<<<---------<<<<<_______>>>>>

eukarya.E.asper         AAGUACCUUGGGGAAGGUCUGAGACAGGAGCCGGUAAUUGCCCCAGCAGG
#=GR eukarya.E.asper SS ----->>>>>>,,,AAA,AAAAA,,,,,((((,,,,,,<<<<<_____>>

eukarya.E.asper         GCAUCCCCUGAAAAGGGGAGCGAGCUCCCAGAGACCCGGGGCCCAAAGGG
#=GR eukarya.E.asper SS >>><<<<<<____>>>>>><<<<<<<-----------<<<__________

eukarya.E.asper         GGUGGCAUGAGACGCGUGACCGUGUAUCUGGUACUCGCUGAUGCUUACUC
#=GR eukarya.E.asper SS __________________________________________________

eukarya.E.asper         CUUCCGGGCAUUGGAAGUGGCUCGCGGCUGGCACUCCCCUGAGUGCAAUG
#=GR eukarya.E.asper SS ________>>>------->>>>>>>)))),,,,,,,,,,,,,,,,,,,,,

eukarya.E.asper         GCUGAGGUGAGGUAAUGGCGCCUCAUAACCCAAUUCAGACCACUCUCCGG
#=GR eukarya.E.asper SS ,,]]]]<<<<<<<______>>>>>>>,,,,,,,,aaaaaaaa,,,,}}}}

eukarya.E.asper         AAUUCCG
#=GR eukarya.E.asper SS }}}}:::
//
# STOCKHOLM 1.0

#=GS eukarya.G.gorilla DE converted from brown dataset ct file

eukarya.G.gorilla         AUAGGGCGGAGGGAAGCUCAUCAGUGGGGCCACGAGCUGAGUGCGUCCUG
#=GR eukarya.G.gorilla SS ::::::::::::::::[[[[,<<--<<<<<--------<<<<<_______

eukarya.G.gorilla         UCACUCCACUCCCAUGUCCCUUGGGAAGGUCUGAGACUAGGGCCAGAAGC
#=GR eukarya.G.gorilla SS _>>>>>--------->>>>>->>,,,,,,,,AAAA,,,,,((((,,,,,,

eukarya.G.gorilla         GGCCCUAACAGGGCUCUCCCUGAGCUUCGGGGAGGUGAGUUCCCAGAGAA
#=GR eukarya.G.gorilla SS <<<<<_____>>>>><<<<<<<_____>>>>>>><<<<<<<---------

eukarya.G.gorilla         CGGGGCUCCGCGCGAGGUCAGACUGGGCAGGAGAUGCCGUGGACCCCGCC
#=GR eukarya.G.gorilla SS --<<<_____________________________________________

eukarya.G.gorilla         CUUCGGGGAGGGGCCCGGCGGAUGCCUCCUUUGCCGGAGCUUGGAACAGA
#=GR eukarya.G.gorilla SS ______________________________________>>>------->>

eukarya.G.gorilla         CUCACGGCCAGCGAAGUGAGUUCAAUGGCUGAGGUGAGGUACCCCGUAGG
#=GR eukarya.G.gorilla SS >>>>>)))),,,,,,,,,,,,,,,,,,,,]]]]<<<<<<<<-<<<___>>

eukarya.G.gorilla         GGACCUCAUAACCCAAUUCA
#=GR eukarya.G.gorilla SS >>>>>>>>>:::::::aaaa
//
# STOCKHOLM 1.0

#=GS eukarya.K.polysporus DE converted from brown dataset ct file

eukarya.K.polysporus         GAAUACAGCAGUUCUCUCUUCGUAAGAAGAGAGAUUGUGUUACCCUUCGU
#=GR eukarya.K.polysporus SS :::::::::::::::::::::::::::::::::((((((,,,,,,,,,,,

eukarya.K.polysporus         AACACAUUACCCGUGAGGGAACUAUUAGGUGGAAACCUAGUUAGCUUUGU
#=GR eukarya.K.polysporus SS ,,,,,,,<<<<<____>>>>>,,<<<<<<<____>>>>>>>,,,,,,<<<

eukarya.K.polysporus         CGUCAUAAGUGAUCAACGUCUUUCCCCUCGAUUUAUUUUCGGCGGGCGAA
#=GR eukarya.K.polysporus SS <<<<----------------<<<<<<<<<<<_______>>>>>>>>>>>-

eukarya.K.polysporus         UGACGGAUGGGAACGGCGAUAGUUACAAUGUUUGACGUAUCACGUGAUAU
#=GR eukarya.K.polysporus SS -------------->>>>>>>,,))))))::::<<<<<<<<<<<<<<<__

eukarya.K.polysporus         UAUCACAAGGUAUGGUCUGUUGAGUGCAAUCGUAGGACCCCGGUUGUUAU
#=GR eukarya.K.polysporus SS _>>>>>>>>>>>>->>>::::::::::::::::::::<<<<<<<<<<___

eukarya.K.polysporus         CUACAACCGGUUGAA
#=GR eukarya.K.polysporus SS __>>>>>>->>>>::
//
# STOCKHOLM 1.0

#=GS eukarya.K.thermotolerans DE converted from brown dataset ct file

eukarya.K.thermotolerans         GAACACAGCGAGACAACAAUCGCCAGGGGCUUCGGCCCUGAUUCUCGUGA
#=GR eukarya.K.thermotolerans SS :::::::::((((((,,,,,,,,,,,,,,,,,,,,,,,,,,<<<<<____

eukarya.K.thermotolerans         GAGAAGCCGCUGGAAAGCGGUUGUGGGCGCUGUCAUCAGAAAUACACAUG
#=GR eukarya.K.thermotolerans SS >>>>><<<<<<____>>>>>>,,,,,,<<<<<<<---------------<

eukarya.K.thermotolerans         UUGGCCGGCGCUAUCGCCGCACCAAUGUGAUGGGAAAGGCAGCGGAUGUC
#=GR eukarya.K.thermotolerans SS <<<<<<<<<<____>>>>>>>->>>>----------->>>>>>>,,))))

eukarya.K.thermotolerans         UCGUUUGACUUUGCCUUAGGGUAAAGGUCUGUUGAGUGCAAUGGUAGGAG
#=GR eukarya.K.thermotolerans SS ))::::<<<<<<<<_____>>->>>->>>::::::::::::::::::::<

eukarya.K.thermotolerans         GCCGCUUUAUGGUGGCCAA
#=GR eukarya.K.thermotolerans SS <<<<<<____>>>>>>>::
//
# STOCKHOLM 1.0

#=GS eukarya.L.muta-1 DE converted from brown dataset ct file

eukarya.L.muta-1         GCGGAAGGAAGCUCACUGUAGAGGCCACUAGCUUGGGUGUCUAUCACCCU
#=GR eukarya.L.muta-1 SS {{{{{{{{,,,[[[[,<<--<<<<----------<<<<<_____>>>>>-

eukarya.L.muta-1         ACUUCCGCCUCUGGGAAGGUCUGAGGGAAGGGCCAAAUUGCCGCCCUAGC
#=GR eukarya.L.muta-1 SS ------->>>>>>,,,AAA,AAAAA,,,,,((((,,,,,,,<<<<<____

eukarya.L.muta-1         AGGGUGCCACCUUCUGAAGGUGGGGUGAGUUCCCACCAAUGUGGGUCUCC
#=GR eukarya.L.muta-1 SS _>>>>><<<<<<<___>>>>>>>,<<<<<<<-----------<<<_____

eukarya.L.muta-1         GAUGAAGCCCUAGAAUUGAGGCAGGAGAAGUGGAGAGGGGUCGUAGGCUC
#=GR eukarya.L.muta-1 SS __________________________________________________

eukarya.L.muta-1         CUCCCCGCGGAUGCCUCUGUGGCUCCGUUCGGGAUUUGGGAAUGACUCAC
#=GR eukarya.L.muta-1 SS _________________________________>>>------->>>>>>>

eukarya.L.muta-1         GGCUGGCAGCUUUGAGUACAAUGGGAAGAGGUGAAGCCCGCCAGCUUCAU
#=GR eukarya.L.muta-1 SS )))),,,,,,,,,,,,,,,,,,,,,,]]]]<<<<<<________>>>>>>

eukarya.L.muta-1         AACCCAAUUCAGACCACUCUCCGGAAUUCCG
#=GR eukarya.L.muta-1 SS ,,,,,,,,aaaaaaaa,,,,}}}}}}}}:::
//
# STOCKHOLM 1.0

#=GS eukarya.P.canadensis DE converted from brown dataset ct file

eukarya.P.canadensis         UUCCCUCCAAAGUCUGUAUUUUACCUGCCUACAAAAGGAGGAGUCCCCGG
#=GR eukarya.P.canadensis SS ::::::::::::[[[[[[[,,,<<<<<----------<<<<<<<<<____

eukarya.P.canadensis         CGGACUUCCUCAGUAUUCGCAGGUGGGAAAUUCGGUGAAAUCGCUCUGCC
#=GR eukarya.P.canadensis SS _>>>>>>->>>-------->>>>>,,,,,,,,,,,,,,,,,,,,,(((((

eukarya.P.canadensis         CACCAGGGAAAAGGUAAAACUCUCCCUGGUCCUUGGAAGGACUUGUCCUU
#=GR eukarya.P.canadensis SS (,,,,,,,,,,,,,,,,,,,,,,,,,,,,,,,,,,,,,,,,,,,,,,,,,

eukarya.P.canadensis         CUGAGUCUCGUGAGAGAUGCCAAGCGUGGAGACGCUAGGGUGGUCGCCAU
#=GR eukarya.P.canadensis SS ,,,,,<<<<____>>>>,,<<<<<<<<____>>>>>>>>,,<<<<<<<--

eukarya.P.canadensis         AAGAAACUUCAACAGGUCACACUGUUAUGGGAGGCGCCACGGGCAGUUGG
#=GR eukarya.P.canadensis SS ----------<<<<<______>>>>>------>>>>>>>,)))))),,,<

eukarya.P.canadensis         UCCCUUUGCAUCCAGAAGGAAGCUUUGGGGCUGUUGAGUGCAAUAUACAG
#=GR eukarya.P.canadensis SS <<<<<<<<<<<<<____>>>>>>>>>>>>>>,,,,,,,,,,,,,]]]]]]

eukarya.P.canadensis         AGCGCUAGAAGGAGUCCUUCCUUCUACGCGUAA
#=GR eukarya.P.canadensis SS ]<<<<<<<<<<<<<___>>>>>>>>>->>>>::
//
# STOCKHOLM 1.0

#=GS eukarya.P.cultripes DE converted from brown dataset ct file

eukarya.P.cultripes         AGAUGUGGAGGGAAGCUCAGUGCUGAGGCUACAACCUGAGUGCAUUUGUC
#=GR eukarya.P.cultripes SS {-{{{{{{{{{{,,,[[[[,<<--<<<<---------<<<<<_______>

eukarya.P.cultripes         ACUCUCAUACAUUCCUCAGGGAAGGUCUGAGAUUAGAGCCAUCUAUUGUC
#=GR eukarya.P.cultripes SS >>>>--------->>>>>>,,,AAA,AAAAA,,,,,((((,,,,,,<<<<

eukarya.P.cultripes         UUAACAAGGCAUUGCUUGGUUUGAGCAAAUGAGUUACCAUCAAACCUUGU
#=GR eukarya.P.cultripes SS <_____>>>>><<<<<<<___>>>>>>><<<<<<<-----------<<<_

eukarya.P.cultripes         UCUGUUGUCGCUAGACUGCACAAGUAAUAGAAGUGGUUUUCCUCUAUGGA
#=GR eukarya.P.cultripes SS __________________________________________________

eukarya.P.cultripes         UGCUGAGGCAACUGAUUUGGAAAGUGACUCAUGACUAGCAAAUUCAAGUU
#=GR eukarya.P.cultripes SS ______________>>>-------->>>>>>>)))),,,,,,,,,,,,,,

eukarya.P.cultripes         CAAUUGCUGAGAGGAAGUCAUUACCUUCCUAACCCAAUUCAGACCACUCU
#=GR eukarya.P.cultripes SS ,,,,,,,]]]]<<<<<<<_____>>>>>>>,,,,,,,,aaaaaaaa,,,,

eukarya.P.cultripes         CCGGAAUUCCG
#=GR eukarya.P.cultripes SS }}}}}}}}}}}
//
# STOCKHOLM 1.0

#=GS eukarya.P.douglassii DE converted from brown dataset ct file

eukarya.P.douglassii         GCGGAAGGAAGCUCACUGUAGAGGUCACGCGCUGGGUGUAUCGAUCACCC
#=GR eukarya.P.douglassii SS {{{{{{{{,,,[[[[,<<--<<<<---------<<<<<_______>>>>>

eukarya.P.douglassii         UCCUUGCUACCUUUGGGAAGGUCUGAGAGAAGGGCCAAGUGUCGCCUUAG
#=GR eukarya.P.douglassii SS --------->>>>>>,,,AAA,AAAAA,,,,,((((,,,,,,<<<<<___

eukarya.P.douglassii         CAGGGCGCCAUCUUAGGAAGGUGGGUGAGUUCCCAGCAAUAGGGGUCUCC
#=GR eukarya.P.douglassii SS __>>>>><<<<<<<___>>>>>>><<<<<<<-----------<<<_____

eukarya.P.douglassii         UGUAAUGCCCCAGUUUGAGGCAGGAGAAGCGGGGCUGGAGGGGCUACUCC
#=GR eukarya.P.douglassii SS __________________________________________________

eukarya.P.douglassii         CUCCUUCCUGCGGAUGCCUCCGUGGCUUACGCGGGGCUUGGGAAUGACUC
#=GR eukarya.P.douglassii SS ___________________________________>>>------->>>>>

eukarya.P.douglassii         ACGGCCGGCACGUUGAGUACAAUGGGCAGAGGUGAAGCGGCCGCUUCAUA
#=GR eukarya.P.douglassii SS >>)))),,,,,,,,,,,,,,,,,,,,,]]]]<<<<<<<____>>>>>>>,

eukarya.P.douglassii         ACCCAAUUCAGACCACUCUCCGGAAUUCCG
#=GR eukarya.P.douglassii SS ,,,,,,,aaaaaaaa,,,,}}}}}}}}:::
//
# STOCKHOLM 1.0

#=GS eukarya.P.guilliermondii DE converted from brown dataset ct file

eukarya.P.guilliermondii         GUUCUCUCCGUCCACGGAGGCAGGUUUCUGCCUUCGCACAAAAUGCUCCU
#=GR eukarya.P.guilliermondii SS :::::::((((((,,,,,,,,,,,,,,,,,,,,,,,,,,,,,<<<<<<__

eukarya.P.guilliermondii         GAGAGCGUCCUGGCGCGAAAGCGCCGGGCAGGGCCAUCAGAAAUCAGUCG
#=GR eukarya.P.guilliermondii SS __>>>>>>,<<<<<<<____>>>>>>>,<<<<<<<-----------<<<<

eukarya.P.guilliermondii         AGUUUACUUGGCAUGGGAGGCUCUGCGGACGGUUGGUCAUGUGUAUGAAC
#=GR eukarya.P.guilliermondii SS <<____>>>>>>------>>>>>>>,)))))):::<<<<<<<______>>

eukarya.P.guilliermondii         AUGGCUAUUGAGUGCAAUAUGCGAACCUUGAAAAAGGCA
#=GR eukarya.P.guilliermondii SS >>>>>::::::::::::::::::::<<<<____>>>>::
//
# STOCKHOLM 1.0

#=GS eukarya.P.mississippiensis DE converted from brown dataset ct file

eukarya.P.mississippiensis         UGGACCUGCCCACAAAAGGAGCUCCGUGCUCAGAAUUACGCAGGUGGGAA
#=GR eukarya.P.mississippiensis SS [,,<<<<<----------<<<<_____>>>>--------->>>>>,,,,,

eukarya.P.mississippiensis         AUUCGGUGGUUCACGCUGUCCAACAUUACCCUUUCUCUUGAGAGAUCCUG
#=GR eukarya.P.mississippiensis SS ,,,,,,,,,,,,,,,((((((,,,,,,,,,,,,<<<<____>>>>,,<<<

eukarya.P.mississippiensis         GCGAGGAAUCGCUGGGUGCGGCCAUAAGAAAUCAGCCCCCUAAAAAGGGC
#=GR eukarya.P.mississippiensis SS <<<<____>>>>>>>,<<<<<<<-----------<<<<<<____>>>>>>

eukarya.P.mississippiensis         AUGGGAGGCUGCACGGACAGUUGGUCCUUGGAAAGAGGGCUAUUGAGUGC
#=GR eukarya.P.mississippiensis SS ------>>>>>>>,)))))),,,<<<<<<_____>>>>>>,,,,,,,,,,

eukarya.P.mississippiensis         AAUAUACAGACUGGGGGCUUUGGCCCCUGGAA
#=GR eukarya.P.mississippiensis SS ,,,]::::::<<<<<<<<____>>>>>>>>::
//
# STOCKHOLM 1.0

#=GS eukarya.P.strasburgensis DE converted from brown dataset ct file

eukarya.P.strasburgensis         UUCUCAUCAAAGUCUGUAUUUACCUGCCUACACAAGGGGCCCUCUUCCCC
#=GR eukarya.P.strasburgensis SS {{{{{{{{{{{,[[[[[[[,,<<<<<----------<<<<<<<<<_____

eukarya.P.strasburgensis         CAGAGGGACCCAGCAGGAGCAGGUGGGAAAUUCGGUGGUACACGCCGCCC
#=GR eukarya.P.strasburgensis SS _>>>>>>->>>-------->>>>>,,,,AAA,AAAAA,,,,,,,((((((

eukarya.P.strasburgensis         AUUAAUUUCUCUCUUGAGAGAGUCCAGGCGAGGAAUCGCUAGGGUGUUGC
#=GR eukarya.P.strasburgensis SS ,,,,,,,,<<<<<____>>>>>,<<<<<<<<____>>>>>>>>,<<<<<<

eukarya.P.strasburgensis         CAUAAGAAAUUCAGUCCGCCUAGCGGGCAUGGGAGGCUUCACGGGCGGUU
#=GR eukarya.P.strasburgensis SS <------------<<<<<<___>>>>>>------>>>>>>>,)))))),,

eukarya.P.strasburgensis         GGUCCCUAGUGCAAAACUUUCGCGCUAGGAGGCUUUUGAGUGCAAUAUAC
#=GR eukarya.P.strasburgensis SS ,<<<<<<<<<<<<<<___>>>>>>>>>>>->>>,,,,,,,,,,,,,]]]]

eukarya.P.strasburgensis         AGACCGCCUAGUGGUUCCUUGGGAUCAUCUGGGCGGAACGCGAUACCGAU
#=GR eukarya.P.strasburgensis SS ]]]<<<<<<<<<<<<<<____>>>>>>->>>>>>>>,,,,,,,aaaaaaa

eukarya.P.strasburgensis         UAUUUUGGUGAGAA
#=GR eukarya.P.strasburgensis SS a,,}}}}}}}}}}}
//
# STOCKHOLM 1.0

#=GS eukarya.S.carlsbergensis DE converted from brown dataset ct file

eukarya.S.carlsbergensis         GUGGAACAGUGGUGAUUCCUACGAUUAAGAAACCUGUUUGCAAAAGGGCC
#=GR eukarya.S.carlsbergensis SS :{{{{{{{{{{{{{,,[[[[[[[,,,,,,,,<<<<<----------<<<<

eukarya.S.carlsbergensis         UGCCCACGCGGGUCAUCUUAUUUAUCAGGUGGGAAAUUCGGUGGAACACA
#=GR eukarya.S.carlsbergensis SS <<<____>>>>>>>----------->>>>>,,,,AAA,AAAAA,,,,,,,

eukarya.S.carlsbergensis         GUGGAGCCUUGCCUUCCGGGCCAUUGUCUCUGGCAGUGGCCCCUGCUCGU
#=GR eukarya.S.carlsbergensis SS ,((((((,,,,,,,,,,,,,,,,,,,,,,,,,,,,,,,,,,,<<<<<<__

eukarya.S.carlsbergensis         GAGAGAAGAAACUUGCUGGGGAACCAGUCUUUACCGACCGUUGCUAUCAG
#=GR eukarya.S.carlsbergensis SS __>>>>>><<--<<<<<<<____>>>>>>>>>,,,,,,<<<<<<<-----

eukarya.S.carlsbergensis         AAAUUGAACGGGGCCCGGUCCCGCCGGGCCUCGAUGGGAACGGCAACGGU
#=GR eukarya.S.carlsbergensis SS --------<<<<<<<<<<<___>>>>>>>>>>>-------->>>>>>>,,

eukarya.S.carlsbergensis         UGUUCCGUUUGACUUGUCGCCCGCCACGGCGCGCUGCAAGGUCUGUUGAG
#=GR eukarya.S.carlsbergensis SS ,)))))),,,<<<<<<<<<<<<<<____>>>>>>>>>>>->>>,,,,,,,

eukarya.S.carlsbergensis         UGCAAUCGUAGGACGCCAUUCGUGGCGAACCCGAUACCGAUUACUGCUGC
#=GR eukarya.S.carlsbergensis SS ,,,,,,]]]]]]]<<<<<____>>>>>,,,,,,,aaaaaaaa,,}}}}}}

eukarya.S.carlsbergensis         UGCUCCAUC
#=GR eukarya.S.carlsbergensis SS }}}}}}}::
//
# STOCKHOLM 1.0

#=GS eukarya.S.castellii DE converted from brown dataset ct file

eukarya.S.castellii         AGUUGGAACAGCGACGACUCCUACGACUUAGAGACCUGUUUACACAAGGA
#=GR eukarya.S.castellii SS :::{{{{{{{{{{{{{,,[[[[[[[,,,,,,,,<<<<<---------<<<

eukarya.S.castellii         GGGUACCCUCCCUCAACCAACAGGUGGGAAAUUCGGUGAAACACAGUGGA
#=GR eukarya.S.castellii SS <<____>>>>>--------->>>>>,,,,AAA,AAAAA,,,,,,,,((((

eukarya.S.castellii         AUCAUUCCUUCCAGCCUGGGCUCGCUUCCUUCGGGAAGCUAGGCUCAGGU
#=GR eukarya.S.castellii SS ((,,,,,,,,,,,,,,,,,,,,,,,,,,,,,,,,,,,,,,,,,,,,<<<-

eukarya.S.castellii         CUUUCCGUGAGGACAGCCUAGCCGGGGACCGGUCUGCCUGGACGUUGUUA
#=GR eukarya.S.castellii SS <<<<<<____>>>>>>>>>,<<<<<___>>>>>,,,,,,,,,<<<<<<<-

eukarya.S.castellii         UCAGAAAUUCACACGGGUAACCGUGAUGGGAAAGCAACGAGUGUUUUAUU
#=GR eukarya.S.castellii SS -----------<<<<<____>>>>>------->>>>>>>,,,)))))),,

eukarya.S.castellii         UGACGGGCUUCUGUUUACACAGUGGUCCAGUCUGUUGAGUGCAAUCGUAG
#=GR eukarya.S.castellii SS ,<<<<<<<<<<<<<____>>>>>>>>>>->>>,,,,,,,,,,,,,]]]]]

eukarya.S.castellii         GACAUGCCCUAGGGCUUGAACCCGAUACCGAUUACCGUCCUUGUCCCAAC
#=GR eukarya.S.castellii SS ]]<<<<<<____>>>>>>,,,,,,,aaaaaaaa,,}}}}}}}}}}}}}::

eukarya.S.castellii         CCUC
#=GR eukarya.S.castellii SS ::::
//
# STOCKHOLM 1.0

#=GS eukarya.S.cerevisiae DE converted from brown dataset ct file

eukarya.S.cerevisiae         GUGGAACAGUGGUAAUUCCUACGAUUAAGAAACCUGUUUACAGAAGGAUC
#=GR eukarya.S.cerevisiae SS :{{{{{{{{{{{{{,,[[[[[[[,,,,,,,,<<<<<----------<<<<

eukarya.S.cerevisiae         CCCACCUAUGGGCGGGUUAUCAGAUAUUAUCAGGUGGGAAAUUCGGUGGA
#=GR eukarya.S.cerevisiae SS <<<<<<____>>>>>>>->>>--------->>>>>,,,,AAA,AAAAA,,

eukarya.S.cerevisiae         ACACAGUGGAGCCUUGUCCUCCGGGUUAAUGUCGCUUUUGGCAUUGGCCC
#=GR eukarya.S.cerevisiae SS ,,,,,,((((((,,,,,,,,,,,,,,,,,,,,,,,,,,,,,,,,,,,,,,

eukarya.S.cerevisiae         CUGCUCCUGAGAGAAGAAAUAUACUGGGGAACCAGUCUUUACCGACCGUU
#=GR eukarya.S.cerevisiae SS <<<<<<____>>>>>>,,,,,,<<<<<____>>>>>,,,,,,,,,,<<<<

eukarya.S.cerevisiae         GUUAUCAGAAAUUCACGGAGUUCGGCCUAGGUCGGACUCCGAUGGGAACG
#=GR eukarya.S.cerevisiae SS <<<------------<<<<<<<<<<<____>>>>>>>>>>>-------->

eukarya.S.cerevisiae         GCAACGGUUGUUCCGUUUGACUUGUCGCCCGCUACGGCGUGAGCGUCAAG
#=GR eukarya.S.cerevisiae SS >>>>>>,,,)))))),,,<<<<<<<<<<<<<<______>>>>>>>>>>>-

eukarya.S.cerevisiae         GUCUGUUGAGUGCAAUCGUAGGACGUCAUUAGUGGCGAACCCGAUACCGA
#=GR eukarya.S.cerevisiae SS >>>,,,,,,,,,,,,,]]]]]]]<<<<<____>>>>>,,,,,,,aaaaaa

eukarya.S.cerevisiae         UUACUGCUGCUGUUCCAGC
#=GR eukarya.S.cerevisiae SS aa,,}}}}}}}}}}}}}::
//
# STOCKHOLM 1.0

#=GS eukarya.S.dairensis DE converted from brown dataset ct file

eukarya.S.dairensis         ACUAAACAGUGAUGAUUCCUACGUUUUAAGAACCUGUUUACAGAAGGAGG
#=GR eukarya.S.dairensis SS :{{{{{{{{{{{{{,,[[[[[[[,,,,,,,,<<<<<----------<<<<

eukarya.S.dairensis         AUAACACUUUAGUGCUUUUCUCAUAUAAGUUCAGGUGGGAAAUUCGGUGA
#=GR eukarya.S.dairensis SS <<<<<<<____>>>>>>>>>>>--------->>>>>,,,,AAA,AAAAA,

eukarya.S.dairensis         AACACAGCGGAACCAACAACAUCUACCAAGGUGUCGUUGCCCUCCCCAAG
#=GR eukarya.S.dairensis SS ,,,,,,,((((((,,,,,,,,,,,,,,,,,,,,,,,,,,,,,,,,,,,,,

eukarya.S.dairensis         CCUAGACGGUGUCUUCUUCUAGGAGGAGCUUAAGUCCAGGUCCUUCCCGU
#=GR eukarya.S.dairensis SS ,,,,,,,,,,,,,,,,,,,,,,,,,,,,,,,,,,,,,,,,,,<<<<<<__

eukarya.S.dairensis         GAGGGCAGUUUUCUUUGCAAUUUUAAAUUUUACUGGGGAACCGGUCUGCC
#=GR eukarya.S.dairensis SS __>>>>>>,,,,,,,,,,,,,,,,,,,,,,,<<<<<____>>>>>,,,,,

eukarya.S.dairensis         UAAAAAUUGCCAUUGAAGAAUUUAUUGGGACGUCGUUAGCAGAAAUUCAC
#=GR eukarya.S.dairensis SS ,,,,,,,,,,,,,,,,,,,,,,,,,,,,,,<<<<<<<-------------

eukarya.S.dairensis         AGAGACCUCUUUCAAAGAAAUUGGUCCCUGAUGGGAACAGCGACGGUAGU
#=GR eukarya.S.dairensis SS --<<<<<<<<<<<___>>>>>>>>>>>----------->>>>>>>,,,))

eukarya.S.dairensis         UCCAUUUGACUUGUGGUGUGAAAUAAUAUCGACCAUAAGGUCUGUUGAGU
#=GR eukarya.S.dairensis SS )))),,,<<<<<<<<<<______________>>>>>>>->>>,,,,,,,,

eukarya.S.dairensis         GCAAUCGUAGGACAGAUUUGAUUUGAAAAUCUGAACCCGAUACCGAUUAC
#=GR eukarya.S.dairensis SS ,,,,,]]]]]]]<<<<<<<<<___>>>>>>>>>,,,,,,,aaaaaaaa,,

eukarya.S.dairensis         CAUUGUUGUUUAGUC
#=GR eukarya.S.dairensis SS }}}}}}}}}}}}}::
//
# STOCKHOLM 1.0

#=GS eukarya.S.fibuligera DE converted from brown dataset ct file

eukarya.S.fibuligera         GAUCUCUGUCCUGUUCUGGUAUCCUACGGGAUAGUCCAGGACUAUUGGAU
#=GR eukarya.S.fibuligera SS ::::::::::((((((,,,,,,,,,,,,,,,,,,,,,,,,,,,,,,,,,,

eukarya.S.fibuligera         UUAAUUCCAAAUGCUCCUGAGAGCUCCAUAGAGCGGAAGCUCUGGACGAA
#=GR eukarya.S.fibuligera SS ,,,,,,,,,,,,<<<<____>>>>,,,,,<<<<<____>>>>>,,,<<<<

eukarya.S.fibuligera         GCCAUCAGAAAAAUCGCUUACUUGUGAAGUGAUGGGCCACUCUACUUCGG
#=GR eukarya.S.fibuligera SS <<<-----------------------------<<<<<<<<<<<_____>>

eukarya.S.fibuligera         AGUGGCUCAAUGGAAGCGGCUUCGUGGACAGUUGGCUUAGGCCGCCCUCA
#=GR eukarya.S.fibuligera SS >>>>>>>>>-------->>>>>>>,)))))):::<<<<<<<<<<<<<___

eukarya.S.fibuligera         GGGGCGGUUUGAGCUGUUAAGUGCAAUACACAGACAUUGUGCA
#=GR eukarya.S.fibuligera SS _>>>>>>>>>>>>>::::::::::::::::::::<<___>>::
//
# STOCKHOLM 1.0

#=GS eukarya.S.globosus DE converted from brown dataset ct file

eukarya.S.globosus         UUAGAGCAGUAGCAACUCCUACGAUUUUAACCUGCUUACGAACUAUUAGU
#=GR eukarya.S.globosus SS :{{{{{{{{{{{{{,,[[[[[[[,,,,,,<<<<<---------<<<<<<_

eukarya.S.globosus         CUGAUCUAAUAAUACAUGCAGGUGGGAAAUUCGGUGAAACACAACAAAUG
#=GR eukarya.S.globosus SS _____>>>>>>------->>>>>,,,,AAA,AAAAA,,,,,,,,,,,,((

eukarya.S.globosus         AGGUUUCAGUUAUUUGGGCUCGUGAGAGCAGCCUGGGGAACCUGGUUAUA
#=GR eukarya.S.globosus SS ((((,,,,,,,,,,,,,<<<<____>>>><<<<<<<____>>>>>>>,,,

eukarya.S.globosus         AUAGCGGCGCUAUCAGAAAUUCAACGCUAUCAAAUUUUGAUGGUGAUGGG
#=GR eukarya.S.globosus SS ,,,,<<<<<<<-------------<<<<<<<<<___>>>>>>>>>-----

eukarya.S.globosus         AACGGCGCUAGCAACAAACAUAUUUUAUGUACCUCACGUGUUUGACUUAA
#=GR eukarya.S.globosus SS --->>>>>>>,,,,,,,,,,,,,,,,,,,,)))))),,,,,,,<<<<<<<

eukarya.S.globosus         UCAUUUACUGGUUAAAGUCUGUUCAGUGCAAUCGUAGGACUUCUAAGCAA
#=GR eukarya.S.globosus SS <<<_____>>>>>>>->>>,,,,,,,,,,,,,]]]]]]]<<<<<<<____

eukarya.S.globosus         UUAGUUGCACCCGAUACCGAUCAAUGGUACUGUUCUAAU
#=GR eukarya.S.globosus SS >>>>>>>,,,,,,,aaaaaaaa,,}}}}}}}}}}}}}::
//
# STOCKHOLM 1.0

#=GS eukarya.S.kluyveri DE converted from brown dataset ct file

eukarya.S.kluyveri         CCGGAACAGUGGCAUUCCUACUACAAACCUGUUUGCACAAGGAGCGGUCG
#=GR eukarya.S.kluyveri SS :{{{{{{{{{{{{,,[[[[[[[,,,,<<<<<-----------<<<<<<<<

eukarya.S.kluyveri         GCGUCAGUCGCACCCUGCUCAGAAAUACAGGUGGGAAAUUCGGUGAAACG
#=GR eukarya.S.kluyveri SS <<____>>>>>>>>>>----------->>>>>,,,,AAA,AAAAA,,,,,

eukarya.S.kluyveri         CGGCGGAGCAACUAUUUCCGAGGGCCGUUCUCGGUCCUGAUUUCCGUGAG
#=GR eukarya.S.kluyveri SS ,,,,((((((,,,,,,,,,,,,,,,,,,,,,,,,,,,,,,<<<<<____>

eukarya.S.kluyveri         GAAAGCGUUUGGAAUUUAAACGCUUGGACGUUGUCAUCAGAAAUACACCA
#=GR eukarya.S.kluyveri SS >>>><<<<<<<_____>>>>>>>,,,,,<<<<<<<------------<<<

eukarya.S.kluyveri         GUCUCUUGGCUGGAUGGGAAGGCAGCGGAUGCUCCGUUUGACUGUGUUUA
#=GR eukarya.S.kluyveri SS <<<____>>>>>>------->>>>>>>,,)))))),,,,<<<<<<<<<--

eukarya.S.kluyveri         GCUUCGGCGACACAGGUCUGUUGAGUGCAAUCGUAGGACACUUCUUAUGA
#=GR eukarya.S.kluyveri SS <<____>>>>>>>>->>>,,,,,,,,,,,,,]]]]]]]<<<<<<____>>

eukarya.S.kluyveri         GGUGAACCCGAUACCGAUUAUUGCCGGUGUUUCGUU
#=GR eukarya.S.kluyveri SS >>>>,,,,,,,aaaaaaaa,,,}}}}}}}}}}}}::
//
# STOCKHOLM 1.0

#=GS eukarya.S.octosporus DE converted from brown dataset ct file

eukarya.S.octosporus         CAUGCCGGACGUACGGACAAACGCCGCACUUCCUCAAAUUCAGACGCACU
#=GR eukarya.S.octosporus SS :::::::{{{{{{{{{{{{{,,[[[[[[[,<<<<<----------<<<<<

eukarya.S.octosporus         UUUACAAGUGUUACGCGCAUUGAGGGGGUAAGGUCGGAGGAACUUCUUCG
#=GR eukarya.S.octosporus SS _____>>->>>---------->>>>>,,,,AAA,AAAAA,,,,,(((((,

eukarya.S.octosporus         UUGCAUGCUCGUGAGGAGCGGAGGACGAAAGUCCUGCCGGGUGUACCAGA
#=GR eukarya.S.octosporus SS ,,,,<<<<<<_____>>>>>><<<<<____>>>>>,,<<<<<<<------

eukarya.S.octosporus         AAUUCGAUCUCUUGGUUCGUCCUUUGAGAUCUUGAAACGCACCCGAGAAG
#=GR eukarya.S.octosporus SS ------<<<<<______________>>>>>-------->>>>>>>,))))

eukarya.S.octosporus         AUGUCUUUUAGUGCAAUGUGCGGCACCUGUGAAAAGUCAGGCAACUCGAU
#=GR eukarya.S.octosporus SS ),,,,,,,,,,,,,,,,]]]]]]]<<<<<________>>>>>,,,,,,,a

eukarya.S.octosporus         UCCGACUAAUCUUGUCUGUAUGUCUGGUAUG
#=GR eukarya.S.octosporus SS aaaaaaa,,}}}}}}}}}}}}}:::::::::
//
# STOCKHOLM 1.0

#=GS eukarya.S.pombe DE converted from brown dataset ct file

eukarya.S.pombe         CAUGCUGGACGUACGGGCGAACGCCGCACUUCCUCAAAUUCAAACGCGUU
#=GR eukarya.S.pombe SS :::::::{{{{{{{{{{{{{,,[[[[[[[,<<<<<----------<<<<_

eukarya.S.pombe         GAAAAGCGCACAGCUCGUUGAGGGGGUAAGGUCGGAGAAACAUCUUCGUU
#=GR eukarya.S.pombe SS ____>->>>---------->>>>>,,,,AAA,AAAAA,,,,,(((((,,,

eukarya.S.pombe         GCGUGCUCGUGAGGAGCGAAGAACGAACGUUCUGCCGAAUGUACCAGAAA
#=GR eukarya.S.pombe SS ,,<<<<<<_____>>>>>><<<<<____>>>>>,,<<<<<<<--------

eukarya.S.pombe         UUCAAUCAGUAUGGCCUCGUUUGUCGUACCUGAUUUUGAAACGCAUUCGA
#=GR eukarya.S.pombe SS ----<<<<<<<<<<<_______>>>>>>>->>>>-------->>>>>>>,

eukarya.S.pombe         GAAGAUUUAUUUUAGUGCAAUGUGUGGCACCUGUUUGUCAGGUAACUCGA
#=GR eukarya.S.pombe SS ))))),,,,,,,,,,,,,,,,]]]]]]]<<<<<_____>>>>>,,,,,,,

eukarya.S.pombe         UUCCGACUAAUCUUGUCUGUAUGUCUGGUGUGGU
#=GR eukarya.S.pombe SS aaaaaaaa,,}}}}}}}}}}}}}:::::::::::
//
# STOCKHOLM 1.0

#=GS eukarya.S.servazzii DE converted from brown dataset ct file

eukarya.S.servazzii         GAACACAGAGGAUCGAUAAUGACCAGGAACUGUAACAGGUUCUGUUUCCU
#=GR eukarya.S.servazzii SS :::::::::((((((,,,,,,,,,,,,,,,,,,,,,,,,,,,,,,,,<<<

eukarya.S.servazzii         CGUGAGAGGGGCUUGGGGAACCGAGUCUGGCGUUGCUAUAAGAAAUCUAC
#=GR eukarya.S.servazzii SS <____>>>><<<<<<<____>>>>>>>,,,<<<<<<<-------------

eukarya.S.servazzii         AGCGUUGUUCGUUACUUGUAACGUGGCAACCCUGAUGGGAAUGGUAACGG
#=GR eukarya.S.servazzii SS ---<<<<<<<<<<<____>>>>>>>->>>>------------>>>>>>>,

eukarya.S.servazzii         AUGAUCCAUUUGACGUACUGCUACCACUUGUGAUAGCGGUAAGGUCUGUU
#=GR eukarya.S.servazzii SS ,))))))::::<<<<<<<<<<<<<<<____>>>>>>>>>>>>->>>::::

eukarya.S.servazzii         GAGUGCAAUCGUAGAGCAAAUGUUCGCAUUUGAA
#=GR eukarya.S.servazzii SS ::::::::::::::::<<<<<<____>>>>>>::
//
# STOCKHOLM 1.0

#=GS eukarya.S.unisporus DE converted from brown dataset ct file

eukarya.S.unisporus         GAACACAGAGGAUCAAUUAUCAAAGACCAGGAACUGUAAAGGGUUCUGUU
#=GR eukarya.S.unisporus SS :::::::::((((((,,,,,,,,,,,,,,,,,,,,,,,,,,,,,,,,,,<

eukarya.S.unisporus         UCCUCGUGAGAGGGGCUUGGGGAACCGAGUUUGGCGUUGUUAUAAGAAAU
#=GR eukarya.S.unisporus SS <<<<<____>>>>>><<<<<____>>>>>,,,,,<<<<<<<---------

eukarya.S.unisporus         CAACAGGGUUUGGUUUGGCAUUUUUCGAAGUGGUUGGCCGAACUCUGAUG
#=GR eukarya.S.unisporus SS ------------<<<<<<<<<<<____>>>>>>>>>>>------------

eukarya.S.unisporus         GGAAUGGCAACGGAUGAUCCAUUUGACGUAUCACUAUUAACAAGUGAUAA
#=GR eukarya.S.unisporus SS ----->>>>>>>,,))))))::::<<<<<<<<<<<_______>>>>>>>>

eukarya.S.unisporus         GGUCUGUUGAGUGCAAUCGUAGAGCAAAUGGUAACACAUUUGAA
#=GR eukarya.S.unisporus SS ->>>::::::::::::::::::::<<<<<<______>>>>>>::
//
# STOCKHOLM 1.0

#=GS eukarya.T.delbrueckii DE converted from brown dataset ct file

eukarya.T.delbrueckii         UCCUACGAUUUAGAAACCUGUUUGCUAACGGAGUCUCAGGGCUCACACUA
#=GR eukarya.T.delbrueckii SS [[[[[[[,,,,,,,,<<<<<----------<<<<<____>>>>>------

eukarya.T.delbrueckii         AUAGCAGGUGGGAAAUUCGGUGAAUCACUGCGGAACCCGACAGAGCCUAA
#=GR eukarya.T.delbrueckii SS ---->>>>>,,,,,,,,,,,,,,,,,,,,,((((((,,,,,,,,,,,,,,

eukarya.T.delbrueckii         CAAGCUUUGUCGACCGGUUGCCUUGGCGACUUUUCCGUGAGGAGGGCCUG
#=GR eukarya.T.delbrueckii SS ,,,,,,,,,,,,,,,,,,,,,,,,,,,,,,,<<<<<____>>>>><<<<<

eukarya.T.delbrueckii         GGGAACCAGGCUCAUAUGGUCAUUGUCACAAGAAAUCAACUCGGUAGUCC
#=GR eukarya.T.delbrueckii SS <____>>>>>>,,,,,,,,,<<<<<<<------------<<<<<<<<<__

eukarya.T.delbrueckii         UGUACUAUCGAGGAUGGGAAGGCAAUGGACGUUCCGUUUAACUUGAUCUC
#=GR eukarya.T.delbrueckii SS ___>>>>>>>->>------->>>>>>>,,,)))))),,,<<<<<<<<___

eukarya.T.delbrueckii         AUCAAGGUUUGUUGAGUGCAAUCGUAGGACGGUCUUAGACCUGAA
#=GR eukarya.T.delbrueckii SS >>>>>->>>,,,,,,,,,,,,,]]]]]]]<<<<<___>>>>->::
//
# STOCKHOLM 1.0

#=GS eukarya.W.fluorescens DE converted from brown dataset ct file

eukarya.W.fluorescens         GUUCUCUCCAUCCAGACUUAUAGAUUGAAACUUUCCUUGAAAGUUUCGGC
#=GR eukarya.W.fluorescens SS :::::::((((((,,,,,,,,,,,,,,,,,,,,,,,,,,,,,,,,,,,,,

eukarya.W.fluorescens         UUAUGAGUUACAAACUGCUCUUGAGAGCGUCCUUAGCGUGCAAACGCUGG
#=GR eukarya.W.fluorescens SS ,,,,,,,,,,,,,,,<<<<<____>>>>>,,<<<<<<<<____>>>>>>>

eukarya.W.fluorescens         GCGGUGCUAUCAGAAAUUUACCAGUCCUUACUUCGUAUUGGGACUGGAUG
#=GR eukarya.W.fluorescens SS ><<<<<<<------------<<<<<<<<<<<___>>>-->>>>>>>>---

eukarya.W.fluorescens         GGAAUGGCACUGCGGAUGGUUGGCCCUCUGAAUGAGAGAGAGGGCUUUUG
#=GR eukarya.W.fluorescens SS ----->>>>>>>,)))))):::<<<<<<<_________>>>>>>>:::::

eukarya.W.fluorescens         AGUGCAAUAUGCGAACUUGGAUAUUCCAAGAA
#=GR eukarya.W.fluorescens SS :::::::::::::::<<<<<<___>>>>>>::
//
# STOCKHOLM 1.0

#=GS eukarya.Z.bailii DE converted from brown dataset ct file

eukarya.Z.bailii         GAACACUGUGGGACACUAUGCCGACCCGCUGACUUUCUCGGUCAACGGGC
#=GR eukarya.Z.bailii SS ::::::::((((((,,,,,,,,,,,,,,,,,,,,,,,,,,,,,,,,,,,,

eukarya.Z.bailii         CGUUUCCGUGAGGAAAGUCUGGGGAACUAGGCUUGCAGCUGCUGUCACAA
#=GR eukarya.Z.bailii SS ,,<<<<<____>>>>><<<<<<____>>>>>>,,,,,,,<<<<<<<----

eukarya.Z.bailii         GAAAUCAACGCUCACAGUAGCGGAUGGGAAGACAGCAGAGUUCCAUUUAG
#=GR eukarya.Z.bailii SS -------<<<<<______>>>>>------->>>>>>>,,)))))):::<<

eukarya.Z.bailii         CUUGAACACAACGUUGAUUGUUUAAGGCUUGUUGAGUGCAAUCGUAGGAC
#=GR eukarya.Z.bailii SS <<<<<<<<__________>>>>>>>->>>:::::::::::::::::::::

eukarya.Z.bailii         AAGAA
#=GR eukarya.Z.bailii SS :::::
//
# STOCKHOLM 1.0

#=GS eukarya.Z.florentinus DE converted from brown dataset ct file

eukarya.Z.florentinus         GAAUUCAGCGGGACGGCAAUGGGUUAGUCGUCAUGACUAAUUCGGCGCAU
#=GR eukarya.Z.florentinus SS ::::::::((((((,,,,,,,,,,,,,,,,,,,,,,,,,,,,,,,,,,,,

eukarya.Z.florentinus         AACCGGUCGCCUCUGCAGCGUAAGCUACAUUGGGGACUUUUCCGUGAGGA
#=GR eukarya.Z.florentinus SS ,,,,,,,,,,,,,,,,,,,,,,,,,,,,,,,,,,,,,<<<<<<____>>>

eukarya.Z.florentinus         GGGAUCUUGGGGAACCAAGACCAUAUGGUUGUUGUCAUCAGAAAUCAACC
#=GR eukarya.Z.florentinus SS >>>,<<<<<<____>>>>>>,,,,,,,,,<<<<<<<-----------<<<

eukarya.Z.florentinus         AGGUUACGUAAGUUACCUGGUAUGGGAAGGCAACUGUAAGUUCCGUUUGA
#=GR eukarya.Z.florentinus SS <<<<<<<____>>>>>>>>>>------->>>>>>>,,,,)))))):::<<

eukarya.Z.florentinus         CUUGUGCUAAUUAGUAUAAGGUCUGUUGAGUGCAAUCGAAGGACAAGUCU
#=GR eukarya.Z.florentinus SS <<<<<<<<____>>>>>>>->>>::::::::::::::::::::<<<<<<<

eukarya.Z.florentinus         UAUAGAUUUGAA
#=GR eukarya.Z.florentinus SS ___>>>>>>>::
//
# STOCKHOLM 1.0

#=GS eukarya.Z.rouxii DE converted from brown dataset ct file

eukarya.Z.rouxii         UCCUACGCAAUUUUACCUGCCUUCAUAAGGAACUCAAAGGGUUCAGUUAG
#=GR eukarya.Z.rouxii SS [[[[[[[,,,,,,,<<<<<----------<<<<<<<<<<<__________

eukarya.Z.rouxii         UACUUAACUUACUAUAUAAGCAGGUGGGAAAUUCGGUGGAACUCUAAGAG
#=GR eukarya.Z.rouxii SS _>>>>>>>>->>>------->>>>>,,,,,,,,,,,,,,,,,,,,,((((

eukarya.Z.rouxii         ACAAUCAGCCGGAUCUUUAGCUUAAUUGUUAAAGAACUGUUUCCGUGAGG
#=GR eukarya.Z.rouxii SS ((,,,,,,,,,,,,,,,,,,,,,,,,,,,,,,,,,,,,,<<<<<____>>

eukarya.Z.rouxii         AAAGUCUGGGGAACUGGACUUGCAGCUGCUGUCACAAGAAAUCAACGCCC
#=GR eukarya.Z.rouxii SS >>><<<<<<____>>>>>>,,,,,,,<<<<<<<-----------<<<<<_

eukarya.Z.rouxii         UUUGUUGGUGGAUGGGAAGGCAGUAGAGGUCUCUUUUGGCUUGGAUGCAA
#=GR eukarya.Z.rouxii SS ______>>>>>------->>>>>>>,,,)))))),,,<<<<<<<<<<___

eukarya.Z.rouxii         AUUUGGACGUCCAAGGCUUGCUGAGUGCAAUCGUGGGACAAAGAA
#=GR eukarya.Z.rouxii SS _______>>>>>>>->>>,,,,,,,,,,,,,]]]]]]]<___>::
//
# STOCKHOLM 1.0

#=GS plastid.C.paradoxa-cyanelle DE converted from brown dataset ct file

plastid.C.paradoxa-cyanelle         CGAAUUUAAUUAAUGAUUACAGAUUUAUUCAAUCUGAGGAAAGUCCGGGC
#=GR plastid.C.paradoxa-cyanelle SS {{{{{{{-{{{{{{{{{C,<<<<<<_____>>>>>>,,,,,CC,CCCCCA

plastid.C.paradoxa-cyanelle         UCCUAUAAAGGUUAGAAUUGCUGGGUAAUUCCCAGUACGAGAUAUCGUGA
#=GR plastid.C.paradoxa-cyanelle SS AAAA,B{{{{{{{,[[[-[[<<<<<_____>>>>><<<<<____>>>>->

plastid.C.paradoxa-cyanelle         GGAUAGUGCCACAGAAAAACACCGCUUAAAAAUAUUUUAAGUAAGGGUGC
#=GR plastid.C.paradoxa-cyanelle SS ((---(((((,,,,,,,,,,,<<<<<<<<<<___>>>>>>>>-->>,,,,

plastid.C.paradoxa-cyanelle         AAAGGCUUGGUUAAAGCAAACCAGUUAGAUUUCAAAAUCUAUACUUAGUA
#=GR plastid.C.paradoxa-cyanelle SS ,,,<<<<<<_______>>>>>><<<<<<<<<____>>>>>>->>>,)))-

plastid.C.paradoxa-cyanelle         AACCCCGUUCAGGAGCAAAGUUUAGCGGAAAGUAAUUAACCUUUUUUCUU
#=GR plastid.C.paradoxa-cyanelle SS -))))]]]]]aaaaa,,,<<<-----<<<<<<<<<__>>>>>>>>>>>>}

plastid.C.paradoxa-cyanelle         UCCUUAUAUUUAUUUUUUACUGCUAGAAAAAUUGAGUAAUUAAUUUUGAA
#=GR plastid.C.paradoxa-cyanelle SS }}}---------------}}},,,,,,<<<<<<<<____>>>>>>>>,,,

plastid.C.paradoxa-cyanelle         GACAGAUAAUCAUUUUAUAAACAAAACCCGGCUUAAAAUUAAGUUCGUUU
#=GR plastid.C.paradoxa-cyanelle SS ,,,,,,,c}}}}}}<<__>>,,,,,,bccccccc,,}}}-}}}}}}}:::

plastid.C.paradoxa-cyanelle         U
#=GR plastid.C.paradoxa-cyanelle SS :
//
# STOCKHOLM 1.0

#=GS plastid.N.olivacea-chloroplast DE converted from brown dataset ct file

plastid.N.olivacea-chloroplast         CUCAAGCAAAGCGAUUGCAGAGCAACUAGAAGAUGCUCUGAGGAAAGUCC
#=GR plastid.N.olivacea-chloroplast SS :{{{{{-{{{{{{{{{,<<<<<<<<<<___>>>>>>>>>>,,,,,BB,BB

plastid.N.olivacea-chloroplast         GGGCUCCCUAACUAUUCCAGCUGCUGGAUAAUUUCCAGUGUGAUAUAAUC
#=GR plastid.N.olivacea-chloroplast SS BBBAAAAA,,,{{{{{{,[[[[[<<<<<_____>>>>><<<<<<___>>>

plastid.N.olivacea-chloroplast         ACGAGGAAAGUGCCACAGAAAGAAACCAAUCAAAUCUCCAUCGAAUGGCU
#=GR plastid.N.olivacea-chloroplast SS >>->((---(((((,,,,,,,,,,,<<<<<<<<<<<<<<-------<<<<

plastid.N.olivacea-chloroplast         CACAAGCUCUAGGAGAUCUUGGAUUGGGUGCAAAUGUAUUCUUGACGUGA
#=GR plastid.N.olivacea-chloroplast SS ____>>>>--->>>>>>->>->>>>>>,,,,,,,,<-<<<<<<<<<____

plastid.N.olivacea-chloroplast         GUUAAGCGUCUGGUAUACCCCAGUCGGGAGCAAGAUGAGGUUAGUUUAUA
#=GR plastid.N.olivacea-chloroplast SS >>>>>>>>>>,)))--))))]]]]]aaaaa,,,<<<<<<<<<<<<<<<<_

plastid.N.olivacea-chloroplast         GAGAAUAGACCAUAGACUAAUCUAUUCCAUUGCUCGAGAGGGUUCAUACA
#=GR plastid.N.olivacea-chloroplast SS __>>>>>>--->>>>>>>>>>}}----}}}},,,,,,<<<<<<<<_____

plastid.N.olivacea-chloroplast         GAACUCUCCAAUCAGAUAAUCUCCACACCUCUCAGGACCAAGCUAGAAAC
#=GR plastid.N.olivacea-chloroplast SS >>>>>>>>,,,,,,,,,}}}}}},<<<--<<<<<<<--<<<<<<______

plastid.N.olivacea-chloroplast         CAGUUUGAGCCUCUCGAGAUUUGUACCGAACCCGGCUUAUUUCUUGAG
#=GR plastid.N.olivacea-chloroplast SS _>>>>>>-->>>--->>>>-->>>,,,,,,,bbbbbbb,,}}}}}}}}
//
# STOCKHOLM 1.0

#=GS plastid.P.purpurea-chloroplast DE converted from brown dataset ct file

plastid.P.purpurea-chloroplast         AAGUAAACGUAGAUAGCUGCAGAUUUGAUUUAAUAUAGUCUGAGGAAAGU
#=GR plastid.P.purpurea-chloroplast SS {{{{{{{-{{{{{{{{{{,<<<<<<<<______>>->>>>>>,,,,,BB,

plastid.P.purpurea-chloroplast         CCGGGCUCCACAAAUACAAUUUGUGCUGGAAAAACCCCAGUGUAGGAAAC
#=GR plastid.P.purpurea-chloroplast SS BBBBBAAAA,,,{{{{{{,[[[-[[<<<<<_____>>>>><<<<<____>

plastid.P.purpurea-chloroplast         UAUGAGGAACGUGCCACAGAAAUAAACCGCCAGAACAAAUUAUGUUAGCU
#=GR plastid.P.purpurea-chloroplast SS >>>->((---(((((,,,,,,,,,,,<<<<<<<----<<<___>>>-->>

plastid.P.purpurea-chloroplast         GGUAAGGGUGCAAAGGUAAGUUAAAAGCUUACCAAAAAUACUGUAAAGUA
#=GR plastid.P.purpurea-chloroplast SS >>>-->>,,,,,,,<<<<<<_______>>>>>><<<<<<<<<____>>>>

plastid.P.purpurea-chloroplast         UUUGUUAGGUAAACCCCAAAAACGGAGCAAAGCGACUAAAUAAAUUUUUU
#=GR plastid.P.purpurea-chloroplast SS >>>->>,)))--))))]]]]],,aaaa,,,<<<<------<<<<<<<<<>

plastid.P.purpurea-chloroplast         GUAUUUUUCAGUAGUUUAGUCUAAAAUACUGCAUGAAGUUAUUGGCAACA
#=GR plastid.P.purpurea-chloroplast SS >>>>>---->>>>>>>}}--------}}}},,,,,,<<<<<<<<____>>

plastid.P.purpurea-chloroplast         AUAACUCUAGAGGAAUAGCUAUCCUUCGAAAUACUUGUGCAAUGUAUUCG
#=GR plastid.P.purpurea-chloroplast SS >>>>>>,,,,,,,,,,}}}}}}}<<<<--<<<<<<<____>>->>>>>--

plastid.P.purpurea-chloroplast         GAGAACAGAACCCGGCUUAUGUAGUACUUUUUA
#=GR plastid.P.purpurea-chloroplast SS >>>>,,,,,,,bbbbbbb,}}}}}}}}}}::::
//
# STOCKHOLM 1.0

#=GS AER.PER DE converted from Zweib's SRP dataset 

AER.PER         CGCCCCCAGCCAUGGGGGCCCCGAAGGCGCCACGCGGGGGCCAGAAGAAC
#=GR AER.PER SS [[[[[[[[[[[,<<<<--<<<<<______A__A_>>>>>----a--a-->

AER.PER         CCGCCCCCAGAGCUUGAAGCAGGCCAGCAAGGGCCUGCAGGGUACAAUGA
#=GR AER.PER SS >>>,(((-----(((((((((((((((--((((((((((((((-------

AER.PER         ACCCCGUCCCGCGGGGCCGGCGGAGGCGGGCGGCCAGCCGGAGGGCCGGC
#=GR AER.PER SS -(((--(((((((((((((-((<-<<<<<-<<<<<-<<<____>>>->>>

AER.PER         CGAAGCCGCCGUAGCCGGGGCCACCCGGCGAGGCCCGGAAGGGAGCAGCC
#=GR AER.PER SS >>--->>>>>->,,<<<<<<-----<<<<----<<<____>>>---->>>

AER.PER         GACCCCGGCCGACCGGCGUUCGCGGGGGGAACGGGGGGAGAAGCCCUGCA
#=GR AER.PER SS >->>>>>>,))-)-)))-)))))))))-----)))-------))))))))

AER.PER         GGGUAACCCUCUGGCCUGCUUCAAACUCUGGGAGCGGGGGCUCGGGGGCG
#=GR AER.PER SS ))----))))))))))))))))))-----)-----)))]]]]-]]]]]]]

AER.PER         GGCC
#=GR AER.PER SS ::::
//
# STOCKHOLM 1.0

#=GS AGR.TUM DE converted from Zweib's SRP dataset 

AGR.TUM         GGGAGGUUGGUGGUGGACGAGCCACUCGCCAACCGGGUCAGGUCCGGAAG
#=GR AGR.TUM SS <<<<<<<<<<<<<<<<-<<-<<<-<<<<------<<<<----<<<____>

AGR.TUM         GAAGCAGCCCUAACGAGCCAGGCACGGGUCGCCGUGCCAGCCUCCCACCU
#=GR AGR.TUM SS >>---->>>>--->>>>--->>>->->->>>>>>>-->>>>>>>>>::::

AGR.TUM         UUU
#=GR AGR.TUM SS :::
//
# STOCKHOLM 1.0

#=GS AQU.AEO DE converted from Zweib's SRP dataset 

AQU.AEO         GCCCUGCGGCGGGACAGGGUGAACUCCCCCAGGCCCGAAAGGGAGCAAGG
#=GR AQU.AEO SS <<<<<<<<<<<<<<<-<<<<-----<<<-----<<<____>>>----->>

AQU.AEO         GUAAGCCCGCCGUCCCGUGCGCAGGGU
#=GR AQU.AEO SS >--->>>>--->>>>>>>->>>>>>>>
//
# STOCKHOLM 1.0

#=GS ARA.TH-A DE converted from Zweib's SRP dataset 

ARA.TH-A         GUCGAGCUAAGUAACAAUAGCUUGUAACCCAUGUGGGGACAUUAAGAUGG
#=GR ARA.TH-A SS (((<<<<<<_____AA_>>>>>>,,,,<<<<aa>>>>))):::(((((((

ARA.TH-A         UGGGACACUGGUUCGGUUCCUCGGAUCGGUUCUGAUGUGGGCAUGUUUCU
#=GR ARA.TH-A SS (((--((-(((((-((-((--(((-((((((((((----((-------((

ARA.TH-A         GAGCUGCCCAGUCCAAGCUGUGAGUAAUUAGUGUUGAGUUGAGCGAAGGC
#=GR ARA.TH-A SS ((((((-((-(((((-(((((((((<<<<-<---<<<<<<<<<<____>>

ARA.TH-A         UUGGCUCAUGCAGGUUCUAGAGUCGGAGGGUAAUGCGUGAGGCUGGCUUC
#=GR ARA.TH-A SS >>>>>>>>-->->>>><<__>>,,<<<<<------<<<----<<<_____

ARA.TH-A         ACAGAGCAGCGACUACUUCCCGCUUACAGCAGUGGACGGAUCACGGUUUA
#=GR ARA.TH-A SS _>>>---->>>---->>>>>,)))))))))--)))))))----)))))))

ARA.TH-A         GCGUCGCUCAGAACCACUAUGGCCUGCUGGUCCGAUCUCAUAUGAACCAC
#=GR ARA.TH-A SS )--))--))))))))-----))-)))--))))-)))--))--))--))))

ARA.TH-A         CAUUUU
#=GR ARA.TH-A SS ))))))
//
# STOCKHOLM 1.0

#=GS ARA.TH-C DE converted from Zweib's SRP dataset 

ARA.TH-C         GUCGAACUCAGUAACGCGGGCUUGUGAUCCAAGUGGAGACAAUAAGGGGA
#=GR ARA.TH-C SS (((<<-<<<_____A__>>>->>,,,,<<<<_a>>>>))):::<<<<-<<

ARA.TH-C         UGGGACGUUGGGUCGAUCUCAUUGGGCCGGGUUCGGGUUGGGCUAUAUUC
#=GR ARA.TH-C SS <<<--<<<<<<<<-<--<<-<<<<<<-<<<-<<-<<---<<<-<<-----

ARA.TH-C         UGGCCCGCCCAUUCCAAGUUGGGAGUUGAGGCAUGGGCUUCGAGCGAAGG
#=GR ARA.TH-C SS <<<<<<<-<<-<<<<<-<<<<<<<<__BBBBBBBBBB_BBBBBBB____b

ARA.TH-C         CUCGGGUCUCAUGUCUUCUAGAGUGGGGGAGACCGCGUGAGGCUGGUUUC
#=GR ARA.TH-C SS bbbbbb_bbbbbbbbbbBB__bb_BBBBB_____BBBB____BBB_____

ARA.TH-C         ACAGAGCAGCGUCCACCUCCCGCUCUUGACGGUGGAAGGAUUACGGGCCA
#=GR ARA.TH-C SS _bbb____bbbb___bbbbb_>>>>>>>>>-->>>>>>>---->>>>>>>

ARA.TH-C         UUGCCUUCCGAGCCCACUAUGACCCAAUAAGCCGCUCCGAUUGGACCAUC
#=GR ARA.TH-C SS ->>>>>>>->>->>------>->>>>>>->>-->>>->>>->>-->>>>>

ARA.TH-C         ACUUU
#=GR ARA.TH-C SS ->>>>
//
# STOCKHOLM 1.0

#=GS ARA.TH-G DE converted from Zweib's SRP dataset 

ARA.TH-G         GUCGAGCUAUGUAACGAGAGCUUGUAACCCAAGUGGGGACUAUAAGAUGG
#=GR ARA.TH-G SS (((<<<<<-<____A_>->>>>>,,,,<<<<_a>>>>)))::::((((((

ARA.TH-G         UGGAACACUGGAUCGGCCCACGGGUCGGAUUUGUUGUUGGCAUAGGUCUG
#=GR ARA.TH-G SS (((--((-((---(((-((-((((((((((((((---(((--------((

ARA.TH-G         GACUGCCCAAUCCAAGCUGUGAGUGAACCGUAUGAACCAAGCGAAGGUUU
#=GR ARA.TH-G SS (((((-((--((((-(((((((((<<<<<<<<<<-<-<<<<<____>>>>

ARA.TH-G         GAUCCGUACGGUUGCUAAAGGUUGAGGGUAUUGCGUUAGGCUGGCUUCAC
#=GR ARA.TH-G SS >->->>>>>>>>>><<__>>,,,<<<<------<<<----<<<______>

ARA.TH-G         AGAGCAGCGACUACCUCCCGCUCUCAGCAGUGGACGGACAACGGUUCGAC
#=GR ARA.TH-G SS >>---->>>---->>>>,,)))))))))--))))-))----)))))))--

ARA.TH-G         GCCACACAAAUCCACUAUGGUCCGCUGGCUCGUAACCCGCUUGAACCACC
#=GR ARA.TH-G SS -)))-))))))))-----))))))--))-)))-----))--))--)))))

ARA.TH-G         AUUUU
#=GR ARA.TH-G SS )))):
//
# STOCKHOLM 1.0

#=GS ARC.FUL DE converted from Zweib's SRP dataset 

ARC.FUL         GGUGGGCUAGGCCGGGGGGUUCGGCGUCCCCUGUAACCCGAAACCGCCGA
#=GR ARC.FUL SS [[[[[[[,,((((<<<<<<_AAAAAA>>>>>>,,,,<<<<____aaaaaa

ARC.FUL         UACGCGGGGGCCGAAGCCGAGGGGAGGCCUGUCAAGCGGGCGGCAGCGGU
#=GR ARC.FUL SS ____>>>>)))),,,(((--((---((((((((--(((((((((---(((

ARC.FUL         UCCAGGCACCGCAGAGUCCUCGUCCCGGAGGGCCGGCGGUUAUGGCCGGG
#=GR ARC.FUL SS ((((((((((------(((((((((((((((((((-((<-<<<<<-<<<<

ARC.FUL         CUGCCCGGAGGGGCUGUCCGCCAUAUUAGCCGGGGGGAACGGCCCAGGCC
#=GR ARC.FUL SS <-<<<<____>>>>->>>>>>>>>>->,,<<<<<<-----<<<<----<<

ARC.FUL         CGGAAGGGAGCAGGCUAACCCCGGACGACCGGCGCUUCCGGGGGUGCGGG
#=GR ARC.FUL SS <____>>>---->>>>-->>>>>>,))-)-)))-)))))))))---))))

ARC.FUL         GAGGAGGUGCCUGGGGCUUCAAGCCGCCCGUAAGGCAGGUCGACCCGAGG
#=GR ARC.FUL SS ))---)))))))))))))----)))))))))--))))))))--))---))

ARC.FUL         CGUGCCCACC
#=GR ARC.FUL SS ),,]]]]]]]
//
# STOCKHOLM 1.0

#=GS BAC.ALC DE converted from Zweib's SRP dataset 

BAC.ALC         UUUGCCGUGCUAAGCGGGGAGGUAGCGGUGCCCUGUACUCGCAAUCCGCU
#=GR BAC.ALC SS ::((((((((,,<<-AAAA-A-<<<<<<a-aaaa---<<-<<___>>>>>

BAC.ALC         AUAGCAGGCUGAAUCCCUUCUAGAGGUUUUGUCACCGUAGGCUCUGCCCU
#=GR BAC.ALC SS >-->>->>>>,,,,,<<<<<<---<<<<-<<<<<<--<-<<---<<-<<<

BAC.ALC         AAGUAAGUGGUGUUGACGUUGGGUUCUACGCAACGAAAACCCACGAACCC
#=GR BAC.ALC SS -<<<<-<<<<<------<<<<-<<<<<<<<<<<<<<<___BBBB_____B

BAC.ALC         UGUCAGGUCCGGAAGGAAGCAGCAGUAAGUGGCCCCUUUCGUGUGCCGUA
#=GR BAC.ALC SS BBB____BBB____bbb____bbbb___bbbb____>>>>>>->>>->>>

BAC.ALC         GAGUCGCUGGGCCGAGCUAACUGCUCAGGUAACGCUAGGGUGGCAUGAUC
#=GR BAC.ALC SS >>>--->>->->--->>>->>>>>>->>>--->>>>->->>>>>>->>>>

BAC.ALC         GACAGAAGGUGCACGGUA
#=GR BAC.ALC SS --->>>>>>,))))))))
//
# STOCKHOLM 1.0

#=GS BAC.BRE DE converted from Zweib's SRP dataset 

BAC.BRE         UCUACCGUGCUAGACGGGGAGGUAGCGGUGCCCUGUAACCUGCAAUCCGC
#=GR BAC.BRE SS ::[[[[[[[[,(-((<<<<-<_A_AAAA>->>>>,,,,<--<____aaaa

BAC.BRE         AAUAGCCCAGGUGUGAAUUCCUAUCCUAGGUUUUCUUAUGUGAGGCUGCC
#=GR BAC.BRE SS _a____>-->))-),,,,,<<<<<<---<<<--<<<<<<-<<<<--<<--

BAC.BRE         GUUGAUGGCGGCGGUGUUGAGGAGCGGGUCCUGUGCAACGCGAACCCAUG
#=GR BAC.BRE SS <<<-<<<<-<<<<<<-----<<<<<<<<<<<<<<<<<<<<<<<<-<<<<-

BAC.BRE         AACCUGGUCAGGUCCGGAAGGAAGCAGCCAUAAGUGGAUCAUCGCGUGUG
#=GR BAC.BRE SS ----<<<<----<<<____>>>---->>>>--->>>>->-->>>>>>->>

BAC.BRE         CCGCAGGGUAGCCUGCUCUGAGCUGCUACCAUAAGUAACGCUCGGAUAAG
#=GR BAC.BRE SS >->>>>>>--->>>>>>>>-->>>>>>->>>>->>>-->>>>>>->>>>>

BAC.BRE         GAUUAUCGAAGAUAGGUGCACGGUA
#=GR BAC.BRE SS ->-->>>--->>>>>>,]]]]]]]]
//
# STOCKHOLM 1.0

#=GS BOR.BUR DE converted from Zweib's SRP dataset 

BOR.BUR         UGGGUUCGAAUCCCAUUCUCUCCGAUUCCUAGGACCCGUACUAUCAAGUA
#=GR BOR.BUR SS ::::::::::::::::::<-<--<<<<<<<<<<<<-<<<<<<<<<<<<-<

BOR.BUR         UUGCUGAAUCCCGUCAGGACUGGAAGGUAGCAGCGGUAAGCGAUUUUUUU
#=GR BOR.BUR SS <<<<<-----<<<<----<<<____>>>---->>>>-->>>>>>--->>>

BOR.BUR         GAUGAGUACGUAAGUCUUAGGUUUAAUUUUGAACCCAAAUGCAAUGUUUU
#=GR BOR.BUR SS >>>->>>>>>--->>>>>>>>--->>>>-->->:::::::::::::::::

BOR.BUR         GCUUU
#=GR BOR.BUR SS :::::
//
# STOCKHOLM 1.0

#=GS BUC.APH DE converted from Zweib's SRP dataset 

BUC.APH         GGAGAUUUCUGUUAGUCCUAAACACUGUUAAAUUGAAUAAUUGGUCAGAU
#=GR BUC.APH SS <<-<--<<<<<<<<<<<-<<<<<<<<<----<<<<<-----<<<<----<

BUC.APH         CUGGAAAGAAGCAGCCAAAUCAAUCGAUACAGGUGUUUUGAUAUAGCUAA
#=GR BUC.APH SS <<____>>>---->>>>-->>>>>----->>>->>>->>>---->>>>>>

BUC.APH         CAGAAUCUCCUAUA
#=GR BUC.APH SS >>>>>-->->>:::
//
# STOCKHOLM 1.0

#=GS CAE.BRI DE converted from Zweib's SRP dataset 

CAE.BRI         ACCGGGUGUCGUGGCGGGCGCCUGUGAGUCAGCUUCUUGACGGUAGACAA
#=GR CAE.BRI SS (((<<<<<<<A_AAA_>>>>>>>,,,,<<<_aaa_a__>>>))):(((((

CAE.BRI         GUGUGGAUGGAGUGAAGGGAGGAGUCCUGUGGGUGUUGUCGGCAACGGCG
#=GR CAE.BRI SS (((----(((((---(((((((----(((((((((--((--(((((--(-

CAE.BRI         ACCGAGCGUCCGUGCCAAGCGCUGCGUCGCCAGGGGUCUCCGGUCGGAAG
#=GR CAE.BRI SS --(((((((((--((((-(((((((((<<<<-<<<<<<-<<<<<<____>

CAE.BRI         GCUGGCGGUCCCGGGCGCAUAAGGAGUGGUGCACGGCUCAGGGCCGAAAG
#=GR CAE.BRI SS >>>>>->>>>>>->>>><_____>,<<<<<-----<<<----<<<____>

CAE.BRI         GCAGCAGGCAAAAGCCACCGCGCGGUGCAGUGGCCGGAUAGCGCUUGUGA
#=GR CAE.BRI SS >>---->>>---->>>>>,)))))))))--))))-)))---))))))-)-

CAE.BRI         GUUGUCGCUCGCCCACAGCCUCUCUGAUACCUUCAGACCACUUGUCAUU
#=GR CAE.BRI SS )))))-))-))))))))))))))))-----)))))---)))))))):::
//
# STOCKHOLM 1.0

#=GS CAM.JEJ DE converted from Zweib's SRP dataset 

CAM.JEJ         AGCCUUUUCUUAGACCUGUGCAAUGCUAUUUUUAAGCACCGCUUCAGGGU
#=GR CAM.JEJ SS <<<<<<<<<<<<<<-<<<<<<<<<<<<<---<<<<<----<<<<----<<

CAM.JEJ         GGGAACACAGCAGAGCACUUGAUUUUAGUGUGUGCCGCAGUUAUCUGGGG
#=GR CAM.JEJ SS <____>>>---->>>>->>>>>---->>>>>->>>>>>>>--->>>>>>>

CAM.JEJ         AAGGGUUA
#=GR CAM.JEJ SS >>>>>>>:
//
# STOCKHOLM 1.0

#=GS CAN.SPE DE converted from Zweib's SRP dataset 

CAN.SPE         GCCGGGCGCGGUGGCGCGCGCCUGUAGUCCCAGCUACUCGGGAGGCUGAG
#=GR CAN.SPE SS (((<<<<<<<AAAAA_>>>>>>>,,,,<<<<_aaaaa__>>>>))):(((

CAN.SPE         GCAGGAGGAUCGCUUGAGCCCAGGAGUUCUGGGCUGCAGUGCGCUAUGCC
#=GR CAN.SPE SS ((-((----(((((---((-((((----(((((-(((((((-(((((--(

CAN.SPE         GAUCGGGUGUCCGCACUAAGUUCGGCAUCAAUAUGGUGACCUCCCGGGAG
#=GR CAN.SPE SS ---(((((((((-(((((-(-(((((((<<<<-<<<<<--<<<<<<____

CAN.SPE         CGGGGGACCACCAGGUUGCCUAAGGAGGGGUGAACCGGCCCAGGUCGGAA
#=GR CAN.SPE SS >>>>>>-->>>>>->>>><<___>>,<<<<<-----<<<<----<<<___

CAN.SPE         ACGGAGCAGGUCAAAACUCCCGUGCUGAUCAGUAGUGGGAUCGCGCCUGU
#=GR CAN.SPE SS _>>>---->>>>--->>>>>,)))))))-)--))))))))---))))))-

CAN.SPE         GAAUAGCCACUGCACUCCAGCCUGUGCAACAUAGCGAGACCCCGUCUCU
#=GR CAN.SPE SS )-))))))))))))-)))))))))-))-----)))))---))-))))):
//
# STOCKHOLM 1.0

#=GS CAU.CRE DE converted from Zweib's SRP dataset 

CAU.CRE         GGAGAUCGGCGCGGACGGAGUCCUCGCCAACCUGGUCAGGGCCGAGAGGC
#=GR CAU.CRE SS <<<<<<<<<-<<<<-<<<<<--<<<<------<<<<----<<<____>>>

CAU.CRE         AGCAGCCACAACGAGAUCACCUCUGGGUCGUCUGCCGGUCUCCACCUCAU
#=GR CAU.CRE SS ---->>>>--->>>>----->>>>->->>>>--->>>>>>>>>:::::::

CAU.CRE         UUUCCUCGAAAUU
#=GR CAU.CRE SS :::::::::::::
//
# STOCKHOLM 1.0

#=GS CHL.MUR DE converted from Zweib's SRP dataset 

CHL.MUR         GUAAGUCGGGGACCUCUUAAGAUGAGAGACUUCUGAACCGGGUCAGGAUC
#=GR CHL.MUR SS <<<<<<<<<<<<-<<<<<-<<<<<<<<<--<<<<-----<<<<----<<<

CHL.MUR         GGAAGAUAGCAGCCCUAAGGAAAGGCCUUUUGUGCUAAGAGUCUUCUCUG
#=GR CHL.MUR SS ____>>>---->>>>--->>>>---->>>>>>>->>>>>>>--->>>>>>

CHL.MUR         ACUUAC
#=GR CHL.MUR SS >>>>>>
//
# STOCKHOLM 1.0

#=GS CHL.PNE DE converted from Zweib's SRP dataset 

CHL.PNE         GUAAGUUGGGGGCCUUUUAAGAGAAGGAACCUGCGAAUCGGGUCAGGACU
#=GR CHL.PNE SS <<<<<<<<<<<<-<<<<<-<<<<<<<<<<-<<-<-----<<<<----<<<

CHL.PNE         GGAAGGUAGCAGCCCUAAGGAGAGUUUUCUUUUGCUAAAAGAAUGUUCUC
#=GR CHL.PNE SS ____>>>---->>>>--->->>--->>>>>>>>->>>>>>>----->>>>

CHL.PNE         CAACUUACUC
#=GR CHL.PNE SS >>>>>>>>::
//
# STOCKHOLM 1.0

#=GS CHL.TEP DE converted from Zweib's SRP dataset 

CHL.TEP         GGAGAGUAAGUCCUAUACAGCAUUCUCUUGCCCAACCAUGUCAGGUCCGG
#=GR CHL.TEP SS <<<<<<<<<<<-<<<<---<-<<-<-<<---<<----<<<<----<<<__

CHL.TEP         AAGGAAGCAGCAUCCGGUAAUGUGAGUGCGUGAUAUAGUCAGCUUGCUCU
#=GR CHL.TEP SS __>>>---->>>>-->>------->>->->>-->>>>>--->>>>>>>>>

CHL.TEP         CCUUUU
#=GR CHL.TEP SS >>::::
//
# STOCKHOLM 1.0

#=GS CIN.HYB DE converted from Zweib's SRP dataset 

CIN.HYB         ACCGGGCUUGGUAACGCUAGUCUAUAACUCAAGUGAGGGUAUCAAAGUGG
#=GR CIN.HYB SS (((<<<<<-<____A_>->>>>>,,,,<<<<_a>>>>)))::::<<<<<<

CIN.HYB         UUGAACUUUGAGCUUGGCUUAGCUAGUUGGGUCUGUAGACACCGCACCUG
#=GR CIN.HYB SS -<<--<<<<<-<<<-<-<<<<<-------<<<<<<--<<<<<-----<<<

CIN.HYB         GCUUGCCCGUUCCAAGUCGAGAGUGGGUUCAUGUUUCCUGAGCGAAGGCU
#=GR CIN.HYB SS <<<<<-<<-<<<<<-<<<<<<<___BBBBBBBBBB_BBBBBBB____bbb

CIN.HYB         CGGGUGAUGUGAGCUUUAGAAUCGGGGGGCAAUGCGUUAGGCUGGUUUCA
#=GR CIN.HYB SS bbbb_bbbbbbbbbbBB__bb__BBBBB______BBB____BBB______

CIN.HYB         CAGAGCUGCGAAAACCUCUACCUCUCGACUGUGGAAGGAUUACAAGCCGG
#=GR CIN.HYB SS bbb____bbb____bbbbb__>>>>>>>>-->>>>>>>---->>>>>>>>

CIN.HYB         AGUGUCUUAGGCUCAUAUAACCAGCCUGGCUAGCCCAACAGGACACCCAU
#=GR CIN.HYB SS ->>>>>->>>>>>------------>>>>>->>>->>>->>-->>->>>>

CIN.HYB         UU
#=GR CIN.HYB SS >>
//
# STOCKHOLM 1.0

#=GS CLO.ACE DE converted from Zweib's SRP dataset 

CLO.ACE         GUGCUAGACGGGGAGUUAGCGGUGCCUUGUACCUGCAAUCCGCUGUAGCA
#=GR CLO.ACE SS ((((,,<<<AAAA-A-<<<<<<a-aaaa---<<<<<___>>>>>>-->>>

CLO.ACE         GGGUUGAAUUCCUUGUUUGAGGCUAUAAUUUGUGGGGUUUGCCUCAUCUU
#=GR CLO.ACE SS >>>>>,,,,,<<<<<-----<<<-<<<<<<<<<<<<---<<-<<<<<<<-

CLO.ACE         GGUCAAUGUUGAGAAUUGGGUCCCACGCAACGGAAAUUCAUGAACUCCGU
#=GR CLO.ACE SS -<<<<<<-----<<<<<<<<--<<<<<<<<<<<<<-<<<<<-----<<<<

CLO.ACE         CAGGUCCGGAAGGAAGCAGCGGUAAGUGAAAUCUUCCGUGUGCCGUGGAU
#=GR CLO.ACE SS ----<<<____>>>---->>>>--->>>>>--->>>>>>->>>->>>>--

CLO.ACE         AAAUCUGAUUUGAGUUGACCAGGUGAGUAACACUCAUAGAUUAUUGUCGA
#=GR CLO.ACE SS --->>>>>>>>-->>>>>>->>>>>>>--->>>>>>>>>>>>>>->>>--

CLO.ACE         UUCAAGGUGCAC
#=GR CLO.ACE SS -->>>>>,))))
//
# STOCKHOLM 1.0

#=GS CLO.PER DE converted from Zweib's SRP dataset 

CLO.PER         GCCGUGCUAGAUGGGGAGUUAGCGGUGCCCUGUAACCUGCAAUCCGCUAC
#=GR CLO.PER SS (((((((,,<<<AAAA-A-<<<<<<a-aaaa----<<<<<___>>>>>>-

CLO.PER         AGCAGGAUCGAAGUCCUCAUAGAGGCUCUAACUUGUGGAGUCUGCCCUAU
#=GR CLO.PER SS ->>>>>>>>,,,,,<<<<<<---<<<--<<<<<<<<<<<---<<-<<<<<

CLO.PER         GUAAGUGGUGUUGAGAGUUGGGCCCCACGCAAUGGAAACCUGUGAACCUC
#=GR CLO.PER SS <<<-<<<<<-----<<<<<<<<--<<<<<<<<<<<<<<-<<<<-----<<

CLO.PER         GUCAGGUCCGGAAGGAAGCAGCGAUAAGCAGUCAUUUUCAUGUGCCGUGG
#=GR CLO.PER SS <<----<<<____>>>---->>>>--->>>>--->>>>>>>->>>->>>>

CLO.PER         AUACGUCUGGCUUGAGCUAACUGCAUAGGUAACGUUCAUAAGUUAUUGUC
#=GR CLO.PER SS ----->>>>>>>>-->>>->>>>>>>>>>--->>>>>>>>>>>>>-->>>

CLO.PER         GAAGUGAGGUGCACGGUU
#=GR CLO.PER SS --->>>>>>,))))))):
//
# STOCKHOLM 1.0

#=GS DEI.RAD DE converted from Zweib's SRP dataset 

DEI.RAD         GCAUUGCUGGUGCAGCGCAGCGCGGACGCCCGAACCUGGUCAGAGCCGGA
#=GR DEI.RAD SS <<<<<<<<<<-<<<<<<<<-<<<<<<--<<<-----<<<<----<<<___

DEI.RAD         AGGCAGCAGCCAUAAGGGAUGCUUUGCGGGUGCCGUUGCCUUCCGGCAAU
#=GR DEI.RAD SS _>>>---->>>>--->>>---->>>>>>-->>>->>>>>--->>>>>>>>

DEI.RAD         GCUUUU
#=GR DEI.RAD SS >>::::
//
# STOCKHOLM 1.0

#=GS DRO.MEL DE converted from Zweib's SRP dataset 

DRO.MEL         GACUGGAAGGUUGGCAGCUUCUGUAAUCACGCUUCUGUGAGGUCUGAUUG
#=GR DRO.MEL SS (-(,<<<<<___AAA__>>>>>,,,,<<<_aaa____>>>)-)::(((((

DRO.MEL         UGGGAUGGCCUGAGGCUGGGAUCUACUGCGUAGCGGACCAGCUCAUGUUG
#=GR DRO.MEL SS (((--(((((---((-((((-----(((-((((((---(((-((((-((-

DRO.MEL         ACGGAACGUCCGCACUAAGCUUGCCAUCAAUAUGGGUGCCAUGGAGGAGU
#=GR DRO.MEL SS -(((-((((((-(((((-(((((((((<<<<-<<<<<<<<<<<<<____>

DRO.MEL         CCGUGGCAUUCAGGUUGGCUAAGGAGGGAUGAACCGGGCCAGGGGUGAAA
#=GR DRO.MEL SS >>>>>>>>>>>>->>>>,<___>,,<<<<<------<<<----<<<____

DRO.MEL         ACCAGCAGCCAAGAGUUCCCGUGGUAGGCAGUAGUGGGAUAGCGUACCGG
#=GR DRO.MEL SS >>>---->>>---->>>>>,)))))))))--))))))))---)))-))))

DRO.MEL         AGUGGACUGCCGUUAUCAGCCCAACCGAUAUGGUUGGACCACAAUCUUU
#=GR DRO.MEL SS )))))-)))-)))))))))))))-))-----)))))--)))))))):::
//
# STOCKHOLM 1.0

#=GS ESC.COL DE converted from Zweib's SRP dataset 

ESC.COL         GGGGGCUCUGUUGGUUCUCCCGCAACGCUACUCUGUUUACCAGGUCAGGU
#=GR ESC.COL SS <<<<<<<<<<<<<<<<-<<<<<<<<<<<---<<<<<<-----<<<----<

ESC.COL         CCGGAAGGAAGCAGCCAAGGCAGAUGACGCGUGUGCCGGGAUGUAGCUGG
#=GR ESC.COL SS <<____>>>---->>>-->>>>>>---->>>>->>>->>>>--->>>>>>

ESC.COL         CAGGGCCCCCACC
#=GR ESC.COL SS >>>>>>>>>>:::
//
# STOCKHOLM 1.0

#=GS FUS.NUC DE converted from Zweib's SRP dataset 

FUS.NUC         GCCCUUAGGGGAUAUGAUAUAUUAUUGUCGAACCGUGUCAGAUCUGGAAG
#=GR FUS.NUC SS <--<<<-<<<<<<<<<<<<<<<<---<<<-----<<<<----<<<____>

FUS.NUC         GAAGCAGCACUAAGAUUUAUAGUAUAUGCAUGUCUUCCUAGGGGUAUCU
#=GR FUS.NUC SS >>---->>>>--->>>---->>>>>>>->>>>>>>>>---->>>-->::
//
# STOCKHOLM 1.0

#=GS GYN.AUR DE converted from Zweib's SRP dataset 

GYN.AUR         ACCGGGCUUGGCAACGCUUGCCUAUAACUCAAGUGAGGGUAAGAAAAAGG
#=GR GYN.AUR SS (((<<<<--<____A_>-->>>>,,,,<<<<_a>>>>)))::::::::::

GYN.AUR         GUUGGAAUUGAAAGGG
#=GR GYN.AUR SS ::::::::::::::::
//
# STOCKHOLM 1.0

#=GS HAE.DUC DE converted from Zweib's SRP dataset 

HAE.DUC         GGGGUAUUAUUGGUUUCUCGCAGCAGAAUUCAGCUUACUUAGUCAGGGCC
#=GR HAE.DUC SS <<<<<<<<<<<<<<<<<<<<<<-<<<<<<<<<<<<-----<<<-----<<

HAE.DUC         GGAAGGAAGCAGCUUGGGUUGAAUUUCUGGGUGCCGGGAGUCGCUGGUAA
#=GR HAE.DUC SS ____>>----->>>-->>>>>>>->>>>>-->>>->>>>>-->>>>>>>>

HAE.DUC         UACCCCACCUUUUUGGUAAAAGGUAAUACCG
#=GR HAE.DUC SS >>>>>>:::::::::::::::::::::::::
//
# STOCKHOLM 1.0

#=GS HAE.INF DE converted from Zweib's SRP dataset 

HAE.INF         GGAAACCUUCUCGGUCUCUCGCAACGGUGUCUGGUUUACUCGGUCAGGUC
#=GR HAE.INF SS <<<<<<<<<<<<<<<-<<<<<<<<<<<<<<<<<<<<-----<<<----<<

HAE.INF         CGGAAGGAAGCAGCCAAAGUCGGAAUUACUGUGUGCCGAGAAGAAGCUGG
#=GR HAE.INF SS <____>>>---->>>-->>>>>>>-->>>>>>->>>->>>>---->>>>>

HAE.INF         GAAGGUUUCCGCC
#=GR HAE.INF SS >>>>>>>>>>:::
//
# STOCKHOLM 1.0

#=GS HAL.HAL DE converted from Zweib's SRP dataset 

HAL.HAL         GGACUAGGCCGGGCGGUUUGGCUCCGCCCGACACCCGUGAGACAGUCAUC
#=GR HAL.HAL SS [[[[,,((((<<<<<<__AAAAA>>>>>>,,,,<<<<<_____aaaaa__

HAL.HAL         AGCGGGGGCCGAACACCGGGCGCGUCCGACCGCCGCGGUCGGCCCCGGAA
#=GR HAL.HAL SS _>>>>>)))),,,,,,((((---(((((-(--((-(((((((-(((((--

HAL.HAL         GCCAACGUGGAAGCCUCGUCCGUCGGGGACGGCGGUCCGCGGCGUGCGCC
#=GR HAL.HAL SS (((--(------((((((((((((((((((((((<--<---<<<-<<<<<

HAL.HAL         CGCAGGGGCGUUCCGUCGUGGUUCGACGGUGGCAACCCGCCAGGCACGGA
#=GR HAL.HAL SS <____>>>>>>->->>---->-->,,<<<<<<----<<<<----<<<___

HAL.HAL         AGUGAGCAGCGGACCACCGAACGCCCGUCGCUCGACGGGUCGCGGGGUGG
#=GR HAL.HAL SS _>>>---->>>>->>>>>>,,))))-)))-)))))))))---))))))--

HAL.HAL         AGAAGGCGACCGGGACUACCCGGCCGGGAACGCCGGGCUACCCCGACUGU
#=GR HAL.HAL SS -)--)))--)))))-----)))))))))---)-)))))---)))),,,]]

HAL.HAL         CCAC
#=GR HAL.HAL SS ]]::
//
# STOCKHOLM 1.0

#=GS HAL.VOL DE converted from Zweib's SRP dataset 

HAL.VOL         GGACUAGGUCGGGCAGUUAGGCCCUGCUCUUCACCCGCGAAAUAGGUCUU
#=GR HAL.VOL SS [[[[,,((((<<<<<<__AAAAA>>>>>>,,,,<<<<<______aaaaa_

HAL.VOL         UAGCGGGGACCGAACACGGGCGCGUCCGGUCAGACCGGCGCGGGCCCCGG
#=GR HAL.VOL SS __>>>>>)))),,,,,((((---(((((((----((((((--((-(((((

HAL.VOL         AAGCCAACGUAGAAACCUCGUCCUUCGGGGACAGCGGUUCCGCGUACCCC
#=GR HAL.VOL SS --(((--(------((((((((((((((((((-(((<--<<<<--<-<<<

HAL.VOL         UUCCGCAGGGAAGGGUUCGCGCGGUUUAUCGGUGGUACCCCGCCAGGCGC
#=GR HAL.VOL SS <<<<____>>>>>>>->--->>>>-->,<<<<<<<----<<<<----<<<

HAL.VOL         GGAAGCGAGCAGCGGACCAUCGGACGUGCGUCGCUCGAGGGAUCGCGGGG
#=GR HAL.VOL SS ____>>>---->>>>->>>>>>>,)))--)))-)))))))))---)))))

HAL.VOL         UGGAGGAGGCAACCGGGAUUCCCCACGUCGGAACGCCGGGCAACCUCGCU
#=GR HAL.VOL SS )---)--)))--)))))-----))-))))))---)))))))---)))),,

HAL.VOL         GUCCAC
#=GR HAL.VOL SS ]]]]::
//
# STOCKHOLM 1.0

#=GS HEL.PY-A DE converted from Zweib's SRP dataset 

HEL.PY-A         CUCUUAUUUAGACCUAUGCAAUAGGAUUUUAGGGUAACGCUUCAGGGUAG
#=GR HEL.PY-A SS <<<<<<<<<<<<-<<<-<<<<<<<<<--<<<<<<----<<<<----<<<_

HEL.PY-A         GAAUACAGCAGAGUCCCCUAAUUUCUUGUGUGCCUUAGCCAUCUGAAUAG
#=GR HEL.PY-A SS ___>>>---->>>>->>>>>>-->>>>>>->>>-->>>--->>>>>>>>>

HEL.PY-A         GAG
#=GR HEL.PY-A SS >>>
//
# STOCKHOLM 1.0

#=GS HUM.JA-A DE converted from Zweib's SRP dataset 

HUM.JA-A         GGCCUAGCAACGUGGGCCUGUAACCCAAGUGGGGGCAUGUGGGAGAUGGG
#=GR HUM.JA-A SS <<-<<<____A_>->>->>::::<<<<_a>>>>:::::(-(((((((((-

HUM.JA-A         ACUUUGGGUCAGCCCAUUGGAUCGGGUCCAGUGUUAGCUGCUUGCUGGUC
#=GR HUM.JA-A SS ---((((((--(--((-(((-((-(((((((---(((-((----((((((

HUM.JA-A         UGCCCAUUCCAAGCCGAGAGUUGGGCUGUGUGAUCUGGGCGAAGGCUGGG
#=GR HUM.JA-A SS ((-((-(((((-(((((((((,<<<<<<<<<<<<<<-<<<____>>>->>

HUM.JA-A         GUCGCACAGCUCCUAAAGAGGAGGGCAAUGCGUGAGGCUGGUUUCACAGA
#=GR HUM.JA-A SS >>>>>>>>>>>><<__>>,<<<<<------<<<----<<<______>>>-

HUM.JA-A         GCAGCGACCACCUCCCGCUCUCGGCAGUGGAAGGAUAACGGGUCGGUGCU
#=GR HUM.JA-A SS --->>>---->>>>>,)))))))))--)))))))----))))))))))))

HUM.JA-A         ACUUGGGCCACCAUGGUCACUGCAUGCACUCUUAAUCAGACCAUCUCUUU
#=GR HUM.JA-A SS )-)))))))-----)))))-))--)--)))--)))-----)))))))))-

HUM.JA-A         U
#=GR HUM.JA-A SS )
//
# STOCKHOLM 1.0

#=GS LAC.LAC DE converted from Zweib's SRP dataset 

LAC.LAC         GGAGCAAUAAGUUUCUUACGAAGCGUGUCAGGACCUGACGGUAGCAGCAC
#=GR LAC.LAC SS <<<<<<<<<<<<<-<-<<<-----<<<<----<<<____>>>---->>>>

LAC.LAC         UAAGUAUGGAGCUUAUGUGCUCUUUUU
#=GR LAC.LAC SS --->>>->->>>>>>>->>>>>>::::
//
# STOCKHOLM 1.0

#=GS LEG.PNE DE converted from Zweib's SRP dataset 

LEG.PNE         GGUGACUCUAUUGGUCCCCUCGCGACGAUAGAUUGUGAACCCCGUCAGGC
#=GR LEG.PNE SS <<<<<<<<<<--<<<<-<<<<<<--<<-<-<<<<<<-----<<<<----<

LEG.PNE         CCGGAAGGGAGCAGCGGUAGCAGUUGAUGCGGGCGCCGGGGUGUGGCUCU
#=GR LEG.PNE SS <<____>>>---->>>>-->>>>>>>->>----->>->>>>->-->>>--

LEG.PNE         UAGAGUCGCCGCC
#=GR LEG.PNE SS >>>>>>>>>>:::
//
# STOCKHOLM 1.0

#=GS LEI.MAJ DE converted from Zweib's SRP dataset 

LEI.MAJ         GCCGGAGCUCUGCUCUGUAACCUUCGGGGGCUAACCAGGCUUAGCGGGGA
#=GR LEI.MAJ SS (-(<<<<<___>>>>>,,,,<<<___>>>)-)::::((((((-((((-(-

LEI.MAJ         GGACGUGGACCAGCGAGGGUGAUUUGCUGCGUUGACGUGGUGCUCUGCUU
#=GR LEI.MAJ SS ((-(((((----((--((((-----(((((-((--(((((((-(((((--

LEI.MAJ         GGCUGUGUGUCGGUGUGGCUUGCCCCCCUGCAGAGGGUGGCGCGGGUCCG
#=GR LEI.MAJ SS -((-((((((<<<-<<--<-<<<<-<<<<____>>>>->>>>->->>>>>

LEI.MAJ         CCGUUGAAGCGAGGGAACCGGGUCAGGCCGGAAACGGAGCAGCCCACCCC
#=GR LEI.MAJ SS ,,,,,,,,<---<<<----<<<<----<<<____>>>---->>>>->>>-

LEI.MAJ         ACGCACGUCCGCCGUUGCAGAAUCACACCGCGGAGCAUGUCCGCACUUGA
#=GR LEI.MAJ SS ->)))))-)-))----)))))----))))))))))))-)-)---))))--

LEI.MAJ         GCCCCACGCUUCGUCGCGAAGCCUU
#=GR LEI.MAJ SS ))-)))))-)))-))))-)))))):
//
# STOCKHOLM 1.0

#=GS LEP.COL DE converted from Zweib's SRP dataset 

LEP.COL         GCCGGAGCCUUGCUCUGUAACCUUCGGGGGCUUUCACCAGCUGAACAGGG
#=GR LEP.COL SS (-(<<<<<___>>>>>,,,,<<<___>>>)-)::::::((((--(((((-

LEP.COL         AGCUGUCUGGACCAGCAUAGGGUGCUUGCGGCGUUGACGUGGUGCUCUGC
#=GR LEP.COL SS -(((----------((-(((---(-(-(((((-((--(((((((-(((((

LEP.COL         UUGGCUGUGUGUCGGAGGCCUCCGGGUGCCCCCUUGCAGAAGGGGCGCGC
#=GR LEP.COL SS ---((-((((((<<<<<<-----<<<<<<-<<<<<____>>>->>->>>>

LEP.COL         CCCCUCCGUUAAAGUAGAGGAACUGGGUCAGGCCGGCAACGGAGCAGCCC
#=GR LEP.COL SS >>>>>>>><___><<-<<<<----<<<<----<<<____>>>---->>>>

LEP.COL         ACCUCGCGCACGUCUGCCGUUGCAGAACCACACCGCGGAGCCUGUCAUCA
#=GR LEP.COL SS ->>>>>>)))))-)-))----)))))----))))))))))))-))-)-)-

LEP.COL         CCUGCGCCCCAGGCGAUCCUGUGAAGCUUU
#=GR LEP.COL SS -)))-))----)))---)))))--))))::
//
# STOCKHOLM 1.0

#=GS LIS.INN DE converted from Zweib's SRP dataset 

LIS.INN         UUUGUCGUGCUAGACGGGGAGGUAGCGGCGCCCUGUAACCCGCAAUCCGC
#=GR LIS.INN SS ::[[[[[[[[,,(((<<<<-<__AAAAA>->>>>,,,,<<<<<___aaaa

LIS.INN         UCUAGCGGGGUUGAAUUCCUCAUUUGAGGCAUCGUAAUUGUUUGGUCUGC
#=GR LIS.INN SS a___>>>>>))),,,,,<<<<<<<---<<<<<--<<<<<<<<<<---<<-

LIS.INN         CCUUGACAAGUGGUGUUGAAGGUUGGGUCUUGCGCAAUGGGAACCUGUGA
#=GR LIS.INN SS <<<<<<-<-<<<<<------<<<<<<<<<<<<<<<<<<<<<<<-<<<---

LIS.INN         ACCAUGUCAGGUCCGGAAGGAAGCAGCAUUAAUCAGUGCUUCUCAUGUGC
#=GR LIS.INN SS ---<<<<----<<<____>>>---->>>>---->>>--->>>>>>>->>>

LIS.INN         CGCGAGGUUGCCUGGCCCGAGCUAACUAUCAAGGUAACGCAGGUGAUUGC
#=GR LIS.INN SS ->>>>>>--->>>>>>>--->>>->>>->>>>>>--->>>>>>>>>>>>-

LIS.INN         AUGUCGAGGUGAGGUGCGCGACACUAA
#=GR LIS.INN SS >>>>>-->>>>>>>,]]]]]]]]::::
//
# STOCKHOLM 1.0

#=GS LYC.ES-A DE converted from Zweib's SRP dataset 

LYC.ES-A         GGCGAGCUUAGUAACGUGGGCUUGUAAUCCAAGUGGAGACAUCAAAGUGG
#=GR LYC.ES-A SS (-(<<<<<<<____A_>>>>>>>,,,,<<<<_a>>>>)-):::((-((((

LYC.ES-A         UUGAAUAUUGGGCUUUACCAGAAGGUUGGGCUUGGUGGGCUUAGUUCUGG
#=GR LYC.ES-A SS (((--((((((((--(-(((--((((-((((((((((((-(-----((((

LYC.ES-A         CCUGCCCUGUCCAAGCACAGAGUUGGAUCUCGAGGCCCAAAUGAAAAUAU
#=GR LYC.ES-A SS ((((-((--((((-(((((((((,<<<<<--<<<<<<<<-<<____>>->

LYC.ES-A         GGGCUUCUUGAUUCCUAAAGUGGGGCGGACCGCAUGAGGCUGGCUUCACA
#=GR LYC.ES-A SS >>>>>>>-->>>>><<__>>,<<<<<<-----<<<----<<<______>>

LYC.ES-A         GAGCAGUGAACGCUCCCGCUCUGUGCAGUGGAAGGAUAAUGGGUCGGUGU
#=GR LYC.ES-A SS >---->>>-->>>>>>,)))))))))--))))-))----))))))))-))

LYC.ES-A         CUUAUCAAGUUCAGUAACGCCUAAUGGGUUGCUCCAAUAAACAACCACCU
#=GR LYC.ES-A SS ))-)))))))))------))))--))))--)))-)))))--)))))))-)

LYC.ES-A         UU
#=GR LYC.ES-A SS ):
//
# STOCKHOLM 1.0

#=GS LYC.ES-C DE converted from Zweib's SRP dataset 

LYC.ES-C         GCCGAGCUCAGUAGCGUGGGCUUGUAACUCAAGUGAGGGCAUCAGUGUGG
#=GR LYC.ES-C SS (((<<<<<<<____A_>>>>>>>,,,,<<<<_a>>>>))):::(((((((

LYC.ES-C         UGGAAUGUUGAACAUGCCCAGAAGGUAGGGCUUGUGUGACAAUUCUCUGG
#=GR LYC.ES-C SS (((--(((((((((---(((--(((((((((((((((((--(----((((

LYC.ES-C         CCUGCCCUGUCCAAGCAAAGAGUUGGGUCUUGUGGGCCAAGCGAAGGCUU
#=GR LYC.ES-C SS (-((-((--((((-(((-(((((,<<<<<<-<<<<-<<<<<<____>>>>

LYC.ES-C         GGGCUGCUGGGCUCCUAAAGUGGGGUGGACUGCGUGAGGCUGGUUUCACA
#=GR LYC.ES-C SS >>->>>>->>>>>><<__>>,<<<<<------<<<----<<<______>>

LYC.ES-C         GAGCAACGAAUAGCUCCCGCUCUGUGCAGUGGAAGGAUAACGAGCCAGUG
#=GR LYC.ES-C SS >---->>>---->>>>>,)))))-)))--))))-))----))-))))))-

LYC.ES-C         UCAUAUAAGUUCAACGAAUGUCUGAUGGGCUGUUCUAGUUAAACUACCAC
#=GR LYC.ES-C SS ))))))))))))------)))))--)))--))))-)))-))--)))))))

LYC.ES-C         AUUU
#=GR LYC.ES-C SS ))):
//
# STOCKHOLM 1.0

#=GS LYC.ES-F DE converted from Zweib's SRP dataset 

LYC.ES-F         GCCGAGCUUUGUAACGUGGGCUUGUAACCCGAGUGGGGGCAACAAUGUGG
#=GR LYC.ES-F SS (((<<<<<<_____A__>>>>>>,,,,<<<<_a>>>>))):::((-((((

LYC.ES-F         UGGAAUGUUGGGUCCAUCUUGAUGGAUGGGCUUGAAGGGCUAAUGUUCUG
#=GR LYC.ES-F SS (((--((((((((----((----((-(-(((((((-(((-((-----(((

LYC.ES-F         GCCUGCCCUGUCCAAGCACAGAGUUGGGUCAAGUGGUCUAUACGAAAGUA
#=GR LYC.ES-F SS (((((-((--((((-(((((((((,<<<<<<<<<<<-<<<<<<____>>>

LYC.ES-F         UAGCCACUUGGCCUUUAGAGUGGGAUGGACUGCGUGAGGCUGGUUUCACA
#=GR LYC.ES-F SS >>>>>>>>>>>>>><<__>>,<<<<<------<<<----<<<______>>

LYC.ES-F         GAGCAACGACUAGUCCCCGCUCUGUGCAGUGGAAGGAUCACGGGCUAGUG
#=GR LYC.ES-F SS >---->>>---->>>>>,)))))))))--))))-))----))))))))))

LYC.ES-F         CUCUUUGAGUCCUAACAAAAACCUGAUAGGUUGCCUAAUUAAACCAUCAC
#=GR LYC.ES-F SS -))))))))))--------)-))----))---))))))-))--)))))))

LYC.ES-F         UUUU
#=GR LYC.ES-F SS -)):
//
# STOCKHOLM 1.0

#=GS LYC.ES-L DE converted from Zweib's SRP dataset 

LYC.ES-L         GUUGGGUUGACCCAGAUGGUUGGGUUCGGUAGGCUUAUAGUCUGGCCUGC
#=GR LYC.ES-L SS (((((((-(--(((---(((--((((((-(-((-(------((((((((-

LYC.ES-L         CCUCUCCAAGCAUGGAGUUGGAUCACGUGGCUUAGUCGAAAGACCUGGGU
#=GR LYC.ES-L SS ((--((((-(((((((((,<<<<<<-<<<<<<<<<<<____>>>->>>>>

LYC.ES-L         UGCUUGAUUCCUAAAGUGGGGUGGACUGCGUGAGGCUGGUUUCACAGAGC
#=GR LYC.ES-L SS >>>->>>>>><<__>>,<<<<<------<<<----<<<______>>>---

LYC.ES-L         AACGAACAGCUUCCGCUCUGUGCAGUGGAAGGAUAACGGGUCAGUGCUCA
#=GR LYC.ES-L SS ->>>---->>>>>,)))))))))--))))-))----))))))))-)))-)

LYC.ES-L         GCGAGUCCAGUUAACGCCCUGAUGGGCUGCUCCAACUAAACCACCACUUU
#=GR LYC.ES-L SS -))))))--------)))----)))-)-)))-))))::::::::::::::
//
# STOCKHOLM 1.0

#=GS MET.ACE DE converted from Zweib's SRP dataset 

MET.ACE         UGAUGAGCUAGUCCGGGUAGCCCGGCGUUACCUGUAACCCGAAAUCGCCG
#=GR MET.ACE SS [[[[[[[[,,((((<<<<<<__AAAAA>>>>>>,,,,<<<<____aaaaa

MET.ACE         AUAUGCGGGGGACGAAGCCAAUGGAAGAUGCGUCAAAGGGAUUCCAGCCU
#=GR MET.ACE SS _____>>>>)))),,,(((---((--(-((-(((---((((((-(((-((

MET.ACE         GUGAUCUCAACUGAGAAACCCCGUCCUGCUUGGAUGAUGCAGGUAUGUGG
#=GR MET.ACE SS (-((((((--((-----((((((((((((--(((((-((,,<<<<<<-<<

MET.ACE         ACUUGCUGGAAAACAGGUCCUCAUACCCUAACUGCGGAAACCGGUCGAGG
#=GR MET.ACE SS <<<<<-<____>->>>>>>>->>>>>>,,,,<<<<<<-----<<<<----

MET.ACE         CCCGGAAGGGAGCAGACUCACUGUGGGCAACCGUCGCUUGCGGGGUCGCG
#=GR MET.ACE SS <<<____>>>---->>>>-->>>>>>,))-)-)))-)--))))))---))

MET.ACE         GGGUGGAGAAGAGAUUCCAGUCUACUGAAAUCUCCCAGAUACAACGACCU
#=GR MET.ACE SS ))))--))--))))))-)))----)))-))))))---)))-))-)--))-

MET.ACE         GCGGUGUGCUCAUCA
#=GR MET.ACE SS --))),,]]]]]]]]
//
# STOCKHOLM 1.0

#=GS MET.FER DE converted from Zweib's SRP dataset 

MET.FER         AGGCUAGGCCGGGGGGUUAGGGGUCCCCUGUAAGCGCAAAUCCCCUAUAU
#=GR MET.FER SS [[[[,,((((<<<<<<_AAAAAA>>>>>>,,,,<<<<____aaaaaa___

MET.FER         GGCGCGGCCGAAGCCCAGGAGGCGGCAAGACCGCCAGACAUCGGCCUGAG
#=GR MET.FER SS _>>>>)))),,,(((((((((--(((((((((((((((((((((-(((((

MET.FER         GGUUAAACAAUGAAGCCUCGUCCCACAGGGCCACCGGUGGCGAGGGUCCA
#=GR MET.FER SS (((((((-(-(---((((((-(((((((((((((((<<<<<<<<<<<<<<

MET.FER         GCUGGAGGGCUGGACCUAAUCGCCUUUGCUGCGGGAACGGGUCAGGCCCG
#=GR MET.FER SS <<<____>>>>>>>>>>-->>>>>>>,,<<<<<<<---<<<<----<<<_

MET.FER         GAAGGGAGCAGCCCUACCGCAGACGGAUGGUGCUUGUGGGUCAACGGGGU
#=GR MET.FER SS ___>>>---->>>>->>>>>>>,)))-))))-))))))))----))))))

MET.FER         GGAGUCUAUAACCCUCAGAUCACCGGUGUCUGGUGGUCUUGUCCACUCCU
#=GR MET.FER SS --)-)-))))))))))))---))))))))))))-)))))))))--)))))

MET.FER         GGGCGUGCCU
#=GR MET.FER SS )))),,]]]]
//
# STOCKHOLM 1.0

#=GS MET.JAN DE converted from Zweib's SRP dataset 

MET.JAN         GGUGUGCAUGGCUAGGCCGGGGGGUUGGGCGUCCCCUGUAACCCGAAAUC
#=GR MET.JAN SS [[[[[[[[[[[[[,((((<<<<<<__AAAAA>>>>>>,,,,<<<<____a

MET.JAN         GCCCUUAUGCGGGGGCCGAAAACUUGGGGGCGGCAUGUCCUCCAGUCCUU
#=GR MET.JAN SS aaaa_____>>>>)))),,,,,(((((((--((((((((((-((((((((

MET.JAN         CCUUCCCAGACUCCUCGAUGAGGUCUCGUCCCGUGGGGCUCGGCGGUGGG
#=GR MET.JAN SS ((((((((((-((((-------(((((((((((((((((-(((((<-<<<

MET.JAN         GGAGCAUCUCCUGUAGGGGAGAUGUAACCCCCUUUACCUGCCGAACCCCG
#=GR MET.JAN SS <<-<<<<<<<<<____>>>>>>>>>--->>>>>->,<<<<<<-----<<<

MET.JAN         CCAGGCCCGGAAGGGAGCAACGGUAGGCAGGACGUCGGCGCUCACGGGGG
#=GR MET.JAN SS -----<<<____>>>----->>>-->>>>>>,,))))))-)))))))))-

MET.JAN         UGCGGGACGGAGAAGGAAUCUGGGGGCGAGGGAGGACUGGAGGACAUGCC
#=GR MET.JAN SS --))))))---)-))))-)))))))---)))))))))))-))))))))))

MET.JAN         CACCCCAAGGAAGCCAUGCACACCACUUUU
#=GR MET.JAN SS --))))))),,]]]]]]]]]]]]]::::::
//
# STOCKHOLM 1.0

#=GS MET.KAN DE converted from Zweib's SRP dataset 

MET.KAN         GGGCUAGGCCGGCGGGCUGGCGGUCCGCUGUAACCCGAAAUCCGCCUCAU
#=GR MET.KAN SS [[[[,,((((<<<<<<__AAAAA>>>>>>,,,,<<<<____aaaaa____

MET.KAN         GCGGGGGCCGAAGCCGAGGGGGCGGCCCGGUCCCCCGGAGUACCGGCCCC
#=GR MET.KAN SS _>>>>)))),,,<<<<<<<<<--<<<<<<<<<--<<<<<<<-<<<<---<

MET.KAN         CCGGACCCGACCGAUGACCCUCCGGCCCCCCGGGGGCCCGGGGUGGCGGG
#=GR MET.KAN SS <<----<<<<<<--<--<<-<<-<<<<<<-<<<<<<<<--<_B_BBBBBB

MET.KAN         GCCGCCGCCGGAGGGCGGCGCGCCACCGCCUUUGCCGGGGCACCGGGUCA
#=GR MET.KAN SS __BBBBBBB____bbbbbbb__b__bbbbb_b__BBBBBB____BBBB__

MET.KAN         GGCCCGAGAGGGAGCAGCCCACCCCGGACCCGCGGCCGCUCGGGGGUCGC
#=GR MET.KAN SS __BBB____bbb____bbbb_bbbbbb__>>-->>>>->>>>>>>>>-->

MET.KAN         CGGAGGCAGGUCGGCCGGGGGAGUACCGGGCUCCGGGGGCCGGGUCCACC
#=GR MET.KAN SS ->>->>-->>>>>>---->>>---->>>>>>>>>>>->>>>>>>>>-->>

MET.KAN         CCUCGGCGCGCCC
#=GR MET.KAN SS >>>>>>>,,]]]]
//
# STOCKHOLM 1.0

#=GS MET.TH-A DE converted from Zweib's SRP dataset 

MET.TH-A         UGGGCUAGACCGGAGGGUUAGGGGUCCUCUGUAAGCGCAAAUCCCCUAUA
#=GR MET.TH-A SS [[[[[,,((((<<<<<<_AAAAAA>>>>>>,,,,<<<<____aaaaaa__

MET.TH-A         CGGCGCGGUCGAAGUUCAGGGGACGGCUGAUCGACUGUUUAUCGGCCCUG
#=GR MET.TH-A SS __>>>>)))),,,(((((((((--(((-((((--(((((((((((-((((

MET.TH-A         CUGAUUGGUGUCGAAGCCUCGUCCCGCAGGAUCAGUGGUGAUGGGGCCCU
#=GR MET.TH-A SS (((((((((------((((((--((((((((((((((<-<<<<<-<<<<<

MET.TH-A         GACUGGAGGGUCAGGGUAAACCAUCUUAGUCAUGGGAACGGGUCAGGCCU
#=GR MET.TH-A SS <<<<____>>>>>>>>>--->>>>>->,,<<<<<<----<<<<----<<<

MET.TH-A         GGAAAGGAGCAGCCCUACCAUGGACAGCUGAUGCUUGCGGAUUAACGGGG
#=GR MET.TH-A SS ____>>>---->>>>-->>>>>>,))-)))))-)))))))-----)))))

MET.TH-A         UGGAGCCAGUCAGCGGGAUCACCGGUAAAUGGAAGGUCUGUCAACCCCUG
#=GR MET.TH-A SS )---)))))))))))))----)))))))))))--))))-)))--))))))

MET.TH-A         AACGUGCCCA
#=GR MET.TH-A SS ))),,]]]]]
//
# STOCKHOLM 1.0

#=GS MET.VOL DE converted from Zweib's SRP dataset 

MET.VOL         UGGCUAGGCUGGGAGGUUAGGCGUCUCCUGUAACUUGAAAUCGCCUUUGC
#=GR MET.VOL SS [[[[[,((((<<<<<<__AAAAA>>>>>>,,,,<<<<____aaaaa___>

MET.VOL         GAGAGCCGAAAACUUGGGGGCGGCAUAAGUUCCCAAAUUUCAUUCUUAAU
#=GR MET.VOL SS >>>)))),,,,,(((((((--((((-((((--((((((((((((((((((

MET.VOL         UAGUAUGUCGACGUUUCGUCCUUUGGGGUAAGAUGGUAAGAGACUCUCUU
#=GR MET.VOL SS ((((((------(((((((((((((((((--((-(<-<<<<<---<<<<<

MET.VOL         UCUUAAGAAAGAGUCAAACUCUUUUCGUAUUUCGAAACCCGCCAGGCCCG
#=GR MET.VOL SS <<____>>>>>>>----->>>>>->,,,<-<<<-----<<<-----<<<_

MET.VOL         GAAGGGAGCAACGGUAGAAUUUACUUCGACGCUCAAGGGGUAGCGGGGCU
#=GR MET.VOL SS ___>>>----->>>-->>>->,,)-))-))-)))))))))---))))))-

MET.VOL         GAGUACUAAUUAAGGCAAAAUGAGAUUUGGUGCUUUUGUCCACCCCAAGG
#=GR MET.VOL SS --)))))))))))))----)))))))))))-))))-))))--))))))),

MET.VOL         AAGCCA
#=GR MET.VOL SS ,]]]]]
//
# STOCKHOLM 1.0

#=GS MIC.LUT DE converted from Zweib's SRP dataset 

MIC.LUT         GGCCCCUACGUGGUGUCAUCUCGCUGAACUUCCCCCAGGACCGGAAGGUA
#=GR MIC.LUT SS <<<<<-<<<<<<-<<<<<-<<<<<<------<<<-----<<<____>>>-

MIC.LUT         GCAAGGGUAGGUGGGCUCUGGCAGGUGCGUGAGGGGUCUUCACGUUU
#=GR MIC.LUT SS ---->>>-->>>>>>--->>>>>-->>>>>>->>>->>:::::::::
//
# STOCKHOLM 1.0

#=GS MUS.MU-B DE converted from Zweib's SRP dataset 

MUS.MU-B         GAGCCGGGUGUGGUGGCGCACACCUUUAAUCCCAGCACUCGGGAGGCAGA
#=GR MUS.MU-B SS ::(((<<<<<<<AA_AA_>>>>>>>,,,,<<<<_aaaa__>>>>))):<<

MUS.MU-B         GGCAGGCGGAUUUCUGAGUUCGAGGCCAGCCUGGUCUACAAAGUGAGCUC
#=GR MUS.MU-B SS <<<<<<----<<<<<-<<<<<--<-----<----<_______________

MUS.MU-B         CAGGACAGCCAGGGCUACACAGAGAAACCCUGUCUC
#=GR MUS.MU-B SS __>---->>-->>>>>---->>>>>--->>>>>>>>
//
# STOCKHOLM 1.0

#=GS MYC.CAP DE converted from Zweib's SRP dataset 

MYC.CAP         AGCCGCGAUAAGAAUAACAUCUGAAUGAGUUAGGACCGGAAGGUAGCAGC
#=GR MYC.CAP SS <<<<<<<<<<<<<<<<--<<<<<---<<<<----<<<____>>>---->>

MYC.CAP         UAUAAGGAAAAGUGUUCUGUAUUGCGGUU
#=GR MYC.CAP SS >>-->>>>>--->>>>>>->>>>>>>>>>
//
# STOCKHOLM 1.0

#=GS MYC.GEN DE converted from Zweib's SRP dataset 

MYC.GEN         AGAACCAUCACAUCAUUAGAGUCGAAUCAUGUCAGGCCAGAAAUGGAGCA
#=GR MYC.GEN SS <<<<<<<<<<<<<<<<<-<<<<<-----<<<<----<<<____>>>----

MYC.GEN         GCAUUAAGACUUGUCAGUGAGUGUGAUGGUUUU
#=GR MYC.GEN SS >>>>--->>>>>--->>>>>->>>>>>>>>>>>
//
# STOCKHOLM 1.0

#=GS MYC.LEP DE converted from Zweib's SRP dataset 

MYC.LEP         GGACCCCGCGCGGCGUCUAUCCUGUGAACUCCCCUAGGGCCGGAAGGCAG
#=GR MYC.LEP SS <<<<<<<<<<<<<<<-----<<<<<-----<<<-----<<<____>>>--

MYC.LEP         CAAGGGUCAAUGGGCUCUGUCGGGUGCGCGGGGUCC
#=GR MYC.LEP SS --->>>--->>>>>--->>>>>---->>>>>>>>>>
//
# STOCKHOLM 1.0

#=GS MYC.PUL DE converted from Zweib's SRP dataset 

MYC.PUL         GCCUUUAGAACAAUAACCUCAUAACCCGGUCAGGACAGAAAUGGAGCAUC
#=GR MYC.PUL SS <<<<--<<<<<<<<<--<<<<-----<<<-----<<<____>>>----->

MYC.PUL         CGCAUUGAGAAGUGUUGUGUCUUUAGGUCUUUU
#=GR MYC.PUL SS >>--->>>>--->>>>>>->>>-->>>>:::::
//
# STOCKHOLM 1.0

#=GS NEI.GON DE converted from Zweib's SRP dataset 

NEI.GON         GCGGGUCUCCCCGCAUGGCAAAUCGGAACACCGGGUCAGGGGCGGAAGCC
#=GR NEI.GON SS <<<<<<<<<<<<<<<<<<<--<<<<<<-----<<<<----<<<____>>>

NEI.GON         AGCAGCCCACUCCGAUGCGCCAGUGCCGGGGGUUUGGUCCGC
#=GR NEI.GON SS ---->>>>-->>>>>>-->>>>->>>->>>>>--->>>>>>>
//
# STOCKHOLM 1.0

#=GS NOS.SPE DE converted from Zweib's SRP dataset 

NOS.SPE         GACCUGGAUCUAUGCGACUGCAACGCCUAAACCUUGUCAGGACCGGAAGG
#=GR NOS.SPE SS <<<<<<<<-<<<<<<-<<<<<<<--<<<-----<<<<----<<<____>>

NOS.SPE         UAGCAGCAACACAGGAUGCUUGUGGUAGGCGUAGUCUCCGGGUCGCCCUA
#=GR NOS.SPE SS >---->>>>--->>>---->>>>>>>-->>>>>>-->>>>>>>>::::::

NOS.SPE         UU
#=GR NOS.SPE SS ::
//
# STOCKHOLM 1.0

#=GS ORY.SA-A DE converted from Zweib's SRP dataset 

ORY.SA-A         GCCGAGCUCAGUAGCGAGAGCCUGUAACCCAAGCGGGGGCACUAAAGGUG
#=GR ORY.SA-A SS (((<-<<<<_____A__>>>>->,,,,<<<__a_>>>))):::(((((((

ORY.SA-A         GCUGCGGAUGUUUGGUGUGGAUUCUGAUCCUGGGCCCCAUGUUGUUGUAA
#=GR ORY.SA-A SS (--(----((-(((----(((-----((-(((((((-----(((------

ORY.SA-A         UCUUGCUGGCUUGCCCGUUCCAAGUUGCGUAGUGGGCCGGAGGGGCUUUG
#=GR ORY.SA-A SS ------(((((((----(((((-(-((-(-(((<<<--<<-<<<<<---<

ORY.SA-A         GCGAAGGCCUUUGCUUUGCUUCUCCGGCCCUAAAGUGGCAGGCACAGCGU
#=GR ORY.SA-A SS <<____>>>--->>>>>->>-->>>,,,,<<__>>,<<<<<------<<<

ORY.SA-A         GAGGCUGGCUUCACAGAGCAGCGAUCACUGCCCGCUUCCAUCGGUGGAAG
#=GR ORY.SA-A SS ----<<<______>>>---->>>---->>>>>,<>)-)))-)--))))))

ORY.SA-A         GAUAACAGGCUGCUGCACCUUGGGCCCGCUUCUGGCCCAGAGUCCCUCUA
#=GR ORY.SA-A SS )----)))))))--------)))----------)))))))-))---)))-

ORY.SA-A         CAACAGACCACCAUCUUU
#=GR ORY.SA-A SS )))))--)--))))))))
//
# STOCKHOLM 1.0

#=GS ORY.SA-B DE converted from Zweib's SRP dataset 

ORY.SA-B         GCCGAGCCAGGUAGCGUUGGCUUGUCACCCGAGCGGGGGCAAUAAGGUGG
#=GR ORY.SA-B SS (((<<<<<<<____A_>>>>>>>,,,,<<<<_a>>>>))):::(((((((

ORY.SA-B         UGUUGGAUGCCUGGUCGUUUGCGCUUGGGGUCUGCGCCUGUGGUUUGCAC
#=GR ORY.SA-B SS ((-----((((-----(---((-(((-(((((-(-(((-(----(((---

ORY.SA-B         UAUGCGGCCCGCCCGUUCCAAGUUGCGUAGCGUGUGUGGGGCGCCUGGGC
#=GR ORY.SA-B SS ---((((((((----(((((-((((-(-(((,,<<<<<<<<<<<-<<<<<

ORY.SA-B         GAAGGCUCGAGCGUCCCUGCACCUAGAGUGGCGGGUAUUGCGUGAGGCUG
#=GR ORY.SA-B SS ____>>>>>->>>>>>->>>>><<__>>,<<<<<------<<<----<<<

ORY.SA-B         GUUUCACAGAGCAGCGAGUACCGCCCGCUUCCAACGGUGGAAGGAUAACG
#=GR ORY.SA-B SS ______>>>---->>>---->>>>>,<>)-)))))--)))))))----))

ORY.SA-B         GGCCGCUGCAGCCCUGGCCCGCUUCCGGCCCAAGUGCCUUCCAUGGCAGA
#=GR ORY.SA-B SS ))))))--)))--)-)))-)------))))))))-))---)---))))--

ORY.SA-B         CCACCACCUUU
#=GR ORY.SA-B SS -))))))))):
//
# STOCKHOLM 1.0

#=GS PER.AME DE converted from Zweib's SRP dataset 

PER.AME         GAUCCGUAACGCGAGCUUAUAACUCGAGCGGGGGCUAUAAAGGUGGUGUG
#=GR PER.AME SS <-<<_____A__>>->::::::<<<<_a>>>>::::::::::::::::::

PER.AME         GAACGAGCUGACUCGACCUGCCGGGUUGGGCCAGGGACUGCGGUGCUGGC
#=GR PER.AME SS ::::::::::::::::::::::::::::::::::::::::::::::::::

PER.AME         UCGCCCGUUCCAAGUCGGGUAGUGGGCCAUGUGGCUUGGGCGAAGGCCUG
#=GR PER.AME SS ::::::::::::::::::::::::<<<<<-<-<<<<<<<<<____>>>>>

PER.AME         GGUUUCUUGGCC
#=GR PER.AME SS >>->>->>>>>>
//
# STOCKHOLM 1.0

#=GS PRO.MA-A DE converted from Zweib's SRP dataset 

PRO.MA-A         GACUCGGGCCCAUGCGGCUUCGACGCCUAAAUCUGGUCAGGACCGGAAGG
#=GR PRO.MA-A SS <<<<<<<<-<<<<<<<<-<<<<<--<<<-----<<<<----<<<____>>

PRO.MA-A         UAGCAGCCACAAGGGAUGCUUGAAUCUGGCGUGGAUUCCGGGUCACCUAA
#=GR PRO.MA-A SS >---->>>>--->>>---->>>>>->>->>>>>>-->>>>>>>>::::::

PRO.MA-A         A
#=GR PRO.MA-A SS :
//
# STOCKHOLM 1.0

#=GS PSE.AER DE converted from Zweib's SRP dataset 

PSE.AER         GGUGGCCCUGUCGGUCCCCCCGCAACGAUUACCCGUCAACCUGGUCAGGU
#=GR PSE.AER SS <<<<<<<<<<<<<<<<-<<<<<<<<<<<<--<<<<<-----<<<<----<

PSE.AER         CCGGAAGGAAGCAGCCACAGCGGGAACAUCGUGUGCCGGGGUGUGGCUGG
#=GR PSE.AER SS <<____>>>---->>>>-->>>>>--->>>>>->>>->>>>->-->>>>>

PSE.AER         CGGGGCCGCCUCC
#=GR PSE.AER SS >>>>>>>>>>:::
//
# STOCKHOLM 1.0

#=GS PYR.ABY DE converted from Zweib's SRP dataset 

PYR.ABY         CGUCCCCUGUAACCGGAAACCGCCGAUAUGCCGGGGCCGAAGCCCGAGGG
#=GR PYR.ABY SS AA::::::::::<<<<____aa________>>>>:::::::(((((((((

PYR.ABY         GCGGUUCCCGAAGCCGCCUCCGGAAGCCAGGGCCGAACGAUGAGUCCUCG
#=GR PYR.ABY SS --((--(((---(((((((((----(((((((((-(-(-----(((((((

PYR.ABY         UCCCGCGGGGUGCCCGGUGGGGGAGGCACGGCUGAAGGGCCGUGCUAACC
#=GR PYR.ABY SS ((((((((((((((((<-<<<<<-<<<<<<<<<____>>>>>>>>>-->>

PYR.ABY         CCCUUUAGGCCCCAAACCCCGCAAGGCCCGGAAGGGAGCAGCGGUAGGGG
#=GR PYR.ABY SS >>>->,,<<<<<<-----<<<<----<<<____>>>---->>>>-->>>>

PYR.ABY         CCACGGAGCACGCUCGCGGGGGUGCGGGGAUGAGGUAGGCCCUGGUGAAA
#=GR PYR.ABY SS >>,)))-))))-)))))))))---)))))))--)-)-)))))))))----

PYR.ABY         GGAGGCGGUGGAGGGUUCCCACCCUCGGGCGUGCCCGCCGCCGCUAG
#=GR PYR.ABY SS )))))))))---)))--))--))))))))):::::::::::::::::
//
# STOCKHOLM 1.0

#=GS PYR.OCC DE converted from Zweib's SRP dataset 

PYR.OCC         CGGGUAGGGCCGGGGGCUCGCCCUCCCCCGAGCCCCGAAAUGGGCGUAAU
#=GR PYR.OCC SS [[[,,,,((((<<<<<__AAAAA>>>>>,,,,,<<<<____aaaaa____

PYR.OCC         GCGGGGGCCAGUAACCCGCACGUCGGCCGUAGUGGUCCAGGGCAGACCCG
#=GR PYR.OCC SS _>>>>)))),,,,,((((((((((((((((((-((((((((((((-((((

PYR.OCC         GCCGACCCAUGACCCCCGUCCCGCGGGGCCGGCGGCGCGGAGCCCCCUCC
#=GR PYR.OCC SS ((((--((---(((((-(((((((((((((((((<-<<<<<<<<<<<<<<

PYR.OCC         GGAGGGAGGGAGGCUACCGCCCUUACCGGGGGAACCAGGCCAGGCCCGGA
#=GR PYR.OCC SS ____>>>>>>->>>>->>>>-->,,<<<<<<-----<<<-----<<<___

PYR.OCC         AGGGAGCAACCUAACCCCGGACGCCCGGCGUUCGCGGGGCCACGGGGUGA
#=GR PYR.OCC SS _>>>----->>>-->>>>>>,))))-)))-)))))))))---))))))--

PYR.OCC         GGCAACGGCCGGGCCCCCUGCCCUGGGCCCCUACGGCUGGCGUGCGGGGG
#=GR PYR.OCC SS ))---))))))))----))))))))))))-)))))))))))))))))),,

PYR.OCC         CCGC
#=GR PYR.OCC SS ]]]:
//
# STOCKHOLM 1.0

#=GS RAS.SOL DE converted from Zweib's SRP dataset 

RAS.SOL         GACGGGCCUCCUCGCAUGGUGGCGCGGUCAACCUGGUCAGGUCGGGAACG
#=GR RAS.SOL SS <<<<<<<<<<<<<<<<<<<<<<-<<<<<-----<<<<----<<<____>>

RAS.SOL         AAGCAGCCACAGCCGUUUUCCGCCAGUGCCGAGGGUCAGGCUCGUCCCCC
#=GR RAS.SOL SS >---->>>>-->>>>>--->>>>>>->>>->>>>>--->>>>>>>>::::

RAS.SOL         UUCU
#=GR RAS.SOL SS ::::
//
# STOCKHOLM 1.0

#=GS RIC.CON DE converted from Zweib's SRP dataset 

RIC.CON         GCUAGUAGUGGGCAUUGUACCUGUUUAGUCGGUCAGGUCUGAAAGGAAGC
#=GR RIC.CON SS :<<<<<<<<<<-<<<<<--<<<<<<-----<<<----<<<____>>>---

RIC.CON         AGCCAGAGUGGGAUUCGAUGGGUCAUUACUAG
#=GR RIC.CON SS ->>>-->>>>>>--->>>>->->>>>>>>>>>
//
# STOCKHOLM 1.0

#=GS RIC.PRO DE converted from Zweib's SRP dataset 

RIC.PRO         GCUAGUAGUGGGCAUUGCUCUUGCUUAGUUGGUCAGGUCUGAAAAGAAGC
#=GR RIC.PRO SS <<<<<<<<<<<-<<<-<-<<<<<<<----<<<<----<<<____>>>---

RIC.PRO         AGCCAGGGUAAGAUUCUGUGGGUCAUUACUAGU
#=GR RIC.PRO SS ->>>>->>>>>>>-->->>>-->>>>>>>>>>>
//
# STOCKHOLM 1.0

#=GS SCH.POM DE converted from Zweib's SRP dataset 

SCH.POM         CGCUGUAAUGGCUUGGUCGAAGUGUUUAGUACUCCCAAUAGUGCAUGUUC
#=GR SCH.POM SS :::::::::::::((((((--((((((-(((((-((----((((((((((

SCH.POM         GGUGGUCUCGGGUUCGAGUCUCGCUUUCGAUCCCUCGAUCUGCCACGUCU
#=GR SCH.POM SS -((((----((((--((((((((((-((((-(((--((((<<<<<--<-<

SCH.POM         GUUCGAAGAGUAGUCUUCGUGGCAACUGGCAGUUAAACCGUGUAGUACCG
#=GR SCH.POM SS -<-<<<<<<____>>>>>>->>->-->>>>><<___>><-<<<<<----<

SCH.POM         AUGGAGGUUGGAAACAAUGCACAUCACUACCGGGUCUUGGGCAGUGCGAU
#=GR SCH.POM SS <<<----<<<____>>>---->>>>->>>>>->)))--)))---)-)))-

SCH.POM         AGCGAUGGGAUUCACCUUCGCAGGAUGUGCAUGGAAGUAUAAACACAACG
#=GR SCH.POM SS ))))-)-))))))))))))))-))))))))))))-)))))))))))--))

SCH.POM         GUCGUU
#=GR SCH.POM SS ))))::
//
# STOCKHOLM 1.0

#=GS STA.AUR DE converted from Zweib's SRP dataset 

STA.AUR         CCGUGCUAGGUGGGGAGGUAGCGGUUCCCUGUACUCGAAAUCCGCUUUAU
#=GR STA.AUR SS [[[[[[,((((<<<<<<__AAAAA>>>>>>,,,<<<<____aaaaa____

STA.AUR         GCGAGGCUUAAUUCCUUUGUUGAGGCCGUAUUUUUGCGAAGUCUGCCCAA
#=GR STA.AUR SS _>>>>)))),,,,<<<--<<---<<-<<<---<<<<<<<<---<<-<<<<

STA.AUR         AGCACGUAGUGUUUGAAGAUUUCGGUCCUAUGCAAUAUGAACCCAUGAAC
#=GR STA.AUR SS <<---<<<<<-----<<<-<<<-<-<<<<<<<<<<<<<<<<-<<<<----

STA.AUR         CAUGUCAGGUCCUGACGGAAGCAGCAUUAAGUGGAUCAUCAUAUGUGCCG
#=GR STA.AUR SS -<<<<----<<<____>>>---->>>>--->>>>->-->>>>>>->>>->

STA.AUR         UAGGGUAGCCGAGAUUUAGCUAACGACUUUGGUUACGUUCGUGAAUUACG
#=GR STA.AUR SS >>>>>--->->>>->>>->>>->>-->>>>>>--->>>>>>>>>>-->>>

STA.AUR         UUCGAUGCUUAGGUGCACGG
#=GR STA.AUR SS ->>--->>-->>>,]]]]]]
//
# STOCKHOLM 1.0

#=GS STR.MUT DE converted from Zweib's SRP dataset 

STR.MUT         GGAGCAACAGCUUUGCGUGAAGCGGGUCAGGGGAGGAAUCCAGCAGCCCU
#=GR STR.MUT SS <<<<<<<<<<<<<<<<<<-----<<<<----<<<____>>>---->>>>-

STR.MUT         AAGCGAUGUAAGCUGUGUGCUCU
#=GR STR.MUT SS -->>>->>->>>>>>>->>>>>>
//
# STOCKHOLM 1.0

#=GS SUL.SO-A DE converted from Zweib's SRP dataset 

SUL.SO-A         AUGGUCAGGUAGGGUGGAGGGUCUCGCCAGCCCUUAUACCCACAUGGCGC
#=GR SUL.SO-A SS [[[[[[[[,,,,((((<<<<<<__AAAAA>>>>>>,,,<<<<<_aaaaa_

SUL.SO-A         AACGUGGGCACCAGUAACUCCUAUGCUAUAAUACCUGCUCUUCGAGAUCC
#=GR SUL.SO-A SS ___>>>>>)))),,,,,(((((((((((((((-(-(((((((((((-(((

SUL.SO-A         CAGUCUAACUAUGAUCAUCGCCCGACGGGGCGAGAUAGUCGUGGGUUCCC
#=GR SUL.SO-A SS ((((((--((----(-((((-(((((((((((-((((<-<<<<<<<<<<<

SUL.SO-A         UUUCUGGAGGGAGAGGGAAUUCCACGUUGACCGGGGGAACCGGCCAGGCC
#=GR SUL.SO-A SS <<<<<____>>>>>>>>>>>->>>>>->,,<<<-<<----<<<-----<<

SUL.SO-A         CGGAAGGGAGCAACCGUGCCCGGCUAUCCGCGUUCGUCGGUCUCCGAUAG
#=GR SUL.SO-A SS <____>>>----->>>-->>>>>,)))))))-))))))))----)))))-

SUL.SO-A         GAGGAAGACUGGGGGUAAAUCUCGGGGAGUAAGGGUUAUGGCAUAGGGGA
#=GR SUL.SO-A SS --))-)))))))))------)))))))))))-)-))))))))))))))),

SUL.SO-A         GCUGACCAU
#=GR SUL.SO-A SS ,]]]]]]]]
//
# STOCKHOLM 1.0

#=GS SUL.SO-B DE converted from Zweib's SRP dataset 

SUL.SO-B         GGGGUCAGGGAGGGUGGGGGAUCUCGCCAAUCCCUAUUACCCGCAAGGCG
#=GR SUL.SO-B SS [[[[[[[[[,,,((((<<<<<<__AAAA_>>>>>>,,,,<<<<<__aaaa

SUL.SO-B         UAAUGCGGGCACCAGUAACUCCUACCCUAUGGUGUCUCCUAUCUGUAGGU
#=GR SUL.SO-B SS ____>>>>>)))),,,,,(((((((((((((((-(--(((((((((((((

SUL.SO-B         CCCAGUGGAGCGAUGAAGCCUGCCCAGCGGGGCUUGGCGGUCAUGGGCUU
#=GR SUL.SO-B SS ((((((---(-------(-(((-(((((((((((-((((<<<<<<<<<<<

SUL.SO-B         UCUCUCCGGAGGGAGAGAAAGUACCAUGAUAGCUGGGGGAAUCGGCGAGG
#=GR SUL.SO-B SS <<<<<<<____>>>>>>>>>>>->>>>>>>,,<<<-<<----<<<<----

SUL.SO-B         CCCGGAAGGGAGCAGCCGUGCCUGGACGCCAGCGUUCGCUGGUCAACAGC
#=GR SUL.SO-B SS <<<____>>>---->>>>-->>>>>,)))))))-))))))))----)))-

SUL.SO-B         CAGAGUGAAACUGGGGUAAACCUAUAGAUAGGUAGGCCAUGGGGUAGGGG
#=GR SUL.SO-B SS )----)---))))))))----)))))))))))-)-)))))))))))))))

SUL.SO-B         GUCUGGCCCCAU
#=GR SUL.SO-B SS ,]]]]]]]]]::
//
# STOCKHOLM 1.0

#=GS SUL.TOC DE converted from Zweib's SRP dataset 

SUL.TOC         GGGUCGGGUAGGGUGGGGAGUCUCGCCAGCUCCUGUAACCCCGUGGCGUA
#=GR SUL.TOC SS [[[[[[[,,,,((((<<<<<<__AAAAA>>>>>>,,,,<<<<_aaaaa__

SUL.TOC         AUGGGGCACCAGUAACCCUUAUGCCAUGAUACCUACCUCUCUAGAUCCCA
#=GR SUL.TOC SS __>>>>)))),,,,,(((((((((((((((-(-(-(((((((((-(((((

SUL.TOC         GCUGAACGAUGAGCACCGCCCGGUGGGGCGAGACGGACGCGAAUCUCCUC
#=GR SUL.TOC SS (((---------((((((-(((((((((((-((((<<<<<<<<<<<<<<<

SUL.TOC         UCUGGAGGGAGAGGGGAUAUCGCGUCAACCGGAGGAAUCGGCCAGGUCCG
#=GR SUL.TOC SS <<<____>>>>>>>>>>>->>>>>>>,,<<<<<-----<<<-----<<<_

SUL.TOC         GAAGGGAGCAACCGUGUCCGGCCGUCCGCGUUCACCGGUCACCGGUGUGA
#=GR SUL.TOC SS ___>>>----->>>-->>>>>,)))))))-))))))))----))))))--

SUL.TOC         GAAAGGCUGGGGGUAAAUCUAGAGAGGAAAGGAUCAUGGCAUAAGGGGGC
#=GR SUL.TOC SS ----))))))))------)))))))))-)-)-))))))))))))))),,]

SUL.TOC         CGACCCAU
#=GR SUL.TOC SS ]]]]]]::
//
# STOCKHOLM 1.0

#=GS TET.ROS DE converted from Zweib's SRP dataset 

TET.ROS         GCCAGGGUAGCAAUGCCUGUGACCUCGUGUGGCAUAAACAAUGUAGUUAG
#=GR TET.ROS SS (((,<<<<<____>>>>>,,,,,<____>,)))::::::(-(((-(((((

TET.ROS         AAUAGUCAGAGUAUGAGAGUUUGAUGAGACAGUUUGCUAAGAGUGUGCCC
#=GR TET.ROS SS (((((-((((((-((-(-(-(------(((((((-(-(--(((((((-((

TET.ROS         GUUCCAAACAGUGAGUUGCUAUGGUGGAAACCUAGUAAUAGGACUUCACC
#=GR TET.ROS SS -(((((-(((((((((<<<<-<<<<<<<--<<<<____>>>>-->>>>>>

TET.ROS         AGGGCAUUAAAGAGCUGAGGAACCGCCUCAGGCUGGCAACAGAACAGGGA
#=GR TET.ROS SS >->>>><<___>><-<<<<------<<<----<<<____>>>---->>>-

TET.ROS         AAACUUGCCGCUUAUUGUGGUGGAAGGAUAACAUACUCAUUAACUGUCAA
#=GR TET.ROS SS --->>>>->)))))))))--)))))))----)))))))))-)))))))--

TET.ROS         GCUAAUCGGUUCUGCUAUUCUGAUCAGACACU
#=GR TET.ROS SS )-)--)))))))))))))))))))---)))-)
//
# STOCKHOLM 1.0

#=GS THE.ACI DE converted from Zweib's SRP dataset 

THE.ACI         UAUUGCCAGACUUGGCCGGGGGGUUAGGCGUCCCCUGUACCCGAAGUCUA
#=GR THE.ACI SS ::::[[[[[[[,(-(((<<<<<<_AAAAA_>>>>>>,,,<<<<__aaaaa

THE.ACI         GAUGCGGGGGCGACAGCCCGGUGAGACCACCUGGGUUUCUGCCAGGCCCU
#=GR THE.ACI SS ____>>>>)))-),,(((((((--(--(---(((--(((((-((((((((

THE.ACI         GCGGAAUCAAUGAUCUCCUGUCCCUCUGGAUCGGAGGCCCAUGGACACGA
#=GR THE.ACI SS ------((------((((((((((((((((((((((<-<<<<<<-<-<<-

THE.ACI         UCUCAAAGGAGAACGCGCCCAUGGCUUGCCAGGGGAACGCGCCAGGCCCG
#=GR THE.ACI SS <<<<____>>>>->>->->>>>>>->,,<<<<<<-----<<-----<<<_

THE.ACI         GAAGGGAGCAACGACACCCUGGACUCUCGAUGCUGGAGGGGUGCGGGGGU
#=GR THE.ACI SS ___>>>----->>--->>>>>>,))))-)))-)))))))))--))))))-

THE.ACI         GAGAGGAAACAGGGGGUACCUGACAGGACGCCCAGACCGAACCGGGUGUG
#=GR THE.ACI SS --))-------))))---))))-)))))---))))--)--))))))),,]

THE.ACI         UCUGGCUUCUGAUCGGC
#=GR THE.ACI SS ]]]]]]:::::::::::
//
# STOCKHOLM 1.0

#=GS THE.THE DE converted from Zweib's SRP dataset 

THE.THE         AGCCCCCGGUCCAGCGCGGCGGGCCAGGCGUGAACCGGGUCAGGUCCGGA
#=GR THE.THE SS :<<<<<<<<<<<<<<<<<-<<<<<<<<<<<<-----<<<<----<<<___

THE.THE         AGGAAGCAGCCCUAAGCGCCUCGGUCCGGGCGCCGCUGGGAAGCCGGGGG
#=GR THE.THE SS _>>>---->>>>--->>>>>>->>>>>>-->>>->>>>>--->>>>>>>>

THE.THE         CGCUU
#=GR THE.THE SS >::::
//
# STOCKHOLM 1.0

#=GS TRE.PAL DE converted from Zweib's SRP dataset 

TRE.PAL         CCGGGGCCGCCCACGAAAUAUCCCCCAAACCCCGCUAGGUCCGGAAGGAA
#=GR TRE.PAL SS :::<<<-<<<---<<<<-<-<<<<<<-----<<<-----<<<____>>>-

TRE.PAL         GCAACGGUAGGGGGACGCUUCGGUGCGCGAUCCGCCCCGG
#=GR TRE.PAL SS ---->>>-->>>>>>->->>>>---->>>->>>:::::::
//
# STOCKHOLM 1.0

#=GS TRY.BR-A DE converted from Zweib's SRP dataset 

TRY.BR-A         AGCCGGAGCGCAUUGCUCUGUAACCUUCGGGGGCUGAUCCCGCUUAGCGG
#=GR TRY.BR-A SS (((,<<<<<<___>>>>>>,,,,<<<___>>>)))::::((((((-((((

TRY.BR-A         GGACGUCUUGGACAAGCGGGGGUUCUGUUGCGUUGACUUGGUGUUCUGCU
#=GR TRY.BR-A SS -((((-(((((----(((-((((((((-(((-((--(((((((((((---

TRY.BR-A         UGGUUGCGUGUCGGUGUUGAGGUCGCCACUGUAGAGAGGCGUUCUCGCGC
#=GR TRY.BR-A SS --(--((((((<<<<<<-<<<<-<<<<-<<____>>->>>>->>>>>>>>

TRY.BR-A         CGUUAAAGUGGGGGGAACGGGUCAGGCCGGUGACGGAGCAGCCCACCUUG
#=GR TRY.BR-A SS >><___><<-<<<<----<<<<----<<<____>>>---->>>>->>>>>

TRY.BR-A         CGCACGUUCCCGUUCGAGAAGCACACCGAGGAGCAUCUCAGGACUUUGCG
#=GR TRY.BR-A SS >)))))-)--)-----))))---))))))))))))---))))))-))-))

TRY.BR-A         CCCCAAGUGUCGUCGCGAGGCGG
#=GR TRY.BR-A SS )-)))))))))-))))-))))))
//
# STOCKHOLM 1.0

#=GS URE.URE DE converted from Zweib's SRP dataset 

URE.URE         UUAUAAUAUAUAUGUCAUUACAAUAUUAAGUAGCGAACCUUGUCAGGCCA
#=GR URE.URE SS :::::::<<<<<<<<<<<<<<<<<<--<<<<-<<-----<<<<----<<<

URE.URE         GAGAUGGAGCAGCAAUAGCAAUAUCUUUUUAUGUGUGAUGACAUAUAUUA
#=GR URE.URE SS ____>>>---->>>>-->>->>--->>-->>>->>>>>>>>>>>>>>>::

URE.URE         A
#=GR URE.URE SS :
//
# STOCKHOLM 1.0

#=GS VIB.CHO DE converted from Zweib's SRP dataset 

VIB.CHO         GGGGGCCCUGGUCCUCCCGCAACACUAGUUCGUGAACCUGGUCAGAUCCG
#=GR VIB.CHO SS <<<<<<<<<<<<<-<<<<<<<<<<<--<<<<<<-----<<<<----<<<_

VIB.CHO         GAAGGAAGCAGCCACAGCGGAUGAUGUGUGUGCCGGGAUGUGGCUGGGGU
#=GR VIB.CHO SS ___>>>---->>>>-->>>>>>--->>>>->>>->>>>--->>>>>>>>>

VIB.CHO         CUCC
#=GR VIB.CHO SS >>>>
//
# STOCKHOLM 1.0

#=GS XAN.AXO DE converted from Zweib's SRP dataset 

XAN.AXO         GGUGGCCCCGUCGGUCCCUCGCGACGCUAGAUCGAAAAUCCCGCCAGGGC
#=GR XAN.AXO SS :::::<<<<<<<<<<-<<<<<<<-<<<--<<<<<<-----<<<-----<<

XAN.AXO         CGGAAGGCAGCAACGGUAUCGAUUGAUGCGGGCGCCGAGGUCAACCGGCG
#=GR XAN.AXO SS <____>>>----->>>-->>>>>>--->>>-->>>->>>>--->>>>>>>

XAN.AXO         GGG
#=GR XAN.AXO SS >>>
//
# STOCKHOLM 1.0

#=GS YAR.LI-A DE converted from Zweib's SRP dataset 

YAR.LI-A         CUUAGCUGUAAUGGCAUUUUGUCGGAGUGGUAAAUCGUCUUCUUGUUGUG
#=GR YAR.LI-A SS ::<--<______>>::::::((((-(((-((((((-(((((((----(((

YAR.LI-A         CGUUCGAGUCUUGGGCUCUGCACUUGGCCAUUUGGUUGUCCUUUCCGAAU
#=GR YAR.LI-A SS ((---(((((---((((((((((-(-(((((<<<<<<<<-<<>->>>---

YAR.LI-A         UCUGCGGUUGAUGGGCGUCUCGGUCUGAGUAAUCGGCUUUGAGAUUUCCG
#=GR YAR.LI-A SS >>>>>>,,,,<<<<<-<<<<<<<-<<<<____>>>>->->>>>>>->>>>

YAR.LI-A         UUCUAAGAUUAACUGGGAAACUUCAGUGGAGCAAUCCAGCAGAGAUCCAG
#=GR YAR.LI-A SS ><<___>>,<<<<<<-----<<<----<<<____>>>---->>>--->>>

YAR.LI-A         UUGCCGUGGGUAUGGCGGUGGGAUCGCAACCAAGUGGUAUAUGUUAUGGA
#=GR YAR.LI-A SS >>>,))))))-----)))-)))---))))))))))))))--------)))

YAR.LI-A         AGAUAUUUACGAUCACGAUU
#=GR YAR.LI-A SS ))))))))))-)))-)))):
//
# STOCKHOLM 1.0

#=GS ZYM.MOB DE converted from Zweib's SRP dataset 

ZYM.MOB         GUCGGGCGGACGGUGCUGUCGCCAACCCGGUCAGGUCCGGAAGGAAGCAG
#=GR ZYM.MOB SS <<<<<<<<<-<<<<<---<<<------<<<<----<<<____>>>---->

ZYM.MOB         CCGUAACGAAUUUUUAUCGGGUCGUUCCGGC
#=GR ZYM.MOB SS >>>--->>>----->>>>->->>>>>>->>>
//
