# Supplementary material for: What does it take to learn the rules of RNA base pairing? A lot less than you may think
Source: bioRxiv. 2025 Aug 2:2025.07.31.668042. Preprint. [Version 1] doi: 10.1101/2025.07.31.668042 (PMC12324431; doi:10.1101/2025.07.31.668042)
Supplement: Supplement 1 [file media-1.gz › supplemental_material/data/trna1415_annote_1of1.sto]

# STOCKHOLM 1.0
#=GF AU Koala

DS4440         GGAUGGAUGUCUGAGCGGUUGAAAGAGUCGGUCUUGAAAACCGAAGUAUU
#=GR DS4440 SS (((((((,,<<<___________>>>,<<<<<_______>>>>>,<<<<<

DS4440         GAUAGGAAUACCGGGGGUUCGAAUCCCUCUCCAUCCG
#=GR DS4440 SS ______>>>>>,<<<<<_______>>>>>))))))):
//
# STOCKHOLM 1.0
#=GF AU Koala

DG2680         GCGAGCGUAGUUCAAUGGUAAAAUAUCUCCUUGCCAAGGAGAAGAUACGG
#=GR DG2680 SS (((((((,,<<<_________>>>,<<<<<_______>>>>>,,,,,<<<

DG2680         GUUCGAUUCCCGCCGCUCGCC
#=GR DG2680 SS <_______>>>>,))))))):
//
# STOCKHOLM 1.0
#=GF AU Koala

DA0680         GGGCCCAUAGCUCAGCCUGGGAGAGCGCCGCCCUUGCAAGGCGGAGGCCC
#=GR DA0680 SS (((((((,,<<<<_________>>>>,<<<<<_______>>>>>,,,,,<

DA0680         CGGGUUCAAAUCCCGGUGGGUCCA
#=GR DA0680 SS <<<<_______>>>>>))))))):
//
# STOCKHOLM 1.0
#=GF AU Koala

DH2520         GGUGGGUGUAGCCAAGUGGUAAGGCAAAGGACUGUGACUCCUUCAUUCGC
#=GR DH2520 SS :(((((((,,<<<_________>>>,<<<<<_______>>>>>,,,,,<<

DH2520         GGGUUCGAUCCCCGUCAUUCACC
#=GR DH2520 SS <<<_______>>>>>))))))):
//
# STOCKHOLM 1.0
#=GF AU Koala

DH3120         GGCGGAUGUAGCCAAGUGGAUCAAGGCAGUGGAUUGUGAAUCCACCAUGC
#=GR DH3120 SS :(((((((,,<<<___________>>>,<<<<<_______>>>>>,,,,,

DH3120         GCGGGUUCAAUUCCCGUCGUUCGCCC
#=GR DH3120 SS <<<<<_______>>>>>)))))))::
//
# STOCKHOLM 1.0
#=GF AU Koala

DG7140         GCACCAGUGGUCUAGUGGUAGAAUAGUACCCUGCCACGGUACAGACCCGG
#=GR DG7140 SS (((((((,,<<-<_______>->>,<<<<<_______>>>>>,,,,<<<<

DG7140         GUUCGAUUCCCGGCUGGUGCA
#=GR DG7140 SS <_______>>>>>))))))):
//
# STOCKHOLM 1.0
#=GF AU Koala

DA2580         GGGGGUAUAGCUUAGUUGGUAGAGCGCUGCUUUUGCAAGGCAGAUGUCAG
#=GR DA2580 SS (((((((,,<<<<________>>>>,<<<<<_______>>>>>,,,,,<<

DA2580         CGGUUCGAAUCCGCUUACCUCCA
#=GR DA2580 SS <<<_______>>>>>))))))):
//
# STOCKHOLM 1.0
#=GF AU Koala

DC1260         GGCACUAUAGCCAAGGUGGCUAAGGCAUGGGACUGCAACUCCCCGAUCGU
#=GR DC1260 SS (((((((,,<<<___________>>>,,<<<<_______>>>>,,,,,<<

DC1260         CGGUUCGAAUCCGACUAGUGCCUCCA
#=GR DC1260 SS <<<_______>>>>>)))))))::::
//
# STOCKHOLM 1.0
#=GF AU Koala

DC4070         AGAGAGGAGUGAAUAAGGUUGUUCAUAUAAAUUGCAAAUUUAUANUAUUA
#=GR DC4070 SS (((((((,,<<<<________>>>>,<<<<<_______>>>>>,,,,,,<

DC4070         GGGUUCGAUUCCCUCUUCUCUC
#=GR DC4070 SS <<<_______>>>>))))))):
//
# STOCKHOLM 1.0
#=GF AU Koala

DH5280         GUAGAUAUAGUUUACAAAAAACAUUAGACUGUGAAUCUAACAACAGGAAA
#=GR DH5280 SS (((((((,,<<<<_____>>>>,<<<<<_______>>>>>,,,,<<<<<_

DH5280         UCAAAUUCCUUAUUUACC
#=GR DH5280 SS _____>>>>>))))))):
//
# STOCKHOLM 1.0
#=GF AU Koala

DT3360         GCCCUUUUAACUCAGUGGUAGAGUAACGCCAUGGUAAGGCGUAAGUCAUC
#=GR DT3360 SS (((((((,,<<<<_______>>>>,<<<<<_______>>>>>,,,,,<<<

DT3360         GGUUCAAAUCCGAUAAGGGGCU
#=GR DT3360 SS <<_______>>>>>))))))):
//
# STOCKHOLM 1.0
#=GF AU Koala

DT6050         GGCCGCUUAGCACAUGGCAGUGCACCACUCUCGUAAAGUGGGGGUCGCGA
#=GR DT6050 SS (((((((,,<<<<______>>>>,<<<<<_______>>>>>,,,,,<<<<

DT6050         GUUCGAUUCUCGCAGUGGCCU
#=GR DT6050 SS <_______>>>>>))))))):
//
# STOCKHOLM 1.0
#=GF AU Koala

DF4080         GCCUUUAUAGCUUAGUGGUAAAGCGAUAAACUGAAGAUUUAUUUACAUGU
#=GR DF4080 SS (((((((,,<<<<_______>>>>,<<<<<_______>>>>>,,,,<<<-

DF4080         AGUUCGAUUCUCAUUAAGGGCA
#=GR DF4080 SS <<_______>>>>>))))))):
//
# STOCKHOLM 1.0
#=GF AU Koala

DK7560         GCCCGGUUAGCUCAGUCGGUAGAGCACCAGACUCUUAAUCUGGUUGUCGC
#=GR DK7560 SS (((((((,,<<<<________>>>>,<<<<<_______>>>>>,,,,,<<

DK7560         GGGUUCGAGCCCCGCAUUGGGCU
#=GR DK7560 SS <<<_______>>>>>))))))):
//
# STOCKHOLM 1.0
#=GF AU Koala

DL3880         AUCCGAGUGCUGGAAUUGGUAGACAGUCUUAGCUUAAGUUUAAGUGACGC
#=GR DL3880 SS (((((((,,<<<___________>>>,<<<<<_______>>>>>,<<<__

DL3880         AAGUCGUAAACGUUCGAAUCGUUUCUCGGAUA
#=GR DL3880 SS __>>>,,<<<<<_______>>>>>))))))):
//
# STOCKHOLM 1.0
#=GF AU Koala

DV1570         GGAGGAUUAGCUCAGCUGGGAGAGCACUUGCCUUACAAGCAAGGGGUCGG
#=GR DV1570 SS (((((((,,<<<<________>>>>,<<<<<_______>>>>>,,,,,<<

DV1570         CGGUUCGAUCCCGUCAUCCUCCACCA
#=GR DV1570 SS <<<_______>>>>>)))))))::::
//
# STOCKHOLM 1.0
#=GF AU Koala

DY4000         GGAGGGAUUUUCAAUGUUGGUAGUUGGAGUUGAGCUGUAAACUCAAUGAC
#=GR DY4000 SS (((((((,,<<<<___________>>>>,<<<<<_______>>>>>,<<<

DY4000         UUAGGUCUUCAUAGGUUCAAUUCCUAUUCCCUUCA
#=GR DY4000 SS <__>>>>,,,<<<<<_______>>>>>))))))):
//
# STOCKHOLM 1.0
#=GF AU Koala

DX5360         AGUAAGGUCAGCUAAUUAAGCUAUCGGGCCCAUACCCCGAAAAUGUUGGU
#=GR DX5360 SS ((((-((,,<<<<_____>>>>,<<<<<_______>>>>>,,,,<--<<_

DX5360         UUAUAUCCUUCCCGUACUA
#=GR DX5360 SS ______>>-->))-)))):
//
# STOCKHOLM 1.0
#=GF AU Koala

DF1260         GGUUCAGUAGCUCAGUUGGUAGAGCAUUUGAUUGAAGCUCAAAGUGUCGG
#=GR DF1260 SS (((((((,,<<<<________>>>>,<<<<<_______>>>>>,,,,,<<

DF1260         CAGUUCAAUUCUGUCCUGAACCACCA
#=GR DF1260 SS <<<_______>>>>>)))))))::::
//
# STOCKHOLM 1.0
#=GF AU Koala

DH3240         GGCGGAUGUAGCCAAGUGGAUUAAGGCAGUGGAUUGUGAAUUCACCAUCG
#=GR DH3240 SS :(((((((,,<<<___________>>>,<<<<<_______>>>>>,,,,<

DH3240         CGGGUUCAAUUCCCGUCGUUCGCC
#=GR DH3240 SS <<<<_______>>>>>))))))):
//
# STOCKHOLM 1.0
#=GF AU Koala

DW8040         GACCUCGUGGCGCAACGGUAGCGCGUCUGACUCCAGAUCAGAAGGCUGCG
#=GR DW8040 SS (((((((,,<<<<_______>>>>,<<<<<_______>>>>>,,,,,<<<

DW8040         UGUUCGAAUCACGUCGGGGUCA
#=GR DW8040 SS <<_______>>>>>))))))):
//
# STOCKHOLM 1.0
#=GF AU Koala

DZ1662         GGAAGAUCGUCGUCUCCGGUGAGGCGGCUGGACUUCAAAUCCAGUUGGGG
#=GR DZ1662 SS ((((((((,,<<<<________>>>>,<<<<<_______>>>>>,<<<<<

DZ1662         CCGCCAGCGGUCCCGGGCAGGUUCGACUCCUGUGAUCUUCCGCCA
#=GR DZ1662 SS <<______>>>>>>>,<<<<<_______>>>>>))))))))::::
//
# STOCKHOLM 1.0
#=GF AU Koala

DT1664         GCUGAUAUGGCUCAGUUGGUAGAGCGCACCCUUGGUAAGGGUGAGGUCCC
#=GR DT1664 SS (((((((,,<<<<________>>>>,<<<<<_______>>>>>,,,,,<<

DT1664         CAGUUCGACUCUGGGUAUCAGCACCA
#=GR DT1664 SS <<<_______>>>>>)))))))::::
//
# STOCKHOLM 1.0
#=GF AU Koala

DD5000         AAAGAGCUAGUUAAAAAAUAACCCCAGAUUGUCAGACUGGAAUUAUCUGU
#=GR DD5000 SS (((((((,,<<<<_____>>>>,<<<<_________>>>>,,,,<<<-<_

DD5000         AACCACCCUGAUGCUCUUU
#=GR DD5000 SS _______>->>>)))))))
//
# STOCKHOLM 1.0
#=GF AU Koala

DH3800         GGUGGAUAUAGCUCAAUCGGUAGAGCGUUAGAUUGUGGAUCUAAAGGUCG
#=GR DH3800 SS :(((((((,,<<<<________>>>>,<<<<<_______>>>>>,,,,,<

DH3800         CGGGUUCGAUUCCUGCUAUUUACC
#=GR DH3800 SS <<<<_______>>>>>))))))):
//
# STOCKHOLM 1.0
#=GF AU Koala

DG1140         GCAGGUGUAGUUGAAUGGUAGAACUUCAGCCUUCCAAGCUGAUUGUGAGG
#=GR DG1140 SS (((((((,,<<<_________>>>,<<<<<_______>>>>>,,,,<<<<

DG1140         GUUCGAUUCCCUUCACCUGCUCCA
#=GR DG1140 SS <_______>>>>>)))))))::::
//
# STOCKHOLM 1.0
#=GF AU Koala

DW4080         AAGGAUAUAGUUUAAUGGUAAAACUAUUGAUUUCAAAUCAAUCAUUAAGA
#=GR DW4080 SS (((((((,,<<<<_______>>>>,<<<<<_______>>>>>,,,,<<<<

DW4080         GUUCGAAUCUUUUUAUCCUUG
#=GR DW4080 SS <_______>>>>>))))))):
//
# STOCKHOLM 1.0
#=GF AU Koala

DL2921         GGGGAUAUGGCGAAAUCGGUAGACGCUACGGACUUAAAAUCCGUCGACUU
#=GR DL2921 SS (((((((,,<<<___________>>>,<<<<<_______>>>>>,<<-<<

DL2921         UAAAAAUCGUGAGGGUUCAAGUCCCUCUAUCCCCA
#=GR DL2921 SS ___>>->>,,<<<<<_______>>>>>))))))):
//
# STOCKHOLM 1.0
#=GF AU Koala

DX7740         AGCAGAGUGGCGCAGUGGAAGCGUGCUGGGCCCAUAACCCAGAGGUCCGA
#=GR DX7740 SS (((((((,,<<<<_______>>>>,<<<<<_______>>>>>,,,,,<<<

DX7740         GGAUCGAAACCUUGCUCUGCUA
#=GR DX7740 SS <<_______>>>>>))))))):
//
# STOCKHOLM 1.0
#=GF AU Koala

DE1540         GGCCCGUUGGUCAAGCGGUUAAGACACCGCCCUUUCACGGCGGUAACACG
#=GR DE1540 SS (((((((,,<<<__________>>>,<<<<<_______>>>>>,,,,<<<

DE1540         GGUUCGAAUCCCGUACGGGUCA
#=GR DE1540 SS <<_______>>>>>))))))):
//
# STOCKHOLM 1.0
#=GF AU Koala

DC3881         AGGAGUUUGAGCAAAUGGUUUUGCGUUUUGAUUGCAAAUUGAAAUAUAGG
#=GR DC3881 SS (((((((,,,<<<________>>>,,<<<<<_______>>>>>,,,,,<<

DC3881         GAUUCGAUUUCCCCGGACUCCUC
#=GR DC3881 SS <__________>>>,))))))):
//
# STOCKHOLM 1.0
#=GF AU Koala

DA0260         GGGCGAAUAGUGUCAGCGGGAGCACACCAGACUUGCAAUCUGGUAGGGAG
#=GR DA0260 SS (((((((,,<<<<________>>>>,<<<<<_______>>>>>,,,,<<<

DA0260         GGUUCGAGUCCCUCUUUGUCCACCA
#=GR DA0260 SS <<_______>>>>>)))))))::::
//
# STOCKHOLM 1.0
#=GF AU Koala

DK5100         CACUAAGAAGCUAAUAUGGGUUAAGCACCAGCCUUUUAAGCUGGAAGCAG
#=GR DK5100 SS ((-((((,,<<<___________>>>,<<<<<_______>>>>>,,,,,<

DK5100         GUGACUCCCAACCACCCUUAAUGA
#=GR DK5100 SS <<<_________>>>>))))-)):
//
# STOCKHOLM 1.0
#=GF AU Koala

DP4000         CAGAUAGAAGCCAAAAGGUCAGGCGCUUUCUUUGGGAGAAAGACCUAGUU
#=GR DP4000 SS (((((((,,<<<_________>>>,<<<<<_______>>>>>,,,,,<-<

DP4000         AGUUCGAGUCUAUCCUAUCUGA
#=GR DP4000 SS <<_______>>>->))))))):
//
# STOCKHOLM 1.0
#=GF AU Koala

DC2720         GGCGGCAUGGCCAAGUGGUAAGGCAGGGGACUGCAAAUCCUUUACCCCCA
#=GR DC2720 SS (((((((,,<<<_________>>>,<<<<<_______>>>>>,,,,<<<<

DC2720         GUUCAAAUCUGGGUGCCGCCU
#=GR DC2720 SS <_______>>>>>))))))):
//
# STOCKHOLM 1.0
#=GF AU Koala

DI6280         GGUCUCUUGGCCCAGUUGGUUAAGGCACCGUGCUAAUAACGCGGGGAUCA
#=GR DI6280 SS (((((((,,<<<___________>>>,<<<<<_______>>>>>,,,,,<

DI6280         GCGGUUCGAUCCCGCUAGAGACCA
#=GR DI6280 SS <<<<_______>>>>>))))))):
//
# STOCKHOLM 1.0
#=GF AU Koala

DL2740         GCCGCUAUGGUGAAAUUGGUAGACACGUUGCUCUUAGGAAGCAGUGCUAU
#=GR DL2740 SS (((((((,,<<<___________>>>,<<<<<_______>>>>>,<<<__

DL2740         AGCAUCUUGGUUCGAGUCCGAGUGGCGGCA
#=GR DL2740 SS >>>,,<<<<<_______>>>>>))))))):
//
# STOCKHOLM 1.0
#=GF AU Koala

DG1660         GCGGGCAUCGUAUAAUGGCUAUUACCUCAGCCUUCCAAGCUGAUGAUGCG
#=GR DG1660 SS (((((((,,<<<__________>>>,<<<<<_______>>>>>,,,,<<<

DG1660         GGUUCGAUUCCCGCUGCCCGCUCCA
#=GR DG1660 SS <<_______>>>>>)))))))::::
//
# STOCKHOLM 1.0
#=GF AU Koala

DI6281         GCUCGUGUAGCUCAGUGGUUAGAGCUUCGUGCUUAUAACGCGACCGUCGU
#=GR DI6281 SS (((((-(,,<<<<________>>>>,<<<<<_______>>>>>,,,,,<<

DI6281         GGGUUCAAUCCCCACCUCGAGCA
#=GR DI6281 SS <<<_______>>>>>)-))))):
//
# STOCKHOLM 1.0
#=GF AU Koala

DN1140         GGCUUUUUAGCUCAGCAGGUAGAGCAACCGGCUGUUAACCGGUUUGUCAC
#=GR DN1140 SS (((((((,,<<<<________>>>>,<<<<<_______>>>>>,,,,,<<

DN1140         AGGUUCGAGCCCUGUAAAAGCCGCCA
#=GR DN1140 SS <<<_______>>>>>)))))))::::
//
# STOCKHOLM 1.0
#=GF AU Koala

DF1541         GGCUCGGUAGCUCAGUUGGUAGAGCAACGGACUGAAAAUCCGUGUGUCGG
#=GR DF1541 SS (((((((,,<<<<________>>>>,<<<<<_______>>>>>,,,,,<<

DF1541         CGGUUCGAUUCCGUCCCGAGCCA
#=GR DF1541 SS <<<_______>>>>>))))))):
//
# STOCKHOLM 1.0
#=GF AU Koala

DS4442         GGAGAGAUGGCCGAGUGGUUCAAGGCGUAGCAUUGGAACUGCUAUGUAGG
#=GR DS4442 SS (((((((,,<<<___________>>>,<<<<<_______>>>>>,<<<<<

DS4442         CUUUUGUUUACCGAGGGUUCGAAUCCCUCUCUUUCCG
#=GR DS4442 SS <____>>>>>>,<<<<<_______>>>>>))))))):
//
# STOCKHOLM 1.0
#=GF AU Koala

DN5282         UAGAUUGAAGCCAGUAAGUAGGGUAUUUAGCUGUUAACUAAAUUUUCGUA
#=GR DN5282 SS (((((((,,<<<_________>>>,<<<<<_______>>>>>,,,,,<-<

DN5282         GGUUUGAAUCCUUCCAAUCUAG
#=GR DN5282 SS <<_______>>>->))))))):
//
# STOCKHOLM 1.0
#=GF AU Koala

DS6280         GGCAACUUGGCCGAGUGGUUAAGGCGAAAGAUUAGAAAUCUUUUGGGCUU
#=GR DS6280 SS (((((((,,<<<__________>>>,<<<<<_______>>>>>,<<<<__

DS6280         UGCCCGCGCAGGUUCGAGUCCUGCAGUUGUCG
#=GR DS6280 SS _>>>>,,<<<<<_______>>>>>))))))):
//
# STOCKHOLM 1.0
#=GF AU Koala

DP3000         AGGGAUGUAGCGCAGCUUGGUAGCGCGUUUGUUUUGGGUACAAAAUGUCA
#=GR DP3000 SS (((((((,,<<<<_________>>>>,<<<<<_______>>>>>,,,,,<

DP3000         CGGGUUCAAAUCCUGUCAUCCCUA
#=GR DP3000 SS <<<<_______>>>>>))))))):
//
# STOCKHOLM 1.0
#=GF AU Koala

DQ1200         UGGGAUGUAGCCCAGCGGUAAGGCAAUAGACUUUGACUCUAUCAUGCGAU
#=GR DQ1200 SS (((((((,,<<<_________>>>,<<<<<_______>>>>>,,,,,<<<

DQ1200         GGUUCGAUCCCAUCCAUCCCAGCCA
#=GR DQ1200 SS <<_______>>>>>)))))))::::
//
# STOCKHOLM 1.0
#=GF AU Koala

DQ1660         UGGGGUAUCGCCAAGCGGUAAGGCACCGGUUUUUGAUACCGGCAUUCCCU
#=GR DQ1660 SS (((((((,,<<<_________>>>,<<<<<_______>>>>>,,,,,<<<

DQ1660         GGUUCGAAUCCAGGUACCCCAGCCA
#=GR DQ1660 SS <<_______>>>>>)))))))::::
//
# STOCKHOLM 1.0
#=GF AU Koala

DA2480         GGGAGUAUAGCUCAGUUGGUAGAGCGCUGCCUUUGCAAGGCAGAUGUCAG
#=GR DA2480 SS (((((((,,<<<<________>>>>,<<<<<_______>>>>>,,,,,<<

DA2480         CGGUUCGAGUCCGCUUACUUCCACCA
#=GR DA2480 SS <<<_______>>>>>)))))))::::
//
# STOCKHOLM 1.0
#=GF AU Koala

DS1520         GGAGAGUUGGCAGAGCGGUAAUGCAGCGGACUCGAAAUCCGCCGAGCCAA
#=GR DS1520 SS (((((((,,<<<_________>>>,<<<<<_______>>>>>,,<-<<<<

DS1520         UGUUGAAUUGGGUCGCAGGUUCAAAUCCUGUACUCUCCU
#=GR DS1520 SS <_____>>>>>->,<<<<<_______>>>>>))))))):
//
# STOCKHOLM 1.0
#=GF AU Koala

DH0680         GGCCGGGGUGGGGUAGUUGGCCAUCCUUCGGGACUGUGGAUCCCGCGACU
#=GR DH0680 SS :(((((((,,<<<___________>>>,<<<<<_______>>>>>,,,,<

DH0680         CGGGUUCAAAUCCCGGCCCUGGCCU
#=GR DH0680 SS <<<<_______>>>>>)))))))::
//
# STOCKHOLM 1.0
#=GF AU Koala

DY4480         GGGAGAGUGGCCGAGCGGUCAAAAGCGACAGACUGUAAAUCUGUUGAAGG
#=GR DY4480 SS (((((((,,<<_____________>>,<<<<<_______>>>>>,<<<__

DY4480         UUUUCUACGUAGGUUCGAAUCCUGCCUCUCCCA
#=GR DY4480 SS __>>>,,,<<<<<_______>>>>>))))))):
//
# STOCKHOLM 1.0
#=GF AU Koala

DX5120         AGUAAAGUCAGCUAAAAAAGCUUUUGGGCCCAUACCCCAAACAUGUUGGU
#=GR DX5120 SS (((((((,,<<<<_____>>>>,<<<<<_______>>>>>,,,,<--<<_

DX5120         UAAACCCCUUCCUUUACUA
#=GR DX5120 SS ______>>-->))))))):
//
# STOCKHOLM 1.0
#=GF AU Koala

DR4500         GUGCUUGUAGCUCAAUUGGAUAGAGCACCAAACUACGGAUUUGGGGGUUG
#=GR DR4500 SS (((((((,,<<<<_________>>>>,<<<<<_______>>>>>,,,,,<

DR4500         AGAGUUCAAAUCUUUCCAAGCAUG
#=GR DR4500 SS <<<<_______>>>>>))))))):
//
# STOCKHOLM 1.0
#=GF AU Koala

DX5160         AGUAAGGUAAGCUAAAUAAGCUUUUGGGCCCAUACCCCAACAAUGUUGUU
#=GR DX5160 SS (((((((,,<<<<_____>>>>,<<<<<_______>>>>>,,,,<--<__

DX5160         AAAAUCCUUCCUUUACUA
#=GR DX5160 SS ______>-->))))))):
//
# STOCKHOLM 1.0
#=GF AU Koala

DV5320         CAUAGUGUAGCUUAAUAUUAAAGCAUCUGGCCUACACCCAGAAGAUUUCA
#=GR DV5320 SS ((-((((,,<<<<_______>>>>,<<<<<_______>>>>>,,,,<<<<

DV5320         UGACCAAUGAACACUCUGA
#=GR DV5320 SS _______>>>>))))-)):
//
# STOCKHOLM 1.0
#=GF AU Koala

DE7680         UCCCGUAUGGUCUAGUGGUUAGGAUACCUGGCUUUCACCCAGGAGGCUCG
#=GR DE7680 SS (((((((,,<<<<________>>>>,<<<<<_______>>>>>,,,,<<<

DE7680         GGUUCGAUUCCCGGUACGGGAA
#=GR DE7680 SS <<_______>>>>>))))))):
//
# STOCKHOLM 1.0
#=GF AU Koala

DH5320         GUGAAUAUAGUUUACAAAAAACAUUAGACUGUGAAUCUGACAACAGGAAA
#=GR DH5320 SS (((((((,,<<<<_____>>>>,<<<<<_______>>>>>,,,,<<<<__

DH5320         UAAACCUCCUUAUUCACC
#=GR DH5320 SS ______>>>>))))))):
//
# STOCKHOLM 1.0
#=GF AU Koala

DW1660         AGGGGCGUAGUUCAAUUGGUAGAGCACCGGUCUCCAAAACCGGGUGUUGG
#=GR DW1660 SS (((((((,,<<<<________>>>>,<<<<<_______>>>>>,,,,,<<

DW1660         GAGUUCGAGUCUCUCCGCCCCUGCCA
#=GR DW1660 SS <<<_______>>>>>)))))))::::
//
# STOCKHOLM 1.0
#=GF AU Koala

DI1860         GGGCCUAUAGCUCAGCUGGUUAGAGUGCACCCCUGAUAAGGGUGAGGUCA
#=GR DI1860 SS (((((((,,<<<<_________>>>>,<<<<<_______>>>>>,,,,,<

DI1860         CAAGUUCAAGUCUUGUUAGGCCCACCA
#=GR DI1860 SS <<<<_______>>>>>)))))))::::
//
# STOCKHOLM 1.0
#=GF AU Koala

DE6160         UCCUCAUUGGUGUAGUCGGUAACACUCUAGUCUUUCACACUGGUACCUCG
#=GR DE6160 SS (((((((,,<<<<________>>>>,<<<<<_______>>>>>,,,,<<<

DE6160         GGUUCGAUUCCCGAAUGGGGAG
#=GR DE6160 SS <<_______>>>>>))))))):
//
# STOCKHOLM 1.0
#=GF AU Koala

DH7740         GCCGUGAUCGUCUAGUGGUUAGGACCCCACGUUGUGGCCGUGGUAACCCA
#=GR DH7740 SS (((((((,,<<<<________>>>>,<<<<<_______>>>>>,,,,<<<

DH7740         GGUUCGAAUCCUGGUCACGGCA
#=GR DH7740 SS <<_______>>>>>))))))):
//
# STOCKHOLM 1.0
#=GF AU Koala

DT1580         GCCACCCUAGCUCAACCGGCAGAGCACCCGACUUGUAAUCGGGGGGUUGG
#=GR DT1580 SS (((((((,,<<<<________>>>>,<<<<<_______>>>>>,,,,,<<

DT1580         GGGUUCAACUCCCCUGGGUGGCUCCA
#=GR DT1580 SS <<<_______>>>>>)))))))::::
//
# STOCKHOLM 1.0
#=GF AU Koala

DP5090         CAGAGAAUAGUUUAAUGUAGAAUCUUAGCUUUGGGAGUUAAGGGUGAGAG
#=GR DP5090 SS (((((((,,<<<<______>>>>,<<<<<_______>>>>>,,,,<<<<<

DP5090         UUGAAUUCUCUUUUCUCUGA
#=GR DP5090 SS _______>>>>>))))))):
//
# STOCKHOLM 1.0
#=GF AU Koala

DA2520         GGGGGUAUAGCUCAGUUGGUAGAGCGCUGCCUUUGCAAGGCAGAUGUCAG
#=GR DA2520 SS (((((((,,<<<<________>>>>,<<<<<_______>>>>>,,,,,<<

DA2520         CGGUUCGAGUCCGCUUAUCUCCA
#=GR DA2520 SS <<<_______>>>>>))))))):
//
# STOCKHOLM 1.0
#=GF AU Koala

DP2601         AGGGAUGUAGCGCAGUUUGGUAGCGCGUUUGUUUUGGGUACAAAAUGUCG
#=GR DP2601 SS (((((((,,<<<<_________>>>>,<<<<<_______>>>>>,,,,,<

DP2601         CAGGUUCGAAUCCUGUCAUCCCUA
#=GR DP2601 SS <<<<_______>>>>>))))))):
//
# STOCKHOLM 1.0
#=GF AU Koala

DP7560         GGCCGAAUGGUCUAGUGGUAUGAUUCUCGCUUUGGGUGCGAGAGGUCCCG
#=GR DP7560 SS (((((((,,<<<_________>>>,<<<<<_______>>>>>,,,,,<<<

DP7560         GGUUCAAUCCCCGGUUCGGCCC
#=GR DP7560 SS <<_______>>>>>))))))):
//
# STOCKHOLM 1.0
#=GF AU Koala

DI2570         GGGCUAUUAGCUCAGUUGGUUAGAGCGCACCCCUGAUAAGGGUGAGGUCC
#=GR DI2570 SS (((((((,,<<<<_________>>>>,<<<<<_______>>>>>,,,,,<

DI2570         CUGGUUCAAAUCCAGGAUGGCCCA
#=GR DI2570 SS <<<<_______>>>>>))))))):
//
# STOCKHOLM 1.0
#=GF AU Koala

DN1541         UCCGCAGUAGCUCAGUGGUAGAGCUAUCGGCUGUUAACCGAUCGGUCGUA
#=GR DN1541 SS (((((((,,<<<<_______>>>>,<<<<<_______>>>>>,,,,,<<<

DN1541         GGUUCGAAUCCUACCUGCGGAG
#=GR DN1541 SS <<_______>>>>>))))))):
//
# STOCKHOLM 1.0
#=GF AU Koala

DC4480         GGCGGCAUGGCCAAGCGGUAAGGCAGGGGACUGCAAAUCCUUUAUCCCCA
#=GR DC4480 SS (((((((,,<<<_________>>>,<<<<<_______>>>>>,,,,<<<<

DC4480         GUUCAAAUCUGGGUGUCGCCU
#=GR DC4480 SS <_______>>>>>))))))):
//
# STOCKHOLM 1.0
#=GF AU Koala

DR6051         GCUCCAGUGGCCUAAUGGAUAUGGCUUUGGACUUCUAAUCCAAAGGUUGC
#=GR DR6051 SS (((((((,,<<<__________>>>,<<<<<_______>>>>>,,,,,<<

DR6051         GGGUUCGAGUCCCGUCUGGAGUA
#=GR DR6051 SS <<<_______>>>>>))))))):
//
# STOCKHOLM 1.0
#=GF AU Koala

DD7560         UCCUCGGUAGUAUAGUGGUGAGUAUCCGCGUCUGUCACAUGCGAGACCCG
#=GR DD7560 SS (((((((,,<<<<________>>>>,<<<<<_______>>>>>,,,,<<<

DD7560         GGUUCAAUUCCCGGCCGGGGAG
#=GR DD7560 SS <<_______>>>>>))))))):
//
# STOCKHOLM 1.0
#=GF AU Koala

DD4760         AAGGAGUUAGUUAAAAUAUAACAUUAGAAUGUCAAUCUAAAAUAACUAAA
#=GR DD4760 SS ((((-((,,<<<<_____>>>>,<<<<<_______>>>>>,,,,<<<<__

DD4760         AAUAGUACACCUUG
#=GR DD4760 SS __>>>>))-)))):
//
# STOCKHOLM 1.0
#=GF AU Koala

DS4030         GGAAAAUUGAUCAUCGGCAAGAUAAGUUAUUUACUUAAUAAUAGAAUAUU
#=GR DS4030 SS (((((((,,<<<________>>>,,,<<<<_______>>>>,,<<<____

DS4030         AUUUCUGAGGAGUUGAAAUCUCCUAUUUUCCG
#=GR DS4030 SS __>>>,,<<<<<_______>>>>>))))))):
//
# STOCKHOLM 1.0
#=GF AU Koala

DA0380         GGGCCCAUAGCUCAGUGGUAGAGUGCCUCCUUUGCAAGGAGGAUGCCCUG
#=GR DA0380 SS (((((((,,<<<<_______>>>>,<<<<<_______>>>>>,,,,,<<<

DA0380         GGUUCGAAUCCCAGUGGGUCCA
#=GR DA0380 SS <<_______>>>>>))))))):
//
# STOCKHOLM 1.0
#=GF AU Koala

DP3880         CAGGUUAGAGCCAGGUGGUUAGGCGUCUUGUUUGGGUCAAGAAAUUGUUA
#=GR DP3880 SS (((((((,,<<<_________>>>,<<<<<_______>>>>>,,,,,<<<

DP3880         UGUUCGAAUCAUAAUAACCUGA
#=GR DP3880 SS <<_______>>>>>))))))):
//
# STOCKHOLM 1.0
#=GF AU Koala

DV2701         AGGGAUAUAACUCAGCGGUAGAGUGUCACCUUGACGUGGUGGAAGUCAUC
#=GR DV2701 SS (((((((,,<<<<_______>>>>,<<<<<_______>>>>>,,,,,<<<

DV2701         AGUUCGAGCCUGAUUAUCCCUA
#=GR DV2701 SS <<_______>>>>>))))))):
//
# STOCKHOLM 1.0
#=GF AU Koala

DA4980         GUGAAUUUAGUUUAAUAGAUAAAACAUUUGCUUUGCAAGCAAAACUUGAA
#=GR DA4980 SS (((-(((,,<<<<________>>>>,<<<<<_______>>>>>,,,,<<<

DA4980         AGUUUAAAUCCUUCAAUCCACA
#=GR DA4980 SS -<_______>->>>)))-))):
//
# STOCKHOLM 1.0
#=GF AU Koala

DY4080         GGAGGGAUUUCCAAUGUUGGUAAUUGGAGUUGAGCUGUAAACUCAAUGAU
#=GR DY4080 SS (((((((,,<<<<___________>>>>,<<<<<_______>>>>>,<<<

DY4080         UAUAUAUCUUCAUAGGUUCAAUUCCUAUUCCCUUCA
#=GR DY4080 SS _____>>>,,,<<<<<_______>>>>>))))))):
//
# STOCKHOLM 1.0
#=GF AU Koala

DR4001         AUAUCUUUAAUUUAAUGGUAAAAUAUUAGAAUACGAAUCUAAUUAUAUAG
#=GR DR4001 SS (((((((,,<<<<_______>>>>,<<<<<_______>>>>>,,,,<<<<

DR4001         GUUCAAAUCCUAUAAGAUAUU
#=GR DR4001 SS <_______>>>>>))))))):
//
# STOCKHOLM 1.0
#=GF AU Koala

DS4500         GGAUGGAUGUCUGAGCGGUUGAAAGAGUCGGUCUUGAAAACCGAAGUAUU
#=GR DS4500 SS (((((((,,<<<___________>>>,<<<<<_______>>>>>,<<<<<

DS4500         GAGAAUACCGGGGGUUCGAAUCCCUCUCCAUCCG
#=GR DS4500 SS ___>>>>>,<<<<<_______>>>>>))))))):
//
# STOCKHOLM 1.0
#=GF AU Koala

DY7200         CCGACCUUAGCUCAGUUGGUAGAGCGGAGGACUGUAGAUCCUUAGGUCAC
#=GR DY7200 SS (((((((,,<<<<________>>>>,<<<<<_______>>>>>,,,,,<<

DY7200         UGGUUCGAAUCCGGUAGGUCGGA
#=GR DY7200 SS <<<_______>>>>>))))))):
//
# STOCKHOLM 1.0
#=GF AU Koala

DN4440         UCCUCAGUAGCUCAGUGGUAGAGCGGUCGGCUGUUAACUGACUGGUCGUA
#=GR DN4440 SS (((((((,,<<<<_______>>>>,<<<<<_______>>>>>,,,,,<<<

DN4440         GGUUCGAAUCCUACUUGGGGAG
#=GR DN4440 SS <<_______>>>>>))))))):
//
# STOCKHOLM 1.0
#=GF AU Koala

DH3020         GGCGGAUGUAGCCAAGUGGAUCAAGGCAGUGGAUUGUGAAUCCACCAUGC
#=GR DH3020 SS :(((((((,,<<<___________>>>,<<<<<_______>>>>>,,,,,

DH3020         GCGGGUUCAAUUCCCGUCGUUCGCC
#=GR DH3020 SS <<<<<_______>>>>>))))))):
//
# STOCKHOLM 1.0
#=GF AU Koala

DQ5360         UAGAAUUUGGUGUAAUUGGGAGCACGAAGAGUUUUGGAUUCUUAGGAGUA
#=GR DQ5360 SS (((((((,,<<<<________>>>>,<<<<<_______>>>>>,,,,<<<

DQ5360         GGUUCGAUUCCUAUAGUUCUAG
#=GR DQ5360 SS <<_______>>>>>))))))):
//
# STOCKHOLM 1.0
#=GF AU Koala

DF5160         ACUCUUAUAGCUUAAUAUUAAAGUAUAGCGCUGAAAACGCUAAGAUGAAC
#=GR DF5160 SS (((((((,,<<<<_______>>>>,<<<<<_______>>>>>,,,,<<<<

DF5160         CCUAAAAAGUUCUAGGGGUA
#=GR DF5160 SS ________>>>>))))))):
//
# STOCKHOLM 1.0
#=GF AU Koala

DY6280         CUCUCGGUAGCCAAGUUGGUUUAAGGCGCAAGACUGUAAAUCUUGAGAUC
#=GR DY6280 SS (((((((,,<<<____________>>>,<<<<<_______>>>>>,,,,,

DY6280         GGGCGUUCGACUCGCCCCCGGGAGA
#=GR DY6280 SS <<<<<_______>>>>>))))))):
//
# STOCKHOLM 1.0
#=GF AU Koala

DF6740         GCGGGGAUAGCUCAGUUGGGAGAGCGUCAGACUGAAGAUCUGAAGGUCGC
#=GR DF6740 SS ((((-((,,<<<<________>>>>,<<<<<_______>>>>>,,,,,<<

DF6740         GUGUUCGAUCCACGCUCACCGCA
#=GR DF6740 SS <<<_______>>>>>))-)))):
//
# STOCKHOLM 1.0
#=GF AU Koala

DX1140         CGCGGGGUAGAGCAGUUGGUAGCUCGCCGGGCUCAUAACCCGGAGGUCGC
#=GR DX1140 SS :((((((,,<<<<________>>>>,<<<<<_______>>>>>,,,,,<<

DX1140         AGGUUCGAGUCCUGCCCCCGCAACCA
#=GR DX1140 SS <<<_______>>>>>)))))):::::
//
# STOCKHOLM 1.0
#=GF AU Koala

DP1180         CGGGAAGUGGCUCAGUUUGGUAGAGCAUUCGGUUUGGGACCGAAGGGUCG
#=GR DP1180 SS (((((((,,<<<<_________>>>>,<<<<<_______>>>>>,,,,,<

DP1180         CAGGUUCAAAUCCUGUCUUCCCGACCA
#=GR DP1180 SS <<<<_______>>>>>)))))))::::
//
# STOCKHOLM 1.0
#=GF AU Koala

DP2520         CGGGAUGUAGCGCAGUUUGGUAGCGCAUUGCAUUUGGGAUGCAAGGGUCG
#=GR DP2520 SS (((((((,,<<<<_________>>>>,<<<<<_______>>>>>,,,,,<

DP2520         CAGGUUCGAAUCCUGUCAUCCCGA
#=GR DP2520 SS <<<<_______>>>>>))))))):
//
# STOCKHOLM 1.0
#=GF AU Koala

DS2920         GGAGAGAUGGCUGAGUGGACUAAAGCGGCGGAUUGCUAAUCCGUUGUACG
#=GR DS2920 SS (((((((,,<<<___________>>>,<<<<<_______>>>>>,<<<<<

DS2920         AGUUAAUCGUACCGAGGGUUCGAAUCCCUCUCUUUCCG
#=GR DS2920 SS <_____>>>>>>,<<<<<_______>>>>>))))))):
//
# STOCKHOLM 1.0
#=GF AU Koala

DG3200         GCGGAUAUAGUUGAAUGGUAUAAUUUCUCUUUGCCAAGGAGAAGACGCGG
#=GR DG3200 SS (((((((,,<<<<_______>>>>,<<<<<_______>>>>>,,,,<<<<

DG3200         GUUCAAUUCCCGCUAUCCGCC
#=GR DG3200 SS <_______>>>>>))))))):
//
# STOCKHOLM 1.0
#=GF AU Koala

DN4080         GUCUUUAUGGCUUAGUGGUUAAAGCAUCUCACUGUUAAUGAGAAUACAUA
#=GR DN4080 SS (((((((,,<<<<________>>>>,<<<<<_______>>>>>,,,,<<<

DN4080         GGUUCAAUUCCUAUUGAAGACG
#=GR DN4080 SS <<_______>>>>>))))))):
//
# STOCKHOLM 1.0
#=GF AU Koala

DH0660         GGCCGAGGUAGGGUAGUGGCUAUCCUGAAGGACUGUGGAUCCUUCGACCC
#=GR DH0660 SS :(((((((,,<<<__________>>>,<<<<<_______>>>>>,,,,<<

DH0660         GGGUUCAAUUCCCGGUCUCGGCCCCA
#=GR DH0660 SS <<<_______>>>>>)))))))::::
//
# STOCKHOLM 1.0
#=GF AU Koala

DP5880         CAGAGAAUAGUUUAAAUUAGAAUCUUAGCUUUGGGUGCUAAUGGUGGAGU
#=GR DP5880 SS (((((((,,<<<<______>>>>,<<<<<_______>>>>>,,,,<<<<_

DP5880         UAAAGACUUUUUCUCUGA
#=GR DP5880 SS ______>>>>))))))):
//
# STOCKHOLM 1.0
#=GF AU Koala

DI2400         GGGCUAUUAGCUCAGUUGGUUAGAGCGCACCCCUGAUAAGGGUGAGGCCC
#=GR DI2400 SS (((((((,,<<<<_________>>>>,<<<<<_______>>>>>,,,,,<

DI2400         CUGGUUCGAAUCCAGGAUGGCCCA
#=GR DI2400 SS <<<<_______>>>>>))))))):
//
# STOCKHOLM 1.0
#=GF AU Koala

DM4481         ACCUACUUGACUCAGCGGUUAGAGUAUCGCCUUCAUACGGCGAGAGUCAU
#=GR DM4481 SS (((((((,,<<<<________>>>>,<<<<<_______>>>>>,,,,,<<

DM4481         UGGUUCAAAUCCAAUAGUAGGUA
#=GR DM4481 SS <<<_______>>>>>))))))):
//
# STOCKHOLM 1.0
#=GF AU Koala

DH5520         GUAAAUAUAGUUUAACUAAAACAUUAGAUUGUGAAUCUAACUAUAGAGGC
#=GR DH5520 SS (((((((,,<<<<_____>>>>,<<<<<_______>>>>>,,,,<<<<<_

DH5520         CUACCACUUCUUAUUUACC
#=GR DH5520 SS ______>>>>>))))))):
//
# STOCKHOLM 1.0
#=GF AU Koala

DC5220         GACUCUGUAGUGAAGUUCAUAAUGAGUUGCAAACUCGUUGAUGUACACUA
#=GR DC5220 SS (((((((,,<<<<___>>>>,<<<<<_______>>>>>,,,,<<<<<___

DC5220         AAGUGUGCCGGGGUCU
#=GR DC5220 SS ___>>>>>))))))):
//
# STOCKHOLM 1.0
#=GF AU Koala

DK4480         GGGUGUAUAGCUCAGUUGGUAGAGCAUUGGGCUUUUAACCUAAUGGUCGC
#=GR DK4480 SS (((((((,,<<<<________>>>>,<<<<<_______>>>>>,,,,,<<

DK4480         AGGUUCAAGUCCUGCUAUACCCA
#=GR DK4480 SS <<<_______>>>>>))))))):
//
# STOCKHOLM 1.0
#=GF AU Koala

DL5640         ACUUUUAAAGGAUAGAAGUAAUCCAUCGGUCUUAGGAACCGAAAAAUUGG
#=GR DL5640 SS (((((((,,<<<<_______>>>>,<<<<<_______>>>>>,,,,<<<<

DL5640         UGCAACUCCAAAUAAAAGUA
#=GR DL5640 SS _______>>>>,))))))):
//
# STOCKHOLM 1.0
#=GF AU Koala

DS1180         GGAAGAUUACCCAAGUCCGGCUGAAGGGAUCGGUCUUGAAAACCGAGAGU
#=GR DS1180 SS (((((((,,<<<_____________>>>,<<<<<_______>>>>>,,,<

DS1180         CGGGGAAACCCGAGCGGGGGUUCGAAUCCCUCAUCUUCCGCCA
#=GR DS1180 SS <<<<____>>>>>,,<<<<<_______>>>>>)))))))::::
//
# STOCKHOLM 1.0
#=GF AU Koala

DS3960         GGAAAAGUUGCCAUAGGUAAGGUAAGAUAUUUGCUAAAUAUUGUGUUUAA
#=GR DS3960 SS (((((((,<<<<________>>>>,<<<<<_______>>>>>,,<<____

DS3960         GCACCUAGGUGUUCGAGUCACCUCUUUUCCG
#=GR DS3960 SS __>>,,<<<<<_______>>>>>))))))):
//
# STOCKHOLM 1.0
#=GF AU Koala

DF5220         GCCCCCAUAGCUUAACCCACAAAGCAUGGCACUGAAGAUGCCAAGAUGGU
#=GR DF5220 SS ((((-((,,<<<<________>>>>,<<<<<_______>>>>>,,,,<<<

DF5220         ACCUACUAUACCUGUGGGCA
#=GR DF5220 SS <_______>>>>))-)))):
//
# STOCKHOLM 1.0
#=GF AU Koala

DQ9992         GGUCCCAUGGUGUAAUGGUUAGCACUCUGGACUUUGAAUCCAGCGAUCCG
#=GR DQ9992 SS (((((((,,<<<<________>>>>,<<<<<_______>>>>>,,,,<<<

DQ9992         AGUUCAAAUCUCGGUGGGACCU
#=GR DQ9992 SS <<_______>>>>>))))))):
//
# STOCKHOLM 1.0
#=GF AU Koala

DE9991         UCCCUGGUGGUCUAGUGGCUAGGAUUCGGCGCUUUCACCGCCGCGGCCCG
#=GR DE9991 SS (-(((((,,<<<<________>>>>,<<<<<_______>>>>>,,,,<<<

DE9991         GGUUCGAUUCCCGGUCAGGAAU
#=GR DE9991 SS <<_______>>>>>)))))-):
//
# STOCKHOLM 1.0
#=GF AU Koala

DI1900         AGGCCUGUAGCUCAGGUGGUUAGAGCGUACGCCUGAUAAGCGUAAGGUCG
#=GR DI1900 SS (((((((,,<<<<_________>>>>,<<<<<_______>>>>>,,,,,<

DI1900         GCAGUUCGAGUCUGCCUAGGCCUACCA
#=GR DI1900 SS <<<<_______>>>>>)))))))::::
//
# STOCKHOLM 1.0
#=GF AU Koala

DL1541         GCCGGGGUGGUGGAAUUGGCAGACACACAGGACUUAAAAUCCUGCGGUAG
#=GR DL1541 SS (((((((,,<<<___________>>>,<<<<<_______>>>>>,<<<<<

DL1541         GUGACUACCGUGCCGGUUCAAGUCCGGCCCUCGGCA
#=GR DL1541 SS ____>>>>>,,<<<<<_______>>>>>))))))):
//
# STOCKHOLM 1.0
#=GF AU Koala

DP1400         CGGGGUGUGGCGCAGCUUGGUAGCGCGCUUCGUUCGGGACGAAGAGGCCG
#=GR DP1400 SS (((((((,,<<<<_________>>>>,<<<<<_______>>>>>,,,,,<

DP1400         UGGGUUCAAAUCCCGCCACCCCGA
#=GR DP1400 SS <<<<_______>>>>>))))))):
//
# STOCKHOLM 1.0
#=GF AU Koala

DI2550         GGGCUAUUAGCUCAGUGGUAGAGCGCGCCCCUGAUAAGGGCGAGGUCUCU
#=GR DI2550 SS (((((((,,<<<<_______>>>>,<<<<<_______>>>>>,,,,,<<<

DI2550         GGUUCAAGUCCAGGAUAGCCCA
#=GR DI2550 SS <<_______>>>>>))))))):
//
# STOCKHOLM 1.0
#=GF AU Koala

DD1660         GGAGCGGUAGUUCAGUCGGUUAGAAUACCUGCCUGUCACGCAGGGGGUCG
#=GR DD1660 SS (((((((,,<<<<_________>>>>,<<<<<_______>>>>>,,,,,<

DD1660         CGGGUUCGAGUCCCGUCCGUUCCGCCA
#=GR DD1660 SS <<<<_______>>>>>)))))))::::
//
# STOCKHOLM 1.0
#=GF AU Koala

DV4980         CCUCGCAGAGCUUGUCAAUCCUAAGCAUCUCUUUUACACAGAGAAGAAGU
#=GR DV4980 SS ((--(((,,<<<<_________>>>>,<<<<<_______>>>>>,,,,<<

DV4980         UUGUGAAAUUCGAACUGCCUGGA
#=GR DV4980 SS <<<_______>>>>>)))--)):
//
# STOCKHOLM 1.0
#=GF AU Koala

DK0260         GGGUUGCUAGCUCAACUGGUUUAGAGCACUGGUCUUUUAAACCAUAGGUU
#=GR DK0260 SS (((((((,,<<<<__________>>>>,,<<<<_______>>>>,,,,,,

DK0260         ACAGGUUCGAGUCCUGUGCAACCCACCA
#=GR DK0260 SS <<<<<_______>>>>>)))))))::::
//
# STOCKHOLM 1.0
#=GF AU Koala

DM4501         GUCGGAAUAGUUUAGUAGGGUAGAACAGCGGGAUCAUAAUUCGCACACGG
#=GR DM4501 SS (((((((,,<<<<_________>>>>,<<<<<_______>>>>>,,,,<<

DM4501         GGGUUCAAAUCCCUCUUCCGAUA
#=GR DM4501 SS <<<_______>>>>>))))))):
//
# STOCKHOLM 1.0
#=GF AU Koala

DK2920         GGGUUGCUAACUCAACGGUAGAGUACUCGGCUUUUAACCGACUAGUUCCG
#=GR DK2920 SS (((((((,,<<<<_______>>>>,,<<<<_______>>>>,,,,,,<<<

DK2920         GGUUCGAAUCCCGGGCAACCCA
#=GR DK2920 SS <<_______>>>>>))))))):
//
# STOCKHOLM 1.0
#=GF AU Koala

DM1231         CGCGGGAUAGAGCAGUCUGGUAGCUCGUCGGGCUCAUAACCCGAAGGUCG
#=GR DM1231 SS :((((((,,<<<<_________>>>>,<<<<<_______>>>>>,,,,,<

DM1231         AUGGUUCAAAUCCAUCUCCCGCAACCA
#=GR DM1231 SS <<<<_______>>>>>)))))):::::
//
# STOCKHOLM 1.0
#=GF AU Koala

DX7560         AGCAGCGUGGCGCAGUGGAAGCGUGCUGGGCCCAUAACCCAGAGGUCGGU
#=GR DX7560 SS (((((((,,<<<<_______>>>>,<<<<<_______>>>>>,,,,,<<<

DX7560         GGAUCGAAACCACUCGCUGCUACCA
#=GR DX7560 SS <<_______>>>>>)))))))::::
//
# STOCKHOLM 1.0
#=GF AU Koala

DX4480         AGCGGGGUAGAGGAAUUGGUCGACUCAUCAGGCUCAUGACCUGAAGACUG
#=GR DX4480 SS :((((((,,<<<___________>>>,<<<<<_______>>>>>,,,,,<

DX4480         CAGGUUCGAAUCCUGUCCCCGCCU
#=GR DX4480 SS <<<<_______>>>>>))))))::
//
# STOCKHOLM 1.0
#=GF AU Koala

DM6160         AGCUUCUUAACUCAGGGGUAGAGUGCGAGGCCCAUAACCUCGAGGUCCUA
#=GR DM6160 SS (((((((,,<<<<_______>>>>,<<<<<_______>>>>>,,,,,<<<

DM6160         GGAUCGAAACCUAGAGAAGCUA
#=GR DM6160 SS <<_______>>>>>))))))):
//
# STOCKHOLM 1.0
#=GF AU Koala

DK6281         GCCUUGUUGGCGCAAUCGGUAGCGCGUAUGACUCUUAAUCAUAAGGUUAG
#=GR DK6281 SS (((((((,,<<<<________>>>>,<<<<<_______>>>>>,,,,,<<

DK6281         GGGUUCGAGCCCCCUACAGGGCU
#=GR DK6281 SS <<<_______>>>>>))))))):
//
# STOCKHOLM 1.0
#=GF AU Koala

DG5100         UCUUUCUAGUACUAAGGAGUAUAAGUGGCUUCCAACCACACGGUCUUGGU
#=GR DG5100 SS ((((((,,<<<<______>>>>,,<<<<_______>>>>,,,,,<<<<<_

DG5100         UAGAGUCCAAGGAAAGAU
#=GR DG5100 SS ______>>>>>)))))):
//
# STOCKHOLM 1.0
#=GF AU Koala

DP3200         AGGGAUGUAGCGCAGCUUUGUAGCGCGUUUGUUUUGGGUACAAAAUGUCA
#=GR DP3200 SS (((((((,,<<<<_________>>>>,<<<<<_______>>>>>,,,,,<

DP3200         CAGGUUCAAAUCCUGUCAUCCCUA
#=GR DP3200 SS <<<<_______>>>>>))))))):
//
# STOCKHOLM 1.0
#=GF AU Koala

DD3280         GGGAUUGUAGUUCAAUUGGUUAGAGCACCGCCCUGUCAAGGCGGAAGCUG
#=GR DD3280 SS (((((((,,<<<<_________>>>>,<<<<<_______>>>>>,,,,,<

DD3280         CGGGUUCGAGCCCCGUCAGUCCCG
#=GR DD3280 SS <<<<_______>>>>>))))))):
//
# STOCKHOLM 1.0
#=GF AU Koala

DV3960         AAGAAAUUAGCUCAACGGUAGAGCAACCGUUUUACACACGGAAGGCUAUG
#=GR DV3960 SS (((((((,,<<<<_______>>>>,,<<<<_______>>>>,,,,,,<-<

DV3960         AGUUCGAAUCUCCUAUUUCUUACCA
#=GR DV3960 SS <<_______>>>->)))))))::::
//
# STOCKHOLM 1.0
#=GF AU Koala

DW3960         AAGAGUAUAGUUUAAAGGUAAAACAGAAAGCUUCAACCUUUAAUUUCUUA
#=GR DW3960 SS (((((((,,<<<<_______>>>>,,<<<<_______>>>>,,,,,<<<<

DW3960         GUUCGAGUCUAAGUGCUCUUG
#=GR DW3960 SS <_______>>>>>))))))):
//
# STOCKHOLM 1.0
#=GF AU Koala

DL6280         GGUUGUUUGGCCGAGCGGUCUAAGGCGCCUGAUUCAAGCUCAGGUAUCGU
#=GR DL6280 SS (((((((,,<<<___________>>>,<<<<<_______>>>>>,<<<__

DL6280         AAGAUGCAAGAGUUCGAAUCUCUUAGCAACCA
#=GR DL6280 SS __>>>,,<<<<<_______>>>>>))))))):
//
# STOCKHOLM 1.0
#=GF AU Koala

DG9990         GCAUUGGUGGUUCAGUGGUAGAAUUCUCGCCUGCCACGCGGGAGGCCCGG
#=GR DG9990 SS (((((((,,<<<<_______>>>>,<<<<<_______>>>>>,,,,<<<<

DG9990         GUUCGAUUCCCGGCCAAUGCA
#=GR DG9990 SS <_______>>>>>))))))):
//
# STOCKHOLM 1.0
#=GF AU Koala

DL7920         GUCAGGAUGGCCGAGCGGUCUAAGGCGCUGCGUUCAGGUCGCAGUCUCCC
#=GR DL7920 SS (((((((,,<<<___________>>>,<<<<<_______>>>>>,<<<<_

DL7920         CUGGAGGCGUGGGUUCGAAUCCCACUUCUGACA
#=GR DL7920 SS __>>>>,,<<<<<_______>>>>>))))))):
//
# STOCKHOLM 1.0
#=GF AU Koala

DL0860         GCGGGGGUGCCCGAGCAAGGUCAAAGGGGUCGGGCUCAGGCCCCGAUGGU
#=GR DL0860 SS (((((((,,<<<_____________>>>,<<<<<_______>>>>>,<<<

DL0860         GUAGGCCUGCGUGGGUUCAAAUCCCACCCCCCGCA
#=GR DL0860 SS ____>>>,,,<<<<<_______>>>>>))))))):
//
# STOCKHOLM 1.0
#=GF AU Koala

DA0980         GGGCCGGUAGUCUAGCGGAAGGACGCCCGCCUUGCGCGCGGGAGAUCCCG
#=GR DA0980 SS (((((((,,<<<<_______>>>>,<<<<<_______>>>>>,,,,,<<<

DA0980         GGUUCGAAUCCCGGCCGGUCCA
#=GR DA0980 SS <<_______>>>>>))))))):
//
# STOCKHOLM 1.0
#=GF AU Koala

DM1540         GGACCUUUAGCUCAGUUGGUUAGAGCAGACGGCUCAUAACCGUCCGGUCG
#=GR DM1540 SS (((((((,,<<<<_________>>>>,<<<<<_______>>>>>,,,,,<

DM1540         UAGGUUCGAGUCCUACAAGGUCCACCA
#=GR DM1540 SS <<<<_______>>>>>)))))))::::
//
# STOCKHOLM 1.0
#=GF AU Koala

DM3920         ACCUGGGUAGUUUAAAGGUAAAACCUUAAUUUCAUACAUUAAAGAUGAGA
#=GR DM3920 SS (((((((,,<<<<_______>>>>,<<<<<_______>>>>>,,,,<<<<

DM3920         AUUCGAUUUUCUCCCCAGGUN
#=GR DM3920 SS <_______>>>>>))))))):
//
# STOCKHOLM 1.0
#=GF AU Koala

DG0860         GCGGCCGUCGUCUAGUCUGGAUUAGGACGCUGGCCUCCCAAGCCAGCAAU
#=GR DG0860 SS (((((((,,<<<<___________>>>>,<<<<<_______>>>>>,,,,

DG0860         CCCGGGUUCGAAUCCCGGCGGCCGCA
#=GR DG0860 SS ,<<<<<_______>>>>>))))))):
//
# STOCKHOLM 1.0
#=GF AU Koala

DG2601         GCGGGUAUAGUUUAGUGGUAAAACCUUAGCCUUCCAAGCUAACGAUGCGG
#=GR DG2601 SS (((((((,,<<<<_______>>>>,<<<<<_______>>>>>,,,,<<<<

DG2601         GUUCGAUUCCCGCUACCCGCU
#=GR DG2601 SS <_______>>>>>))))))):
//
# STOCKHOLM 1.0
#=GF AU Koala

DQ5000         UAGAAAGUAGUAUAACGGUAAAACCAAGAAUUUUGAUUUCUUAAAUAUAA
#=GR DQ5000 SS (((((((,,<<-<_______>->>,<<<<<_______>>>>>,,,,<<<<

DQ5000         GUUCAACUCUUAUCUUUCUAA
#=GR DQ5000 SS <_______>>>>>))))))):
//
# STOCKHOLM 1.0
#=GF AU Koala

DT3281         GCCCGCUUAGCUCAGAGGUUAGAGCAUCGCAUUUGUAAUGCGAUGGUCAU
#=GR DT3281 SS (((-(((,,<<<<________>>>>,<<<<<_______>>>>>,,,,,<<

DT3281         CGGUUCGAGUCCGAUAGCCGGCU
#=GR DT3281 SS <<<_______>>>>>)))-))):
//
# STOCKHOLM 1.0
#=GF AU Koala

DL0660         GCAGGGGUUGUCGAGCCUGGCCAAAGAUGCAGGACUUAGAAUCCUGUCCA
#=GR DL0660 SS (((((((,,<<<_____________>>>,<<<<<_______>>>>>,<<<

DL0660         GUAGUGGUUCCAGGGUUCAAAUCCCUGCCCCUGCA
#=GR DL0660 SS ____>>>,,,<<<<<_______>>>>>))))))):
//
# STOCKHOLM 1.0
#=GF AU Koala

DY5040         AAUAAGAUGGCUGAGAGAACAAGCGGUGGAUUGUAAAUCCAUACACAAAG
#=GR DY5040 SS (((((((,,<<<_________>>>,<<<<<_______>>>>>,,,,<<<<

DY5040         GUUAAAUCCCUUUUCUUAUUA
#=GR DY5040 SS <_______>>>>>))))))):
//
# STOCKHOLM 1.0
#=GF AU Koala

DZ7560         GCCCGGAUGAACCAUGGCGGUCUGUGGUGCAGACUUCAAAUCUGUAGGCG
#=GR DZ7560 SS (((((((,,,,<<<<________>>>>,<<<<<_______>>>>>,<<<<

DZ7560         GUUAGCGCCGCAGUGGUUCGACUCCACCUUUCGGGUG
#=GR DZ7560 SS _____>>>>,,<<<<<_______>>>>->))))))):
//
# STOCKHOLM 1.0
#=GF AU Koala

DG4040         GCAGAUAUAAGUCAAUUGGCAGACCUUCUGAUUUCCACUUAGAUUAUGUU
#=GR DG4040 SS (((((((,,,<<<________>>>,,<<<<<_______>>>>>,,,,<<<

DG4040         CGUUCGAAUCGGACUAUCUGCA
#=GR DG4040 SS <<_______>>>>>))))))):
//
# STOCKHOLM 1.0
#=GF AU Koala

DQ6050         GGUCCUAUAGUGUAGUGGUUAUCACUUCGGACUUUGAAUCCGAAAACCCA
#=GR DQ6050 SS (((((((,,<<<__________>>>,<<<<<_______>>>>>,,,,<<<

DQ6050         GGUUCGAAUCCUGGUAGGACCA
#=GR DQ6050 SS <<_______>>>>>))))))):
//
# STOCKHOLM 1.0
#=GF AU Koala

DX4880         AAAAAGAUAAGCUAAUUAAGCUACUGGGUUCAUACCCCAUUUAUAAAGGU
#=GR DX4880 SS (((((((,,<<<<_____>>>>,,<<<<_______>>>>,,,,,<<<<<_

DX4880         UAUAAUCCUUUUCUUUUUA
#=GR DX4880 SS ______>>>>>))))))):
//
# STOCKHOLM 1.0
#=GF AU Koala

DT2680         GCCCUUUUAACUCAGUGGUAGAGUAAUGCCAUGGUAAGGCAUAAGUCAUC
#=GR DT2680 SS (((((((,,<<<<_______>>>>,<<<<<_______>>>>>,,,,,<<<

DT2680         GGUUCAAAUCCGAUAAAGGGCU
#=GR DT2680 SS <<_______>>>>>))))))):
//
# STOCKHOLM 1.0
#=GF AU Koala

DH2700         GCGGAUGUAGCCAAGUGGAUCAAGGCAGUGGAUUGUGAAUCCACCAUGCG
#=GR DH2700 SS (((((((,,<<<___________>>>,<<<<<_______>>>>>,,,,,<

DH2700         CGGGUUCAAUUCCCGUCGUUCGCC
#=GR DH2700 SS <<<<_______>>>>>))))))):
//
# STOCKHOLM 1.0
#=GF AU Koala

DE0660         GCUCCGGUGGUGUAGUCCGGCCAAUCAUGCUGGCCUUUCGAGCCAGCGAC
#=GR DE0660 SS (((((((,,<<<_____________>>>,<<<<<_______>>>>>,,,,

DE0660         UCGGGUUCAAAUCCCGGCCGGAGCA
#=GR DE0660 SS <<<<<_______>>>>>))))))):
//
# STOCKHOLM 1.0
#=GF AU Koala

DY4980         GGCAAGGUGGCAGAUGGUUUAAUGCGCUAAAUUGUAAAUUUAUUUAUAAA
#=GR DY4980 SS (((((((,,<<<__________>>>,,<<<<_______>>>>,,,,,<<<

DY4980         GGUUUAAGUCCUUUCUUUGUCA
#=GR DY4980 SS <<_______>>>>>))))))):
//
# STOCKHOLM 1.0
#=GF AU Koala

DG0220         GCGGAUAUCGUAUAAUGGUAUUACCUCAGACUUCCAAUCUGAUGAUGUGA
#=GR DG0220 SS (((((((,,<<<_________>>>,<<<<<_______>>>>>,,,,<<<<

DG0220         GUUCGAUUCUCAUUAUCCGCUCCA
#=GR DG0220 SS <_______>>>>>)))))))::::
//
# STOCKHOLM 1.0
#=GF AU Koala

DL4980         GCUUGAGUAGCAAAGAGGGUUUAAUGCUUGAGAUUUAGGUUCUUACAUCA
#=GR DL4980 SS (((-(((,,<<<____________>>>,<<<<<_______>>>>>,,,,<

DL4980         AGGGUUCAAUUCCCUUCUCUAGUU
#=GR DL4980 SS <<<<_______>>>>>)))-))):
//
# STOCKHOLM 1.0
#=GF AU Koala

DH5600         GUAAUUAUAGUUUAGCUAAAACAUUAGAUUGUGAAUCUAAUAAUAGAAGA
#=GR DH5600 SS (((((((,,<<<<_____>>>>,<<<<<_______>>>>>,,,,<<<<<_

DH5600         AUAUAACUUCUUAAUUACC
#=GR DH5600 SS ______>>>>>))))))):
//
# STOCKHOLM 1.0
#=GF AU Koala

DG1350         GCGGACGUAGCUCAGUUGGUAGAGCGCAACCUUGCCAAGGUUGAGGUCGC
#=GR DG1350 SS (((((((,,<<<<________>>>>,<<<<<_______>>>>>,,,,,<<

DG1350         GAGUUCGAGCCUCGUCGUCCGCU
#=GR DG1350 SS <<<_______>>>>>))))))):
//
# STOCKHOLM 1.0
#=GF AU Koala

DZ7920         GCCCGGAUGACCCUCAGUGGUCUGGGGUGCAGGCUUCAAACCUGUAGCUG
#=GR DZ7920 SS (((((((,,,,<<<<________>>>>,<<<<<_______>>>>>,<-<<

DZ7920         UCUAGCGACAGAGUGGUUCAAUUCCACCUUUCGGGCG
#=GR DZ7920 SS <___>>>->,,<<<<<_______>>>>->))))))):
//
# STOCKHOLM 1.0
#=GF AU Koala

DA5160         AGGGCUUUAUCUUAAUUUAAAGGGCCUGAGUUGCAUUCAGGAGAUGUAGG
#=GR DA5160 SS (((((((,,<<<<______>>>>,<<<<<_______>>>>>,,,,<<<<<

DA5160         UUAAUAUCCUGCAAGUCCUA
#=GR DA5160 SS _______>>>>>))))))):
//
# STOCKHOLM 1.0
#=GF AU Koala

DF5930         GUUAAUGUAGCUUAAACUAAAGGCAAGGCACUGAAAAUGCCAAGAUGAGU
#=GR DF5930 SS (((-(((,,<<<<_______>>>>,,<<<<_______>>>>,,,,,<<<<

DF5930         GUACGCACUCCAUGAACA
#=GR DF5930 SS <____>>>>>)))-))):
//
# STOCKHOLM 1.0
#=GF AU Koala

DH1700         GGUGGCUAUAGCUCAGUUGGUAGAGCCCUGGAUUGUGAUUCCAGUUGUCG
#=GR DH1700 SS :(((((((,,<<<<________>>>>,<<<<<_______>>>>>,,,,,<

DH1700         UGGGUUCGAAUCCCAUUAGCCACCCCA
#=GR DH1700 SS <<<<_______>>>>>)))))))::::
//
# STOCKHOLM 1.0
#=GF AU Koala

DA7680         GGGGGCGUAGCUCAGAUGGUAGAGCGCUCGCUUAGCAUGCGAGAGGUACC
#=GR DA7680 SS (((((((,,<<<<________>>>>,<<<<<_______>>>>>,,,,,<<

DA7680         GGGAUCGAUACCCGGCGCCUCCA
#=GR DA7680 SS <<<_______>>>>>))))))):
//
# STOCKHOLM 1.0
#=GF AU Koala

DQ4030         UGAAUUGUAGACUAAUAGGUAGUCCCCAAAAUUUGAGUUUGGCUUUAGGU
#=GR DQ4030 SS (((((((,,<<<<_______>>>>,<<<<<_______>>>>>,,,,,,<-

DQ4030         GUGUUCGAGUCACCCCAAUUCAA
#=GR DQ4030 SS <<<_______>>>->))))))):
//
# STOCKHOLM 1.0
#=GF AU Koala

DG7180         GCACCAGUGGUCUAGUGGUAGAAUAGUACCCUGCCACGGUACAGACCCGG
#=GR DG7180 SS (((((((,,<<-<_______>->>,<<<<<_______>>>>>,,,,<<<<

DG7180         GUUCGAUUCCCGGCUGGUGCA
#=GR DG7180 SS <_______>>>>>))))))):
//
# STOCKHOLM 1.0
#=GF AU Koala

DG4501         GCGGAUAUAGAUUAAAGGUAAAUUAUCUGCCUUCCAAGCAGAGGAUAUGG
#=GR DG4501 SS (((((((,,<<<<_______>>>>,<<<<<_______>>>>>,,,,<<<<

DG4501         GUUCGAUUCCCGUUAUCCGCA
#=GR DG4501 SS <_______>>>>>))))))):
//
# STOCKHOLM 1.0
#=GF AU Koala

DL1310         GCCCGGAUGGUGGAAUGCAGACACGGCGAGCUUAAACCUCGCUGCCCCUU
#=GR DL1310 SS (((((((,,<<<_________>>>,<<<<<_______>>>>>,<<<<___

DL1310         CGAGGGCGUGCCGGUUCAAGUCCGGCUCCGGGCACCA
#=GR DL1310 SS ___>>>>,,<<<<<_______>>>>>)))))))::::
//
# STOCKHOLM 1.0
#=GF AU Koala

DC8100         GGGGGUAUAGCUCAGGGGUAGAGCAUUUGACUGCAGAUCAAGAGGUCCCU
#=GR DC8100 SS (((((((,,<<<<_______>>>>,<<<<<_______>>>>>,,,,,<<<

DC8100         GGUUCAAAUCCAGGUGCCCCCU
#=GR DC8100 SS <<_______>>>>>))))))):
//
# STOCKHOLM 1.0
#=GF AU Koala

DE2920         GCCCCCAUCGUCUAGUGGUUUAGGACAUCUCUCUUUCAAGGAGGCAGCGG
#=GR DE2920 SS (((((((,,<<<<_________>>>>,<<<<<_______>>>>>,,,,<<

DE2920         GGAUUCGAAUUCCCCUGGGGGUA
#=GR DE2920 SS <<<_______>>>>>))))))):
//
# STOCKHOLM 1.0
#=GF AU Koala

DS4701         AUUUGUGAUUUUCACGCCGAGAGUGUUUCUUGAGGAGGUAAUGCACUAAU
#=GR DS4701 SS :((((((,,<<<<_____>>>>,<<<<<_______>>>>>,,,,<<<___

DS4701         GAAGGGUUACAAGGC
#=GR DS4701 SS ____>>>))))))::
//
# STOCKHOLM 1.0
#=GF AU Koala

DR6321         GGUCUCGUGGCCCAAUGGUUAAGGCGCUUGACUACGGAUCAAGAGAUUCC
#=GR DR6321 SS (((((((,,<<<__________>>>,<<<<<_______>>>>>,,,,,<<

DR6321         AGGUUCGACUCCUGGCGGGAUCG
#=GR DR6321 SS <<<_______>>>>>))))))):
//
# STOCKHOLM 1.0
#=GF AU Koala

DI2701         GGGCUAUUAGCUCAGUGGUAGAGCGCGCCCCUGAUAAGGGCGAGGUCUCU
#=GR DI2701 SS (((((((,,<<<<_______>>>>,<<<<<_______>>>>>,,,,,<<<

DI2701         GGUUCAAGUCCAGGAUGGCCCA
#=GR DI2701 SS <<_______>>>>>))))))):
//
# STOCKHOLM 1.0
#=GF AU Koala

DR1540         GCGCCCGUAGCUCAAUUGGAUAGAGCGUUUGACUACGGAUCAAAAGGUUA
#=GR DR1540 SS (((((((,,<<<<_________>>>>,<<<<<_______>>>>>,,,,,<

DR1540         GGGGUUCGACUCCUCUCGGGCGCGCCA
#=GR DR1540 SS <<<<_______>>>>>)))))))::::
//
# STOCKHOLM 1.0
#=GF AU Koala

DL4840         UCUAAUAUGGCAGAUUAGUGCAAUAGAUUUAAGCUCUAUAUAUAAAGUAU
#=GR DL4840 SS (((((((,,<<<______>>>,<<<<<_______>>>>>,,,,<<<<<__

DL4840         UUUACUUUUAUUAGAA
#=GR DL4840 SS ___>>>>>))))))):
//
# STOCKHOLM 1.0
#=GF AU Koala

DT0661         GCCUCAGUGGCUCAGCCUGGUAGAGCGCCUGCUUGGUAAGCAGGAGGCCG
#=GR DT0661 SS (((((((,,<<<<_________>>>>,<<<<<_______>>>>>,,,,,<

DT0661         CGGGUUCAAACCCCGCCUGAGGCU
#=GR DT0661 SS <<<<_______>>>>>))))))):
//
# STOCKHOLM 1.0
#=GF AU Koala

DP6280         GGGCGUGUGGUCUAGUGGUAUGAUUCUCGCUUUGGGUGCGAGAGGCCCUG
#=GR DP6280 SS (((((-(,,<<<_________>>>,<<<<<_______>>>>>,,,,,<<<

DP6280         GGUUCAAUUCCCAGCUCGCCCC
#=GR DP6280 SS <<_______>>>>>)-))))):
//
# STOCKHOLM 1.0
#=GF AU Koala

DR6280         UUCCUCGUGGCCCAAUGGUCACGGCGUCUGGCUACGAACCAGAAGAUUCC
#=GR DR6280 SS (((((((,,<<<__________>>>,<<<<<_______>>>>>,,,,,<<

DR6280         AGGUUCAAGUCCUGGCGGGGAAG
#=GR DR6280 SS <<<_______>>>>>))))))):
//
# STOCKHOLM 1.0
#=GF AU Koala

DD5281         GAGAUAUUAGUAAAAUAAUUACAUAACCUUGUCAAGGUUAAGUUAUAGAC
#=GR DD5281 SS (((((((,,<<<<_____>>>>,<<<<<_______>>>>>,,,,<<<<<_

DD5281         CUAAGCUCUAUAUAUCUUA
#=GR DD5281 SS ______>>>>>))))))):
//
# STOCKHOLM 1.0
#=GF AU Koala

DI4880         AAUGAAUUGCCUGAUAAAAAGGGUUACCUUGAUAGGGUAAAUUAUGCAGU
#=GR DI4880 SS (((((((,,<<<_______>>>,<<<<<_______>>>>>,,,,,<<<<_

DI4880         UUUCUGCAUUCAUUG
#=GR DI4880 SS ___>>>>))))))):
//
# STOCKHOLM 1.0
#=GF AU Koala

DA1543         GGGGCCUUAGCUCAGCUGGGAGAGCGCCUGCUUUGCACGCAGGAGGUCAG
#=GR DA1543 SS (((((((,,<<<<________>>>>,<<<<<_______>>>>>,,,,,<<

DA1543         CGGUCGACCCGCUAGGCUCCACCA
#=GR DA1543 SS <<<_____>>>>>)))))))::::
//
# STOCKHOLM 1.0
#=GF AU Koala

DN6050         UCCUCCCUGGCGCAGUCGGCAGCGCGUUAGGCUGUUAACCUACAGGUCGU
#=GR DN6050 SS (((((((,,<<<<________>>>>,,<<<<_______>>>>,,,,,,<<

DN6050         UGGUUCGAAUCCAACGGGAGGAG
#=GR DN6050 SS <<<_______>>>>>))))))):
//
# STOCKHOLM 1.0
#=GF AU Koala

DT1660         GCUGAUAUGGCUCAGUUGGUAGAGCGCACCCUUGGUAGGGGUGGGGUCCC
#=GR DT1660 SS (((((((,,<<<<________>>>>,<<<<<_______>>>>>,,,,,<<

DT1660         CAGUUCGACUCUGGGUAUCAGCACCA
#=GR DT1660 SS <<<_______>>>>>)))))))::::
//
# STOCKHOLM 1.0
#=GF AU Koala

DG4500         GCGGAAAUAGCUUAAUGGUAGAGUAUAGCCUUGCCAAGGCUAAGGUUGAG
#=GR DG4500 SS (((((((,,<<<<_______>>>>,<<<<<_______>>>>>,,,,,<<<

DG4500         GGUUCAAGUCCCUUUUUCCGCU
#=GR DG4500 SS <<_______>>>>>))))))):
//
# STOCKHOLM 1.0
#=GF AU Koala

DF3800         GCUUAAGUAGCUCAGUGGUAGAGCGUCAGGCUGAAAACCUGAAGGUCAUU
#=GR DF3800 SS (((((((,,<<<<_______>>>>,<<<<<_______>>>>>,,,,,<-<

DF3800         GGUCCGAUUCCAUUCUUAGGCA
#=GR DF3800 SS <<_______>>>->))))))):
//
# STOCKHOLM 1.0
#=GF AU Koala

DS2721         GGAGAGAUGGCCGAGCGGUUCAAGGCGUAGCAUUGGAACUGCUAUGUAGA
#=GR DS2721 SS (((((((,,<<<___________>>>,<<<<<_______>>>>>,<<<<<

DS2721         CUUUUGUUUACCGAGGGUUCGAAUCCCUCUCUUUCCG
#=GR DS2721 SS <____>>>>>>,<<<<<_______>>>>>))))))):
//
# STOCKHOLM 1.0
#=GF AU Koala

DG9160         GCGUUGGUGGUAUAGUGGUGAGCAUAGCUGCCUUCCAAGCAGUUGACCCG
#=GR DG9160 SS (((((((,,<<-<________>->>,<<<<<_______>>>>>,,,,<<<

DG9160         GGUUCGAUUCCCGGCCAACGCA
#=GR DG9160 SS <<_______>>>>>))))))):
//
# STOCKHOLM 1.0
#=GF AU Koala

DN1540         UCCACAGUAGCUCAGUGGUAGAGCUAUCGGCUGUUAACCGAUCGGUCGCA
#=GR DN1540 SS (((((((,,<<<<_______>>>>,<<<<<_______>>>>>,,,,,<<<

DN1540         GGUUCGAAUCCUGCCUGUGGAGCCA
#=GR DN1540 SS <<_______>>>>>)))))))::::
//
# STOCKHOLM 1.0
#=GF AU Koala

DT1661         GCUGAUAUAGCUCAGUUGGUAGAGCGCACCCUUGGUAAGGGUGAGGUCGG
#=GR DT1661 SS (((((((,,<<<<________>>>>,<<<<<_______>>>>>,,,,,<<

DT1661         CAGUUCGAAUCUGCCUAUCAGCACCA
#=GR DT1661 SS <<<_______>>>>>)))))))::::
//
# STOCKHOLM 1.0
#=GF AU Koala

DT1541         GCCGGUGUAGCUCAAUUGGUAGAGCAACUGACUUGUAAUCAGUAGGUUGG
#=GR DT1541 SS (((((((,,<<<<________>>>>,<<<<<_______>>>>>,,,,,<<

DT1541         GGGUUCAAGUCCUCUUGCCGGCA
#=GR DT1541 SS <<<_______>>>>>))))))):
//
# STOCKHOLM 1.0
#=GF AU Koala

DS4241         GGAUGGAUGUCUGAGCGGUUGAAAGAGUCGGUCUUGAAAACCGAAGUAUU
#=GR DS4241 SS (((((((,,<<<___________>>>,<<<<<_______>>>>>,<<<<<

DS4241         UCUAGGAAUACCGGGGGUUCGAAUCCCUCUCCAUCCG
#=GR DS4241 SS <____>>>>>>,<<<<<_______>>>>>))))))):
//
# STOCKHOLM 1.0
#=GF AU Koala

DN0660         GCCUCCUUAGCUCAGUAGGUAGCAGCGAUGGACUGUUAAUCCAUAGGUCG
#=GR DN0660 SS (((((((,,<<<___________>>>,<<<<<_______>>>>>,,,,,<

DN0660         CAGGUUCGAGCCCUGCAGGAGGCGCCA
#=GR DN0660 SS <<<<_______>>>>>)))))))::::
//
# STOCKHOLM 1.0
#=GF AU Koala

DY1200         GGACAGGUAGCGAAGUGGCUAAACGCUUCUGACUGUAGAUCAGACACCUU
#=GR DY1200 SS (((((((,,<<<___________>>>,<<<<<_______>>>>>,<<<__

DY1200         CAUGGUUUCGGGAGUUCGAAUCUCUCCCUGUCCACCA
#=GR DY1200 SS ___>>>,,,<<<<<_______>>>>>)))))))::::
//
# STOCKHOLM 1.0
#=GF AU Koala

DV5020         CCUCGCAGAGCUUGUCAACCUAAGCAUCUCUUUUACACGGAGAAGAAGUU
#=GR DV5020 SS ((--(((,,<<<<________>>>>,<<<<<_______>>>>>,,,,<<<

DV5020         UGUGAAAUUCGAACUGUUUGGA
#=GR DV5020 SS <<_______>>>>>)))--)):
//
# STOCKHOLM 1.0
#=GF AU Koala

DT2520         GCCUUUUUAGCUCAGUGGUAGAGCAUUGUAUUUGUAAUGCGGUGGUCGUC
#=GR DT2520 SS (((((((,,<<<<_______>>>>,<<<<<_______>>>>>,,,,,<<<

DT2520         GGUUCGAAUCCGACAAAAGGCU
#=GR DT2520 SS <<_______>>>>>))))))):
//
# STOCKHOLM 1.0
#=GF AU Koala

DG2921         GCGGAUAUGGUCGAAUGGUAAAAUUUCUCUUUGCCAAGGAGAAGAUGCGG
#=GR DG2921 SS (((((((,,<<___________>>,<<<<<_______>>>>>,,,,<<<<

DG2921         GUUCGAUUCCCGCUAUCCGCC
#=GR DG2921 SS <_______>>>>>))))))):
//
# STOCKHOLM 1.0
#=GF AU Koala

DD0680         GCCCUGGUGGUGUAGUGGCUAUCAUGCGGGCCUGUCGAGCCCGCGACUCG
#=GR DD0680 SS (((((((,,<<<__________>>>,<<<<<_______>>>>>,,,,<<<

DD0680         GGUUCAAUUCCCGGCCAGGGCG
#=GR DD0680 SS <<_______>>>>>))))))):
//
# STOCKHOLM 1.0
#=GF AU Koala

DH5000         ACCAAAGUAGUUUAAAAAAAACAUUAAUUUGUGGCAUUAGAAUUACCAGU
#=GR DH5000 SS ((((-((,,<<<<_____>>>>,<<<<<_______>>>>>,,,,<<<<<_

DH5000         UAAAACCUGGUCUCUGGUC
#=GR DH5000 SS ______>>>>>))-)))):
//
# STOCKHOLM 1.0
#=GF AU Koala

DD1140         GGCCCCAUAGCGAAGUUGGUUAUCGCGCCUCCCUGUCACGGAGGAGAUCA
#=GR DD1140 SS (((((((,,<<<<_________>>>>,<<<<<_______>>>>>,,,,,<

DD1140         CGGGUUCGAGUCCCGUUGGGGUCGCCA
#=GR DD1140 SS <<<<_______>>>>>)))))))::::
//
# STOCKHOLM 1.0
#=GF AU Koala

DG2641         GCGGGUAUAGUUUAGUGGUAAAACCCUAGCCUUCCAAGCUAACGAUGCGG
#=GR DG2641 SS (((((((,,<<<<_______>>>>,,<<<<_______>>>>,,,,,<<<<

DG2641         GUUCGAUUCCCGCUACCCGCU
#=GR DG2641 SS <_______>>>>>))))))):
//
# STOCKHOLM 1.0
#=GF AU Koala

DG6280         GCGCAAGUGGUUUAGUGGUAAAAUCCAACGUUGCCAUCGUUGGGCCCCCG
#=GR DG6280 SS (((((((,,<<<<_______>>>>,<<<<<_______>>>>>,,,,<<<<

DG6280         GUUCGAUUCCGGGCUUGCGCA
#=GR DG6280 SS <_______>>>>>))))))):
//
# STOCKHOLM 1.0
#=GF AU Koala

DW4070         AAGGGUAUAGUUUAAUUGGUAAAACAGUUGACUUCAAAUCAAUAUAGUGA
#=GR DW4070 SS (((((((,,<<<<________>>>>,<<<<<_______>>>>>,,,,,<<

DW4070         UAGUUCAAUUCUGUCUGCCCUUG
#=GR DW4070 SS <<<_______>>>>>))))))):
//
# STOCKHOLM 1.0
#=GF AU Koala

DD1540         GGUCCGGUAGUUCAGUUGGUUAGAAUGCCUGCCUGUCACGCAGGAGGUCG
#=GR DD1540 SS (((((((,,<<<<_________>>>>,<<<<<_______>>>>>,,,,,<

DD1540         CGGGUUCGAGUCCCGUCCGGACCG
#=GR DD1540 SS <<<<_______>>>>>))))))):
//
# STOCKHOLM 1.0
#=GF AU Koala

DK1350         GCGCCGCUAGCUCAGUUGGUUAGAGCAGCUGACUCUUAAUCAGCGGGUCC
#=GR DK1350 SS (((((((,,<<<<_________>>>>,<<<<<_______>>>>>,,,,,<

DK1350         GGGGUUCGAGUCCCUGGCGGCGCA
#=GR DK1350 SS <<<<_______>>>>>))))))):
//
# STOCKHOLM 1.0
#=GF AU Koala

DL4080         GCUAUUUUGGUGGAAUUGGUAGACACGAUACUCUUAAGAUGUAUUACUUU
#=GR DL4080 SS (((((((,,<<<___________>>>,<<<<_________>>>>,<<<__

DL4080         AUAGUAUGAAGGUUCAAAUCCUUCAAAUAGCA
#=GR DL4080 SS __>>>,,<<<<<_______>>>>>))))))):
//
# STOCKHOLM 1.0
#=GF AU Koala

DK4000         GAGAAUAUUGUUUAAUGGUAAAACAGUUGUCUUUUAAGCAACCCAUGCUU
#=GR DK4000 SS (((((((,,<<<<_______>>>>,<<<<<_______>>>>>,,,,<<<-

DK4000         GGUUCAACUCCAGCUAUUCUCA
#=GR DK4000 SS <<_______>>>>>))))))):
//
# STOCKHOLM 1.0
#=GF AU Koala

DN1500         UCCGCCUUAGCUCAGUUGGUAGAGCGCUUGACUGUUAAUCAGGAUGUCGU
#=GR DN1500 SS (((((((,,<<<<________>>>>,<<<<<_______>>>>>,,,,,<<

DN1500         CAGUUCGAGUCUGACAGGCGGA
#=GR DN1500 SS <<<_______>>>>>)))))))
//
# STOCKHOLM 1.0
#=GF AU Koala

DY3880         AGGAAGGGUCCGUAUGUUGGUUUACGGGUUGAGCUGUAAACUCAAUGGCU
#=GR DY3880 SS (((((((,,<<<<__________>>>>,<<<<<_______>>>>>,<<<<

DY3880         AUGAGGCCGUCGAAGGUUCGAUUCCUUUUCUUCCUA
#=GR DY3880 SS ____>>>>,,,<<<<<_______>>>>>))))))):
//
# STOCKHOLM 1.0
#=GF AU Koala

DC3920         GAUUACGAUGUAAAUGGUUUACCCUUUGACUGCAAAUCUUAAGGAUUAGG
#=GR DC3920 SS (((((((,,<--<______>-->,<--<<_______>>-->,,,,,<<<<

DC3920         UUCGAUUCCUACGUAAUCC
#=GR DC3920 SS _______>>>>))))))):
//
# STOCKHOLM 1.0
#=GF AU Koala

DS6162         GACAUCGUAGCAAAGUGGUCUAAUGCGUCUGACUAGAAAUCAGAUCCCUU
#=GR DS6162 SS (((((((,,<<<___________>>>,<<<<<_______>>>>>,<<<<_

DS6162         CGGGGGCGCAGGUUCGAACCCUGCCGAUGUCG
#=GR DS6162 SS _>>>>,,<<<<<_______>>>>>))))))):
//
# STOCKHOLM 1.0
#=GF AU Koala

DH5760         GUAAACAUAGUUUAAUCAAAACAUUAGAUUGUGAAUCUAACAAUAGAGGC
#=GR DH5760 SS ((((-((,,<<<<_____>>>>,<<<<<_______>>>>>,,,,<<<<<_

DH5760         UCGAAACCUCUUGCUUACC
#=GR DH5760 SS ______>>>>>))-)))):
//
# STOCKHOLM 1.0
#=GF AU Koala

DP4980         CAGGAGAUAGUUUAUUAAAAAUAGUAGCUUUGGGAGUUGUAGAUGCAAGU
#=GR DP4980 SS (((((((,,<<<<_____>>>>,<<<<<_______>>>>>,,,,<<<<<_

DP4980         UUAAUUCUUGUUUUCCUGA
#=GR DP4980 SS ______>>>>>))))))):
//
# STOCKHOLM 1.0
#=GF AU Koala

DS7240         GGAUGGAUGUCUGAGCGGUUGAAAGAGUCGGUCUUGAAAACCGAAGUAUU
#=GR DS7240 SS (((((((,,<<<___________>>>,<<<<<_______>>>>>,<<<<<

DS7240         GAUAGGAAUACCGGGGGUUCGAAUCCCUCUCCAUCCG
#=GR DS7240 SS ______>>>>>,<<<<<_______>>>>>))))))):
//
# STOCKHOLM 1.0
#=GF AU Koala

DR4501         GCAUUCUUAGCUCAGUUGGAUAGAGCAACAACCUUCGAAGUUGAUGGUCA
#=GR DR4501 SS (((((((,,<<<<_________>>>>,,<<<<_______>>>>,,,,,,<

DR4501         CAGGUUCAAAUCCUGUAGGAUGCG
#=GR DR4501 SS <<<<_______>>>>>))))))):
//
# STOCKHOLM 1.0
#=GF AU Koala

DP8040         GGCUCGUUGGUCUAGGGGUAUGAUUCUCGCUUAGGGUGCGAGAGGUCCCG
#=GR DP8040 SS (((((((,,<<<_________>>>,<<<<<_______>>>>>,,,,,<<<

DP8040         GGUUCAAAUCCCGGACGAGCCC
#=GR DP8040 SS <<_______>>>>>))))))):
//
# STOCKHOLM 1.0
#=GF AU Koala

DS2701         GGAGAGAUGGCCGAGCGGUUCAAGGCGUAGCAUUGGAACUGCUAUGUAGA
#=GR DS2701 SS (((((((,,<<<___________>>>,<<<<<_______>>>>>,<<<<<

DS2701         CUUUUGUUUACCGAGGGUUCGAAUCCCUCUCUUUCCG
#=GR DS2701 SS <____>>>>>>,<<<<<_______>>>>>))))))):
//
# STOCKHOLM 1.0
#=GF AU Koala

DI2840         GGGCUAUUAGCUCAGUGGUAGAGCGCGCCCCUGAUAAGGGCGAGGUCUCU
#=GR DI2840 SS (((((((,,<<<<_______>>>>,<<<<<_______>>>>>,,,,,<<<

DI2840         GGUUCAAGUCCAGGAUGGCCCACCA
#=GR DI2840 SS <<_______>>>>>)))))))::::
//
# STOCKHOLM 1.0
#=GF AU Koala

DR1181         GCCCAUGUAGCUCAGUAGGAUAGAGCACGCGCCUUCUAAGCGUGAGGUCG
#=GR DR1181 SS (((((((,,<<<<_________>>>>,<<<<<_______>>>>>,,,,,<

DR1181         GAAGUUCGAGCCUUCUCGUGGGCACCA
#=GR DR1181 SS <<<<_______>>>>>)))))))::::
//
# STOCKHOLM 1.0
#=GF AU Koala

DE2520         GCCCCCAUCGUCUAGAGGCCUAGGACAUCUCCCUUUCACGGAGGCAACGG
#=GR DE2520 SS (((((((,,<<<<_________>>>>,<<<<<_______>>>>>,,,,<<

DE2520         GGAUUCGAAUUCCCCUGGGGGUA
#=GR DE2520 SS <<<_______>>>>>))))))):
//
# STOCKHOLM 1.0
#=GF AU Koala

DS6740         GUGGAAGUGGCGGAGUGGUUAUCGGGCAUGACUAGAAAUCAUGUGGGCUU
#=GR DS6740 SS (((((-(,,,<<<________>>>,,<<<<<_______>>>>>,<<<<__

DS6740         UGCCCGCGCAGGUUCGAAUCCUGCCGUUCACG
#=GR DS6740 SS _>>>>,,<<<<<_______>>>>>)-))))):
//
# STOCKHOLM 1.0
#=GF AU Koala

DM6900         GGGGUGGUGGCGCAGUUGGGCAGCGCGUAGGUCUCAUAAUCCUGAGGUCG
#=GR DM6900 SS (((((((,,<<<<_________>>>>,<<<<_________>>>>,,,,,<

DM6900         AGAGUUCGAGCCUCUCUCACCCCA
#=GR DM6900 SS <<<<_______>>>>>))))))):
//
# STOCKHOLM 1.0
#=GF AU Koala

DE2440         GCCCCCAUCGUCUAGAGGCCUAGGACACCUCCCUUUCACGGAGAAAACGC
#=GR DE2440 SS (((((((,,<<<<_________>>>>,,<<<<_______>>>>,,,,,<<

DE2440         GGAUUCGAAUUCCGCUGGGGGUA
#=GR DE2440 SS <<<_______>>>>>))))))):
//
# STOCKHOLM 1.0
#=GF AU Koala

DK5220         CAUUAAGAAGCUAUGCACCAGCACUAGCCUUUUAAGCUAGAGAGAGGGGA
#=GR DK5220 SS (((((((,,<<<_______>>>,<<<<<_______>>>>>,,,,,<<<<_

DK5220         CACCCUCCCCCUUAAUGA
#=GR DK5220 SS ______>>>>))))))):
//
# STOCKHOLM 1.0
#=GF AU Koala

DF0660         GCCAAGGUAGUUCAGCCUGGGAGAACGCUGGACUGAAGAUCCAGUUGUCG
#=GR DF0660 SS (((((((,,<<<<_________>>>>,<<<<<_______>>>>>,,,,,<

DF0660         GGUGUUCGAAUCACCCCCUUGGCA
#=GR DF0660 SS <<<<_______>>>>>))))))):
//
# STOCKHOLM 1.0
#=GF AU Koala

DS1250         GGAAGUAUACCCAAGUCUCGGUUGAAGGGGGCGGUCUCGAAAACCGUUAG
#=GR DS1250 SS (((((((,,<<<______________>>>,<<<<<_______>>>>>,,,

DS1250         AUGGAGUAAUCCAUGCAAGAGUUCGAAUCUCUUUACUUCCGCCA
#=GR DS1250 SS <<<<<____>>>>>,,<<<<<_______>>>>>)))))))::::
//
# STOCKHOLM 1.0
#=GF AU Koala

DE9990         UCCCUGGUGGUCUAGUGGCUAGGAUUCGGCGCUUUCACCGCCGCGCCCCG
#=GR DE9990 SS (-(((((,,<<<<________>>>>,<<<<<_______>>>>>,,,,<<<

DE9990         GGUUCGAUUCCCGGCCAGGAAU
#=GR DE9990 SS <<_______>>>>>)))))-):
//
# STOCKHOLM 1.0
#=GF AU Koala

DL9162         GUCAGGAUGGCCGAGCGGUCUAAGGCGCUGCGUUCAGGUCGCAGUCUCCC
#=GR DL9162 SS (((((((,,<<<___________>>>,<<<<<_______>>>>>,<<<<_

DL9162         CUGGAGGCGUGGGUUCGAAUCCCACUCCUGACA
#=GR DL9162 SS __>>>>,,<<<<<_______>>>>>))))))):
//
# STOCKHOLM 1.0
#=GF AU Koala

DS3240         GGAGAGAUGGCUGAGUGGACUAAAGCGUUGGAUUGCUAAUCCAUUGUACG
#=GR DS3240 SS (((((((,,<<<___________>>>,,<<<<_______>>>>,,<<<<<

DS3240         AGUUAAUCGUACCGAGGGUUCGAAUCCCUCUCUUUCCC
#=GR DS3240 SS <_____>>>>>>,<<<<<_______>>>>>))))))):
//
# STOCKHOLM 1.0
#=GF AU Koala

DT2600         GCCCUUUUAACUCAGUGGUAGAGUAACGCCAUGGUAGGGCGUAAGUCAUC
#=GR DT2600 SS (((((((,,<<<<_______>>>>,<<<<<_______>>>>>,,,,,<<<

DT2600         GGUUCAAAUCUGAUAAAGGGCU
#=GR DT2600 SS <<_______>>>>>))))))):
//
# STOCKHOLM 1.0
#=GF AU Koala

DY5000         GAUUGGGUGGCAGAUAGGGAUGCACUAGAUUGUAAAUCUAGGUAGGAAGG
#=GR DY5000 SS (((((((,,<<<________>>>,<<<<<_______>>>>>,,,,<<<<<

DY5000         UUCAAGUCCUUUCCUGGUCA
#=GR DY5000 SS _______>>>>>))))))):
//
# STOCKHOLM 1.0
#=GF AU Koala

DL4020         AUGACUAUGGCGGAAUUGGUAGACGCGAUUAGUUUAGGUCUAAUUUAUUU
#=GR DL4020 SS (((((((,,<<<___________>>>,<<<<<_______>>>>>,<<<<_

DL4020         UUAAUAAUAUGGGUUCAAAUCCCAUUAGUCAUA
#=GR DL4020 SS __>>>>,,<<<<<_______>>>>>))))))):
//
# STOCKHOLM 1.0
#=GF AU Koala

DK4500         GGGUGUAUAGCUCAGUUGGUAGAGCAAUAGGCUUUUAACUUAAAGGUCGC
#=GR DK4500 SS (((((((,,<<<<________>>>>,,<<<<_______>>>>,,,,,,<<

DK4500         AGGUUCAAGUCCUGCUAUACCCA
#=GR DK4500 SS <<<_______>>>>>))))))):
//
# STOCKHOLM 1.0
#=GF AU Koala

DF1140         GGUCGUGUAGCUCAGUCGGUAGAGCAGCAGACUGAAGCUCUGCGUGUCGG
#=GR DF1140 SS (((((((,,<<<<________>>>>,<<<<<_______>>>>>,,,,,<<

DF1140         CGGUUCAAUUCCGUCCACGACCACCA
#=GR DF1140 SS <<<_______>>>>>)))))))::::
//
# STOCKHOLM 1.0
#=GF AU Koala

DA1260         GGGCCCGUAGCUCAGCUGGGAGAGCACCUGCCUUGCACGCAGGGGGUCGA
#=GR DA1260 SS (((((((,,<<<<________>>>>,<<<<<_______>>>>>,,,,,<<

DA1260         CGGUUCGAUCCCGUUCGGGUCCACCA
#=GR DA1260 SS <<<_______>>>>>)))))))::::
//
# STOCKHOLM 1.0
#=GF AU Koala

DX1340         CGCGGGGUGGAGCAGCUCGGUAGCUCGCUGGGCUCAUAACUCAGAGGUCG
#=GR DX1340 SS :((((((,,<<<<_________>>>>,<<<<<_______>>>>>,,,,,<

DX1340         CAGGUUCAAAUCCUGUCCCCGCUA
#=GR DX1340 SS <<<<_______>>>>>))))))::
//
# STOCKHOLM 1.0
#=GF AU Koala

DM4701         GGUAAAGUGGUCUAAUAUUAGGAUAUAGGGCUCAUGCCCCUAAGGCGCCA
#=GR DM4701 SS (((((((,,<<<<_______>>>>,<<<<<_______>>>>>,,,,<<<<

DM4701         CGCGUAAUGGCCUUUAUCU
#=GR DM4701 SS _______>>>>))))))):
//
# STOCKHOLM 1.0
#=GF AU Koala

DY3760         GAAGUAAUGGCUGAGUGGUUAAAGCGGCAGACUGUAAAUCUGUUGGUAGU
#=GR DY3760 SS (((((((,,<<<__________>>>,<<<<<_______>>>>>,<<<___

DY3760         ACCGUCGUUGGUUCGAAUCCAACUUACUUCA
#=GR DY3760 SS >>>,,,<<<<<_______>>>>>))))))):
//
# STOCKHOLM 1.0
#=GF AU Koala

DN6280         GACUCCAUGGCCAAGUUGGUUAAGGCGUGCGACUGUUAAUCGCAAGAUCG
#=GR DN6280 SS (((((((,,<<<___________>>>,<<<<<_______>>>>>,,,,,<

DN6280         UGAGUUCAACCCUCACUGGGGUCG
#=GR DN6280 SS <<<<_______>>>>>))))))):
//
# STOCKHOLM 1.0
#=GF AU Koala

DQ4700         UAUAAAGAAGUAUUGUGGUACGUAGGACUUUGAUCCCUAAAGAGAAAGUU
#=GR DQ4700 SS (((((((,,<<<<____>>>>,<<<<_________>>>>,,,,<<<<<__

DQ4700         AAAGCUUUUCUUUAUAA
#=GR DQ4700 SS ____>>>>>))))))):
//
# STOCKHOLM 1.0
#=GF AU Koala

DY3360         GGGUCGAUGCCCGAGCGGUUAAUGGGGACGGACUGUAAAUUCGUUGGCAA
#=GR DY3360 SS (((((((,,<<<<_________>>>>,<<<<<_______>>>>>,<<<<_

DY3360         UAUGUCUACGCUGGUUCAAAUCCAGCUCGGCCCA
#=GR DY3360 SS __>>>>,,,<<<<<_______>>>>>))))))):
//
# STOCKHOLM 1.0
#=GF AU Koala

DP1560         CGGGGUAUGGCGCAGUCUGGUAGCGCGCACCCUUGGGGUGGGUGAGGCCG
#=GR DP1560 SS (((((((,,<<<<_________>>>>,<<<<<_______>>>>>,,,,,<

DP1560         UGGGUUCAAAUCCCGCUACUCCGACCA
#=GR DP1560 SS <<<<_______>>>>>)))))))::::
//
# STOCKHOLM 1.0
#=GF AU Koala

DK5880         CACUGUAAAGCUAACUUAGCAUUAACCUUUUAAGUUAAAGAUUAAGAGAA
#=GR DK5880 SS (((((((,,<<<<___>>>>,<<<<<_______>>>>>,,,,,<<<<<__

DK5880         CCAACACCUCUUUACAGUGA
#=GR DK5880 SS _______>>>>>))))))):
//
# STOCKHOLM 1.0
#=GF AU Koala

DV2600         AGGGAUAUAACUCAGCGGUAGAGUAUCACCUUGACGUGGUGGAAGUCAUC
#=GR DV2600 SS (((((((,,<<<<_______>>>>,<<<<<_______>>>>>,,,,,<<<

DV2600         AGUUCGAACCUGAUUAUCCCUA
#=GR DV2600 SS <<_______>>>>>))))))):
//
# STOCKHOLM 1.0
#=GF AU Koala

DR6161         GCCCGUUUAGCAAAGUUGGAAUUGCGGCAGCCUUCUAAGCUGCAGGUCGU
#=GR DR6161 SS (((((((,,<<<<________>>>>,<<<<<_______>>>>>,,,,,<<

DR6161         GGGAUCGAGACCCACAAUGGGUG
#=GR DR6161 SS <<<_______>>>>>))))))):
//
# STOCKHOLM 1.0
#=GF AU Koala

DT1540         GCUUCCAUAGCUCAGCAGGUAGAGCACUUCCAUGGUAAGGAAGAGGUCAG
#=GR DT1540 SS (((((((,,<<<<________>>>>,<<<<<_______>>>>>,,,,,<<

DT1540         CGGUUCGAGCCCGCUUGGAAGCU
#=GR DT1540 SS <<<_______>>>>>))))))):
//
# STOCKHOLM 1.0
#=GF AU Koala

DS9993         GUAGUCGUGGCCGAGUGGUUAAGGCGAUGGACUUGAAAUCCAUUGGGGUU
#=GR DS9993 SS (((((((,,<<<__________>>>,<<<<<_______>>>>>,<<<<__

DS9993         UCCCCGCGCAGGUUCGAAUCCUGUCGGCUACG
#=GR DS9993 SS _>>>>,,<<<<<_______>>>>>))))))):
//
# STOCKHOLM 1.0
#=GF AU Koala

DS9991         GUAGUCGUGGCCGAGUGGUUAAGGCGAUGGACUAGAAAUCCAUUGGGGUU
#=GR DS9991 SS (((((((,,<<<__________>>>,<<<<<_______>>>>>,<<<<__

DS9991         UCCCCACGCAGGUUCGAAUCCUGCCGACUACG
#=GR DS9991 SS _>>>>,,<<<<<_______>>>>>))))))):
//
# STOCKHOLM 1.0
#=GF AU Koala

DE5220         GUUCCCGUAGUUGAGAACAACAAUGGCUUUUCAAGCCGUAGUCCUUGGGG
#=GR DE5220 SS (((((((,,<<<<____>>>>,<<<<<_______>>>>>,,,,<<<<<__

DE5220         UCUAACCAAGCGGGAAUA
#=GR DE5220 SS _____>>>>>))))))):
//
# STOCKHOLM 1.0
#=GF AU Koala

DH3880         GGUGGGUGUAGUUCAAAGGUAGAACAGCUGUAUGUGGCAUAGUAUAUCCU
#=GR DH3880 SS :(((((((,,<<<<_______>>>>,<<<<<_______>>>>>,,,,<<<

DH3880         AGUUCAAUUCUAGGUAUCCACC
#=GR DH3880 SS <<_______>>>>>))))))):
//
# STOCKHOLM 1.0
#=GF AU Koala

DV1660         GGGUGAUUAGCUCAGCUGGGAGAGCACCUCCCUUACAAGGAGGGGGUCGG
#=GR DV1660 SS (((((((,,<<<<________>>>>,<<<<<_______>>>>>,,,,,<<

DV1660         CGGUUCGAUCCCGUCAUCACCCACCA
#=GR DV1660 SS <<<_______>>>>>)))))))::::
//
# STOCKHOLM 1.0
#=GF AU Koala

DL4050         GCUACUUUGGUGGAAAUGGUAGACACGACACUCUUAAGAUGUGUUAUCGC
#=GR DL4050 SS (((((((,,<<<___________>>>,<<<<_________>>>>,<<<__

DL4050         AAGAUAUGAAGGUUCAAAUCCUUUAAGUAGUA
#=GR DL4050 SS __>>>,,<<<<<_______>>>>>))))))):
//
# STOCKHOLM 1.0
#=GF AU Koala

DQ4080         UGAGUCGUAGACUAAUAGGUAAGUUACCAAAAUUUGAGUUUGGAGUUGUU
#=GR DQ4080 SS (((((((,,<<<<________>>>>,<<<<<_______>>>>>,,,,<<<

DQ4080         UGUUCGAAUCAAACCGAUUCAA
#=GR DQ4080 SS <<_______>>>>>))))))):
//
# STOCKHOLM 1.0
#=GF AU Koala

DC4000         GGAGAUGUUGUUUUAAGGUUAAACUAUUAGAUUGCAAAUCUACUUAUUAA
#=GR DC4000 SS (((((((,,<<<<_______>>>>,,,<<<<_______>>>>,,,,,,<<

DC4000         GAGUUCGAUUCUCUUCAUCUCUU
#=GR DC4000 SS <<<_______>>>>>))))))):
//
# STOCKHOLM 1.0
#=GF AU Koala

DA6160         GGGGAAGUAGCUCAGAUGGUAGAGCGCUCGCUUAGCAUGCGAGAGGUAAA
#=GR DA6160 SS (((((((,,<<<<________>>>>,<<<<<_______>>>>>,,,,,<<

DA6160         GGGUUCGAUACCCUUCUUCCUCA
#=GR DA6160 SS <<<_______>>>>>))))))):
//
# STOCKHOLM 1.0
#=GF AU Koala

DV3880         AAGAAAUUAGCUCAGUUGGUAGAGCGUUCGUUUUACACACGAAGGUCAGG
#=GR DV3880 SS (((((((,,<<<<________>>>>,<<<<<_______>>>>>,,,,<<<

DV3880         UGUUCAAAUCACCUAUUUCUUA
#=GR DV3880 SS <<_______>>>>>))))))):
//
# STOCKHOLM 1.0
#=GF AU Koala

DK5080         CCUUAAUUAGCUUAUUUAAAGCUUUAGACUCUUAAUUUAAAGAAAUUAGC
#=GR DK5080 SS (((((((,,<<<<_____>>>>,<<<<<_______>>>>>,,,,<-<<<_

DK5080         UAAUACCUAUUAUUAAGGA
#=GR DK5080 SS ______>>>->))))))):
//
# STOCKHOLM 1.0
#=GF AU Koala

DY3840         GAGGUGGUGGCUGAAUGGUUAAAGCGGUAGACUGUAAAUCUAUUGGGAUU
#=GR DY3840 SS (((((((,,<<<__________>>>,<<<<<_______>>>>>,<<<__>

DY3840         CCGUCGCCGGUUCGAUUCCGGUCCACCUCA
#=GR DY3840 SS >>,,,<<<<<_______>>>>>))))))):
//
# STOCKHOLM 1.0
#=GF AU Koala

DK1660         GGGUCGUUAGCUCAGUUGGUAGAGCAGUUGACUUUUAAUCAAUUGGUCGC
#=GR DK1660 SS (((((((,,<<<<________>>>>,<<<<<_______>>>>>,,,,,<<

DK1660         AGGUUCGAAUCCUGCACGACCCACCA
#=GR DK1660 SS <<<_______>>>>>)))))))::::
//
# STOCKHOLM 1.0
#=GF AU Koala

DA2590         GGGGGUAUAGCUCAGUUGGUAGAGCGCUGCCUUUGCAAGGCAGUGGUCAG
#=GR DA2590 SS (((((((,,<<<<________>>>>,<<<<<_______>>>>>,,,,,<<

DA2590         CGGUUCGAGUCCGCUUACCUCCA
#=GR DA2590 SS <<<_______>>>>>))))))):
//
# STOCKHOLM 1.0
#=GF AU Koala

DH1740         GGUGGCUAUAGCUCAGUUGGUAGAGUCCCGGAUUGUGAUUCCGGUUGUCG
#=GR DH1740 SS :(((((((,,<<<<________>>>>,<<<<<_______>>>>>,,,,,<

DH1740         CGAGUUCAAGCCUCGUUAGCCACCCCA
#=GR DH1740 SS <<<<_______>>>>>)))))))::::
//
# STOCKHOLM 1.0
#=GF AU Koala

DC1540         GGCGGCAUAGCCAAGUGGUAAGGCAGAGGUCUGCAAAACCUUUAUCCCCG
#=GR DC1540 SS (((((((,,<<<_________>>>,<<<<<_______>>>>>,,,,<<<<

DC1540         GUUCGAAUCCGGGUGUCGCCUCCA
#=GR DC1540 SS <_______>>>>>)))))))::::
//
# STOCKHOLM 1.0
#=GF AU Koala

DN5160         UAGAAUGAAGCUCGCUGGAUAGAGUGUUUAGCUGUUAACUAAAAUAUUAC
#=GR DN5160 SS (((((((,,<<<<________>>>>,<<<<<_______>>>>>,,,,,<<

DN5160         GGGAUCGAGGCCCGUCAUUCUAG
#=GR DN5160 SS <<<_______>>>>>))))))):
//
# STOCKHOLM 1.0
#=GF AU Koala

DT2640         GCCCUUUUAACUCAGUGGUAGAGUAAUGCCAUGGUAAGGCAUAAGUCAUC
#=GR DT2640 SS (((((((,,<<<<_______>>>>,<<<<<_______>>>>>,,,,,<<<

DT2640         GGUUCAAAUCCGAUAAAGGGCU
#=GR DT2640 SS <<_______>>>>>))))))):
//
# STOCKHOLM 1.0
#=GF AU Koala

DL5600         ACUUUUAAAGGAUAGUAGUUAUCCAUUGGUCUUAGGAGCCAAAAACAUUG
#=GR DL5600 SS (((((((,,<<<<_______>>>>,<<<<<_______>>>>>,,,,,<<<

DL5600         GUGCAACUCCAAAUAAAAGUA
#=GR DL5600 SS <_______>>>>,))))))):
//
# STOCKHOLM 1.0
#=GF AU Koala

DA3880         GGGGCUAUAGUUUAACUGGUAAAACGGCGAUUUUGCAUAUCGUUAUUUCA
#=GR DA3880 SS ((((-((,,<<<<________>>>>,<<<<<_______>>>>>,,,,<<<

DA3880         GGAUCGAGUCCUGAUAACUCCA
#=GR DA3880 SS <<_______>>>>>))-)))):
//
# STOCKHOLM 1.0
#=GF AU Koala

DL3200         GCCUUGGUGGUGAAAUGGUGGUAGACACGCGAGACUCAAAAUCUCGUGCU
#=GR DL3200 SS (((((((,,<<<_____________>>>,<<<<<_______>>>>>,<<<

DL3200         AAACAGCGAGGAGGUUCGAGUCCUCUUCAAGGCA
#=GR DL3200 SS ____>>>,,<<<<<_______>>>>>))))))):
//
# STOCKHOLM 1.0
#=GF AU Koala

DG3880         ACGGCUAUAAGUUAAUGGUAGACUACUUAGCUACCACCUAAGAUGUGUCG
#=GR DG3880 SS (((((((,,<<<<_______>>>>,<<<<<_______>>>>>,,,,<<<<

DG3880         AUUCGAAUUCGACUAGCCGUA
#=GR DG3880 SS <_______>>>>>))))))):
//
# STOCKHOLM 1.0
#=GF AU Koala

DL1200         GCCCAAGUGGCGGAAUGGUAGACGCAUGGGAUUUAAGAUCCCACGCUAGC
#=GR DL1200 SS (((((((,,<<<__________>>>,<<<<<_______>>>>>,<<<<__

DL1200         AAUAGCGUGCCGGUUCAAGUCCGGCUUUGGGCACCA
#=GR DL1200 SS __>>>>,,<<<<<_______>>>>>)))))))::::
//
# STOCKHOLM 1.0
#=GF AU Koala

DM2610         ACCUACUUAACUCAGUGGUUAGAGUACUGCUUUCAUACGGCGGGAGGCAU
#=GR DM2610 SS (((((((,,<<<<________>>>>,<<<<<_______>>>>>,,,,,<<

DM2610         UGGUUCAAAUCCAAUAGUAGGUA
#=GR DM2610 SS <<<_______>>>>>))))))):
//
# STOCKHOLM 1.0
#=GF AU Koala

DA7740         GGGGAUGUAGCUCAGAUGGUAGAGCGCUCGCUUAGCAUGUGAGAGGUACG
#=GR DA7740 SS (((((((,,<<<<________>>>>,<<<<<_______>>>>>,,,,,<<

DA7740         GGGAUCGAUGCCCCGCAUCUCCA
#=GR DA7740 SS <<<_______>>>>>))))))):
//
# STOCKHOLM 1.0
#=GF AU Koala

DA6740         GGGGAUGUAGCUCAUAUGGUAGAGCGCUCGCUUUGCAUGCGAGAGGCACA
#=GR DA6740 SS (((((((,,<<<<________>>>>,<<<<<_______>>>>>,,,,,<<

DA6740         GGGUUCGAUUCCCUGCAUCUCCA
#=GR DA6740 SS <<<_______>>>>>))))))):
//
# STOCKHOLM 1.0
#=GF AU Koala

DR2740         GGGCCUGUAGAUCAGAGGAUUAGAGCACGUGGCUACGAACCACGGUGUCG
#=GR DR2740 SS ((((--(,,<-<<_________>>->,<<<<<_______>>>>>,,,,,,

DR2740         UGGGUUCGAAUCCCUGCUCGCCCA
#=GR DR2740 SS ,<<<_______>>>,,)--)))):
//
# STOCKHOLM 1.0
#=GF AU Koala

DP5120         CGGGAGAGAAUUUAAAUUAGAAUGUUGGCUUUGGGGGUCAAUAGUGGAGG
#=GR DP5120 SS (((((((,,<<<<______>>>>,<<<<<_______>>>>>,,,,<<<<<

DP5120         UUUGAGUCCUUCUUUCUCGA
#=GR DP5120 SS _______>>>>>))))))):
//
# STOCKHOLM 1.0
#=GF AU Koala

DG4980         CUUUAUUAGUAUAAUUAGUAUAUUUGAUUUCCAAUCAAAAGGGCUUUGUU
#=GR DG4980 SS ((((((,,,<<<<_____>>>><<<<<_______>>>>>,,,,<<<<<__

DG4980         AAGAAUCAAAGAUGGAGU
#=GR DG4980 SS ______>>>>>)))))):
//
# STOCKHOLM 1.0
#=GF AU Koala

DL9160         GUCAGGAUGGCCGAGCGGUCUAAGGCGCUGCGUUCAGGUCGCAGUCUCCC
#=GR DL9160 SS (((((((,,<<<___________>>>,<<<<<_______>>>>>,<<<-<

DL9160         CUAGAGAGGCGUGGGUUCGAAUCCCACUCCUGACA
#=GR DL9160 SS ___>->>>,,<<<<<_______>>>>>))))))):
//
# STOCKHOLM 1.0
#=GF AU Koala

DG1540         GCGGGUGUAGUUUAGUGGUAAAACCUCAGCCUUCCAAGCUGAUGUCGUGG
#=GR DG1540 SS (((((((,,<<<<_______>>>>,<<<<<_______>>>>>,,,,<<<<

DG1540         GUUCGAUUCCCAUCACCCGCUCCA
#=GR DG1540 SS <_______>>>>>)))))))::::
//
# STOCKHOLM 1.0
#=GF AU Koala

DA1620         GGGGCUGUAGCUCAGUUGGGAGAGCACCUGCUUUGCAAGCAGGGGGUCAU
#=GR DA1620 SS (((((((,,<<<<________>>>>,<<<<<_______>>>>>,,,,,<<

DA1620         CGGUUCGAGACCGGUCAGCUCCACCA
#=GR DA1620 SS <<<_______>>>>>)))))))::::
//
# STOCKHOLM 1.0
#=GF AU Koala

DM1660         GGCUACGUAGCUCAGUUGGUUAGAGCACAUCACUCAUAAUGAUGGGGUCA
#=GR DM1660 SS (((((((,,<<<<_________>>>>,<<<<<_______>>>>>,,,,,<

DM1660         CAGGUUCGAAUCCCGUCGUAGCCACCA
#=GR DM1660 SS <-<<_______>>->>)))))))::::
//
# STOCKHOLM 1.0
#=GF AU Koala

DR3321         GCGUCCAUUGUCUAAUGGAUAGGACAGAGGUCUUCUAAACCUUUGGUAUA
#=GR DR3321 SS (((((((,,<<<<________>>>>,<<<<<_______>>>>>,,,,<<<

DR3321         GGUUCAAGUCCUAUUGGACGCA
#=GR DR3321 SS <<_______>>>>>))))))):
//
# STOCKHOLM 1.0
#=GF AU Koala

DV1662         GCGUUCAUAGCUCAGUUGGUUAGAGCACCACCUUGACAUGGUGGGGGUCG
#=GR DV1662 SS (((((((,,<<<<_________>>>>,<<<<<_______>>>>>,,,,,<

DV1662         UUGGUUCGAGUCCAAUUGAACGCACCA
#=GR DV1662 SS <<<<_______>>>>>)))))))::::
//
# STOCKHOLM 1.0
#=GF AU Koala

DY1140         GGAGGGGUAGCGAAGUGGCUAAACGCGGGUGGCUGUAACCCACUUCCUUA
#=GR DY1140 SS (((((((,,<<<___________>>>,<<<<<_______>>>>>,<<___

DY1140         CGGUUCGGGGGUUCGAAUCCCUCCCCCUCCACCA
#=GR DY1140 SS _>>,,,<<<<<_______>>>>>)))))))::::
//
# STOCKHOLM 1.0
#=GF AU Koala

DP9160         GGCUCGUUGGUCUAGGGGUAUGAUUCUCGCUUCGGGUGCGAGAGGUCCCG
#=GR DP9160 SS (((((((,,<<<_________>>>,<<<<<_______>>>>>,,,,,<<<

DP9160         GGUUCAAAUCCCGGACGAGCCC
#=GR DP9160 SS <<_______>>>>>))))))):
//
# STOCKHOLM 1.0
#=GF AU Koala

DX4960         AAAAAGAUAAGCUAACUAAGCUACUGGGUUCAUACCCCAUUUAUAAAGGU
#=GR DX4960 SS (((((((,,<<<<_____>>>>,,<<<<_______>>>>,,,,,<<<<<_

DX4960         UUUAAUCCUUUUCUUUUUA
#=GR DX4960 SS ______>>>>>))))))):
//
# STOCKHOLM 1.0
#=GF AU Koala

DT1821         GCUCAUGUAGCUCAGUUGGUAGAGCACACCCUUGGUAAGGGUGAGGUCAG
#=GR DT1821 SS (((((((,,<<<<________>>>>,<<<<<_______>>>>>,,,,,<<

DT1821         CGGUUCAAAUCCGCUCAUGAGCUCCA
#=GR DT1821 SS <<<_______>>>>>)))))))::::
//
# STOCKHOLM 1.0
#=GF AU Koala

DL5121         GCUUUUAAAGGAAAACAGUCUAUCCGCUGGUCUUAGGAACCAGAAACUCU
#=GR DL5121 SS (((((((,,<<<__________>>>,<<<<<_______>>>>>,,,,,<<

DL5121         UGGUGCAAAUCCAAGUAAAAGCU
#=GR DL5121 SS <<<_______>>>>>))))))):
//
# STOCKHOLM 1.0
#=GF AU Koala

DQ0220         UGGGAAUUAGCCAAGUUGGUAAGGCAUAGCACUUUGACUGCUAGAUGCAA
#=GR DQ0220 SS (((((((,,<<<__________>>>,<<<<<_______>>>>>,,,,,<<

DQ0220         AGGUUCGAGUCCUUUAUUCCCAG
#=GR DQ0220 SS <<<_______>>>>>))))))):
//
# STOCKHOLM 1.0
#=GF AU Koala

DM7740         AGCAGAGUGGCGCAGUGGAAGCGUGCUGGUCCCAUAACCCAGAGGUCCGA
#=GR DM7740 SS (((((((,,<<<<_______>>>>,<<<<_________>>>>,,,,,<<<

DM7740         GGAUCGAAACCUUGCUCUGCUA
#=GR DM7740 SS <<_______>>>>>))))))):
//
# STOCKHOLM 1.0
#=GF AU Koala

DL2720         GGGGAUAUGGCGAAAUCGGUAGACGCUACGGACUUAAAAUCCGUCGACUU
#=GR DL2720 SS (((((((,,<<<___________>>>,<<<<<_______>>>>>,<<<<<

DL2720         UAUAAGUCGUGAGGGUUCAAGUCCCUCUAUCCCCA
#=GR DL2720 SS ___>>>>>,,<<<<<_______>>>>>))))))):
//
# STOCKHOLM 1.0
#=GF AU Koala

DN0680         GCCGCCGUAGCUCAGUAGGUAGGAGCGCUCGGCUGUUAACCGAGUGGUCG
#=GR DN0680 SS (((((((,,<<<<_________>>>>,<<<<<_______>>>>>,,,,,<

DN0680         CAGGUUCGAGUCCUGCCGGCGGCG
#=GR DN0680 SS <<<<_______>>>>>))))))):
//
# STOCKHOLM 1.0
#=GF AU Koala

DL0440         GCAGGGAUAGCCAAGUUUGGCCAACGGCGCAGCGUUCAGGGCGCUGUCCC
#=GR DL0440 SS (((((((,,<<<_____________>>>,<<<<<_______>>>>>,<<<

DL0440         GUAGGGGUCCGCAGGUUCAAAUCCUGCUCCCUGCA
#=GR DL0440 SS ____>>>,,,<<<<<_______>>>>>))))))):
//
# STOCKHOLM 1.0
#=GF AU Koala

DC5080         GGUUUUGUAGUGUAUCAUUUCGGAUUGCAAAUCCUAGAUGCAACUAGGAC
#=GR DC5080 SS (((((((,,<<<___>>>,<-<<<_______>>>->,,,<<<<<______

DC5080         GUUGCCAAAGCUU
#=GR DC5080 SS >>>>>))))))):
//
# STOCKHOLM 1.0
#=GF AU Koala

DA2540         GGGGGUAUAGCUCAGUUGGUAGAGCGCUGCCUUUGCACGGCAGAUGUCAG
#=GR DA2540 SS (((((((,,<<<<________>>>>,<<<<<_______>>>>>,,,,,<<

DA2540         GGGUUCGAGUCCCCUUACCUCCA
#=GR DA2540 SS <<<_______>>>>>))))))):
//
# STOCKHOLM 1.0
#=GF AU Koala

DQ1140         UGGGCUAUAGCCAAGCGGUAAGGCAAGGGACUUUGACUCCCUCAUGCGCC
#=GR DQ1140 SS (((((((,,<<<_________>>>,<<<<<_______>>>>>,,,,,<<-

DQ1140         GGUUCGAAUCCUGCUAGCCCAACCA
#=GR DQ1140 SS <<_______>>->>)))))))::::
//
# STOCKHOLM 1.0
#=GF AU Koala

DA5000         GUGGACUUAGUUUAAAAGAUAAAACAAUUGAUUUGCAAUCAGUAACUCCA
#=GR DA5000 SS (((((((,,<<<<________>>>>,<<<<<_______>>>>>,,,,<<-

DA5000         AGUUUAACUCUCGGAGUCCACA
#=GR DA5000 SS <<_______>>->>))))))):
//
# STOCKHOLM 1.0
#=GF AU Koala

DH1541         GGCGGUUGUGGCGAAGUGGUUAACGCACCAGAUUGUGGCUCUGGCAUUCG
#=GR DH1541 SS :(((((((,,<<<__________>>>,<<<<<_______>>>>>,,,,,<

DH1541         UGGGUUCGAUUCCCAUCAAUCGCCCCA
#=GR DH1541 SS <<<<_______>>>>>)))))))::::
//
# STOCKHOLM 1.0
#=GF AU Koala

DM0680         GGGCCCAUAAGCUUAGCCAGGUAGAGCGCCCGGCUCAUAACCGGGCGGUC
#=GR DM0680 SS (((((((,,,<<<<_________>>>>,<<<<<_______>>>>>,,,,,

DM0680         AUGGGUUCGAAUCCCAUUGGGCCCA
#=GR DM0680 SS <<<<<_______>>>>>))))))):
//
# STOCKHOLM 1.0
#=GF AU Koala

DI0220         GGCCCUGUAGCUCAAUGGUUAGCAGCAGUCCCCUCAUAAGGGAAAGGUUA
#=GR DI0220 SS (((((-(,,<<<___________>>>,,<<<<_______>>>>,,,,,,<

DI0220         CCAGUUCAAAUCUGGUCUGGGUCA
#=GR DI0220 SS <<<<_______>>>>>)-))))):
//
# STOCKHOLM 1.0
#=GF AU Koala

DF4700         GAUACGGUAGCUUAAUUAAAGCGUCUCAUUGAAAAUGAGGAAGAUGGUAC
#=GR DF4700 SS (((((((,,<<<<_____>>>>,<<<<<_______>>>>>,,,,,<<<<<

DF4700         UUUAGUACCUUGUGUCA
#=GR DF4700 SS ____>>>>>))))))):
//
# STOCKHOLM 1.0
#=GF AU Koala

DF4500         GUUUAGAUAGCUCAGGUGGUUAGAGCAAAGGACUGAAAAUCCUUGUGUCA
#=GR DF4500 SS (((((((,,<<<<_________>>>>,<<<<<_______>>>>>,,,,,<

DF4500         GUGGUUCGAAUCCACUUCUAAACA
#=GR DF4500 SS <<<<_______>>>>>))))))):
//
# STOCKHOLM 1.0
#=GF AU Koala

DI2620         GGGCUAUUAGCUCAGCGGUAGAGCGCGCGCCCCUGAUAAGGGCGAGGUCU
#=GR DI2620 SS (((((((,,<<-<_________>->>,<<<<<_______>>>>>,,,,,<

DI2620         CUGGUUCAAAUCCAGGAUAGCCCA
#=GR DI2620 SS <<<<_______>>>>>))))))):
//
# STOCKHOLM 1.0
#=GF AU Koala

DM2520         GGCUCAGUAGCUCAGAGGAUAGAGCAGGGGAUUCAUAAGCCCUUGGUCAC
#=GR DM2520 SS (((((((,,<<<<________>>>>,<<<<_________>>>>,,,,,<<

DM2520         AGGUUCAAAUCUUGUCUGAGCCA
#=GR DM2520 SS <<<_______>>>>>))))))):
//
# STOCKHOLM 1.0
#=GF AU Koala

DT2460         GCUUGCUUAGCUCAAUUCGGUAGAGCUUUGGUUUUGUAAACCAAAGGUUA
#=GR DT2460 SS (((((((,,<<<<_________>>>>,<<<<<_______>>>>>,,,,,<

DT2460         UCGGUUCAAGUCCGAUAGCAAGCU
#=GR DT2460 SS <<<<_______>>>>>))))))):
//
# STOCKHOLM 1.0
#=GF AU Koala

DS1231         GGAGGAAUACCCAAGAGGCUGAAGGGAUCGGUCUUGAAAACCGACAGGGU
#=GR DS1231 SS (((((((,,<<<___________>>>,<<<<<_______>>>>>,,<<-<

DS1231         GUAAAAGCCGCGGGGGUUCAAAUCCCUCUUCCUCCGCCA
#=GR DS1231 SS _____>->>,,<<<<<_______>>>>>)))))))::::
//
# STOCKHOLM 1.0
#=GF AU Koala

DS6322         GUCACUAUGUCCGAGUGGUUAAGGAGUUAGACUCGAAAUCUAAUGGGCUC
#=GR DS6322 SS (((((((,,<<<__________>>>,<<<<<_______>>>>>,<<<<__

DS6322         UGCCCGCGCAGGUUCAAAUCCUGCUGGUGACG
#=GR DS6322 SS _>>>>,,<<<<<_______>>>>>))))))):
//
# STOCKHOLM 1.0
#=GF AU Koala

DF2520         GCUGGGAUAGCUCAGUUGGUAGAGCGGAGGACUGAAAAUCCUUGUGUCAC
#=GR DF2520 SS (((((((,,<<<<________>>>>,<<<<<_______>>>>>,,,,,<<

DF2520         CAGUUCAAAUCUGGUUCCUAGCA
#=GR DF2520 SS <<<_______>>>>>))))))):
//
# STOCKHOLM 1.0
#=GF AU Koala

DG2440         GCGGAUGUAACUCAAUCGGUAGAGUGCGAUCCUUCCAAGUUCGAGGUUGU
#=GR DG2440 SS (((((((,,<<<<________>>>>,<<<-<_______>->>>,,,,,<<

DG2440         GGGUUCGAGUCCCAUCAUCCGCU
#=GR DG2440 SS <<<_______>>>>>))))))):
//
# STOCKHOLM 1.0
#=GF AU Koala

DL2520         GCAGGCAUGGCGGAAUUUGGUAGACGCGCAGGAUUUAGGUUCCUGUGUCU
#=GR DL2520 SS (((((((,,<<<____________>>>,<<<<<_______>>>>>,<<<_

DL2520         UUAUGAUGUGAGAGUUCGAGUCUCUCUGCCUGUA
#=GR DL2520 SS ____>>>,,<<<<<_______>>>>>))))))):
//
# STOCKHOLM 1.0
#=GF AU Koala

DL6281         GGAGGGUUGGCCGAGCGGUCUAAGGCGGCAGACUUAAGAUCUGUUGGACG
#=GR DL6281 SS (((((((,,<<<___________>>>,<<<<<_______>>>>>,<<<<_

DL6281         GUUGUCCGCGCGAGUUCGAACCUCGCAUCCUUCA
#=GR DL6281 SS ___>>>>,,<<<<<_______>>>>>))))))):
//
# STOCKHOLM 1.0
#=GF AU Koala

DW1140         AGGGGCAUAGUUCAGUAGGUAGAACAUCGGUCUUCAAAACCGAGUGUCAC
#=GR DW1140 SS (((((((,,<<<<________>>>>,<<<<<_______>>>>>,,,,,<<

DW1140         GAGUUCGAGUCUUGUUGCCCCUGCCA
#=GR DW1140 SS <<<_______>>>>>)))))))::::
//
# STOCKHOLM 1.0
#=GF AU Koala

DX3800         GCUGCUUGAAUGGUUUCAGUGUGGGCUCAUUUCCCAUUACUAUAAAGUUC
#=GR DX3800 SS (((((((,,,<<<__>>>,,<<<<<_______>>>>>,,,,,<<<<<___

DX3800         GAUUCUUUAAAGCGGCC
#=GR DX3800 SS ____>>>>>))))))):
//
# STOCKHOLM 1.0
#=GF AU Koala

DN9991         GUCUCUGUGGCGCAAUCGGUUAGCGCGUUCGGCUGUUAACCGAAAGAUUG
#=GR DN9991 SS (((((((,,<<<<_________>>>>,<<<<<_______>>>>>,,,,,<

DN9991         GUGGUUCGAGCCCACCCAGGGACG
#=GR DN9991 SS <<<<_______>>>>>))))))):
//
# STOCKHOLM 1.0
#=GF AU Koala

DS4080         GGAUGGUUGACUGAGUGGUUUAAGGUGUGAUAUUUGAGCUAUCAUUAGUU
#=GR DS4080 SS (((((((,,<<<___________>>>,<<<<<_______>>>>>,<<<<<

DS4080         UAAUAACUACGUAGGUUCAAAUCCUACAUCAUCCG
#=GR DS4080 SS ____>>>>>,<<<<<_______>>>>>))))))):
//
# STOCKHOLM 1.0
#=GF AU Koala

DP4620         CAGUUUAGUAGUUUAAUGAAGAAUGCUAGCUUUGGGGGUUGGGAGUCUCU
#=GR DP4620 SS ((((-(((,,<<<<______>>>>,<<<<<_______>>>>>,,,,<<<<

DP4620         GGUUUGGAGUUGGCUGG
#=GR DP4620 SS <___>>>>>))))))):
//
# STOCKHOLM 1.0
#=GF AU Koala

DN3960         GCCCCUAUAGCUCAAUGGUAGAGCAUAAUACUGUUAAUAUUAUGAUAGAU
#=GR DN3960 SS (((((((,,<<<<_______>>>>,<<<<<_______>>>>>,,,,<<<<

DN3960         GUUCGAUUCAUCUUGGGGGCU
#=GR DN3960 SS <_______>>>>>))))))):
//
# STOCKHOLM 1.0
#=GF AU Koala

DI5220         GGAAGCGUGCCUGAACAAAAAGGAUCACUAUGAUAAAGUGAACAUAGAGG
#=GR DI5220 SS (((((-(,,<<<________>>>,<<<<<_______>>>>>,,,,<<<<<

DI5220         UAUAACAACCCUCUCACUUCCU
#=GR DI5220 SS _________>>>>>)-))))):
//
# STOCKHOLM 1.0
#=GF AU Koala

DR2480         GGGUGUGUAGCUCAGUGGACUAGAGCACGUGGCUACGAACCACGGUGUCG
#=GR DR2480 SS (((((-(,,<<<<_________>>>>,<<<<<_______>>>>>,,,,,<

DR2480         GGGGUUCGAAUCCCUCCUCGCCCG
#=GR DR2480 SS <<<<_______>>>>>)-))))):
//
# STOCKHOLM 1.0
#=GF AU Koala

DM4080         ACUUGUAUAGUUUAAAUGGUUAAAACAUUUGUCUCAUAAACAAAUAAUGU
#=GR DM4080 SS (((((((,,<<<<_________>>>>,<<<<<_______>>>>>,,,,,,

DM4080         AAGGUUCAAAUCCUUCUACAAGUA
#=GR DM4080 SS <<<<_______>>>>,))))))):
//
# STOCKHOLM 1.0
#=GF AU Koala

DH8100         GCCGUGAUCGUAUAGGGGUUAGUACUCUGCGUUGUGGCCGCAGCAACCUC
#=GR DH8100 SS (((((((,,<<<<________>>>>,<<<<<_______>>>>>,,,,<<<

DH8100         GGUUCGAAUCCGAGUCACGGCA
#=GR DH8100 SS <<_______>>>>>))))))):
//
# STOCKHOLM 1.0
#=GF AU Koala

DY2520         GAGUUGUUGCCCGAGUGGUUAAUGGGGGCGGAUUGUAAAUCCGCAGUUCA
#=GR DY2520 SS (((((((,,<<<<_________>>>>,<<<<<_______>>>>>,<-<_>

DY2520         UCUUUCGCUGGUUCGAAUCCAGCACGACUCA
#=GR DY2520 SS ->,,,,<<<<<_______>>>>>))))))):
//
# STOCKHOLM 1.0
#=GF AU Koala

DS4001         GGAUGGUUGACUGAGUGGUUUAAAGUGUGAUAUUUGAGCUAUCAUUAGUC
#=GR DS4001 SS (((((((,,<<<___________>>>,<<<<<_______>>>>>,<<<<<

DS4001         UUUAUUGGCUACGUAGGUUCAAAUCCUACAUCAUCCG
#=GR DS4001 SS ______>>>>>,<<<<<_______>>>>>))))))):
//
# STOCKHOLM 1.0
#=GF AU Koala

DT2601         GCCUGUUUAGCUCAGAGGUCAGAGCGUCGCACUUGUAAUGCGAUGGUCAU
#=GR DT2601 SS (((((((,,<<<<________>>>>,<<<<<_______>>>>>,,,,,<<

DT2601         CGGUUCGACUCCGAUAGCGGGCU
#=GR DT2601 SS <<<_______>>>>>))))))):
//
# STOCKHOLM 1.0
#=GF AU Koala

DH6280         GCCAUCUUAGUAUAGUGGUUAGUACACAUCGUUGUGGCCGAUGAAACCCU
#=GR DH6280 SS (((((((,,<<<<________>>>>,<<<<<_______>>>>>,,,,<<<

DH6280         GGUUCGAUUCUAGGAGAUGGCA
#=GR DH6280 SS <<_______>>>>>))))))):
//
# STOCKHOLM 1.0
#=GF AU Koala

DT1581         GCUCGCGUAGCUCAGCAGGUAGAGCACACCCUUGGUAAGGGUGAGGUCGC
#=GR DT1581 SS (((((((,,<<<<________>>>>,<<<<<_______>>>>>,,,,,<<

DT1581         CGGUUCGAGCCCGGCCGCGAGCUCCA
#=GR DT1581 SS <<<_______>>>>>)))))))::::
//
# STOCKHOLM 1.0
#=GF AU Koala

DY4840         GAUUAAGUGGCUGAAGUUUAGGCGAUAGAUUGUAAAUCUAUAUAUAAGAU
#=GR DY4840 SS (((((((,,<<<________>>>,<<<<<_______>>>>>,,,,<<<<_

DY4840         UUAUUCUUCUUAAUCA
#=GR DY4840 SS ____>>>>))))))):
//
# STOCKHOLM 1.0
#=GF AU Koala

DG2681         GCGGGUAUAGUUUAGUGGUAAAACCCUAGCCUUCCAAGCUAACGAUGCGG
#=GR DG2681 SS (((((((,,<<<<_______>>>>,,<<<<_______>>>>,,,,,<<<<

DG2681         GUUCGAUUCCCGCUACCCGCU
#=GR DG2681 SS <_______>>>>>))))))):
//
# STOCKHOLM 1.0
#=GF AU Koala

DG2640         GCGAGCGUAGUUCAAUGGUAAAACAUCUCCUUGCCAAGGAGAAGAUACGG
#=GR DG2640 SS (((((((,,<<<_________>>>,<<<<<_______>>>>>,,,,,<<<

DG2640         GUUCGAUUCCCGCCGCUCGCC
#=GR DG2640 SS <_______>>>>,))))))):
//
# STOCKHOLM 1.0
#=GF AU Koala

DR4880         GAAUAUGAAGCGAUUAAUUGCAGUUAGUUUCGACCUAACCUUAGGUAUUA
#=GR DR4880 SS (((((-(,,<<<<____>>>>,<<<<<_______>>>>>,,,,<<<<___

DR4880         UAUACCCUUAUUUU
#=GR DR4880 SS __>>>>)-))))):
//
# STOCKHOLM 1.0
#=GF AU Koala

DV2721         AGGGAUAUAACUCAGCGGUAGAGUGUCACCUUGACGUGGUGGAAGUCAUC
#=GR DV2721 SS (((((((,,<<<<_______>>>>,<<<<<_______>>>>>,,,,,<<<

DV2721         AGUUCGAGCCUGAUUAUCCCUA
#=GR DV2721 SS <<_______>>>>>))))))):
//
# STOCKHOLM 1.0
#=GF AU Koala

DS0220         GGAGGCGUGGCAGAGUGGUUUAAUGCACCGGUCUUGAAAACCGGCAGUCG
#=GR DS0220 SS (((((((,,<<<___________>>>,<<<<<_______>>>>>,<<<<<

DS0220         CUCCGGCGACUCAUAGGUUCAAAUCCUAUCGCCUCCG
#=GR DS0220 SS <<__>>>>>>>,<<<<<_______>>>>>))))))):
//
# STOCKHOLM 1.0
#=GF AU Koala

DV5220         CAAGGCGUAGCUAUAACUUCAAAGCAUUCAGCUUACACCUGAAAGAUACC
#=GR DV5220 SS (((((((,,<<<__________>>>,<<<<<_______>>>>>,,,,<<<

DV5220         CUCAACAGACAAGGUCGCCUUGA
#=GR DV5220 SS -<________>->>>))))))):
//
# STOCKHOLM 1.0
#=GF AU Koala

DW5120         AGAGAUUUAGGUUAACAAGACUAAGAGCCUUCAAAGCCCUAAGCAGGAGU
#=GR DW5120 SS (((((((,,<<<<_____>>>>,<<-<<_______>>->>,,,,<<<<<_

DW5120         UAGAAUCUCCUAAUCUCUG
#=GR DW5120 SS ______>>>>>))))))):
//
# STOCKHOLM 1.0
#=GF AU Koala

DV3280         AGGGGUAUAACUCAGCGGUAGAGUGUCACCUUGACGUGGUGGAAGUCAUC
#=GR DV3280 SS (((((((,,<<<<_______>>>>,<<<<<_______>>>>>,,,,,<<<

DV3280         AGUUCGAGCCUGAUUAUCCCUA
#=GR DV3280 SS <<_______>>>>>))))))):
//
# STOCKHOLM 1.0
#=GF AU Koala

DL5800         ACUUUUAAAGGAUAACAGCUAUCCAUUGGUCUUAGGACCCAAAAAUUUUG
#=GR DL5800 SS (((((((,,<<<<_______>>>>,<<<<_________>>>>,,,,<<<<

DL5800         GUGCAACUCCAAAUAAAAGUA
#=GR DL5800 SS <_______>>>>>))))))):
//
# STOCKHOLM 1.0
#=GF AU Koala

DY3200         GGGUCGAUGCCCGAGCGGUUAAUGGGGACGGACUGUAAAUUCGUUGGCAA
#=GR DY3200 SS (((((((,,<<<<_________>>>>,<<<<<_______>>>>>,<<<<_

DY3200         UAUGUCUACGCUGGUUCAAAUCCAGCUCGGCCCA
#=GR DY3200 SS __>>>>,,,<<<<<_______>>>>>))))))):
//
# STOCKHOLM 1.0
#=GF AU Koala

DR2440         GAGCUUGUAGCUCAGUGGACUAGAGCACAUGGCUACGAACCAUGGGGUCG
#=GR DR2440 SS (((((-(,,<<<<_________>>>>,<<<<<_______>>>>>,,,,,<

DR2440         GGGGUUCGAAACCCUCCUGGCUCG
#=GR DR2440 SS <<<<_______>>>>>)-))))):
//
# STOCKHOLM 1.0
#=GF AU Koala

DW2680         GCGCUCUUAGUUCAGUUCGGUAGAACGCGGGUCUCCAAAACCCGAUGUCG
#=GR DW2680 SS (((((((,,<<<<_________>>>>,<<<<<_______>>>>>,,,,,<

DW2680         UAGGUUCAAAUCCUACAGAGCGUG
#=GR DW2680 SS <<<<_______>>>>>))))))):
//
# STOCKHOLM 1.0
#=GF AU Koala

DT3280         GCCCCUUUAACUCAGUGGUAGAGUAACGCCAUGGUAAGGCGUAAGUCAUC
#=GR DT3280 SS (((((((,,<<<<_______>>>>,<<<<<_______>>>>>,,,,,<<<

DT3280         GGUUCAAAUCCGAUAAGGGGCU
#=GR DT3280 SS <<_______>>>>>))))))):
//
# STOCKHOLM 1.0
#=GF AU Koala

DV2640         AGGGCUAUAGCUCAGUUCGGUAGAGCAACUCGUUUACACCGAGAAGGUCU
#=GR DV2640 SS (((((((,,<<<<_________>>>>,,<<<<_______>>>>,,,,,,<

DV2640         ACGGUUCGAGUCCGUAUAGCCCUA
#=GR DV2640 SS <<<<_______>>>>>))))))):
//
# STOCKHOLM 1.0
#=GF AU Koala

DC1350         GGUGGAGUGGCCGAGAGGCGAGGCAACGGCCUGCAAAGCCGUCUACACGG
#=GR DC1350 SS (((((((,,<<<_________>>>,<<<<<_______>>>>>,,,,<<<<

DC1350         GUUCAAAUCCCGUCUCCACCUCCA
#=GR DC1350 SS <_______>>>>>)))))))::::
//
# STOCKHOLM 1.0
#=GF AU Koala

DA1661         GGGGCUAUAGCUCAGCUGGGAGAGCGCUUGCAUGGCAUGCAAGAGGUCAG
#=GR DA1661 SS (((((((,,<<<<________>>>>,<<<<<_______>>>>>,,,,,<<

DA1661         CGGUUCGAUCCCGCUUAGCUCCACCA
#=GR DA1661 SS <<<_______>>>>>)))))))::::
//
# STOCKHOLM 1.0
#=GF AU Koala

DM4010         AGUAAUAUGAUGUAAUUGGUUAACAUAUUAGGCUCAUGACUUAAUUAUAU
#=GR DM4010 SS (((((((,,<<<<_________>>>>,<<<<<_______>>>>>,,,,<<

DM4010         ACGUUCAAAUCGUGUUAUUGCUA
#=GR DM4010 SS <<<_______>>>>>))))))):
//
# STOCKHOLM 1.0
#=GF AU Koala

DG0260         GCGGUUAAGCACACGGGUUGUGUCGCAGGCCUUCCAAGCCUCGCUGAGUA
#=GR DG0260 SS (((((((,,,<<<_______>>>,,,<<<<_______>>>>,,,,,,,,<

DG0260         GGGUUCGAUUCCCUCUAGCCGCUCCA
#=GR DG0260 SS <<<_______>>>>,)))))))::::
//
# STOCKHOLM 1.0
#=GF AU Koala

DN4980         UGAGUUGUAGCCUAAUGGAAAGGCGUUUGGCCGUUAACUAAAAGAGAGCA
#=GR DN4980 SS (((((((,,<<<<_______>>>>,<<<<<_______>>>>>,,,,,<<<

DN4980         AGAUCAAUACUUGUCGACUCAG
#=GR DN4980 SS <<_______>>>>>))))))):
//
# STOCKHOLM 1.0
#=GF AU Koala

DA5020         GUGAAUUUAGUUUAAUAGAAAAAACAUUUGCUUUGCAAGCAGACUUUGAA
#=GR DA5020 SS (((-(((,,<<<<________>>>>,<<<<<_______>>>>>,,,,<<<

DA5020         AGUUUAACUCCUUCAAUACACA
#=GR DA5020 SS -<_______>->>>)))-))):
//
# STOCKHOLM 1.0
#=GF AU Koala

DX4360         AGCGGGGUAGAGGAUUUGGUAAACUCAUCAGGCUCAUGACCUGAAGACAG
#=GR DX4360 SS :((((((,,<<<___________>>>,<<<<<_______>>>>>,,,,,<

DX4360         CAGGUUCGAAUCCUGUCCCCGCCU
#=GR DX4360 SS <<<<_______>>>>>))))))::
//
# STOCKHOLM 1.0
#=GF AU Koala

DQ5080         UAAGGAUUAGUUUAAUUGGAAAAACGAAGAGCUUUGACUUCUUCUGCUUG
#=GR DQ5080 SS ((((((,,,<<<<________>>>>,<<<<<_______>>>>>,,,,,<<

DQ5080         GGUCCAUUCCCCACUCCUUAA
#=GR DQ5080 SS <<_______>>>>,)))))):
//
# STOCKHOLM 1.0
#=GF AU Koala

DD5880         AAGGUAUUAGAAAAACCAUUUCAUAACUUUGUCAAAGUUAAAUUAUAGGC
#=GR DD5880 SS (((((((,,<<<<_____>>>>,<<<<<_______>>>>>,,,,<<<<<_

DD5880         UAAAUCCUAUAUAUCUUA
#=GR DD5880 SS _____>>>>>))))))):
//
# STOCKHOLM 1.0
#=GF AU Koala

DN1570         UCCGCAGUAGCUCAGUGGUAGAGCAAUCGGCUGUUAACCGAUUGGUCGCA
#=GR DN1570 SS (((((((,,<<<<_______>>>>,<<<<<_______>>>>>,,,,,<<<

DN1570         GGUUCGAAUCCUGCCUGCGGAGCCA
#=GR DN1570 SS <<_______>>>>>)))))))::::
//
# STOCKHOLM 1.0
#=GF AU Koala

DF5040         GCAAAGGUAGCUUAACAGAUUAAAGCAUAGCACUGAAAAUGCUUCAAAGA
#=GR DF5040 SS ((-((((,,<<<<_________>>>>,,<<<<_______>>>>,,,,,<<

DF5040         GAGUUAAAGUCCCUCCCUUAGCA
#=GR DF5040 SS <-<_______>->>>))))-)):
//
# STOCKHOLM 1.0
#=GF AU Koala

DP5200         CAAGGAAUAGUUUAUGUAGAAUUCCAGCUUUGGGUGUUGGUGGUGAGGUU
#=GR DP5200 SS (((((((,,<<<<_____>>>>,<<<<<_______>>>>>,,,,<<<<<_

DP5200         UAAUGUCUCUUCCUUGA
#=GR DP5200 SS ____>>>>>))))))):
//
# STOCKHOLM 1.0
#=GF AU Koala

DL2000         GCCCGAGUGGUGGAAUCGGUAGACACAAGGGAUUUAAAAUCCCUCGCCUU
#=GR DL2000 SS (((((((,,<<<___________>>>,<<<<<_______>>>>>,<<-<_

DL2000         UCGACGCGUGCCAGUUCAAGUCUGGCUUCGGGCACCA
#=GR DL2000 SS ___>->>,,<<<<<_______>>>>>)))))))::::
//
# STOCKHOLM 1.0
#=GF AU Koala

DQ4880         UAUAUUUUGGUGUAUGAUGCACAAAAGUUUUUGAUACUUUUAGAAAUAGU
#=GR DQ4880 SS (((((((,,<<<<_____>>>>,<<<<<_______>>>>>,,,,<<<<<_

DQ4880         UUAAUUCUAUUAAAUAUAA
#=GR DQ4880 SS ______>>>>>))))))):
//
# STOCKHOLM 1.0
#=GF AU Koala

DR3280         GCGUCCAUAGUCUAAUGGAUAGGACAUAGGUCUUCUAAACCUUUGGUAUA
#=GR DR3280 SS (((((((,,<<<<________>>>>,,<<<<_______>>>>,,,,,<<<

DR3280         GGUUCAAAACCUAUUGGACGCA
#=GR DR3280 SS <<_______>>>>>))))))):
//
# STOCKHOLM 1.0
#=GF AU Koala

DD1260         GGUCUUGUAGUGAAGUUGGUUAUCAUGCCUCUCUGUCACAGAGGAGAUCG
#=GR DD1260 SS (((((((,,<<<<_________>>>>,<<<<<_______>>>>>,,,,,<

DD1260         CGGGUUCAAGUCCCGUCAAGACCGCCA
#=GR DD1260 SS <<<<_______>>>>>)))))))::::
//
# STOCKHOLM 1.0
#=GF AU Koala

DX4080         UGUAAUAUGAUGUAAUUGGUUAACAUAUUAGGUUCAUGACCUAAUUAUAU
#=GR DX4080 SS :((((((,,<<<<_________>>>>,<<<<<_______>>>>>,,,,<<

DX4080         ACGUUCAAAUCGUAUUAUUGCUA
#=GR DX4080 SS <<<_______>>>>>))))))::
//
# STOCKHOLM 1.0
#=GF AU Koala

DS6743         GUGGACAUGCCGGAGUGGUGUUAUCGGGCAUAACUAGAAAUCAUGUGGGC
#=GR DS6743 SS ((((((,,,<<<<__________>>>>,,<<-<_______>->>,,<<<<

DS6743         UUUGCCCGCGCAGGUUCGAAUCAUGCCGUUUACG
#=GR DS6743 SS ___>>>>,,<<<-<_______>->>>,)))))):
//
# STOCKHOLM 1.0
#=GF AU Koala

DG4840         AUCUAUAUAGUAUAAAAGUAUAUUUGACUUCCAAUCAUAAGGUCUAUUAA
#=GR DG4840 SS (((((((,,<<<<____>>>>,<-<<<_______>>>->,,,,<<<<<__

DG4840         UUAAUAGUAUAGAUA
#=GR DG4840 SS __>>>>>))))))):
//
# STOCKHOLM 1.0
#=GF AU Koala

DD1500         GGUCCAUUGGAGCAGUGGUCUAUCUCGCCUCCCUGUCACGGAGGAGAUCG
#=GR DD1500 SS (((((((,,<<<___________>>>,<<<<<_______>>>>>,,,,,<

DD1500         CGGGUUCAAAUCCCGCAUGGACC
#=GR DD1500 SS <<<<_______>>>>>)))))))
//
# STOCKHOLM 1.0
#=GF AU Koala

DN5220         UAGGCAGAAGCCAAUUGGUGUUGGCAUUUAGCUGUUAACUAAAAUUGUAU
#=GR DN5220 SS (((((((,,<<<<________>>>>,<<<<<_______>>>>>,,,,,<<

DN5220         GGGAUCGAAGCCCAUCUGUCUAG
#=GR DN5220 SS <<<_______>>>>>))))))):
//
# STOCKHOLM 1.0
#=GF AU Koala

DG1180         GCAGGUGUAGUUUAAUGGCAGAACUUCAGCCUUCCAAGCUGAUUGUGAGG
#=GR DG1180 SS (((((((,,<<<<_______>>>>,<<<<<_______>>>>>,,,,<<<<

DG1180         GUUCGAUUCCCUUCACCUGCUCCA
#=GR DG1180 SS <_______>>>>>)))))))::::
//
# STOCKHOLM 1.0
#=GF AU Koala

DK5040         CCUUAAUUAGCUUAUUAUAAAGCCCUAAACUCUUAAUUUAAAAGAAAAUA
#=GR DK5040 SS (((((((,,<<<<______>>>>,,<<<<_______>>>>,,,,,,<<<<

DK5040         GUUAAAACCUAUUAUUAAGGA
#=GR DK5040 SS <_______>>>>>))))))):
//
# STOCKHOLM 1.0
#=GF AU Koala

DF5360         GUUGAUGUAGCUUAACCCAAAGCAAGGCACUGAAAAUGCCUAGAUGAGUC
#=GR DF5360 SS (((-(((,,<<<<______>>>>,<<<<<_______>>>>>,,,,<<<<_

DF5360         UCCCAACUCCAUAAACA
#=GR DF5360 SS _____>>>>)))-))):
//
# STOCKHOLM 1.0
#=GF AU Koala

DG5220         GCUCUUCUAGUAUACUCAUUACAACUGACUUCCAAUCUUUAAAAUCUGGU
#=GR DG5220 SS (((((((,,<<<_______>>>,<--<<_______>>-->,,,,<<<<<_

DG5220         AUCAACCCAGAGAAGAGCA
#=GR DG5220 SS ______>>>>>))))))):
//
# STOCKHOLM 1.0
#=GF AU Koala

DX8100         AGCAGAGUGGCGCAGCGGAAGCGUGCUGGGCCCAUAACCCAGAGGUCGAU
#=GR DX8100 SS (((((((,,<<<<_______>>>>,<<<<<_______>>>>>,,,,,<<<

DX8100         GGAUCGAAACCAUCCUCUGCUA
#=GR DX8100 SS <<_______>>>>>))))))):
//
# STOCKHOLM 1.0
#=GF AU Koala

DS6060         GACAAUUUGUCCGAGUGGUUAAGGAGGAAGACUAGAAAUCUUUUGGGUUU
#=GR DS6060 SS (((((((,,<<<__________>>>,<<<<<_______>>>>>,<<<<__

DS6060         ACCCGCGCAGGUUCGAAUCCUGCAGUUGUCG
#=GR DS6060 SS >>>>,,<<<<<_______>>>>>))))))):
//
# STOCKHOLM 1.0
#=GF AU Koala

DS4921         AGUUAAUGAGCUUGAACAAGCGUAUGUUUUGAAAACAUAAGAUAGAAUUU
#=GR DS4921 SS (((((((,,<<<<____>>>>,<<<<<_______>>>>>,,,,<<<<___

DS4921         AAUUUUCUAUUAACUU
#=GR DS4921 SS ____>>>>))))))):
//
# STOCKHOLM 1.0
#=GF AU Koala

DY1820         GGAGGGAUCCCUUAGUGGCCAAAGGAUCAGACUGUAAAUCUGACGUCAUA
#=GR DY1820 SS (((((((,,<<<<________>>>>,<<<<<_______>>>>>,<<<___

DY1820         GACUUCGAAGGUUCGAAUCCUUCUCCCUCCACCA
#=GR DY1820 SS >>>,,,<<<<<_______>>>>>)))))))::::
//
# STOCKHOLM 1.0
#=GF AU Koala

DR1500         GCACCCAUAGCGCAACUGGAUAGAGUGUCUGACUACGAAUCAGAAGGUUG
#=GR DR1500 SS (((((((,,<<-<_________>->>,<<<<<_______>>>>>,,,,,<

DR1500         UAGGUUCAAGUCCUACUGGGUGCA
#=GR DR1500 SS <<<<_______>>>>>))))))):
//
# STOCKHOLM 1.0
#=GF AU Koala

DQ6280         GGUCCUAUAGUGUAGUGGUUAUCACUUUCGGUUUUGAUCCGGACAACCCC
#=GR DQ6280 SS (((((((,,<<<__________>>>,<<<<<_______>>>>>,,,,<<<

DQ6280         GGUUCGAAUCCGGGUAGGACCU
#=GR DQ6280 SS <<_______>>>>>))))))):
//
# STOCKHOLM 1.0
#=GF AU Koala

DV5900         CAAGAUAUAGCUUAAACAAAGUAUCUAGUUUACACCUAGAAGAUUUCAUA
#=GR DV5900 SS (((((((,,<<<<_____>>>>,<<<<<_______>>>>>,,,,<<<<<_

DV5900         CACAUGAAUAUCUUGA
#=GR DV5900 SS ___>>>>>))))))):
//
# STOCKHOLM 1.0
#=GF AU Koala

DE1570         GGCCCUGUGGUCAAGUGGUUAAGACACCGCCCUUUCACGGCGGUAACACG
#=GR DE1570 SS (((((--(,<<<__________>>>,<<<<<_______>>>>>,,,,<<<

DE1570         GGUUCGAAUCCGUACGGGUCA
#=GR DE1570 SS <<______>>>>>)-))))):
//
# STOCKHOLM 1.0
#=GF AU Koala

DF6280         GCGGAUUUAGCUCAGUUGGGAGAGCGCCAGACUGAAGAUCUGGAGGUCCU
#=GR DF6280 SS (((((((,,<<<<________>>>>,<<<<<_______>>>>>,,,,,<<

DF6280         GUGUUCGAUCCACAGAAUUCGCA
#=GR DF6280 SS <<<_______>>>>>))))))):
//
# STOCKHOLM 1.0
#=GF AU Koala

DD4620         UCAUUUCUAGUCUAGUUAAGGAUGUUGCUUUGUCGUGGCGGUGGGGUAUG
#=GR DD4620 SS (((((((,,<<<<______>>>>,<<<<<_______>>>>>,,,,<<<<_

DD4620         UUUUGUACGGGAUGAG
#=GR DD4620 SS ____>>>>))))))):
//
# STOCKHOLM 1.0
#=GF AU Koala

DH5040         ACUAAAGUAGUUUAUAAAAACACCAGCCUGUGGAACUGGAGUAACUGGUU
#=GR DH5040 SS (((-(((,,<<<<____>>>>,<<<<_________>>>>,,,,<<<<<__

DH5040         AAAACCCGGUCUUAAGUC
#=GR DH5040 SS _____>>>>>)))-))):
//
# STOCKHOLM 1.0
#=GF AU Koala

DW0460         GGGGCUGUGGCCAAGCCCGGCAUGGCGACUGACUCCAGAUCAGUCGAUCG
#=GR DW0460 SS (((((((,,<<<<_________>>>>,<<<<<_______>>>>>,,,,,<

DW0460         GGGGUUCAAAUCCCUCCGGCCCCA
#=GR DW0460 SS <<<<_______>>>>>))))))):
//
# STOCKHOLM 1.0
#=GF AU Koala

DP1660         CGGCGAGUAGCGCAGCUUGGUAGCGCAACUGGUUUGGGACCAGUGGGUCG
#=GR DP1660 SS (((((((,,<<<<_________>>>>,<<<<<_______>>>>>,,,,,<

DP1660         GAGGUUCGAAUCCUCUCUCGCCGACCA
#=GR DP1660 SS <<<<_______>>>>>)))))))::::
//
# STOCKHOLM 1.0
#=GF AU Koala

DG4880         AUCUAUAUAGUAUAAAAGUAUAUUUGACUUCCAAUCAUAAGGUCUAUUAA
#=GR DG4880 SS (((((((,,<<<<____>>>>,<-<<<_______>>>->,,,,<<<<<__

DG4880         UAAAUAGUAUAGAUA
#=GR DG4880 SS __>>>>>))))))):
//
# STOCKHOLM 1.0
#=GF AU Koala

DA0660         GGGCCCGUAGCUCAGUUGGGAGAGCGCUGCCCUUGCAAGGCAGAGGCCGU
#=GR DA0660 SS (((((((,,<<<<________>>>>,<<<<<_______>>>>>,,,,,<<

DA0660         GGGUUCAAAUCCCGCCGGGUCCA
#=GR DA0660 SS <<<_______>>>>>))))))):
//
# STOCKHOLM 1.0
#=GF AU Koala

DI2922         GCAUCCAUGGCUGAAUGGUUAAAGCGCCCAACUCAUAAUUGGCGAAUUCG
#=GR DI2922 SS (((((((,,<<<__________>>>,,<<<<_______>>>>,,,,,,,<

DI2922         UAGGUUCAAUUCCUACUGGAUGCA
#=GR DI2922 SS <<<<_______>>>>>))))))):
//
# STOCKHOLM 1.0
#=GF AU Koala

DC4050         GGAAAUGUUGUUUAAAGGUUAAACUGUUAGAUUGCAAAUCUACACAUUUA
#=GR DC4050 SS (((((((,,<-<<________>>->,,<<<<_______>>>>,,,,,,,<

DC4050         GAGUUCGAUUCUCUUCAUUUCUU
#=GR DC4050 SS <<<_______>>>>,))))))):
//
# STOCKHOLM 1.0
#=GF AU Koala

DY5020         GGCAGGGUGGCAGAAAGUCAAUGCGCUAAAUUGUAAAUUUAUAAAAAAAG
#=GR DY5020 SS (((((((,,<<<_________>>>,,<<<<_______>>>>,,,,,<<<<

DY5020         GUUUAAUUCCUUUCUUUGCCA
#=GR DY5020 SS <_______>>>>>))))))):
//
# STOCKHOLM 1.0
#=GF AU Koala

DV2920         AGGGAUAUAACUCAGCGGUAGAGUGUCACCUUGACGUGGUGGAAGUCAUC
#=GR DV2920 SS (((((((,,<<<<_______>>>>,<<<<<_______>>>>>,,,,,<<<

DV2920         AGUUCGAGCCUGAUUAUCCCUA
#=GR DV2920 SS <<_______>>>>>))))))):
//
# STOCKHOLM 1.0
#=GF AU Koala

DE7740         UCCUAUAUUGUCUAGUGGUUAGGAUAUCCGGCUCUCACCCGGAAGGCCCG
#=GR DE7740 SS (((((((,,<<<<________>>>>,<<<<<_______>>>>>,,,,<<<

DE7740         GGUUCAAUUCCCGGUAUGGGAA
#=GR DE7740 SS <<_______>>>>>))))))):
//
# STOCKHOLM 1.0
#=GF AU Koala

DD5280         GAGAUAUUAGUAAAAUAAUUACAUAACCUUGUCAAGGUUAAGUUAUAGAC
#=GR DD5280 SS (((((((,,<<<<_____>>>>,<<<<<_______>>>>>,,,,<<<<<_

DD5280         UUAAAUCUAUAUAUCUUA
#=GR DD5280 SS _____>>>>>))))))):
//
# STOCKHOLM 1.0
#=GF AU Koala

DA2720         GGGGAUAUAGCUCAGUUGGUAGAGCUCCGCUCUUGCAUGGCGGAUGUCAG
#=GR DA2720 SS (((((((,,<<<<________>>>>,<<<<<_______>>>>>,,,,,<<

DA2720         CGGUUCGAGUCCGCUUAUCUCCA
#=GR DA2720 SS <<<_______>>>>>))))))):
//
# STOCKHOLM 1.0
#=GF AU Koala

DL5100         GCUCCUAAAGGAUAAUAGCUCAUCCGUUGGUCUUAGGAACCAAAAACUCU
#=GR DL5100 SS (((-(((,,<<<<________>>>>,<<<<<_______>>>>>,,,,,<<

DL5100         UGGUGCAACUCCAAGUAGCAGCU
#=GR DL5100 SS <<<_______>>>>>)))-))):
//
# STOCKHOLM 1.0
#=GF AU Koala

DV9991         GUUUCCGUAGUGUAGUGGUUAUCACGUUCGCCUCACACGCGAAAGGUCCC
#=GR DV9991 SS (((((((,,<<<__________>>>,<<<<<_______>>>>>,,,,,<<

DV9991         CGGUUCGAAACCGGGCGGAAACA
#=GR DV9991 SS <<<_______>>>>>))))))):
//
# STOCKHOLM 1.0
#=GF AU Koala

DA0580         GGGCCCGUAGCUCAGACUGGGAGAGCGCCGCCCUUGCAAGGCGGAGGCCC
#=GR DA0580 SS (((((((,,<<<<_________>>>>,<<<<<_______>>>>>,,,,,<

DA0580         CGGGUUCAAAUCCCGGUGGGUCCA
#=GR DA0580 SS <<<<_______>>>>>))))))):
//
# STOCKHOLM 1.0
#=GF AU Koala

DR1700         GCGCCCGUAGCUCAGCUGGAUAGAGCGCUGCCCUCCGGAGGCAGAGGUCU
#=GR DR1700 SS (((((((,,<<<<_________>>>>,<<<<<_______>>>>>,,,,,,

DR1700         CAGGUUCGAAUCCUGUCGGGCGUACCA
#=GR DR1700 SS <<<<_______>>>>,)))))))::::
//
# STOCKHOLM 1.0
#=GF AU Koala

DV2840         AGGGAUAUAACUCAGCGGUAGAGUGUCACCUUGACGUGGUGGAAGUUAUC
#=GR DV2840 SS (((((((,,<<<<_______>>>>,<<<<<_______>>>>>,,,,,<<<

DV2840         AGUUCGAGCCUGAUUAUCCCUA
#=GR DV2840 SS <<_______>>>>>))))))):
//
# STOCKHOLM 1.0
#=GF AU Koala

DE7741         UCCCAUAUUGUCUAGUGGUUAGGAUAUCCGGCUCUCACCCGGAAGGCCCG
#=GR DE7741 SS (((((((,,<<<<________>>>>,<<<<<_______>>>>>,,,,<<<

DE7741         GGUUCAAUUCCCGGUAUGGGAA
#=GR DE7741 SS <<_______>>>>>))))))):
//
# STOCKHOLM 1.0
#=GF AU Koala

DS2702         GGAGAGAUGGCUGAGUGGUUGAUAGCUCCGGUCUUGAAAACCGGUAUAGU
#=GR DS2702 SS (((((((,,<<<<_________>>>>,<<<<<_______>>>>>,<<<<<

DS2702         UCUAGGAACUAUCGAGGGUUCGAAUCCCUCUCUCUCCU
#=GR DS2702 SS <<___>>>>>>>,<<<<<_______>>>>>))))))):
//
# STOCKHOLM 1.0
#=GF AU Koala

DY1540         GGAGGGGUAGCGAAGUGGCUAAACGCGGCGGACUGUAAAUCCGCUCCCUC
#=GR DY1540 SS (((((((,,<<<___________>>>,<<<<<_______>>>>>,<<<__

DY1540         AGGGUUCGGCAGUUCGAAUCUGCCCCCCUCCACCA
#=GR DY1540 SS _>>>,,,<<<<<_______>>>>>)))))))::::
//
# STOCKHOLM 1.0
#=GF AU Koala

DW4440         GCGCUCUUAGUUCAGUUCGGUAGAACGUGUGUCUCCAAAACCCAAUGUCG
#=GR DW4440 SS (((((((,,<<<<_________>>>>,<<-<<_______>>->>,,,,,<

DW4440         UAGGUUCAAAUCCUACAGAGCGUG
#=GR DW4440 SS <<<<_______>>>>>))))))):
//
# STOCKHOLM 1.0
#=GF AU Koala

DQ6060         GGUUCCAUAGUAUAGUGGUUAGUACUGGGGACUUUAAAUCCCUUGACCUG
#=GR DQ6060 SS (((((((,,<<<<________>>>>,<<<<<_______>>>>>,,,,<<<

DQ6060         GGUUCGAAUCCCAGUGGGACCU
#=GR DQ6060 SS <<_______>>>>>))))))):
//
# STOCKHOLM 1.0
#=GF AU Koala

DT1663         GCCGAUAUAGCUCAGUUGGUAGAGCAGCGCAUUCGUAAUGCGAAGGUCGU
#=GR DT1663 SS (((((((,,<<<<________>>>>,,<<<<_______>>>>,,,,,,<<

DT1663         AGGUUCGACUCCUAUUAUCGGCACCA
#=GR DT1663 SS <<<_______>>>>>)))))))::::
//
# STOCKHOLM 1.0
#=GF AU Koala

DV4700         UGUAAGAUAAUAUAAACCAGUAUAAUUCAUUUACACUGAAUGUGUCAGAU
#=GR DV4700 SS :((((((,,<<<<______>>>>,<<<<<_______>>>>>,,,,<<<<<

DV4700         AAUGUCUGUCUUACUU
#=GR DV4700 SS ___>>>>>))))))::
//
# STOCKHOLM 1.0
#=GF AU Koala

DL1664         GCCCGGAUGGUGGAAUCGGUAGACACAAGGGAUUUAAAAUCCCUCGGCGU
#=GR DL1664 SS (((((((,,<<<___________>>>,<<<<<_______>>>>>,<<<<_

DL1664         UCGCGCUGUGCGGGUUCAAGUCCCGCUCCGGGUACCA
#=GR DL1664 SS ___>>>>,,<<<<<_______>>>>>)))))))::::
//
# STOCKHOLM 1.0
#=GF AU Koala

DD1230         GGUCCGGUGGUGUAGGGGUUAACAUGCCUGCCUGUCACGCAGGAGAUCGC
#=GR DD1230 SS (((((((,,<<<<________>>>>,<<<<<_______>>>>>,,,,,<<

DD1230         GGGUUCAAAUCCCGUCCGGACCGCCA
#=GR DD1230 SS <<<_______>>>>>)))))))::::
//
# STOCKHOLM 1.0
#=GF AU Koala

DM4240         ACCUACUUGACUCAGCGGUUAGAGUAUCGCUUUCAUACGGCGAGAGUCAU
#=GR DM4240 SS (((((((,,<<<<________>>>>,<<<<<_______>>>>>,,,,,<<

DM4240         UGGUUCAAAUCCAAUAGUAGGUA
#=GR DM4240 SS <<<_______>>>>>))))))):
//
# STOCKHOLM 1.0
#=GF AU Koala

DA5320         GAGGUCUUAGCUUAAUUAAAGCAAUUGAUUUGCAUUCAAUAGAUGUAGGA
#=GR DA5320 SS ((((-((,,<<<<_____>>>>,<<<<<_______>>>>>,,,,<<<<<_

DA5320         UGAAGUCUUACAGUCCUUA
#=GR DA5320 SS ______>>>>>))-)))):
//
# STOCKHOLM 1.0
#=GF AU Koala

DI2100         GGGCUAUUAGCUCAGGUGGUUAGAGCGCACCCCUGAUAAGGGUGAGGUCC
#=GR DI2100 SS (((((((,,<<<<_________>>>>,<<<<<_______>>>>>,,,,,<

DI2100         CUGGUUCAAGUCCAGGAUGGCCCA
#=GR DI2100 SS <<<<_______>>>>>))))))):
//
# STOCKHOLM 1.0
#=GF AU Koala

DN3320         UCCUCAGUAGCUCAGUGGUAGAGCGGUCGGCUGUUAACUGUAUGGUCGUA
#=GR DN3320 SS (((((((,,<<<<_______>>>>,,,<<<_______>>>,,,,,,,<<<

DN3320         GGUUCGAAUCCUACUUGGGGAG
#=GR DN3320 SS <<_______>>>>>))))))):
//
# STOCKHOLM 1.0
#=GF AU Koala

DQ3880         UAUGUUGUCGACUAAUCGGUAAGUCAUAAAUUUUUGGUAUUUAUAUUGGG
#=GR DQ3880 SS (((((((,,<<<<________>>>>,<<<<<_______>>>>>,,,,<<<

DQ3880         UGUUCGAGUCGCCCCAACAUAA
#=GR DQ3880 SS <<_______>>>>>))))))):
//
# STOCKHOLM 1.0
#=GF AU Koala

DI2720         GGGCUAUUAGCUCAGUGGUAGAGCGCGCCCCUGAUAAGGGCGAGGUCUCU
#=GR DI2720 SS (((((((,,<<<<_______>>>>,<<<<<_______>>>>>,,,,,<<<

DI2720         GGUUCAAGUCCAGGAUGGCCCA
#=GR DI2720 SS <<_______>>>>>))))))):
//
# STOCKHOLM 1.0
#=GF AU Koala

DP4480         AGGGAUGUAGCGCAGCUUGGUAGCGCGUUUGUUUUGGGUACAAAAUGUAA
#=GR DP4480 SS (((((((,,<<<<_________>>>>,<<<<<_______>>>>>,,,,,<

DP4480         CGGGUUCAAAUCCAGUCAUCCCUA
#=GR DP4480 SS <-<<_______>>->>))))))):
//
# STOCKHOLM 1.0
#=GF AU Koala

DA2840         GGGGAUAUAGCUCAGUUGGUAGAGCUCCGCUCUUGCAAGGCGGAUGUCAG
#=GR DA2840 SS (((((((,,<<<<________>>>>,<<<<<_______>>>>>,,,,,<<

DA2840         CGGUUCGAGUCCGCUUAUCUCCA
#=GR DA2840 SS <<<_______>>>>>))))))):
//
# STOCKHOLM 1.0
#=GF AU Koala

DQ3220         UGGGGCGUGGCCAAGCGGUAAGGCAGCAGGUUUUGAUCCUGUUAUUCGGA
#=GR DQ3220 SS (((((((,,<<<_________>>>,<<<<<_______>>>>>,,,,,<<<

DQ3220         GGUUCGAAUCCUUCCGUCCCAG
#=GR DQ3220 SS <<_______>>>>>))))))):
//
# STOCKHOLM 1.0
#=GF AU Koala

DY7060         CCGACCUUAGCUCAGUUGGUAGAGCGGAGGACUGUAGAUCCUUAGGUCAC
#=GR DY7060 SS (((((((,,<<<<________>>>>,<<<<<_______>>>>>,,,,,<<

DY7060         UGGUUCGAAUCCGGUAGGUCGGA
#=GR DY7060 SS <<<_______>>>>>))))))):
//
# STOCKHOLM 1.0
#=GF AU Koala

DL9991         GGUAGCGUGGCCGAGCGGUCUAAGGCGCUGGAUUAAGGCUCCAGUCUCUU
#=GR DL9991 SS (((((((,,<<<___________>>>,<<<<<_______>>>>>,<<<__

DL9991         CGGGGGCGUGGGUUCGAAUCCCACCGCUGCCA
#=GR DL9991 SS __>>>,,<<<<<_______>>>>>))))))):
//
# STOCKHOLM 1.0
#=GF AU Koala

DP9991         GGCUCGUUGGUCUAGGGGUAUGAUUCUCGCUUUGGGUGCGAGAGGUCCCG
#=GR DP9991 SS (((((((,,<<<_________>>>,<<<<<_______>>>>>,,,,,<<<

DP9991         GGUUCAAAUCCCGGACGAGCCC
#=GR DP9991 SS <<_______>>>>>))))))):
//
# STOCKHOLM 1.0
#=GF AU Koala

DD2920         GGGAUUGUAGUUCAAUUGGUCAGAGCACCGCCCUGUCAAGGCGGAAGCUG
#=GR DD2920 SS (((((((,,<<<<_________>>>>,<<<<<_______>>>>>,,,,,<

DD2920         CGGGUUCGAGCCCCGUCAGUCCCG
#=GR DD2920 SS <<<<_______>>>>>))))))):
//
# STOCKHOLM 1.0
#=GF AU Koala

DC4300         GGCUAGGUAACAUAAUGGAAAUGUAUCGGACUGCAAAUCCUGGAAUGACG
#=GR DC4300 SS (((((((,,<<<<_______>>>>,<-<<<_______>>>->,,,,<<<<

DC4300         GUUCGACCCCGUCCUUGGCCU
#=GR DC4300 SS <_______>>>>>))))))):
//
# STOCKHOLM 1.0
#=GF AU Koala

DN3880         GCCUUUAUAGCUCAACGGUAGAGCGGAAUACUGUUAAUAUUUUGAUAGAU
#=GR DN3880 SS (((((((,,<<<<_______>>>>,<<<<<_______>>>>>,,,,<<<<

DN3880         GUUCAAUUCAUCUUAAGGGCU
#=GR DN3880 SS <_______>>>>>))))))):
//
# STOCKHOLM 1.0
#=GF AU Koala

DL9161         GUCAGGAUGGCCGAGUGGUCUAAGGCGCUGCGUUCAGGUCGCAGUCUCCC
#=GR DL9161 SS (((((((,,<<<___________>>>,<<<<<_______>>>>>,<<<<_

DL9161         CUGGAGGCGUGGGUUCGAAUCCCACUCCUGACA
#=GR DL9161 SS __>>>>,,<<<<<_______>>>>>))))))):
//
# STOCKHOLM 1.0
#=GF AU Koala

DI1820         GGGUCUGUAGCUCAGUUGGUUAGAGCGCACCCCUGAUAAGGGUGAGGUCG
#=GR DI1820 SS (((((((,,<<<<_________>>>>,<<<<<_______>>>>>,,,,,<

DI1820         GCAGUUCGAAUCUGCCCAGACCCACCA
#=GR DI1820 SS <<<<_______>>>>>)))))))::::
//
# STOCKHOLM 1.0
#=GF AU Koala

DD6280         UCCGUGAUAGUUUAAUGGUCAGAAUGGGCGCUUGUCGCGUGCCAGAUCGG
#=GR DD6280 SS (((((((,,<<<<________>>>>,<<<<<_______>>>>>,,,,<<<

DD6280         GGUUCAAUUCCCCGUCGCGGAG
#=GR DD6280 SS <<_______>>>>>))))))):
//
# STOCKHOLM 1.0
#=GF AU Koala

DL4000         GCUAUUUUGGUGGAAUUGGUAGACACGAUACUCUUAAGAUGUAUUACUUU
#=GR DL4000 SS (((((((,,<<<___________>>>,<<<<_________>>>>,<<<__

DL4000         ACAGUAUGAAGGUUCAAGUCCUUUAAAUAGCA
#=GR DL4000 SS __>>>,,<<<<<_______>>>>>))))))):
//
# STOCKHOLM 1.0
#=GF AU Koala

DA1820         GGGGCCAUAGCUCAGCUGGGAGAGCGCCUGCUUUGCACGCAGGAGGUCAG
#=GR DA1820 SS (((((((,,<<<<________>>>>,<<<<<_______>>>>>,,,,,<<

DA1820         GAGUUCGAUCCUCCUUGGCUCCACCA
#=GR DA1820 SS <<<_______>>>>>)))))))::::
//
# STOCKHOLM 1.0
#=GF AU Koala

DW6160         GACUCCUUAGCAUAGUGGUUUAUUGUAAUUGUCUCCAAAGCAGUUGGUCC
#=GR DW6160 SS (((((((,,<<<___________>>>,<<<<<_______>>>>>,,,,,<

DW6160         AGGGUUCAACUCCCUGAGGGGUCU
#=GR DW6160 SS <<<<_______>>>>>))))))):
//
# STOCKHOLM 1.0
#=GF AU Koala

DI4500         GGGCUUAUAGUUUAAUUGGUUCAAACGCACCGCUCAUAACGGUGAUAUUG
#=GR DI4500 SS (((((((,,<<<<_________>>>>,<<<<<_______>>>>>,,,,,<

DI4500         UAGGUUCGAGUCCUACUAAGCCUA
#=GR DI4500 SS <<<<_______>>>>>))))))):
//
# STOCKHOLM 1.0
#=GF AU Koala

DW5320         AGAAGUUUAGGAUAUACUAGUCCGCGAGCCUUCAAAGCCCUAAGAAAACA
#=GR DW5320 SS (((((((,,<<<<______>>>>,,<-<<_______>>->,,,,,<<<<_

DW5320         CACAAGUUUAACUUCUG
#=GR DW5320 SS _____>>>>))))))):
//
# STOCKHOLM 1.0
#=GF AU Koala

DX6280         GGCGCCGUGGCGCAGUGGAAGCGCGCAGGGCUCAUAACCCUGAUGUCCUC
#=GR DX6280 SS (((((((,,<<<<_______>>>>,<<<<<_______>>>>>,,,,,<<<

DX6280         GGAUGGAAACCGAGCGGCGCUA
#=GR DX6280 SS <<_______>>>>>))))))):
//
# STOCKHOLM 1.0
#=GF AU Koala

DA4700         AGAAUGGUACUUUAAAAAAAAGAAUUGGUUUGCAUCUAAUAUUAAGCCUG
#=GR DA4700 SS (((((((,,<<<<_____>>>>,<<<<<_______>>>>>,,,<<<<___

DA4700         AGCUUUCAUUCUU
#=GR DA4700 SS _>>>>))))))):
//
# STOCKHOLM 1.0
#=GF AU Koala

DV3240         AGGGAUAUAACUCAGCGGUAGAGUGUCACCUUGACGUGGUGGAAGUCAUC
#=GR DV3240 SS (((((((,,<<<<_______>>>>,<<<<<_______>>>>>,,,,,<<<

DV3240         AGUUCGAGCCUGAUUAUCCCUA
#=GR DV3240 SS <<_______>>>>>))))))):
//
# STOCKHOLM 1.0
#=GF AU Koala

DK7741         GCCCGGAUAGCUCAGUCGGUAGAGCAUUGGACUUUUAAUCCAAGGGUCCA
#=GR DK7741 SS (((((((,,<<<<________>>>>,<<<<<_______>>>>>,,,,,<<

DK7741         GGGUUCAAGUCCCUGUUCGGGCG
#=GR DK7741 SS <<<_______>>>>>))))))):
//
# STOCKHOLM 1.0
#=GF AU Koala

DP5000         CAGAAAAUAGUUUAGUGAGAAUGAUAGCUUUGGGAGCUGUUGGUGUAAGU
#=GR DP5000 SS (((((((,,<<<<_____>>>>,<<<<<_______>>>>>,,,,<<<<<_

DP5000         AUAAAGUCUUGCUUUUCUGA
#=GR DP5000 SS _______>>>>>))))))):
//
# STOCKHOLM 1.0
#=GF AU Koala

DH2880         GGCGGAUGUAGCCAAGUGGAUCAAGGCAGUGGAUUGUGAAUCCACCAUGC
#=GR DH2880 SS :(((((((,,<<<___________>>>,<<<<<_______>>>>>,,,,,

DH2880         GCGGGUUCAAUUCCCGUCAUUCGCCC
#=GR DH2880 SS <<<<<_______>>>>>)))))))::
//
# STOCKHOLM 1.0
#=GF AU Koala

DY4360         GGGAGAGUGGCUGAGUGGUCAAAAGCGACAGACUGUAAAUCUGUUGAAGU
#=GR DY4360 SS (((((((,,<<<___________>>>,<<<<<_______>>>>>,<<<__

DY4360         UUUUCUACGUAGGUUCGAAUCCUGCCUCUCCCA
#=GR DY4360 SS __>>>,,,<<<<<_______>>>>>))))))):
//
# STOCKHOLM 1.0
#=GF AU Koala

DE5880         GUUCUUGUAGUUGAAAUACAACGAUGGUUUUUCAUAUCAUUGGUCGUGGU
#=GR DE5880 SS (((((((,,<<<<_____>>>>,<<<<<_______>>>>>,,,,<<<<<_

DE5880         UGUAGUCCGUGCGAGAAUA
#=GR DE5880 SS ______>>>>>))))))):
//
# STOCKHOLM 1.0
#=GF AU Koala

DX9991         AGCAGAGUGGCGCAGCGGAAGCGUGCUGGGCCCAUAACCCAGAGGUCGAU
#=GR DX9991 SS (((((((,,<<<<_______>>>>,<<<<<_______>>>>>,,,,,<<<

DX9991         GGAUCUAAACCAUCCUCUGCUA
#=GR DX9991 SS <<_______>>>>>))))))):
//
# STOCKHOLM 1.0
#=GF AU Koala

DL4501         ACUCGCUUGGUGGAACGGCAAACACGGCAGACUCAAAAUCUGUUUCUAAU
#=GR DL4501 SS (((((((,,<<<__________>>>,<<<<<_______>>>>>,<<<___

DL4501         GGAAUAUCGGUUCGAAUCCGAUAGCGAGUA
#=GR DL4501 SS >>>,,<<<<<_______>>>>>))))))):
//
# STOCKHOLM 1.0
#=GF AU Koala

DN4320         UCCUCAGUAGCUCAGUGGUAGAGCGGUCGGCUGUUAACUGACUGGUCGUA
#=GR DN4320 SS (((((((,,<<<<_______>>>>,<<<<<_______>>>>>,,,,,<<<

DN4320         GGUUCGAAUCCUACUUGGGGAG
#=GR DN4320 SS <<_______>>>>>))))))):
//
# STOCKHOLM 1.0
#=GF AU Koala

DY1660         GGUGGGGUUCCCGAGCGGCCAAAGGGAGCAGACUGUAAAUCUGCCGUCAC
#=GR DY1660 SS (((((((,,<<<___________>>>,<<<<<_______>>>>>,<<<__

DY1660         AGACUUCGAAGGUUCGAAUCCUUCCCCCACCACCA
#=GR DY1660 SS _>>>,,,<<<<<_______>>>>>)))))))::::
//
# STOCKHOLM 1.0
#=GF AU Koala

DS4480         GGAGGUAUGGCUGAGUGGCUUAAGGCAUUGGUUUGCUAAAUCGACAUACA
#=GR DS4480 SS (((((-(,,<<<___________>>>,<<<<<_______>>>>>,<<<<<

DS4480         AGAAGAUUGUAUCAUGGGUUCGAAUCCCAUUUCCUCCG
#=GR DS4480 SS <_____>>>>>>,<<<<<_______>>>>>)-))))):
//
# STOCKHOLM 1.0
#=GF AU Koala

DF2600         GCCGGGAUAGCUCAGUUGGUAGAGCAGAGGACUGAAAAUCCUCGUGUCAC
#=GR DF2600 SS (((((((,,<<<<________>>>>,<<<<<_______>>>>>,,,,,<<

DF2600         CAGUUCAAAUCUGGUUUCUGGCA
#=GR DF2600 SS <<<_______>>>>>))))))):
//
# STOCKHOLM 1.0
#=GF AU Koala

DL1230         CCCCGUGUGGCGAAAUGGUAGACGCGCUUGACUCAAAAUCAAGUAGUGAA
#=GR DL1230 SS (((((((,,<<<__________>>>,<<<<<_______>>>>>,<<<___

DL1230         GACUGUGCUGGUUCGAGUCCGGUCACGGGGACCA
#=GR DL1230 SS _>>>,,<<<<<_______>>>>>)))))))::::
//
# STOCKHOLM 1.0
#=GF AU Koala

DH2600         GGCGGACGUAGCCAAGUGGAUUAAGGCAGUGGAUUGUGGAUCCUCUACGC
#=GR DH2600 SS :(((((((,,<<<___________>>>,<-<<<_______>>>->,,,,,

DH2600         GCGGGUUCAAUUCCCGUCGUUCGCC
#=GR DH2600 SS <<<<<_______>>>>>))))))):
//
# STOCKHOLM 1.0
#=GF AU Koala

DC4840         GGUCUUAUAGUCAAUAAUGAUAUCAAACUGCAAUUUUGAAGGAGUAAGUU
#=GR DC4840 SS (((((((,,<<<<____>>>>,<<<<<_______>>>>>,,,,<<<<___

DC4840         UUACUAAGGCUU
#=GR DC4840 SS >>>>))))))):
//
# STOCKHOLM 1.0
#=GF AU Koala

DA1230         GGGGCUUUAGCUCAGCUGGGAGAGCGCCUGCCUUGCACGCAGGAGGUCAG
#=GR DA1230 SS (((((((,,<<<<________>>>>,<<<<<_______>>>>>,,,,,<<

DA1230         CGGUUCGAUCCGCUAAGCUCCACCA
#=GR DA1230 SS <<<______>>>>>)))))))::::
//
# STOCKHOLM 1.0
#=GF AU Koala

DK3230         GGGUUGCUAACUCAAUGGUAGAGUACUCGGCUUUUAACCGACGAGCUCCG
#=GR DK3230 SS (((((((,,<<<<_______>>>>,,<<<<_______>>>>,,,,,,<<<

DK3230         GGUUCGAGUCCCGGGCAACCCG
#=GR DK3230 SS <<_______>>>>>))))))):
//
# STOCKHOLM 1.0
#=GF AU Koala

DM4000         GCUUGUAUAGUUUAAUUGGUUAAAACAUUUGUCUCAUAAAUAAAUAAUGU
#=GR DM4000 SS (((((((,,<<<<_________>>>>,<<<<<_______>>>>>,,,,,,

DM4000         AAGGUUCAAUUCCUUCUACAAGUA
#=GR DM4000 SS <<<<_______>>>>,))))))):
//
# STOCKHOLM 1.0
#=GF AU Koala

DD5220         GAGACGUUAGUAAACCAAUUACAUAGACCUGUCAAGACUAAAUCACAGGU
#=GR DD5220 SS ((((-((,,<<<<_____>>>>,<<<-<_______>->>>,,,,<<<<<_

DD5220         GCAAACCCUGUACAUCUCA
#=GR DD5220 SS ______>>>>>))-)))):
//
# STOCKHOLM 1.0
#=GF AU Koala

DL5040         GCUGAAAUAGCAAGUGGUUAAUGCAAAAGACUUAGGAUUUUUCAUCGAAG
#=GR DL5040 SS (((((((,,<<<_________>>>,<<<<<_______>>>>>,,,,<<<<

DL5040         GUUCAACUCCUUCUUUCAGCU
#=GR DL5040 SS <_______>>>>>))))))):
//
# STOCKHOLM 1.0
#=GF AU Koala

DK2000         GGGUCGUUAGCUCAGACGGUAGAGCAGCGGACUUUUAAUCCGUUGGUCGA
#=GR DK2000 SS (((((((,,<<<<________>>>>,<<<<<_______>>>>>,,,,,<<

DK2000         AGGUUCGAAUCCUUCACGACCCACCA
#=GR DK2000 SS <<<_______>>>>>)))))))::::
//
# STOCKHOLM 1.0
#=GF AU Koala

DS6283         GGCACUAUGGCCGAGUGGUUAAGGCGACAGACUUGAAAUCUGUUGGGCUC
#=GR DS6283 SS (((((((,,<<<__________>>>,<<<<<_______>>>>>,<<<<__

DS6283         UGCCCGCGCUGGUUCAAAUCCUGCUGGUGUCG
#=GR DS6283 SS _>>>>,,<<-<<_______>>->>))))))):
//
# STOCKHOLM 1.0
#=GF AU Koala

DV9990         GUUUCCGUAGUGUAGUGGUUAUCACGUUCGCCUAACACGCGAAAGGUCCC
#=GR DV9990 SS (((((((,,<<<__________>>>,<<<<<_______>>>>>,,,,,<<

DV9990         CGGUUCGAAACCGGGCGGAAACA
#=GR DV9990 SS <<<_______>>>>>))))))):
//
# STOCKHOLM 1.0
#=GF AU Koala

DY5120         GGUAAGGUGGCCGAGUAAUAGGCGGCGGAUUGUAGCUCCGUGUACAGAGG
#=GR DY5120 SS (((((((,,<<<________>>>,<<<<<_______>>>>>,,,,<<<<<

DY5120         UUCAAGUCCUCUUCUUAUCA
#=GR DY5120 SS _______>>>>>))))))):
//
# STOCKHOLM 1.0
#=GF AU Koala

DR3920         UUCUCAUUAGCUCAAAGGAAGAGCAGGAUACUUCUAAUAUUCCGAUUUUA
#=GR DR3920 SS (((((((,,<<<<_______>>>>,<<<<<_______>>>>>,,,,<<<<

DR3920         GUUCGAAUCUAAAAUGAGAAU
#=GR DR3920 SS <_______>>>>>))))))):
//
# STOCKHOLM 1.0
#=GF AU Koala

DV1351         GCGCGAUUAGCUCAGCGGGAGAGCGCUUCCCUGACACGGAAGAGGUCACU
#=GR DV1351 SS (((((((,,<<<<_______>>>>,<<<<<_______>>>>>,,,,,<<<

DV1351         GGUUCAAUCCCAGUAUCGCGCA
#=GR DV1351 SS <<_______>>>>>))))))):
//
# STOCKHOLM 1.0
#=GF AU Koala

DF5080         GCAAAGGUAGCUUAACGGAUUAAAGCACAGCACUGAAAAUGCUUCAAAGG
#=GR DF5080 SS ((-((((,,<<<<_________>>>>,,<<<<_______>>>>,,,,,<<

DF5080         GAGUUAAAGUCCCUCCCUUAGCA
#=GR DF5080 SS <-<_______>->>>))))-)):
//
# STOCKHOLM 1.0
#=GF AU Koala

DM3881         AAGACUAUAGCUUAAUCGGUAAAGCGAACCACUCAUGAUGGUUUGAGUAA
#=GR DM3881 SS (((((((,,<<<<________>>>>,<<<<<_______>>>>>,,,,,<<

DM3881         AUGUUCAAGUCAUUUUAGUCUUA
#=GR DM3881 SS <<<_______>>>>>))))))):
//
# STOCKHOLM 1.0
#=GF AU Koala

DH5080         GAUUAAAGUAGUUUAAGAAAAGCAUCAGCCUGUGGAGCUGAAGACGCCAG
#=GR DH5080 SS ((((-((,,,<<<<_____>>>>,<<<<<_______>>>>>,,,,<<<<<

DH5080         UAAACUCUGGCUUAAAUCC
#=GR DH5080 SS ______>>>>>))-)))):
//
# STOCKHOLM 1.0
#=GF AU Koala

DA8100         GGGGAUGUAGCUCAGUGGUAGAGCGCAUGCUUCGCAUGUAUGAGGCCCCG
#=GR DA8100 SS (((((((,,<<<<_______>>>>,<<<<<_______>>>>>,,,,,<<<

DA8100         GGUUCGAUCCCCGGCAUCUCCA
#=GR DA8100 SS <<_______>>>>>))))))):
//
# STOCKHOLM 1.0
#=GF AU Koala

DF5910         GUUAAUGUAGCUUAAAGUCCAAAGCAAGGCACUGAAAAUGCCUAGAUGAG
#=GR DF5910 SS (((-(((,,<<<<________>>>>,<<<<<_______>>>>>,,,,<<<

DF5910         UACACCAACUCCAUAAAC
#=GR DF5910 SS <______>>>>)))-)))
//
# STOCKHOLM 1.0
#=GF AU Koala

DI2590         GGGCUAUUAGCUCAGUUGGUUAGAGCGCACCCCUGAUAAGGGUGAGGUCU
#=GR DI2590 SS (((((((,,<<<<_________>>>>,<<<<<_______>>>>>,,,,,<

DI2590         CUGGUUCAAAUCCAGAAUGGCCCA
#=GR DI2590 SS <<<<_______>>>>>))))))):
//
# STOCKHOLM 1.0
#=GF AU Koala

DS2700         GGAGAGAUGGCUGAGUGGACUAAAGCGGCGGAUUGCUAAUCCGUUGUACA
#=GR DS2700 SS (((((((,,<<<___________>>>,<<<<<_______>>>>>,<<<<<

DS2700         AUUUUUUUGUACCGAGGGUUCGAAUCCCUCUCUUUCCG
#=GR DS2700 SS <_____>>>>>>,<<<<<_______>>>>>))))))):
//
# STOCKHOLM 1.0
#=GF AU Koala

DH2920         GGCGGAUGUAGCCAAGUGGAUCAAGGCAGUGGAUUGUGAAUCCACCAUGC
#=GR DH2920 SS :(((((((,,<<<___________>>>,<<<<<_______>>>>>,,,,,

DH2920         GCGGGUUCAAUUCCCGUCGUUCGCC
#=GR DH2920 SS <<<<<_______>>>>>))))))):
//
# STOCKHOLM 1.0
#=GF AU Koala

DP1780         CGGUGAUUAGCGCAGCCCGGUAGCGCAUCUGGUUUGGGACCAGAGGGUCA
#=GR DP1780 SS (((((((,,<<<<_________>>>>,<<<<<_______>>>>>,,,,,<

DP1780         AAGGUUCGAAUCCUUUAUCACCGACCA
#=GR DP1780 SS <<<<_______>>>>>)))))))::::
//
# STOCKHOLM 1.0
#=GF AU Koala

DP4080         CAGAUAGAAGCCAAAAGGUCAGGCGCUUUCUUUGGGUGAAAGAUCUAGUU
#=GR DP4080 SS (((((((,,<<<_________>>>,<<<<<_______>>>>>,,,,,<-<

DP4080         AGUUCGAGUCUAUCCUAUCUGA
#=GR DP4080 SS <<_______>>>->))))))):
//
# STOCKHOLM 1.0
#=GF AU Koala

DX5280         AGUAAGGUCAGCUAACUAAGCUAUCGGGCCCAUACCCCGAAAAUGUUGGU
#=GR DX5280 SS :(((-((,,<<<<_____>>>>,<<<<<_______>>>>>,,,,<--<<_

DX5280         CUAAACCCUUCCCGUAUGA
#=GR DX5280 SS ______>>-->))-)))::
//
# STOCKHOLM 1.0
#=GF AU Koala

DK5280         CAUUGCGAAGCUUAGAGCGUUAACCUUUUAAGUUAAAGUUAGAGACAACA
#=GR DK5280 SS ((-((-(,,<<<<_>>>>,<<<<<_______>>>>>,,,,,<<<<_____

DK5280         AAUCUCCACAUUGA
#=GR DK5280 SS __>>>>)-))-)):
//
# STOCKHOLM 1.0
#=GF AU Koala

DM1140         GGCGGGGUAGCUCAGUUGGUUAGAGCGUUCGGUUCAUACCCGAAAGGUCG
#=GR DM1140 SS (((((((,,<<<<_________>>>>,<<<<<_______>>>>>,,,,,<

DM1140         AGAGUUCAAAUCUCUCCCCCGCUACCA
#=GR DM1140 SS <<<<_______>>>>>)))))))::::
//
# STOCKHOLM 1.0
#=GF AU Koala

DA1540         GGGGCCUUAGCUCAGCUGGGAGAGCGCCUGCUUUGCACGCAGGAGGUCAG
#=GR DA1540 SS (((((((,,<<<<________>>>>,<<<<<_______>>>>>,,,,,<<

DA1540         CGGUUCGAUCCCGCUAGGCUCCA
#=GR DA1540 SS <<<_______>>>>>))))))):
//
# STOCKHOLM 1.0
#=GF AU Koala

DL2800         GCCUUGGUGGUGAAAUGGUAGACACGCGAGACUCAAAAUCUCGUGCUAAA
#=GR DL2800 SS (((((((,,<<<__________>>>,<<<<<_______>>>>>,<<<___

DL2800         AAGCGUGGAGGUUCGAGUCCUCUUCAAGGCA
#=GR DL2800 SS _>>>,,<<<<<_______>>>>>))))))):
//
# STOCKHOLM 1.0
#=GF AU Koala

DA6281         GGGCGUGUGGCGUAGUCGGUAGCGCGCUCCCUUAGCAUGGGAGAGGUCUC
#=GR DA6281 SS (((((-(,,<<<<________>>>>,<<<<<_______>>>>>,,,,,<<

DA6281         CGGUUCGAUUCCGGACUCGUCCA
#=GR DA6281 SS <<<_______>>>>>)-))))):
//
# STOCKHOLM 1.0
#=GF AU Koala

DP8041         GGCUCGUUGGUCUAGGGGUAUGAUUCUCGCUUCGGGUGCGAGAGGUCCCG
#=GR DP8041 SS (((((((,,<<<_________>>>,<<<<<_______>>>>>,,,,,<<<

DP8041         GGUUCAAAUCCCGGACGAGCCC
#=GR DP8041 SS <<_______>>>>>))))))):
//
# STOCKHOLM 1.0
#=GF AU Koala

DF6200         GCGGGUUUAGCUCAGUUGGGAGAGCGUCAGACUGAAGAUCUGAAGGUCGU
#=GR DF6200 SS ((((-((,,<<<<________>>>>,<<<<<_______>>>>>,,,,,<<

DF6200         GUGUUCGAUCCACACAAACCGCA
#=GR DF6200 SS <<<_______>>>>>))-)))):
//
# STOCKHOLM 1.0
#=GF AU Koala

DG5880         ACUCUUUUAGUAUAAAUAGUACCGUUAACUUCCAAUUAACUAGUUUUGAC
#=GR DG5880 SS (((((((,,<<<<_____>>>>,<<<<<_______>>>>>,,,,<<<<<_

DG5880         AACAUUCAAAAAAGAGUA
#=GR DG5880 SS _____>>>>>))))))):
//
# STOCKHOLM 1.0
#=GF AU Koala

DH5360         GUAAAUAUAGUUUAACAAAAACAUUAGAUUGUGAAUCUAACAAUAGAAAC
#=GR DH5360 SS (((((((,,<<<<_____>>>>,<<<<<_______>>>>>,,,,<<<<__

DH5360         UCAUUACCUUCUUAUUUACC
#=GR DH5360 SS ________>>>>))))))):
//
# STOCKHOLM 1.0
#=GF AU Koala

DG5000         GUUUCAUGAGUAUAGCAGUACAUUCGGCUUCCAACCGAAAGGUUUUUGUA
#=GR DG5000 SS (((((((,,<<<<____>>>>,<<<<<_______>>>>>,,,,,<<<___

DG5000         AACAACCAAAAAUGAAAUA
#=GR DG5000 SS ________>>>))))))):
//
# STOCKHOLM 1.0
#=GF AU Koala

DX1180         CGCGGGGUAGAGCAGUUGGUAGCUCGCCGGGCUCAUAACCCGGAGGCCGC
#=GR DX1180 SS :((((((,,<<<<________>>>>,<<<<<_______>>>>>,,,,,<<

DX1180         AGGUUCGAGUCCUGCCCCCGCAACCA
#=GR DX1180 SS <<<_______>>>>>)))))):::::
//
# STOCKHOLM 1.0
#=GF AU Koala

DE4000         GACCUUAUCGUCUAAUGGUUACGACAUCACCUCUUCAUGUUGAUAAUAUC
#=GR DE4000 SS (((((((,,<<<__________>>>,<<<-<_______>->>>,,,,<<<

DE4000         GGUUCGAUUCCGAUUAAGGUUA
#=GR DE4000 SS <<_______>>>>>))))))):
//
# STOCKHOLM 1.0
#=GF AU Koala

DI2700         GCAUCCAUGGCUGAAUGGUUAAAGCGCCCAACUCAUAAUUGGUAAUAUUG
#=GR DI2700 SS (((((((,,<<<__________>>>,,<<<<_______>>>>,,,,,,,<

DI2700         CGGGUUCAAUUCCUGCUGGAUGCA
#=GR DI2700 SS <<<<_______>>>>>))))))):
//
# STOCKHOLM 1.0
#=GF AU Koala

DF4440         GUCAGGAUAGCUCAGUUGGUAGAGCAGAGGAUUGAAAAUCCUCGUGUCAC
#=GR DF4440 SS (((((((,,<<<<________>>>>,<<<<<_______>>>>>,,,,,<<

DF4440         CAGUUCAAAUCUGGUUCCUGGCA
#=GR DF4440 SS <<<_______>>>>>))))))):
//
# STOCKHOLM 1.0
#=GF AU Koala

DW3200         GCGCUCUUUGUUCAGUUCGGUAGAACGCGGGUCUCCAAAACCCGAUGUCG
#=GR DW3200 SS (((((((,,<<<<_________>>>>,<<<<<_______>>>>>,,,,,<

DW3200         UAGGUUCAAAUCCUACAGAGCGUG
#=GR DW3200 SS <<<<_______>>>>>))))))):
//
# STOCKHOLM 1.0
#=GF AU Koala

DK1230         GCAUCCAUAGCUCAGUUGGUAGAGCAACAGACUCUUAAUCUGUGGGUCCA
#=GR DK1230 SS (((((((,,<<<<________>>>>,<<<<<_______>>>>>,,,,,<<

DK1230         CGGUUCGAGCCCGUGUGGGUGUACCA
#=GR DK1230 SS <<<_______>>>>>)))))))::::
//
# STOCKHOLM 1.0
#=GF AU Koala

DT5040         ACCUUGAAGGCUCAAUAGUUAGAGCGCCAAGUCUUGUAAACUUGGAGAGA
#=GR DT5040 SS :((((((,,<<<<________>>>>,,<<<<<_______>>>>>,,,,<<

DT5040         GGGUUAAAGUCCCUCUCAAGGCU
#=GR DT5040 SS <<<_______>>>>>))))))::
//
# STOCKHOLM 1.0
#=GF AU Koala

DR2920         GGGCCUGUAGCUCAGAGGAUUAGAGCACGUGGCUACGAACCACGGUGUCG
#=GR DR2920 SS ((((--(,,<<<<_________>>>>,<<<<<_______>>>>>,,,,,<

DR2920         GGGGUUCGAAUCCCUCCUCGCCCA
#=GR DR2920 SS <<<<_______>>>>>)--)))):
//
# STOCKHOLM 1.0
#=GF AU Koala

DA0940         GGGCCGGUAGCUCAGCCUGGGAGAGCGUCGGCUUUGCAAGCCGAAGGCCC
#=GR DA0940 SS (((((((,,<<<<_________>>>>,<<<<<_______>>>>>,,,,,<

DA0940         CGGGUUCGAAUCCCGGCCGGUCCACCA
#=GR DA0940 SS <<<<_______>>>>>)))))))::::
//
# STOCKHOLM 1.0
#=GF AU Koala

DI5080         GAGCUUGCCCCUAAAGUUAAGGUGUCUAGCUGAUAAUUAGAUUUAAGGGU
#=GR DI5080 SS (((((((,,<<<_______>>>,,<<<<<_______>>>>>,,,<<<<<_

DI5080         UAAAUUCCCUUCAAGCUCU
#=GR DI5080 SS ______>>>>>))))))):
//
# STOCKHOLM 1.0
#=GF AU Koala

DE1660         GUCCCCUUCGUCUAGAGGCCCAGGACACCGCCCUUUCACGGCGGUAACAG
#=GR DE1660 SS (((((((,,<<<<_________>>>>,<<<<<_______>>>>>,,,,<<

DE1660         GGGUUCGAAUCCCCUAGGGGACGCCA
#=GR DE1660 SS <<<_______>>>>>)))))))::::
//
# STOCKHOLM 1.0
#=GF AU Koala

DC4880         GGUCUUAUAGUCAAUAAUGAUAUCAAACUGCAAUUUUGAAGGAGUAAAUU
#=GR DC4880 SS (((((((,,<<<<____>>>>,<<<<<_______>>>>>,,,,<<<<___

DC4880         UUUACUAAGACUU
#=GR DC4880 SS _>>>>))))))):
//
# STOCKHOLM 1.0
#=GF AU Koala

DN4880         UUAAUUGAAGCCAAAAAGAGGCGUAUCACUGUUAAUGAUAUAAUUGAGUA
#=GR DN4880 SS (((((((,,<<<_______>>>,<<<<<_______>>>>>,,,,,<<<<_

DN4880         UAAACUCCAAUUAAG
#=GR DN4880 SS ___>>>>))))))):
//
# STOCKHOLM 1.0
#=GF AU Koala

DF1230         GGCUCUGUAGCUCAGUCGGUAGAGCAGUGGCCUGAAGAGCCUCGUCGUAG
#=GR DF1230 SS (((((((,,<<<<________>>>>,<-<<<_______>>>->,,,,,,<

DF1230         CCGGUUCGAUUCCGCUUGGAGCCACCA
#=GR DF1230 SS -<<<_______>>>->)))))))::::
//
# STOCKHOLM 1.0
#=GF AU Koala

DK1220         GACUCGUUAGCUCAGCCGGUAGAGCAACUGGCUUUUAACCAGUGGGUCCG
#=GR DK1220 SS (((((((,,<<<<________>>>>,<<<<<_______>>>>>,,,,,<<

DK1220         GGGUUCGAAUCCCCGACGAGUCACCA
#=GR DK1220 SS <<<_______>>>>>)))))))::::
//
# STOCKHOLM 1.0
#=GF AU Koala

DX6320         UGCGCGGUAGGAGAGUGGAACUCCGACGGGCUCAUAACCCGUAGGUCCCA
#=GR DX6320 SS (((((((,,<<<<_______>>>>,<<<<<_______>>>>>,,,,,<<<

DX6320         GGAUCGAAACCUGGCCGCGCAA
#=GR DX6320 SS <<_______>>>>>))))))):
//
# STOCKHOLM 1.0
#=GF AU Koala

DW1250         AGGGGUAUAGUUCAAUCGGUAGAACACCGGACUUCAAAUCCGGGUGUUGU
#=GR DW1250 SS (((((((,,<<<<________>>>>,<<<<<_______>>>>>,,,,,<<

DW1250         GGGUUCAAGUCCUGCUACCCCUGCCA
#=GR DW1250 SS <<<_______>>>>>)))))))::::
//
# STOCKHOLM 1.0
#=GF AU Koala

DS9280         GCAGCGAUGGCCGAGUGGUUAAGGCGUUGGACUUGAAAUCCAAUGGGGUC
#=GR DS9280 SS (((((((,,<<<__________>>>,<<<<<_______>>>>>,<<<<__

DS9280         UCCCCGCGCAGGUUCGAACCCUGCUCGCUGCG
#=GR DS9280 SS _>>>>,,<<<<<_______>>>>>))))))):
//
# STOCKHOLM 1.0
#=GF AU Koala

DD1180         GGCCCCAUAGCGAACGUUGGUUAUCGCGCCUCCCUGUCACGGAGGAGAUC
#=GR DD1180 SS (((((((,,<<<<__________>>>>,<<<<<_______>>>>>,,,,,

DD1180         ACGGGUUCGAGUCCCGUUGGGGUCGCCA
#=GR DD1180 SS <<<<<_______>>>>>)))))))::::
//
# STOCKHOLM 1.0
#=GF AU Koala

DT1140         GCUGACUUAGCUCAGUUGGUAGAGCAAUUGACUAGUAAUCAAUAGGUCGA
#=GR DT1140 SS (((((((,,<<<<________>>>>,<<<<<_______>>>>>,,,,,<<

DT1140         AGGUUCAAAUCCUUUAGUCAGCACCA
#=GR DT1140 SS <<<_______>>>>>)))))))::::
//
# STOCKHOLM 1.0
#=GF AU Koala

DP4010         CAGAUAGAAGCCAAAAGGUCAGGCGCUUUCUUUGGGUGAAAGAUCUAGUU
#=GR DP4010 SS (((((((,,<<<_________>>>,<<<<<_______>>>>>,,,,,<-<

DP4010         AGUUCGAGUCUAUCCUAUCUGA
#=GR DP4010 SS <<_______>>>->))))))):
//
# STOCKHOLM 1.0
#=GF AU Koala

DE1180         GGCCUGUUGGUGAAGCGGUUAACACACACGGUUUUCAUCCGUGGACACAC
#=GR DE1180 SS (((((((,,<<<__________>>>,<<<<<_______>>>>>,,,,,<<

DE1180         GGGUUCGAACCCCGUACAGGCUACCA
#=GR DE1180 SS <<<_______>>>>>)))))))::::
//
# STOCKHOLM 1.0
#=GF AU Koala

DK1200         GACUCACUAGCUCAGCGGUAGAGCAUUUGACUUUUAAUCAAAGGGUCCCG
#=GR DK1200 SS (((((((,,<<<<_______>>>>,<<<<<_______>>>>>,,,,,<<<

DK1200         AGUUCGAUCCUCGGGUGAGUCACCA
#=GR DK1200 SS <<_______>>>>>)))))))::::
//
# STOCKHOLM 1.0
#=GF AU Koala

DQ5280         UAGGAUAGGGUGUAUUGGUAGCACGGAAAAUUUUGAAUUCUUAGGUGUAG
#=GR DQ5280 SS (((((((,,<<<<_______>>>>,<<-<<_______>>->>,,,,<<<<

DQ5280         GUUCAAUUCCUAUUGUCCUAG
#=GR DQ5280 SS <_______>>>>>))))))):
//
# STOCKHOLM 1.0
#=GF AU Koala

DA5120         AAGGCUUUAGCUUAAUUAAAGUGUUUUAGUUGCAUUCAAUUGAUGUUGGA
#=GR DA5120 SS (((((((,,<<<<_____>>>>,,<<-<_______>->>,,,,,<<-<<_

DA5120         UAAAAUCCUGCAAGCCUUA
#=GR DA5120 SS ______>>->>))))))):
//
# STOCKHOLM 1.0
#=GF AU Koala

DF3770         GCUUAAGUAGCUCAGUGGUAGAGCGUUAGACUGAAAAUCUAAAGGUCGUU
#=GR DF3770 SS (((((((,,<<<<_______>>>>,<<<<<_______>>>>>,,,,,<<<

DF3770         GGUUCAAUUCCAAUCUUGAGCA
#=GR DF3770 SS <<_______>>>>>))))))):
//
# STOCKHOLM 1.0
#=GF AU Koala

DE9161         UCCCUGGUGGUCUAGUGGUUAGGAUUCGGCGCUCUCACCGCCGCGGCCCG
#=GR DE9161 SS (((((((,,<<<<________>>>>,<<<<<_______>>>>>,,,,<<<

DE9161         GGUUCGAUUCCCGGUCAGGGAA
#=GR DE9161 SS <<_______>>>>>))))))):
//
# STOCKHOLM 1.0
#=GF AU Koala

DL4760         ACUAUUUUGGCAGAUAAGUGCAAUGAAUUUAGAAUUCAUUUAUGUAGAUU
#=GR DL4760 SS (((((((,,<<<______>>>,<<<<<_______>>>>>,,,,<<<<<__

DL4760         UUUUUCUACAAAUAGUA
#=GR DL4760 SS ____>>>>>))))))):
//
# STOCKHOLM 1.0
#=GF AU Koala

DG4080         AUAGAUAUAAGUUAAGUGGUAAACUGAAUGUCUUCCACACAUUGAUUGUG
#=GR DG4080 SS :((((((,,<<<<________>>>>,<<<<<_______>>>>>,,,,<<<

DG4080         AGUUCGAUUCUCACUAUCUAGA
#=GR DG4080 SS <<_______>>>>>))))))::
//
# STOCKHOLM 1.0
#=GF AU Koala

DE6280         UCCGAUAUAGUGUAACGGCUAUCACAUCACGCUUUCACCGUGGAGACCGG
#=GR DE6280 SS (((((((,,<<<__________>>>,<<<<<_______>>>>>,,,,<<<

DE6280         GGUUCGACUCCCCGUAUCGGAG
#=GR DE6280 SS <<_______>>>>>))))))):
//
# STOCKHOLM 1.0
#=GF AU Koala

DM4021         AGAAUUAUAGCUUAAUCUGGUAAAGCAGUCCACUCAUAAUGGACCUAUCA
#=GR DM4021 SS (((((-(,,<<<<_________>>>>,<<<<<_______>>>>>,,,,<<

DM4021         AAGUUCAAUUCUUUGUUAUUCUA
#=GR DM4021 SS <<<_______>>>>>)-))))):
//
# STOCKHOLM 1.0
#=GF AU Koala

DL3400         GGGGAUAUGGCGAAAUCGGUAGACGCUACGGACUUAAAAUCCGUCGACUU
#=GR DL3400 SS (((((((,,<<<___________>>>,<<<<<_______>>>>>,<<<<<

DL3400         UAUAAGUCGUGAGGGUUCAAGUCCCUCUAUCCCCA
#=GR DL3400 SS ___>>>>>,,<<<<<_______>>>>>))))))):
//
# STOCKHOLM 1.0
#=GF AU Koala

DV4880         CAAUUUAAAGCUUAUUAAGUAAAGCAUUUCAUUUACAUUGAAAAGAUUUU
#=GR DV4880 SS (((((((,,<<<<________>>>>,<<<<<_______>>>>>,,,,<-<

DV4880         UGUGCAAAUCAAUAUAAAUUGA
#=GR DV4880 SS <<_______>>>->))))))):
//
# STOCKHOLM 1.0
#=GF AU Koala

DE4880         AUUUAUAUAGUUUAAAAUAAAACCUUACAUUUUCAUUGUAAUAAUAAAAU
#=GR DE4880 SS (((((((,,<<<<______>>>>,<<<<<_______>>>>>,,,,<<<<<

DE4880         AAUUUAUUUUUAUAAAUU
#=GR DE4880 SS _____>>>>>))))))):
//
# STOCKHOLM 1.0
#=GF AU Koala

DI2601         GGGCUAUUAGCUCAGUGGUAGAGCGCGCCCCUGAUAAGGGCGAGGUCUCU
#=GR DI2601 SS (((((((,,<<<<_______>>>>,<<<<<_______>>>>>,,,,,<<<

DI2601         GGUUCAAGUCCAGGAUAGCCCA
#=GR DI2601 SS <<_______>>>>>))))))):
//
# STOCKHOLM 1.0
#=GF AU Koala

DW1251         AGGGGUGUAGUUUAAUGGUAGAACAGCGGUCUCCAACACCGUACGUUGUG
#=GR DW1251 SS (((((((,,<<<<_______>>>>,<<<<<_______>>>>>,,,,,<<<

DW1251         GGUUCAAGUCCUGUCACCCCUGCCA
#=GR DW1251 SS <<_______>>>>>)))))))::::
//
# STOCKHOLM 1.0
#=GF AU Koala

DS6282         GGCACUAUGGCCGAGUGGUUAAGGCGAGAGACUCGAAAUCUCUUGGGCUC
#=GR DS6282 SS (((((((,,<<<__________>>>,<<<<<_______>>>>>,<<<<__

DS6282         UGCCCGCGCUGGUUCAAAUCCUGCUGGUGUCG
#=GR DS6282 SS _>>>>,,<<-<<_______>>->>))))))):
//
# STOCKHOLM 1.0
#=GF AU Koala

DL2180         GGGGAUGUGGUGGAAUUGGUAGACGCAACGGACUUAAAAUCCGUCGAUUG
#=GR DL2180 SS (((((((,,<<<___________>>>,<<<<<_______>>>>>,<<<<_

DL2180         UAUAGAUCGUGAGGGUUCAAGUCCCUCCGUCCCCA
#=GR DL2180 SS ____>>>>,,<<<<<_______>>>>>))))))):
//
# STOCKHOLM 1.0
#=GF AU Koala

DQ4000         UGAGUCGUAGACAAUAGGUAAGUUACCAAAAUUUGAGUUUGGAGUUCUUU
#=GR DQ4000 SS (((((((,,<<<_________>>>,<<<<<_______>>>>>,,,,<<<<

DQ4000         GUUCGAAUCAAAGCGAUUCAA
#=GR DQ4000 SS <_______>>>>>))))))):
//
# STOCKHOLM 1.0
#=GF AU Koala

DP1662         CGGCACGUAGCGCAGCCUGGUAGCGCACCGUCAUGGGGUGUCGGGGGUCG
#=GR DP1662 SS (((((((,,<<<<_________>>>>,<<<-<_______>->>>,,,,,<

DP1662         GAGGUUCAAAUCCUCUCGUGCCGACCA
#=GR DP1662 SS <<<<_______>>>>>)))))))::::
//
# STOCKHOLM 1.0
#=GF AU Koala

DV0660         GGACUCAUGGUCUAGUUGGCUAUGACAUCGCCCUUACAAGGCGAGGGUCG
#=GR DV0660 SS (((((((,,<<<___________>>>,<<<<<_______>>>>>,,,,,<

DV0660         CCGGUUCGAAUCCGGCUGGGUCCA
#=GR DV0660 SS <<<<_______>>>>>))))))):
//
# STOCKHOLM 1.0
#=GF AU Koala

DL7741         GUCAGGAUGGCCGAGUGGUCUAAGGCGCUGCGUUCAGGUCGCAGUCUACU
#=GR DL7741 SS (((((((,,<<<___________>>>,<<<<<_______>>>>>,<<<<_

DL7741         CUGUAGGCGUGGGUUCGAAUCCCACUUCUGACA
#=GR DL7741 SS __>>>>,,<<<<<_______>>>>>))))))):
//
# STOCKHOLM 1.0
#=GF AU Koala

DQ5880         UAGGAUGGGGUGUGAUAGGUGGCACGGAGAAUUUUGGAUUCUCAGGGAUG
#=GR DQ5880 SS ((((((,,,<<<<________>>>>,<<<<<_______>>>>>,,,,<<<

DQ5880         GGUUCGAUUCUCAUAGUCCUAG
#=GR DQ5880 SS <<_______>>>>>,)))))):
//
# STOCKHOLM 1.0
#=GF AU Koala

DC3880         AGGAGCUUGAGCAGAUGGUUUUGCGUUUUGAUUGCAAAUUGAAAUAUAGG
#=GR DC3880 SS (((((((,,,<<<________>>>,,<<<<<_______>>>>>,,,,,<<

DC3880         GAUUCGAUUUCCCCGAGCUCCUC
#=GR DC3880 SS <__________>>>,))))))):
//
# STOCKHOLM 1.0
#=GF AU Koala

DM3960         GCCCGGGUAGUUUAAAGGUAAAACCUUAAUUUCAUACGUUAAAGAUGAGA
#=GR DM3960 SS (((-(((,,<<<<_______>>>>,<<<<<_______>>>>>,,,,<<<<

DM3960         AUUCGAUUUUCUCCCCAGGUU
#=GR DM3960 SS <_______>>>>>)))-))):
//
# STOCKHOLM 1.0
#=GF AU Koala

DP4440         CGAGGUGUAGCGCAGUCUGGUCAGCGCAUCUGUUUUGGGUACAGAGGGCC
#=GR DP4440 SS (((((((,,<<<<__________>>>>,<<<<<_______>>>>>,,,,,

DP4440         AUAGGUUCGAAUCCUGUCACCUUGA
#=GR DP4440 SS <<<<<_______>>>>>))))))):
//
# STOCKHOLM 1.0
#=GF AU Koala

DH2720         GGCGGAUGUAGCCAAGUGGAUCAAGGCAGUGGAUUGUGAAUCCACCAUGC
#=GR DH2720 SS :(((((((,,<<<___________>>>,<<<<<_______>>>>>,,,,,

DH2720         CGGGUUCAAUUCCCGUCGUUCGCC
#=GR DH2720 SS <<<<_______>>>>,))))))):
//
# STOCKHOLM 1.0
#=GF AU Koala

DS5220         AAGAAAGAAGCAUUAAGUGGUUUGAUGCGGUUGGCUUGAAACCAACAUGU
#=GR DS5220 SS (((((((,,<<<<___________>>>>,<<<<<_______>>>>>,,,,

DS5220         GAGGGUUCGAUUCCUUCCUUUCUUG
#=GR DS5220 SS <<<<<_______>>>>>))))))):
//
# STOCKHOLM 1.0
#=GF AU Koala

DH6320         GCUCACAUGGUCCAGUGGUUAAGACUCAUCGUUGUGGCCGAUGCGACCCA
#=GR DH6320 SS (((((((,,<<<__________>>>,<<<<<_______>>>>>,,,,<<<

DH6320         GGUUCGAUUCCUGGUGUGGGCA
#=GR DH6320 SS <<_______>>>>>))))))):
//
# STOCKHOLM 1.0
#=GF AU Koala

DX0860         GGGCCCGUAGCUUAGCCCGGUAGAGCGCCCGGCUCAUAACCGGGUGGUCC
#=GR DX0860 SS (((((((,,<<<<_________>>>>,<<<<<_______>>>>>,,,,,<

DX0860         GGGGUUCAAGUCCCCGCGGGCCCA
#=GR DX0860 SS <<<<_______>>>>>))))))):
//
# STOCKHOLM 1.0
#=GF AU Koala

DC4080         GGAGGUGUUGUUUAAAGGUUAAGCUAUUAGAUUGCAGAUCUACUUAUUAA
#=GR DC4080 SS (((((((,,<-<<________>>->,,<<<<_______>>>>,,,,,,<<

DC4080         GAGUUCGAUUCUCUUCAUCUCUU
#=GR DC4080 SS <<<_______>>>>>))))))):
//
# STOCKHOLM 1.0
#=GF AU Koala

DG7741         GCAUCGGUGGUUCAGUGGUAGAAUGCUCGCCUGCCACGCGGGCGGCCCGG
#=GR DG7741 SS (((((((,,<<<<_______>>>>,<<<<<_______>>>>>,,,,,<<<

DG7741         GUUCGAUUCCCGACCGAUGCA
#=GR DG7741 SS <_______>>>>,))))))):
//
# STOCKHOLM 1.0
#=GF AU Koala

DP5280         CAAGAAGUAGUUUAAGUAAGAAUAUCAGCUUUGGGUGUUGGUGGUGGGGA
#=GR DP5280 SS (((((((,,<<<<______>>>>,<<<<<_______>>>>>,,,,<<<<<

DP5280         GGUAGUUCCUUCUUCUUGA
#=GR DP5280 SS ______>>>>>))))))):
//
# STOCKHOLM 1.0
#=GF AU Koala

DG5020         UCUAUUAAUAUAACAGUAUAUUUAGUUUUCCAAAUUAAAAGGCCUGUUAG
#=GR DG5020 SS (-(((((,<<<<____>>>>,<<<<<_______>>>>>,,,,<<<<____

DG5020         AAGUCAGGUAGUAAAA
#=GR DG5020 SS ____>>>>)))))-):
//
# STOCKHOLM 1.0
#=GF AU Koala

DL5221         GCUAGCGUGGCAGAGCUCGGCAAAUGCAAAAGGCUUAAGCCCUUUAUCCA
#=GR DL5221 SS (((((-(,,<<<____________>>>,<<<<<_______>>>>>,,,,<

DL5221         GAGGUUCAAAUCCUCUCCCUAGCU
#=GR DL5221 SS <<<<_______>>>>>)-))))):
//
# STOCKHOLM 1.0
#=GF AU Koala

DY1580         GGGCAGGUGCCCGAGCGGCCAAAGGGGACGGUCUGUAAAACCGUUGGCGU
#=GR DY1580 SS (((((((,,<<<___________>>>,<<<<<_______>>>>>,<<<__

DY1580         AUGCCUUCGCUGGUUCGAAUCCAGCCCUGCCCACCA
#=GR DY1580 SS __>>>,,,<<<<<_______>>>>>)))))))::::
//
# STOCKHOLM 1.0
#=GF AU Koala

DT4000         GUAAAUAUAAUUUAAUGGUAAAAUGUAUGUUUUUAGGUGCAUAUUAUCUA
#=GR DT4000 SS (((((((,,<<<<_______>>>>,<<<<<________>>>>>,,,,<<<

DT4000         AGUUCAAAUCUUAGUAUUUACA
#=GR DT4000 SS <<_______>>>>>))))))):
//
# STOCKHOLM 1.0
#=GF AU Koala

DL5001         GCUGAAAUAGCAAAGUGGUAAUGCGAGAAGCCUAAGAUUUCUUUAUCGAA
#=GR DL5001 SS (((((((,,<<<_________>>>,<<<<<_______>>>>>,,,,,<<<

DL5001         GGUUCAAAUCCUUCUUUCAGUU
#=GR DL5001 SS <<_______>>>>>))))))):
//
# STOCKHOLM 1.0
#=GF AU Koala

DM2600         ACCUACUUAACUCAGUGGUUUAGAGUAUCGCUUUCAUACGGCGAGAGUCA
#=GR DM2600 SS (((((((,,<<<<_________>>>>,<<<<<_______>>>>>,,,,,<

DM2600         UUGGUUCAAAUCCAAUAGUAGGUA
#=GR DM2600 SS <<<<_______>>>>>))))))):
//
# STOCKHOLM 1.0
#=GF AU Koala

DE1230         GGCCCGUUGGAGAAACGGUUAACUCACAUGCCUUUCACGCAUGCAUUCAC
#=GR DE1230 SS (((((((,,<<<__________>>>,<<<<<_______>>>>>,,,,,<<

DE1230         GGGUUCGAAUCCCGUACGGGUCACCA
#=GR DE1230 SS <<<_______>>>>>)))))))::::
//
# STOCKHOLM 1.0
#=GF AU Koala

DD4700         UUAAAAGUAGUUAAUAUAUAACUUAGAAUUGUCAGUUCUAGAUUCCUUUU
#=GR DD4700 SS (-(((((,,<<<<_____>>>>,<<<<<_______>>>>>,,,,<<<<__

DD4700         ACUAAGGCUUUUUAU
#=GR DD4700 SS ___>>>>)))))-):
//
# STOCKHOLM 1.0
#=GF AU Koala

DW6740         GGAUCCGUGGCGCAAUGGUAGCGCGUCUGACUCCAGAUCAGAAGGUUGCG
#=GR DW6740 SS (((((((,,<<<<_______>>>>,<<<<<_______>>>>>,,,,,<<<

DW6740         UGUUCGAUUCACGUCGGGUUCACCA
#=GR DW6740 SS <<_______>>>>>)))))))::::
//
# STOCKHOLM 1.0
#=GF AU Koala

DD4980         AAGAAAUUAGUUAAACCUAAUAACAUUGGGAUUGUCAGACCAAAGUUACU
#=GR DD4980 SS (((((((,,<<<<_______>>>>,<<<<__________>>>>,,,,<<<

DD4980         GGUAAUCAACCCAGUAUUUCUUA
#=GR DD4980 SS <<________>>>>>))))))):
//
# STOCKHOLM 1.0
#=GF AU Koala

DL3840         ACUUAUGUGGCGGAAUAGGUAGACGCGUGGGACUUAAAAUCUCAUUCCUA
#=GR DL3840 SS (((((((,,<<<___________>>>,<<<<<_______>>>>>,<<<__

DL3840         CGGAGUGCCGGUUCGACCCCGGUCAUAAGUA
#=GR DL3840 SS _>>>,,<<<<<_______>>>>>))))))):
//
# STOCKHOLM 1.0
#=GF AU Koala

DL0980         GCGGGGGUGCCCGAGCCAGGUAAAGGGGCAGGGCUCAAGACCCUGUGGCG
#=GR DL0980 SS (((((((,,<<<____________>>>,<<<<<_______>>>>>,<<<_

DL0980         UAGGCCUGCGUGGGUUCGAAUCCCACCCCCCGCA
#=GR DL0980 SS ___>>>,,,<<<<<_______>>>>>))))))):
//
# STOCKHOLM 1.0
#=GF AU Koala

DY7920         CCUUCGAUAGCUCAGCUGGUAGAGCGGAGGACUGUAAAUCCUUAGGUCGC
#=GR DY7920 SS (((((((,,<<<<________>>>>,<<<<<_______>>>>>,,,,,<<

DY7920         UGGUUCGAUUCCGGCUCGAAGGA
#=GR DY7920 SS <<<_______>>>>>))))))):
//
# STOCKHOLM 1.0
#=GF AU Koala

DK4620         CUGGGGGUAGCUUAAGAUUAAAGUUUGGAAUUCUUACUUCUAAGAUAUCU
#=GR DK4620 SS (((((((,,<<<<_______>>>>,<<<<<_______>>>>>,,,,<<<<

DK4620         GGUUUGGAUUCUUCAGG
#=GR DK4620 SS <___>>>>>))))))):
//
# STOCKHOLM 1.0
#=GF AU Koala

DL4360         GGGUGUAUAGCUCAGUUGGUAGAGCAGUGGGCUUUUAACCUACUGGUCGC
#=GR DL4360 SS (((((((,,<<<<________>>>>,<<<<<_______>>>>>,,,,,<<

DL4360         AGGUUCAAGUCCUGCUAUACCCA
#=GR DL4360 SS <<<_______>>>>>))))))):
//
# STOCKHOLM 1.0
#=GF AU Koala

DG1500         GCGGAAGUAGUUCAGUGGUAGAACAUCACCUUGCCAUGGUGGGGGUCGCG
#=GR DG1500 SS (((((((,,<<<<_______>>>>,<<<<<_______>>>>>,,,,,<<<

DG1500         GGUUCGAAUCCCGUCUUCCGCU
#=GR DG1500 SS <<_______>>>>>))))))):
//
# STOCKHOLM 1.0
#=GF AU Koala

DQ4980         UAGAAAAUAGUUUAACCAGUAAAACUAAGAAAUUUGAAUUCUUUAAUACA
#=GR DQ4980 SS (((((((,,<<<<________>>>>,<<<<<_______>>>>>,,,,<<<

DQ4980         AGUGCAACCCUUGUUUUUCUAA
#=GR DQ4980 SS <<_______>>>>>))))))):
//
# STOCKHOLM 1.0
#=GF AU Koala

DI1620         GGGCCUAUAGCUCAGCUGGCUAGAGCACACGCCUGAUAAGCGUGAGGUCA
#=GR DI1620 SS (((((((,,<<<<_________>>>>,<<<<<_______>>>>>,,,,,<

DI1620         GUGGUUCGAGUCCACUUGGGCCCACCA
#=GR DI1620 SS <<<<_______>>>>>)))))))::::
//
# STOCKHOLM 1.0
#=GF AU Koala

DQ3240         UGGGGCGUAGCCAAGCGGUAAGGCAACGGGUUUUGGUCCCGCUAUUCGGA
#=GR DQ3240 SS (((((((,,<<<_________>>>,,<<<<_______>>>>,,,,,,<<<

DQ3240         GGUUCGAAUCCUUCCGUCCCAG
#=GR DQ3240 SS <<_______>>>>>))))))):
//
# STOCKHOLM 1.0
#=GF AU Koala

DQ1661         UGGGGUAUCGCCAAGCGGUAAGGCACCGGAUUCUGAUUCCGGCAUUCCGA
#=GR DQ1661 SS (((((((,,<<<_________>>>,<<<<<_______>>>>>,,,,,<<<

DQ1661         GGUUCGAAUCCUCGUACCCCAGCCA
#=GR DQ1661 SS <<_______>>>>>)))))))::::
//
# STOCKHOLM 1.0
#=GF AU Koala

DM4020         UGCAUUAUGAUGUAAUUGGUAACAUACAAGGCUCAUGUCCUUUUUAUAUA
#=GR DM4020 SS (((((((,,<<<<________>>>>,,<<<<_______>>>>,,,,,<<<

DM4020         CGUUCAAAUCGUGUUGAUGCAU
#=GR DM4020 SS <<_______>>>>>))))))):
//
# STOCKHOLM 1.0
#=GF AU Koala

DS6161         GACACCUUAGCAAAGUGGUUAAUGCGGCGCCCUGCUAAGGCGUUCUCUUC
#=GR DS6161 SS (((((((,,<<<__________>>>,<<<<<_______>>>>>,<<<<__

DS6161         GGAGGCGCAGGUUCGAACCCUGCAGGUGUCG
#=GR DS6161 SS >>>>,,<<<<<_______>>>>>))))))):
//
# STOCKHOLM 1.0
#=GF AU Koala

DW5160         AGAAACUUAGGCUAGCACAGACCAAAGGCCUUCAAAGCCUUAAGCGGAGG
#=GR DW5160 SS (((((((,,<<-<______>->>,<<<<<_______>>>>>,,,,<<<<<

DW5160         UUAAACUCCUUCAGUUUCUG
#=GR DW5160 SS _______>>>>>))))))):
//
# STOCKHOLM 1.0
#=GF AU Koala

DG4000         AUAGAUAUAAGUUAAUUGGUAAACUGGAUGUCUUCCAAACAUUGAAUGCG
#=GR DG4000 SS (((((((,,<<<<________>>>>,<<<<<_______>>>>>,,,,<<<

DG4000         AGUUCGAUUCUCGCUAUCUAUA
#=GR DG4000 SS <<_______>>>>>))))))):
//
# STOCKHOLM 1.0
#=GF AU Koala

DM2840         ACCUACUUAACUCAGUGGUUAGAGUAUUGCUUUCAUACGGCGGGAGUCAU
#=GR DM2840 SS (((((((,,<<<<________>>>>,<<<<<_______>>>>>,,,,,<<

DM2840         UGGUUCAAAUCCAAUAGUAGGUA
#=GR DM2840 SS <<<_______>>>>>))))))):
//
# STOCKHOLM 1.0
#=GF AU Koala

DE6281         UCCGAUGUAGUGUAACGGCUAUCACAUCACGUUCUCACCGUGGAGACCGG
#=GR DE6281 SS (((((-(,,<<<__________>>>,<<<<<_______>>>>>,,,,<<<

DE6281         GGUUCGACUCCCCGCUUCGGAG
#=GR DE6281 SS <<_______>>>>>)-))))):
//
# STOCKHOLM 1.0
#=GF AU Koala

DS2922         GGAGAGAUGGCUGAGCGGUUGAUAGCCCCGGUCUUGAAAACCGGUAUAGU
#=GR DS2922 SS (((((((,,<<<<_________>>>>,<<<<<_______>>>>>,,<<<<

DS2922         UUUAACAAAGAAUCUACGAGGGUUCGAAUCCCUCUCUCUCCU
#=GR DS2922 SS <<<_____>>>>->>>,<<<<<_______>>>>>))))))):
//
# STOCKHOLM 1.0
#=GF AU Koala

DR7740         GGUCCUGUGGCGCAAUGGAUAACGCGUCUGACUACGGAUCAGAAGAUUCC
#=GR DR7740 SS (((((((,,<<<__________>>>,<<<<<_______>>>>>,,,,,<<

DR7740         AGGUUCGACUCCUGGCAGGAUCG
#=GR DR7740 SS <<<_______>>>>>))))))):
//
# STOCKHOLM 1.0
#=GF AU Koala

DP2720         AGGGAUGUAGCGCAGCUUGGUAGCGCGUUUGUUUUGGGUACAAAAUGUCA
#=GR DP2720 SS (((((((,,<<<<_________>>>>,<<<<<_______>>>>>,,,,,<

DP2720         CAGGUUCAAAUCCUGUCAUCCCUA
#=GR DP2720 SS <<<<_______>>>>>))))))):
//
# STOCKHOLM 1.0
#=GF AU Koala

DL1220         GGGGGAUUGGCGGAAUUGGCAGACGCACUAGACUUAGGAUCUAGCGUCUU
#=GR DL1220 SS (((((((,,<<<___________>>>,<<<<<_______>>>>>,<<<__

DL1220         UGACGUAAGGGUUCAAGUCCCUUAUCCCCCACCA
#=GR DL1220 SS _>>>,,<<<<<_______>>>>>)))))))::::
//
# STOCKHOLM 1.0
#=GF AU Koala

DG1541         GCGGAAGUAGUUCAGUGGGAGAACACCACCUUGCCAAGGUGGGGGUCGCG
#=GR DG1541 SS (((((((,,<<<<_______>>>>,<<<<<_______>>>>>,,,,,<<<

DG1541         GGUUCGAAUCCCGUCUUCCGCUCCA
#=GR DG1541 SS <<_______>>>>>)))))))::::
//
# STOCKHOLM 1.0
#=GF AU Koala

DC2600         GGCGACAUGGCCAAGUGGUAAGGCAGAGGACUGCAAAUCCUUUAUCCCCA
#=GR DC2600 SS (((((((,,<<<_________>>>,<<<<<_______>>>>>,,,,<<<<

DC2600         GUUCAAAUCUGGGUGUCGCUU
#=GR DC2600 SS <_______>>>>>))))))):
//
# STOCKHOLM 1.0
#=GF AU Koala

DG5280         ACUCCCUUAGUAUAAACAAUACAACUGACUUCCAAUCAGUUAAUUCUGAA
#=GR DG5280 SS ((((-((,,<<<<_____>>>>,<<<<<_______>>>>>,,,,<<<<<_

DG5280         AAAACUCAGAAGAGAGUA
#=GR DG5280 SS _____>>>>>))-)))):
//
# STOCKHOLM 1.0
#=GF AU Koala

DM2701         AGCGGAGUAGAGCAGUUUGGUAGCUCACGAGGCUCAUAACCUUGAGGUCA
#=GR DM2701 SS :((((((,,<<<<_________>>>>,<<<<<_______>>>>>,,,,,<

DM2701         CGGGUUCGAUUCCCGUCUCCGCAC
#=GR DM2701 SS <<<<_______>>>>>))))))::
//
# STOCKHOLM 1.0
#=GF AU Koala

DR1260         GCGCCCAUAGAUCAAUUGGAUAGAUCGUUUGACUACGGAUCAAAAGGUUG
#=GR DR1260 SS (((((((,,<<<<_________>>>>,<<<<<_______>>>>>,,,,,<

DR1260         AGGGUUCGAUUCCUUCUGGGCGCGCCA
#=GR DR1260 SS <<<<_______>>>>>)))))))::::
//
# STOCKHOLM 1.0
#=GF AU Koala

DH6160         GCCGUGAUAGUAUAGUGGUAGUACAUCAGAUUGUGGCUCUGAUGACCCUG
#=GR DH6160 SS (((((((,,<<<<_______>>>>,<<<<<_______>>>>>,,,,<<<<

DH6160         GUUCGAUUCCAGGUCGCGGCA
#=GR DH6160 SS <_______>>>>>))))))):
//
# STOCKHOLM 1.0
#=GF AU Koala

DS6741         GUGGACGUGCCGGAGUGGUUAUCGGGCAUGACUAGAAAUCAUGUGGGUUU
#=GR DS6741 SS (((((((,,<<<<________>>>>,<<<<<_______>>>>>,<<<<__

DS6741         UGCCCGCGCAGGUUCGAAUCCUGCCGUUCACG
#=GR DS6741 SS _>>>>,,<<<<<_______>>>>>))))))):
//
# STOCKHOLM 1.0
#=GF AU Koala

DF3360         GUCGGGAUAGCUCAGCCGGUAGAGCAAAGGACUGAAAAUCCUUGUGUCAC
#=GR DF3360 SS (((((((,,<<<<________>>>>,<<<<<_______>>>>>,,,,,<<

DF3360         CAGUUCAAAUCUGGUUCCCGGCG
#=GR DF3360 SS <<<_______>>>>>))))))):
//
# STOCKHOLM 1.0
#=GF AU Koala

DY7921         CCUUCGAUAGCUCAGCUGGUAGAGCGGAGGACUGUAGAUCCUUAGGUCGC
#=GR DY7921 SS (((((((,,<<<<________>>>>,<<<<<_______>>>>>,,,,,<<

DY7921         UGGUUCAAUUCCGGCUCGAAGGA
#=GR DY7921 SS <<<_______>>>>>))))))):
//
# STOCKHOLM 1.0
#=GF AU Koala

DW4500         AGGAGAAUAGUUCCAAUGGUAGAACAAUGGUCUCCAAAACCAAAGGUUAA
#=GR DW4500 SS (((((((,,<<<<________>>>>,,<<<<_______>>>>,,,,,,<<

DW4500         GGGUUCGAAUCCCUUUUCUCCUG
#=GR DW4500 SS <<<_______>>>>>))))))):
//
# STOCKHOLM 1.0
#=GF AU Koala

DQ1341         AUGGGCUAUGGUGUAAUUGGCAGCACGAGUGAUUCUGGUUCAUUUAGUCU
#=GR DQ1341 SS :(((((((,,<<<<________>>>>,<<<<<_______>>>>>,,,,<<

DQ1341         AGGUUCGAGUCCUGGUAGCCCAG
#=GR DQ1341 SS <<<_______>>>>>))))))):
//
# STOCKHOLM 1.0
#=GF AU Koala

DT5320         GUCUUGAUAGUAUAAACAUUACUCUGGUCUUGUAAACCUGAAAUGAAGAU
#=GR DT5320 SS (((((((,,<<<_______>>>,<-<<<_______>>>->,,,,<<<<__

DT5320         CUUCUCUUCUCAAGACA
#=GR DT5320 SS _____>>>>))))))):
//
# STOCKHOLM 1.0
#=GF AU Koala

DX1660         CGCGGGGUGGAGCAGCCUGGUAGCUCGUCGGGCUCAUAACCCGAAGAUCG
#=GR DX1660 SS :((((((,,<<<<_________>>>>,<<<<<_______>>>>>,,,,,<

DX1660         UCGGUUCAAAUCCGGCCCCCGCAACCA
#=GR DX1660 SS <<<<_______>>>>>)))))):::::
//
# STOCKHOLM 1.0
#=GF AU Koala

DV5360         CAAGAUAUAGCUUAAACAAAGCAUCCAGUUUACACCUAGAAGACUUCAUU
#=GR DV5360 SS (((((((,,<<<<_____>>>>,<<-<<_______>>->>,,,,<<<<__

DV5360         CAUUAUGAAUAUCUUGA
#=GR DV5360 SS _____>>>>))))))):
//
# STOCKHOLM 1.0
#=GF AU Koala

DE1500         NNCCCGUUGGUCAAGUGGUUAAGACACCGCCCUUUCACGGCGGUAACAUG
#=GR DE1500 SS ::(((((,,<<<__________>>>,<<<<<_______>>>>>,,,,<<<

DE1500         GGUUCAAAUCCCGUACGGGUNN
#=GR DE1500 SS <<_______>>>>>))))):::
//
# STOCKHOLM 1.0
#=GF AU Koala

DY6743         CCGACCUUAGCUCAGUUGGUAGAGCGGAGGACUGUAGAUCCUUAGGUCAC
#=GR DY6743 SS (-(((((,,<<<<________>>>>,<<<<<_______>>>>>,,,,,<<

DY6743         UGGUUCGAAUCUGGUAGGUUUGA
#=GR DY6743 SS <<<_______>>>>>)))))-):
//
# STOCKHOLM 1.0
#=GF AU Koala

DP0220         CUCCGUGUAGCUCAGUUUGGUAGAGCGCCUGAUUUGGGAUCAGGAGGUCC
#=GR DP0220 SS (((((((,,<<<<_________>>>>,<<<<<_______>>>>>,,,,,<

DP0220         AAGGUUCAAAUCCUUGUAUGGAGA
#=GR DP0220 SS <<<<_______>>>>>))))))):
//
# STOCKHOLM 1.0
#=GF AU Koala

DL6980         GUCAGGAUGGCCGAGUGGUCUAAGGCGCCAGACUCAAGUUCUGGUCUUCG
#=GR DL6980 SS (((((((,,<<<___________>>>,<<<<<_______>>>>>,<<<<_

DL6980         AGAGAGGGCGUGGGUUCAAAUCCCACUUCUGACA
#=GR DL6980 SS ___>>>>,,<<<<<_______>>>>>))))))):
//
# STOCKHOLM 1.0
#=GF AU Koala

DV5970         CAAAACAUAGCUUAAACAAAAGCAUCUAGUUUACACCUAGAAGAUUCACA
#=GR DV5970 SS (((((((,,<<<<______>>>>,<<<<<_______>>>>>,,,<<<<__

DV5970         UAUCAUGAAUGUUUUGA
#=GR DV5970 SS _____>>>>))))))):
//
# STOCKHOLM 1.0
#=GF AU Koala

DL7740         GUCAGGAUGGCCGAGCGGUCUAAGGCGCCAGACUCAAGUUCUGGUCCUCU
#=GR DL7740 SS (((((((,,<<<___________>>>,<<<<<_______>>>>>,<<<<_

DL7740         CUGAGGGCGUGGGUUCGAAUCCCACUUCUGACA
#=GR DL7740 SS __>>>>,,<<<<<_______>>>>>))))))):
//
# STOCKHOLM 1.0
#=GF AU Koala

DC1230         GCAUCCAUAGCUCAGUUGGUAGAGCAACAGACUCUUAAUCUGUGGGUCCA
#=GR DC1230 SS (((((((,,<<<<________>>>>,<<<<<_______>>>>>,,,,,<<

DC1230         CGGUUCGAGCCCGUGUGGGUGUACCA
#=GR DC1230 SS <<<_______>>>>>)))))))::::
//
# STOCKHOLM 1.0
#=GF AU Koala

DG4700         GCAUAUAUAGUAAACAAUAUUAUAUUUGCCUUCCAAGCAAAAGUCCUAAU
#=GR DG4700 SS (((((((,,<<<<______>>>>,<<<<<_______>>>>>,,,,<<<<<

DG4700         AAAAUUAGUGUAUGCU
#=GR DG4700 SS ___>>>>>))))))):
//
# STOCKHOLM 1.0
#=GF AU Koala

DW4620         AGUGAUCUAGGUUAUUUUGGACUGUCUGUUUUCAAAACAGGAGGUGGCUU
#=GR DW4620 SS (((((((,,<<<<______>>>>,<<<<<_______>>>>>,,,,<<<__

DW4620         UGGUCGGUUGCUG
#=GR DW4620 SS __>>>))))))):
//
# STOCKHOLM 1.0
#=GF AU Koala

DK3220         GGGUUGCUAACUCAAUGGUAGAGUACUCGGCUUUUAACCGACGAGCUCCG
#=GR DK3220 SS (((((((,,<<<<_______>>>>,,<<<<_______>>>>,,,,,,<<<

DK3220         GGUUCGAGUCCCGGGCAACCCG
#=GR DK3220 SS <<_______>>>>>))))))):
//
# STOCKHOLM 1.0
#=GF AU Koala

DA1542         GGGGCCUUAGCUCAGCUGGGAGAGCGCCUGCUUUGCACGCAGGAGGUCAG
#=GR DA1542 SS (((((((,,<<<<________>>>>,<<<<<_______>>>>>,,,,,<<

DA1542         CGGUUCGAUCCCGCUAGGCUCCA
#=GR DA1542 SS <<<_______>>>>>))))))):
//
# STOCKHOLM 1.0
#=GF AU Koala

DV4070         GGAAAAUUGAUCAUCGGCAAGAUAAGUUAUUUACUAAAUAAUAGGAUUUA
#=GR DV4070 SS (((((((,,<<<________>>>,,<<<<<_______>>>>>,<<--<__

DV4070         AUAACCUGGUGAGUUCGAAUCUCACAUUUUCCG
#=GR DV4070 SS __>->>,,<<<<<_______>>>>>))))))):
//
# STOCKHOLM 1.0
#=GF AU Koala

DS6160         GACAUCGUAGCGAAGUGGUCUAACGCGUUUGACUUGAAAUCAAAUCUCCU
#=GR DS6160 SS (((((((,,<<<___________>>>,<<<<<_______>>>>>,<<<<_

DS6160         AGGAGGCGCAGGUUCGAACCCUGCCGAUGUCG
#=GR DS6160 SS _>>>>,,<<<<<_______>>>>>))))))):
//
# STOCKHOLM 1.0
#=GF AU Koala

DL1660         GCGAAGGUGGCGGAAUUGGUAGACGCGCUAGCUUCAGGUGUUAGUGUCCU
#=GR DL1660 SS ((((-((,,<<<___________>>>,<<<<<_______>>>>>,<<<<_

DL1660         UACGGACGUGGGGGUUCAAGUCCCCCCCCUCGCACCA
#=GR DL1660 SS ___>>>>,,<<<<<_______>>>>>))-))))::::
//
# STOCKHOLM 1.0
#=GF AU Koala

DH4500         GGCGGAUAUAACUUAGGGGUUAAAGUUGCAGAUUGUGGCUCUGAAAACAC
#=GR DH4500 SS :(((((((,,<<<<________>>>>,,<<<<_______>>>>,,,,,<<

DH4500         GGGUUCGAAUCCCGUUAUUCGCC
#=GR DH4500 SS <<<_______>>>>>))))))):
//
# STOCKHOLM 1.0
#=GF AU Koala

DT4880         GUUUUAAUAGUUUAAUAAAAACAUUGGUCUUGUAAAUCAAAAAUAAGAUU
#=GR DT4880 SS (((((((,,<<<<_____>>>>,<<<<<_______>>>>>,,,,<<<<__

DT4880         AUUUCUUUUAAAACU
#=GR DT4880 SS ___>>>>))))))):
//
# STOCKHOLM 1.0
#=GF AU Koala

DS4362         GGAGGUAUGGCUGAGUGGCUUAAGGCAUUGGUUUGCUAAAUCGACAUACA
#=GR DS4362 SS (((((-(,,<<<___________>>>,<<<<<_______>>>>>,<<<<<

DS4362         AUAAGAUUGUAUCAUGGGUUCGAAUCCCAUUUCCUCCG
#=GR DS4362 SS <<___>>>>>>>,<<<<<_______>>>>>)-))))):
//
# STOCKHOLM 1.0
#=GF AU Koala

DP2680         AGGGAUGUAGCGCAGCUUGGUAGCGCGUUUGUUUUGGGUACAAAAUGUCA
#=GR DP2680 SS (((((((,,<<<<_________>>>>,<<<<<_______>>>>>,,,,,<

DP2680         CAGGUUCAAAUCCUGUCAUCCCUA
#=GR DP2680 SS <<<<_______>>>>>))))))):
//
# STOCKHOLM 1.0
#=GF AU Koala

DL5281         AUUAGGGUGGCAGAGCCAAGUAAUUGCGUAAGACUUAAAACCUUGUUCCC
#=GR DL5281 SS (((((((,,<<<<__________>>>>,<<<<_________>>>>,,,,,

DL5281         AGAGGUUCAAAUCCUCUCCCUAAUA
#=GR DL5281 SS <<<<<_______>>>>>))))))):
//
# STOCKHOLM 1.0
#=GF AU Koala

DF6320         GUCGCAAUGGUGUAGUUGGGAGCAUGACAGACUGAAGAUCUGUUGGUCAU
#=GR DF6320 SS (((((((,,<<<<________>>>>,<<<<<_______>>>>>,,,,,<<

DF6320         CGGUUCGAUCCCGGUUUGUGACA
#=GR DF6320 SS <<<_______>>>>>))))))):
//
# STOCKHOLM 1.0
#=GF AU Koala

DP4880         CAAGAGGUAGUUUAUUUUAUAAAAUAUUAAUUUUGGGGAUUAAUGAAAAA
#=GR DP4880 SS (((((((,,<<<<________>>>>,<<<<<_______>>>>>,,,,<<<

DP4880         GAAAUUUCUUUUCUCUUGA
#=GR DP4880 SS <<____>>>>>))))))):
//
# STOCKHOLM 1.0
#=GF AU Koala

DD2520         GGGAUUGUAGUUUAAUGGUUAGAGCACCGCCCUGUCACGGCGGAAGUUGC
#=GR DD2520 SS (((((((,,<<<<________>>>>,<<<<<_______>>>>>,,,,,<<

DD2520         GGGUUCGAGUCCCGUCAGUCCCG
#=GR DD2520 SS <<<_______>>>>>))))))):
//
# STOCKHOLM 1.0
#=GF AU Koala

DW3000         GCGCUCUUAGUUCAGUUCGGUAGAACGCGGGUCUCCAAAACCCGAUGUCG
#=GR DW3000 SS (((((((,,<<<<_________>>>>,<<<<<_______>>>>>,,,,,<

DW3000         UAGGUUCAAAUCCUACAGAGCGUG
#=GR DW3000 SS <<<<_______>>>>>))))))):
//
# STOCKHOLM 1.0
#=GF AU Koala

DA1541         GGGGCCUUAGCUCAGCUGGGAGAGCGCCUGCUUUGCACGCAGGAGGUCAG
#=GR DA1541 SS (((((((,,<<<<________>>>>,<<<<<_______>>>>>,,,,,<<

DA1541         CGGUUCGAUCCCGCUAGGCUCCACCA
#=GR DA1541 SS <<<_______>>>>>)))))))::::
//
# STOCKHOLM 1.0
#=GF AU Koala

DR1662         GCGCCCUUAGCUCAGUUGGAUAGAGCAACGACCUUCUAAGUCGUGGGCCG
#=GR DR1662 SS (((((((,,<<<<_________>>>>,<<<<<_______>>>>>,,,,,<

DR1662         CAGGUUCGAAUCCUGCAGGGCGCGCCA
#=GR DR1662 SS <<<<_______>>>>>)))))))::::
//
# STOCKHOLM 1.0
#=GF AU Koala

DS1260         GGAAGAUUACCCAAGUCUGGUUGAAGGGAUCGGUCUUGAAAAUUGACAGG
#=GR DS1260 SS (((((((,,<<<_____________>>>,<<<<<_______>>>>>,,,<

DS1260         CGGUGAAAGCCGCGCGGGGGUUCGAAUCCCUCAUCUUCCGCCA
#=GR DS1260 SS <<<<____>>>>>,,<<<<<_______>>>>>)))))))::::
//
# STOCKHOLM 1.0
#=GF AU Koala

DF1660         GCCCGGAUAGCUCAGUCGGUAGAGCAGGGGAUUGAAAAUCCCCGUGUCCU
#=GR DF1660 SS (((((((,,<<<<________>>>>,<<<<<_______>>>>>,,,,,<<

DF1660         UGGUUCGAUUCCGAGUCCGGGCACCA
#=GR DF1660 SS <<<_______>>>>>)))))))::::
//
# STOCKHOLM 1.0
#=GF AU Koala

DR6282         GUUCCGUUGGCGUAAUGGUAACGCGUCUCCCUCCUAAGGAGAAGACUGCG
#=GR DR6282 SS (((((((,,<<<<_______>>>>,<<<<<_______>>>>>,,,,,<<<

DR6282         GGUUCGAGUCCCGUACGGAACG
#=GR DR6282 SS <<_______>>>>>))))))):
//
# STOCKHOLM 1.0
#=GF AU Koala

DV6281         GGUUUCGUGGUCUAGUCGGUUAUGGCAUCUGCUUAACACGCAGAACGUCC
#=GR DV6281 SS (((((((,,<<<___________>>>,<<<<<_______>>>>>,,,,,<

DV6281         CCAGUUCGAUCCUGGGCGAAAUCG
#=GR DV6281 SS <<<<_______>>>>>))))))):
//
# STOCKHOLM 1.0
#=GF AU Koala

DL1141         GGGGAUUGGCGGAAUUGGCAGACGCACUAGACUUAGGAUCUAGCGUCUUU
#=GR DL1141 SS ((((((,<________________>,<<<<<_______>>>>>,<<<___

DL1141         GACGUAAGGGUUCAAGUCCCUUAUCCCCCACCA
#=GR DL1141 SS >>>,,<<<<<_______>>>>>)))))):::::
//
# STOCKHOLM 1.0
#=GF AU Koala

DF5880         GUUUAUGUAGCUUACCUCCUCAAAGCAAUACACUGAAAAUGUUUAGACGG
#=GR DF5880 SS (((((((,,<<<<_________>>>>,<-<<<_______>>>->,,,,<<

DF5880         GCUCACAUCACCCCAUAAACA
#=GR DF5880 SS <_________>>>))))))):
//
# STOCKHOLM 1.0
#=GF AU Koala

DQ5040         UAAGGAGUAGUUUAAUGGAAAAACGAGGAACUUUGACUUCCUUGUUGUGG
#=GR DQ5040 SS (((((((,,<<<<_______>>>>,<<<<<_______>>>>>,,,,<<<<

DQ5040         GUUCAAUUCCCAUCUCCUUAA
#=GR DQ5040 SS <_______>>>>>))))))):
//
# STOCKHOLM 1.0
#=GF AU Koala

DW0500         GGGGCUGUGGCCAAGCCCGGCAUGGCGACUGACUCCAGAUCAGUCGAUCG
#=GR DW0500 SS (((((((,,<<<<_________>>>>,<<<<<_______>>>>>,,,,,<

DW0500         GGGGUUCAAAUCCCUCCGGCCCCA
#=GR DW0500 SS <<<<_______>>>>>))))))):
//
# STOCKHOLM 1.0
#=GF AU Koala

DR2921         GCGUCCAUUGUCUAAUGGAUAGGACAGAGGUCUUCUAAACCUUUGGUAUA
#=GR DR2921 SS (((((((,,<<<<________>>>>,<<<<<_______>>>>>,,,,<<<

DR2921         GGUUCAAAUCCUAUUGGACGCA
#=GR DR2921 SS <<_______>>>>>))))))):
//
# STOCKHOLM 1.0
#=GF AU Koala

DQ4040         UGGGUUGUUGACUAAUAGGUAAGUCCCUGAAAUUUGACUUCAGUCUAUGU
#=GR DQ4040 SS ((((-((,,<<<<________>>>>,<<<<<_______>>>>>,,,,,<<

DQ4040         AAGUUCGAAUCUUACCAUCCCAU
#=GR DQ4040 SS <<<_______>>>>>))-)))):
//
# STOCKHOLM 1.0
#=GF AU Koala

DK4080         GAGAGUAUUGUUUAAAGGUAAAACAGUUGUCUUUUAAGCAACCCAUGCUG
#=GR DK4080 SS (((((((,,<<<<_______>>>>,<<<<<_______>>>>>,,,,<<<<

DK4080         GUUCGAAUCCAGCUAUUCUCA
#=GR DK4080 SS <_______>>>>>))))))):
//
# STOCKHOLM 1.0
#=GF AU Koala

DT5281         GUCCCGAUAGUAUAAAAAUUACUCUGGUCUUGUAAGCCAAAAAUGAAGAG
#=GR DT5281 SS (((((((,,<<<_______>>>,,<<<<_______>>>>,,,,,<<<<<_

DT5281         UCAGCUCUUCUCGGGACA
#=GR DT5281 SS _____>>>>>))))))):
//
# STOCKHOLM 1.0
#=GF AU Koala

DE2500         GCCCCCAUCGUCUAGUGGUUCAGGACAUCUCUCUUUCAAGGAGGCAGCGG
#=GR DE2500 SS (((((((,,<<<<_________>>>>,<<<<<_______>>>>>,,,,<<

DE2500         GGAUUCGACUUCCCCUGGGGGUA
#=GR DE2500 SS <<<_______>>>>>))))))):
//
# STOCKHOLM 1.0
#=GF AU Koala

DL5000         GCUGGGGUAGCAAAGUGGUUACUGCAGUAGAUUUAGGAUCUACGAUCAAG
#=GR DL5000 SS (((((((,,<<<__________>>>,<<<<<_______>>>>>,,,,<<<

DL5000         GGUUCAAAUCCUUUUCCUAGUU
#=GR DL5000 SS <<_______>>>>>))))))):
//
# STOCKHOLM 1.0
#=GF AU Koala

DC5320         GGUCUUAAGGUGAUAUUCAUGUCGAAUUGCAAAUUCGAAGGUGUAGAGAA
#=GR DC5320 SS (((((((,,<<<<___>>>>,<<<<<_______>>>>>,,,,<<<<<___

DC5320         AUCUCUACUAAGACUU
#=GR DC5320 SS ___>>>>>))))))):
//
# STOCKHOLM 1.0
#=GF AU Koala

DC5020         GGUUUUGUAGUGUAAUUAACAUAUUAGAUUGCAAAUCUAUAGAUGCGGCC
#=GR DC5020 SS (((((((,,<<<<_____>>>>,,<<<<_______>>>>,,,,,<<<<__

DC5020         AGUUUAUCCGCCAAAACUU
#=GR DC5020 SS _______>>>>))))))):
//
# STOCKHOLM 1.0
#=GF AU Koala

DL1543         GCCGGUGUGGCGGAAUUGGCAGACGCGCACGACUCAAAAUCGUGUUCCUU
#=GR DL1543 SS (((((((,,<<<___________>>>,<<<<<_______>>>>>,<<<__

DL1543         CUGGAGUGUCGGUUCGACCCCGACCACCGGUA
#=GR DL1543 SS __>>>,,<<<<<_______>>>>>))))))):
//
# STOCKHOLM 1.0
#=GF AU Koala

DI1541         GGGCCUGUAGCUCAGCUGGUUAGAGCGCACGCCUGAUAAGCGUGAGGUCG
#=GR DI1541 SS (((((((,,<<<<_________>>>>,<<<<<_______>>>>>,,,,,<

DI1541         AUGGUUCGAGUCCAUUCAGGCCCACCA
#=GR DI1541 SS <<<<_______>>>>>)))))))::::
//
# STOCKHOLM 1.0
#=GF AU Koala

DT5880         GUCCUUGUAGUAUAAACUAAUACACCAGUCUUGUAAACCGGAGAUGAAAA
#=GR DT5880 SS (((((((,,<<<<______>>>>,<<-<<_______>>->>,,,,<<<<_

DT5880         CCUUUUUCCAAGGACA
#=GR DT5880 SS ____>>>>))))))):
//
# STOCKHOLM 1.0
#=GF AU Koala

DY4700         CAUAGGAUGGCCGAGGAAUAGGUGGUGAGCUGUAAACUCAUAAACAAGGC
#=GR DY4700 SS (((((((,,<<<________>>>,<<<<<_______>>>>>,,,,<<<<<

DY4700         GUAAGCCUUUCUUAUGA
#=GR DY4700 SS ____>>>>>))))))):
//
# STOCKHOLM 1.0
#=GF AU Koala

DD2440         GCCCCCAUCGUCUAGAGGCCUAGGACACCUCCCUUUCACGGAGAAAACGC
#=GR DD2440 SS (((((((,,<<<<_________>>>>,,<<<<_______>>>>,,,,,<<

DD2440         GGAUUCGAAUUCCGCUGGGGGUA
#=GR DD2440 SS <<<_______>>>>>))))))):
//
# STOCKHOLM 1.0
#=GF AU Koala

DE3800         ACUCUUAUCGUCUAACGGUGAGGACAACGGGUUUUCACCCCGUAAAUUUG
#=GR DE3800 SS (((((((,,<<<<________>>>>,<<<<<_______>>>>>,,,,<<<

DE3800         GGUUCGAUUCCCAAUAAGAGUA
#=GR DE3800 SS <<_______>>>>>))))))):
//
# STOCKHOLM 1.0
#=GF AU Koala

DV1350         GGACGAUUAGCUCAGCGGGAGAGCGCUUCCCUGACACGGAAGAGGUCACU
#=GR DV1350 SS (((((((,,<<<<_______>>>>,<<<<<_______>>>>>,,,,,<<<

DV1350         GGUUCAAUCCCAGUAUCGUCCA
#=GR DV1350 SS <<_______>>>>>))))))):
//
# STOCKHOLM 1.0
#=GF AU Koala

DF4800         AUUUAAAUAGCUUAUAAUUAGAGCAUAACAUUGAAGAUGUUGGGGAAAUU
#=GR DF4800 SS (((((((,,<<<<_______>>>>,<<<<<_______>>>>>,,,,<<<<

DF4800         AUUUUAAUUUUUAAAUA
#=GR DF4800 SS _____>>>>))))))):
//
# STOCKHOLM 1.0
#=GF AU Koala

DY6742         CCGACCUUAGCUCUGUUGGUAUAGCGGAGGACUGUAGAUCCUUAGGUCAC
#=GR DY6742 SS (((((((,,<<<__________>>>,<<<<<_______>>>>>,,,,,<<

DY6742         UGGUUCGAAUUCGGUAGGUCGGA
#=GR DY6742 SS <<<_______>>>>>))))))):
//
# STOCKHOLM 1.0
#=GF AU Koala

DW5880         AGAAAUUUAGGUUAAAUACAGACCAAGAGCCUUCAAAGCCCUCAGUAAGU
#=GR DW5880 SS (((((((,,<<<<_______>>>>,<<-<<_______>>->>,,,,<<<<

DW5880         UGCAAUACUUAAUUUCUG
#=GR DW5880 SS ______>>>>))))))):
//
# STOCKHOLM 1.0
#=GF AU Koala

DA2220         GGGGGUAUAGCUCAGUUGGUAGAGCGUUGCUUUUGCAUAGCAGACGUCAG
#=GR DA2220 SS (((((((,,<<<<________>>>>,<<<<<_______>>>>>,,,,,<<

DA2220         CAGUUCGAGUCUGCUUAUCUCCA
#=GR DA2220 SS <<<_______>>>>>))))))):
//
# STOCKHOLM 1.0
#=GF AU Koala

DX2520         GGCGGAGUAGAGCAGUCAGGUAGCUCGCAGGGCUCAUAAUCCUGAAGUCA
#=GR DX2520 SS (((((((,,<<<<_________>>>>,<<<<<_______>>>>>,,,,,<

DX2520         GAGGUUCAAAUCCUUUCUCCGCUA
#=GR DX2520 SS <<<<_______>>>>>))))))):
//
# STOCKHOLM 1.0
#=GF AU Koala

DR1664         GUCCUCUUAGUUAAAUGGAUAUAACGAGCCCCUCCUAAGGGCUAAUUGCA
#=GR DR1664 SS (((((((,,<<<<________>>>>,<<<<<_______>>>>>,,,,<<<

DR1664         GGUUCGAUUCCUGCAGGGGACACCA
#=GR DR1664 SS <<_______>>>>>)))))))::::
//
# STOCKHOLM 1.0
#=GF AU Koala

DM6280         GCUUCAGUAGCUCAGUAGGAAGAGCGUCAGUCUCAUAAUCUGAAGGUCGA
#=GR DM6280 SS (((((((,,<<<<________>>>>,<<<<_________>>>>,,,,,<<

DM6280         GAGUUCGAACCUCUCCUGGAGCA
#=GR DM6280 SS <<<_______>>>>>))))))):
//
# STOCKHOLM 1.0
#=GF AU Koala

DK4880         CAUUAGAUGACUGAAAGCAAGUACUGGUCUCUUAAACCAUUUUAUAGUAA
#=GR DK4880 SS (((((((,,<<<_______>>>,,<<<<_______>>>>,,,,,,<<<<<

DK4880         AUUAGCACUUACUUCUAAUGA
#=GR DK4880 SS ________>>>>>))))))):
//
# STOCKHOLM 1.0
#=GF AU Koala

DI5040         AGAGCUUGCUCCCAAAGCUUGGGUGUCUAGCUGAUAAUUAGACUAUCAAG
#=GR DI5040 SS (((((((,,,<<<_______>>>,,<<<<<_______>>>>>,,,,,<<<

DI5040         GGUUAAAUUCCCUUCAAGCUCUA
#=GR DI5040 SS <<_______>>>>>,))))))):
//
# STOCKHOLM 1.0
#=GF AU Koala

DP4700         CUAGAUAUAGUUUAGAGCAAAAUAUUGGCUUUGGGAGCUAAAGACACUUU
#=GR DP4700 SS (((((-(,,<<<<______>>>>,<<<<<_______>>>>>,,,,<<<<_

DP4700         UAUGAGUUUUCUAGA
#=GR DP4700 SS ___>>>>)-))))):
//
# STOCKHOLM 1.0
#=GF AU Koala

DA2920         GGGGAUAUAGCUCAGUUGGUAGAGCUCCGCUCUUGCACGGCGGAUGUCAG
#=GR DA2920 SS (((((((,,<<<<________>>>>,<<<<<_______>>>>>,,,,,<<

DA2920         CGGUUCGAGUCCGCUUAUCUCCA
#=GR DA2920 SS <<<_______>>>>>))))))):
//
# STOCKHOLM 1.0
#=GF AU Koala

DP2920         AGGGAUGUGGCGCAGCUUGGUAGCGCGUUUGUUUUGGGUACAAAAUGUCA
#=GR DP2920 SS (((((((,,<<<<_________>>>>,<<<<<_______>>>>>,,,,,<

DP2920         CAGGUUCAAAUCCUGUCAUCCCUA
#=GR DP2920 SS <<<<_______>>>>>))))))):
//
# STOCKHOLM 1.0
#=GF AU Koala

DL5041         GCUAAAAUAGCAAAGUGGUUAAUGCAGAAGGCCUAAGACCUUCCUAUCAA
#=GR DL5041 SS (((((((,,<<<__________>>>,<<<<<_______>>>>>,,,,,<<

DL5041         AGGUUCAACUCCCUUUUUUAGCU
#=GR DL5041 SS -<<_______>>->>))))))):
//
# STOCKHOLM 1.0
#=GF AU Koala

DV3200         AGGGGUAUAACUCAGCGGUAGAGUGUCACCUUGACGUGGUGGAAGUCAUC
#=GR DV3200 SS (((((((,,<<<<_______>>>>,<<<<<_______>>>>>,,,,,<<<

DV3200         AGUUCGAACCUGAUUAUCCCUA
#=GR DV3200 SS <<_______>>>>>))))))):
//
# STOCKHOLM 1.0
#=GF AU Koala

DS0260         GGAAGGUAGGGCGUAGUGGUACGCAACUAGUCUUGAAAACUAGCCCGCUG
#=GR DS0260 SS (((((((,,,<<<________>>>,,<<<<<_______>>>>>,<<<-<<

DS0260         UAGUGAUACGGUGAUGGUUCGACUCCAUUACCUUCCUCCA
#=GR DS0260 SS <____>>>>>>,<<<<<_______>>>>>)))))))::::
//
# STOCKHOLM 1.0
#=GF AU Koala

DM2680         GCCUACUUAACUCAGUGGUUAGAGUAUUGCUUUCAUACGGCGGGAGUCAU
#=GR DM2680 SS (((((((,,<<<<________>>>>,<<<<<_______>>>>>,,,,,<<

DM2680         UGGUUCAAAUCCAAUAGUAGGUA
#=GR DM2680 SS <<<_______>>>>>))))))):
//
# STOCKHOLM 1.0
#=GF AU Koala

DA2100         GGGGGUUUAGCUCAGUUGGUAGAGCGCCUGCUUUGCAAGCAGGAUGUCAG
#=GR DA2100 SS (((((((,,<<<<________>>>>,<<<<<_______>>>>>,,,,,<<

DA2100         CGGUUCGAGUCCGCUAACCUCCACCA
#=GR DA2100 SS <<<_______>>>>>)))))))::::
//
# STOCKHOLM 1.0
#=GF AU Koala

DI5360         AGAAAUAUGUCUGACAAAAGAGUUACUUUGAUAGAGUAAAUAAUAGAGCU
#=GR DI5360 SS (((((((,,<<<______>>>,<<<<<_______>>>>>,,,,,<<<<__

DI5360         UCAAACCCUCUUAUUUCUA
#=GR DI5360 SS _______>>>>))))))):
//
# STOCKHOLM 1.0
#=GF AU Koala

DM4480         GGGCUUAUAGUUUAAUUGGUUGAAACGUACCGCUCAUAACGGUGAUAUUG
#=GR DM4480 SS (((((((,,<<<<_________>>>>,<<<<<_______>>>>>,,,,,<

DM4480         UAGGUUCGAGCCCUACUAAGCCCA
#=GR DM4480 SS <<<<_______>>>>>))))))):
//
# STOCKHOLM 1.0
#=GF AU Koala

DV5920         CAAGACAUAGCUUAAAUAAAGCAUCUAGUUUACACCUAGAAGAUUUCACC
#=GR DV5920 SS ((((-((,,<<<<_____>>>>,<<<<<_______>>>>>,,,,<<<<__

DV5920         CACCAUGAAUGCCUUGA
#=GR DV5920 SS _____>>>>))-)))):
//
# STOCKHOLM 1.0
#=GF AU Koala

DV2921         AGGGCUAUAGCUCAGUUGGUAGAGCAACUCGUUUACACCGAGAAGGUCUA
#=GR DV2921 SS (((((((,,<<<<________>>>>,,<<<<_______>>>>,,,,,,<<

DV2921         CGGUUCGAGUCCGUAUAGCCCUA
#=GR DV2921 SS <<<_______>>>>>))))))):
//
# STOCKHOLM 1.0
#=GF AU Koala

DM1230         GGCGGUGUAGCUCAGCUGGCUAGAGCGUGCGGUUCAUACCCGCAAGGUCG
#=GR DM1230 SS (((((((,,<<<<_________>>>>,<<<<<_______>>>>>,,,,,<

DM1230         AGGGUUCAAGUCCCCCCGCCGCUACCA
#=GR DM1230 SS -<<<_______>>>->)))))))::::
//
# STOCKHOLM 1.0
#=GF AU Koala

DK1140         GACUCGUUAGCUCAGCCGGUAGAGCAACUGGCUUUUAACCAGUGGGUCCG
#=GR DK1140 SS (((((((,,<<<<________>>>>,<<<<<_______>>>>>,,,,,<<

DK1140         GGGUUCGAAUCCCCGACGAGUCACCA
#=GR DK1140 SS <<<_______>>>>>)))))))::::
//
# STOCKHOLM 1.0
#=GF AU Koala

DQ9990         GGUUCCAUGGUGUAAUGGUUAGCACUCUGGACUCUGAAUCCAGCGAUCCG
#=GR DQ9990 SS (((((((,,<<<<________>>>>,<<<<<_______>>>>>,,,,<<<

DQ9990         AGUUCAAAUCUCGGUGGAACCU
#=GR DQ9990 SS <<_______>>>>>))))))):
//
# STOCKHOLM 1.0
#=GF AU Koala

DT0260         GCUCCUAAAGCAUUGUUGGUGAUGCAGUUGCCUUGUAAGCAUCUGAACCG
#=GR DT0260 SS (((((((,,<<<<________>>>>,<-<<<_______>>>->,,,,<-<

DT0260         GGUUCGAUUCCUAGUGGGAGCACCA
#=GR DT0260 SS <<_______>>>->)))))))::::
//
# STOCKHOLM 1.0
#=GF AU Koala

DI3080         GCAUCCAUGGCUGAAUGGUUAAAGCGCCCAACUCAUAAUUGGUAAAUUUG
#=GR DI3080 SS (((((((,,<<<__________>>>,,<<<<_______>>>>,,,,,,,<

DI3080         CGGGUUCAAUUCCUGCUGGAUGCA
#=GR DI3080 SS <<<<_______>>>>>))))))):
//
# STOCKHOLM 1.0
#=GF AU Koala

DT1820         GCCGGAUUAGCUCAGUCGGUAGAGCAGCUCAUUCGUAAUGAGAAGGUCGG
#=GR DT1820 SS (((((((,,<<<<________>>>>,,<<<<_______>>>>,,,,,,<<

DT1820         GGGUUCGAUUCCUCUAUCCGGCACCA
#=GR DT1820 SS <<<_______>>>>>)))))))::::
//
# STOCKHOLM 1.0
#=GF AU Koala

DH4700         AAAAAAGUAGUUUAAUUUAAGAACGAUAGGUUGUGGGGCUAUUAGCGGUG
#=GR DH4700 SS (((((((,,<<<<_______>>>>,<<<<_________>>>>,,,,<<<_

DH4700         UUAACCCUUUUUUA
#=GR DH4700 SS ___>>>))))))):
//
# STOCKHOLM 1.0
#=GF AU Koala

DE6321         UCCGUCAUGGUCCAGUGGCUAGGAUUCAUCGCUCUCACCGAUGCGGCGGG
#=GR DE6321 SS (((((((,,<<<<________>>>>,<<<<<_______>>>>>,,,,<<<

DE6321         GGUUCGAUUCCCCCUGACGGAG
#=GR DE6321 SS <<_______>>>>>))))))):
//
# STOCKHOLM 1.0
#=GF AU Koala

DS4400         GGAGGUAUGGCUGAGUGGCUUAAGGCAUUGGUUUGCUAAAUCGACAUACA
#=GR DS4400 SS (((((-(,,<<<___________>>>,<<<<<_______>>>>>,<<<<<

DS4400         AGAAGAUUGUAUCAUGGGUUCGAAUCCCAUUUCCUCCG
#=GR DS4400 SS <_____>>>>>>,<<<<<_______>>>>>)-))))):
//
# STOCKHOLM 1.0
#=GF AU Koala

DK4030         GAGAGUAUUGUUUAAUGGUAAAACAUUCUGUCUUUUAAGCAGUCUAUAGU
#=GR DK4030 SS (((((((,<<<<_________>>>>,,<<<<_______>>>>,,,,,<<<

DK4030         GGUUCGAUUCCACUUAUUCUCA
#=GR DK4030 SS <<_______>>>>>))))))):
//
# STOCKHOLM 1.0
#=GF AU Koala

DR4080         GCUCUCUUAGCUUAAUGGUUAAAGCAUAAUACUUCUAAUAUUAAUAUUCC
#=GR DR4080 SS (((((((,,<<<<________>>>>,<<<<<_______>>>>>,,,,,<<

DR4080         AUGUUCAAAUCAUGGAGAGAGUA
#=GR DR4080 SS <<<_______>>>>>))))))):
//
# STOCKHOLM 1.0
#=GF AU Koala

DW5280         AGAAGUUUAGGAUAUACAGUCCAAGAGCCUUCAAAGCCCUUAGAAAACAA
#=GR DW5280 SS (((((((,,<<<<_____>>>>,<<-<<_______>>->>,,,,<<<<__

DW5280         ACAAGUUUAACUUCUG
#=GR DW5280 SS ____>>>>))))))):
//
# STOCKHOLM 1.0
#=GF AU Koala

DC1660         GGCGCGUUAACAAAGCGGUUAUGUAGCGGAUUGCAAAUCCGUCUAGUCCG
#=GR DC1660 SS (((((((,,<<<_________>>>,<<<<<_______>>>>>,,,,<<<<

DC1660         GUUCGACUCCGGAACGCGCCUCCA
#=GR DC1660 SS <_______>>>>>)))))))::::
//
# STOCKHOLM 1.0
#=GF AU Koala

DQ9991         GUCUCUGUGGCGCAAUCGGUUAGCGCGUUCGGCUGUUAACCGAAAGAUUG
#=GR DQ9991 SS (((((((,,<<<<_________>>>>,<<<<<_______>>>>>,,,,,<

DQ9991         GUGGUUCGAGCCCACCCAGGGACG
#=GR DQ9991 SS <<<<_______>>>>>))))))):
//
# STOCKHOLM 1.0
#=GF AU Koala

DQ1540         UGGGCUAUAGCCAAGCGGUAAGGCAACGGACUUUGACUCCGUCAUGCGUU
#=GR DQ1540 SS (((((((,,<<<_________>>>,<<<<<_______>>>>>,,,,,<<<

DQ1540         GGUUCGAAUCCAGCUAGCCCAG
#=GR DQ1540 SS <<_______>>>>>))))))):
//
# STOCKHOLM 1.0
#=GF AU Koala

DT1180         GCUGACUUAGCUCAGCAGGCAGAGCAACUGACUUGUAAUCAGUAGGUCGU
#=GR DT1180 SS (((((((,,<<<<________>>>>,<<<<<_______>>>>>,,,,,<<

DT1180         AGGUUCGAUUCCUAUAGUCAGCACCA
#=GR DT1180 SS <<<_______>>>>>)))))))::::
//
# STOCKHOLM 1.0
#=GF AU Koala

DE8100         UCCCUGGUGGUCUAGUGGUUAGGAUUCGGCGCUCUCACCGCCGCGGCCCG
#=GR DE8100 SS (((((((,,<<<<________>>>>,<<<<<_______>>>>>,,,,<<<

DE8100         GGUUCGAUUCUCGGUCAGGGAA
#=GR DE8100 SS <<_______>>>>>))))))):
//
# STOCKHOLM 1.0
#=GF AU Koala

DP0680         GGGGCCAUAGGGUAGCCUGGUCUAUCCUUUGGGCUUUGGGAGCCUGAGAC
#=GR DP0680 SS (((((((,,<<<_____________>>>,<<<<<_______>>>>>,,,,

DP0680         CCCGGUUCAAAUCCGGGUGGCCCCA
#=GR DP0680 SS <<<<<_______>>>>>))))))):
//
# STOCKHOLM 1.0
#=GF AU Koala

DX9990         AGCAGAGUGGCGCAGCGGAAGCGUGCUGGGCCCAUAACCCAGAGGUCGAU
#=GR DX9990 SS (((((((,,<<<<_______>>>>,<<<<<_______>>>>>,,,,,<<<

DX9990         GGAUCGAAACCAUCCUCUGCUA
#=GR DX9990 SS <<_______>>>>>))))))):
//
# STOCKHOLM 1.0
#=GF AU Koala

DC0380         GCCAAGGUGGCAGAGUUCGGCCUAACGCGGCGGCCUGCAGAGCCGCUCAU
#=GR DC0380 SS (((((((,,<<_______________>>,<<<<<_______>>>>>,,,,

DC0380         CGCCGGUUCAAAUCCGGCCCUUGGCU
#=GR DC0380 SS ,<<<<<_______>>>>>))))))):
//
# STOCKHOLM 1.0
#=GF AU Koala

DF5060         GCUGACGUAGCUUAACUAAAGCAUAACACUGAAGCUGUUAAGACGGACCC
#=GR DF5060 SS ((((-((,,<<<<_____>>>>,<<<<<_______>>>>>,,,,<<<<__

DF5060         UAGAAAGUCCCGCUAGCA
#=GR DF5060 SS ______>>>>))-)))):
//
# STOCKHOLM 1.0
#=GF AU Koala

DE4080         GAUCUUAUCGUCUAAUGGUUACGACAUCAACUUUUCAUGUUGAAAAUGUU
#=GR DE4080 SS (((((((,,<<<__________>>>,<<<<<_______>>>>>,,,,<<<

DE4080         GGUUCAAUCCCAACUAAGAUUA
#=GR DE4080 SS <<_______>>>>>))))))):
//
# STOCKHOLM 1.0
#=GF AU Koala

DW1230         GGGGGCAUGGUGUCAACGGUAGCACACAGGUCUCCAAAACCUUUAGUGUG
#=GR DW1230 SS (((((((,,<<<<________>>>>,,<<<<_______>>>>,,,,,<<<

DW1230         GGUUCGAAUCCUGCUGCCCUCGCCA
#=GR DW1230 SS <<_______>>>>>)))))))::::
//
# STOCKHOLM 1.0
#=GF AU Koala

DG4760         AUUUUUCUAGUAUAAUUAGUACAUUUGACUUCCAAUCAAAAGAUUGAAAU
#=GR DG4760 SS (((((((,,<<<<_____>>>>,<<<<<_______>>>>>,,,<<<<___

DG4760         AUCAAGAAAAAUA
#=GR DG4760 SS _>>>>))))))):
//
# STOCKHOLM 1.0
#=GF AU Koala

DL5880         ACUUUUAAAGGAUAACAGCUAUCCAUUGGUCUUAGGCCCCAAAAAUUUUG
#=GR DL5880 SS (((((((,,<<<<_______>>>>,<<<<_________>>>>,,,,<<<<

DL5880         GUGCAACUCCAAAUAAAAGUA
#=GR DL5880 SS <_______>>>>>))))))):
//
# STOCKHOLM 1.0
#=GF AU Koala

DA4620         GACGGUAUAGUUUAAGUUGAGAUGUGUGCUCUGCGAGCAUUCGGUAGAGG
#=GR DA4620 SS (((((((,,<<<<______>>>>,,<<<<_______>>>>,,,,,<<<__

DA4620         UUUCUUGCCGUUG
#=GR DA4620 SS __>>>))))))):
//
# STOCKHOLM 1.0
#=GF AU Koala

DL5021         GUUGCAGUAGCAAAGCGGUUAAUGCGAGAAUCCUAAAAUUUCUUUAUCAG
#=GR DL5021 SS ((((-((,,<<<__________>>>,<<<<_________>>>>,,,,,<<

DL5021         AGGUUCAAAUCCUCUCUCCAACU
#=GR DL5021 SS <<<_______>>>>>))-)))):
//
# STOCKHOLM 1.0
#=GF AU Koala

DV2601         AGGGCUAUAGCUCAGCGGUAGAGCGCCUCGUUUACACCGAGAAUGUCUAC
#=GR DV2601 SS (((((((,,<<<<_______>>>>,,<<<<_______>>>>,,,,,,<<<

DV2601         GGUUCAAAUCCGUAUAGCCCUA
#=GR DV2601 SS <<_______>>>>>))))))):
//
# STOCKHOLM 1.0
#=GF AU Koala

DP1500         CGGGAAGUGGCUCAGUUUGGUAGAGCACCUGGUUUGGGACCAGGGGGUCG
#=GR DP1500 SS (((((((,,<<<<_________>>>>,<<<<<_______>>>>>,,,,,<

DP1500         CAGGUUCAAAUCCUGUCUUCCCGA
#=GR DP1500 SS <<<<_______>>>>>))))))):
//
# STOCKHOLM 1.0
#=GF AU Koala

DM5220         AGUAAGGUCAGCUAACUAAGCUAUCGGGCCCAUACCCCGAAAAUGAUGGU
#=GR DM5220 SS ((((-((,,<<<<_____>>>>,<<<<<_______>>>>>,,,,<<-<<_

DM5220         UUAACCCCUUCCCCUACUA
#=GR DM5220 SS ______>>->>))-)))):
//
# STOCKHOLM 1.0
#=GF AU Koala

DP8100         GGCUCGUUGGUCUAGGGGUAUGAUUCUCGCUUCGGGUGCGAGAGGUCCCG
#=GR DP8100 SS (((((((,,<<<_________>>>,<<<<<_______>>>>>,,,,,<<<

DP8100         GGUUCAAAUCCCGGACGAGCCC
#=GR DP8100 SS <<_______>>>>>))))))):
//
# STOCKHOLM 1.0
#=GF AU Koala

DP1700         CGGCGAGUAGCGCAGCUUGGUAGCGCAACUGGUUUGGGACCAGUGGGUCG
#=GR DP1700 SS (((((((,,<<<<_________>>>>,<<<<<_______>>>>>,,,,,<

DP1700         GAGGUUCGAAUCCUCUCUCGCCGACCA
#=GR DP1700 SS <<<<_______>>>>>)))))))::::
//
# STOCKHOLM 1.0
#=GF AU Koala

DR0660         GGGCCCGUGGCCUAGUCUGGAUACGGCACCGGCCUUCUAAGCCGGGGAUC
#=GR DR0660 SS (((((((,,<<<____________>>>,<<<<<_______>>>>>,,,,,

DR0660         GGGGGUUCAAAUCCCUCCGGGUCCG
#=GR DR0660 SS <<<<<_______>>>>>))))))):
//
# STOCKHOLM 1.0
#=GF AU Koala

DK9991         GCCCGGCUAGCUCAGUCGGUAGAGCAUGAGACUCUUAAUCUCAGGGUCGU
#=GR DK9991 SS (((((((,,<<<<________>>>>,<<<<<_______>>>>>,,,,,<<

DK9991         GGGUUCGAGCCCCACGUUGGGCG
#=GR DK9991 SS <<<_______>>>>>))))))):
//
# STOCKHOLM 1.0
#=GF AU Koala

DH5840         GUAAAUAUAGUUUAACCAAAACAUUAGAUUGUGAAUCUAAUAAUAGGGCC
#=GR DH5840 SS (((((((,,<<<<_____>>>>,<<<<<_______>>>>>,,,,<<<<__

DH5840         CCACAACCCCUUAUUUACC
#=GR DH5840 SS _______>>>>))))))):
//
# STOCKHOLM 1.0
#=GF AU Koala

DS1140         GGAAGAUUACCCAAGUCCGGCUGAAGGGAUCGGUCUUGAAAACCGAGAGU
#=GR DS1140 SS (((((((,,<<<_____________>>>,<<<<<_______>>>>>,,,<

DS1140         CGGGGAAACCGAGCGGGGGUUCGAAUCCCUCAUCUUCCGCCA
#=GR DS1140 SS <<<_____>>>>,,<<<<<_______>>>>>)))))))::::
//
# STOCKHOLM 1.0
#=GF AU Koala

DS2680         GGAGAGAUGGCUGAGUGGACUAAAGCGGCGGAUUGCUAAUCCGUUGUACA
#=GR DS2680 SS (((((((,,<<<___________>>>,<<<<<_______>>>>>,<<<<<

DS2680         AUUUUUUUGUACCGAGGGUUCGAAUCCCUCUCUUUCCG
#=GR DS2680 SS <_____>>>>>>,<<<<<_______>>>>>))))))):
//
# STOCKHOLM 1.0
#=GF AU Koala

DN5280         UAGAUUGAAGCCAGUAAGUAGGGUAUUUAGCUGUUAACUAAAUUUUCGUA
#=GR DN5280 SS (((((((,,<<<_________>>>,<<<<<_______>>>>>,,,,,<-<

DN5280         GGAAUUUGAUUCCUUCCAAUCUAG
#=GR DN5280 SS <<_________>>>->))))))):
//
# STOCKHOLM 1.0
#=GF AU Koala

DG9161         GCGUUGGUGGUAUAGUGGUGAACAUAGCUGCCUUCCAAGCAGUUGACCCG
#=GR DG9161 SS (((((((,,<<-<________>->>,<<<<<_______>>>>>,,,,<<<

DG9161         GGUUCGAUUCCCGGCCAACGCA
#=GR DG9161 SS <<_______>>>>>))))))):
//
# STOCKHOLM 1.0
#=GF AU Koala

DL9990         GGUAGCGUGGCCGAGCGGUCUAAGGCGCUGGAUUUAGGCUCCAGUCUCUU
#=GR DL9990 SS (((((((,,<<<___________>>>,<<<<<_______>>>>>,<<<__

DL9990         CGGAGGCGUGGGUUCGAAUCCCACCGCUGCCA
#=GR DL9990 SS __>>>,,<<<<<_______>>>>>))))))):
//
# STOCKHOLM 1.0
#=GF AU Koala

DY5160         GGUAAAGUGGCCGAGCAGGCGGCGAAUUGUAGCUUCGAAGACAGAGGUUU
#=GR DY5160 SS (((((((,,<<<_____>>>,,<<<<_______>>>>,,,,,<<-<<___

DY5160         GAGUCCCCUCUUUACCA
#=GR DY5160 SS ____>>->>))))))):
//
# STOCKHOLM 1.0
#=GF AU Koala

DG1581         GCGGGAGUAGCUCAGUUGGUAGAGCAUCGGCUUCCCAAGCCGAGGGUCGC
#=GR DG1581 SS (((((((,,<<<<________>>>>,<<<<<_______>>>>>,,,,,<<

DG1581         GGGUUCGAGUCCCGUCUCCCGCUCCA
#=GR DG1581 SS <<<_______>>>>>)))))))::::
//
# STOCKHOLM 1.0
#=GF AU Koala

DR5100         AGGUGAUUAGUCUAAGUAAAAUACUUGAUUUCGGCUCAAGAGUCUGUGGU
#=GR DR5100 SS (((((((,,<<-<_____>->>,<<<<<_______>>>>>,,,,<<<<<_

DR5100         UAAAGUCCACAAUUGCCUA
#=GR DR5100 SS ______>>>>>))))))):
//
# STOCKHOLM 1.0
#=GF AU Koala

DL1140         CCCCAAGUGGCGGAAUAGGUAGACGCAUUGGACUUAAAAUCCAACGGGCU
#=GR DL1140 SS (((((((,,<<<___________>>>,<<<<<_______>>>>>,<<<__

DL1140         UAAUAUCCUGUGCCGGUUCAAGUCCGGCCUUGGGGACCA
#=GR DL1140 SS _____>>>,,,<<<<<_______>>>>>)))))))::::
//
# STOCKHOLM 1.0
#=GF AU Koala

DE7742         UCCCAUAUGGUCUAGUGGCUAGGAUAUCUGGCUUUCACCCAGAAGGCCCG
#=GR DE7742 SS (((((((,,<<<<________>>>>,<<<<<_______>>>>>,,,,<<<

DE7742         GGUUCGAUUCCCGGUAUGGGAA
#=GR DE7742 SS <<_______>>>>>))))))):
//
# STOCKHOLM 1.0
#=GF AU Koala

DK3200         GGGUUGCUAACUCAAUGGUAGAGUACUCGGCUUUUAACCGACAGUUCCGG
#=GR DK3200 SS (((((((,,<<<<_______>>>>,,<<<<_______>>>>,,,,,<<<<

DK3200         GUUCGAGUCCCGGGCAACCCACCA
#=GR DK3200 SS <_______>>>>>)))))))::::
//
# STOCKHOLM 1.0
#=GF AU Koala

DT4081         GUAGAUAUAAUUUAAUCGGUAAAAUGUAUGUUUUUAGGGUACAUAUUAUC
#=GR DT4081 SS (((((((,,<<<<________>>>>,,<<<<_________>>>>,,,,,<

DT4081         UAAGUUCAAAUCUUAGUAUUUACA
#=GR DT4081 SS <<<<_______>>>>>))))))):
//
# STOCKHOLM 1.0
#=GF AU Koala

DD6220         UUCUCGUUAGUAUAGUGGUUAGUAUACCCGCCUGUCACGCGGGUGACCCG
#=GR DD6220 SS (((((((,,<<<<________>>>>,<<<<<_______>>>>>,,,,<<<

DD6220         GGUUCAAUUCCCGGACGGGAAG
#=GR DD6220 SS <<_______>>>>>))))))):
//
# STOCKHOLM 1.0
#=GF AU Koala

DI1542         GGACCUUUAGCUCAGUUGGUUAGAGCAGACGGCUCAUAACCGUCCGGUCG
#=GR DI1542 SS (((((((,,<<<<_________>>>>,<<<<<_______>>>>>,,,,,<

DI1542         UAGGUUCGAGUCCUACAAGGUCCACCA
#=GR DI1542 SS <<<<_______>>>>>)))))))::::
//
# STOCKHOLM 1.0
#=GF AU Koala

DY2600         GGGUCGAUGCUCGAGUGGUUAAUGGGGACGGACUGUAAAUCCGCUGGCAA
#=GR DY2600 SS (((((((,,<<<<_________>>>>,,<<<<_______>>>>,,<<<__

DY2600         UGCCUACGCUGGUUCAAAUCCAGCUCGACCCA
#=GR DY2600 SS _>>>,,,<<<<<_______>>>>>))))))):
//
# STOCKHOLM 1.0
#=GF AU Koala

DY3720         GAAGUAAUGGCUGAGUGGUUAAAGCGGCAGACUGUAAAUCUGUUGGUAGU
#=GR DY3720 SS (((((((,,<<<__________>>>,<<<<<_______>>>>>,<<<___

DY3720         ACCGUCGUUGGUUCGAAUCCAACUUACUUCA
#=GR DY3720 SS >>>,,,<<<<<_______>>>>>))))))):
//
# STOCKHOLM 1.0
#=GF AU Koala

DX1661         CGCGGGGUGGAGCAGCCUGGUAGCUCGUCGGGCUCAUAACCCGAAGGUCG
#=GR DX1661 SS :((((((,,<<<<_________>>>>,<<<<<_______>>>>>,,,,,<

DX1661         UCGGUUCAAAUCCGGCCCCCGCAACCA
#=GR DX1661 SS <<<<_______>>>>>)))))):::::
//
# STOCKHOLM 1.0
#=GF AU Koala

DW3800         GGGGGAAUAGUUUAACGGUAGAACAACGGUCUUCAAAAUCGUUAGCGUGG
#=GR DW3800 SS (((((((,,<<<<_______>>>>,<<<<<_______>>>>>,,,,<<<<

DW3800         GUUCGAAUCCUGCUUCCCUCG
#=GR DW3800 SS <_______>>>>>))))))):
//
# STOCKHOLM 1.0
#=GF AU Koala

DL6200         GGCAAGAUGGCCGAGCGGUCUAAGGCGCCACGUUAAGGCCGUGGUCCGAA
#=GR DL6200 SS (((((((,,<<<___________>>>,<<<<<_______>>>>>,<<___

DL6200         AGGGCGUGGGUUCGAAUCCCACUCUUGUCA
#=GR DL6200 SS _>>,,<<<<<_______>>>>>))))))):
//
# STOCKHOLM 1.0
#=GF AU Koala

DI1230         GGACCCGUAGCUCAGUUGGUUAGAGCUACCGGCUCAUAACCGGUCGGUCG
#=GR DI1230 SS (((((((,,<<<<_________>>>>,<<<<<_______>>>>>,,,,,<

DI1230         UUGGUUCGAGUCCAACCGGGUCCACCA
#=GR DI1230 SS <<<<_______>>>>>)))))))::::
//
# STOCKHOLM 1.0
#=GF AU Koala

DX1341         CGCGGGGUGGAGCAGCUCGGUAGCUCGCUGGGCUCAUAACCCAGAGGUCG
#=GR DX1341 SS :((((((,,<<<<_________>>>>,<<<<<_______>>>>>,,,,,<

DX1341         CAGGUUCAAAUUCUGUCCCCGCUA
#=GR DX1341 SS <<<<_______>>>>>))))))::
//
# STOCKHOLM 1.0
#=GF AU Koala

DH3280         GGCGGAUGUAGCCAAGUGGAUUAAGGCAGUGGAUUGUGAAUCCACCAUUC
#=GR DH3280 SS :(((((((,,<<<___________>>>,<<<<<_______>>>>>,,,,,

DH3280         GCGGGUUCAAUUCCCGUCGUUCGCCC
#=GR DH3280 SS <<<<<_______>>>>>)))))))::
//
# STOCKHOLM 1.0
#=GF AU Koala

DS2720         GGAGAGAUGGCUGAGUGGUUGAUAGCUCCGGUCUUGAAAACCGGUAUAGU
#=GR DS2720 SS (((((((,,<<<<_________>>>>,<<<<<_______>>>>>,<<<<<

DS2720         UCUAGGAACUAUCGAGGGUUCGAAUCCCUCUCUCUCCU
#=GR DS2720 SS <<___>>>>>>>,<<<<<_______>>>>>))))))):
//
# STOCKHOLM 1.0
#=GF AU Koala

DN1230         GCCUACUUAGCUCAGUUGGUUAGAGCACCUGACUGUUAAUCAGGGGGUCG
#=GR DN1230 SS (((((((,,<<<<_________>>>>,<<<<<_______>>>>>,,,,,<

DN1230         CUGGUUCGAGUCCAGCAGUGGGCGCCA
#=GR DN1230 SS <<<<_______>>>>>)))))))::::
//
# STOCKHOLM 1.0
#=GF AU Koala

DS1500         GGAGAGUUGGCAGAGCGGUAAUGCAGCGGACUCGAAAUCCGCCGAACCAA
#=GR DS1500 SS (((((((,,<<<_________>>>,<<<<<_______>>>>>,,,<<<<<

DS1500         UGUUGAAUUGGUGCGCAGGUUCAAAUCCUGUACUCUCCU
#=GR DS1500 SS <_____>>>>>>,,<<<<<_______>>>>>))))))):
//
# STOCKHOLM 1.0
#=GF AU Koala

DN4620         GUGCGUGUAGAUUAUAUUUGGUAAAAUCGUAAGGCUGUUAACUUUGAGAU
#=GR DN4620 SS ((-((((,,<<<<___________>>>>,<<<<<_______>>>>>,,,,

DN4620         GGUGUGUUUGCCCGCGGACG
#=GR DN4620 SS <<<<____>>>>))))-)):
//
# STOCKHOLM 1.0
#=GF AU Koala

DT7740         GGCGCCGUGGCUUAGUUGGUUAAAGCGCCUGUCUAGUAAACAGGAGAUCG
#=GR DT7740 SS (((-(((,,<<<<_________>>>>,<<<<<_______>>>>>,,,,,<

DT7740         UGAGUUCGAAUCUCGCCGGGGCCU
#=GR DT7740 SS <<<<_______>>>>>)))-))):
//
# STOCKHOLM 1.0
#=GF AU Koala

DL2700         GCCGCCAUGGUGAAAUUGGUAGACACGCUGCUCUUAGGAAGCAGUGCUCA
#=GR DL2700 SS (((((((,,<<<___________>>>,<<<<<_______>>>>>,<<<__

DL2700         AGCAUCUCGGUUCGAGUCCGAGUGGCGGCA
#=GR DL2700 SS >>>,,<<<<<_______>>>>>))))))):
//
# STOCKHOLM 1.0
#=GF AU Koala

DE2680         GCCCCUAUCGUCUAGUGGUUCAGGACAUCUCUCUUUCAAGGAGGCAGCGG
#=GR DE2680 SS (((((((,,<<<<_________>>>>,<<<<<_______>>>>>,,,,<<

DE2680         GGAUUCGACUUCCCCUGGGGGUA
#=GR DE2680 SS <<<_______>>>>>))))))):
//
# STOCKHOLM 1.0
#=GF AU Koala

DI5280         AGAAAUAUGUCUGACAAAAGAGUUACUUUGAUAGAGUAAAUAAUAGAGGU
#=GR DI5280 SS (((((((,,<<<______>>>,<<<<<_______>>>>>,,,,,<<<<<_

DI5280         UUAAAUCCUCUUAUUUCUA
#=GR DI5280 SS ______>>>>>))))))):
//
# STOCKHOLM 1.0
#=GF AU Koala

DL4921         ACUAUUUUGGCAGAUUAGUGCAAUAAAUUUAGAAUUUAUAUAUGUAAUUU
#=GR DL4921 SS (((((((,,<<<______>>>,<<<<<_______>>>>>,,,,<<<<<__

DL4921         UUAUUACAAAUAGUA
#=GR DL4921 SS __>>>>>))))))):
//
# STOCKHOLM 1.0
#=GF AU Koala

DI7740         GGCCCAUUAGCUCAGUUGGUUAGAGCGUCGUGCUAAUAACGCGAAGGUCG
#=GR DI7740 SS (((((((,,<<<<_________>>>>,<<<<<_______>>>>>,,,,,<

DI7740         CGGGUUCGAUCCCCUCAUGGGCCA
#=GR DI7740 SS -<<<_______>>>->))))))):
//
# STOCKHOLM 1.0
#=GF AU Koala

DL2922         GCCUUGGUGGUGAAAUGGUAGACACGCGAGACUCAAAAUCUCGUGCUAAA
#=GR DL2922 SS (((((((,,<<<__________>>>,<<<<<_______>>>>>,<<<<__

DL2922         UAGCGUGGAGGUUCGAGUCCUCUUCAAGGCA
#=GR DL2922 SS >>>>,,<<<<<_______>>>>>))))))):
//
# STOCKHOLM 1.0
#=GF AU Koala

DX2600         CGCGGAGUAGAGCAGUCUGGUAGCUCGCAAGGCUCAUAACCUUGAGGUCA
#=GR DX2600 SS :((((((,,<<<<_________>>>>,<<<<<_______>>>>>,,,,,<

DX2600         UAGGUUCAAAUCCUGUCUCCGCCA
#=GR DX2600 SS <<<<_______>>>>>))))))::
//
# STOCKHOLM 1.0
#=GF AU Koala

DP4500         CAAGGUGUAGCGCAAUCUGGUAGCGCGUCUGCCUUGGGCGCAGAAAGUUA
#=GR DP4500 SS (((((((,,<<<<_________>>>>,<<<<<_______>>>>>,,,,,<

DP4500         CAGGUUCAAAUCCUGUCACCUUGA
#=GR DP4500 SS <<<<_______>>>>>))))))):
//
# STOCKHOLM 1.0
#=GF AU Koala

DL5840         GCUUUUAAAGGAUAACAGCUAUCCCUUGGUCUUAGGAUCCAAAAAUUUUG
#=GR DL5840 SS (((((((,,<<<<_______>>>>,<<<<_________>>>>,,,,<<<<

DL5840         GUGCAACUCCAAAUAAAAGUA
#=GR DL5840 SS <_______>>>>>))))))):
//
# STOCKHOLM 1.0
#=GF AU Koala

DN2520         UCCUUAAUAGCUCAGUGGUAGAGCAAUCGGCUGUUAACCGAUCGGUCGUA
#=GR DN2520 SS (((((((,,<<<<_______>>>>,<<<<<_______>>>>>,,,,,<<<

DN2520         GGUUCGAAUCCUACUUAAGGAG
#=GR DN2520 SS <<_______>>>>>))))))):
//
# STOCKHOLM 1.0
#=GF AU Koala

DK4440         GGGUGUAUAGCUCAGUUGGUAGAGCAUUGGGCUUUUAACCUAAUGGUCGC
#=GR DK4440 SS (((((((,,<<<<________>>>>,<<<<<_______>>>>>,,,,,<<

DK4440         AGGUUCAAGUCCUGCUAUACCCA
#=GR DK4440 SS <<<_______>>>>>))))))):
//
# STOCKHOLM 1.0
#=GF AU Koala

DE3360         GCCCCCAUCGUCUAGCGGUUUAGGACAUCUCUCUUUCAAGGAGGCAACGG
#=GR DE3360 SS (((((((,,<<<<_________>>>>,<<<<<_______>>>>>,,,,<<

DE3360         GGAUUCGACUUCCCCUGGGGGUA
#=GR DE3360 SS <<<_______>>>>>))))))):
//
# STOCKHOLM 1.0
#=GF AU Koala

DW5020         AGAGAUUUAAGUUAAUAACUAAAACCUUCAAAGUUUUCAAUAGAGAGUGA
#=GR DW5020 SS (((((((,,<<<<___>>>>,<<<<_______>->>>,,,,,<<<<<___

DW5020         AACCCUCUUAAUCUUUA
#=GR DW5020 SS ____>>>>>))))))):
//
# STOCKHOLM 1.0
#=GF AU Koala

DG5320         ACUCCCUUAGUAUAAUUAAUAUAACUGACUUCCAAUUAGUAGAUUCUGAA
#=GR DG5320 SS ((((-((,,<<<<_____>>>>,<<<<<_______>>>>>,,,,<<<<__

DG5320         UAAACCCAGAAGAGAGUA
#=GR DG5320 SS ______>>>>))-)))):
//
# STOCKHOLM 1.0
#=GF AU Koala

DD3200         GGGAUUGUAGUUCAAUUGGUCAGAGCACCGCCCUGUCAAGGCGGAAGCUG
#=GR DD3200 SS (((((((,,<<<<_________>>>>,<<<<<_______>>>>>,,,,,<

DD3200         CGGGUUCGAGUCCCGUCAGUCCCG
#=GR DD3200 SS <<<<_______>>>>>))))))):
//
# STOCKHOLM 1.0
#=GF AU Koala

DR3201         GCGUCCAUUGUCUAAUGGAUAGGACAGAGGUCUUCUAAACCUUUGGUAUA
#=GR DR3201 SS (((((((,,<<<<________>>>>,<<<<<_______>>>>>,,,,<<<

DR3201         GGUUCAAAUCCUAUUGGACGCA
#=GR DR3201 SS <<_______>>>>>))))))):
//
# STOCKHOLM 1.0
#=GF AU Koala

DT0660         GCCUCGGUGGCUCAGCCUGGUAGAGCGCCUGACUUGUAAUCAGGUGGUCG
#=GR DT0660 SS (((((((,,<<<<_________>>>>,<<<<<_______>>>>>,,,,,<

DT0660         GGGGUUCGAAUCCCCCCCGAGGCU
#=GR DT0660 SS <<<<_______>>>>>))))))):
//
# STOCKHOLM 1.0
#=GF AU Koala

DP2700         AGGGAUGUAGCGCAGCUUGGUAGCGCGUUUGUUUUGGGUACAAAAUGUCA
#=GR DP2700 SS (((((((,,<<<<_________>>>>,<<<<<_______>>>>>,,,,,<

DP2700         CAGGUUCAAAUCCUGUCAUCCCUA
#=GR DP2700 SS <<<<_______>>>>>))))))):
//
# STOCKHOLM 1.0
#=GF AU Koala

DW4700         AAGAAAGUAAUUUAAGUUAAAAUAUUUUGUUUCAAACAUAACUAUAGGUA
#=GR DW4700 SS (((((((,,<<<<______>>>>,<<-<<_______>>->>,,,,<<<<<

DW4700         GUCAUUACCUCUUUCUUG
#=GR DW4700 SS _____>>>>>))))))):
//
# STOCKHOLM 1.0
#=GF AU Koala

DE9160         UCCUUGGUGGUCUAGUGGUUAGGAUUCGGCGCUCUCACCGCCGCGGCCCG
#=GR DE9160 SS (((((((,,<<<<________>>>>,<<<<<_______>>>>>,,,,<<<

DE9160         GGUUCGAUUCCCGGUCAGGGAA
#=GR DE9160 SS <<_______>>>>>))))))):
//
# STOCKHOLM 1.0
#=GF AU Koala

DK6280         UCCUUGUUAGCUCAGUUGGUAGAGCGUUCGGCUUUUAACCGAAAUGUCAG
#=GR DK6280 SS (((((((,,<<<<________>>>>,<<<<<_______>>>>>,,,,,<<

DK6280         GGGUUCGAGCCCCCUAUGAGGAG
#=GR DK6280 SS <<<_______>>>>>))))))):
//
# STOCKHOLM 1.0
#=GF AU Koala

DE4720         AUUUAUAUAGUAUUUAAUACAAUGCAUUUUCAAUGCAUAAAUGGAUAAAU
#=GR DE4720 SS (((((-(,,<<<<___>>>>,<<<<<_______>>>>>,,,,<<<<____

DE4720         AUCCUUUAAAUA
#=GR DE4720 SS >>>>)-))))):
//
# STOCKHOLM 1.0
#=GF AU Koala

DL5440         ACUUUUAAAGGAUAACAGCUAUCCAUUGACCUUAGGAGUCAAAAACAUUG
#=GR DL5440 SS (((((((,,<<<<_______>>>>,<<<<<_______>>>>>,,,,,<<<

DL5440         GUGCAACUCCAAAUAAAAGUA
#=GR DL5440 SS <_______>>>>,))))))):
//
# STOCKHOLM 1.0
#=GF AU Koala

DN7100         UCCUCAGUAGCUCAGUGGUAGAGCGGUCGGCUGUUAACCGAUUGGUCGUA
#=GR DN7100 SS (((((((,,<<<<_______>>>>,<<<<<_______>>>>>,,,,,<<<

DN7100         GGUUCGAAUCCUACUUGGGGAG
#=GR DN7100 SS <<_______>>>>>))))))):
//
# STOCKHOLM 1.0
#=GF AU Koala

DA2700         GGGGAUAUAGCUCAGUUGGUAGAGCUCCGCUCUUGCAAGGCGGAUGUCAG
#=GR DA2700 SS (((((((,,<<<<________>>>>,<<<<<_______>>>>>,,,,,<<

DA2700         CGGUUCGAGUCCGCUUAUCUCCA
#=GR DA2700 SS <<<_______>>>>>))))))):
//
# STOCKHOLM 1.0
#=GF AU Koala

DK6051         GCCUUCCUAGCUCAGUGGUAGAGCGCACGGCUUUUAACCGUGUGGUCGUG
#=GR DK6051 SS (((((((,,<<<<_______>>>>,<<<<<_______>>>>>,,,,,<<<

DK6051         GGUUCGAUCCCCACGGAAGGCG
#=GR DK6051 SS <<_______>>>>>))))))):
//
# STOCKHOLM 1.0
#=GF AU Koala

DC4980         GGUUUUGUAGUGUAAUAAACAUAUUAGAUUGCAAAUCUACAGAUGCGGUU
#=GR DC4980 SS (((((((,,<<<<_____>>>>,,<<<<_______>>>>,,,,,<<<<<_

DC4980         AUAAUUGUCGCCAAAACUU
#=GR DC4980 SS ______>>>>>))))))):
//
# STOCKHOLM 1.0
#=GF AU Koala

DN1350         UCCUCGGUAGCUCAAUUGGCAGAGCAGCCGGCUGUUAACCGGCAGGUUAC
#=GR DN1350 SS (((((((,,<<<<________>>>>,<<<<<_______>>>>>,,,,,<<

DN1350         UGGUUCGAGUCCAGUCCGGGGAG
#=GR DN1350 SS <<<_______>>>>>))))))):
//
# STOCKHOLM 1.0
#=GF AU Koala

DN2700         UCCUCAGUAGCUCAGUGGUAGAGCGGUCGGCUGUUAACUGACUGGUCGUA
#=GR DN2700 SS (((((((,,<<<<_______>>>>,<<<<<_______>>>>>,,,,,<<<

DN2700         GGUUCGAAUCCUACUUGGGGA
#=GR DN2700 SS <<_______>>>>>)))))))
//
# STOCKHOLM 1.0
#=GF AU Koala

DM0900         AGCGGGGUGGGGUAGUCAGGAAAUCCGAUGGGCUCAUAACCCGUAGAUCG
#=GR DM0900 SS (((((((,,<<<<_________>>>>,<<<<<_______>>>>>,,,,,<

DM0900         AUGGUUCAAAUCCAUCCCCCGCUA
#=GR DM0900 SS <<<<_______>>>>>))))))):
//
# STOCKHOLM 1.0
#=GF AU Koala

DC5160         GGCCUUGGGGUGUCAACACGUGGGGUUGCAAACCCCAAGAUGCAGUAUAA
#=GR DC5160 SS (((((((,,<<<<__>>>>,<<<<<_______>>>>>,,,,<<<<_____

DC5160         UACCUGCCGGGGCUU
#=GR DC5160 SS ___>>>>))))))):
//
# STOCKHOLM 1.0
#=GF AU Koala

DH3360         GCGGAUGUAGCCAAGUGGAUCAAGGCAGUGGAUUGUGAAUCCACCAUGCG
#=GR DH3360 SS (((((((,,<<<___________>>>,<<<<<_______>>>>>,,,,,<

DH3360         CGGGUUCAAUUCCCGUCGUUCGCC
#=GR DH3360 SS <<<<_______>>>>>))))))):
//
# STOCKHOLM 1.0
#=GF AU Koala

DR4502         GCAUUCUUAGCUCAGUUGGAUAGAGCAACAACCUUCUAAGUUGAAGGUCA
#=GR DR4502 SS (((((((,,<<<<_________>>>>,,<<<<_______>>>>,,,,,,<

DR4502         CAGGUUCAAAUCCUGUAGAAUGCG
#=GR DR4502 SS <<<<_______>>>>>))))))):
//
# STOCKHOLM 1.0
#=GF AU Koala

DP5060         CAGAGGGUAGUUUAAUUUAGAAUCUUAGCUUUGGGAGUUAAGGGUGGGAG
#=GR DP5060 SS (((((((,,<<<<______>>>>,<<<<<_______>>>>>,,,,<<<<<

DP5060         UUAAAAUCUCCUCUCUCUGA
#=GR DP5060 SS _______>>>>>))))))):
//
# STOCKHOLM 1.0
#=GF AU Koala

DL1232         UGCCCGGGUGGUGAAAUCGGUAGACACGCAGGACUUAAAAUCCUGUGGCA
#=GR DL1232 SS :(((((((,,<<<___________>>>,<<<<<_______>>>>>,<<<_

DL1232         UAAAAGCCAUGUCGGUUCAAGUCCGACCCCGGGCACCA
#=GR DL1232 SS _____>>>,,<<<<<_______>>>>>)))))))::::
//
# STOCKHOLM 1.0
#=GF AU Koala

DK2600         GGGUUGCUAACUCAAUGGUAGAGUACUCGGCUUUUAACCGACGAGUUCCG
#=GR DK2600 SS (((((((,,<<<<_______>>>>,,<<<<_______>>>>,,,,,,<<<

DK2600         GGUUCGAGCCCCGGGCAACCCA
#=GR DK2600 SS <<_______>>>>>))))))):
//
# STOCKHOLM 1.0
#=GF AU Koala

DX6281         AGCGCCGUGGCGCAGUGGAAGCGCGCAGGGCUCAUAACCCUGAUGUCCUC
#=GR DX6281 SS (((((((,,<<<<_______>>>>,<<<<<_______>>>>>,,,,,<<<

DX6281         GGAUCGAAACCGAGCGGCGCUA
#=GR DX6281 SS <<_______>>>>>))))))):
//
# STOCKHOLM 1.0
#=GF AU Koala

DA1660         GGGGCUAUAGCUCAGCUGGGAGAGCGCCUGCUUUGCACGCAGGAGGUCUG
#=GR DA1660 SS (((((((,,<<<<________>>>>,<<<<<_______>>>>>,,,,,<<

DA1660         CGGUUCGAUCCCGCAUAGCUCCACCA
#=GR DA1660 SS <<<_______>>>>>)))))))::::
//
# STOCKHOLM 1.0
#=GF AU Koala

DN1180         GGCUUUUUAGCUCAGCAGGUAGAGCAACCGGCUGUUAACCGGUUUGUCAC
#=GR DN1180 SS (((((((,,<<<<________>>>>,<<<<<_______>>>>>,,,,,<<

DN1180         AGGUUCGAGCCCUGUAAAAGCCGCCA
#=GR DN1180 SS <<<_______>>>>>)))))))::::
//
# STOCKHOLM 1.0
#=GF AU Koala

DQ6281         GGUCCUAUAGUGUAGUGGUUAUCACUUUCGGUUCUGAUCCGAACAACCCC
#=GR DQ6281 SS (((((((,,<<<__________>>>,<<<<<_______>>>>>,,,,<<<

DQ6281         AGUUCGAAUCCGGGUGGGACC
#=GR DQ6281 SS -<_______>->>>)))))))
//
# STOCKHOLM 1.0
#=GF AU Koala

DQ1230         AGGCCCAUAGCCAAGCGGUAAGGCAACGGACUUUGACUCCGUCACUCGUA
#=GR DQ1230 SS (((((((,,<<<_________>>>,<<<<<_______>>>>>,,,,,<<<

DQ1230         GGUUCAAAUCCUGCUGGGCCUGCCA
#=GR DQ1230 SS <<_______>>>>>)))))))::::
//
# STOCKHOLM 1.0
#=GF AU Koala

DT4700         GCUUUAAAAGCUUUGCUGAAGCAACGGCCUUGUAAGUCGUAGAAAACUAU
#=GR DT4700 SS (((((((,,<<<<_____>>>>,<<<<<_______>>>>>,,,,<<<___

DT4700         ACGUUUUAAAGCU
#=GR DT4700 SS __>>>))))))):
//
# STOCKHOLM 1.0
#=GF AU Koala

DX6900         AUCAGAGUGGCGCAGCGGAAGCGUGGUGGGCCCAUAACCCACAGGUCCCA
#=GR DX6900 SS (((((((,,<<<<_______>>>>,<<<<<_______>>>>>,,,,,<<<

DX6900         GGAUCGAAACCUGGCUCUGAUA
#=GR DX6900 SS <<_______>>>>>))))))):
//
# STOCKHOLM 1.0
#=GF AU Koala

DC5000         GGUUUUGUAGUGUAAUUAACAUUUUAGAUUGCAAAUCUAUAGAUGCGGGU
#=GR DC5000 SS (((((((,,<<<<_____>>>>,,<<<<_______>>>>,,,,,<<<<__

DC5000         AAUCUCCGUCAAAACUU
#=GR DC5000 SS _____>>>>))))))):
//
# STOCKHOLM 1.0
#=GF AU Koala

DW1540         AGGGGCAUAGUUUAACGGUAGAACAGAGGUCUCCAAAACCUCCGGUGUGG
#=GR DW1540 SS (((((((,,<<<<_______>>>>,<<<<<_______>>>>>,,,,<<<<

DW1540         GUUCGAUUCCUACUGCCCCUGCCA
#=GR DW1540 SS <_______>>>>>)))))))::::
//
# STOCKHOLM 1.0
#=GF AU Koala

DS1542         GGAGAAGUACUCAAGUGGCUGAAGAGGCGCCCCUGCUAAGGGUGUAGGUC
#=GR DS1542 SS (((((((,,<<<___________>>>,<<<<<_______>>>>>,,,<<<

DS1542         GUGUAAGCGGCGCGAGGGUUCAAAUCCCUCCUUCUCCGCCA
#=GR DS1542 SS <<____>>>>>,,<<<<<_______>>>>>)))))))::::
//
# STOCKHOLM 1.0
#=GF AU Koala

DE1340         GCCCCCGUUGUGUAGCGGCCUAGCACGCCGCCCUCUCAAGGCGGUAGCGC
#=GR DE1340 SS (((((((,,<<<<_________>>>>,<<<<<_______>>>>>,,,,<<

DE1340         CGGUUCGAAUCCGGUCGGGGGUA
#=GR DE1340 SS <<<_______>>>>>))))))):
//
# STOCKHOLM 1.0
#=GF AU Koala

DL1661         GCGGGAGUGGCGAAAUUGGUAGACGCACCAGAUUUAGGUUCUGGCGCCGC
#=GR DL1661 SS (((((((,,<<<___________>>>,<<<<<_______>>>>>,<<<__

DL1661         AAGGUGUGCGAGUUCAAGUCUCGCCUCCCGCACCA
#=GR DL1661 SS __>>>,,<<<<<_______>>>>>)))))))::::
//
# STOCKHOLM 1.0
#=GF AU Koala

DW4980         AGAGAUUUAAGUUAAUAAAACUGAAAACCUUCAAAGUUUUAAAUAAGAGU
#=GR DW4980 SS (((((((,,<<<<_____>>>>,<<<<<_______>>>>>,,,,<<<<<_

DW4980         GGAACUCUCUUAGUCUUUA
#=GR DW4980 SS ______>>>>>))))))):
//
# STOCKHOLM 1.0
#=GF AU Koala

DQ5160         UAAGGAGUAGUAUAAAGGAAGUACAAAGGGUUUUGAUCUCUUAAGUAUAG
#=GR DQ5160 SS (((((((,,<<<<_______>>>>,<<<<<_______>>>>>,,,,<<<<

DQ5160         GUUCAAUUCCUAUCUCUUUAG
#=GR DQ5160 SS <_______>>>>>))))))):
//
# STOCKHOLM 1.0
#=GF AU Koala

DV6160         GUUCGGAUGGUGUAGUCGGUUAUCACGAAUCCUUAACACGGAUUAGGUCG
#=GR DV6160 SS (((((((,,<<<___________>>>,<<<<<_______>>>>>,,,,,<

DV6160         UGGGUUCGAUUCCCGCUCUGAAUA
#=GR DV6160 SS <<<<_______>>>>>))))))):
//
# STOCKHOLM 1.0
#=GF AU Koala

DR5080         NAAGAGUUAGUUUAAGGAGAACCUCUGAUUUCGGCUCAGAGGGUUUUGGU
#=GR DR5080 SS :((((((,,<<<<_____>>>>,<<<<<_______>>>>>,,,,<<<<<_

DR5080         UCAACCCCAAAACUCUUGN
#=GR DR5080 SS ______>>>>>))))))::
//
# STOCKHOLM 1.0
#=GF AU Koala

DM5000         AGUAAAGUAAGCUAAUAAAAAGCUUUUGGGUUCAUACCUCAAAAAUGGAA
#=GR DM5000 SS (((((((,,<<<<_______>>>>,<<<<<_______>>>>>,,,,,<-<

DM5000         GGAUAAAUACCUCCCUUUAUUN
#=GR DM5000 SS <<_______>>>->))))))):
//
# STOCKHOLM 1.0
#=GF AU Koala

DP1360         CGGGGUGUGGCGCAGCUUGGUAGCGCGCUUCGUUCGGGACGAAGAGGUCG
#=GR DP1360 SS (((((((,,<<<<_________>>>>,<<<<<_______>>>>>,,,,,<

DP1360         UGGGUUCAAAUCCCGCCACCCCGA
#=GR DP1360 SS <<<<_______>>>>>))))))):
//
# STOCKHOLM 1.0
#=GF AU Koala

DK4840         CAUUAGAUGACUGAAAGCAAGUACUGGUCUCUUAAACCAUUUAAUAGUAA
#=GR DK4840 SS (((((((,,<<<_______>>>,,<<<<_______>>>>,,,,,,<<<<<

DK4840         AUUAGCCAUUACUUCUAAUGA
#=GR DK4840 SS ________>>>>>))))))):
//
# STOCKHOLM 1.0
#=GF AU Koala

DT5220         ACUCUAAUAGUUUAUGAAAAACAUUGGUCUUGUAAACCAAAAACUGAAGA
#=GR DT5220 SS (((((((,,<<<<_____>>>>,<<<<<_______>>>>>,,,,,<<<<_

DT5220         CUCCACCCUUCUUAGAGUA
#=GR DT5220 SS _______>>>>))))))):
//
# STOCKHOLM 1.0
#=GF AU Koala

DE4480         GUCCCUUUCGUCCAGUGGUUAGGACAUCGUCUUUUCAUGUCGAAGACACG
#=GR DE4480 SS (((((((,,<<<<________>>>>,<<<-<_______>->>>,,,,<<<

DE4480         GGUUCGAUUCCCGUAAGGGAUA
#=GR DE4480 SS <<_______>>>>>))))))):
//
# STOCKHOLM 1.0
#=GF AU Koala

DS1541         GGAGGAAUACCCAAGUCUGGCUGAAGGGAUCGGUCUUGAAAACCGACAGG
#=GR DS1541 SS (((((((,,<<<_____________>>>,<<<<<_______>>>>>,,<<

DS1541         GUGUCAAAGCCCGCGGGGGUUCGAAUCCCUCUUCCUCCGCCA
#=GR DS1541 SS <<______>>>>,,<<<<<_______>>>>>)))))))::::
//
# STOCKHOLM 1.0
#=GF AU Koala

DS4481         GGAUGGAUGUCUGAGCGGUUGAAAGAGUCGGUCUUGAAAACCGAAGUAUU
#=GR DS4481 SS (((((((,,<<<___________>>>,<<<<<_______>>>>>,<<<<<

DS4481         GAUAGGAAUACCGGGGGUUCGAAUCCCUCUCCAUCCG
#=GR DS4481 SS ______>>>>>,<<<<<_______>>>>>))))))):
//
# STOCKHOLM 1.0
#=GF AU Koala

DL4981         GUUGAAGUAGCAAAGAGGUAAAUGCGAGAAUCCUAAGAUUUCUUUAUCAA
#=GR DL4981 SS (((((((,,<<<__________>>>,<<<<_________>>>>,,,,,<<

DL4981         GGGUUCAAUUCCCUUCUUCAAUU
#=GR DL4981 SS <<<_______>>>>>))))))):
//
# STOCKHOLM 1.0
#=GF AU Koala

DG1662         GCGGGCGUAGUUCAAUGGUAGAACGAGAGCUUCCCAAGCUCUAUACGAGG
#=GR DG1662 SS (((((((,,<<<<_______>>>>,<<<<<_______>>>>>,,,,<<<<

DG1662         GUUCGAUUCCCUUCGCCCGCUCCA
#=GR DG1662 SS <_______>>>>>)))))))::::
//
# STOCKHOLM 1.0
#=GF AU Koala

DX2640         AGCGGAGUAGAGCAGUUUGGUAGCUCACGAGGCUCAUAACCUUGAGGUCA
#=GR DX2640 SS :((((((,,<<<<_________>>>>,<<<<<_______>>>>>,,,,,<

DX2640         CGGGUUCGAUUCCCGUCUCCGCAC
#=GR DX2640 SS <<<<_______>>>>>))))))::
//
# STOCKHOLM 1.0
#=GF AU Koala

DI1661         GGCCCCUUAGCUCAGUGGUUAGAGCAGGCGACUCAUAAUCGCUUGGUCGC
#=GR DI1661 SS (((((((,,<<<<________>>>>,<<<<<_______>>>>>,,,,,<<

DI1661         UGGUUCAAGUCCAGCAGGGGCCACCA
#=GR DI1661 SS <<<_______>>>>>)))))))::::
//
# STOCKHOLM 1.0
#=GF AU Koala

DK0680         GGGCCCGUAGCUCAGUCUGGUAGAGCGCUUGGCUUUUAACCAAGUAGUCG
#=GR DK0680 SS (((((((,,<<<<_________>>>>,<<<<<_______>>>>>,,,,,<

DK0680         CGGGUUCAAAUCCCGUCGGGCCCG
#=GR DK0680 SS <<<<_______>>>>>))))))):
//
# STOCKHOLM 1.0
#=GF AU Koala

DD4080         GGAUCCAUAGCUUAAUAGUAAAGUCCUAUUUUGUCAUAAUAGAGGAUGUC
#=GR DD4080 SS (((((((,,<<<<_______>>>>,<<<<<_______>>>>>,,,,,<<<

DD4080         AGUGCAAAUCUGAUUGGAUUCG
#=GR DD4080 SS <<_______>>>>>))))))):
//
# STOCKHOLM 1.0
#=GF AU Koala

DF5120         GCUUACGUAGCUUAAGUAAAGCACAGCACUGAAGAUGCUGAGAUGAGCCC
#=GR DF5120 SS ((((-((,,<<<<_____>>>>,<<<<<_______>>>>>,,,,<<<<__

DF5120         UAGAAAGCUCCGAAAGCA
#=GR DF5120 SS ______>>>>))-)))):
//
# STOCKHOLM 1.0
#=GF AU Koala

DV1140         GGAGUGUUAGCUCAGCUGGGAGAGCUCCUGCCUUACAAGCAGGCGGUCAU
#=GR DV1140 SS (((((((,,<<<<________>>>>,<<<<<_______>>>>>,,,,,<<

DV1140         AGGUUCAAGUCCUAUACACUCCACCA
#=GR DV1140 SS <<<_______>>>>>)))))))::::
//
# STOCKHOLM 1.0
#=GF AU Koala

DS4240         GGAGGGAUGGCUGAGUGGCUUAAGGCAUUGGUUUGCUAAAUCGACAUACA
#=GR DS4240 SS (((((((,,<<<___________>>>,<<<<<_______>>>>>,<<<<<

DS4240         AGAAGAUUGUAUCAUGGGUUCGAAUCCCAUUUCCUCCG
#=GR DS4240 SS <_____>>>>>>,<<<<<_______>>>>>))))))):
//
# STOCKHOLM 1.0
#=GF AU Koala

DI2600         GCAUCCAUGGCUGAAUGGUUAAAGCACCCAACUCAUAAUUGGCGAAUUCA
#=GR DI2600 SS (((((((,,<<<__________>>>,,<<<<_______>>>>,,,,,,,<

DI2600         CAGGUUCAAUUCCUGUUGGAUGCA
#=GR DI2600 SS <<<<_______>>>>>))))))):
//
# STOCKHOLM 1.0
#=GF AU Koala

DP5360         CAGGGAAUAGUUUAAAUAGAACUUCAGCUUUGGGGGUUGAUGGUGAGACU
#=GR DP5360 SS (((((((,,<<<<_____>>>>,<<<<<_______>>>>>,,,,<<<<<_

DP5360         GCAGUUUCUUCCUUGA
#=GR DP5360 SS ___>>>>>))))))):
//
# STOCKHOLM 1.0
#=GF AU Koala

DK5281         CAUUGCGAAGCUUAGAGCGUUAACCUUUUAAGUUAAAGUUAGAGACAACA
#=GR DK5281 SS (((((-(,,<<<<_>>>>,<<<<<_______>>>>>,,,,,<<<<_____

DK5281         AAUCUCCACAAUGA
#=GR DK5281 SS __>>>>)-))))):
//
# STOCKHOLM 1.0
#=GF AU Koala

DA2240         GGGGCCUUAGCUCAGCUGGGAGAGCGCCUGCUUUGCACGCAGGAGGUCAG
#=GR DA2240 SS (((((((,,<<<<________>>>>,<<<<<_______>>>>>,,,,,<<

DA2240         CGGUUCGAUCCCGCUAGGCUCCA
#=GR DA2240 SS <<<_______>>>>>))))))):
//
# STOCKHOLM 1.0
#=GF AU Koala

DQ2700         UGGGGCGUGGCCAAGUGGUAAGGCAGCGGGUUUUGGUCCCGUUACUCGGA
#=GR DQ2700 SS (((((((,,<<<_________>>>,<<<<<_______>>>>>,,,,,<<<

DQ2700         GGUUCGAAUCCUUCCGUCCCAG
#=GR DQ2700 SS <<_______>>>>>))))))):
//
# STOCKHOLM 1.0
#=GF AU Koala

DY2920         GGGUCGAUGCCCGAGCGGUUAAUGGGGACGGACUGUAAAUUCGUUGGCAA
#=GR DY2920 SS (((((((,,<<<<_________>>>>,<<<<<_______>>>>>,<<<<_

DY2920         UAUGUCUACGCUGGUUCAAAUCCAGCUCGGCCCA
#=GR DY2920 SS __>>>>,,,<<<<<_______>>>>>))))))):
//
# STOCKHOLM 1.0
#=GF AU Koala

DV5040         CAAGACAUAGCUAGUUAGUAAGUUCCUCUUUUACACGGAGGUCACACUCG
#=GR DV5040 SS (((((((,,<<<________>>>,<<<<<_______>>>>>,,,,<<<<<

DV5040         UGCAAUUCGGGUUGUCUUGA
#=GR DV5040 SS _______>>>>>))))))):
//
# STOCKHOLM 1.0
#=GF AU Koala

DT2920         GCCCGCUUAGCUCAGAGGUUAGAGCAUCGCAUUUGUAAUGCGAUGGUCAU
#=GR DT2920 SS (((-(((,,<<<<________>>>>,<<<<<_______>>>>>,,,,,<<

DT2920         CGGUUCGAUUCCGAUAGCCGGCU
#=GR DT2920 SS <<<_______>>>>>)))-))):
//
# STOCKHOLM 1.0
#=GF AU Koala

DG4800         AUUUAUAUAGUAUAUAAUUGUAUAUGUGACUUCCAAUCACAAGGACUAAA
#=GR DG4800 SS (((((((,,<<<<______>>>>,<<<<<_______>>>>>,,,,<<<<<

DG4800         UAAUUUUAGUAUAAAUA
#=GR DG4800 SS ____>>>>>))))))):
//
# STOCKHOLM 1.0
#=GF AU Koala

DD5120         GAGAUGUUAGUAAAACAAUUAGCACGCCUUGUCAAGGCGAAAUAGCUGGU
#=GR DD5120 SS (((((((,,,<<<_____>>>,,,<<<<_______>>>>,,,,,<<<<<_

DD5120         UAGACUCCGGCACAUCUCA
#=GR DD5120 SS ______>>>>>))))))):
//
# STOCKHOLM 1.0
#=GF AU Koala

DQ2600         UGGGGCGUCGCCAAGUGGUAAGGCUGCAGGUUUUGGUCCUGUUAUUCGGA
#=GR DQ2600 SS (((((((,,<<<_________>>>,<<<<<_______>>>>>,,,,,<<<

DQ2600         GGUUCGAAUCCUUCCGUCCCAG
#=GR DQ2600 SS <<_______>>>>>))))))):
//
# STOCKHOLM 1.0
#=GF AU Koala

DD8100         UCCUCGUUAGUAUAGUGGUGAGUAUCCCCGCCUGUCACGCGGGAGACCGG
#=GR DD8100 SS (((((((,,<<<<________>>>>,<<<<<_______>>>>>,,,,<<<

DD8100         GGUUCGAUUCCCCGACGGGGAG
#=GR DD8100 SS <<_______>>>>>))))))):
//
# STOCKHOLM 1.0
#=GF AU Koala

DE5120         GUUCCUAUAGUUGAAUAACAACGGUGGUUUUUCAGAUCACAAGUUCUGGU
#=GR DE5120 SS (((((((,,<<<<_____>>>>,<<<<<_______>>>>>,,,,<<-<<_

DE5120         UAGAGUCCUGGUGGGAAUU
#=GR DE5120 SS ______>>->>))))))):
//
# STOCKHOLM 1.0
#=GF AU Koala

DG1820         GCGGGUAUAGUUCAGUGGUAGAACCUCAGCCUUCCAAGCUGAUGAUGCGG
#=GR DG1820 SS (((((((,,<<<<_______>>>>,<<<<<_______>>>>>,,,,<<<<

DG1820         GUUCGAUUCCCGCUACCCGCUCCA
#=GR DG1820 SS <_______>>>>>)))))))::::
//
# STOCKHOLM 1.0
#=GF AU Koala

DR6320         GGUCUCGUGGCCCAAUGGUUAAGGCGCUUGACUACGAAUCAAGAGAUUCC
#=GR DR6320 SS (((((((,,<<<__________>>>,<<<<<_______>>>>>,,,,,<<

DR6320         AGGUUCGACUCUUGGCGGGAUCG
#=GR DR6320 SS <<<_______>>>>>))))))):
//
# STOCKHOLM 1.0
#=GF AU Koala

DN5880         UAGAUUGAAGCCAGUUGAUUAGGGUGCUUAGCUGUUAACUAAGUGUUUGU
#=GR DN5880 SS (((((((,,<<<__________>>>,<<<<<_______>>>>>,,,,,<<

DN5880         GGGUUUAAGUCCCAUUGGUCUAG
#=GR DN5880 SS <<<_______>>>>>))))))):
//
# STOCKHOLM 1.0
#=GF AU Koala

DT3880         GCCCGGUUAGCAUAAAAGUAAUGUAUCCGUUUUGUAAUCGGAAUAAACAA
#=GR DT3880 SS (((((((,,<<<<_______>>>>,<<<<_________>>>>,,,,<<<<

DT3880         GUGCGAUACUUGUACUGGGCU
#=GR DT3880 SS <_______>>>>>))))))):
//
# STOCKHOLM 1.0
#=GF AU Koala

DS3280         GGAGAGAUGGCUGAGUGGUUGAUAGCUCCGGUCUUGAAAACCGGCAUAGU
#=GR DS3280 SS (((((((,,<<<<_________>>>>,<<<<<_______>>>>>,<<<<<

DS3280         UCUUUAUUCAGAACUAUCGAGGGUUCGAAUCCCUCUCUCUCCU
#=GR DS3280 SS <<________>>>>>>>,<<<<<_______>>>>>))))))):
//
# STOCKHOLM 1.0
#=GF AU Koala

DI5120         GGAAAUGUGCCCGAAAGUAGGGAUCACUUUGAUAGAGUGAAAUAUAUGGG
#=GR DI5120 SS (((-(((,,<<<_______>>>,<<<<<_______>>>>>,,,,,<<<<<

DI5120         UUCAAACCCCAUCAUCUCCU
#=GR DI5120 SS _______>>>>>)))-))):
//
# STOCKHOLM 1.0
#=GF AU Koala

DE5080         GCCCCUAUAGUUGAAACACAACCAAGAGCUUUUCACGCUCUUAAGUUUGA
#=GR DE5080 SS ((-((((,,<-<________>->,<<<<<_______>>>>>,,,,,<<<<

DE5080         GUUAAAAUCUCAAUAGGAGCU
#=GR DE5080 SS <_______>>>>>))))-)):
//
# STOCKHOLM 1.0
#=GF AU Koala

DE3280         GCCCCCAUCGUCUAGCGGUUCAGGACAUCUCUCUUUCAAGGAGACAACGG
#=GR DE3280 SS (((((((,,<<<<_________>>>>,<<<<<_______>>>>>,,,,<<

DE3280         GGAUUCGACUUCCCCUGGGGGUA
#=GR DE3280 SS <<<_______>>>>>))))))):
//
# STOCKHOLM 1.0
#=GF AU Koala

DN4400         UCCUCAGUAGCUCAGUGGUAGAGCGGUCGGCUGUUAACUGACUGGUCGUA
#=GR DN4400 SS (((((((,,<<<<_______>>>>,<<<<<_______>>>>>,,,,,<<<

DN4400         GGUUCAAAUCCUACUUGGGGAG
#=GR DN4400 SS <<_______>>>>>))))))):
//
# STOCKHOLM 1.0
#=GF AU Koala

DF0860         GCCGCCGUAGCUCAGCCCGGGAGAGCGCCCGGCUGAAGACCGGGUUGUCC
#=GR DF0860 SS (((((((,,<<<<_________>>>>,<<<<<_______>>>>>,,,,,<

DF0860         GGGGUUCAAGUCCCCGCGGCGGCA
#=GR DF0860 SS <<<<_______>>>>>))))))):
//
# STOCKHOLM 1.0
#=GF AU Koala

DC4700         UGCUUAGUAGUUAAUGUUAAUAUAACUAAGAACUGCAAAUUCUUCAUAGU
#=GR DC4700 SS :((((((,,<<<<_________>>>>,<<<<<_______>>>>>,,,,<<

DC4700         CUAGUUAGACCUAAGCUU
#=GR DC4700 SS <<____>>>>))))))::
//
# STOCKHOLM 1.0
#=GF AU Koala

DI1140         GGACCUUUAGCUCAGUUGGUUAGAGCAUCCGGCUCAUAACCGGACGGUCA
#=GR DI1140 SS (((((((,,<<<<_________>>>>,<<<<<_______>>>>>,,,,,<

DI1140         UUGGUUCAAGUCCAAUAAGGUCCACCA
#=GR DI1140 SS <<<<_______>>>>>)))))))::::
//
# STOCKHOLM 1.0
#=GF AU Koala

DL5120         GCUAGCGUGGCAGAGCCUGGCUAAUGCGAAAGACCUAAGCUCUUUUUAUC
#=GR DL5120 SS (-(((((,,<<<____________>>>,<<<<<_______>>>>>,,,,,

DL5120         AGGGGUUCAAAUCCCCUCGCUAACU
#=GR DL5120 SS <<<<<_______>>>>>)))))-):
//
# STOCKHOLM 1.0
#=GF AU Koala

DV5080         CAAGGCAUAGCUAGUUAGUAAGUUUCUCCUUUACACGGAGACCACACUCG
#=GR DV5080 SS (((((((,,<<<________>>>,<<<<<_______>>>>>,,,,<<<<<

DV5080         UGCAAUUCGAGUUGUUUUGA
#=GR DV5080 SS _______>>>>>))))))):
//
# STOCKHOLM 1.0
#=GF AU Koala

DI4000         GAAACUAUAAUUCAAUUGGUUAGAAUAGUAUUUUGAUAAGGUACAAAUAU
#=GR DI4000 SS (((((((,,<<<<_________>>>>,<<<<<_______>>>>>,,,,<<

DI4000         AGGUUCAAUCCCUGUUAGUUUCA
#=GR DI4000 SS <<<_______>>>>>))))))):
//
# STOCKHOLM 1.0
#=GF AU Koala

DF5041         GCAAAGGUAGCUUAACACAUUAAAGCAUAGCACUGAAAAUGCUUCAAAGA
#=GR DF5041 SS ((-((((,,<<<<_________>>>>,,<<<<_______>>>>,,,,,<<

DF5041         GAGUUAAAGUCCCUCCCUUAGCA
#=GR DF5041 SS <-<_______>->>>))))-)):
//
# STOCKHOLM 1.0
#=GF AU Koala

DW4000         AAGGAUAUAGUUUAAUGGUAAAACAGUUGAUUUCAAAUCAAUCAUUAGGA
#=GR DW4000 SS (((((((,,<<<<_______>>>>,<<<<<_______>>>>>,,,,<<<<

DW4000         GUUCGAAUCUCUUUAUCCUUG
#=GR DW4000 SS <_______>>>>>))))))):
//
# STOCKHOLM 1.0
#=GF AU Koala

DQ4960         UAUAUUUUGGUGUACGAUGCACAAAAGUUUUUGAUACUUUUAGUAAUAGU
#=GR DQ4960 SS (((((((,,<<<<_____>>>>,<<<<<_______>>>>>,,,,<<<<<_

DQ4960         UUAAUUCUAUUAAAUAUAA
#=GR DQ4960 SS ______>>>>>))))))):
//
# STOCKHOLM 1.0
#=GF AU Koala

DL4040         GCCUAAAUGCUGGAAUUUGGUAGACAGAACAAACUUAAGAUUUGUCGCUU
#=GR DL4040 SS (((((((,,<<<____________>>>,<<<<<_______>>>>>,<<<_

DL4040         UCGAGCGUGUUGGUUCGAGUCCAACUUUAGGUA
#=GR DL4040 SS ___>>>,,<<<<<_______>>>>>))))))):
//
# STOCKHOLM 1.0
#=GF AU Koala

DL5321         AUUAGGGUGGCAGAGCCAGGAAAUUGCGUAAGACUUAAAACCUUGUUCCC
#=GR DL5321 SS (((((((,,<<<<__________>>>>,<<<<_________>>>>,,,,,

DL5321         AGAGGUUCAAAUCCUCUCCCUAAUA
#=GR DL5321 SS <<<<<_______>>>>>))))))):
//
# STOCKHOLM 1.0
#=GF AU Koala

DL5560         ACUUUUAAAGGAUAACAGCUAUCCAUUGGCCUUAGGAGUCAAAAAUAUUG
#=GR DL5560 SS (((((((,,<<<<_______>>>>,<<<<<_______>>>>>,,,,,<<<

DL5560         GUGCAACUCCAAAUAAAAGUA
#=GR DL5560 SS <_______>>>>,))))))):
//
# STOCKHOLM 1.0
#=GF AU Koala

DD4880         AAAAAAUUAGUUAAAUUAUAUAACAUUAGUAUGUCAAACUAAAAUUAUUA
#=GR DD4880 SS (((((((,,<<<<_______>>>>,<<<<<_______>>>>>,,,,<<<<

DD4880         AAUUAUUAAUAUUUUUUA
#=GR DD4880 SS <____>>>>>))))))):
//
# STOCKHOLM 1.0
#=GF AU Koala

DV2720         AGGGCUAUAGCUCAGUUCGGUAGAGCAACUCGUUUACACCGAGAAGGUCU
#=GR DV2720 SS (((((((,,<<<<_________>>>>,,<<<<_______>>>>,,,,,,<

DV2720         ACGGUUCGAAUCCGUAUAGCCCUA
#=GR DV2720 SS <<<<_______>>>>>))))))):
//
# STOCKHOLM 1.0
#=GF AU Koala

DI2220         GGGCUAUUAGCUCAGUUGGUUAGAGCGCACCCCUGAUAAGGGUGAGGGCC
#=GR DI2220 SS (((((((,,<<<<_________>>>>,<<<<<_______>>>>>,,,,,<

DI2220         CUGGUUCAAAUCCAGGAUGGCCCA
#=GR DI2220 SS <<<<_______>>>>>))))))):
//
# STOCKHOLM 1.0
#=GF AU Koala

DV6280         GGUUUCGUGGUCUAGUCGGUUAUGGCAUCUGCUUAACACGCAGAACGUCC
#=GR DV6280 SS (((((((,,<<<___________>>>,<<<<<_______>>>>>,,,,,<

DV6280         CCAGUUCGAUCCUGGGCGAAAUCA
#=GR DV6280 SS <<<<_______>>>>>))))))):
//
# STOCKHOLM 1.0
#=GF AU Koala

DT5280         GUCCCGAUAGUAUAAAAAUUACUCUGGUCUUGUAAACCAAAAAUGAAGAG
#=GR DT5280 SS ((((-((,,<<<_______>>>,,<<<<_______>>>>,,,,,<<<<<_

DT5280         UCAGUCUUCUCAGGACA
#=GR DT5280 SS ____>>>>>))-)))):
//
# STOCKHOLM 1.0
#=GF AU Koala

DA3920         GGGGGUAUAGUAUAAUUGGUAGUACAGCAAUCUUGCUCAUUGCUUGUCAA
#=GR DA3920 SS (((((((,,<<<<________>>>>,<<<<<_______>>>>>,,,,<<<

DA3920         GGUUCAAAUCCUUGUAUCUCCA
#=GR DA3920 SS <<_______>>>>>))))))):
//
# STOCKHOLM 1.0
#=GF AU Koala

DS6240         GUCAGCAUGGCAGAGUGGUCUAAUGCGUUAGACUUGAAAUCUAAUUCCUU
#=GR DS6240 SS (((((((,,<<<___________>>>,<<<<<_______>>>>>,<<<__

DS6240         CGGGAGCGUAGGUUCGAACCCUACUGCUGACG
#=GR DS6240 SS __>>>,,<<<<<_______>>>>>))))))):
//
# STOCKHOLM 1.0
#=GF AU Koala

DW3760         AGGGGAGUAGUUGAACGGGAAAACUUUAGUCUUCAAAACUGACAUCGUGG
#=GR DW3760 SS (((((((,,<<<_________>>>,<<<<<_______>>>>>,,,,<<<<

DW3760         GUUCGACUCCCGCCUCCCUUG
#=GR DW3760 SS <_______>>>>>))))))):
//
# STOCKHOLM 1.0
#=GF AU Koala

DL1980         GCCCAGGUGGCGGAAUUGGUAGACGCGCAUGGUUCAGGUCCAUGUGCCGC
#=GR DL1980 SS (((((((,,<<<___________>>>,<<<<<_______>>>>>,<<<__

DL1980         AAGGUGUGGAGGUUCGAGUCCUCUCCUGGGCACCA
#=GR DL1980 SS __>>>,,<<<<<_______>>>>>)))))))::::
//
# STOCKHOLM 1.0
#=GF AU Koala

DR1180         GCGCCCGUAGAUCAAUUGGAUAGAUCGCUUGACUACGGAUCAAAAGGUUG
#=GR DR1180 SS (((((((,,<<<<_________>>>>,,<<<<_______>>>>,,,,,,<

DR1180         GGGGUUCGAGUCCCUCCGGGCGCACCA
#=GR DR1180 SS <<<<_______>>>>>)))))))::::
//
# STOCKHOLM 1.0
#=GF AU Koala

DS1540         GGAGAGCUGUCCGAGUGGUCGAAGGAGCACGAUUGGAAAUCGUGUAGGCG
#=GR DS1540 SS (((((((,,<<<___________>>>,<<<<<_______>>>>>,<<<<<

DS1540         GUCAACUCCGUCUCAAGGGUUCGAAUCCCUUGCUCUCCGCCA
#=GR DS1540 SS <______>>>>>>,<<<<<_______>>>>>)))))))::::
//
# STOCKHOLM 1.0
#=GF AU Koala

DD7740         UCCUCGAUAGUAUAGUGGUUAGUAUCCCCGCCUGUCACGCGGGAGACCGG
#=GR DD7740 SS (((((((,,<<<<________>>>>,<<<<<_______>>>>>,,,,<<<

DD7740         GGUUCAAUUCCCCGUCGGGGAG
#=GR DD7740 SS <<_______>>>>>))))))):
//
# STOCKHOLM 1.0
#=GF AU Koala

DM2720         GCCUACUUAACUCAGUGGUUAGAGUAUUGCUUUCAUACGGCGGGAGUCAU
#=GR DM2720 SS (((((((,,<<<<________>>>>,<<<<<_______>>>>>,,,,,<<

DM2720         UGGUUCAAAUCCAAUAGUAGGUA
#=GR DM2720 SS <<<_______>>>>>))))))):
//
# STOCKHOLM 1.0
#=GF AU Koala

DE5320         GUUUCUGUAGUUGAAUUACAACGAUGAUUUUUCAUGUCAUUGGUCGCAGU
#=GR DE5320 SS (((((((,,<<<<_____>>>>,<<<<<_______>>>>>,,,,<<<<<_

DE5320         UGAAUGCUGUGUAGAAAUA
#=GR DE5320 SS ______>>>>>))))))):
//
# STOCKHOLM 1.0
#=GF AU Koala

DT6161         GCCAUAGUAGUCUAGUGGUAAGACAUUUCUCUCGUAAAGAAGGAUCCCGU
#=GR DT6161 SS ((((-((,,<<<<_______>>>>,<<<<<_______>>>>>,,,,<<<<

DT6161         GUUCGAUUCACGGCUUUGGCA
#=GR DT6161 SS <_______>>>>>))-)))):
//
# STOCKHOLM 1.0
#=GF AU Koala

DL5020         GCUUGAGUAGCAAAGCGGUUAAUGCUUGAGAUUUAGGUUCUCACAUCAAA
#=GR DL5020 SS (((-(((,,<<<__________>>>,<<<<<_______>>>>>,,,,<<<

DL5020         GGUUCAAGCCCUUUCUCUAGUU
#=GR DL5020 SS <<_______>>>>>)))-))):
//
# STOCKHOLM 1.0
#=GF AU Koala

DA2521         GGGGGUAUAGCUCAGUUGGUAGAGCGCUGCCUUUGCAAGGCAGAUGUCAG
#=GR DA2521 SS (((((((,,<<<<________>>>>,<<<<<_______>>>>>,,,,,<<

DA2521         CGGUUCGAGUCCGCUUUAUCUCCA
#=GR DA2521 SS <<<_______>>>>>,))))))):
//
# STOCKHOLM 1.0
#=GF AU Koala

DW1141         AGGAGAGUAGUUCAAUGGUAGAACGUCGGUCUCCAAAACCGAGCGUUGAG
#=GR DW1141 SS (((((((,,<<<<_______>>>>,<<<<<_______>>>>>,,,,,<<<

DW1141         GGUUCGAUUCCUUUCUCUCCUGCCA
#=GR DW1141 SS <<_______>>>>>)))))))::::
//
# STOCKHOLM 1.0
#=GF AU Koala

DS1230         GGAGCGAUACUCAAGAGGCCGAAGAGGGCGCACUGCUAACGCGUUAGACG
#=GR DS1230 SS (((((((,,<<<___________>>>,<<<<_________>>>>,,,<<<

DS1230         GUUAACCCCGUGCGAGGGUUCAAAUCCCUCUCGCUCCGCCA
#=GR DS1230 SS <______>>>>,,<<<<<_______>>>>>)))))))::::
//
# STOCKHOLM 1.0
#=GF AU Koala

DC5280         AGCCUUAAGGUGAUUAUCAUGUCGAAUUGCAAGUUCGAAGGUGUAGAGAA
#=GR DC5280 SS (((((((,,<<<<___>>>>,<<<<<_______>>>>>,,,,<<<<<___

DC5280         UCUCCUCUACUAAGGCUU
#=GR DC5280 SS _____>>>>>))))))):
//
# STOCKHOLM 1.0
#=GF AU Koala

DA7681         GGGGGCGUAGCUCAGAUGGUAGAGCGCUCGCUUAGCAUGUGAGAGGUACC
#=GR DA7681 SS (((((((,,<<<<________>>>>,<<<<<_______>>>>>,,,,,<<

DA7681         GGGAUCGAUACCCGGCGCCUCCA
#=GR DA7681 SS <<<_______>>>>>))))))):
//
# STOCKHOLM 1.0
#=GF AU Koala

DD4480         GGGGAAAUAGCUCAGUUGGUUAGAGUGCUGGUCUGUCACGCCAGAAGUCG
#=GR DD4480 SS (((((((,,<<<<_________>>>>,<<<<<_______>>>>>,,,,,<

DD4480         CGGGUUCGAACCCCGUUUUCCCCG
#=GR DD4480 SS <<<<_______>>>>>))))))):
//
# STOCKHOLM 1.0
#=GF AU Koala

DA4500         GGGGACGUAGCUCAAUUGGUAGAGCGUAUGUUUUGCAAGCAUAAAGCUGU
#=GR DA4500 SS (((((((,,<<<<________>>>>,<<<<<_______>>>>>,,,,,<<

DA4500         CGGUUCAAAUCCGAUCGUCUCCA
#=GR DA4500 SS <<<_______>>>>>))))))):
//
# STOCKHOLM 1.0
#=GF AU Koala

DT1141         GCUGACUUAGCUCAGCAGGCAGAGCAACUGACUUGUAAUCAGUAGGUCGU
#=GR DT1141 SS (((((((,,<<<<________>>>>,<<<<<_______>>>>>,,,,,<<

DT1141         AGGUUCGAUUCCUAUAGUCAGCACCA
#=GR DT1141 SS <<<_______>>>>>)))))))::::
//
# STOCKHOLM 1.0
#=GF AU Koala

DN5281         UAGAUUGAAGCCAGUAAGUAGGGUAUUUAGUUGUUAACUAAAUUUUCGUA
#=GR DN5281 SS (((((((,,<<<_________>>>,<<<<<_______>>>>>,,,,,<-<

DN5281         GGUUUGAAUCCUUCCAAUCUAC
#=GR DN5281 SS <<_______>>>->))))))):
//
# STOCKHOLM 1.0
#=GF AU Koala

DS4501         GGAGGUAUGGCUGAGUGGUUGAAAGCAUUGGUUUGCUAAAUCAAAAUACA
#=GR DS4501 SS (((((-(,,<<<___________>>>,<<<<<_______>>>>>,<<<<<

DS4501         ACAAUAUUGUAUCAUGGGUUCAAAUCCCAUUUCCUCCG
#=GR DS4501 SS <_____>>>>>>,<<<<<_______>>>>>)-))))):
//
# STOCKHOLM 1.0
#=GF AU Koala

DP5080         CAGGAGAAAGUUUAAUAAAAAACCGCAGCUUUGGAAGUUGCAAUGUAAGG
#=GR DP5080 SS (((((((,,<<<<______>>>>,<<<<<_______>>>>>,,,,<<<<<

DP5080         UAAGCCUUAUUCUCUUGA
#=GR DP5080 SS ____>>>>>,))))))):
//
# STOCKHOLM 1.0
#=GF AU Koala

DW2520         GCGCUUUUAGUUCAAUUGGUAGAACGUAGGUCUCCAAAACCUGAUGUAGU
#=GR DW2520 SS (((((((,,<<<<________>>>>,<<<<<_______>>>>>,,,,,<<

DW2520         AGGUUCGAAUCCUACAGAGCGCG
#=GR DW2520 SS <<<_______>>>>>))))))):
//
# STOCKHOLM 1.0
#=GF AU Koala

DQ4500         UGGAGUAUAGCCAAGUGGUAAGGCAUCGGCCUUUGAUGCCGAGAAACAAA
#=GR DQ4500 SS (((((((,,<<<_________>>>,<<<<<_______>>>>>,,,,,<<<

DQ4500         GGUUCGAAUCCUUUUACUCCAG
#=GR DQ4500 SS <<_______>>>>>))))))):
//
# STOCKHOLM 1.0
#=GF AU Koala

DA1900         GGGGCCAUAGCUCAGUUGGUAGAGCGCCUGCUUUGCAAGCAGGUGUCGUC
#=GR DA1900 SS (((((((,,<<<<________>>>>,<<<<<_______>>>>>,,,,<-<

DA1900         GGUUCGAAUCCGUCUGGCUCCACCA
#=GR DA1900 SS <<_______>>>->)))))))::::
//
# STOCKHOLM 1.0
#=GF AU Koala

DS5121         AAGAAAAUGGCAGAGUGGUGAUGCAACUGACUUGAAAUCAGAGUAGGGGG
#=GR DS5121 SS :((((((,,<<<_________>>>,,<<<<_______>>>>,,,,,<<<<

DS5121         GUUCGAUUCCCUCUUUUCUCG
#=GR DS5121 SS <_______>>>>>))))))::
//
# STOCKHOLM 1.0
#=GF AU Koala

DD4000         GGAUCUGUAGCUUAAUAGUAAAGUACCAUUUUGUCAUAAUGGAGGAUGUC
#=GR DD4000 SS (((((((,,<<<<_______>>>>,<<<<<_______>>>>>,,,,,<<<

DD4000         AGUGCAAAUCUGAUUAGAUUCG
#=GR DD4000 SS <<_______>>>>>))))))):
//
# STOCKHOLM 1.0
#=GF AU Koala

DS0680         GCCGGGGUGGCCCAGCCUGGUAGGGCGUCGGCCUGCUAAGCCGAUGAUCC
#=GR DS0680 SS (((((((,,<<<<_________>>>>,<<<<<_______>>>>>,<<<<<

DS0680         GUUAAGGAUCGCGCGGGUUCAAAUCCCGUCCCCGGCG
#=GR DS0680 SS _____>>>>>,,<<<<<_______>>>>>))))))):
//
# STOCKHOLM 1.0
#=GF AU Koala

DF2720         GUCAGGAUAGCUCAGUUGGUAGAGCAGAGGACUGAAAAUCCUCGUGUCAC
#=GR DF2720 SS (((((((,,<<<<________>>>>,<<<<<_______>>>>>,,,,,<<

DF2720         CAGUUCAAAUCUGGUUCCUGGCA
#=GR DF2720 SS <<<_______>>>>>))))))):
//
# STOCKHOLM 1.0
#=GF AU Koala

DR6160         GGGACUAUAGUUUAGUUGGAUAUAACGACCGGCUACGAACCGGUAGGUCU
#=GR DR6160 SS (((((((,,<<<___________>>>,<<<<<_______>>>>>,,,,,<

DR6160         CAGGUUCGACCCCUGAUGGUCUCG
#=GR DR6160 SS <<<<_______>>>>>))))))):
//
# STOCKHOLM 1.0
#=GF AU Koala

DS2520         GGAGAAGUGUCUGAGUGGUCGAAAGAGCUCGAUUGCUAAUCGAGUGUGUC
#=GR DS2520 SS (((((((,,<<<___________>>>,<<<<<_______>>>>>,<<<<-

DS2520         UAAUAAACACCGAGGGUUCAAAUCCCUUCUUCUCCU
#=GR DS2520 SS <___>->>>>,<<<<<_______>>>>>))))))):
//
# STOCKHOLM 1.0
#=GF AU Koala

DH5440         GUAGAUAUAGUUUAACUAAAACACUAGAUUGUGAAUCUAACCAUAGAGAC
#=GR DH5440 SS (((((((,,<<<<_____>>>>,,<<<<_______>>>>,,,,,<<-<__

DH5440         UCACCACUCCUUAUUUACC
#=GR DH5440 SS _______>->>))))))):
//
# STOCKHOLM 1.0
#=GF AU Koala

DM1260         GGCGGGAUAGCUCAGCUGGUUAGAGCGCUCGGCUCAUACCCGGGAGGUCA
#=GR DM1260 SS (((((((,,<<<<_________>>>>,<<<<<_______>>>>>,,,,,<

DM1260         AGAGUUCAAGUCUCUUUCUCGCUACCA
#=GR DM1260 SS <<<<_______>>>>>)))))))::::
//
# STOCKHOLM 1.0
#=GF AU Koala

DL5361         ACUUUUAAAGGAUAGUAGUUUAUCCGUUGGUCUUAGGAACCAAAAAAUUG
#=GR DL5361 SS (((((((,,<<<<________>>>>,<<<<<_______>>>>>,,,,<<<

DL5361         GUGCAACUCCAAAUAAAAGUA
#=GR DL5361 SS <_______>>>>,))))))):
//
# STOCKHOLM 1.0
#=GF AU Koala

DF5950         GUUAAUGUAGCUUAAACUAAAGCAAGGCACUGAAAAUGCCUAGAUGGGUA
#=GR DF5950 SS (((-(((,,<<<<______>>>>,<<<<<_______>>>>>,,,,<<<<_

DF5950         UUUAACUCCAUAAACA
#=GR DF5950 SS ____>>>>)))-))):
//
# STOCKHOLM 1.0
#=GF AU Koala

DR4800         AAAUAUGAAGCGAUUUAUUGCAAUUAGUUUCGACCUAAUCUUAGGUGAAA
#=GR DR4800 SS (((((((,,<<<<____>>>>,<<<<<_______>>>>>,,,,<<<<___

DR4800         UUCACCCCAUAUUUU
#=GR DR4800 SS __>>>>,))))))):
//
# STOCKHOLM 1.0
#=GF AU Koala

DV5980         CAAGAUAUAGCUUAAACAAAGCAUCUAGUUUACACCUAGAAGAUUUCACA
#=GR DV5980 SS (((((((,,<<<<_____>>>>,<<<<<_______>>>>>,,,,<<<<__

DV5980         CACCAUGAAUAUCUUGA
#=GR DV5980 SS _____>>>>))))))):
//
# STOCKHOLM 1.0
#=GF AU Koala

DQ0660         AGCCCAGUAGUGUAGUGGCCAAUCAUCUAGGUCUUUGGAACCUGGGACCG
#=GR DQ0660 SS (((((((,,<<<___________>>>,<<<<<_______>>>>>,,,,<<

DQ0660         CGGUUCGAAUCCGCGCUGGGCUA
#=GR DQ0660 SS <<<_______>>>>>))))))):
//
# STOCKHOLM 1.0
#=GF AU Koala

DK2520         GAGUUGGUAGCUCAGUUGGUAGAGCACUCGGCUUUUAACCGAUCGGUCCU
#=GR DK2520 SS (((((((,,<<<<________>>>>,,<<<<_______>>>>,,,,,,<<

DK2520         GGGUUCGAAUCCCAGCCAACUCA
#=GR DK2520 SS <<<_______>>>>>))))))):
//
# STOCKHOLM 1.0
#=GF AU Koala

DS4760         AGUUAAUUAGCUUAAGAAAAGCAAAUGUUUUGAAAACAUAAGAAAAGAAG
#=GR DS4760 SS (((((((,,<<<<_____>>>>,,<<<<_______>>>>,,,,,,<<<<<

DS4760         UUCAAUUCUUCUAUUAACUU
#=GR DS4760 SS _______>>>>>))))))):
//
# STOCKHOLM 1.0
#=GF AU Koala

DH2960         GGCGGAUGUAGCCAAGUGGAUCAAGGCAGUGGAUUGUGAAUCCACCAUGC
#=GR DH2960 SS :(((((((,,<<<___________>>>,<<<<<_______>>>>>,,,,,

DH2960         GCGGGUUCAAUUCCCGUCGUUCGCCC
#=GR DH2960 SS <<<<<_______>>>>>)))))))::
//
# STOCKHOLM 1.0
#=GF AU Koala

DN4000         GUCCUUAUAGCUUAUCGGUUAAAGCAUCUCACUGUUAAUGAGAAUAGAUG
#=GR DN4000 SS (((((((,,<<<<________>>>>,<<<<<_______>>>>>,,,,<<<

DN4000         GGUUCAAUUCCUAUUAAGGACG
#=GR DN4000 SS <<_______>>>>>))))))):
//
# STOCKHOLM 1.0
#=GF AU Koala

DR5280         UGGUAAUUAGUUUAAAUAAAAUUAAUGAUUUCGACUCAUUAGAUUAUGAU
#=GR DR5280 SS (((((((,,<<<<_____>>>>,<<<<<_______>>>>>,,,,<<<<<_

DR5280         AAUAAUCAUAAUUACCAA
#=GR DR5280 SS _____>>>>>))))))):
//
# STOCKHOLM 1.0
#=GF AU Koala

DQ4441         UGGAGUAUAGCCAAGUGGUAAGGCAUCGGUUUUUGGUACCGGCAUGCAAA
#=GR DQ4441 SS (((((((,,<<<_________>>>,<<<<<_______>>>>>,,,,,<<<

DQ4441         GGUUCGAAUCCUUUUACUCCAG
#=GR DQ4441 SS <<_______>>>>>))))))):
//
# STOCKHOLM 1.0
#=GF AU Koala

DT1230         GCCGAAAUAGCUCAAUCGGUAGAGCAACUGAUUUGUAAUCAGUAGGUUGC
#=GR DT1230 SS (((((((,,<<<<________>>>>,<<<<<_______>>>>>,,,,,<<

DT1230         GGGUUCAAUUCCUGUUUUCGGCACCA
#=GR DT1230 SS <<<_______>>>>>)))))))::::
//
# STOCKHOLM 1.0
#=GF AU Koala

DA2400         GGGGGUAUAGCUCAGUUGGUAGAGCGCUGCCUUUGCAAGGCAGAUGUCAG
#=GR DA2400 SS (((((((,,<<<<________>>>>,<<<<<_______>>>>>,,,,,<<

DA2400         CGGUUCGAGUCCGCUUACCUCCA
#=GR DA2400 SS <<<_______>>>>>))))))):
//
# STOCKHOLM 1.0
#=GF AU Koala

DH5560         GUAAAUAUAGUUUAAUUAAAACAUUAGACUGUGAAUCUAACUAUAGAAGC
#=GR DH5560 SS (((((((,,<<<<_____>>>>,<<<<<_______>>>>>,,,,<<<<<_

DH5560         UUACCACUUCUUAUUUACC
#=GR DH5560 SS ______>>>>>))))))):
//
# STOCKHOLM 1.0
#=GF AU Koala

DP0740         GGGCCUGUGGGGUAGCCUGGUCAUCCUUUGGGAUUUGGGAUCCUGAAACC
#=GR DP0740 SS (((((((,,<<<____________>>>,<<<<<_______>>>>>,,,,<

DP0740         CCAGUUCGAAUCUGGGCAGGCCCACCA
#=GR DP0740 SS <<<<_______>>>>>)))))))::::
//
# STOCKHOLM 1.0
#=GF AU Koala

DX4980         GUAAAGUAAGCUAAAUGUUAAGCUUUUGGGUUCAUACCUCAAGAAUAGAA
#=GR DX4980 SS ((((((,,<<<<________>>>>,<<<<<_______>>>>>,,,,<<<-

DX4980         GGAUAAAAACCUCUCUUUAUC
#=GR DX4980 SS <<_______>>>>>)))))):
//
# STOCKHOLM 1.0
#=GF AU Koala

DP6981         GGGCAUUUGGUCUAGUGGUAUGAUUCUCGCUUAGGGUGCGAGAGGUCCCG
#=GR DP6981 SS (((((((,,<<<_________>>>,<<<<<_______>>>>>,,,,,<<<

DP6981         AGUUCAAUUCUCGGAAUGCCCC
#=GR DP6981 SS <<_______>>>>>))))))):
//
# STOCKHOLM 1.0
#=GF AU Koala

DS0440         GUCGUGGUAGCCAAGCCUGGCCCAAGGCGCAGGGUUGCUAACUCUGUGGC
#=GR DS0440 SS (((((((,,<<<_____________>>>,<<<<<_______>>>>>,<<<

DS0440         GUACAGCCUCCGGGGUUCGAAUCCCCGCCACGACG
#=GR DS0440 SS _____>>>,,<<<<<_______>>>>>))))))):
//
# STOCKHOLM 1.0
#=GF AU Koala

DL5520         ACUUUUAAAGGAUAACAGCUAUCCAUUGACCUUAGGAGUCAAAAACAUUG
#=GR DL5520 SS (((((((,,<<<<_______>>>>,<<<<<_______>>>>>,,,,,<<<

DL5520         GUGCAACUCCAAAUAAAAGUA
#=GR DL5520 SS <_______>>>>,))))))):
//
# STOCKHOLM 1.0
#=GF AU Koala

DR3200         GGGCUCGUAGCUCAGAGGAUUAGAGCACGCGGCUACGAACCACGGUGUCG
#=GR DR3200 SS ((((--(,,<<<<_________>>>>,<<-<<_______>>->>,,,,,<

DR3200         GGGGUUCGAAUCCCUCCUCGCCCA
#=GR DR3200 SS <<<<_______>>>>>)--)))):
//
# STOCKHOLM 1.0
#=GF AU Koala

DQ3640         UGGGGCAUAGCCAAGUGGUAAGGCAUUGGACUUUGACUCCAAGAUGCAUG
#=GR DQ3640 SS (((((((,,<<<_________>>>,<<<<<_______>>>>>,,,,,<<<

DQ3640         GGUUCGAAUCCUAUUGCCCCAG
#=GR DQ3640 SS <<_______>>>>>))))))):
//
# STOCKHOLM 1.0
#=GF AU Koala

DS6320         GUCACUAUGUCCGAGUGGUUAAGGAGUUAGACUUGAAAUCUAAUGGGCUU
#=GR DS6320 SS (((((((,,<<<__________>>>,<<<<<_______>>>>>,<<<<__

DS6320         UGCCCGCGCAGGUUCAAAUCCUGCUGGUGACG
#=GR DS6320 SS _>>>>,,<<<<<_______>>>>>))))))):
//
# STOCKHOLM 1.0
#=GF AU Koala

DH3230         GCGGACGUAGCCAAGUGGACCAAGGCAGUGGAUUGUGAAUCCACCACGCG
#=GR DH3230 SS (((((((,,<<<___________>>>,<<<<<_______>>>>>,,,,,<

DH3230         CGGGUUCAAUUCCCGUCGUUCGCC
#=GR DH3230 SS <<<<_______>>>>>))))))):
//
# STOCKHOLM 1.0
#=GF AU Koala

DX0980         AGCGGGGUAGGCCAGCCAGGUAGGCCGCGGGGCUCAUANCCCCGAGGUCC
#=GR DX0980 SS (((((((,,<<<<_________>>>>,<<<<<_______>>>>>,,,,,<

DX0980         CGGGUUCAAAUCCCGGCCCCGCUA
#=GR DX0980 SS <<<<_______>>>>>))))))):
//
# STOCKHOLM 1.0
#=GF AU Koala

DY5320         GGUAAAAUGGCUGAGUAAGCAUUAGACUGUAAAUCUAAACACAGAGGUUU
#=GR DY5320 SS (((((((,,<<<_____>>>,<<<<<_______>>>>>,,,,<<<<<___

DY5320         AAAUCCUCUUUUUACCA
#=GR DY5320 SS ____>>>>>))))))):
//
# STOCKHOLM 1.0
#=GF AU Koala

DY5080         AGUAAGGUGGCUGAGGGAAUAAGCGGUGGAUUGUAAAUCCAUAUACAAGG
#=GR DY5080 SS (((((((,,<<<_________>>>,<<<<<_______>>>>>,,,,<<<<

DY5080         GUUAGACUCCUUUUCUUACUA
#=GR DY5080 SS <_______>>>>>))))))):
//
# STOCKHOLM 1.0
#=GF AU Koala

DW2720         GCGCUCUUAGUUCAGUUUGGUAGAACGCGGGUCUCCAAAACCCGAUGUCG
#=GR DW2720 SS (((((((,,<<<<_________>>>>,<<<<<_______>>>>>,,,,,<

DW2720         UAGGUUCAAAUCCUACAGAGCGUG
#=GR DW2720 SS <<<<_______>>>>>))))))):
//
# STOCKHOLM 1.0
#=GF AU Koala

DQ5320         UAGGAUAAGGUGUUUAGGUGCACGGAGAAAUUUUGAAUUCUUAAGUGUAG
#=GR DQ5320 SS (((((((,,,<<<________>>>,<<-<<_______>>->>,,,,<<<<

DQ5320         GUUCAAUUCCUAUUGUCCUAG
#=GR DQ5320 SS <_______>>>>>))))))):
//
# STOCKHOLM 1.0
#=GF AU Koala

DE3880         GACCCAAUGGUCAAGAUGGUUAAGACAUAACAUUUUCACUGUUAGUGCGG
#=GR DE3880 SS (((((((,,<<<___________>>>,<<<<<_______>>>>>,,,,<<

DE3880         GAGUUCAAUCCUCCCUUGGGUUG
#=GR DE3880 SS <<<_______>>>>>))))))):
//
# STOCKHOLM 1.0
#=GF AU Koala

DF6281         GCGGAUUUAGCUCAGUUGGGAGAGCGCCAGACUGAAGAUCUGGAGGUCCU
#=GR DF6281 SS (((((((,,<<<<________>>>>,<<<<<_______>>>>>,,,,,<<

DF6281         GUGUUCGAUCCACAGAGUUCGCA
#=GR DF6281 SS <<<_______>>>>>))))))):
//
# STOCKHOLM 1.0
#=GF AU Koala

DP5220         CAGAGAGUAGUUUAUUUGAAAAUACCAGCUUUGGGAGCUGGAGAUGGAGG
#=GR DP5220 SS (((((((,,<<<<______>>>>,<<<<<_______>>>>>,,,,<<<<<

DP5220         UUUGAGCCCUCCUUUUCUGA
#=GR DP5220 SS _______>>>>>))))))):
//
# STOCKHOLM 1.0
#=GF AU Koala

DV5000         CCUGGCGGAGCUUGAUAGUUAAGCAUCUCUUUUACACAGAGCUGAUAUUU
#=GR DV5000 SS (--((((,,<<<<_______>>>>,,<<<<_______>>>>,,,,,<<<<

DV5000         GUGCAAAUCAAAUUGCCUUGA
#=GR DV5000 SS <_______>>>>>))))--):
//
# STOCKHOLM 1.0
#=GF AU Koala

DS2521         GGAGAGGUGUCUGAGUGGUUUAAAGUACUGGUCUUGAAAACCAGCGUAGU
#=GR DS2521 SS (((((((,,,<<___________>>,,<<<<<_______>>>>>,<<<<<

DS2521         UUUUGCUACCGAGGGUUCGAAUCCCUCCUUCUCCG
#=GR DS2521 SS ____>>>>>,<<<<<_______>>>>>))))))):
//
# STOCKHOLM 1.0
#=GF AU Koala

DR5220         AGAAAGUUAGUCUAACUAAGACAGCUGGUUUCGACCCAGCAAAUUAUAGA
#=GR DR5220 SS (((((((,,<<<<_____>>>>,<<<<<_______>>>>>,,,,<<<<<_

DR5220         CCCACCUAUAACUUUCUU
#=GR DR5220 SS _____>>>>>))))))):
//
# STOCKHOLM 1.0
#=GF AU Koala

DR6281         GCUCGCGUGGCGUAAUGGCAACGCGUCUGACUUCUAAUCAGAAGAUUAUG
#=GR DR6281 SS (((((((,,<<<<_______>>>>,<<<<<_______>>>>>,,,,,<<<

DR6281         GGUUCGACCCCCAUCGUGAGUG
#=GR DR6281 SS <<_______>>>>>))))))):
//
# STOCKHOLM 1.0
#=GF AU Koala

DR1780         GCGCCCGUAGCUCAGCUGGAUAGAGCGCUGCCCUCCGGAGGCAGAGGUCA
#=GR DR1780 SS (((((((,,<<<<_________>>>>,<<<<<_______>>>>>,,,,,<

DR1780         CAGGUUCGAAUCCUGUCGGGCGCACCA
#=GR DR1780 SS <<<<_______>>>>>)))))))::::
//
# STOCKHOLM 1.0
#=GF AU Koala

DE4440         GUCCCUUUCGUCCAGAGGUUAGGACAUCGUCUUUUCAUGUCGAAGACACG
#=GR DE4440 SS (((((((,,<<<<________>>>>,<<<-<_______>->>>,,,,<<<

DE4440         GGUUCGAUUCCCGUAAGGGAUA
#=GR DE4440 SS <<_______>>>>>))))))):
//
# STOCKHOLM 1.0
#=GF AU Koala

DP6980         GGGCAUUUGGUCUAGUGGUAUGAUUCUCGCUUUGGGUGCGAGAGGUCCCG
#=GR DP6980 SS (((((((,,<<<_________>>>,<<<<<_______>>>>>,,,,,<<<

DP6980         AGUUCGAUUCUCGGAAUGCCCC
#=GR DP6980 SS <<_______>>>>>))))))):
//
# STOCKHOLM 1.0
#=GF AU Koala

DT0220         GCUGAUUUAGCUCAGUAGGUAGAGCACCUCACUUGUAAUGAGGAUGUCGG
#=GR DT0220 SS (((((((,,<<<<________>>>>,<<<<<_______>>>>>,,,,,<<

DT0220         CGGUUCGAUUCCGUCAAUCAGCACCA
#=GR DT0220 SS <<<_______>>>>>)))))))::::
//
# STOCKHOLM 1.0
#=GF AU Koala

DM3280         ACCUACUUAACUCAGCGGUUAGAGUAUUGCUUUCAUACGGCGGGAGUCAU
#=GR DM3280 SS (((((((,,<<<<________>>>>,<<<<<_______>>>>>,,,,,<<

DM3280         UGGUUCAAAUCCAAUAGUAGGUA
#=GR DM3280 SS <<<_______>>>>>))))))):
//
# STOCKHOLM 1.0
#=GF AU Koala

DL3280         GCCUUGGUGGUGAAAUGGUAGACACGCGAGACUCAAAAUCUCGUGCUAAA
#=GR DL3280 SS (((((((,,<<<__________>>>,<<<<<_______>>>>>,<<<___

DL3280         AAGCGUGGAGGUUCGAGUCCUCUUCAAGGCA
#=GR DL3280 SS _>>>,,<<<<<_______>>>>>))))))):
//
# STOCKHOLM 1.0
#=GF AU Koala

DQ0260         UGGGGAUUAGCUUAGCUUGGCCUAAAGCUUCGGCCUUUGAAGUCGAGAUC
#=GR DQ0260 SS :((((((,,<<<<___________>>>>,<<<<<_______>>>>>,,,,

DQ0260         AUUGGUUCAAAUCCAAUAUCCCCUGCCA
#=GR DQ0260 SS <<<<<_______>>>>>)))))):::::
//
# STOCKHOLM 1.0
#=GF AU Koala

DF1540         GGCUCGGUAGCUCAGUUGGUAGAGCAACGGACUGAAAAUCCGUGUGUCGG
#=GR DF1540 SS (((((((,,<<<<________>>>>,<<<<<_______>>>>>,,,,,<<

DF1540         CGGUUCGAUUCCGUCCCGAGCCACCA
#=GR DF1540 SS <<<_______>>>>>)))))))::::
//
# STOCKHOLM 1.0
#=GF AU Koala

DS2180         GGAGAGAUGGCCGAGUGGUUGAAGGCGCAGCACUGGAAAUGCUGUUUAAG
#=GR DS2180 SS (((((((,,<<<___________>>>,<<<<<_______>>>>>,<<<<<

DS2180         GUUUUCCCUUAACGAGGGUUCGAAUCCCUCUCUCUCCG
#=GR DS2180 SS <_____>>>>>>,<<<<<_______>>>>>))))))):
//
# STOCKHOLM 1.0
#=GF AU Koala

DE6320         UCCGUUGUGGUCCAACGGCUAGGAUUCGUCGCUUUCACCGACGCGGUCGG
#=GR DE6320 SS (((((((,,<<<<________>>>>,<<<<<_______>>>>>,,,,<<<

DE6320         GGUUCGACUCCCCGCAACGGAG
#=GR DE6320 SS <<_______>>>>>))))))):
//
# STOCKHOLM 1.0
#=GF AU Koala

DM2700         GCCUACUUAACUCAGUGGUUAGAGUAUUGCUUUCAUACGGCGGGAGUCAU
#=GR DM2700 SS (((((((,,<<<<________>>>>,<<<<<_______>>>>>,,,,,<<

DM2700         UGGUUCAAAUCCAAUAGUAGGUA
#=GR DM2700 SS <<<_______>>>>>))))))):
//
# STOCKHOLM 1.0
#=GF AU Koala

DS3881         GGGAAAGUUUCCAUGGGUAGGGUAAGAUAUUUGCUAAAUAUUGUGCGUUU
#=GR DS3881 SS (((((((,<-<<________>>->,<<<<<_______>>>>>,<<-<___

DS3881         GCACAUAGAUGUUCGAAUCAUCUCUUUCCCG
#=GR DS3881 SS _>->>,<<<<<_______>>>>>))))))):
//
# STOCKHOLM 1.0
#=GF AU Koala

DQ5220         UAGAAAAUAAUAUAGAGGGAGUAUGAAGAGUUUUGAUCUCUUCUGUGUAG
#=GR DQ5220 SS (((((((,,<<<<_______>>>>,<<<<<_______>>>>>,,,,<<<<

DQ5220         GUUCGAUUCCUACUUUUCUAG
#=GR DQ5220 SS <_______>>>>>))))))):
//
# STOCKHOLM 1.0
#=GF AU Koala

DA2570         GGGGGUAUAGCUCAGUUGGUAGAGCGCUGCCUUUGCAAGGCAGAUGUCAG
#=GR DA2570 SS (((((((,,<<<<________>>>>,<<<<<_______>>>>>,,,,,<<

DA2570         CGGUUCGAGUCCGCUUAUCUCCA
#=GR DA2570 SS <<<_______>>>>>))))))):
//
# STOCKHOLM 1.0
#=GF AU Koala

DL4700         UGAAAGCUGGCAGAGUUAAUGCGCUUGAUUUAGGAUCAAUUUAUAAGUAU
#=GR DL4700 SS (((((((,,<<<_______>>>,,<<<<_______>>>>,,,,,<<<<<_

DL4700         CCAUACUUGCUUUCAU
#=GR DL4700 SS ___>>>>>))))))):
//
# STOCKHOLM 1.0
#=GF AU Koala

DL2701         GGGGAUAUGGCGAAAUCGGUAGACGCUACGGACUUAAAAUCCGUCGACUU
#=GR DL2701 SS (((((((,,<<<___________>>>,<<<<<_______>>>>>,,<<<<

DL2701         UCUAAGUCGUGAGGGUUCAAGUCCCUCUAUCCCCA
#=GR DL2701 SS ___>>>>,,,<<<<<_______>>>>>))))))):
//
# STOCKHOLM 1.0
#=GF AU Koala

DA2180         GGGGGUAUAGCUCAGUUGGUAGAGCGCUGCCUUUGCAAGGCAGAUGUCAG
#=GR DA2180 SS (((((((,,<<<<________>>>>,<<<<<_______>>>>>,,,,,<<

DA2180         CGGUUCGAGUCCGCUUACCUCCA
#=GR DA2180 SS <<<_______>>>>>))))))):
//
# STOCKHOLM 1.0
#=GF AU Koala

DA0981         GGGCCGGUAGUCUAGCGGAAGGACGCCCGCCUCGCGCGCGGGAGAUCCCG
#=GR DA0981 SS (((((((,,<<<<_______>>>>,<<<<<_______>>>>>,,,,,<<<

DA0981         GGUUCGAAUCCCGGCCGGUCCA
#=GR DA0981 SS <<_______>>>>>))))))):
//
# STOCKHOLM 1.0
#=GF AU Koala

DL2721         GCCUUGAUGGUGAAAUGGUAGACACGCGAGACUCAAAAUCUCGUGCUAAA
#=GR DL2721 SS (((((((,,<<<__________>>>,<<<<<_______>>>>>,<<<___

DL2721         GAGCGUGGAGGUUCGAGUCCUCUUCAAGGCA
#=GR DL2721 SS _>>>,,<<<<<_______>>>>>))))))):
//
# STOCKHOLM 1.0
#=GF AU Koala

DQ2920         UGGGGCGUGGCCAAGUGGUAAGGCAACGGGUUUUGGUCCCGCUAUUCGGA
#=GR DQ2920 SS (((((((,,<<<_________>>>,,<<<<_______>>>>,,,,,,<<<

DQ2920         GGUUCGAAUCCUUCCGUCCCAG
#=GR DQ2920 SS <<_______>>>>>))))))):
//
# STOCKHOLM 1.0
#=GF AU Koala

DX2920         CGCGGGGUAGAGCAGUUUGGUAGCUCGCAAGGCUCAUAACCUUGAGGUCA
#=GR DX2920 SS :((((((,,<<<<_________>>>>,<<<<<_______>>>>>,,,,,<

DX2920         CGGGUUCAAAUCCUGUCUCCGCAA
#=GR DX2920 SS <<<<_______>>>>>))))))::
//
# STOCKHOLM 1.0
#=GF AU Koala

DD5360         GAGGUGUUAGUAAAACAUUAUAUAAUUUUGUCAAAGUUAAGUUACAAGUG
#=GR DD5360 SS (((((((,,<<<<____>>>>,<<<<<_______>>>>>,,,,<<<-<__

DD5360         AAAGUCCUGUACACCUCA
#=GR DD5360 SS _____>->>>))))))):
//
# STOCKHOLM 1.0
#=GF AU Koala

DI3880         GGUUCUUUAACUUAACCGGUAAAGUGUGUUCUUGAUAAGGAUAUGUUCAG
#=GR DI3880 SS (((((((,,<<<<________>>>>,<<<<<_______>>>>>,,,,<<<

DI3880         UGUUCGAGUCACUGAAGAAUCA
#=GR DI3880 SS <<_______>>>>>))))))):
//
# STOCKHOLM 1.0
#=GF AU Koala

DI1540         GGGCCUGUAGCUCAGCUGGUUAGAGCGCACGCCUGAUAAGCGUGAGGUCG
#=GR DI1540 SS (((((((,,<<<<_________>>>>,<<<<<_______>>>>>,,,,,<

DI1540         GUGGUUCGAGUCCACUCAGGCCCACCA
#=GR DI1540 SS <<<<_______>>>>>)))))))::::
//
# STOCKHOLM 1.0
#=GF AU Koala

DS2480         GGAGUGAUGUCUGAGUGGCCGAAAGAGCUCGAUUGCUAAUCGAGUAUACA
#=GR DS2480 SS (((((((,,<<<___________>>>,<<<<<_______>>>>>,,<<<<

DS2480         GCUUCCUGUACCGAGGGUUCGAAUCCCUCUCACUCCG
#=GR DS2480 SS <____>>>>>,,<<<<<_______>>>>>))))))):
//
# STOCKHOLM 1.0
#=GF AU Koala

DK6161         GCCCGGCUAGCUCAGUCGGUAGAGCGCCAGACUCUUAAUCUGGUGGUCGG
#=GR DK6161 SS (((((((,,<<<<________>>>>,<<<<<_______>>>>>,,,,,<<

DK6161         GGGUUCGAGCCCCCCGUUGGGCG
#=GR DK6161 SS <<<_______>>>>>))))))):
//
# STOCKHOLM 1.0
#=GF AU Koala

DL2522         UCCUUCGUGGUGAAAUGGUAAACACGUGUGAUUCAAAAUCACAUGCAUAA
#=GR DL2522 SS :((((((,,<<<__________>>>,<<<<<_______>>>>>,<<____

DL2522         GCUUGCCGGUUCGAGUCCGGUCGAAGGUA
#=GR DL2522 SS >>,,<<<<<_______>>>>>))))))::
//
# STOCKHOLM 1.0
#=GF AU Koala

DA5280         GAGGAUUUAGCUUAAUUAAAGCAGUUGAUUUGCAUUUAACAGAUGUAAGA
#=GR DA5280 SS (((((((,,<<<<_____>>>>,<<<<<_______>>>>>,,,,<<<<<_

DA5280         UAUAGUCUUACAGUCCUUA
#=GR DA5280 SS ______>>>>>))))))):
//
# STOCKHOLM 1.0
#=GF AU Koala

DG1542         GCGGAAGUAGUUCAGUGGUUGAACACCACCUUGCCAAGGUGGGGGUCGCG
#=GR DG1542 SS (((((((,,<<<<_______>>>>,<<<<<_______>>>>>,,,,,<<<

DG1542         GGUUCGAAUCCCGUCUUCCGCUCCA
#=GR DG1542 SS <<_______>>>>>)))))))::::
//
# STOCKHOLM 1.0
#=GF AU Koala

DL5760         ACUUUUAAAGGAUAACAGCUAUCCAUUGGUCUUAGGACCCAAAAAUUUUG
#=GR DL5760 SS (((((((,,<<<<_______>>>>,<<<<_________>>>>,,,,<<<<

DL5760         GUGCAACUCCAAAUAAAAGUA
#=GR DL5760 SS <_______>>>>>))))))):
//
# STOCKHOLM 1.0
#=GF AU Koala

DN6060         GCUCGAUUAGCUCAGCUGGUUAGAGCAUGCGGCUGUUAACCGCAAGGUCG
#=GR DN6060 SS (((((((,,<<<<_________>>>>,<<<<<_______>>>>>,,,,,<

DN6060         UAGGUUCGAUCCCUACAUCGAGCG
#=GR DN6060 SS <<<<_______>>>>>))))))):
//
# STOCKHOLM 1.0
#=GF AU Koala

DN6160         GCCUGGAUGGCUAAAUGGCAGAGCGAGCGGCUGUUAACCGCUAGGUCCAU
#=GR DN6160 SS (((((((,,<<<_________>>>,<<<<<_______>>>>>,,,,,<<<

DN6160         GGUUCGAUCCCAUGUCUAGGCA
#=GR DN6160 SS <<_______>>>>>))))))):
//
# STOCKHOLM 1.0
#=GF AU Koala

DV2700         AGGGCUAUAGCUCAGUUCGGUAGAGCAACUCGUUUACACCGAGAAGGUCU
#=GR DV2700 SS (((((((,,<<<<_________>>>>,,<<<<_______>>>>,,,,,,<

DV2700         ACGGUUCGAAUCCGUAUAGCCCUA
#=GR DV2700 SS <<<<_______>>>>>))))))):
//
# STOCKHOLM 1.0
#=GF AU Koala

DG2700         GCGGGUAUAGUUUAGUGGUAAAAGCCCUAGCCUUCCAAGCUAACGAUGCG
#=GR DG2700 SS (((((((,,<<<<________>>>>,,<<<<_______>>>>,,,,,<<<

DG2700         GGUUCGAUUCCCGCUACCCGCU
#=GR DG2700 SS <<_______>>>>>))))))):
//
# STOCKHOLM 1.0
#=GF AU Koala

DF5121         GCUUACGUAGCUUAAGUAAAGCACAGCACUGAAAAUGCUGAGAUGAGCCC
#=GR DF5121 SS (((((((,,<<<<_____>>>>,<<<<<_______>>>>>,,,,<<<<__

DF5121         UACGAAAGCUCCGUAAGCA
#=GR DF5121 SS _______>>>>))))))):
//
# STOCKHOLM 1.0
#=GF AU Koala

DQ2520         UGAGGCGUAGCCAAGUGGUAAGGCAACGGGUUUUGGCCCUGUCAUUCGGA
#=GR DQ2520 SS (((((((,,<<<_________>>>,<<<<<_______>>>>>,,,,,<<<

DQ2520         GGUUCGAAUCCUCCCGCCUCAG
#=GR DQ2520 SS <<_______>>>>>))))))):
//
# STOCKHOLM 1.0
#=GF AU Koala

DM3880         GCCAAAGUAGUUUAAUGGUAGAACAAUAAUUUCAUGAAUUAAGAAUGAGA
#=GR DM3880 SS (((((((,,<<<<_______>>>>,,<<<<_______>>>>,,,,,<<<<

DM3880         AUUCGAUUUUCUCCUUUGGCU
#=GR DM3880 SS <_______>>>>>))))))):
//
# STOCKHOLM 1.0
#=GF AU Koala

DL3800         ACUUAUGUGGCGGAACAGGUAGACGCGUGGGACUUAAAAUCUCAUUCCAU
#=GR DL3800 SS (((((((,,<<<___________>>>,<<<<<_______>>>>>,<<<__

DL3800         AGGAGUGCCGGUUCGAUUCCGGUCAUAAGUA
#=GR DL3800 SS _>>>,,<<<<<_______>>>>>))))))):
//
# STOCKHOLM 1.0
#=GF AU Koala

DP1661         CGGUGAUUGGCGCAGCCUGGUAGCGCACUUCGUUCGGGACGAAGGGGUCG
#=GR DP1661 SS (((((((,,<<<<_________>>>>,<<<<<_______>>>>>,,,,,<

DP1661         GAGGUUCGAAUCCUCUAUCACCGACCA
#=GR DP1661 SS <<<<_______>>>>>)))))))::::
//
# STOCKHOLM 1.0
#=GF AU Koala

DY4400         GGGAGAGUGGCCGAGUGGUCAAAAGCGACAGACUGUAAAUCUGUUGAAGU
#=GR DY4400 SS (((((((,,<<_____________>>,<<<<<_______>>>>>,<<<__

DY4400         UUUUCUACGUAGGUUCGAAUCCUGCCUCUCCCA
#=GR DY4400 SS __>>>,,,<<<<<_______>>>>>))))))):
//
# STOCKHOLM 1.0
#=GF AU Koala

DA4800         AGGGUAAUAGUUAAUUAUAACAUUUAAUUUGCACUUAAAAAGUAUUGAAU
#=GR DA4800 SS (((((((,,<<<<____>>>>,<<<<<_______>>>>>,,,,<<<<<__

DA4800         UUAAUUCAAUUUACCUUA
#=GR DA4800 SS _____>>>>>))))))):
//
# STOCKHOLM 1.0
#=GF AU Koala

DP5281         CAAGAAGUAGUUUAAGUAAGAAUAUCAGCUUUGGGUGUUGAUGGUGGGGA
#=GR DP5281 SS (((((((,,<<<<______>>>>,<<<<<_______>>>>>,,,,<<<<<

DP5281         GGUAGUUCCUUCUUCUUGA
#=GR DP5281 SS ______>>>>>))))))):
//
# STOCKHOLM 1.0
#=GF AU Koala

DV1540         GGAGGAUUAGCUCAGCUGGGAGAGCAUCUGCCUUACAAGCAGAGGGUCGG
#=GR DV1540 SS (((((((,,<<<<________>>>>,<<<<<_______>>>>>,,,,,<<

DV1540         CGGUUCGAGCCCGUCAUCCUCCACCA
#=GR DV1540 SS <<<_______>>>>>)))))))::::
//
# STOCKHOLM 1.0
#=GF AU Koala

DF4360         GUUCAGGUAGCUCAGCUGGUUAGAGCAAAGGACUGAAAAUCCUUGUGUCA
#=GR DF4360 SS (((-(((,,<<<<_________>>>>,<<<<<_______>>>>>,,,,,<

DF4360         GUGGUUCGAAUCCACUUCUAAGCG
#=GR DF4360 SS <<<<_______>>>>>)))-))):
//
# STOCKHOLM 1.0
#=GF AU Koala

DV9994         GCUUCUGUAGUGUAGUGGUUAUCACGUUCGCCUCACACGCGAAAGGUCCC
#=GR DV9994 SS (((((((,,<<<__________>>>,<<<<<_______>>>>>,,,,,<<

DV9994         CGGUUCGAAACCGGGCAGAAGCA
#=GR DV9994 SS <<<_______>>>>>))))))):
//
# STOCKHOLM 1.0
#=GF AU Koala

DW4840         AAGGCUUUAAGUUAAUAAAACUAAUAACCUUCAAAGCUAUAAAUAAAGAA
#=GR DW4840 SS (((((((,,<<<<_____>>>>,<<<-<_______>->>>,,,,<<<<__

DW4840         AUUUCUUUAAGCCUUA
#=GR DW4840 SS ____>>>>))))))):
//
# STOCKHOLM 1.0
#=GF AU Koala

DG2000         GCGGGAAUAGCUCAGUUGGUAGAGCACGACCUUGCCAAGGUCGGGGUCGC
#=GR DG2000 SS (((((((,,<<<<________>>>>,<<<<<_______>>>>>,,,,,<<

DG2000         GAGUUCGAGCCUCGUUUCCCGCUCCA
#=GR DG2000 SS <<<_______>>>>>)))))))::::
//
# STOCKHOLM 1.0
#=GF AU Koala

DC2680         GGCGGCAUGGCCAAGCGGUAAGGCAGGGGACUGCAAAUCCUUUAUCCCCA
#=GR DC2680 SS (((((((,,<<<_________>>>,<<<<<_______>>>>>,,,,<<<<

DC2680         GUUCAAAUCUGGGUGCCGCCU
#=GR DC2680 SS <_______>>>>>))))))):
//
# STOCKHOLM 1.0
#=GF AU Koala

DK8101         GCCCGGCUAGCUCAGUCGGUAGAGCAUGAGACUCUUAAUCUCAGGGUCGU
#=GR DK8101 SS (((((((,,<<<<________>>>>,<<<<<_______>>>>>,,,,,<<

DK8101         GGGUUCGAGCCCCACGUUGGGCG
#=GR DK8101 SS <<<_______>>>>>))))))):
//
# STOCKHOLM 1.0
#=GF AU Koala

DY4880         GAUUAAGUGGCUGAAGUUUAGGCGAUAGAUUGUAAAUCUAUUUAUAAGAA
#=GR DY4880 SS (((((((,,<<<________>>>,<<<<<_______>>>>>,,,,<<<<_

DY4880         UUAUUCUUCUUAAUCA
#=GR DY4880 SS ____>>>>))))))):
//
# STOCKHOLM 1.0
#=GF AU Koala

DW2700         GCGCUCUUAGUUCAGUUCGGUAGAACGCGGGUCUCCAAAACCCGAUGUCG
#=GR DW2700 SS (((((((,,<<<<_________>>>>,<<<<<_______>>>>>,,,,,<

DW2700         UAGGUUCAAAUCCUACAGAGCGUG
#=GR DW2700 SS <<<<_______>>>>>))))))):
//
# STOCKHOLM 1.0
#=GF AU Koala

DI4700         AGUGCCACGUGGGGGAUGAUCCAGUUGCUUUGAUGAAGCAGAGCUCAAAA
#=GR DI4700 SS (((((((,,<<<<______>>>>,<<<<<_______>>>>>,,,,,<<<<

DI4700         UAUGAUUUUUGGCACUU
#=GR DI4700 SS <___>>>>>))))))):
//
# STOCKHOLM 1.0
#=GF AU Koala

DA2600         GGGGAUAUAGCUCAGUUGGUAGAGCGCCGCCCUUGCAAGGCGGAUGUCAG
#=GR DA2600 SS (((((((,,<<<<________>>>>,<<<<<_______>>>>>,,,,,<<

DA2600         CGGUUCGAGUCCGCUUAUCUCCA
#=GR DA2600 SS <<<_______>>>>>))))))):
//
# STOCKHOLM 1.0
#=GF AU Koala

DC5120         AAGCCUGCGGUGUUGACAUGCCAGAUUGCAAAUCUCGAGAAGCAAACGAA
#=GR DC5120 SS (((((((,,<<<<__>>>>,<-<<<_______>>>->,,,,<<<<<____

DC5120         GGUUUGCCGGGCUUC
#=GR DC5120 SS __>>>>>))))))):
//
# STOCKHOLM 1.0
#=GF AU Koala

DY5880         GGUAAAAUGGCUGAGUGAAGCAUUGGACUGUAAAUCUAAAGACAGGGGUU
#=GR DY5880 SS (((((((,,<<<______>>>,<<<<<_______>>>>>,,,,<<<<<__

DY5880         AGGCCUCUUUUUACCA
#=GR DY5880 SS ___>>>>>))))))):
//
# STOCKHOLM 1.0
#=GF AU Koala

DR4000         GCUCUCUUAGCUUAAUGGUUAAAGCAUAAUACUUCUAAUAUUAAUAUUCC
#=GR DR4000 SS (((((((,,<<<<________>>>>,<<<<<_______>>>>>,,,,,<<

DR4000         AUGUUCAAAUCAUGGAGAGAGUA
#=GR DR4000 SS <<<_______>>>>>))))))):
//
# STOCKHOLM 1.0
#=GF AU Koala

DQ5120         UAGGAAGUGGUAUAGGGGAGUACGGAGGGUUUUGAUCUCUCAGGUGCAGG
#=GR DQ5120 SS (((((((,,<<<<______>>>>,<<<<<_______>>>>>,,,,<<<<<

DQ5120         UUCAAUUCCUGUCUUUCUAA
#=GR DQ5120 SS _______>>>>>))))))):
//
# STOCKHOLM 1.0
#=GF AU Koala

DE4980         AUUCCUGUAGUUGAAACAACAAUAACUUUUCAUGUUAUAGGUUUAGGUUG
#=GR DE4980 SS (((((((,,<<<<___>>>>,<<<<<_______>>>>>,,,,<<<<<___

DE4980         AACCCCUAACAGGAAUC
#=GR DE4980 SS ____>>>>>))))))):
//
# STOCKHOLM 1.0
#=GF AU Koala

DG1230         GUCGGUGUCGUAUAUGGUUAUUACAGGCCUUGCCAAGGCUUAGACGGCAG
#=GR DG1230 SS (((((((,,<<<_________>>><<<<<_______>>>>>,,,,<<<<<

DG1230         UUCGAUCCUGCUCACCGGCUCCA
#=GR DG1230 SS _______>>>>>)))))))::::
//
# STOCKHOLM 1.0
#=GF AU Koala

DX5320         AGUAAGGUCAGCUAAUUAAGCUAUCGGGCCCAUACCCCGAAAACGUUGGU
#=GR DX5320 SS ((((-((,,<<<<_____>>>>,<<<<<_______>>>>>,,,,<--<<_

DX5320         UUAAAUCCUUCCCGUACUA
#=GR DX5320 SS ______>>-->))-)))):
//
# STOCKHOLM 1.0
#=GF AU Koala

DE5040         GCUCCUAUAGUUGAACUACAACAAGAGCUUUUCACGCUCUAAGUUUGAGU
#=GR DE5040 SS (((-(((,,<<<<_____>>>>,<<<<<_______>>>>>,,,,<<<<<_

DE5040         UAAAAUCUCAAUAGAAGCU
#=GR DE5040 SS ______>>>>>)))-))):
//
# STOCKHOLM 1.0
#=GF AU Koala

DI2520         GGGCUAUUAGCUCAGUUGGUUAGAGCAUACCCUUGAUAAGGGUAAGGUCG
#=GR DI2520 SS (((((((,,<<<<_________>>>>,<<<<<_______>>>>>,,,,,<

DI2520         CUAGUUCAAGUCUAGCAUGGCCCU
#=GR DI2520 SS <<<<_______>>>>>))))))):
//
# STOCKHOLM 1.0
#=GF AU Koala

DK8040         GCCCGGCUAGCUCAGUUGGUAGAGCAUGAGACUCUUAAUCUCAGGGUCGU
#=GR DK8040 SS (((((((,,<<<<________>>>>,<<<<<_______>>>>>,,,,,<<

DK8040         GGGUUCGAGCCCCACGUUGGGCG
#=GR DK8040 SS <<<_______>>>>>))))))):
//
# STOCKHOLM 1.0
#=GF AU Koala

DR7560         GGCCGCGUGGCGCAAUGGAUAACGCGUCUGCCUACGGAGCAGAAGAUUGC
#=GR DR7560 SS (((((((,,<<<__________>>>,<<<<<_______>>>>>,,,,,<<

DR7560         AGGUUCGAAUCCUGCCGUGGUCG
#=GR DR7560 SS <<<_______>>>>>))))))):
//
# STOCKHOLM 1.0
#=GF AU Koala

DV2520         GGGGGUAUAGCUCAGUUGGUAGAGCGUCUGCCUUACAAGCAGAAUGUCAG
#=GR DV2520 SS (((((((,,<<<<________>>>>,<<<<<_______>>>>>,,,,,<<

DV2520         CGGUUCGAAUCCGUUUGCCCUCA
#=GR DV2520 SS <<<_______>>>>>))))))):
//
# STOCKHOLM 1.0
#=GF AU Koala

DW6280         GAAGCGGUGGCUCAAUGGUAGAGCUUUCGACUCCAAAUCGAAGGGUUGCA
#=GR DW6280 SS (((((((,,<<<<_______>>>>,<<<<<_______>>>>>,,,,,<<<

DW6280         GGUUCAAUUCCUGUCCGUUUCA
#=GR DW6280 SS <<_______>>>>>))))))):
//
# STOCKHOLM 1.0
#=GF AU Koala

DS2601         GGAGAGAUGGCCGAGUGGACGAAAGCGGCGGAUUGCUAAUCCGUUGUACA
#=GR DS2601 SS (((((((,,<<_____________>>,<<<<<_______>>>>>,<<<<<

DS2601         AGCUUUUUGUACCGAGGGUUCGAAUCCCUCUCUCUCCG
#=GR DS2601 SS <<___>>>>>>>,<<<<<_______>>>>>))))))):
//
# STOCKHOLM 1.0
#=GF AU Koala

DE4500         GUCCCUUUCGUCUAGGGGUAUAGGACAUCGUCUUUUCAUGUCGAAAACAC
#=GR DE4500 SS (((((((,,<<<<_________>>>>,<<<-<_______>->>>,,,,<<

DE4500         GGGUUCAAAUCCCGUAAGGGAUA
#=GR DE4500 SS <<<_______>>>>>))))))):
//
# STOCKHOLM 1.0
#=GF AU Koala

DC0500         GCCAAGGUGGCAGAGUUCGGCCCAACGCAUCCGCCUGCAGAGCGGAACCC
#=GR DC0500 SS (((((((,,<<_______________>>,<<<<<_______>>>>>,,,,

DC0500         CCGCCGGUUCAAAUCCGGCCCUUGGCUCCA
#=GR DC0500 SS ,,<<<<<_______>>>>>)))))))::::
//
# STOCKHOLM 1.0
#=GF AU Koala

DL8100         GUCAGGAUGGCCGAGCGGUCUAAGGCGCUGCGUUCAGGUCGCAGUCUCCC
#=GR DL8100 SS (((((((,,<<<___________>>>,<<<<<_______>>>>>,<<<<_

DL8100         CUGGAGGCGUGGGUUCGAAUCCCACUCCUGACA
#=GR DL8100 SS __>>>>,,<<<<<_______>>>>>))))))):
//
# STOCKHOLM 1.0
#=GF AU Koala

DR1140         GCGCCCGUAGAUCAAUUGGAUAGAUCGCUUGACUACGGAUCAAAAGGUUG
#=GR DR1140 SS (((((((,,<<<<_________>>>>,,<<<<_______>>>>,,,,,,<

DR1140         GGGGUUCGAGUCCCUCCGGGCGCACCA
#=GR DR1140 SS <<<<_______>>>>>)))))))::::
//
# STOCKHOLM 1.0
#=GF AU Koala

DK1540         GAGCCAUUAGCUCAGUUGGUAGAGCAUCUGACUUUUAAUCAGAGGGUCGA
#=GR DK1540 SS (((((((,,<<<<________>>>>,<<<<<_______>>>>>,,,,,<<

DK1540         AGGUUCGAGUCCUUCAUGGCUCACCA
#=GR DK1540 SS <<<_______>>>>>)))))))::::
//
# STOCKHOLM 1.0
#=GF AU Koala

DE0680         GCUCCGGUGGUGUAGCCCGGCCAAUCAUUUCGGCCUUUCGAGCCGAAGAC
#=GR DE0680 SS (((((((,,<<<_____________>>>,<<<<<_______>>>>>,,,,

DE0680         UCGGGUUCAAAUCCCGACCGGAGCA
#=GR DE0680 SS <<<<<_______>>>>>))))))):
//
# STOCKHOLM 1.0
#=GF AU Koala

DF5100         GCUAUCGUAGCUUAAUUAAAGUUUAAUACUGAAGAUAUUAGGAUGGACCC
#=GR DF5100 SS (((-(((,,<<<<_____>>>>,<<<<<_______>>>>>,,,,<<<<__

DF5100         UAGAAAGUCCCGAAAGCA
#=GR DF5100 SS ______>>>>)))-))):
//
# STOCKHOLM 1.0
#=GF AU Koala

DA6280         GGGCACAUGGCGCAGUUGGUAGCGCGCUUCCCUUGCAAGGAAGAGGUCAU
#=GR DA6280 SS ((((-((,,<<<<________>>>>,<<<<<_______>>>>>,,,,,<<

DA6280         CGGUUCGAUUCCGGUUGCGUCCA
#=GR DA6280 SS <<<_______>>>>>))-)))):
//
# STOCKHOLM 1.0
#=GF AU Koala

DS7740         GCAGUCGUGGCCGAGCGGUUAAGGCGUCUGACUAGAAAUCAGAUUCCCUC
#=GR DS7740 SS (((((((,,<<<__________>>>,<<<<<_______>>>>>,<<<<__

DS7740         UGGGAGCGUAGGUUCGAAUCCUACCGACUGCG
#=GR DS7740 SS _>>>>,,<<<<<_______>>>>>))))))):
//
# STOCKHOLM 1.0
#=GF AU Koala

DS1141         GGGUUAAUACUCAAGUUGGUGAAGAGGACACCCUGCUAAGGUGUUAGGUC
#=GR DS1141 SS (((((((,,<<<___________>>>,<<<<<_______>>>>>,,,<<<

DS1141         GGUCUCCGGCGCGAGGGUUCGAGUCCCUCUUAACCCGCCA
#=GR DS1141 SS <<___>>>>>,,<<<<<_______>>>>>)))))))::::
//
# STOCKHOLM 1.0
#=GF AU Koala

DN2740         UCCUCAGUAGCUCAGUGGUAGAGUGGUCGGCUGUUAACCGAUUGGCCGUA
#=GR DN2740 SS (((((((,,<<<<_______>>>>,<<<<<_______>>>>>,,,,,<<<

DN2740         GGUUCGACUCCUACUUGAGGAG
#=GR DN2740 SS <<_______>>>>>))))))):
//
# STOCKHOLM 1.0
#=GF AU Koala

DP5160         CAGGAUAUAGUUUAGGUAGAAUGCCGGUUUUGGGGACCGGUGGUAAAGGU
#=GR DP5160 SS (((((((,,<<<<_____>>>>,<<<<<_______>>>>>,,,,<<<<<_

DP5160         UAAAGUCCUUUUAUCCUGA
#=GR DP5160 SS ______>>>>>))))))):
//
# STOCKHOLM 1.0
#=GF AU Koala

DH4000         GGUGAAUAUAUUUCAAUGGUAGAAAAUACGCUUGUGGUGCGUUAAAUCUG
#=GR DH4000 SS :(((((((,,<<<<_______>>>>,,<<<<_______>>>>,,,,,<<<

DH4000         AGUUCGAUUCUCAGUAUUCACC
#=GR DH4000 SS <<_______>>>>>))))))):
//
# STOCKHOLM 1.0
#=GF AU Koala

DH5720         GUAAAUAUAGUUUAACCAAAACAUCAGAUUGUGAAUCUGACAACAGAGGC
#=GR DH5720 SS (((((((,,<<<<_____>>>>,<<<<<_______>>>>>,,,,<<-<<_

DH5720         UCACGACCCCUUAUUUACC
#=GR DH5720 SS ______>>->>))))))):
//
# STOCKHOLM 1.0
#=GF AU Koala

DF3880         GCUUGAGAAGCUCAAUUGGUAGAGCGGGUCAGUGAAGUUGAUUAGGUUGU
#=GR DF3880 SS (((((((,,<<<<________>>>>,<<<<<_______>>>>>,,,,,<<

DF3880         AAGUUCAAGUCUUAUCUCGAGCA
#=GR DF3880 SS <<<_______>>>>>))))))):
//
# STOCKHOLM 1.0
#=GF AU Koala

DI1660         AGGCUUGUAGCUCAGGUGGUUAGAGCGCACCCCUGAUAAGGGUGAGGUCG
#=GR DI1660 SS (((((((,,<<<<_________>>>>,<<<<<_______>>>>>,,,,,<

DI1660         GUGGUUCAAGUCCACUCAGGCCUACCA
#=GR DI1660 SS <<<<_______>>>>>)))))))::::
//
# STOCKHOLM 1.0
#=GF AU Koala

DP4060         CAGAUUGUCUCGUAAUUGGUUAUCGAGCCUACAUUGGGUGUAGGAUUUUG
#=GR DP4060 SS (((((((,,<<<___________>>>,<<<<<_______>>>>>,,,,,<

DP4060         AGGGUUCAAGUCCUUCCAAUCUGA
#=GR DP4060 SS <<<<_______>>>>>))))))):
//
# STOCKHOLM 1.0
#=GF AU Koala

DS0860         GCCGGGGUGCCCGAGCGGACCAAGGGGGUAGGCUCGAGACCUACUGCCUC
#=GR DS0860 SS (((((((,,<<<___________>>>,<<<<<_______>>>>>,<<<<<

DS0860         UCCGAGGCACGCGGGUUCAAAUCCCGCCCCCGGCG
#=GR DS0860 SS ___>>>>>,,<<<<<_______>>>>>))))))):
//
# STOCKHOLM 1.0
#=GF AU Koala

DT4500         GCCCGCGUAGCUCAGAUGGUAGAGCAUUCCCAUGGUAAGGGAAAGGCCUC
#=GR DT4500 SS (((-(((,,<<<<________>>>>,<<<<<_______>>>>>,,,,,,<

DT4500         CGGUUCAAGUCCGGUCGUAGGCU
#=GR DT4500 SS <<<_______>>>>,)))-))):
//
# STOCKHOLM 1.0
#=GF AU Koala

DS3200         GGAGAGAUGGCUGAGUGGUUGAUAGCUCCGGUCUUGAAAACCGGUAUAGU
#=GR DS3200 SS (((((((,,<<<<_________>>>>,<<<<<_______>>>>>,,<<<<

DS3200         UCGAACAAAGAAUCUACGAGGGUUCGAAUCCCUCUCUCUCCU
#=GR DS3200 SS <<_______>>>->>>,<<<<<_______>>>>>))))))):
//
# STOCKHOLM 1.0
#=GF AU Koala

DK7740         GCCCGGCUAGCUCAGUCGGUAGAGCAUGAGACUCUUAAUCUCAGGGUCGU
#=GR DK7740 SS (((((((,,<<<<________>>>>,<<<<<_______>>>>>,,,,,<<

DK7740         GGGUUCGAGCCCCACGUUGGGCG
#=GR DK7740 SS <<<_______>>>>>))))))):
//
# STOCKHOLM 1.0
#=GF AU Koala

DL5680         ACUUUUAAAGGAUAGAAGUAAUCCAUUGGCCUUAGGAGCCAAAAAAUUGG
#=GR DL5680 SS (((((((,,<<<<_______>>>>,<<<<<_______>>>>>,,,,<<<<

DL5680         UGCAACUCCAAAUAAAAGUA
#=GR DL5680 SS _______>>>>,))))))):
//
# STOCKHOLM 1.0
#=GF AU Koala

DX3840         GCCGCUUGGAUGGUUCCGGUGUGGGCUCAUUUCCCAUAACUAUAAAGUUC
#=GR DX3840 SS (((((((,,,<<<__>>>,,<<<<<_______>>>>>,,,,,<<<<<___

DX3840         GAUUCUUUAAAGUGGCU
#=GR DX3840 SS ____>>>>>))))))):
//
# STOCKHOLM 1.0
#=GF AU Koala

DL5320         ACUUUUAUAGGAUAAUAGUAAUCCAUUGGUCUUAGGAACCAAAAACCUUG
#=GR DL5320 SS (((((((,,<<<<_______>>>>,<<<<<_______>>>>>,,,,,<<<

DL5320         GUGCAAAUCCAAAUAAAAGUA
#=GR DL5320 SS <_______>>>>,))))))):
//
# STOCKHOLM 1.0
#=GF AU Koala

DV1500         GGAGGAUUAGCUCAGCUGGGAGAGCAUCUGCCUUACAAGCAGAGGGUCAC
#=GR DV1500 SS (((((((,,<<<<________>>>>,<<<<<_______>>>>>,,,,,<<

DV1500         AGGUUCGAGCCCUGUAUCCUCCA
#=GR DV1500 SS <<<_______>>>>>))))))):
//
# STOCKHOLM 1.0
#=GF AU Koala

DR2520         GGGCUUGUAGCUCAGUGGACUAGAGCACGUGGCUACGAACUACGGAGUCA
#=GR DR2520 SS ((((--(,,<<<<_________>>>>,<<<<<_______>>>>>,,,,,<

DR2520         GGGGUUCGAAUCCCUUCUUGCCCG
#=GR DR2520 SS <<<<_______>>>>>)--)))):
//
# STOCKHOLM 1.0
#=GF AU Koala

DQ1340         GUGGGCUAUGGUGUAAUUGGCAGCACGACUGAUUCUGGUUCAGUUAGUCU
#=GR DQ1340 SS :(((((((,,<<<<________>>>>,<<<<<_______>>>>>,,,,<<

DQ1340         AGGUUCGAGUCCUGGUAGCCCAG
#=GR DQ1340 SS <<<_______>>>>>))))))):
//
# STOCKHOLM 1.0
#=GF AU Koala

DS2640         GGAGAGAUGGCUGAGUGGUUGAUAGCUCCGGUCUUGAAAACCGGUAUAGU
#=GR DS2640 SS (((((((,,<<<<_________>>>>,<<<<<_______>>>>>,<<<<<

DS2640         UCUAGGAACUAUCGAGGGUUCGAAUCCCUCUCUCUCCU
#=GR DS2640 SS <<___>>>>>>>,<<<<<_______>>>>>))))))):
//
# STOCKHOLM 1.0
#=GF AU Koala

DR1663         GCAUCCGUAGCUCAGCUGGAUAGAGUACUCGGCUACGAACCGAGCGGUCG
#=GR DR1663 SS (((((((,,<<<<_________>>>>,<<<<<_______>>>>>,,,,,<

DR1663         GAGGUUCGAAUCCUCCCGGAUGCACCA
#=GR DR1663 SS <<<<_______>>>>>)))))))::::
//
# STOCKHOLM 1.0
#=GF AU Koala

DN6051         UCCUCCCUGGCGCAGUCGGCAGCGCGUUAGGCUGUUAACCAUCAGGUGUU
#=GR DN6051 SS (((((((,,<<<<________>>>>,,,,<<_______>>,,,,,,,<<<

DN6051         GGUUCGAAUCCAACGGGAGGAG
#=GR DN6051 SS <<_______>>>>>))))))):
//
# STOCKHOLM 1.0
#=GF AU Koala

DV4000         AGGAGAUUAGCUUAAUUGGUAUAGCAUUCGUUUUACACACGAAAGAUUAU
#=GR DV4000 SS (((((((,,<<<__________>>>,<<<<<_______>>>>>,,,,,<<

DV4000         AGGUUCGACCUAUAUUUCCUA
#=GR DV4000 SS <<<_____>>>>>))))))):
//
# STOCKHOLM 1.0
#=GF AU Koala

DT5360         GUCUUUGUAGUACAUCUAAUAUACUGGUCUUGUAAACCAGAGAAGGAGAA
#=GR DT5360 SS (((((-(,,<<<_______>>>,<<<<<_______>>>>>,,,,<<<<__

DT5360         CAACUAACCUCCCUAAGACU
#=GR DT5360 SS ________>>>>)-))))):
//
# STOCKHOLM 1.0
#=GF AU Koala

DZ7742         GCCCCACUGAACUUCGGUGGUCCGGGGUGCGGACUUCAAAUCCGUAGUCG
#=GR DZ7742 SS (((((-(,,,,<<<<________>>>>,<<<<<_______>>>>>,<-<<

DZ7742         AUUUGCGUCGAAGUGGUUCGAUUCCACCUGGGGGGCG
#=GR DZ7742 SS _____>>->,,<<<<<_______>>>>->)-))))):
//
# STOCKHOLM 1.0
#=GF AU Koala

DV5960         CAAGAUAUAGCUUAAACAAAGCACCUAGUUUACACCUAGAAGAUUUCACA
#=GR DV5960 SS (((((((,,<<<<_____>>>>,,<<<<_______>>>>,,,,,<<<<__

DV5960         CACUAUGAAUAUCUUGA
#=GR DV5960 SS _____>>>>))))))):
//
# STOCKHOLM 1.0
#=GF AU Koala

DS1661         GGAAGUGUGGCCGAGCGGUUGAAGGCACCGGUCUUGAAAACCGGCGACCC
#=GR DS1661 SS (((((((,,<<<___________>>>,<<<<<_______>>>>>,<<<<<

DS1661         GAAAGGGUUCCAGAGUUCGAAUCUCUGCGCUUCCGCCA
#=GR DS1661 SS ____>>>>>,<<<<<_______>>>>>)))))))::::
//
# STOCKHOLM 1.0
#=GF AU Koala

DC5040         GGCUUUGUAGUGUAAAUAACAUUUUGGAUUGCAAAUCCUUAGAUGCAAUU
#=GR DC5040 SS (((((((,,<<<<_____>>>>,,,<<<_______>>>,,,,,,<<<<<_

DC5040         AGUUCAUUGCCAAAGCUU
#=GR DC5040 SS _____>>>>>))))))):
//
# STOCKHOLM 1.0
#=GF AU Koala

DT5120         GUCCUGAUAGCUUAAUUUAAAGCAUCGGUCUUGUAAGCCGAAGAUUGAGG
#=GR DT5120 SS (((-(((,,<<<<______>>>>,<<<<<_______>>>>>,,,,,<<<<

DT5120         CUAAAACCCUCCUCAAGACU
#=GR DT5120 SS _______>>>>,)))-))):
//
# STOCKHOLM 1.0
#=GF AU Koala

DH3200         GGCGGAUGUAGCCAAGUGGAUCAAGGCAGUGGAUUGUGAAUCCACCAUGC
#=GR DH3200 SS :(((((((,,<<<___________>>>,<<<<<_______>>>>>,,,,,

DH3200         GCGGGUUCAAUUCCCGUCGUUCGCC
#=GR DH3200 SS <<<<<_______>>>>>))))))):
//
# STOCKHOLM 1.0
#=GF AU Koala

DV1230         GGAGGAUUAGCUCAGUUGGGAGAGCACCUGCCUUACAAGCAGGGGGUCGG
#=GR DV1230 SS (((((((,,<<<<________>>>>,<<<<<_______>>>>>,,,,,<<

DV1230         CGGUUCAAGCCCGUCAUCCUCCACCA
#=GR DV1230 SS <<<_______>>>>>)))))))::::
//
# STOCKHOLM 1.0
#=GF AU Koala

DR6050         GCCCCCGUAGCCCAAUGGAUAAGGCGUUCGCUUCCUAAGCGAAAGAUUGC
#=GR DR6050 SS (((-(((,,<<<__________>>>,<<<<<_______>>>>>,,,,,<<

DR6050         GGGUUCGAGUCCCGCCGGAGGUA
#=GR DR6050 SS <<<_______>>>>>)))-))):
//
# STOCKHOLM 1.0
#=GF AU Koala

DL7560         GGAGAGAUGGCCGAGCGGUCUAAGGCGCUGGUUUAAGGCACCAGUCCCUU
#=GR DL7560 SS (((((((,,<<<___________>>>,<<<<<_______>>>>>,<<<__

DL7560         CGGGGGCGUGGGUUCGAAUCCCACUCUCUUCA
#=GR DL7560 SS __>>>,,<<<<<_______>>>>>))))))):
//
# STOCKHOLM 1.0
#=GF AU Koala

DT2700         GCCCACUUAGCUCAGAGGUUAGAGCAUCGCAUUUGUAAUGCGAGGGUCAU
#=GR DT2700 SS (((-(((,,<<<<________>>>>,<<<<<_______>>>>>,,,,,<<

DT2700         CGGUUCAAAUCCGAUAGUCGGCU
#=GR DT2700 SS <<<_______>>>>>)))-))):
//
# STOCKHOLM 1.0
#=GF AU Koala

DS2921         GGAGAGAUGGCCGAGUGGUUGAAGGCGUAGCAUUGGAACUGCUAUGUAGG
#=GR DS2921 SS (((((((,,<<<___________>>>,<<<<<_______>>>>>,<<<<<

DS2921         CUUUUGUUUACCGAGGGUUCGAAUCCCUCUCUUUCCG
#=GR DS2921 SS <____>>>>>>,<<<<<_______>>>>>))))))):
//
# STOCKHOLM 1.0
#=GF AU Koala

DY5100         GGUAGGAUGGCUGAGUAAGCGGUGGAUUGUAACCCCACAUACAGAGGUUU
#=GR DY5100 SS (((((((,,<<<_____>>>,<<<<_________>>>>,,,,<<<<<___

DY5100         GAGCCCUCUUCUUGCCA
#=GR DY5100 SS ____>>>>>))))))):
//
# STOCKHOLM 1.0
#=GF AU Koala

DS1663         GGUGAGGUGGCCGAGAGGCUGAAGGCGCUCCCCUGCUAAGGGAGUAUGCG
#=GR DS1663 SS (((((((,,<<<___________>>>,<<<<<_______>>>>>,<<<<<

DS1663         GUCAAAAGCUGCAUCCGGGGUUCGAAUCCCCGCCUCACCGCCA
#=GR DS1663 SS <<_____>>>>>>>,<<<<<_______>>>>>)))))))::::
//
# STOCKHOLM 1.0
#=GF AU Koala

DG3881         AUGACUAUAAGUUAAUAGGUAGACUGUUCGUCUUCCAAACGAAGUGUGUC
#=GR DG3881 SS (((((((,,<<<<________>>>>,<<<<<_______>>>>>,,,,<<<

DG3881         GAUUCGAAUUCGACUAGUCAUA
#=GR DG3881 SS <<_______>>>>>))))))):
//
# STOCKHOLM 1.0
#=GF AU Koala

DX1260         CGUGGGGUGGAGCAGUUGGUAGCUCGUUGGGCUCAUAACCCAAAGGUCGC
#=GR DX1260 SS :((((((,,<<<<________>>>>,<<<<<_______>>>>>,,,,,<<

DX1260         AGGUUCAAGUCCUGCCCCCGCAACCA
#=GR DX1260 SS <<<_______>>>>>)))))):::::
//
# STOCKHOLM 1.0
#=GF AU Koala

DW6161         GACUCCUUAGCAUAGUGGUUUAUUGUAAUUGUCUCCAAAGCAGUUGGUCC
#=GR DW6161 SS (((((((,,<<<___________>>>,<<<<<_______>>>>>,,,,,<

DW6161         AGGGUUCAACUCCCUGAGGGGUCU
#=GR DW6161 SS <<<<_______>>>>>))))))):
//
# STOCKHOLM 1.0
#=GF AU Koala

DE9162         UCGCUGGUGGUCUAGUGGUUAGGAUUCGGCGCUCUCACCGCCGCGGCCCG
#=GR DE9162 SS ((-((((,,<<<<________>>>>,<<<<<_______>>>>>,,,,<<<

DE9162         GGUUCGAUUCCCGGUCAGGGAA
#=GR DE9162 SS <<_______>>>>>))))-)):
//
# STOCKHOLM 1.0
#=GF AU Koala

DW4480         GCGCUCUUAGUUCAGUUCGGUAGAACGUGGGUCUCCAAAACCCAAUGUCG
#=GR DW4480 SS (((((((,,<<<<_________>>>>,<<<<<_______>>>>>,,,,,<

DW4480         UAGGUUCAAAUCCUACAGAGCGUG
#=GR DW4480 SS <<<<_______>>>>>))))))):
//
# STOCKHOLM 1.0
#=GF AU Koala

DI3220         GCAUCCAUGGCUGAAUGGUUAAAGCGCCCAACUCAUAAUUGGCGAUACCG
#=GR DI3220 SS (((((((,,<<<__________>>>,,<<<<_______>>>>,,,,,,,<

DI3220         CGGGUUCAAUUCCUGCUGGAUGCA
#=GR DI3220 SS <<<<_______>>>>>))))))):
//
# STOCKHOLM 1.0
#=GF AU Koala

DK9160         GCCCGGCUAGCUCAGUCGGUAGAGCAUGAGACUCUUAAUCUCAGGGUCGU
#=GR DK9160 SS (((((((,,<<<<________>>>>,<<<<<_______>>>>>,,,,,<<

DK9160         GGGUUCGAGCCCCACGUUGGGCG
#=GR DK9160 SS <<<_______>>>>>))))))):
//
# STOCKHOLM 1.0
#=GF AU Koala

DE4700         GCUUAAGUAGUUUAGGGAAAACAUAAGAUUUUCAUUCUUAAGUCAGAAAG
#=GR DE4700 SS (((((((,,<<<<_____>>>>,<<<<<_______>>>>>,,,,<<<<__

DE4700         CAGUUCUCUUAAGUU
#=GR DE4700 SS ___>>>>))))))):
//
# STOCKHOLM 1.0
#=GF AU Koala

DV0860         GGGCCCGUCGUCUAGCCUGGUUAGGACGCUGCCCUGACGCGGCAGAAAUC
#=GR DV0860 SS (((((((,,<<<<__________>>>>,<<<<<_______>>>>>,,,,,

DV0860         CUGGGUUCAAGUCCCAGCGGGCCCA
#=GR DV0860 SS <<<<<_______>>>>>))))))):
//
# STOCKHOLM 1.0
#=GF AU Koala

DS5000         GGAGAAAUGGCAGACAGGGAUGCAUUUAGCUUGAAACUAAAUAGAGGAAG
#=GR DS5000 SS (((((((,,<<<________>>>,<<<<<_______>>>>>,,,,,<<<<

DS5000         GUUCGAAUCCUUUUUUCUCUU
#=GR DS5000 SS <_______>>>>>))))))):
//
# STOCKHOLM 1.0
#=GF AU Koala

DI2480         GGGCUAUUAGCUCAGUUGGUUAGAGCGCACCCCUGAUAAGGGUGAGGUCG
#=GR DI2480 SS (((((((,,<<<<_________>>>>,<<<<<_______>>>>>,,,,,<

DI2480         CUGAUUCGAAUUCAGCAUAGCCCA
#=GR DI2480 SS <<<<_______>>>>>))))))):
//
# STOCKHOLM 1.0
#=GF AU Koala

DA4880         AGGGUUGUAGUUAAUUAUAACAUUUGAUUUGCAUUCAAAAAGUAUUGAAU
#=GR DA4880 SS (((((-(,,<<<<____>>>>,<<<<<_______>>>>>,,,,<<<<___

DA4880         AUUCAAUCUACCUUA
#=GR DA4880 SS ___>>>>)-))))):
//
# STOCKHOLM 1.0
#=GF AU Koala

DX1540         CGCGGGGUGGAGCAGUUCGGUAGCUCGUCGGGCUCAUAACCCGAAGGUCG
#=GR DX1540 SS :((((((,,<<<<_________>>>>,<<<<<_______>>>>>,,,,,<

DX1540         CAGGUUCAAAUCCUGCCCCCGCAACCA
#=GR DX1540 SS <<<<_______>>>>>)))))):::::
//
# STOCKHOLM 1.0
#=GF AU Koala

DI0660         GGGCUCGUAGCUCAGGCUGGUUAGAGUGCUCGGCUCAUAACCGAGUGGUC
#=GR DI0660 SS (((((((,,<<<<__________>>>>,<<<<<_______>>>>>,,,,,

DI0660         AUGGGUUCAAAUCCCAUCGGGCCCA
#=GR DI0660 SS <<<<<_______>>>>>))))))):
//
# STOCKHOLM 1.0
#=GF AU Koala

DZ9281         GCCCGGAUGAUCCUCAGUGGUCUGGGGUGCAGGCUUCAAACCUGUAGCUG
#=GR DZ9281 SS (((((((,,,,<<<<________>>>>,<<<<<_______>>>>>,<-<<

DZ9281         UCUAGCGACAGAGUGGUUCAAUUCCACCUUUCGGGCG
#=GR DZ9281 SS <___>>>->,,<<<<<_______>>>>->))))))):
//
# STOCKHOLM 1.0
#=GF AU Koala

DN9990         GUCUCUGUGGCGCAAUGGGUUAGCGCGUUCGGCUGUUAACCGAAAGGUUG
#=GR DN9990 SS (((((((,,<<<<_________>>>>,<<<<<_______>>>>>,,,,,<

DN9990         GUGGUUCGAGCCCAUCCAGGGACG
#=GR DN9990 SS <<<<_______>>>>>))))))):
//
# STOCKHOLM 1.0
#=GF AU Koala

DH5480         GUAGAUAUAGUUUAACUAAAACAUUAGAUUGUGAAUCUAACCAUAGAGAC
#=GR DH5480 SS (((((((,,<<<<_____>>>>,<<<<<_______>>>>>,,,,<<<<__

DH5480         UUACCACCUCUUAUUUACC
#=GR DH5480 SS _______>>>>))))))):
//
# STOCKHOLM 1.0
#=GF AU Koala

DR3880         UUCUUAUUAGCUCAAUGGUAGAGCAAAAUACUUCUAAUAUUUUGAUCUAA
#=GR DR3880 SS (((((((,,<<<<_______>>>>,<<<<<_______>>>>>,,,,<<<<

DR3880         GUUCGAGUCUUAGAUAAGAAG
#=GR DR3880 SS <_______>>>>>))))))):
//
# STOCKHOLM 1.0
#=GF AU Koala

DZ8040         GCCCGGAUGACCCUCAGUGGUCUGGGGUGCAGGCUUCAAACCUGUAGCUG
#=GR DZ8040 SS (((((((,,,,<<<<________>>>>,<<<<<_______>>>>>,<-<<

DZ8040         UCUAGCGACAGAGUGGUUCAAUUCCACCUUUCGGGCG
#=GR DZ8040 SS <___>>>->,,<<<<<_______>>>>->))))))):
//
# STOCKHOLM 1.0
#=GF AU Koala

DA0420         GGGCCCAUAGCUCAGUGGUAGAGUGCCUCCUUUGCAAGGAGGAUGCCCUG
#=GR DA0420 SS (((((((,,<<<<_______>>>>,<<<<<_______>>>>>,,,,,<<<

DA0420         GGUUGGAAUCCCAGUGGGUCCA
#=GR DA0420 SS <<_______>>>>>))))))):
//
# STOCKHOLM 1.0
#=GF AU Koala

DR2680         GCGUCCAUUGUCUAAUGGAUAGGACAGAGGUCUUCUAAACCUUUGGUAUA
#=GR DR2680 SS (((((((,,<<<<________>>>>,<<<<<_______>>>>>,,,,<<<

DR2680         GGUUCAAAUCCUAUUGGACGCA
#=GR DR2680 SS <<_______>>>>>))))))):
//
# STOCKHOLM 1.0
#=GF AU Koala

DF5200         GUUAAUGUAGCUUAAAAUUUUAUAAAGCAAGACACUGAAAAUGUCUAGAU
#=GR DF5200 SS (((-(((,,<<<<___________>>>>,<<<<<_______>>>>>,,,,

DF5200         GGGCAUUACCGCCCCAUCAACA
#=GR DF5200 SS <<<<______>>>>)))-))):
//
# STOCKHOLM 1.0
#=GF AU Koala

DY4500         GGGAGAGUGGCCGAGUGGUUAAAAGCGACAGACUGUAAAUCUGCUGAAGG
#=GR DY4500 SS (((((((,,<<_____________>>,,<<<<_______>>>>,,<<<__

DY4500         UUUUCUACGUAGGUUCGAAUCCUGCCUCUCCCA
#=GR DY4500 SS __>>>,,,<<<<<_______>>>>>))))))):
//
# STOCKHOLM 1.0
#=GF AU Koala

DL4070         GCUAUUUUGGUGGAAUUGGUAGACACGACGCACUUAAAAUGCGUUACUAU
#=GR DL4070 SS (((((((,,<<<___________>>>,<<<<<_______>>>>>,<<<__

DL4070         AAAAGUAUAAAAGUUCAAGUCUUUUAAGUAGCA
#=GR DL4070 SS ___>>>,,<<<<<_______>>>>>))))))):
//
# STOCKHOLM 1.0
#=GF AU Koala

DK6050         GCCCUUCUAGCUCAGUCGGUAGGGCGCACGGCUCUUAACCGUGUGGUCGU
#=GR DK6050 SS (((((((,,<<<<________>>>>,<<<<<_______>>>>>,,,,,<<

DK6050         GGGUUCGAGCCCACGGGGGGUG
#=GR DK6050 SS <<<______>>>>>))))))):
//
# STOCKHOLM 1.0
#=GF AU Koala

DG1200         GCGAGUAUAGUUUAGUGGUAGAACAUCAGUCUUCCAAGCUGAUCGUGUCG
#=GR DG1200 SS (((((((,,<<<<_______>>>>,<<<<<_______>>>>>,,,,<<<<

DG1200         GUUCGAUUCCGAUUACUCGCUCCA
#=GR DG1200 SS <_______>>>>>)))))))::::
//
# STOCKHOLM 1.0
#=GF AU Koala

DA3280         GGGGAUAUAGCUCAGUUGGUAGAGCGCCGCUCUUGCAUGGCGGAUGUCAG
#=GR DA3280 SS (((((((,,<<<<________>>>>,<<<<<_______>>>>>,,,,,<<

DA3280         CGGUUCGAGUCCGCUUAUCUCCA
#=GR DA3280 SS <<<_______>>>>>))))))):
//
# STOCKHOLM 1.0
#=GF AU Koala

DL2702         GCCUUGAUGGUGAAAUGGUAGACACGCGAGACUCAAAAUCUCGUGCUAAA
#=GR DL2702 SS (((((((,,<<<__________>>>,<<<<<_______>>>>>,<<<___

DL2702         GAGCGUGGAGGUUCGAGUCCUCUUCAAGGCA
#=GR DL2702 SS _>>>,,<<<<<_______>>>>>))))))):
//
# STOCKHOLM 1.0
#=GF AU Koala

DS2602         GGAAAGAUGGUUGAGUGGUUUAAGGCGUAGCAUUGGAAAUGCUAUGUAGG
#=GR DS2602 SS (((((((,,<<<___________>>>,<<<<<_______>>>>>,<<<<<

DS2602         CUUUUGGUCUAUCGAGGGUUCGAAUCCCUCUCUUUCCG
#=GR DS2602 SS <<___>>>>>>>,<<<<<_______>>>>>))))))):
//
# STOCKHOLM 1.0
#=GF AU Koala

DY6050         CCUUCUGUAGCUCAAUUGGUAGAGCAUGUGACUGUAGAGUAUGCGGGUAU
#=GR DY6050 SS (((((((,,<<<<________>>>>,<<<<_________>>>>,,,,,,,

DY6050         CACAGGGUCGCUGGUUCGAUUCCGGCCGGAAGG
#=GR DY6050 SS ,,,,,,,,,<<<<<_______>>>>>)))))))
//
# STOCKHOLM 1.0
#=GF AU Koala

DV6320         GGUCGUGUGGUUUAGAUGGUUAUAAUUUCUGCUUAACACGCAGACGGUCC
#=GR DV6320 SS (((((((,,<<<___________>>>,<<<<<_______>>>>>,,,,,<

DV6320         CAAGUUCGAGUCUUGGCACGAUCA
#=GR DV6320 SS <<<<_______>>>>>))))))):
//
# STOCKHOLM 1.0
#=GF AU Koala

DS3281         GGAGAGAUGGCCGAGUGGUUGAAGGUGUAGCAUUGGAACUGCUAUGUAGG
#=GR DS3281 SS (((((((,,<<<___________>>>,<<<<<_______>>>>>,<<<<<

DS3281         CUUUUGUUUACCGAGGGUUCGAAUCCCUCUCUUUCCG
#=GR DS3281 SS <____>>>>>>,<<<<<_______>>>>>))))))):
//
# STOCKHOLM 1.0
#=GF AU Koala

DC3280         GGCGGCAUGGCCGAGUGGUAAGGCGGAGGACUGCAAAUCCUUGUUCCCCA
#=GR DC3280 SS (((((((,,<<<_________>>>,<<<<<_______>>>>>,,,,<<<-

DC3280         GUUCAAAUCCGGGUGUCGCCU
#=GR DC3280 SS <_______>->>>))))))):
//
# STOCKHOLM 1.0
#=GF AU Koala

DN5040         UGGGUUGUAGCUAAAUGUAAAGGCGCUUGGCCGUUAACCAAGAAAUAGUA
#=GR DN5040 SS (-((--(,,<<<_________>>>,<<<<<_______>>>>>,,,,,<<<

DN5040         GGAUAAAAACCUAUCUUCCGAG
#=GR DN5040 SS <<_______>>>>>)--))-):
//
# STOCKHOLM 1.0
#=GF AU Koala

DD1570         GGUCCCGUAGUGUAGUGGUUAACAUGCCUGCCUGUCACGCAGGAGAUCGC
#=GR DD1570 SS (((((((,,<<<<________>>>>,<<<<<_______>>>>>,,,,,<<

DD1570         GGGUUCGAUGCCGUCGGGACCGCCA
#=GR DD1570 SS <<________>>>>)))))))::::
//
# STOCKHOLM 1.0
#=GF AU Koala

DR0220         GUCCCGCUGGUGUAAUGGAUAGCAUACGAUCCUUCUAAGUUUGCGGUCCU
#=GR DR0220 SS (((((((,,<<<<________>>>>,<<<-<_______>->>>,,,,<<<

DR0220         GGUUCGAUCCCAGGGCGGGAUACCA
#=GR DR0220 SS <<_______>>>>>)))))))::::
//
# STOCKHOLM 1.0
#=GF AU Koala

DA0670         GGGCUUGUAGCUCAGCUGGUAGAGCGCCGCCUUUGCAAGGCGGAGGCCCU
#=GR DA0670 SS (((((((,,<<<<________>>>>,<<<<<_______>>>>>,,,,,<<

DA0670         GGGUCCGAAUCCCAGCAAGUCCA
#=GR DA0670 SS <<<_______>>>>>))))))):
//
# STOCKHOLM 1.0
#=GF AU Koala

DX6740         AUCAGAGUGGCGCAGCGGAAGCGUGGUGGGCCCAUAACCCACAGGUCCCA
#=GR DX6740 SS (((((((,,<<<<_______>>>>,<<<<<_______>>>>>,,,,,<<<

DX6740         GGAUCGAAACCUGGCUCUGAUA
#=GR DX6740 SS <<_______>>>>>))))))):
//
# STOCKHOLM 1.0
#=GF AU Koala

DP4070         CAGAUAAAAGCCAACCGGUGAAGGCACUUUCUUUGGGAGAAAGACUUAGU
#=GR DP4070 SS (((((((,,<<<__________>>>,<<<<<_______>>>>>,,,,,<<

DP4070         AAGUUCGAUUCUUGCUUAUCUGA
#=GR DP4070 SS <<<_______>>>>>))))))):
//
# STOCKHOLM 1.0
#=GF AU Koala

DG0960         GCGGCCGUAGUCUAGCCUGGUAGGAUGGCGGCCUCCCAAGCCGCAGAACC
#=GR DG0960 SS (((((((,,<<<<_________>>>>,<<<<<_______>>>>>,,,,,<

DG0960         CGGGUUCAAAUCCCGGCGGCCGCACCA
#=GR DG0960 SS <<<<_______>>>>>)))))))::::
//
# STOCKHOLM 1.0
#=GF AU Koala

DA1140         GGGCCCUUAGCUCAGCUGGGAGAGCACCUGCCUUGCACGCAGGGGGUCGA
#=GR DA1140 SS (((((((,,<<<<________>>>>,<<<<<_______>>>>>,,,,,<<

DA1140         CGGUUCGAUCCCGUUAGGGUCCACCA
#=GR DA1140 SS <<<_______>>>>>)))))))::::
//
# STOCKHOLM 1.0
#=GF AU Koala

DL4761         UCUAAUAUGGCAGAUUAAUGCAUUAGAUUUAAGCUCUAAAAAUAAAGUUU
#=GR DL4761 SS (((((((,,<<<______>>>,<<<<<_______>>>>>,,,,<<<<___

DL4761         GACCUUUUAUUAGAA
#=GR DL4761 SS ___>>>>))))))):
//
# STOCKHOLM 1.0
#=GF AU Koala

DH5680         GUAAAUAUAGUUUAAAAAAACACUAGAUUGUGAAUCCAGAAAUAGAAGCU
#=GR DH5680 SS (((((((,,<<<<____>>>>,<<-<<_______>>->>,,,,<<<<<__

DH5680         CAAACCUUCUUAUUUACC
#=GR DH5680 SS _____>>>>>))))))):
//
# STOCKHOLM 1.0
#=GF AU Koala

DK5360         CACUAAGAAGCUAUAUAGCACUAACCUUUUAAGUUAGAGAUUGAGAGCCA
#=GR DK5360 SS (((((((,,<<<<__>>>>,<<<<<_______>>>>>,,,,,<<<<<___

DK5360         UAUACUCUCCUUGGUGA
#=GR DK5360 SS ____>>>>>))))))):
//
# STOCKHOLM 1.0
#=GF AU Koala

DN5320         UAGAUUGAAGCCAGUAAUAGGGUAUUUAGCUGUUAACUAAAUUUUCGUAG
#=GR DN5320 SS (((((((,,<<<________>>>,<<<<<_______>>>>>,,,,,<<<<

DN5320         GUUUAAUUCCUGCCAAUCUAG
#=GR DN5320 SS <_______>>>>>))))))):
//
# STOCKHOLM 1.0
#=GF AU Koala

DX0260         UGCGGGUUAGAUCUCUCUGGUAGAGAUCGCUAGUCUCAUAAGCUAGAAAG
#=GR DX0260 SS :((((((,,<<<<___________>>>>,<<<<<_______>>>>>,,,,

DX0260         AGGUAGGUUCGAUUCCUGCACCCGCUUCCA
#=GR DX0260 SS ,,<<<<<_______>>>>>)))))):::::
//
# STOCKHOLM 1.0
#=GF AU Koala

DY1661         GGUGGGGUUCCCGAGCGGCCAAAGGGAGCAGACUCUAAAUCUGCCGUCAU
#=GR DY1661 SS (((((((,,<<<___________>>>,<<<<<_______>>>>>,<<<__

DY1661         CGACUUCGAAGGUUCGAAUCCUUCCCCCACCACCA
#=GR DY1661 SS _>>>,,,<<<<<_______>>>>>)))))))::::
//
# STOCKHOLM 1.0
#=GF AU Koala

DM1750         GGCUACGUAGCUCAGUUGGUUAGAGCACAUCACUCAUAAUGAUGGGGUCA
#=GR DM1750 SS (((((((,,<<<<_________>>>>,<<<<<_______>>>>>,,,,,<

DM1750         CAGGUUCGAAUCCCGUCGUAGCCACCA
#=GR DM1750 SS <-<<_______>>->>)))))))::::
//
# STOCKHOLM 1.0
#=GF AU Koala

DR6052         GUCCGUGUGGCUCAAUGGAAGAGCAUCUGACUACGGAUCAGAGGGUUGCA
#=GR DR6052 SS (((((((,,<<<<_______>>>>,<<<<<_______>>>>>,,,,,<<<

DR6052         GGUUCGAAUCCUGUCACGGAUG
#=GR DR6052 SS <<_______>>>>>))))))):
//
# STOCKHOLM 1.0
#=GF AU Koala

DG1661         GCGGGAAUAGCUCAGUUGGUAGAGCACGACCUUGCCAAGGUCGGGGUCGC
#=GR DG1661 SS (((((((,,<<<<________>>>>,<<<<<_______>>>>>,,,,,<<

DG1661         GAGUUCGAGUCUCGUUUCCCGCUCCA
#=GR DG1661 SS <<<_______>>>>>)))))))::::
//
# STOCKHOLM 1.0
#=GF AU Koala

DT6281         GCCCUUUUGGCCAAGUGGUAAGGCAUCGCACUCGUAAUGCGGGGAUCGUG
#=GR DT6281 SS (((((((,,<<<_________>>>,<<<<<_______>>>>>,,,,,<<<

DT6281         GGUUCAAUUCCCACAGAGGGCA
#=GR DT6281 SS <<_______>>>>>))))))):
//
# STOCKHOLM 1.0
#=GF AU Koala

DF5900         GUUAAUGUAGCUUAAAAUUAAAGCAAGGCACUGAAAAUGCCUAGAUGAGU
#=GR DF5900 SS (((-(((,,<<<<_______>>>>,<<<<<_______>>>>>,,,,<<<<

DF5900         AUAUUAACUCCAUAAACA
#=GR DF5900 SS ______>>>>)))-))):
//
# STOCKHOLM 1.0
#=GF AU Koala

DP7740         GGCUCAAUGGUCUAGGGGUAUGAUUCUCGCUUUGGGUGCGAGAGGUCCCG
#=GR DP7740 SS (((((((,,<<<_________>>>,<<<<<_______>>>>>,,,,,<<<

DP7740         GGUUCAAAUCCCGGUUGAGCCC
#=GR DP7740 SS <<_______>>>>>))))))):
//
# STOCKHOLM 1.0
#=GF AU Koala

DI5880         AGAAAUAUGUCUGAUAAAAGAGUUACUUUGAUAGAGUAAAUAAUAGGAGC
#=GR DI5880 SS (((((((,,<<<______>>>,<<<<<_______>>>>>,,,,,<<<-<_

DI5880         UUAAACCCCCUUAUUUCUA
#=GR DI5880 SS ______>->>>))))))):
//
# STOCKHOLM 1.0
#=GF AU Koala

DG7740         GCAUCGGUGGUUCAGUGGUAGAAUGCUCGCCUGCCACGCGGGCGGCCCGG
#=GR DG7740 SS (((((((,,<<<<_______>>>>,<<<<<_______>>>>>,,,,<<<<

DG7740         GUUCGAUUCCCGGCCGAUGCA
#=GR DG7740 SS <_______>>>>>))))))):
//
# STOCKHOLM 1.0
#=GF AU Koala

DI1260         GGACCCUUAGCUCAGUUGGUUAGAGCAUCCGGCUCAUAACCGGAUGGUCA
#=GR DI1260 SS (((((((,,<<<<_________>>>>,<<<<<_______>>>>>,,,,,<

DI1260         CUGGUUCAAGUCCAGUAGGGUCCACCA
#=GR DI1260 SS <<<<_______>>>>>)))))))::::
//
# STOCKHOLM 1.0
#=GF AU Koala

DL5881         ACUUUUAAAGGAUAACAGCUAUCCAUUGGUCUUAGGCCCCAAAAAUUUUG
#=GR DL5881 SS (((((((,,<<<<_______>>>>,<<<<_________>>>>,,,,<<<<

DL5881         GUGCAACUCCAAAUAAAAGUA
#=GR DL5881 SS <_______>>>>>))))))):
//
# STOCKHOLM 1.0
#=GF AU Koala

DI3281         GGGCUAUUAGCUCAGUGGUAGAGCGCGCCCCUGAUACGGGCGAGGUCUCU
#=GR DI3281 SS (((((((,,<<<<_______>>>>,<<<<<_______>>>>>,,,,,<<<

DI3281         GGUUCAAGUCCAGGAUGGCCCA
#=GR DI3281 SS <<_______>>>>>))))))):
//
# STOCKHOLM 1.0
#=GF AU Koala

DS6241         GGCGCGAUGGCAGAGUGGUCUAAUGCGUGAGACUUGAAAUCUCAUUUCUU
#=GR DS6241 SS (((((((,,<<<___________>>>,<<<<<_______>>>>>,<<<__

DS6241         CGGAAGCGUCGGUUCAAAUCCGGCUCGCGUCG
#=GR DS6241 SS __>>>,,<<<<<_______>>>>>))))))):
//
# STOCKHOLM 1.0
#=GF AU Koala

DG2521         GCGGGUAUAGCUCAGUUGGUAGAGCGUGGUCCUUCCAAGUCCAAUGUUGC
#=GR DG2521 SS (((((((,,<<<<________>>>>,<<<-<_______>->>>,,,,,<<

DG2521         GUGUUCGAAUCACGUUACCCGCU
#=GR DG2521 SS <<<_______>>>>>))))))):
//
# STOCKHOLM 1.0
#=GF AU Koala

DA5040         GUGGUUCUAGUUUAGUGAAAAACGUUUGCUUUGCAAGCAGAAAUCCUAAG
#=GR DA5040 SS (((((((,,<<<<______>>>>,<<<<<_______>>>>>,,,,<<<<<

DA5040         UUAAAUUCUUAGGAACUACA
#=GR DA5040 SS _______>>>>>))))))):
//
# STOCKHOLM 1.0
#=GF AU Koala

DT5200         GUCUUUGUAGUAUAACAAAAUACCCCGGUCUUGUAAACCGGAAAAGGAGA
#=GR DT5200 SS (((((-(,,<<<<______>>>>,<<<<<_______>>>>>,,,,<<<<<

DT5200         ACCCCAUUCCUCCCUAAGACU
#=GR DT5200 SS _______>>->>>)-))))):
//
# STOCKHOLM 1.0
#=GF AU Koala

DE0700         GUCCCUUCGUCUAGUGGUCUAGGACAUCGCCCUCUCACGGCGGUAACACG
#=GR DE0700 SS (((((((,<<<<_________>>>>,<<<<<_______>>>>>,,,,<<<

DE0700         GGUUCGAACCCCGUAGGGGACGCCA
#=GR DE0700 SS <<_______>>>>>)))))))::::
//
# STOCKHOLM 1.0
#=GF AU Koala

DK4700         UAAGCUAAAGCUUUGAAGAAGCGUUAAACUUUUAAUUUAAUGAACUUGUA
#=GR DK4700 SS :((((((,,<<<<_____>>>>,<<<<<_______>>>>>,,,,<<<<<_

DK4700         UAAUGCGCAAGUAGCUUUU
#=GR DK4700 SS ______>>>>>))))))::
//
# STOCKHOLM 1.0
#=GF AU Koala

DK1231         GUCCCGUUAGCUCAGGUGGUAGAGCACUUGACUUUUAAUCAAGGUGUCGA
#=GR DK1231 SS (((((((,,<<<<________>>>>,<<<<<_______>>>>>,,,,,<<

DK1231         UGGUUCGAGUCCAUCACGGGACACCA
#=GR DK1231 SS <<<_______>>>>>)))))))::::
//
# STOCKHOLM 1.0
#=GF AU Koala

DE4070         GAUCUUAUAGUUAAAUGGUUAUAACACCAUCCCUUCACGAUGGGAGUACC
#=GR DE4070 SS (((((((,,<<<<________>>>>,<<<<<_______>>>>>,,,,<<<

DE4070         AGUUCGNUUCUGGUUGAGAUUA
#=GR DE4070 SS <<_______>>>>>))))))):
//
# STOCKHOLM 1.0
#=GF AU Koala

DN5100         UAGAUAGAUGCUCGCUGGUUUGAGUGCUUAGCUGUUAACUAAGAGUUUAA
#=GR DN5100 SS (((((((,,<<<<________>>>>,<<<<<_______>>>>>,,,,,<<

DN5100         AGGAUCGAGGCCUUUCUGUCUAG
#=GR DN5100 SS <<<_______>>>>>))))))):
//
# STOCKHOLM 1.0
#=GF AU Koala

DL2521         GCCUUCGUGGUGAAAUGGUAGACACUCAUGACUUAAAAUCAUGUGCUUAU
#=GR DL2521 SS (((((((,,<<<__________>>>,<<<<<_______>>>>>,<<<<__

DL2521         AAAGCGUACCGGUUCAACUCCGGUCGAAGGUA
#=GR DL2521 SS _>>>>,,<<<<<_______>>>>>))))))):
//
# STOCKHOLM 1.0
#=GF AU Koala

DT4070         GUUGCAUUAGCUCAAUUGGUAGAGCGUUUGUUUUGUAAUCAAAAGGUUUA
#=GR DT4070 SS (-(((((,,<<<<________>>>>,<<<<_________>>>>,,,,,<<

DT4070         GAGUUCAACUCUCUAAUGCANUN
#=GR DT4070 SS <<<_______>>>>>)))))-):
//
# STOCKHOLM 1.0
#=GF AU Koala

DS6281         GUCCCAGUGGCCGAGUGGUUAAGGCGAUGCCCUGCUAAGGCAUUGGGUUU
#=GR DS6281 SS (((-(((,,<<<__________>>>,<<<<<_______>>>>>,<<<<__

DS6281         UACCUGCGCAGGUUCGAAUCCUGUCUGUGACG
#=GR DS6281 SS _>>>>,,<<<<<_______>>>>>)))-))):
//
# STOCKHOLM 1.0
#=GF AU Koala

DR2700         GCGUCCAUUGUCUAAUGGAUAGGACAGAGGUCUUCUAAACCUUUGGUAUA
#=GR DR2700 SS (((((((,,<<<<________>>>>,<<<<<_______>>>>>,,,,<<<

DR2700         GGUUCAAAUCCUAUUGGACGCU
#=GR DR2700 SS <<_______>>>>>))))))):
//
# STOCKHOLM 1.0
#=GF AU Koala

DS6321         GUCACUAUGUCCGAGUGGUUAAGGAGUUAGACUUGAAAUCUAAUGGGCUC
#=GR DS6321 SS (((((((,,<<<__________>>>,<<<<<_______>>>>>,<<<<__

DS6321         UGCCCGCGCAGGUUCAAAUCCUGCUGGUGACG
#=GR DS6321 SS _>>>>,,<<<<<_______>>>>>))))))):
//
# STOCKHOLM 1.0
#=GF AU Koala

DK4050         GAGAAUAUUGUUUAAUGGUAAAACAGUUGCCUUUUAAGCAUCCCAUGUUU
#=GR DK4050 SS (((((((,,<<<<_______>>>>,<-<<<_______>>>->,,,,,,<<

DK4050         GGUUCGAUUCCAACUAUUCUUA
#=GR DK4050 SS <<_______>>>>,))))))):
//
# STOCKHOLM 1.0
#=GF AU Koala

DR5320         UGGUAAUUAGUUUAAAAAAAAUUAAUGAUUUCGACUCAUUAGAUUAUGAU
#=GR DR5320 SS (((((((,,<<<<_____>>>>,<<<<<_______>>>>>,,,,<<<<<_

DR5320         GCUGUUCAUAAUUACCAA
#=GR DR5320 SS _____>>>>>))))))):
//
# STOCKHOLM 1.0
#=GF AU Koala

DI2580         GGGUUAUUAGCUCAGUUGGUUAGAGCACACCCCUGAUAAGGGUGAGGUCC
#=GR DI2580 SS (((((((,,<<<<_________>>>>,<<<<<_______>>>>>,,,,,<

DI2580         CUGGUUCAAAUCCAGGAUAACCCA
#=GR DI2580 SS <<<<_______>>>>>))))))):
//
# STOCKHOLM 1.0
#=GF AU Koala

DV5940         CAAGACAUAGCUUAAACAAAGCAUCUAGUUUACACCUAGAAGAUUCCAUA
#=GR DV5940 SS (((((((,,<<<<_____>>>>,<<<<<_______>>>>>,,,,<-<<<_

DV5940         CACUAUGAAUGUCUUGA
#=GR DV5940 SS ____>>>->))))))):
//
# STOCKHOLM 1.0
#=GF AU Koala

DC2440         GGCGGCAUAGCCAAGCGGUAAGGCCGUGGAUUGCAAAUCCUCUAUUCCCC
#=GR DC2440 SS (((((((,,<<<_________>>>,<-<<<_______>>>->,,,,,<<<

DC2440         AGUUCAAAUCUGGGUGCCGCCU
#=GR DC2440 SS <<_______>>>>>))))))):
//
# STOCKHOLM 1.0
#=GF AU Koala

DA5100         AAGGUCUUAGCUUAAUUAAAGUAUUUGUUUUGCAUACAGAAGAUGUGGGG
#=GR DA5100 SS (((((((,,<<<<_____>>>>,<<<<<_______>>>>>,,,,<<<<<_

DA5100         UAGUGUCCUGCAGAUCUUA
#=GR DA5100 SS ______>>>>>))))))):
//
# STOCKHOLM 1.0
#=GF AU Koala

DV5880         CAGAGUGUAGCUUAACACAAAGCACCCAACUUACACUUAGGAGAUUUCAA
#=GR DV5880 SS (((((((,,<<<<______>>>>,<<-<<_______>>->>,,,,,<<<<

DV5880         CUUAACUUGACCGCUCUGA
#=GR DV5880 SS ______>>>>,))))))):
//
# STOCKHOLM 1.0
#=GF AU Koala

DT5160         GCCUUGAUAGCUUAAACUAAAGCACCGGUCUUGUAAGCCGGAGACUGUAG
#=GR DT5160 SS (((((((,,<<<<______>>>>,<<<<<_______>>>>>,,,,,<<<<

DT5160         CCUAACCCCUACUCAAGGCU
#=GR DT5160 SS ________>>>>))))))):
//
# STOCKHOLM 1.0
#=GF AU Koala

DK7680         GCCCGGCUAGCUCAGUCGGUAGAGCAUGAGACUCUUAAUCUCAGGGUCGU
#=GR DK7680 SS (((((((,,<<<<________>>>>,<<<<<_______>>>>>,,,,,<<

DK7680         GGGUUCGAGCCCCACGUUGGGCG
#=GR DK7680 SS <<<_______>>>>>))))))):
//
# STOCKHOLM 1.0
#=GF AU Koala

DV6740         GGUUUCGUGGUGUAGUUGGUUAUCACGUCAGUCUAACACACUGAAGGUCU
#=GR DV6740 SS (((((((,,<<<___________>>>,<<<<<_______>>>>>,,,,,<

DV6740         CCGGUUCGAACCCGGGCGAAGCCA
#=GR DV6740 SS <<<<_______>>>>>))))))):
//
# STOCKHOLM 1.0
#=GF AU Koala

DD0660         GCCCUGGUGGUGUAGCUCGGCCUAUCAUACAGGACUGUCACUCCUGUGAC
#=GR DD0660 SS (((((((,,<<<_____________>>>,<<<<<_______>>>>>,,,,

DD0660         UCGGGUUCAAAUCCCGGCCAGGGCG
#=GR DD0660 SS <<<<<_______>>>>>))))))):
//
# STOCKHOLM 1.0
#=GF AU Koala

DK9990         GCCCGGAUAGCUCAGUCGGUAGAGCAUCAGACUUUUAAUCUGAGGGUCCA
#=GR DK9990 SS (((((((,,<<<<________>>>>,<<<<<_______>>>>>,,,,,<<

DK9990         GGGUUCAAGUCCCUGUUCGGGCG
#=GR DK9990 SS <<<_______>>>>>))))))):
//
# STOCKHOLM 1.0
#=GF AU Koala

DL5280         ACUUUUAUAGGAUAGAAGUAAUCCAUUGGUCUUAGGAACCAAAAACCUUG
#=GR DL5280 SS (((((((,,<<<<_______>>>>,<<<<<_______>>>>>,,,,,<<<

DL5280         GUGCAACUCCAAAUAAAAGUA
#=GR DL5280 SS <_______>>>>,))))))):
//
# STOCKHOLM 1.0
#=GF AU Koala

DY6741         CCGACCUUAGCUCAGUUGGUAGAGCGGAGGACUGUAGAUCCUUAGGUCAU
#=GR DY6741 SS (((((((,,<<<<________>>>>,<<<<<_______>>>>>,,,,,<-

DY6741         UGGUUCGAAUCCGCUAGGUCGGA
#=GR DY6741 SS <<<_______>>>->))))))):
//
# STOCKHOLM 1.0
#=GF AU Koala

DQ4070         UGAAUUGUAGACUAAUAGGUAAGUCCCCAAAAUUUGAGUUUGGCUUUAGG
#=GR DQ4070 SS (((((((,,<<<<________>>>>,<<<<<_______>>>>>,,,,,,<

DQ4070         UGUGUUCGAAUCACCCCAAUUCAA
#=GR DQ4070 SS -<<<_______>>>->))))))):
//
# STOCKHOLM 1.0
#=GF AU Koala

DL3361         GGGGAUAUGGCGAAAUUGGUAGACGCUACGGACUUAAAAUCCGUCGACUU
#=GR DL3361 SS (((((((,,<<<___________>>>,<<<<<_______>>>>>,<<-<<

DL3361         UAAAAAUCGUGAGGGUUCAAGUCCCUCUAUCCCCA
#=GR DL3361 SS ___>>->>,,<<<<<_______>>>>>))))))):
//
# STOCKHOLM 1.0
#=GF AU Koala

DD3880         GGGUUAGUAGUUUAAUAGGUAAAGCGCUUUUUUGUCAAGGAAGUUUAUGC
#=GR DD3880 SS (((((((,,<<<<________>>>>,<<<<<_______>>>>>,,,,,<<

DD3880         CGGUUCAAGUCCGGCCUAACCCG
#=GR DD3880 SS <<<_______>>>>>))))))):
//
# STOCKHOLM 1.0
#=GF AU Koala

DH1540         GGCGGUUGUGGCGAAGUGGUUAACGCACCAGAUUGUGGCUCUGGCACUCG
#=GR DH1540 SS :(((((((,,<<<__________>>>,<<<<<_______>>>>>,,,,,<

DH1540         UGGGUUCGAUUCCCAUCAAUCGCCCCA
#=GR DH1540 SS <<<<_______>>>>>)))))))::::
//
# STOCKHOLM 1.0
#=GF AU Koala

DV4001         AGGAGAUUAGCUUAAUUGGUAUAGCAUUCGUUUUACACACGAAAGAUUAU
#=GR DV4001 SS (((((((,,<<<__________>>>,<<<<<_______>>>>>,,,,,<<

DV4001         AGGUUCGAACCCUAUAUUUCCUA
#=GR DV4001 SS <<<_______>>>>>))))))):
//
# STOCKHOLM 1.0
#=GF AU Koala

DL6160         GCAAGGGUAGGAAAGUCUGGUUAAAUCCGUGUGACUUAAGAUCUCAUCCA
#=GR DL6160 SS (((((((,,<<<_____________>>>,<<-<<_______>>->>,<<_

DL6160         UUCGGUUCGCGAGUUCGAAUCUCGCCUCUUGCA
#=GR DL6160 SS ___>>,,,<<<<<_______>>>>>))))))):
//
# STOCKHOLM 1.0
#=GF AU Koala

DV0260         GCUCGGUUAGUAUAAUGGGAGAACCCCGCCUUUACACGGCGGUUGUGAUA
#=GR DV0260 SS (((((((,,<<-<_______>->>,<<<<<_______>>>>>,,,,<<<<

DV0260         GUUCGAUUCUAUCACCGAGUACCA
#=GR DV0260 SS <_______>>>>>)))))))::::
//
# STOCKHOLM 1.0
#=GF AU Koala

DX4000         UGCAAUAUGAUGUAAUUGGUUAACAUUUUAGGGUCAUGACCUAAUUAUAU
#=GR DX4000 SS :((((((,,<<<<_________>>>>,<<<<<_______>>>>>,,,,<<

DX4000         ACGUUCAAAUCGUAUUAUUGCUA
#=GR DX4000 SS <<<_______>>>>>))))))::
//
# STOCKHOLM 1.0
#=GF AU Koala

DD5320         AAGAUAUUAGUAAAAUCAAUUACAUAACUUUGUCAAAGUUAAAUUAUAGA
#=GR DD5320 SS (((((((,,<<<<______>>>>,<<<<<_______>>>>>,,,,<<<<<

DD5320         UCAAUAAUCUAUAUAUCUUA
#=GR DD5320 SS _______>>>>>))))))):
//
# STOCKHOLM 1.0
#=GF AU Koala

DA4000         GGGGUUAUAGUUAAAUUUGGUAGAACGACUGCGUUGCAUGCAUUUAAUAU
#=GR DA4000 SS (((((((,,<<<___________>>>,<-<<<_______>>>->,,,,<<

DA4000         GAGUUCAAGUCUCAUUAACUCCA
#=GR DA4000 SS <<<_______>>>>>))))))):
//
# STOCKHOLM 1.0
#=GF AU Koala

DM3640         AGACACGUAGCUUAGUGGUAAAGCACUGGUCUCAUAAGCCAGCUAUCGCA
#=GR DM3640 SS (((((((,,<<<<_______>>>>,<<<<<_______>>>>>,,,,,<<-

DM3640         AGUUCGAAUCUCGCCGUGUCUA
#=GR DM3640 SS <<_______>>->>))))))):
//
# STOCKHOLM 1.0
#=GF AU Koala

DN4500         UCUUUAGUAGCUCAGCGGUUAGAGCAAAUGGCUGUUAACUAUUGGGUCGU
#=GR DN4500 SS (((((((,,<<<<________>>>>,<<<<<_______>>>>>,,,,,<<

DN4500         UGGUUCGAAUCCAACCUAGAGAG
#=GR DN4500 SS <<<_______>>>>>))))))):
//
# STOCKHOLM 1.0
#=GF AU Koala

DH5220         GCAAACAUAGUUUAACCCAAACAUUAGAUUGUGAUUCUAAAAAUAGGAGU
#=GR DH5220 SS ((-((((,,<<<<_____>>>>,<<<<<_______>>>>>,,,,<<<<<_

DH5220         UUAACCCUCCUUGUUCGCC
#=GR DH5220 SS ______>>>>>))))-)):
//
# STOCKHOLM 1.0
#=GF AU Koala

DI2760         GCAUCCAUGGCUGAAUGGUUAAAGCGCCCAACUCAUAAUUGGCGAUAUCG
#=GR DI2760 SS (((((((,,<<<__________>>>,,<<<<_______>>>>,,,,,,,<

DI2760         UAGGUUCAAUUCCUACUGGAUGCA
#=GR DI2760 SS <<<<_______>>>>>))))))):
//
# STOCKHOLM 1.0
#=GF AU Koala

DA5880         AAGGGCUUAGCUUAAUUAAAGUGGCUGAUUUGCGUUCAGUUGAUGCAGAG
#=GR DA5880 SS (((((((,,<<<<_____>>>>,<<<<<_______>>>>>,,,,<<<<<_

DA5880         UGGGGUUUUGCAGUCCUUA
#=GR DA5880 SS ______>>>>>))))))):
//
# STOCKHOLM 1.0
#=GF AU Koala

DC5281         AGCCUUAAGGUGAUUAUCAUGUCGAAUUGCAAAUUCGAAGGUGUAGAGAA
#=GR DC5281 SS (((((((,,<<<<___>>>>,<<<<<_______>>>>>,,,,<<<<<___

DC5281         UCUCCUCUACUAAGGCUU
#=GR DC5281 SS _____>>>>>))))))):
//
# STOCKHOLM 1.0
#=GF AU Koala

DS7800         GCAGUCGUGGCCGAGUGGUUAAGGCGUCUGACUCGAAAUCAGAUUCCCUC
#=GR DS7800 SS (((((((,,<<<__________>>>,<<<<<_______>>>>>,<<<<__

DS7800         UGGGAGCGUAGGUUCGAAUCCUACCGGCUGCG
#=GR DS7800 SS _>>>>,,<<<<<_______>>>>>))))))):
//
# STOCKHOLM 1.0
#=GF AU Koala

DR3040         GGGCCUGUAGCUCAGAGGAUUAGAGCACGUGGCUACGAACCACGAUGUCG
#=GR DR3040 SS ((((--(,,<<<<_________>>>>,<<<<<_______>>>>>,,,,,<

DR3040         GGGGUUCGAAUCCCUCCUAGCCCA
#=GR DR3040 SS <<<<_______>>>>>)--)))):
//
# STOCKHOLM 1.0
#=GF AU Koala

DS6745         GUGGACGUGCCGGAGUGGUUAUCGGGCAUGACUAGAAAUCAUGUGGGCUU
#=GR DS6745 SS (((((((,,<<<<________>>>>,<<<<<_______>>>>>,<<<<__

DS6745         UGCCCGCGCACGUUCGAAUCCUGCCGUUCACG
#=GR DS6745 SS _>>>>,,<<<-<_______>->>>))))))):
//
# STOCKHOLM 1.0
#=GF AU Koala

DN2920         UCCUCAGUAGCUCAGUGGUAGAGCGGUCGGCUGUUAACCGAUUGGUCGUA
#=GR DN2920 SS (((((((,,<<<<_______>>>>,<<<<<_______>>>>>,,,,,<<<

DN2920         GGUUCGUAACCUACUUGGGGAG
#=GR DN2920 SS <<_______>>>>>))))))):
//
# STOCKHOLM 1.0
#=GF AU Koala

DV5120         CAAAGUAUAGCUUAACCAAAGCCUUUCGCUUACACCGAAACAAUAUCUGU
#=GR DV5120 SS (((((((,,<<<<_____>>>>,<<<<<_______>>>>>,,,,<<<<<_

DV5120         UAAACCCGGAUUACUUUGA
#=GR DV5120 SS ______>>>>>))))))):
//
# STOCKHOLM 1.0
#=GF AU Koala

DE1140         GGCCUGUUGGUGAAGCGGUUAACACACACGGUUUUCAUCCGUGGACACAC
#=GR DE1140 SS (((((((,,<<<__________>>>,<<<<<_______>>>>>,,,,,<<

DE1140         GGGUUCGAACCCCGUACAGGCUACCA
#=GR DE1140 SS <<<_______>>>>>)))))))::::
//
# STOCKHOLM 1.0
#=GF AU Koala

DI4320         GGGCUUAUAGUUUAAUUGGUUGAAACGUACCGCUCAUAACGGUGAUAUUG
#=GR DI4320 SS (((((((,,<<<<_________>>>>,<<<<<_______>>>>>,,,,,<

DI4320         UAGGUUCGAGCCCUACUAAGCCUACCA
#=GR DI4320 SS <<<<_______>>>>>)))))))::::
//
# STOCKHOLM 1.0
#=GF AU Koala

DT2720         GCCCACUUAGCUCAGAGGUUAGAGCAUCGCAUUUGUAAUGGGAGGGUCAU
#=GR DT2720 SS (((-(((,,<<<<________>>>>,<<-<<_______>>->>,,,,,<<

DT2720         CGGUUCAAAUCCGAUAGUCGGCU
#=GR DT2720 SS <<<_______>>>>>)))-))):
//
# STOCKHOLM 1.0
#=GF AU Koala

DG9991         GCAUUGGUGGUUCAGUGGUAGAAUUCUCGCCUCCCACGCGGGAGACCCGG
#=GR DG9991 SS (((((((,,<<<<_______>>>>,<<<<<_______>>>>>,,,,<<<<

DG9991         GUUCAAUUCCCGGCCAAUGCA
#=GR DG9991 SS <_______>>>>>))))))):
//
# STOCKHOLM 1.0
#=GF AU Koala

DF5970         GUUCAUGUAGCUUAAAACCAAAGCAAGGCAUUGAAAAUGCCUAGAUGAGU
#=GR DF5970 SS (((-(((,,<<<<_______>>>>,<<<<<_______>>>>>,,,,<<<<

DF5970         AUAUUAACUCCAUAAACA
#=GR DF5970 SS ______>>>>)))-))):
//
# STOCKHOLM 1.0
#=GF AU Koala

DP1260         CGGAAAGUAGCUUAGCUUGGUAGAGCACUCGGUUUGGGACCGAGGGGUCG
#=GR DP1260 SS (((((((,,<<<<_________>>>>,<<<<<_______>>>>>,,,,,<

DP1260         CAGGUUCGAAUCCUGUCUUUCCGACCA
#=GR DP1260 SS <<<<_______>>>>>)))))))::::
//
# STOCKHOLM 1.0
#=GF AU Koala

DI2440         GGGCUAUUAGCUCAGUUGGUUAGAGCGUUGCUUUGAUAAGGCAAAAGUCG
#=GR DI2440 SS (((((((,,<<<<_________>>>>,<<<<<_______>>>>>,,,,,<

DI2440         AAAGUUCAAAUCUUUCAUAGCCCA
#=GR DI2440 SS <<<<_______>>>>>))))))):
//
# STOCKHOLM 1.0
#=GF AU Koala

DC2920         GGCGACAUGGCCGAGUGGUAAGGCAGAGGACUGCAAAUCCUUUUUUCCCC
#=GR DC2920 SS (((((((,,<<<_________>>>,<<<<<_______>>>>>,,,,,<<<

DC2920         AGUUCAAAUCCGGGUGUCGCCU
#=GR DC2920 SS -<_______>->>>))))))):
//
# STOCKHOLM 1.0
#=GF AU Koala

DQ6051         GGGCGUGUAGCUCAGUGGUAGAGCGCCCUGUUUUGCAUACGGAGGCCUAG
#=GR DQ6051 SS (((((-(,,<<<<_______>>>>,<<-<<_______>>->>,,,,,<<<

DQ6051         GGUUCAAACCCCUACUCGUCCA
#=GR DQ6051 SS <<_______>>>>>)-))))):
//
# STOCKHOLM 1.0
#=GF AU Koala

DQ4440         UGGAGUAUAGCCAAGUGGUAAGGCAUCGGUUUUUGGUAUCGGCAUGCAAA
#=GR DQ4440 SS (((((((,,<<<_________>>>,<<<<<_______>>>>>,,,,,<<<

DQ4440         GGUUCGAAUCCUUUUACUCCAG
#=GR DQ4440 SS <<_______>>>>>))))))):
//
# STOCKHOLM 1.0
#=GF AU Koala

DL1750         GCGGAAGUGGCGGAAUUGGUAGACGCACUAGAUUUAGGUUCAUGCGCCUG
#=GR DL1750 SS (((((((,,<<<___________>>>,<--<<_______>>-->,<<<<_

DL1750         UAAGGUGUGAGAGUUCAAGUCUCUCCUUCCGCACCA
#=GR DL1750 SS __>>>>,,<<<<<_______>>>>>)))))))::::
//
# STOCKHOLM 1.0
#=GF AU Koala

DV4080         AGGAUAUUAGCUUAAUUGGUAUAGCAUUCGUUUUACACACGAAAGAUUAU
#=GR DV4080 SS ((((-((,,<<<__________>>>,<<<<<_______>>>>>,,,,,<<

DV4080         AGGUUCGAAUCCUAUAUUUCCUA
#=GR DV4080 SS <<<_______>>>>>))-)))):
//
# STOCKHOLM 1.0
#=GF AU Koala

DS4081         GGAAAAUUCACCAUAGGUAAGGUAAAUUAUUUGCUAUGUAAUUGAAUUUA
#=GR DS4081 SS (((((((,,<<<________>>>,,<<<<<_______>>>>>,<<<<___

DS4081         UUAUUCUUAUGAGUUCGAAUCUCAUAUUUUCCG
#=GR DS4081 SS __>>>>,,<<<<<_______>>>>>))))))):
//
# STOCKHOLM 1.0
#=GF AU Koala

DI2180         GGGCUAUUAGCUCAGUUGGUUAGAGCGCACCCCUGAUAAGGGUGAGGCCC
#=GR DI2180 SS (((((((,,<<<<_________>>>>,<<<<<_______>>>>>,,,,,<

DI2180         CUGGUUCGAAUCCAGGAUGGCCCA
#=GR DI2180 SS <<<<_______>>>>>))))))):
//
# STOCKHOLM 1.0
#=GF AU Koala

DH1230         GCGGUUGUGGCGAAGUGGUUAACGCAUCGGCUUGUGGCGCCGACACUCGG
#=GR DH1230 SS (((((((,,<<<__________>>>,<<<<<_______>>>>>,,,,,<<

DH1230         GGGUUCAAUUCCCCUCGGCCGCCCCA
#=GR DH1230 SS <<<_______>>>>>)))))))::::
//
# STOCKHOLM 1.0
#=GF AU Koala

DL4030         GCUACUUUGGUGGAAUCGGUAGACACGACGCACUUAAAAUGCGUUACUUA
#=GR DL4030 SS (((((((,,<<<___________>>>,<<<<<_______>>>>>,<<<<_

DL4030         UAAGUAUAAAAGUUCAAGUCUUUUAAGUAGCA
#=GR DL4030 SS _>>>>,,<<<<<_______>>>>>))))))):
//
# STOCKHOLM 1.0
#=GF AU Koala

DC2700         GGCGGCAUGGCCAAGCGGUAAGGCAGGGGACUGCAAAUCCUUUAUCCCCA
#=GR DC2700 SS (((((((,,<<<_________>>>,<<<<<_______>>>>>,,,,<<<<

DC2700         GUUCAAAUCUGGGUGCCGCCU
#=GR DC2700 SS <_______>>>>>))))))):
//
# STOCKHOLM 1.0
#=GF AU Koala

DH5800         GUAAAUAUAGUUUAACCAAAACAUCAGAUUGUGAAUCUGAUAACAGAGGC
#=GR DH5800 SS (((((((,,<<<<_____>>>>,<<<<<_______>>>>>,,,,<<-<<_

DH5800         UCACAACCCCUUAUUUACC
#=GR DH5800 SS ______>>->>))))))):
//
# STOCKHOLM 1.0
#=GF AU Koala

DI6320         GGUCGCAUAUGUAGUCGGUUAUCAUGUCGAUCUAAUAAGUCGAAUGUCGC
#=GR DI6320 SS (((((((,<<<___________>>>,<<<<<_______>>>>>,,,,,<<

DI6320         CGGUUCGAACCCGGCUGUGACCA
#=GR DI6320 SS <<<_______>>>>>))))))):
//
# STOCKHOLM 1.0
#=GF AU Koala

DC8101         GCGGGUAUAGCUCAGGGGUAGAAUAUUUGACUGCAGAUCAAGAGGUCCCU
#=GR DC8101 SS (-(((((,,<-<<_______>>->,<<<<<_______>>>>>,,,,,<<<

DC8101         UGUUCGAAUUCAGGUGCCCUCU
#=GR DC8101 SS -<_______>->>>)))))-):
//
# STOCKHOLM 1.0
#=GF AU Koala

DR2600         GGGUUUGUAGCUCAGAGGAUUAGAGCACGUGGCUACGAACCACGGUGUCG
#=GR DR2600 SS ((((--(,,<<<<_________>>>>,<<<<<_______>>>>>,,,,,<

DR2600         GGGGUUCGAAUCCCUCCUUGCCCA
#=GR DR2600 SS <<<<_______>>>>>)--)))):
//
# STOCKHOLM 1.0
#=GF AU Koala

DX3720         GCAGCAAGGGUGGUCUCAACCUGGGUUCAUUCCCCAGCUAAUAAAGUUCG
#=GR DX3720 SS ((-((-(,,,<<<__>>>,,<<<<<_______>>>>>,,,,<<<<<____

DX3720         AUUCUUUGUAGCGGCU
#=GR DX3720 SS ___>>>>>)-))-)):
//
# STOCKHOLM 1.0
#=GF AU Koala

DN1351         UCCUCCGUAGCUCAAUUGGCAGAGCAGCCGGCUGUUAACCGGCAGGUUAC
#=GR DN1351 SS (((((((,,<<<<________>>>>,<<<<<_______>>>>>,,,,,<<

DN1351         UGGUUCGAGUCCAGUCGGGGGAG
#=GR DN1351 SS <<<_______>>>>>))))))):
//
# STOCKHOLM 1.0
#=GF AU Koala

DR1660         GCGCCCGUAGCUCAGCUGGAUAGAGCGCUGCCCUCCGGAGGCAGAGGUCU
#=GR DR1660 SS (((((((,,<<<<_________>>>>,<<<<<_______>>>>>,,,,,,

DR1660         CAGGUUCGAAUCCUGUCGGGCGCGCCA
#=GR DR1660 SS <<<<_______>>>>,)))))))::::
//
# STOCKHOLM 1.0
#=GF AU Koala

DK0740         GGGCCCGUAGCUUAGUCUGGUAGAGCGCCUGGCUUUUAAUCAGGCGGUCG
#=GR DK0740 SS (((((((,,<<<<_________>>>>,<<<<<_______>>>>>,,,,,<

DK0740         AGGGUUCGAAUCCCUUCGGGCCCG
#=GR DK0740 SS <<<<_______>>>>>))))))):
//
# STOCKHOLM 1.0
#=GF AU Koala

DM0960         GCCGGGGUCGCCUAGCCUGGUCAAGGGCGCCGGACUCAUAAUCCGGUCUU
#=GR DM0960 SS (((((((,,<<<<___________>>>>,<<<<<_______>>>>>,,,,

DM0960         CCCGGGUUCGAAUCCCGGCCCCGGCACCA
#=GR DM0960 SS ,<<<<<_______>>>>>)))))))::::
//
# STOCKHOLM 1.0
#=GF AU Koala

DD4500         GGGGAAAUAGCUUAGUGGUUUAUAGCGCUGGUCUGUCAAGCCAGAAGUCG
#=GR DD4500 SS (((((((,,<<<___________>>>,<<<<<_______>>>>>,,,,,<

DD4500         CGGGUUCAAAUCCCGUUUUUCCCG
#=GR DD4500 SS <<<<_______>>>>>))))))):
//
# STOCKHOLM 1.0
#=GF AU Koala

DN1660         UCCUCUGUAGUUCAGUCGGUAGAACGGCGGACUGUUAAUCCGUAUGUCAC
#=GR DN1660 SS (((((((,,<<<<________>>>>,<<<<<_______>>>>>,,,,,<<

DN1660         UGGUUCGAGUCCAGUCAGAGGAGCCA
#=GR DN1660 SS <<<_______>>>>>)))))))::::
//
# STOCKHOLM 1.0
#=GF AU Koala

DS4360         GGAGAGAUGGCCGAGUGGUUUAAGGCGUAGCAUUGGAACUGCUAUGUAGG
#=GR DS4360 SS (((((((,,<<<___________>>>,<<<<<_______>>>>>,<<<<<

DS4360         CUUUUGUUUACCGAGGGUUCGAAUCCCUCUCUUUCCG
#=GR DS4360 SS <____>>>>>>,<<<<<_______>>>>>))))))):
//
# STOCKHOLM 1.0
#=GF AU Koala

DS5040         GGAGAAGUGGCAGAUAGAAAUGCAUGCGGCUUGAAACCGUUGGAUAGAGG
#=GR DS5040 SS (((((((,,<<<________>>>,,<<<<_______>>>>,,,,,<<<<<

DS5040         UUGAAUUCCUCUCUUCUCUU
#=GR DS5040 SS _______>>>>>))))))):
//
# STOCKHOLM 1.0
#=GF AU Koala

DT4080         GUUAUAUUAGCUCAAUUGGUAGAGCAUUCGUUUUGUAAUCGAAAGGUUUG
#=GR DT4080 SS (((((((,,<<<<________>>>>,<<<<_________>>>>,,,,,<<

DT4080         GGGUUCAAAUCCCUAAUAUAACA
#=GR DT4080 SS <<<_______>>>>>))))))):
//
# STOCKHOLM 1.0
#=GF AU Koala

DT0680         GCCUCGGUAGCUCAGCUGGUAGAGCGCGAGACUUGUAAUCUCGUGGUCGC
#=GR DT0680 SS (((((((,,<<<<________>>>>,<<<<<_______>>>>>,,,,,<<

DT0680         GGGUUCAAAUCCCGCCCGAGGCU
#=GR DT0680 SS <<<_______>>>>>))))))):
//
# STOCKHOLM 1.0
#=GF AU Koala

DT3200         GCCCUUUUAACUCAGUGGUAGAGUAACGCCAUGGUAAGGCGUAAGUCGUC
#=GR DT3200 SS (((((((,,<<<<_______>>>>,<<<<<_______>>>>>,,,,,<<<

DT3200         GGUUCAAAUCCGAUAAAGGGCU
#=GR DT3200 SS <<_______>>>>>))))))):
//
# STOCKHOLM 1.0
#=GF AU Koala

DT6280         GCUUCUAUGGCCAAGUUGGUAAGGCGCCACACUAGUAAUGUGGAGAUCAU
#=GR DT6280 SS (((((((,,<<<__________>>>,<<<<<_______>>>>>,,,,,<<

DT6280         CGGUUCAAAUCCGAUUGGAAGCA
#=GR DT6280 SS <<<_______>>>>>))))))):
//
# STOCKHOLM 1.0
#=GF AU Koala

DF1180         GGUCGUGUAGCUCAGUCGGUAGAGCAGCAGACUGAAGCUCUGCGUGUCGG
#=GR DF1180 SS (((((((,,<<<<________>>>>,<<<<<_______>>>>>,,,,,<<

DF1180         CGGUUCAAUUCCGUCCACGACCACCA
#=GR DF1180 SS <<<_______>>>>>)))))))::::
//
# STOCKHOLM 1.0
#=GF AU Koala

DP5320         CAAGAAGUAGUUUAAUUAGAAUACCAGCUUUGGGUGCUGGUGGUGGGGAG
#=GR DP5320 SS (((((((,,<<<<_____>>>>,<<<<<_______>>>>>,,,,<<<<<_

DP5320         UAGCUCCUUCUUCUUGA
#=GR DP5320 SS ____>>>>>))))))):
//
# STOCKHOLM 1.0
#=GF AU Koala

DF7740         GCCGAAAUAGCUCAGUUGGGAGAGCGUUAGACUGAAGAUCUAAAGGUCCC
#=GR DF7740 SS (((((((,,<<<<________>>>>,<<<<<_______>>>>>,,,,,<<

DF7740         CGGUUCAAUCCCGGGUUUCGGCA
#=GR DF7740 SS <<<_______>>>>>))))))):
//
# STOCKHOLM 1.0
#=GF AU Koala

DR3320         GGGCCUGUAGCUCAGAGGAUUAGAGCACGUGGCUACGAACCACGGUGUCG
#=GR DR3320 SS ((((--(,,<<<<_________>>>>,<<<<<_______>>>>>,,,,,<

DR3320         GGGGUUCGAAUCCCUCCUCGCCCA
#=GR DR3320 SS <<<<_______>>>>>)--)))):
//
# STOCKHOLM 1.0
#=GF AU Koala

DF7920         GCCGAAAUAGCUCAGUUGGGAGAGCGUUAGACUGAAGAUCUAAAGGUCCC
#=GR DF7920 SS (((((((,,<<<<________>>>>,<<<<<_______>>>>>,,,,,<<

DF7920         UGGUUCGAUCCCGGGUUUCGGCA
#=GR DF7920 SS <<<_______>>>>>))))))):
//
# STOCKHOLM 1.0
#=GF AU Koala

DL1700         GCGAAGGUGGCGGAAUUGGUAGACGCGCUAGCUUCAGGUGUUAGUGUCCU
#=GR DL1700 SS ((((-((,,<<<___________>>>,<<<<<_______>>>>>,<<<<_

DL1700         UACGGACGUGGGGGUUCAAGUCCCCCCCCUCGCACCA
#=GR DL1700 SS ___>>>>,,<<<<<_______>>>>>))-))))::::
//
# STOCKHOLM 1.0
#=GF AU Koala

DP0660         GGGCCUGUGGGGUAGCCUGGUCCAUCCUUUGGGAUUUGGGAUCCUGAGAC
#=GR DP0660 SS (((((((,,<<<_____________>>>,<<<<<_______>>>>>,,,,

DP0660         CCCAGUUCAAAUCUGGGCAGGCCCACCA
#=GR DP0660 SS <<<<<_______>>>>>)))))))::::
//
# STOCKHOLM 1.0
#=GF AU Koala

DT1662         GCCGACUUAGCUCAGUAGGUAGAGCAACUGACUUGUAAUCAGUAGGUCAC
#=GR DT1662 SS (((((-(,,<<<<________>>>>,<<<<<_______>>>>>,,,,,<<

DT1662         CAGUUCGAUUCCGGUAUUCGGCACCA
#=GR DT1662 SS <-<_______>->>>)-)))))::::
//
# STOCKHOLM 1.0
#=GF AU Koala

DL4701         CACAAGCUGGCAGACAUAAUGCAUACGAUUUAAGCUCGUCUUAUAAGAUC
#=GR DL4701 SS (((((((,,<<<_______>>>,,<<<<_______>>>>,,,,,<<<<__

DL4701         AUAUUCUUGUUUGUGU
#=GR DL4701 SS ____>>>>))))))):
//
# STOCKHOLM 1.0
#=GF AU Koala

DG2600         GCGGGUAUAGUUUAAUGGUAAAAUUCCUCCUUGCCAAGGAGAAUAUGCGG
#=GR DG2600 SS (((((((,,<<<<_______>>>>,,<<<<_______>>>>,,,,,<<<<

DG2600         GUUCGAUUCCCGCUACCCGCC
#=GR DG2600 SS <_______>>>>>))))))):
//
# STOCKHOLM 1.0
#=GF AU Koala

DI2920         GGGCUAUUAGCUCAGUGGUAGAGCGCGCCCCUGAUACGGGCGAGGUCUCU
#=GR DI2920 SS (((((((,,<<<<_______>>>>,<<<<<_______>>>>>,,,,,<<<

DI2920         GGUUCAAGUCCAGGAUGGCCCA
#=GR DI2920 SS <<_______>>>>>))))))):
//
# STOCKHOLM 1.0
#=GF AU Koala

DD2680         GGGAUUGUAGUUCAAUUGGUCAGAGCACCGCCCUGUCAAGGCGGAAGCUG
#=GR DD2680 SS (((((((,,<<<<_________>>>>,<<<<<_______>>>>>,,,,,<

DD2680         CGGGUUCGAGCCCCGUCAGUCCCG
#=GR DD2680 SS <<<<_______>>>>>))))))):
//
# STOCKHOLM 1.0
#=GF AU Koala

DW2440         ACGUCCUUAGUUCAGUCGGUAGAACGCAGGUUUCCAAAACCUGAUGUCGU
#=GR DW2440 SS (((((((,,<<<<________>>>>,<<<<<_______>>>>>,,,,,<<

DW2440         GGGUUCAAUUCCUACAGGGCGUG
#=GR DW2440 SS <<<_______>>>>>))))))):
//
# STOCKHOLM 1.0
#=GF AU Koala

DD5040         AGAGGUCUAGUUAAAAUAUAACUUUGGGUUGUCAGGCCAAAAUUGCUGGU
#=GR DD5040 SS (((((((,,<<<<_____>>>>,<<<<_________>>>>,,,,<<<<<_

DD5040         UAAAUUCCAGCGGCUUCUG
#=GR DD5040 SS ______>>>>>))))))):
//
# STOCKHOLM 1.0
#=GF AU Koala

DN7920         GUCUCUGUGGCGCAAUCGGUUAGCGCGUUCGGCUGUUAACCGAAAGGUUG
#=GR DN7920 SS (((((((,,<<<<_________>>>>,<<<<<_______>>>>>,,,,,<

DN7920         GUGGUUCGAGCCCACCCAGGGACG
#=GR DN7920 SS <<<<_______>>>>>))))))):
//
# STOCKHOLM 1.0
#=GF AU Koala

DC6280         GCUCGUAUGGCGCAGUGGUAGCGCAGCAGAUUGCAAAUCUGUUGGUCCUU
#=GR DC6280 SS (((((((,,<<<<_______>>>>,<<<<<_______>>>>>,,,,,<<<

DC6280         AGUUCGAUCCUGAGUGCGAGCU
#=GR DC6280 SS <<_______>>>>>))))))):
//
# STOCKHOLM 1.0
#=GF AU Koala

DM2920         ACCUACUUAACUCAGUGGUUAGAGUACUGCUUUCAUACGGCGGGAGUCAU
#=GR DM2920 SS (((((((,,<<<<________>>>>,<<<<<_______>>>>>,,,,,<<

DM2920         UGGUUCAAAUCCAAUAGUAGGUA
#=GR DM2920 SS <<<_______>>>>>))))))):
//
# STOCKHOLM 1.0
#=GF AU Koala

DI1141         CGGAAUAUAGCUCAGCUGGUUAGAGCAUUCCGCUGAUAACGGAGAGGUCG
#=GR DI1141 SS (((((((,,<<<<_________>>>>,<<<<<_______>>>>>,,,,,<

DI1141         UUGGUUCAAGUCCAAUUAUUCCGACCA
#=GR DI1141 SS <<<<_______>>>>>)))))))::::
//
# STOCKHOLM 1.0
#=GF AU Koala

DL4880         UCUAAUAUGGCAGAUUAGUGCAAUGGAUUUAAGCUCCAUAUAUAAAGUAU
#=GR DL4880 SS (((((((,,<<<______>>>,<<<<<_______>>>>>,,,,<<<<<__

DL4880         UUUACUUUUAUUAGAA
#=GR DL4880 SS ___>>>>>))))))):
//
# STOCKHOLM 1.0
#=GF AU Koala

DH4080         GCUAAAUAUAUUUCAAUGGUUAGCAAAAUACGCUUGUGGUGCGUUAAAUC
#=GR DH4080 SS ::((((((,,<<<___________>>>,,<<<<_______>>>>,,,,,<

DH4080         UAAGUUCGAUUCUUAGUAUUUACC
#=GR DH4080 SS <<<<_______>>>>>))))))::
//
# STOCKHOLM 1.0
#=GF AU Koala

DF2700         GUCAGGAUAGCUCAGUUGGUAGAGCAGAGGACUGAAAAUCCUCGUGUCAC
#=GR DF2700 SS (((((((,,<<<<________>>>>,<<<<<_______>>>>>,,,,,<<

DF2700         CAGUUCAAAUCUGGUUCCUGGCA
#=GR DF2700 SS <<<_______>>>>>))))))):
//
# STOCKHOLM 1.0
#=GF AU Koala

DP1540         CGGGAAGUAGCUCAGCUUGGUAGAGCACAUGGUUUGGGACCAUGGGGUCG
#=GR DP1540 SS (((((((,,<<<<_________>>>>,<<<<<_______>>>>>,,,,,<

DP1540         CAGGUUCGAAUCCUGUCUUCCCGACCA
#=GR DP1540 SS <<<<_______>>>>>)))))))::::
//
# STOCKHOLM 1.0
#=GF AU Koala

DA0261         GGGCGAAUAGUGUCAGCGGGAGCACACCAGACUUGCAAUCUGGUAGGGAG
#=GR DA0261 SS (((((((,,<<<<________>>>>,<<<<<_______>>>>>,,,,<<<

DA0261         GGUUCGAGUCCCUCUUUGUCCACCA
#=GR DA0261 SS <<_______>>>>>)))))))::::
//
# STOCKHOLM 1.0
#=GF AU Koala

DV4071         AAGGGAUUUGCUUAAUUGGUAUAGCAUUUGUUUUACACACAAAAUGUAUA
#=GR DV4071 SS (((((((,,<<<__________>>>,<<<<<_______>>>>>,,,,,,<

DV4071         UAGGUUCGAGUCCUAUAUUCCUUA
#=GR DV4071 SS <<<<_______>>>>>))))))):
//
# STOCKHOLM 1.0
#=GF AU Koala

DH4480         GGCGGAUGUAGCCAAGUGGAUCAAGGCAGUGGAUUGUGAAUCCACCAUGC
#=GR DH4480 SS :(((((((,,<<<___________>>>,<<<<<_______>>>>>,,,,,

DH4480         GCGGGUUCAAUUCCCGUCGUUCGCC
#=GR DH4480 SS <<<<<_______>>>>>))))))):
//
# STOCKHOLM 1.0
#=GF AU Koala

DR1230         GUCCGAAUAGCUCAGCUGGAUAGAGCAAUAGCCUUCUAAGCUAUCGGUCG
#=GR DR1230 SS (((((((,,<<<<_________>>>>,<<<<<_______>>>>>,,,,,<

DR1230         GGGGUUCGAAUCCCUCUUCGGACGCCA
#=GR DR1230 SS <<<<_______>>>>>)))))))::::
//
# STOCKHOLM 1.0
#=GF AU Koala

DX4440         AGCGGGGUAGAGGAAUUGGUCAACUCAUCAGGCUCAUGACCUGAAGACUG
#=GR DX4440 SS :((((((,,<<<___________>>>,<<<<<_______>>>>>,,,,,<

DX4440         CAGGUUCGAAUCCUGUCCCCGCCU
#=GR DX4440 SS <<<<_______>>>>>))))))::
//
# STOCKHOLM 1.0
#=GF AU Koala

DD0260         GCGACCGGGGCUGGCUUGGUAAUGGUACUCCCCUGUCACGGGAGAGAAUG
#=GR DD0260 SS (((((((,,<<<<_________>>>>,<<<<<_______>>>>>,,,,,<

DD0260         UGGGUUCAAAUCCCAUCGGUCGCGCCA
#=GR DD0260 SS <<<<_______>>>>>)))))))::::
//
# STOCKHOLM 1.0
#=GF AU Koala

DR5360         UGGUACUUAGUUUAAAAUAAAAUAAAUGAUUUCGACUCAUUAGAUUAUGA
#=GR DR5360 SS (((((-(,,<<<<______>>>>,<<<<<_______>>>>>,,,,<<<<<

DR5360         UUUAAUUCAUAAUUACCAA
#=GR DR5360 SS ______>>>>>)-))))):
//
# STOCKHOLM 1.0
#=GF AU Koala

DV1661         GCGUCCGUAGCUCAGUUGGUUAGAGCACCACCUUGACAUGGUGGGGGUCG
#=GR DV1661 SS (((((((,,<<<<_________>>>>,<<<<<_______>>>>>,,,,,<

DV1661         GUGGUUCGAGUCCACUCGGACGCACCA
#=GR DV1661 SS <<<<_______>>>>>)))))))::::
//
# STOCKHOLM 1.0
#=GF AU Koala

DY9990         CCUUCGAUAGCUCAGCUGGUAGAGCGGAGGACUGUAGAUCCUUAGGUCGC
#=GR DY9990 SS (((((((,,<<<<________>>>>,<<<<<_______>>>>>,,,,,<<

DY9990         UGGUUCAAUUCCGGCUCGAAGGA
#=GR DY9990 SS <<<_______>>>>>))))))):
//
# STOCKHOLM 1.0
#=GF AU Koala

DP5040         CAAAGAAUAGUUUAAGAAAAACAACAGCUUUGGGAGUUGUAGACGUAAGU
#=GR DP5040 SS (((((((,,<<<<_____>>>>,<<<<<_______>>>>>,,,,<<<<<_

DP5040         GAAAACCUUACUUCUUUGA
#=GR DP5040 SS ______>>>>>))))))):
//
# STOCKHOLM 1.0
#=GF AU Koala

DL1542         GCCGGGGUGGUGGAAUUGGCAGACACACAGGACUUAAAAUCCUGCGGUAG
#=GR DL1542 SS (((((((,,<<<___________>>>,<<<<<_______>>>>>,<<<<<

DL1542         GUGACUACCGUGCCGGUUCAAGUCCGGCCCUCGGCACCA
#=GR DL1542 SS ____>>>>>,,<<<<<_______>>>>>)))))))::::
//
# STOCKHOLM 1.0
#=GF AU Koala

DI2921         GCAUCCAUGGCUGAAUGGUUAAAGCGCCCAACUCAUAAUUGGCGAAUUCG
#=GR DI2921 SS (((((((,,<<<__________>>>,<<<<<_______>>>>->,,,,,<

DI2921         UAGGUUCAAUUCCUACUGGAUGCA
#=GR DI2921 SS <<<<_______>>>>>))))))):
//
# STOCKHOLM 1.0
#=GF AU Koala

DY2700         GGGUCGAUGCCCGAGCGGUUAAUGGGGACGGACUGUAAAUUCGUUGACAA
#=GR DY2700 SS (((((((,,<<<<_________>>>>,<<<<<_______>>>>>,<<<<_

DY2700         UAUGUCUACGCUGGUUCAAAUCCAGCUCGGCCCA
#=GR DY2700 SS __>>>>,,,<<<<<_______>>>>>))))))):
//
# STOCKHOLM 1.0
#=GF AU Koala

DW4880         AAGGCUUUAAGUUAACUAAACUAAUAGCCUUCAAAGCUGUAAAUAAAGGG
#=GR DW4880 SS (((((((,,<<<<_____>>>>,<<<<<_______>>>>>,,,,<<<<<_

DW4880         UAUUCCUUUAAGUCUUA
#=GR DW4880 SS ____>>>>>))))))):
//
# STOCKHOLM 1.0
#=GF AU Koala

DS0261         GGAAAAGCAAAUAGACUGGCGACUAAACCCGAUUGGAAAUCGGUUGAGUA
#=GR DS0261 SS (((((((,,,,<<<________>>>,,,<<<<_______>>>>,,<-<<<

DS0261         AUAGCAAUAUUGCCUUAUGGGUUCAACUCCCAUCUUUUCCGCCA
#=GR DS0261 SS <<______>>>>>->,<<<<<_______>>>>>)))))))::::
//
# STOCKHOLM 1.0
#=GF AU Koala

DL5360         GUUAAGGUGGCAGAGCCCGGUAAUUGCAUAAAACUUAAACUUUUAUAUCC
#=GR DL5360 SS (((((((,,<<<<__________>>>>,<<<<<_______>>>>>,,,,,

DL5360         AGAGAUUCAAAUCCUCUCCUUAACA
#=GR DL5360 SS <<<<_________>>>>))))))):
//
# STOCKHOLM 1.0
#=GF AU Koala

DH0260         GUGGCUAUAUCAUAAUUGGUUAAUGGUCCUGAUUGUGAAUCAGGCCUAUG
#=GR DH0260 SS (((((((,,<<<<_________>>>>,<<<<<_______>>>>>,,,,,<

DH0260         UGGAUUCGAAUUCCACUAGCCACCCCA
#=GR DH0260 SS <<<<_______>>>>>)))))))::::
//
# STOCKHOLM 1.0
#=GF AU Koala

DL5081         CUAAAGUAGCAAAGUGGUUAAUGCAGAAGGCCUAAAACUUUCCUAUCAAG
#=GR DL5081 SS ((((((,,<<<__________>>>,<<<<<_______>>>>>,,,,,<<<

DL5081         GGUUCAACUCCUUUCUUUAGC
#=GR DL5081 SS <<______>>>>>,)))))):
//
# STOCKHOLM 1.0
#=GF AU Koala

DD2600         GGGAUUGUAGUUCAAUUGGUUAGAGUACCGCCCUGUCAAGACGGAAGUUG
#=GR DD2600 SS (((((((,,<<<<_________>>>>,<<<-<_______>->>>,,,,,<

DD2600         CGGGUUCGAGCCCCGUCAAUCCCG
#=GR DD2600 SS <<<<_______>>>>>))))))):
//
# STOCKHOLM 1.0
#=GF AU Koala

DL3881         AUGGGUAUGCUGAAAUAAGGUAAACAGGUUCCGCUUAGGACGGAAUAGUC
#=GR DL3881 SS (((((((,,<<<____________>>>,<<<<<_______>>>>>,<<<_

DL3881         AAACUUUGCAAGUUCAAGUCUUGUUACCCGUA
#=GR DL3881 SS __>>>,,<<<<<_______>>>>>))))))):
//
# STOCKHOLM 1.0
#=GF AU Koala

DS4000         GGAAAAUUAACUAUAGGUAAAGUGGAUUAUUUGCUAAGUAAUUGAAUUGU
#=GR DS4000 SS (((((((,,<<<________>>>,,<<<<<_______>>>>>,<<<<<__

DS4000         AAAUUCUUAUGAGUUCGAAUCUCAUAUUUUCCG
#=GR DS4000 SS _>>>>>,,<<<<<_______>>>>>))))))):
//
# STOCKHOLM 1.0
#=GF AU Koala

DH1660         GGUGGCUAUAGCUCAGUUGGUAGAGCCCUGGAUUGUGAUUCCAGUUGUCG
#=GR DH1660 SS :(((((((,,<<<<________>>>>,<<<<<_______>>>>>,,,,,<

DH1660         UGGGUUCGAAUCCCAUUAGCCACCCCA
#=GR DH1660 SS <<<<_______>>>>>)))))))::::
//
# STOCKHOLM 1.0
#=GF AU Koala

DR1661         GCGCCCUUAGCUCAGUUGGAUAGAGCAACGACCUUCUAAGUCGUGGGCCG
#=GR DR1661 SS (((((((,,<<<<_________>>>>,<<<<<_______>>>>>,,,,,<

DR1661         CAGGUUCGAAUCCUGCAGGGCGCGCCA
#=GR DR1661 SS <<<<_______>>>>>)))))))::::
//
# STOCKHOLM 1.0
#=GF AU Koala

DT2701         GCCCUUUUAACUCAGUGGUAGAGUAAUGCCAUGGUAAGGCAUAAGUCAUC
#=GR DT2701 SS (((((((,,<<<<_______>>>>,<<<<<_______>>>>>,,,,,<<<

DT2701         GGUUCAAAUCCGAUAAAGGGCU
#=GR DT2701 SS <<_______>>>>>))))))):
//
# STOCKHOLM 1.0
#=GF AU Koala

DN3200         UCCCCAGUAGCUCAGUGGUAGAGCGGUCGGCUGUUAACCGAUUGGUCGUA
#=GR DN3200 SS (((((((,,<<<<_______>>>>,<<<<<_______>>>>>,,,,,<<<

DN3200         GGUUCAAAUCCUAUUUGGGGAG
#=GR DN3200 SS <<_______>>>>>))))))):
//
# STOCKHOLM 1.0
#=GF AU Koala

DH4040         GGUGAUUGUAAUUCAAUGGUAGAAUGCUUAUUUGUGGCAUAAGAAGUUCU
#=GR DH4040 SS :(((((((,,<<<<_______>>>>,<<<<<_______>>>>>,,,,,<<

DH4040         UGGUUCGAUUCCAAGUAAUCACC
#=GR DH4040 SS <<<_______>>>>>))))))):
//
# STOCKHOLM 1.0
#=GF AU Koala

DW3770         AGGGGAGUAGUUCAACGGAAAAACUUUAGUCUUCAAAACUGACAUCGUGG
#=GR DW3770 SS (((((((,,<<<_________>>>,<<<<<_______>>>>>,,,,<<<<

DW3770         GUUCGACUCCCGCCUCCCUUG
#=GR DW3770 SS <_______>>>>>))))))):
//
# STOCKHOLM 1.0
#=GF AU Koala

DD6900         GUCGUUGUAGUAUAGUGGUAAGUAUUCCCGCCUGUCACGCGGGUGACCCG
#=GR DD6900 SS (((((((,,<<<<________>>>>,<<<<<_______>>>>>,,,,<<<

DD6900         GGUUCGAUCCCCGGCAACGGCG
#=GR DD6900 SS <<_______>>>>>))))))):
//
# STOCKHOLM 1.0
#=GF AU Koala

DW5040         AAGAGCUUAAGUUAAAUAAACUGAAAGCCUUCAAAGCUUUUUAUAAGAAU
#=GR DW5040 SS (((((((,,<<<<_____>>>>,<<<<<_______>>>>>,,,,<<<<<_

DW5040         GGAAACUUCUUAGCUCUUG
#=GR DW5040 SS ______>>>>>))))))):
//
# STOCKHOLM 1.0
#=GF AU Koala

DH1140         GGCGUAGGUGGUGAAGUGGUUAACACAUCAGGUUGUGGCUCUGACAUACG
#=GR DH1140 SS :(((((((,,<<<__________>>>,<<<<<_______>>>>>,,,,,<

DH1140         CGGGUUCGAUCCCCGUUCUACGCCCCA
#=GR DH1140 SS <<<<_______>>>>>)))))))::::
//
# STOCKHOLM 1.0
#=GF AU Koala

DF5980         GUUGAUGUAGCUUAAAACCAAAGCAAGGCGCUGAAAAUGCCUAGAUGAGU
#=GR DF5980 SS (((-(((,,<<<<_______>>>>,<<<<<_______>>>>>,,,,<<<<

DF5980         AUAUGAACUCCAUAAACA
#=GR DF5980 SS ______>>>>)))-))):
//
# STOCKHOLM 1.0
#=GF AU Koala

DF5280         GUUAAUGUAGCUUAUAAUAAAGCAAAGCACUGAAAAUGCUUAGAUGGAUU
#=GR DF5280 SS (((-(((,,<<<<______>>>>,<<<<<_______>>>>>,,,,<<<<_

DF5280         CAAAAAUCCCAUAAACA
#=GR DF5280 SS _____>>>>)))-))):
//
# STOCKHOLM 1.0
#=GF AU Koala

DH5100         GUAGAUUUAGUUUAACCAAGACAUUAGAUUGUGAUUCUAAAAAUAGAGGU
#=GR DH5100 SS ((-((((,,<<<<_____>>>>,<<<<<_______>>>>>,,,,<<<<<_

DH5100         UAAACCCCUCUAAUCCACC
#=GR DH5100 SS ______>>>>>))))-)):
//
# STOCKHOLM 1.0
#=GF AU Koala

DL0260         GGGGCUAUGCUGGAACUGGUAGACAAUACGGCCUUAGAUUCCGUAGCUUA
#=GR DL0260 SS (((((((,,,<<___________>>,,<<<<_________>>>>,<<___

DL0260         AAUGCGUGGGAGUUCGAGUCUCCCUAGCCCCACCA
#=GR DL0260 SS ___>>,,<<<<<_______>>>>>)))))))::::
//
# STOCKHOLM 1.0
#=GF AU Koala

DI2540         GGGCUAUUAGCUCGCUGGUUGAGCACACCCCUGAUAAGGGUGAGGCCUCU
#=GR DI2540 SS (((((((,,<<<<_______>>>>,<<<<<_______>>>>>,,,,,<<<

DI2540         GGUUCAAAGUCCAGAAUAGCCCA
#=GR DI2540 SS <<________>>>>>))))))):
//
# STOCKHOLM 1.0
#=GF AU Koala

DY4240         AAGUGGUUACGCUCAGCUGGGUUAGAGCAAAGGACUGUAAAUCCUUGUGU
#=GR DY4240 SS (((((((,,,<<<<__________>>>>,<<<<<_______>>>>>,,,,

DY4240         CAGUGGUUCGAAUCCACAACCACUUC
#=GR DY4240 SS ,,<<<<_______>>>>,))))))):
//
# STOCKHOLM 1.0
#=GF AU Koala

DW5281         AGAAGUUUAGGAUAUACAGUUCAAGAGCCUUCAAAGCCCUUAGAAAACAA
#=GR DW5281 SS (((((((,,<<<<_____>>>>,<<-<<_______>>->>,,,,<<<<__

DW5281         ACAAGUUUAACUUCUG
#=GR DW5281 SS ____>>>>))))))):
//
# STOCKHOLM 1.0
#=GF AU Koala

DI3280         GCAUCCAUGGCUGAAUGGUUAAAGCGCCCAACUCAUAAUUGGCGAAUUCG
#=GR DI3280 SS (((((((,,<<<__________>>>,<<<<<_______>>>>->,,,,,<

DI3280         UAGGUUCAAUUCCUACUGGAUGCA
#=GR DI3280 SS <<<<_______>>>>>))))))):
//
# STOCKHOLM 1.0
#=GF AU Koala

DA2440         GGGGAUAUAGCUCAGUUGGUAGAGCGCUGCCUUUGCAAGGCAGAUGUCAG
#=GR DA2440 SS (((((((,,<<<<________>>>>,<<<<<_______>>>>>,,,,,<<

DA2440         CGGUUCGAAUCCGCUUAUCUCCA
#=GR DA2440 SS <<<_______>>>>>))))))):
//
# STOCKHOLM 1.0
#=GF AU Koala

DS9990         GUAGUCGUGGCCGAGUGGUUAAGGCGAUGGACUUGAAAUCCAUUGGGGUU
#=GR DS9990 SS (((((((,,<<<__________>>>,<<<<<_______>>>>>,<<<<__

DS9990         UCCCCGCGCAGGUUCGAAUCCUGCCGACUACG
#=GR DS9990 SS _>>>>,,<<<<<_______>>>>>))))))):
//
# STOCKHOLM 1.0
#=GF AU Koala

DD5020         AAGGAACUAGUUAAGUUAUAACACUGGAUUGUCAGACCGGAGUAACUGGU
#=GR DD5020 SS (((((((,,<<<<_____>>>>,<<<<_________>>>>,,,,<<<<<_

DD5020         AAACAACCCAGUGUUCCUUA
#=GR DD5020 SS _______>>>>>))))))):
//
# STOCKHOLM 1.0
#=GF AU Koala

DC1140         GGCAACAUGGCCAAGCGGCUAAGGCAUGGGUCUGCAACACCCUGAUCAUC
#=GR DC1140 SS (((((((,,<<<__________>>>,,<<<<_______>>>>,,,,,<<<

DC1140         GGUUCGAAUCCGAUUGUUGCCUCCA
#=GR DC1140 SS <<_______>>>>>)))))))::::
//
# STOCKHOLM 1.0
#=GF AU Koala

DE4800         AUUUAUAUAGUUUAAAUAAAACAUUACAUUUUCACUGUAAAAAUAAAAAU
#=GR DE4800 SS (((((((,,<<<<_____>>>>,<<<<<_______>>>>>,,,,<<<<<_

DE4800         UUAUUUUUUAUAAAUA
#=GR DE4800 SS ___>>>>>))))))):
//
# STOCKHOLM 1.0
#=GF AU Koala

DL1662         GCCGAAGUGGCGAAAUCGGUAGACGCAGUUGAUUCAAAAUCAACCGUAGA
#=GR DL1662 SS (((((((,,<<<___________>>>,<<<<<_______>>>>>,<<<__

DL1662         AAUACGUGCCGGUUCGAGUCCGGCCUUCGGCACCA
#=GR DL1662 SS __>>>,,<<<<<_______>>>>>)))))))::::
//
# STOCKHOLM 1.0
#=GF AU Koala

DX5880         AGUAAGGUCAGCUAAAUAAGCUAUCGGGCCCAUACCCCGAAAAUGUUGGU
#=GR DX5880 SS ((((-((,,<<<<_____>>>>,<<<<<_______>>>>>,,,,<--<<_

DX5880         UAUACCCUUCCCGUACUA
#=GR DX5880 SS _____>>-->))-)))):
//
# STOCKHOLM 1.0
#=GF AU Koala

DF5320         GUUAAUGUAGCUUAAUAACAAAGCAAAGCACUGAAAAUGCUUAGAUGGAU
#=GR DF5320 SS (((-(((,,<<<<_______>>>>,<<<<<_______>>>>>,,,,<<<<

DF5320         AAUUGUAUCCCAUAAACA
#=GR DF5320 SS ______>>>>)))-))):
//
# STOCKHOLM 1.0
#=GF AU Koala

DV7920         GUUUCUGUAGUGUAGCGGUUAUCACGUUCGCCUCACAUGCGAAAGGUCCC
#=GR DV7920 SS (((((((,,<<<__________>>>,<<<<<_______>>>>>,,,,,<<

DV7920         CGGUUCGAAACCGGGCAGAAACA
#=GR DV7920 SS <<<_______>>>>>))))))):
//
# STOCKHOLM 1.0
#=GF AU Koala

DW3880         AAGAGUAUAGUUUAAUGGUAAAACUGUAAGCUUCAACCUUAUAUUUCUUA
#=GR DW3880 SS (((((((,,<<<<_______>>>>,<<<<<_______>>>>>,,,,<<<<

DW3880         GUUCAAAUCUAAGUACUCUUG
#=GR DW3880 SS <_______>>>>>))))))):
//
# STOCKHOLM 1.0
#=GF AU Koala

DI4080         GAAACUAUAAUUCAAUUGGUUAGAAUAGUAUUUUGAUAAGGUACCAAUAU
#=GR DI4080 SS (((((((,,<<<<_________>>>>,<<<<<_______>>>>>,,,,<<

DI4080         AGGUUCGAUUCCUGUUAGUUUCA
#=GR DI4080 SS <<<_______>>>>>))))))):
//
# STOCKHOLM 1.0
#=GF AU Koala

DG2920         GCGGGUAUAGUUUAGUGGUAAAACCCUAGCCUUCCAAGCUAACGAUGCGG
#=GR DG2920 SS (((((((,,<<<<_______>>>>,,<<<<_______>>>>,,,,,<<<<

DG2920         GUUCGAUUCCCGCUACCCGCU
#=GR DG2920 SS <_______>>>>>))))))):
//
# STOCKHOLM 1.0
#=GF AU Koala

DT0740         GCCUCAGUGGCUCAGCCUGGUAGAGCGCCUGACUUGUAAUCAGGUGGUCG
#=GR DT0740 SS (((((((,,<<<<_________>>>>,<<<<<_______>>>>>,,,,,<

DT0740         GGGGUUCGAAUCCCCCCUGGGGCU
#=GR DT0740 SS <<<<_______>>>>>))))))):
//
# STOCKHOLM 1.0
#=GF AU Koala

DL5720         ACUUUUAAAGGAUAACAGCCAUCCGUUGGUCUUAGGCCCCAAAAAUUUUG
#=GR DL5720 SS (((((((,,<<<<_______>>>>,<<<<_________>>>>,,,,<<<<

DL5720         GUGCAACUCCAAAUAAAAGUA
#=GR DL5720 SS <_______>>>>>))))))):
//
# STOCKHOLM 1.0
#=GF AU Koala

DL4502         GCGGAUAUGAUGGAAUUGGUAGACAUGCCAGGUUUAGGUUCUGGUGACCA
#=GR DL4502 SS (((((((,,<<<___________>>>,<<<<<_______>>>>>,<<-<<

DL4502         UAAUGUUCGUGGGGGUUCGAGUCCCUCUAUCCGUA
#=GR DL4502 SS ___>>->>,,<<<<<_______>>>>>))))))):
//
# STOCKHOLM 1.0
#=GF AU Koala

DQ4050         UGAAUCGUAGACUAAUAGGUAAGUCACCAAAAUUUGAGUUUGGAAUUUGU
#=GR DQ4050 SS (((((((,,<<<<________>>>>,<<<<<_______>>>>>,,,,,<<

DQ4050         UUGUUCGAAUCAAACCGGUUCAA
#=GR DQ4050 SS <<<_______>>>>>))))))):
//
# STOCKHOLM 1.0
#=GF AU Koala

DI4620         CCGGUAGGGCUGCGUUAGCAGGUUACUGUGAUAUAGUAAUAGUGAGAGUU
#=GR DI4620 SS (((((-(,,<<<<____>>>>,<<<<<_______>>>>>,,,,,<<<___

DI4620         UUCUUCGUCGGU
#=GR DI4620 SS _>>>)-))))):
//
# STOCKHOLM 1.0
#=GF AU Koala

DY0660         CCCGCGAUAGUUCAGAUUGGUAGAACGGCGGACUGUAGAUCCGCAUGUCG
#=GR DY0660 SS (((((((,,<<<<_________>>>>,<<<<<_______>>>>>,,,,,<

DY0660         CUGGUUCAAAUCCGGCUCGCGGGA
#=GR DY0660 SS <<<<_______>>>>>))))))):
//
# STOCKHOLM 1.0
#=GF AU Koala

DT4001         GUUAUAUUAGCUUAAUUGGUAGAGCAUUCGUUUUGUAAUCGAAAGGUUUG
#=GR DT4001 SS (((((((,,<<<<________>>>>,<<<<_________>>>>,,,,,<<

DT4001         GGGUUCAAAUCCCUAAUAUAACA
#=GR DT4001 SS <<<_______>>>>>))))))):
//
# STOCKHOLM 1.0
#=GF AU Koala

DX4280         AGCGGGGUAGAGUAAUUGGUCAACUCAUCAGGCUCAUGACCUGAAGAUUG
#=GR DX4280 SS :((((((,,<<<<_________>>>>,<<<<<_______>>>>>,,,,,<

DX4280         CAGGUUCGAAUCCUGUCCCCGCCU
#=GR DX4280 SS <<<<_______>>>>>))))))::
//
# STOCKHOLM 1.0
#=GF AU Koala

DM2640         GCCUACUUAACUCAGUGGUUAGAGUAUUGCUUUCAUACGGCGGGUGUCAU
#=GR DM2640 SS (((((((,,<<<<________>>>>,<<<<<_______>>>>>,,,,,<<

DM2640         UGGUUCAAAUCCAAUAGUAGGUA
#=GR DM2640 SS <<<_______>>>>>))))))):
//
# STOCKHOLM 1.0
#=GF AU Koala

DT6160         GGCUCCUUAGCAUAGUGGUAUUGCGUUUCCCUAGUAAGGAAGAGGUCAUG
#=GR DT6160 SS (((((((,,<<<_________>>>,<<<<<_______>>>>>,,,,,<<<

DT6160         AGUUCGAUCCUCAUAGGAGCCU
#=GR DT6160 SS <<_______>>>>>))))))):
//
# STOCKHOLM 1.0
#=GF AU Koala

DF5400         GUCUACGUAGCUUAACCCCCAAAGCAAGACACUGAAAAUGCCUAGAUGGA
#=GR DF5400 SS (((((-(,,<<<<________>>>>,<<-<<_______>>->>,,,,<<<

DF5400         UUCACACAUCCCAUAGACA
#=GR DF5400 SS <______>>>>)-))))):
//
# STOCKHOLM 1.0
#=GF AU Koala

DG4320         GCGGAAAUAGCUUAAUGGUAGAGCAUAGCCUUGCCAAGGCUGAGGUUGAG
#=GR DG4320 SS ((((((,,,<<<<_______>>>>,<<<<<_______>>>>>,,,,,<<<

DG4320         GGUUCAAGUCCCUCCUUCCGCU
#=GR DG4320 SS <<_______>>>>>,)))))):
//
# STOCKHOLM 1.0
#=GF AU Koala

DK8100         GCCUGGAUAGCUCAAUUGGUAGAGCAUCAGACUUUUAAUCUGAGGGUUCA
#=GR DK8100 SS (((((((,,<<<<________>>>>,<<<<<_______>>>>>,,,,,<<

DK8100         GGGUUCAAGUCCCUGUUCAGGCG
#=GR DK8100 SS <<<_______>>>>>))))))):
//
# STOCKHOLM 1.0
#=GF AU Koala

DW6741         GGAUUCGUGGCGCAAUGGUAGCGCGUCUGACUCCAGAUCAGAAGGUUGCG
#=GR DW6741 SS (((((((,,<<<<_______>>>>,<<<<<_______>>>>>,,,,,<<<

DW6741         UGUUCGAUUCACGUCGGGUUCACCA
#=GR DW6741 SS <<_______>>>>>)))))))::::
//
# STOCKHOLM 1.0
#=GF AU Koala

DE2180         GCCCCAUCGUCUAGAGGCCUAGGACACCUCCCUUUCACGGAGGCGACGGG
#=GR DE2180 SS :(((((,,<<<<_________>>>>,<<<<<_______>>>>>,,,,<<<

DE2180         GAUUCGAAUUCCCCUGGGGGUA
#=GR DE2180 SS <<_______>>>>>))))):::
//
# STOCKHOLM 1.0
#=GF AU Koala

DM4280         ACCUACUUGACUCAGCGGUUAGAGUAUCGCUUUCAUACGGCGAGAGUCAU
#=GR DM4280 SS (((((((,,<<<<________>>>>,<<<<<_______>>>>>,,,,,<<

DM4280         UGGUUCAAAUCCAAUAGUAGGUA
#=GR DM4280 SS <<<_______>>>>>))))))):
//
# STOCKHOLM 1.0
#=GF AU Koala

DH5880         GUAAAUAUAGUUUAACCAAAACAUCAGAUUGUGAAUCUGACAACAGAGGC
#=GR DH5880 SS (((((((,,<<<<_____>>>>,<<<<<_______>>>>>,,,,<<-<<_

DH5880         UUACGACCCCUUAUUUACC
#=GR DH5880 SS ______>>->>))))))):
//
# STOCKHOLM 1.0
#=GF AU Koala

DT1542         GCCGGUGUAGCUCAAUUGGUAGAGCAACUGACUUGUAAUCAGUAGGUUGG
#=GR DT1542 SS (((((((,,<<<<________>>>>,<<<<<_______>>>>>,,,,,<<

DT1542         GGGUUCAAGUCCUCUUGCCGGCACCA
#=GR DT1542 SS <<<_______>>>>>)))))))::::
//
# STOCKHOLM 1.0
#=GF AU Koala

DA2620         GGGGUAUAGCUCAGUGGUAGAGCGCCGUCCUUGCAAGGCGGACGUCACGG
#=GR DA2620 SS ((((((,,<<<<_______>>>>,<<<<<_______>>>>>,,,,,<--<

DA2620         GUUCAAGUCCGCUUACCUCCA
#=GR DA2620 SS <_______>>-->))-)))):
//
# STOCKHOLM 1.0
#=GF AU Koala

DK5120         CACUAAGAAGCUAAAUGGGCAUUAGCGACAGCCUUUUAAGCUGUAGAUUG
#=GR DK5120 SS ((-((((,,<<<<_________>>>>,<<<<<_______>>>>>,,,,,<

DK5120         GUGACUCCCAACCACCCUUAAUGA
#=GR DK5120 SS <<<_________>>>>))))-)):
//
# STOCKHOLM 1.0
#=GF AU Koala

DV6161         GGUCGGAUGGUGUAGUCGGUUAUCACGGUUGCUUUACACGCAACAGGUCU
#=GR DV6161 SS ((((-((,,<<<___________>>>,<<<<<_______>>>>>,,,,,<

DV6161         CGAGUUCGAUCCUCGGUCGGAUCA
#=GR DV6161 SS <<<<_______>>>>>))-)))):
//
# STOCKHOLM 1.0
#=GF AU Koala

DW4360         GCGCUCUUAGUUCAGUUCGGUAGAACGCGGGUCUCCAAAACCCGAUGUCG
#=GR DW4360 SS (((((((,,<<<<_________>>>>,<<<<<_______>>>>>,,,,,<

DW4360         UAGGUUCAAAUCCUACAGAGCGUG
#=GR DW4360 SS <<<<_______>>>>>))))))):
//
# STOCKHOLM 1.0
#=GF AU Koala

DT5060         GCCCUAGUAGCUCAGCGCCAGAGCGCCGGUCUUGUAAUCCGGAAGUCGGA
#=GR DT5060 SS ((-((((,,<<<<_______>>>>,<<<<_________>>>>,,,,,<<<

DT5060         GGUUAAAACCCUCCCUAGUGCU
#=GR DT5060 SS <<_______>>>>>))))-)):
//
# STOCKHOLM 1.0
#=GF AU Koala

DA0620         GGGCCCGUAGCUCAGACUGGGAGAGCGCCGCCCUUGCAAGGCGGAGGCCC
#=GR DA0620 SS (((((((,,<<<<_________>>>>,<<<<<_______>>>>>,,,,,<

DA0620         CGGGUUCAAAUCCCGGUGGGUCCA
#=GR DA0620 SS <<<<_______>>>>>))))))):
//
# STOCKHOLM 1.0
#=GF AU Koala

DL1231         GCGGGUGUGGCGAAAUUGGCAGACGCACUAGACUUAGGAUCUAGCGCUUU
#=GR DL1231 SS (((((((,,<<<___________>>>,<<<<<_______>>>>>,<<<__

DL1231         ACGGCAUGCAGGUUCAAGUCCUGUCACCCGCACCA
#=GR DL1231 SS __>>>,,<<<<<_______>>>>>)))))))::::
//
# STOCKHOLM 1.0
#=GF AU Koala

DP1740         CGGUGAAUAGCGCAGUUUGGUAGCGCAUCUGGUUUGGGACCAGAGGGUCG
#=GR DP1740 SS (((((((,,<<<<_________>>>>,<<<<<_______>>>>>,,,,,<

DP1740         GGGGUUCGAAUCCCUCUUCACCGACCA
#=GR DP1740 SS <<<<_______>>>>>)))))))::::
//
# STOCKHOLM 1.0
#=GF AU Koala

DX6321         UGCGCGGUAGGAGAGUGGAACUCCGACGGGCUCAUAACCCGUAGGUCCCA
#=GR DX6321 SS (((((((,,<<<<_______>>>>,<<<<<_______>>>>>,,,,,<<<

DX6321         GGAUCGAAACCUGGCCGCGCAA
#=GR DX6321 SS <<_______>>>>>))))))):
//
# STOCKHOLM 1.0
#=GF AU Koala

DR7741         GACCGUGUGGCCUAAUGGAUAAGGCGUCGGACUUCGGAUCCGAAGAUUGC
#=GR DR7741 SS (((((((,,<<<<________>>>>,<<<<<_______>>>>>,,,,,<<

DR7741         AGGUUCGAAUCCUGUCACGGUCG
#=GR DR7741 SS <<<_______>>>>>))))))):
//
# STOCKHOLM 1.0
#=GF AU Koala

DK1141         GUCUGAUUAGCGCAACUGGCAGAGCAACUGACUCUUAAUCAGUGGGUUGU
#=GR DK1141 SS (((((((,,<<-<________>->>,<<<<<_______>>>>>,,,,,<<

DK1141         GGGUUCGAUUCCCACAUCAGGCACCA
#=GR DK1141 SS <<<_______>>>>>)))))))::::
//
# STOCKHOLM 1.0
#=GF AU Koala

DV9992         GUUUCCGUAGUGUAGUGGUCAUCACGUUCGCCUAACACGCGAAAGGUCCC
#=GR DV9992 SS (((((((,,<<<__________>>>,<<<<<_______>>>>>,,,,,<<

DV9992         CGGUUCGAAACCGGGCGGAAACA
#=GR DV9992 SS <<<_______>>>>>))))))):
//
# STOCKHOLM 1.0
#=GF AU Koala

DV4800         CAAUUUAAAGCUUAAUUAGUAAAGUAUUUCAUUUACAUUGAAAAGAAAUU
#=GR DV4800 SS (((((((,,<<<<________>>>>,<<<<<_______>>>>>,,,,<-<

DV4800         UGUGCAAAUCAAUUUAAAUUGA
#=GR DV4800 SS <<_______>>>->))))))):
//
# STOCKHOLM 1.0
#=GF AU Koala

DL0981         GCGGGGGUGCCCGAGCCAGGUAAAGGGGCAGGGUUCAGGUCCCUGUGGCG
#=GR DL0981 SS (((((((,,<<<____________>>>,<<<<<_______>>>>>,<<<_

DL0981         UAGGCCUGCGUGGGUUCAAAUCCCACCCCCCGCA
#=GR DL0981 SS ___>>>,,,<<<<<_______>>>>>))))))):
//
# STOCKHOLM 1.0
#=GF AU Koala

DL0680         GCGGGGGUGCCCGAGUGGUCAAAGGGGACAGGCUUAGGACCUGUUGGCGU
#=GR DL0680 SS (((((((,,<<<___________>>>,<<<<<_______>>>>>,<<<__

DL0680         UAGGCUUCCAGGGUUCGAAUCCCUGCCCCCGCA
#=GR DL0680 SS ___>>>,,<<<<<_______>>>>>))))))):
//
# STOCKHOLM 1.0
#=GF AU Koala

DK0660         GGGCCCGUAGCUUAGUCUGGUAGAGCGCCUGACUUUUAAUCAGGCGGUCG
#=GR DK0660 SS (((((((,,<<<<_________>>>>,<<<<<_______>>>>>,,,,,<

DK0660         AGGGUUCGAAUCCCUUCGGGCCCG
#=GR DK0660 SS <<<<_______>>>>>))))))):
//
# STOCKHOLM 1.0
#=GF AU Koala

DF4880         AUUCAAAUAGCUUAUAUUUAGAGUAUGACACUGAAGAUGUUAUGGAGAUU
#=GR DF4880 SS (((((((,,<<<<_______>>>>,<<<<<_______>>>>>,,,,<<<<

DF4880         AAUUAAUCUUUGAAUA
#=GR DF4880 SS ____>>>>))))))):
//
# STOCKHOLM 1.0
#=GF AU Koala

DX5040         AGCAGAGUAAGCUAAGUGCUAAGCUUUUGGGCUCAUACCCCAAGAAUGGA
#=GR DX5040 SS (((((((,,<<<<________>>>>,<<<<<_______>>>>>,,,,<<<

DX5040         AGGAUAGAAACCUCCCUCUGCUU
#=GR DX5040 SS -<<_______>>>>>))))))):
//
# STOCKHOLM 1.0
#=GF AU Koala

DA5360         GAGGAUUUAGCUUAAUUAAAGUGGUUGAUUUGCAUUCAAUUGAUGUAAGG
#=GR DA5360 SS (((((((,,<<<<_____>>>>,<<<<<_______>>>>>,,,,<<<<<_

DA5360         UGUAGUCUUGCAAUCCUUA
#=GR DA5360 SS ______>>>>>))))))):
//
# STOCKHOLM 1.0
#=GF AU Koala

DE2700         GCCCCUAUCGUCUAGUGGUUCAGGACAUCUCUCUUUCAAGGAGGCAGCGG
#=GR DE2700 SS (((((((,,<<<<_________>>>>,<<<<<_______>>>>>,,,,<<

DE2700         GGAUUCGACUUCCCCUGGGGGUA
#=GR DE2700 SS <<<_______>>>>>))))))):
//
# STOCKHOLM 1.0
#=GF AU Koala

DN7740         GCCUCCGUGGCGCAAUUGGUUAGCGCGUUCGGCUGUUAACCGAAAGGUUG
#=GR DN7740 SS (((((((,,<<<<_________>>>>,<<<<<_______>>>>>,,,,,<

DN7740         GUGGUUCGAGUCCACCCGGGGGCG
#=GR DN7740 SS <<<<_______>>>>>))))))):
//
# STOCKHOLM 1.0
#=GF AU Koala

DS5080         GGAGAAGUGGCACGAUAGGAAUGCAUGCGGCUUGAAACCGUUUGAUAGAG
#=GR DS5080 SS (((((((,,<<<_________>>>,,<<<<_______>>>>,,,,,<<<<

DS5080         GUUUCUUCCUCUCUUCUCUU
#=GR DS5080 SS <______>>>>>))))))):
//
# STOCKHOLM 1.0
#=GF AU Koala

DA6320         GGGCAUGUGGUGUAGAUGGUUAUCACGCUUCCUUAGCAUGGAAGAGGUCC
#=GR DA6320 SS (((((-(,,<<<___________>>>,<<<<<_______>>>>>,,,,,<

DA6320         CAGAUUCGAGUUCUGGCUUGUCCA
#=GR DA6320 SS <<<<_______>>>>>)-))))):
//
# STOCKHOLM 1.0
#=GF AU Koala

DS1570         GGAGAGCUGUCCGAGUGGUCGAAGGAGCACGAUUGGAAAUCGUGUAGGCG
#=GR DS1570 SS (((((((,,<<<___________>>>,<<<<<_______>>>>>,<<<<<

DS1570         UGAAUAGCGCCUCAAGGGUUCGAAUCCCUUGCUCUCCGCCA
#=GR DS1570 SS <_____>>>>>>,<<<<<_______>>>>>)))))))::::
//
# STOCKHOLM 1.0
#=GF AU Koala

DD9161         UCCUCGUUAGUAUAGUGGUGAGUAUCCCCGCCUGUCACGCGGGAGACCGG
#=GR DD9161 SS (((((((,,<<<<________>>>>,<<<<<_______>>>>>,,,,<<<

DD9161         GGUUCGAUUCCCCGACGGGGAC
#=GR DD9161 SS <<_______>>>>>))))))):
//
# STOCKHOLM 1.0
#=GF AU Koala

DD4440         GGGGAAAUAGCUCAGUUGGUUAGAGUGCUGGUCUGUCACGCCAGAAGUCG
#=GR DD4440 SS (((((((,,<<<<_________>>>>,<<<<<_______>>>>>,,,,,<

DD4440         CGGGUUCGAACCCCGUUUUCCCCG
#=GR DD4440 SS <<<<_______>>>>>))))))):
//
# STOCKHOLM 1.0
#=GF AU Koala

DY0740         CCCGCGAUAGUUCAGACUGGUAGAACGGCGGACUGUAGAUCCGCAUGUCG
#=GR DY0740 SS (((((((,,<<<<_________>>>>,<<<<<_______>>>>>,,,,,<

DY0740         CUGGUUCAAAUCCGGCUCGCGGGA
#=GR DY0740 SS <<<<_______>>>>>))))))):
//
# STOCKHOLM 1.0
#=GF AU Koala

DX5020         GGUAAAGUAAGCUAAAUGUUAAGCUUUUGGGUUCAUACCUCAAAAAUAGA
#=GR DX5020 SS (((((((,,<<<<________>>>>,<<<<<_______>>>>>,,,,<<<

DX5020         AGGAUAAAAACCUCUCUUUAUC
#=GR DX5020 SS -<<_______>>>>>)))))))
//
# STOCKHOLM 1.0
#=GF AU Koala

DK6052         GCCCUUCUAGCUCAGUCGGUAGAGCGCACGGCUCUUAACCGUGUGGUCGU
#=GR DK6052 SS (((((((,,<<<<________>>>>,<<<<<_______>>>>>,,,,,<<

DK6052         GGGUUCGAGCCCCACGGGGGGUG
#=GR DK6052 SS <<<_______>>>>>))))))):
//
# STOCKHOLM 1.0
#=GF AU Koala

DS6284         GGCUACAUGGCCGAGUGGUUAAGGCGAGAGACUCGAAAUCUCUGGGCUCU
#=GR DS6284 SS (((((((,,<<<__________>>>,<<<<<_______>>>>>,<<____

DS6284         GCCCGCGCUGGUUCAAUCCCUGCUGUGGUCG
#=GR DS6284 SS __>>,,<<-<<_______>>->>))))))):
//
# STOCKHOLM 1.0
#=GF AU Koala

DV7741         GUUUUCGUAGUGUAGUGGUUAUCACGUGUGCUUCACACGCACAAGGUCCC
#=GR DV7741 SS (((((((,,<<<__________>>>,<<<<<_______>>>>>,,,,,<<

DV7741         CGGUUCGAACCCGGGCGAAAACA
#=GR DV7741 SS <<<_______>>>>>))))))):
//
# STOCKHOLM 1.0
#=GF AU Koala

DP9161         GGCUCGUUGGUCUAGGGGUAUGAUUCUCGCUUAGGGUGCGAGAGGUCCUG
#=GR DP9161 SS (((((((,,<<<_________>>>,<<<<<_______>>>>>,,,,,<<<

DP9161         GGUUCAAAUCCCGGACGAGCCC
#=GR DP9161 SS <<_______>>>>>))))))):
//
# STOCKHOLM 1.0
#=GF AU Koala

DA1180         GGGCCCUUAGCUCAGCUGGGAGAGCACCUGCCUUGCACGCAGGGGGUCGA
#=GR DA1180 SS (((((((,,<<<<________>>>>,<<<<<_______>>>>>,,,,,<<

DA1180         CGGUUCGAUCCCGUUAGGGUCCACCA
#=GR DA1180 SS <<<_______>>>>>)))))))::::
//
# STOCKHOLM 1.0
#=GF AU Koala

DK4340         GGGUGUAUAGCUCAGUUGGUAGAGCAUUGGGCUUUUAACCUAAUGGUCGC
#=GR DK4340 SS (((((((,,<<<<________>>>>,<<<<<_______>>>>>,,,,,<<

DK4340         AGGUUCAAGUCCUGCUAUACCCA
#=GR DK4340 SS <<<_______>>>>>))))))):
//
# STOCKHOLM 1.0
#=GF AU Koala

DE6161         UCCUCAUUGGUGUAGUCGGUAACACUCUAGUCUUUCACACUGGUACCUCG
#=GR DE6161 SS (((((((,,<<<<________>>>>,<<<<<_______>>>>>,,,,<<<

DE6161         GGUUCGAUUCCCGAAUGGGGAG
#=GR DE6161 SS <<_______>>>>>))))))):
//
# STOCKHOLM 1.0
#=GF AU Koala

DN2600         UCCUUAGUAGCUCAGUGGUAGAGCGGUCGGCUGUUAACCGAUUGGUCGUA
#=GR DN2600 SS (((((((,,<<<<_______>>>>,<<<<<_______>>>>>,,,,,<<<

DN2600         GGUUCAAAUCCUACCUGAGGAG
#=GR DN2600 SS <<_______>>>>>))))))):
//
# STOCKHOLM 1.0
#=GF AU Koala

DN5080         UGGGCUGUAGCUAAAUGUAAAAAGCGCUUGGCCGUUAACCAAGAAAUAAU
#=GR DN5080 SS ((((--(,,<<<__________>>>,<<<<<_______>>>>>,,,,,<<

DN5080         AGGAUAAAUACCUAUCUUCCCAG
#=GR DN5080 SS <<<_______>>>>>)--)))):
//
# STOCKHOLM 1.0
#=GF AU Koala

DS7741         GCAGUCGUGGCCGAGUGGUUAAGGCGUCUGACUCGAAAUCAGAUUCCCUC
#=GR DS7741 SS (((((((,,<<<__________>>>,<<<<<_______>>>>>,<<<<__

DS7741         UGGGAGCGUAGGUUCGAAUCCUACCGGCUGCG
#=GR DS7741 SS _>>>>,,<<<<<_______>>>>>))))))):
//
# STOCKHOLM 1.0
#=GF AU Koala

DF2920         GCCGGGAUAGCUCAGUUGGUAGAGCAGAGGACUGAAAAUCCUCGUGUCAC
#=GR DF2920 SS (((((((,,<<<<________>>>>,<<<<<_______>>>>>,,,,,<<

DF2920         CAGUUCAAAUCUGGUUCCUGGCA
#=GR DF2920 SS <<<_______>>>>>))))))):
//
# STOCKHOLM 1.0
#=GF AU Koala

DH1780         GGUGGCUGUAGCUCAGUUGGUAGAGUCCCGGAUUGUGAUUCCGGUUGUCG
#=GR DH1780 SS :(((((((,,<<<<________>>>>,<<<<<_______>>>>>,,,,,<

DH1780         UGGGUUCGAGCCCCAUCAGCCACCCCA
#=GR DH1780 SS <<<<_______>>>>>)))))))::::
//
# STOCKHOLM 1.0
#=GF AU Koala

DV5930         CGAGAUAUAGCUUAAACAAAGCAUCUAGUUUACACCUAGAAGAUUUCACA
#=GR DV5930 SS (((((((,,<<<<_____>>>>,<<<<<_______>>>>>,,,,<<<<__

DV5930         CAUCAUGAAUAUCUUGA
#=GR DV5930 SS _____>>>>))))))):
//
# STOCKHOLM 1.0
#=GF AU Koala

DY6160         CCGGCUUUGGCGCAAUGGUAGCGCGAUUGACUGUAGAUCAAUCGGUUGCU
#=GR DY6160 SS (((((((,,<<<<_______>>>>,<<<<<_______>>>>>,,,,,<<<

DY6160         AGUUCGAAUCUGGCAAGCCGGA
#=GR DY6160 SS <<_______>>>>>))))))):
//
# STOCKHOLM 1.0
#=GF AU Koala

DH4360         GGCGGAUGUAGCCAAGUGGAUCAAGGCAGUGGAUUGUGAAUCCACCACGC
#=GR DH4360 SS :(((((((,,<<<___________>>>,<<<<<_______>>>>>,,,,,

DH4360         GCGGGUUCAAUCCCCGUCGUUCGCC
#=GR DH4360 SS <<<<<_______>>>>>))))))):
//
# STOCKHOLM 1.0
#=GF AU Koala

DE5360         GUUCUUGUAGUUGAAUGACAACGAUGGUUUUUCAUAUCAUUAGUCAUGGU
#=GR DE5360 SS (((((((,,<<<<_____>>>>,<<<<<_______>>>>>,,,,<<<<<_

DE5360         UAGAUUCCAUGUAAGAAUA
#=GR DE5360 SS ______>>>>>))))))):
//
# STOCKHOLM 1.0
#=GF AU Koala

DN2720         UCCUCAGUAGCUCAGUGGUAGAGCGGUCGGCUGUUAACUGACUGGCGUAG
#=GR DN2720 SS (((((((,,<<<<_______>>>>,<<<<<_______>>>>>,,,,<<<<

DN2720         GUUCGAAUCCUACUUGGGGAG
#=GR DN2720 SS <_______>>>>>))))))):
//
# STOCKHOLM 1.0
#=GF AU Koala

DY4440         GGGAGAGUGGCCGAGCGGUCAAAAGCGACAGACUGUAAAUCUGUUGAAGG
#=GR DY4440 SS (((((((,,<<_____________>>,<<<<<_______>>>>>,<<<__

DY4440         UUUUCUACGUAGGUUCGAAUCCUGCCUCUCCCA
#=GR DY4440 SS __>>>,,,<<<<<_______>>>>>))))))):
//
# STOCKHOLM 1.0
#=GF AU Koala

DE4240         GUCCCUUUCGUCCAGUGGUUAAGGACAUCGUCUUUUCAUGUCGAAGACAC
#=GR DE4240 SS (((((((,,<<<<_________>>>>,<<<-<_______>->>>,,,,<<

DE4240         GGGUUCCAUUCCCGUAAGGGAUA
#=GR DE4240 SS <<<_______>>>>>))))))):
//
# STOCKHOLM 1.0
#=GF AU Koala

DQ5281         UAGGAUAGGGUGUAUUGGUGGCACGGAGAAUUUUGAAUUCUUAGGUGUAG
#=GR DQ5281 SS (((((((,,<<<<_______>>>>,<<<<<_______>>>>>,,,,<<<<

DQ5281         GUUCAAUUCCUAUUGUCCUAG
#=GR DQ5281 SS <_______>>>>>))))))):
//
# STOCKHOLM 1.0
#=GF AU Koala

DD6320         UCUCCUUUAGUAUAGGGGUAGUACACAAGCCUGUCACGCUUGCAGCCCGG
#=GR DD6320 SS (((((((,,<<<<_______>>>>,<<<<<_______>>>>>,,,,<<<<

DD6320         GUUCGAAUCCCGGAGGGAGAG
#=GR DD6320 SS <_______>>>>>))))))):
//
# STOCKHOLM 1.0
#=GF AU Koala

DK2580         GGGUUGCUAACUCAAUGGUAGAGUACUCGGCUUUUAACCGAUUAGUUCCG
#=GR DK2580 SS (((((((,,<<<<_______>>>>,,<<<<_______>>>>,,,,,,<<<

DK2580         GGUUCGAGUCCCGGGCAACCCA
#=GR DK2580 SS <<_______>>>>>))))))):
//
# STOCKHOLM 1.0
#=GF AU Koala

DR5040         UGAGAGUUAGUUUAAGAAGAACCCCUGAUUUCGGCUCAGAAGGCUUUGGU
#=GR DR5040 SS :((((((,,<<<<_____>>>>,,<<<<_______>>>>,,,,,<<<<<_

DR5040         UAAAGUCCAAAACUCUUUA
#=GR DR5040 SS ______>>>>>))))))::
//
# STOCKHOLM 1.0
#=GF AU Koala

DS2600         GGAGAGAUGGCCGAGUGGUUUAUGGCGUCGGUCUUGAAAACCGAUAUAGU
#=GR DS2600 SS (((((((,,<<<<_________>>>>,<<<<<_______>>>>>,<<<<<

DS2600         UUUUAAGAUUAUCGAGGGUUCAAAUCCCUCUCUCUCCU
#=GR DS2600 SS <<___>>>>>>>,<<<<<_______>>>>>))))))):
//
# STOCKHOLM 1.0
#=GF AU Koala

DR5120         GAGUUGUUAGUCUAAACAAGACAGUUGUUUUCGGCACAACAAAUUAUGGU
#=GR DR5120 SS (((((((,,<<<<_____>>>>,<<<<<_______>>>>>,,,,<<<<<_

DR5120         UAAACCCCAUAAUAACUCU
#=GR DR5120 SS ______>>>>>))))))):
//
# STOCKHOLM 1.0
#=GF AU Koala

DL2601         GGGGGUAUGGCGAAAUUGGUAGACGCUGCGGACUUAAAAUCCGUUGGCUU
#=GR DL2601 SS (((((((,,<<<___________>>>,<<<<<_______>>>>>,<<-<<

DL2601         UAAAGACCGUGAGGGUUCAAGUCCCUCUACCCCCA
#=GR DL2601 SS ___>>->>,,<<<<<_______>>>>>))))))):
//
# STOCKHOLM 1.0
#=GF AU Koala

DR2720         GGGCCUGUAGCUCAGAGGAUUAGAGCACGUGGCUACGAACCACGGUGUCG
#=GR DR2720 SS ((((--(,,<<<<_________>>>>,<<<<<_______>>>>>,,,,,<

DR2720         GGGGUUCGAAUCCCUCCUCGCCCA
#=GR DR2720 SS <<<<_______>>>>>)--)))):
//
# STOCKHOLM 1.0
#=GF AU Koala

DA4001         GGGGUUAUAGUUAAAUUUGGUGAAACGACUGCGUUGCAUGCAUUUAAUAU
#=GR DA4001 SS (((((((,,<<<___________>>>,<-<<<_______>>>->,,,,<<

DA4001         GAGUUCAAGUCUCAUUAACUCCA
#=GR DA4001 SS <<<_______>>>>>))))))):
//
# STOCKHOLM 1.0
#=GF AU Koala

DW2600         GCGCUUUUAGUUCAGUUCGGUAGAACGUAGGUCUCCAAAACCUAAUGUCG
#=GR DW2600 SS (((((((,,<<<<_________>>>>,<<<<<_______>>>>>,,,,,<

DW2600         UAGGUUCAAAUCCUACAGAGCGUG
#=GR DW2600 SS <<<<_______>>>>>))))))):
//
# STOCKHOLM 1.0
#=GF AU Koala

DK3240         GGGUUGCUAACUCAACGGUAGAGUACUCGGCUUUUAACCGACUAGUUCCG
#=GR DK3240 SS (((((((,,<<<<_______>>>>,,<<<<_______>>>>,,,,,,<<<

DK3240         GGUUCGAGUCCCGGGCAACCCA
#=GR DK3240 SS <<_______>>>>>))))))):
//
# STOCKHOLM 1.0
#=GF AU Koala

DY5360         GGUAAAAUGGCUGAGCAAAGCAUUAGACUGUAAAUCUAAAGAUAGAGGUU
#=GR DY5360 SS (((((((,,<<<______>>>,<<<<<_______>>>>>,,,,<<<<<__

DY5360         UGACUCCUCUUUUUACCA
#=GR DY5360 SS _____>>>>>))))))):
//
# STOCKHOLM 1.0
#=GF AU Koala

DG2701         GCGAGCGUAGUUCAAUGGUAAAACAUCUCCUUGCCAAGGAGAAGAUACGG
#=GR DG2701 SS (((((((,,<<<_________>>>,<<<<<_______>>>>>,,,,,<<<

DG2701         GUUCGAUUCCCGCCGCUCGCC
#=GR DG2701 SS <_______>>>>,))))))):
//
# STOCKHOLM 1.0
#=GF AU Koala

DH5120         GUAGAUAUAGUUUAAUAAAACACUAGAUUGUGAUUCUAGAGUCAGAGGUU
#=GR DH5120 SS ((-((((,,<<<<____>>>>,<<<<<_______>>>>>,,,,<<<<<__

DH5120         AAACCCCUCUUAUCAACC
#=GR DH5120 SS _____>>>>>))))-)):
//
# STOCKHOLM 1.0
#=GF AU Koala

DI4960         AAUGAAUUGCCUGAUAAAAGGGUUAUCUUGAUAGGGUAAAUUAUGUAGGA
#=GR DI4960 SS (((((((,,<<<______>>>,<<<<<_______>>>>>,,,,,<<<<__

DI4960         UUCUACAUUCAUUG
#=GR DI4960 SS __>>>>))))))):
//
# STOCKHOLM 1.0
#=GF AU Koala

DP4040         ACGAUAGAAACAUGUAUUGGUUCAUGUACUUGCUUUGGGUGUGAGAGUUU
#=GR DP4040 SS ::(((((,,<<<<__________>>>>,<<<<<_______>>>>>,,,,,

DP4040         GUUAGUUCGAAUCUAACCUAUCCGA
#=GR DP4040 SS <<<<<_______>>>>>))))):::
//
# STOCKHOLM 1.0
#=GF AU Koala

DN5020         UGAGUUGUAGCCUAGUGGAAAGGCGUUUGGCCGUUAACUAAAAGACAGCA
#=GR DN5020 SS (((((((,,<<<<_______>>>>,<<<<<_______>>>>>,,,,,<<<

DN5020         AGAUCAAUACUUGCCAGCUCAG
#=GR DN5020 SS <<_______>>>>>))))))):
//
# STOCKHOLM 1.0
#=GF AU Koala

DW5080         AAGGACUUAAGUUAAAUAAACUGAAAGCCUUCAAAGCUUUAACAAAGAAU
#=GR DW5080 SS (((((((,,<<<<_____>>>>,<<<<<_______>>>>>,,,,<<<<<_

DW5080         UGGAAACUUCUUAGUCCUUG
#=GR DW5080 SS _______>>>>>))))))):
//
# STOCKHOLM 1.0
#=GF AU Koala

DE3200         GCCCCCAUCGUCUAGCGGUUUAGGACAUCUCUCUUUCAAGGAGGCAACGG
#=GR DE3200 SS (((((((,,<<<<_________>>>>,<<<<<_______>>>>>,,,,<<

DE3200         GGAUUCGACUUCCCCUGGGGGUA
#=GR DE3200 SS <<<_______>>>>>))))))):
//
# STOCKHOLM 1.0
#=GF AU Koala

DF5920         GUUAAUGUAGCUUUAAAAUUAAAGCAAGGCACUGAAAAUGCCUAGAUGAG
#=GR DF5920 SS (((-(((,,<<<<________>>>>,<<<<<_______>>>>>,,,,<<<

DF5920         UGCUCCAACUCCAUAAACA
#=GR DF5920 SS <______>>>>)))-))):
//
# STOCKHOLM 1.0
#=GF AU Koala

DN5000         UGGGUUGUAGCCUAAUGGAAAGGCAAUUGGCCGUUAACCAGGAGAUAACA
#=GR DN5000 SS (((((((,,<<<<_______>>>>,,<<<<_______>>>>,,,,,,<<<

DN5000         AGAUCAAUACUUGUCAACUCAG
#=GR DN5000 SS <<_______>>>>>))))))):
//
# STOCKHOLM 1.0
#=GF AU Koala

DI8100         GGCCGGUUAGCUCAGUUGGUUAGAGCGUGGUGCUAAUAACGCCAAGGUCG
#=GR DI8100 SS ((((-((,,<<<<_________>>>>,<<<<<_______>>>>>,,,,,<

DI8100         CGGGUUCGAUCCCCGUACGGGCCA
#=GR DI8100 SS <<<<_______>>>>>))-)))):
//
# STOCKHOLM 1.0
#=GF AU Koala

DL2920         GCCGCUAUGGUGAAAUUGGUAGACACGCUGCUCUUAGGAAGCAGUGCUAA
#=GR DL2920 SS (((((((,,<<<___________>>>,<<<<<_______>>>>>,<<___

DL2920         UGCAUCUCGGUUCGAGUCCGAGUGGCGGCA
#=GR DL2920 SS _>>,,<<<<<_______>>>>>))))))):
//
# STOCKHOLM 1.0
#=GF AU Koala

DC5360         AGCCCUGUGGUGAAUUUACACGUUGAAUUGCAAAUUCAGAGAAGCAGCUU
#=GR DC5360 SS (((((((,,<<<______>>>,<<<<<_______>>>>>,,,,<<<<___

DC5360         CAAUUCUGCCGGGGCUU
#=GR DC5360 SS _____>>>>))))))):
//
# STOCKHOLM 1.0
#=GF AU Koala

DS1660         GGAGAGAUGCCGGAGCGGCUGAACGGACCGGUCUCGAAAACCGGAGUAGG
#=GR DS1660 SS (((((((,,<<<___________>>>,<<<<<_______>>>>>,<<<<<

DS1660         GGCAACUCUACCGGGGGUUCAAAUCCCCCUCUCUCCGCCA
#=GR DS1660 SS <____>>>>>>,<<<<<_______>>>>>)))))))::::
//
# STOCKHOLM 1.0
#=GF AU Koala

DG5360         AUUCUUUUAGUAUUAACUAGUACAGCUGACUUCCAAUCAGCUAGUUUCGG
#=GR DG5360 SS (((((((,,<<<<______>>>>,<<<<<_______>>>>>,,,,<<<<<

DG5360         UCUAGUCCGAAAAAGAAUA
#=GR DG5360 SS ______>>>>>))))))):
//
# STOCKHOLM 1.0
#=GF AU Koala

DM4700         GGUAAAGUAGUCUAAUGAAGGACAGAAGACCUAUGAUUUUCAAGUGUUAU
#=GR DM4700 SS (((((((,,<<<<______>>>>,<<<<<_______>>>>>,,,,<<<<_

DM4700         AAUUAACCUUUACUU
#=GR DM4700 SS ___>>>>))))))):
//
# STOCKHOLM 1.0
#=GF AU Koala

DS2722         GGAGAGAUGGCUGAGUGGACUAAAGCGGCGGAUUGCUAAUCCGUUGUACA
#=GR DS2722 SS (((((((,,<<<___________>>>,<<<<<_______>>>>>,<<<<<

DS2722         AUUUUUUUGUACCGAGGGUUCGAAUCCCUCUCUUUCCG
#=GR DS2722 SS <_____>>>>>>,<<<<<_______>>>>>))))))):
//
# STOCKHOLM 1.0
#=GF AU Koala

DY3280         GGGUCGAUGCCCGAGCGGUUAAUGGGGACGGACUGUAAAUUCGUUGGCAA
#=GR DY3280 SS (((((((,,<<<<_________>>>>,<<<<<_______>>>>>,<<<<_

DY3280         UAUGUCUACGCUGGUUCAAAUCCAGCUCGGCCCA
#=GR DY3280 SS __>>>>,,,<<<<<_______>>>>>))))))):
//
# STOCKHOLM 1.0
#=GF AU Koala

DI1180         GGACCUUUAGCUCAGUUGGUUAGAGCAUCCGGCUCAUAACCGGACGGUCA
#=GR DI1180 SS (((((((,,<<<<_________>>>>,<<<<<_______>>>>>,,,,,<

DI1180         UUGGUUCAAGUCCAAUAAGGUCCACCA
#=GR DI1180 SS <<<<_______>>>>>)))))))::::
//
# STOCKHOLM 1.0
#=GF AU Koala

DW3640         AGAGGUGUAGCUUAGUUGGUUAAAGCGCAAGAUUCCAAAUCUUGAAAUCG
#=GR DW3640 SS (((((((,,<<<<_________>>>>,<<<<<_______>>>>>,,,,,<

DW3640         AGGGUUCGAGUCCUUUCAUCUCUG
#=GR DW3640 SS <<<<_______>>>>>))))))):
//
# STOCKHOLM 1.0
#=GF AU Koala

DH4880         AUUUAAAUAGUUUAAAAAAAAUACUAAUUUGUGGUGUUAGUGAUAUGAAG
#=GR DH4880 SS (((((((,,<<<<_____>>>>,<<<<<_______>>>>>,,,,<<<<<_

DH4880         UUAUUCAUUUUAGAUC
#=GR DH4880 SS ___>>>>>))))))):
//
# STOCKHOLM 1.0
#=GF AU Koala

DK7920         GCCCGCAUAGCUCAGUCGGUAGAGCAUCAGACUUUUAAUCUGAGGGUCCA
#=GR DK7920 SS (((((-(,,<<<<________>>>>,<<<<<_______>>>>>,,,,,<<

DK7920         GGGUUCAAGUCCCUGUUCGGGCG
#=GR DK7920 SS <<<_______>>>>>)-))))):
//
# STOCKHOLM 1.0
#=GF AU Koala

DV5910         CAAGAUAUAGCUUAAACAAAGCAUCUAGUUUACACCUAGAAGAUUUCACA
#=GR DV5910 SS (((((((,,<<<<_____>>>>,<<<<<_______>>>>>,,,,<<<<__

DV5910         UACGAUGAAUGUCUUGA
#=GR DV5910 SS _____>>>>))))))):
//
# STOCKHOLM 1.0
#=GF AU Koala

DL5160         GCUUUUAAAGGAAAAGAGCCCUCCACUGGUCUUAGGCGCCAGCAUCUCUU
#=GR DL5160 SS (((((((,,<<<_________>>>,<<<<<_______>>>>>,,,,,<<<

DL5160         GGUGCAAGUCCAAGUAAAAGCU
#=GR DL5160 SS <<_______>>>>>))))))):
//
# STOCKHOLM 1.0
#=GF AU Koala

DS6742         GUGGACGUGCCGGAGUGGUUAUCGGGAAUGACUAGAAAUCAUGGAGGCUU
#=GR DS6742 SS (((((((,,<<<<________>>>>,,<<<<_______>>>>,,,<<<__

DS6742         UGCCCGCGCACGUUUGAAUCUUGCCGUUUACG
#=GR DS6742 SS _>>>,,,<<<-<_______>->>>))))))):
//
# STOCKHOLM 1.0
#=GF AU Koala

DY7740         CCUUCGAUAGCUCAGUUGGUAGAGCGGUGGACUGUAGAUCCAUAGGUCGC
#=GR DY7740 SS (((((((,,<<<<________>>>>,<<<<<_______>>>>>,,,,,<<

DY7740         UGGUUCAAAUCCGGCUCGAAGGA
#=GR DY7740 SS <<<_______>>>>>))))))):
//
# STOCKHOLM 1.0
#=GF AU Koala

DE4280         GUCCCUUUCGUCCAGUGGUUAGGACAUCGUCUUUUCAUGUCGAAGACACG
#=GR DE4280 SS (((((((,,<<<<________>>>>,<<<-<_______>->>>,,,,<<<

DE4280         GGUUCGAUUCCCGUAAGGGAUG
#=GR DE4280 SS <<_______>>>>>))))))):
//
# STOCKHOLM 1.0
#=GF AU Koala

DM1180         GGCGGGGUAGCUCAGUUGGUUAGAGCGUUCGGUUCAUACCCGAAAGGUCG
#=GR DM1180 SS (((((((,,<<<<_________>>>>,<<<<<_______>>>>>,,,,,<

DM1180         AGAGUUCAACUCUCUCCCCCGCUACCA
#=GR DM1180 SS <<<<_______>>>>>)))))))::::
//
# STOCKHOLM 1.0
#=GF AU Koala

DP2600         CGGAGUAUAGUNNNNUUNGGUAGUGUAUCAUCUUGGGGUGAUGAAAGUCG
#=GR DP2600 SS ::(((((,,<<_____________>>,<<<<<_______>>>>>,,,,,<

DP2600         UGGGUUCAAAUCCCGCUACUCAAA
#=GR DP2600 SS <<<<_______>>>>>))))):::
//
# STOCKHOLM 1.0
#=GF AU Koala

DS1664         GGUGAGGUGUCCGAGUGGCUGAAGGAGCACGCCUGGAAAGUGUGUAUACG
#=GR DS1664 SS (((((((,,<<<___________>>>,<<<<<_______>>>>>,<<<<<

DS1664         GCAACGUAUCGGGGGUUCGAAUCCCCCCCUCACCGCCA
#=GR DS1664 SS ____>>>>>,<<<<<_______>>>>>)))))))::::
//
# STOCKHOLM 1.0
#=GF AU Koala

DT2921         GCCCUUUUAACUCAGUGGUAGAGUAACGCCAUGGUAAGGCGUAAGUCAUC
#=GR DT2921 SS (((((((,,<<<<_______>>>>,<<<<<_______>>>>>,,,,,<<<

DT2921         GGUUCAAAUCCGAUAAGGGGCU
#=GR DT2921 SS <<_______>>>>>))))))):
//
# STOCKHOLM 1.0
#=GF AU Koala

DV5950         CAAGAUAUAGCUUAAAUAAAGCACCUAGUUUACACCUAGAAGAUUUCACA
#=GR DV5950 SS (((((((,,<<<<_____>>>>,,<<<<_______>>>>,,,,,<<<___

DV5950         CGCCACGAAUAUCUUGA
#=GR DV5950 SS ______>>>))))))):
//
# STOCKHOLM 1.0
#=GF AU Koala

DG4360         GCGGAAAUAGCUUAAUGGUAGAGCGUAGCCUUGCCAAGGCUGAGGUUGAG
#=GR DG4360 SS ((((((,,,<<<<_______>>>>,<<<<<_______>>>>>,,,,,<<<

DG4360         GGUUCAAGUCCCUCCUUCCGCU
#=GR DG4360 SS <<_______>>>>>,)))))):
//
# STOCKHOLM 1.0
#=GF AU Koala

DF5960         GUUAAUGUAGCUUAAAUCUAAAGCAAGGCACUGAAAAUGCCUAGAUGAGU
#=GR DF5960 SS (((-(((,,<<<<_______>>>>,<<<<<_______>>>>>,,,,<<<<

DF5960         GCACUAACUCCAUAAACA
#=GR DF5960 SS ______>>>>)))-))):
//
# STOCKHOLM 1.0
#=GF AU Koala

DD3960         GAAUUAGUAACUUAAUUGGUAGAGGGUUUCCUUGUCACGGAAGCAGAUGC
#=GR DD3960 SS (((((((,,,<<<________>>>,,<<<<<_______>>>>>,,,,,<<

DD3960         CGGUUCGAUGCCGGUCUAGUUCG
#=GR DD3960 SS <<<_______>>>>>))))))):
//
# STOCKHOLM 1.0
#=GF AU Koala

DE2600         GCCCCCAUCGUCUAGUGGCCUAGGACACCUCUCUUUCAAGGAGGCGACGG
#=GR DE2600 SS (((((((,,<<<<_________>>>>,<<<<<_______>>>>>,,,,<<

DE2600         GGAUUCGAAUUCCCCUGGGGGUA
#=GR DE2600 SS <<<_______>>>>>))))))):
//
# STOCKHOLM 1.0
#=GF AU Koala

DY6740         CCGACCUUAGCUCAGUUGGUAGAGCGGAGGACUGUAGAUCCUUAGGUCAC
#=GR DY6740 SS (((((((,,<<<<________>>>>,<<<<<_______>>>>>,,,,,<<

DY6740         UGGUUCGAAUCCGGUAGGUCGGA
#=GR DY6740 SS <<<_______>>>>>))))))):
//
# STOCKHOLM 1.0
#=GF AU Koala

DT4980         CCUUAAAGCUACAAAAAGCAGACAAUCUUGUAAAUUGUAAGAUAAAAGGU
#=GR DT4980 SS (((((((,,<-<_____>->,<<<<<_______>>>>>,,,,,<<--<__

DT4980         UUAAGUCCUUUUUAAGGU
#=GR DT4980 SS _____>-->>))))))):
//
# STOCKHOLM 1.0
#=GF AU Koala

DR1141         GCCCAUGUAGCUCAGUAGGAUAGAGCACGCGCCUUCUAAGCGUGAGGUCG
#=GR DR1141 SS (((((((,,<<<<_________>>>>,<<<<<_______>>>>>,,,,,<

DR1141         GAAGUUCGAGCCUUCUCGUGGGCACCA
#=GR DR1141 SS <<<<_______>>>>>)))))))::::
//
# STOCKHOLM 1.0
#=GF AU Koala

DR2602         GCGUCCAUCGUCUAAAGGAUAGGACAGAGGUUUUCUAAACCUCCAGUAUA
#=GR DR2602 SS (((((((,,<<<<________>>>>,<<<<<_______>>>>>,,,,<<<

DR2602         GGUUCGAAUCCUAUUGGACGUA
#=GR DR2602 SS <<_______>>>>>))))))):
//
# STOCKHOLM 1.0
#=GF AU Koala

DG4070         AUGAGUAUAAGUUAAUGGUUAAACUAAAUGUCUUCCACACAUUCCAUGUG
#=GR DG4070 SS (((((((,,<<<<________>>>>,<<<<<_______>>>>>,,,,<<<

DG4070         AGUUCGAUUCUCACUACUCAUA
#=GR DG4070 SS <<_______>>>>>))))))):
//
# STOCKHOLM 1.0
#=GF AU Koala

DR2701         GGGCCUGUAGCUCAGAGGAUUAGAGCACGUGGCUACGAACCACGGUGUCG
#=GR DR2701 SS ((((--(,,<<<<_________>>>>,<<<<<_______>>>>>,,,,,<

DR2701         GGGGUUCGAAUCCCUCCUCGCCCA
#=GR DR2701 SS <<<<_______>>>>>)--)))):
//
# STOCKHOLM 1.0
#=GF AU Koala

DK6320         UCCCGAGUGGCUCAAUCGGUUUAGAGCGUCUGACUCUUAAUCAGAAGGUU
#=GR DK6320 SS (((((((,,<<<<__________>>>>,<<<<<_______>>>>>,,,,,

DK6320         GCGAGUUCGAGUCUCGCCUUGGGAG
#=GR DK6320 SS <<<<<_______>>>>>))))))):
//
# STOCKHOLM 1.0
#=GF AU Koala

DP4030         CAGAUAAAAGCCAACCGGUGAGGCGCUUUCUUUGGGAGAAAGAGUUAGUU
#=GR DP4030 SS (((((((,,<<<_________>>>,<<<<<_______>>>>>,,,,,<<<

DP4030         AGUUCGAUUCUAGCUUAUCUGA
#=GR DP4030 SS <<_______>>>>>))))))):
//
# STOCKHOLM 1.0
#=GF AU Koala

DQ6160         GGUUUUAUAGUGUAAUUGGUUAGCACCCAGGACUUUGAAUCCUGUAAUCU
#=GR DQ6160 SS (((((((,,<<<<_________>>>>,<<<<<_______>>>>>,,,,<<

DQ6160         GAGUUCGAGUCUCAGUAGAACCA
#=GR DQ6160 SS <<<_______>>>>>))))))):
//
# STOCKHOLM 1.0
#=GF AU Koala

DC4440         GGCGGCAUGGCCAAGCGGUAAGGCAGGGGACUGCAAAUCCUUUAUCCCCA
#=GR DC4440 SS (((((((,,<<<_________>>>,<<<<<_______>>>>>,,,,<<<<

DC4440         GUUCAAAUCUGGGUGUCGCCU
#=GR DC4440 SS <_______>>>>>))))))):
//
# STOCKHOLM 1.0
#=GF AU Koala

DI5320         AGAAAUAUGUCUGAUAAAAGAAUUACUUUGAUAGAGUAAAUUAUAGAGGU
#=GR DI5320 SS (((((((,,<<<______>>>,<<<<<_______>>>>>,,,,,<<<<<_

DI5320         UCAAGCCCUCUUAUUUCUA
#=GR DI5320 SS ______>>>>>))))))):
//
# STOCKHOLM 1.0
#=GF AU Koala

DA5080         GUGGUUUUAGUUUAAUUGAAAAACGUUUGCUUUGCAAGCAAAAGUUCUAA
#=GR DA5080 SS (((((((,,<<<<_______>>>>,<<<<<_______>>>>>,,,,<<<<

DA5080         GUUAAAGUCUUAGAAGCUACA
#=GR DA5080 SS <_______>>>>>))))))):
//
# STOCKHOLM 1.0
#=GF AU Koala

DP9990         GGCUCGUUGGUCUAGGGGUAUGAUUCUCGCUUAGGGUGCGAGAGGUCCCG
#=GR DP9990 SS (((((((,,<<<_________>>>,<<<<<_______>>>>>,,,,,<<<

DP9990         GGUUCAAAUCCCGGACGAGCCC
#=GR DP9990 SS <<_______>>>>>))))))):
//
# STOCKHOLM 1.0
#=GF AU Koala

DX4320         AGCGGGGUAGAGUAGUUGGUUAACUCGUCAGGCUCAUGACCUGAAGAUUG
#=GR DX4320 SS :((((((,,<<<<_________>>>>,<<<<<_______>>>>>,,,,,<

DX4320         CAGGUUCGAAUCCUGCCCCCGCCA
#=GR DX4320 SS <<<<_______>>>>>))))))::
//
# STOCKHOLM 1.0
#=GF AU Koala

DW5360         AGGAAUUUAGGUUAAACAGACCAAGAGCCUUCAAAGCCCUAAGCAAGUAC
#=GR DW5360 SS (((((((,,<<<<_____>>>>,<<-<<_______>>->>,,,,<<<<__

DW5360         AAUUUACUUAAUUCCUG
#=GR DW5360 SS _____>>>>))))))):
//
# STOCKHOLM 1.0
#=GF AU Koala

DH5640         GUAAAUAUAGUUUAAACAAAACAUUAGAUUGUGAGUCUAAUAAUAGAAGC
#=GR DH5640 SS (((((((,,<<<<_____>>>>,<<<<<_______>>>>>,,,,<<<<<_

DH5640         CCAAACUUUCUUAUUUACC
#=GR DH5640 SS ______>>>>>))))))):
//
# STOCKHOLM 1.0
#=GF AU Koala

DI0680         GGGCCCAUAGCUUAGCCAGGUAGAGCGCCCGGCUCAUAACCGGGCGGUCA
#=GR DI0680 SS (((((((,,<<<<_________>>>>,<<<<<_______>>>>>,,,,,<

DI0680         UGGGUUCGAAUCCCAUUGGGCCCA
#=GR DI0680 SS <<<<_______>>>>>))))))):
//
# STOCKHOLM 1.0
#=GF AU Koala

DX2680         AGCGGAGUAGAGCAGUUUGGUAGCUCACGAGGCUCAUAACCUUGAGGUCA
#=GR DX2680 SS :((((((,,<<<<_________>>>>,<<<<<_______>>>>>,,,,,<

DX2680         CGGGUUCGAUUCCCGUCUCCGCAC
#=GR DX2680 SS <<<<_______>>>>>))))))::
//
# STOCKHOLM 1.0
#=GF AU Koala

DY3770         GAAGUAAUGGCUGAGUGGUUAAAGCGGCAGACUGUAAAUCUGUUGGUAGU
#=GR DY3770 SS (((((((,,<<<__________>>>,<<<<<_______>>>>>,<<<___

DY3770         ACCGUCGUUGGUUCGAAUCCAACUUACUUCA
#=GR DY3770 SS >>>,,,<<<<<_______>>>>>))))))):
//
# STOCKHOLM 1.0
#=GF AU Koala

DX5080         AGUAGAGUAAGCUAAGUGCUAAGCUUUUGGGCUCAUACCCCAGGAAUGAA
#=GR DX5080 SS (((((((,,<<<<________>>>>,<<<<<_______>>>>>,,,,<-<

DX5080         GGAUAAAAACCUCCCUCUACUU
#=GR DX5080 SS <<_______>>>->))))))):
//
# STOCKHOLM 1.0
#=GF AU Koala

DC2520         GGCGGCAUGGCCAAGCGGUAAGGCAGAAGAUUGCAAAUCUUUUAUUCCCC
#=GR DC2520 SS (((((((,,<<<_________>>>,<<<<<_______>>>>>,,,,,<<<

DC2520         AGUUCGAUUCUGGGUGUCGUCU
#=GR DC2520 SS <<_______>>>>>))))))):
//
# STOCKHOLM 1.0
#=GF AU Koala

DX7920         AGCAGAGUGGCGCAGCGGAAGCGUGCUGGGCCCAUAACCCAGAGGUCGAU
#=GR DX7920 SS (((((((,,<<<<_______>>>>,<<<<<_______>>>>>,,,,,<<<

DX7920         GGAUCGAAACCAUUCUCUGCUA
#=GR DX7920 SS <<_______>>>>>))))))):
//
# STOCKHOLM 1.0
#=GF AU Koala

DT5080         GCCUUGAAAGCUCAACAACUAGAGCUUUGGUCUUGUAAACCAGGAGAGAG
#=GR DT5080 SS (((((((,,<<<<________>>>>,<<<<<_______>>>>>,,,,<<<

DT5080         GGUAAACUCCCUCUCAAGGCU
#=GR DT5080 SS <<______>>>>>))))))):
//
# STOCKHOLM 1.0
#=GF AU Koala

DW5000         AGGGGUUUAAGUUAAUCUAAACUAAAAGCCUUCAAAGCUUUAAAUAAGAA
#=GR DW5000 SS (((((((,,<<<<______>>>>,<<<<<_______>>>>>,,,,<<<<<

DW5000         UGGGAAUUUUUUAACCUCUG
#=GR DW5000 SS _______>>>>>))))))):
//
# STOCKHOLM 1.0
#=GF AU Koala

DF5940         GUUAAUGUAGCUUAAAUCCAAAGCAAGGUACUGAAAAUGCCUAGAUGAGU
#=GR DF5940 SS (((-(((,,<<<<_______>>>>,<<<<<_______>>>>>,,,,<<<<

DF5940         UUAUUAACUCCAUAAACA
#=GR DF5940 SS <____>>>>>)))-))):
//
# STOCKHOLM 1.0
#=GF AU Koala

DV7740         GUUUCCGUGGUGUAGUGGUUAUCACAUCCGCCUAACACGCGGAAGGCCCC
#=GR DV7740 SS (((((((,,<<<__________>>>,<<<<<_______>>>>>,,,,,<<

DV7740         CGGUUCAAUCCCGGGCGGAAACA
#=GR DV7740 SS <<<_______>>>>>))))))):
//
# STOCKHOLM 1.0
#=GF AU Koala

DL0220         GCGAGAAUGGUCAAAUUGGUAAAGGCACAGCACUUAAAAUGCUGCGGAAU
#=GR DL0220 SS (((((((,,<<<___________>>>,<<<<<_______>>>>>,<<<<_

DL0220         GAUUUCCUUGUGGGUUCGAGUCCCACUUCUCGCACCA
#=GR DL0220 SS ___>>>>,,<<<<<_______>>>>>)))))))::::
//
# STOCKHOLM 1.0
#=GF AU Koala

DW5220         AGAAACUUAGGAUUAACUGUCACCAAACCAAAGGCCUUCAAAGCCUUAAA
#=GR DW5220 SS (((((((,,<<-<____________>->>,<<<<<_______>>>>>,,,

DW5220         UAAGAGUUAAACUCUCUUAGUUUCUG
#=GR DW5220 SS ,<<<<<_______>>>>>))))))):
//
# STOCKHOLM 1.0
#=GF AU Koala

DT9990         GGCUCCAUAGCUCAGGGGUUAGAGCACUGGUCUUGUAAACCAGGGGUCGC
#=GR DT9990 SS (((((((,,<<<<________>>>>,<<<<<_______>>>>>,,,,,<<

DT9990         GAGUUCAAUUCUCGCUGGGGCUU
#=GR DT9990 SS <<<_______>>>>>))))))):
//
# STOCKHOLM 1.0
#=GF AU Koala

DY5280         GGUAAAAUGGCUGAGUAAGCAUUAGACUGUAAAUCUAAAGACAGGGGUUG
#=GR DY5280 SS (((((((,,<<<_____>>>,<<<<<_______>>>>>,,,,<<<<<___

DY5280         AGCCCCCUUUUUACCA
#=GR DY5280 SS ___>>>>>))))))):
//
# STOCKHOLM 1.0
#=GF AU Koala

DL2600         GCCUUGAUGGUGAAAUGGUAGACACGCGAGAUUCAAAAUUUCGUGCUUAA
#=GR DL2600 SS (((((((,,<<<__________>>>,<<<<<_______>>>>>,<<<___

DL2600         AGCAUGGAGGUUCGAGUCCUCUUCAAGGCA
#=GR DL2600 SS >>>,,<<<<<_______>>>>>))))))):
//
# STOCKHOLM 1.0
#=GF AU Koala

DK3880         GAGACUUUAGUUUAAUGGUAAAACAUAUGACUUUUAAUCAUUCUACUAUA
#=GR DK3880 SS (((((((,,<<<<_______>>>>,,<<<<_______>>>>,,,,,,<<<

DK3880         GGUUCGAGUCCUAUAAGUCUUA
#=GR DK3880 SS <<_______>>>>>))))))):
//
# STOCKHOLM 1.0
#=GF AU Koala

DS9992         GUAGUCGUGGCCGAGUGGUUAAGGCGAUGGACUAGAAAUCCAUUGGGGUC
#=GR DS9992 SS (((((((,,<<<__________>>>,<<<<<_______>>>>>,<<<<__

DS9992         UCCCCGCGCAGGUUCGAAUCCUGCCGACUACG
#=GR DS9992 SS _>>>>,,<<<<<_______>>>>>))))))):
//
# STOCKHOLM 1.0
#=GF AU Koala

DA1860         GGGGCAUUAGCUCAGCUGGGAGAGCGCCUGCUUUGCACGCAGGAGGUCAG
#=GR DA1860 SS ((((-((,,<<<<________>>>>,<<<<<_______>>>>>,,,,,<<

DA1860         CGGUUCGAUCCCGCUAUUCUCCACCA
#=GR DA1860 SS <<<_______>>>>>))-))))::::
//
# STOCKHOLM 1.0
#=GF AU Koala

DD0740         GCCCUGGUGGUGUAGCUCGGCCUAUCAUACAGGACUGUCACUCCUGUGAC
#=GR DD0740 SS (((((((,,<<<_____________>>>,<<<<<_______>>>>>,,,,

DD0740         UCGGGUUCAAAUCCCGGCCAGGGCG
#=GR DD0740 SS <<<<<_______>>>>>))))))):
//
# STOCKHOLM 1.0
#=GF AU Koala

DW2920         GCGCUCUUAGUUCAGUUCGGUAGAACGUGGGUCUCCAAAACCCGAUGUCG
#=GR DW2920 SS (((((((,,<<<<_________>>>>,<<<<<_______>>>>>,,,,,<

DW2920         UAGGUUCAAAUCCUACAGAGCGUG
#=GR DW2920 SS <<<<_______>>>>>))))))):
//
# STOCKHOLM 1.0
#=GF AU Koala

DF9160         GCCGAAAUAGCUCAGUUGGGAGAGCGUUAGACUGAAGAUCUAAAAGGUCC
#=GR DF9160 SS (((((((,,<<<<________>>>>,<<<<<_______>>>>>,,,,,,<

DF9160         CUGGUUCGAUCCCGGGUUUCGGCA
#=GR DF9160 SS <<<<_______>>>>>))))))):
//
# STOCKHOLM 1.0
#=GF AU Koala

DG1580         GCGGGAGUAGCUCAGUCGGUAGAGCACGACCUUGCCAAGGUCGGGGUCGC
#=GR DG1580 SS (((((((,,<<<<________>>>>,<<<<<_______>>>>>,,,,,<<

DG1580         GGGUUCAAGUCCCGUCUCCCGCUCCA
#=GR DG1580 SS <<<_______>>>>>)))))))::::
//
# STOCKHOLM 1.0
#=GF AU Koala

DR2540         GGGCUCAUCGUCUAAUGGAUCAGGACAGGGACCUUCUAAGUCUCUAAUGU
#=GR DR2540 SS (((((((,,<<<<_________>>>>,<<<<<_______>>>>>,,,,<<

DR2540         AGGUUCGAAUCCUACUGAGCCUA
#=GR DR2540 SS <<<_______>>>>>))))))):
//
# STOCKHOLM 1.0
#=GF AU Koala

DK5320         CACUAUGAAGCUAAGAGCGUUAACCUUUUAAGUUAAAGUUAGAGACCUUA
#=GR DK5320 SS (((((((,,<<<___>>>,<<<<<_______>>>>>,,,,,<<<<_____

DK5320         AAAUCUCCAUAGUGA
#=GR DK5320 SS ___>>>>))))))):
//
# STOCKHOLM 1.0
#=GF AU Koala

DL5480         ACUUUUAAAGGAUAACAGCUAUCCAUUGACCUUAGGAGUCAAAAAUAUUG
#=GR DL5480 SS (((((((,,<<<<_______>>>>,<<<<<_______>>>>>,,,,,<<<

DL5480         GUGCAACUCCAAAUAAAAGUA
#=GR DL5480 SS <_______>>>>,))))))):
//
# STOCKHOLM 1.0
#=GF AU Koala

DV9993         GUUUCCGUAGUGUAGUGGUUAUCACGUUCGCCUAACACGCGAAAGGUCCC
#=GR DV9993 SS (((((((,,<<<__________>>>,<<<<<_______>>>>>,,,,,<<

DV9993         UGGAUCAAAACCAGGCGGAAACA
#=GR DV9993 SS <<<_______>>>>>))))))):
//
# STOCKHOLM 1.0
#=GF AU Koala

DY5220         GGUAAGAUGGCUGAGUGUUGAAGCGUUAGGCUGUAGUCCUUUUUACAGAG
#=GR DY5220 SS (((((((,,<<<_________>>>,,,<<<_______>>>,,,,,,<<<<

DY5220         GUUCAAUUCCUCUUCUUAUCG
#=GR DY5220 SS <_______>>>>>))))))):
//
# STOCKHOLM 1.0
#=GF AU Koala

DV9995         GUUUCCGUAGUGUAGCGGUUAUCACAUUCGCCUCACACGCGAAAGGUCCC
#=GR DV9995 SS (((((((,,<<<__________>>>,<<<<<_______>>>>>,,,,,<<

DV9995         CGGUUCGAUCCCGGGCGGAAACA
#=GR DV9995 SS <<<_______>>>>>))))))):
//
# STOCKHOLM 1.0
#=GF AU Koala

DD5080         AGAGGCCUAGUUAAACUUAUAACUUUGGGUUGUCAGGCCAAAAUUGCUGG
#=GR DD5080 SS (((((((,,<<<<______>>>>,<<<<_________>>>>,,,,<<<<<

DD5080         UUAAACCCAGCGGCUUCUG
#=GR DD5080 SS ______>>>>>))))))):
//
# STOCKHOLM 1.0
#=GF AU Koala

DT5090         GCCCUAGUAGCUUAGACAUCAAAGCACCGGUCUUGUAAACCGAAGAUCGA
#=GR DT5090 SS ((-((((,,<<<<________>>>>,,<<<<_______>>>>,,,,,,<<

DT5090         AGGUUAAAAUCCUUCCUAGCGCC
#=GR DT5090 SS <<<_______>>>>>))))-)):
//
# STOCKHOLM 1.0
#=GF AU Koala

DW7560         GACUGCUUGGCGCAAUGGUAGCGCGUUCGACUCCAGAUCGAAAGGUUGGG
#=GR DW7560 SS (((((((,,<<<<_______>>>>,<<<<<_______>>>>>,,,,,<<<

DW7560         CGUUCGAUCCGCUCAGUGGUCA
#=GR DW7560 SS <<_______>>>>>))))))):
//
# STOCKHOLM 1.0
#=GF AU Koala

DS6744         GUGGACGUGCCGGAGUGGUUAUCGGGCAUAACUAGAAAUCAUGUGGGCUU
#=GR DS6744 SS (((((((,,<<<<________>>>>,<<<-<_______>->>>,<<<<__

DS6744         UGCCCGCGCAGGUUCGAAUCCUGCCGUUCACG
#=GR DS6744 SS _>>>>,,<<<<<_______>>>>>))))))):
//
# STOCKHOLM 1.0
#=GF AU Koala

DV5280         CACAGUGUAGCUUAAUCACAAAGCAUCUGGCCUACACCCAGAAGAAUUCA
#=GR DV5280 SS ((-((((,,<<<<_______>>>>,<<<<<_______>>>>>,,,,<<<<

DV5280         UAAAAAUGAACACUUUGA
#=GR DV5280 SS ______>>>>))))-)):
//
# STOCKHOLM 1.0
#=GF AU Koala

DL3360         GCCUUGGUGGUGAAAUGGUAGACACGCGAGACUCAAAAUCUCGUGCUAAA
#=GR DL3360 SS (((((((,,<<<__________>>>,<<<<<_______>>>>>,<<<___

DL3360         CAGCGUGGAGGUUCGAGUCCUCUUCAAGGCA
#=GR DL3360 SS _>>>,,<<<<<_______>>>>>))))))):
//
# STOCKHOLM 1.0
#=GF AU Koala

DC5100         AGUUCUGGAGUGUUACCACGUCAGAUUGCAAAUCUGAAGAAGCACACUUA
#=GR DC5100 SS (((((-(,,<<<____>>>,<<<<<_______>>>>>,,,,<<<-<____

DC5100         CAGUUUGCCCGGACUU
#=GR DC5100 SS ___>->>>)-))))):
//
# STOCKHOLM 1.0
#=GF AU Koala

DP8101         GGCUCGUUGGUCUAGGGGUAUGAUUCUCGCUUAGGGUGCGAGAGGUCCCG
#=GR DP8101 SS (((((((,,<<<_________>>>,<<<<<_______>>>>>,,,,,<<<

DP8101         GGUUCAAAUCCCGGACGAGCCC
#=GR DP8101 SS <<_______>>>>>))))))):
//
# STOCKHOLM 1.0
#=GF AU Koala

DL5220         ACUUUUAAAGGAUAAGAGCAAUCCGUUGGUCUUAGGAACCACCUAUCUUG
#=GR DL5220 SS (((((((,,<<<<_______>>>>,,<<<<_______>>>>,,,,,<<<<

DL5220         GUGCAAAUCCAAGUAAAAGUA
#=GR DL5220 SS <_______>>>>>))))))):
//
# STOCKHOLM 1.0
#=GF AU Koala

DL1663         GCCGAGGUGGUGGAAUUGGUAGACACGCUACCUUGAGGUGGUAGUGCCCA
#=GR DL1663 SS (((((((,,<<<___________>>>,<<<<<_______>>>>>,<<<<_

DL1663         AUAGGGCUUACGGGUUCAAGUCCCGUCCUCGGUACCA
#=GR DL1663 SS ___>>>>,,<<<<<_______>>>>>)))))))::::
//
# STOCKHOLM 1.0
#=GF AU Koala

DR2601         GGGUUUGUAGCUCAGUGGAUUAGAGCUCAUGGUUCCGAAUCAUGAAGUCA
#=GR DR2601 SS (((((-(,,<<<<_________>>>>,<<<<<_______>>>>>,,,,,<

DR2601         AGGGUUCGAAUCCCUUCUAACCCU
#=GR DR2601 SS <<<<_______>>>>>)-))))):
//
# STOCKHOLM 1.0
#=GF AU Koala

DK6160         GCCCAGAUAGCUCAGUCGGUAGAGCGCAAGGCUUUUAACCUUGUGGUCGG
#=GR DK6160 SS (((((((,,<<<<________>>>>,<<<<<_______>>>>>,,,,,<<

DK6160         GGGUUCGAGCCCCCCUUUGGGCG
#=GR DK6160 SS <<<_______>>>>>))))))):
//
# STOCKHOLM 1.0
#=GF AU Koala

DP0260         CUCCGAUUAGCUCAAUUGGCUAGAGUACACCGUUUGGGGCGGUGGGGUUG
#=GR DP0260 SS (((((((,,<<<<_________>>>>,<<<<<_______>>>>>,,,,,<

DP0260         AAGGUUCGAGUCCUUCAUUGGAGACCA
#=GR DP0260 SS <<<<_______>>>>>)))))))::::
//
# STOCKHOLM 1.0
#=GF AU Koala

DG8100         GCGUUGGUGGUAUAGUGGUGAGCAUAGCUGCCUUCCAAGCAGUUGACCCG
#=GR DG8100 SS (((((((,,<<-<________>->>,<<<<<_______>>>>>,,,,<<<

DG8100         GGUUCGAUUCCCGGCCAACGCA
#=GR DG8100 SS <<_______>>>>>))))))):
//
# STOCKHOLM 1.0
#=GF AU Koala

DD2700         GGGAUUGUAGUUCAAUUGGUCAGAGCACCGCCCUGUCAAGGCGGAAGCUG
#=GR DD2700 SS (((((((,,<<<<_________>>>>,<<<<<_______>>>>>,,,,,<

DD2700         CGGGUUCGAGCCCCGUCAGUCCCG
#=GR DD2700 SS <<<<_______>>>>>))))))):
//
# STOCKHOLM 1.0
#=GF AU Koala

DX5281         AGUAAGGUCAGCUAACUAAGCUAUCGGGCCCAUACCCCGAAAAUGUUGGU
#=GR DX5281 SS ((((-((,,<<<<_____>>>>,<<<<<_______>>>>>,,,,<--<<_

DX5281         UAAACCCUUCCCGUACUA
#=GR DX5281 SS _____>>-->))-)))):
//
# STOCKHOLM 1.0
#=GF AU Koala

DI0260         ACUUCGGUAGCUUAGCGAUCUAAAGCACUCGGCUGAUAACCGAGAGAUCG
#=GR DI0260 SS (((((((,,<<<<_________>>>>,<<<<<_______>>>>>,,,,,<

DI0260         GGGGUUUAAAUCCCUCCCGGAGUACCA
#=GR DI0260 SS <<<<_______>>>>>)))))))::::
//
# STOCKHOLM 1.0
#=GF AU Koala

DL1780         GCGAAGGUGGCGGAAUUGGUAGACGCGCUAGCUUCAGGUGUUAGUGCCCC
#=GR DL1780 SS (((((((,,<<<___________>>>,<<<<<_______>>>>>,<<<<_

DL1780         CCGGGUGUGAGGGUUCGAGUCCCUCUCUUCGCACCA
#=GR DL1780 SS __>>>>,,<<<<<_______>>>>>)))))))::::
//
# STOCKHOLM 1.0
#=GF AU Koala

DL4500         GCGCAUUUGGUGAAAAAGGUAAACACGACGGAUUUAAAAUCCGUUCCUAU
#=GR DL4500 SS (((((((,,<<<___________>>>,<<<<<_______>>>>>,<<___

DL4500         UGGUUAUUGGUUCAAGUCCAAUAAUGCGCA
#=GR DL4500 SS _>>,,<<<<<_______>>>>>))))))):
//
# STOCKHOLM 1.0
#=GF AU Koala

DD9160         UCCUCGUUAGUAUAGUGGUGAGUAUCCCCGCCUGUCACGCGGGAGACCGG
#=GR DD9160 SS (((((((,,<<<<________>>>>,<<<<<_______>>>>>,,,,<<<

DD9160         GGUUCGAUUCCCCGACGGGGAG
#=GR DD9160 SS <<_______>>>>>))))))):
//
# STOCKHOLM 1.0
#=GF AU Koala

DL1540         GCGGAUGUGGCGGAAUUGGCAGACGCGCUAGAAUCAGGCUCUAGUGUCUU
#=GR DL1540 SS (((((((,,<<<___________>>>,<<<<<_______>>>>>,<<<<_

DL1540         UACAGACGUGGGGGUUCAAGUCCCUUCAUCCGCACCA
#=GR DL1540 SS ___>>>>,,<<<<<_______>>>>>)))))))::::
//
# STOCKHOLM 1.0
#=GF AU Koala

DC5880         AGCUCCGAGGUGAUUUUCAUAUUGAAUUGCAAAUUCGAAGAAGCAGCUUC
#=GR DC5880 SS (((((((,,<<<<___>>>>,<<<<<_______>>>>>,,,,<<<<____

DC5880         AAACCUGCCGGGGCUU
#=GR DC5880 SS ____>>>>))))))):
//
# STOCKHOLM 1.0
#=GF AU Koala

DF4000         GCUUUUAUAGCUUAGUGGUAAAGCGAUAAAUUGAAGAUUUAUUUACAUGU
#=GR DF4000 SS (((((((,,<<<<_______>>>>,<<<<<_______>>>>>,,,,<<<-

DF4000         AGUUCGAUUCUCAUUAAGGGCA
#=GR DF4000 SS <<_______>>>>>))))))):
//
# STOCKHOLM 1.0
#=GF AU Koala

DN4700         GGCCAAAUAGUUUAACUUAAAACGUUGAGCUGUUAAUUCAAAAUUGCAGU
#=GR DN4700 SS (((((((,,<<<<______>>>>,<<<<<_______>>>>>,,,,<<<<_

DN4700         AAUUUGCUUUGGCUU
#=GR DN4700 SS ___>>>>))))))):
//
# STOCKHOLM 1.0
#=GF AU Koala

DR5880         UGGUAUAUAGUUUAAACAAAACGAAUGAUUUCGACUCAUUAAAUUAUGAU
#=GR DR5880 SS (((((-(,,<<<<_____>>>>,<<<<<_______>>>>>,,,,<<<<__

DR5880         AAUCAUAUUUACCAA
#=GR DR5880 SS ___>>>>)-))))):
//
# STOCKHOLM 1.0
#=GF AU Koala

DA0780         GGGCUCGUAGCUCAGCUGGAAGAGCGCGGCGUUUGCAACGCCGAGGCCUG
#=GR DA0780 SS (((((((,,<<<<________>>>>,<<<<<_______>>>>>,,,,,<<

DA0780         GGGUUCAAAUCCCCACGGGUCCA
#=GR DA0780 SS <<<_______>>>>>))))))):
//
# STOCKHOLM 1.0
#=GF AU Koala

DG5120         ACUUUCUUAGUAUUAACCAGUACACGUGACUUCCAAUCACAAAGUCUUAG
#=GR DG5120 SS (((((((,,<<<<______>>>>,,<<<<_______>>>>,,,,,<<<<<

DG5120         UAGAAUCUAAGAGAAAGUA
#=GR DG5120 SS ______>>>>>))))))):
//
# STOCKHOLM 1.0
#=GF AU Koala

DM0260         AGUUAGUUGGCAGAGUGGUUAUGCACCUCCUUCAUACGGAGCGACUACAG
#=GR DM0260 SS (((((((,,<<<_________>>>,,<<<<_______>>>>,,,,,,,<<

DM0260         UGGUUCAAAUCCACUACUAACUACCA
#=GR DM0260 SS <<<_______>>>>>)))))))::::
//
# STOCKHOLM 1.0
#=GF AU Koala

DC4500         GGCUAAGUAACAUAAGGGUAAUGUAUUGGAUUGCAAAUCCUAUAAAGAUG
#=GR DC4500 SS (((((((,,<<<<_______>>>>,<-<<<_______>>>->,,,,<<<<

DC4500         GUUCGAAUCCGUCCUUAGCCU
#=GR DC4500 SS <_______>>>>>))))))):
//
# STOCKHOLM 1.0
#=GF AU Koala

DL1940         GCCCAGAUGGCGGAAUUGGUAGACGCGCCAGCUUCAGGUGCUGGUACUCG
#=GR DL1940 SS (((((((,,<<<___________>>>,<<<<<_______>>>>>,<<<<_

DL1940         AAAGGGUGUGGAGGUUCGAGUCCUCUUCUGGGCACCA
#=GR DL1940 SS ___>>>>,,<<<<<_______>>>>>)))))))::::
//
# STOCKHOLM 1.0
#=GF AU Koala

DG2180         GCGGGUGUAGCUCAGCUGGUAGAGCGCAACCUUGCCAAGGUUGAUGUCGC
#=GR DG2180 SS (((((((,,<<<<________>>>>,<<<<<_______>>>>>,,,,,<<

DG2180         GCGUUCGAAUCGCGUCACCCGCU
#=GR DG2180 SS <<<_______>>>>>))))))):
//
# STOCKHOLM 1.0
#=GF AU Koala

DS4441         GGAGGUAUGGCUGAGUGGCUUAAGGCAUUGGUUUGCUAAAUCGACAUACA
#=GR DS4441 SS (((((-(,,<<<___________>>>,<<<<<_______>>>>>,<<<<<

DS4441         AGAAGAUUGUAUCAUGGGUUCGAAUCCCAUUUCCUCCG
#=GR DS4441 SS <_____>>>>>>,<<<<<_______>>>>>)-))))):
//
# STOCKHOLM 1.0
#=GF AU Koala

DG5040         ACUCUAUGAGUACAAACGUACCUUUGACUUCCAAUCAAAUAGCUCUUAGG
#=GR DG5040 SS (((((((,,<<<<____>>>>,<<<<<_______>>>>>,,,,,<<<<<_

DG5040         GAAAAUCUAAGAUAGAGUA
#=GR DG5040 SS ______>>>>>))))))):
//
# STOCKHOLM 1.0
#=GF AU Koala

DN5360         UAGAUUGAAGCCAGUUAGCUAGGGUGUUUAGCUGUUAACUAAAGUUUCGU
#=GR DN5360 SS (((((((,,<<<__________>>>,<<<<<_______>>>>>,,,,,<<

DN5360         GGGGGUGGAGCCCACCAGUCUAG
#=GR DN5360 SS <<<_______>>>>>))))))):
//
# STOCKHOLM 1.0
#=GF AU Koala

DX3200         CGCGGAGUAGAGCAACUUGGUAGCUCGCAAGGCUCAUAACCUUGAGGUUA
#=GR DX3200 SS :((((((,,<<<<_________>>>>,<<<<<_______>>>>>,,,,,<

DX3200         CGGGUUCAAAUCCCGUCUCCGCAC
#=GR DX3200 SS <<<<_______>>>>>))))))::
//
# STOCKHOLM 1.0
#=GF AU Koala

DV4500         GGGUAAUUAGCUCAGUUGGUAGAGUGCCUCGUUUACACCGAGAGAGUCAG
#=GR DV4500 SS (((((((,,<<<<________>>>>,,<<<<_______>>>>,,,,,,<<

DV4500         CGGUUCAAGUCCGUUAUUACCCA
#=GR DV4500 SS <<<_______>>>>>))))))):
//
# STOCKHOLM 1.0
#=GF AU Koala

DE5280         GUUUCUAUAGUUGAAUUACAACGAUGAUUUUUCAUGUCAUUAGUCACAGU
#=GR DE5280 SS (((((((,,<<<<_____>>>>,<<<<<_______>>>>>,,,,<<<-<_

DE5280         UAAAUGCCGUGUAGAAAUA
#=GR DE5280 SS ______>->>>))))))):
//
# STOCKHOLM 1.0
#=GF AU Koala

DY9991         CCUUCGAUAGCUCAGCUGGUAGAGCGGAGGACUGUAGAUCCUUAGGUCGC
#=GR DY9991 SS (((((((,,<<<<________>>>>,<<<<<_______>>>>>,,,,,<<

DY9991         UGGUUCGAUUCCGGCUCGAAGGA
#=GR DY9991 SS <<<_______>>>>>))))))):
//
# STOCKHOLM 1.0
#=GF AU Koala

DS4361         GGAUGGAUGUCUGAGCGGUUGAAAGAGUCGGUCUUGAAAACCGAAGUAUU
#=GR DS4361 SS (((((((,,<<<___________>>>,<<<<<_______>>>>>,<<<<<

DS4361         GAUAAGGAUACCGGGGGUUCGAAUCCCUCUCCAUCCG
#=GR DS4361 SS ______>>>>>,<<<<<_______>>>>>))))))):
//
# STOCKHOLM 1.0
#=GF AU Koala

DY4001         GGAGGGAUUUUCAAUGUUGGUAGUUGGAGUUGAGCUGUAAACUCAAUGAC
#=GR DY4001 SS (((((((,,<<<<___________>>>>,<<<<<_______>>>>>,<<<

DY4001         UUAGGUCUUCAUAGGUUCAAUUCCUAUUCCCUUUA
#=GR DY4001 SS <__>>>>,,,<<<<<_______>>>>>))))))):
//
# STOCKHOLM 1.0
#=GF AU Koala

DV1180         GGAGUGUUAGCUCAGCUGGGAGAGCUCCUGCCUUACAAGCAGGCGGUCAU
#=GR DV1180 SS (((((((,,<<<<________>>>>,<<<<<_______>>>>>,,,,,<<

DV1180         AGGUUCAAGUCCUAUACACUCCACCA
#=GR DV1180 SS <<<_______>>>>>)))))))::::
//
# STOCKHOLM 1.0
#=GF AU Koala

DP1140         CGGGAAGUGGCUCAGUUUGGUAGAGCAUUCGGUUUGGGACCGAAGGGUCG
#=GR DP1140 SS (((((((,,<<<<_________>>>>,<<<<<_______>>>>>,,,,,<

DP1140         CAGGUUCAAAUCCUGUCUUCCCGACCA
#=GR DP1140 SS <<<<_______>>>>>)))))))::::
//
# STOCKHOLM 1.0
#=GF AU Koala

DA0340         GGGCUCGUAGCUCAGCGGGAGAGCGCCGCCUUUGCGAGGCGGAGGCCGCG
#=GR DA0340 SS (((((((,,<<<<_______>>>>,<<<<<_______>>>>>,,,,,<<<

DA0340         GGUUCAAAUCCCGCCGAGUCCA
#=GR DA0340 SS <<_______>>>>>))))))):
//
# STOCKHOLM 1.0
#=GF AU Koala

DG7680         GCAUCGGUGGUUCAGUGGUAGAAUGCUCGCCUGCCACGCGGGCGGCCCGG
#=GR DG7680 SS (((((((,,<<<<_______>>>>,<<<<<_______>>>>>,,,,<<<<

DG7680         GUUCGAUUCCCGGCCGAUGCA
#=GR DG7680 SS <_______>>>>>))))))):
//
# STOCKHOLM 1.0
#=GF AU Koala

DG5080         GCUUUAUGAAUACAACAGUAUUUUUGACUUCCAAUCAGACAGUCUUGGUG
#=GR DG5080 SS (((((((,,<<<<____>>>>,<<<<<_______>>>>>,,,,<<<<<__

DG5080         AAAAUUUAAGAUAAAGCA
#=GR DG5080 SS _____>>>>>))))))):
//
# STOCKHOLM 1.0
#=GF AU Koala

DY2680         GGGUCGAUGCCCGAGUGGUUAAUGGGGACGGACUGUAAAUUCGUUGACAA
#=GR DY2680 SS (((((((,,<<<<_________>>>>,<<<<<_______>>>>>,<<<__

DY2680         UGUCUACGCUGGUUCAAAUCCAGCUCGGCCCA
#=GR DY2680 SS _>>>,,,<<<<<_______>>>>>))))))):
//
# STOCKHOLM 1.0
#=GF AU Koala

DY7922         CCUUCGAUAGCUCAGCUGGUAGAGCGGAGGACUGUAGAUCCUUAGGUCGC
#=GR DY7922 SS (((((((,,<<<<________>>>>,<<<<<_______>>>>>,,,,,<<

DY7922         UGGUUCGAUUCCGGCUCGAAGGA
#=GR DY7922 SS <<<_______>>>>>))))))):
//
# STOCKHOLM 1.0
#=GF AU Koala

DL5080         GCUGAAGUAGCAAAAGUGGUUAUGCAAAAGACUUAGGAUCUUUUAACGAG
#=GR DL5080 SS (((((((,,<<<__________>>>,<<<<<_______>>>>>,,,,<<<

DL5080         GGUUCAACUCCUUCUUUCAGCU
#=GR DL5080 SS <<_______>>>>>))))))):
//
# STOCKHOLM 1.0
#=GF AU Koala

DM2760         ACCUACUUAACUCAGUGGUUAGAGUAUUGCUUUCAUACGGCAGGAGUCAU
#=GR DM2760 SS (((((((,,<<<<________>>>>,<<<<<_______>>>>>,,,,,<<

DM2760         UGGUUCAAAUCCAAUAGUAGGUA
#=GR DM2760 SS <<<_______>>>>>))))))):
//
# STOCKHOLM 1.0
#=GF AU Koala

DT9991         GGCUCCAUAGCUCAGGGGUUAGAGCACUGGUCUUGUAAACCAGGGGUCGC
#=GR DT9991 SS (((((((,,<<<<________>>>>,<<<<<_______>>>>>,,,,,<<

DT9991         GAGUUCAAAUCUCGCUGGGGCCU
#=GR DT9991 SS <<<_______>>>>>))))))):
//
# STOCKHOLM 1.0
#=GF AU Koala

DX7921         AGCAGAGUGGCGCAGCGGAAGCGUGCUGGGCCCAUAACCCAGAGGUCGAU
#=GR DX7921 SS (((((((,,<<<<_______>>>>,<<<<<_______>>>>>,,,,,<<<

DX7921         GGAUCGAAACCAUCCUCUGCUA
#=GR DX7921 SS <<_______>>>>>))))))):
//
# STOCKHOLM 1.0
#=GF AU Koala

DX3880         AGCGGGUUGAUGUAAUAGUAACAUAUAUGGCUCAUGCCCAUAAUAUUUAG
#=GR DX3880 SS (((((((,,<<<<_______>>>>,<<<<<_______>>>>>,,,,<<<<

DX3880         GUGCAACUCCUAAAUCCGCUA
#=GR DX3880 SS <_______>>>>>))))))):
//
# STOCKHOLM 1.0
#=GF AU Koala

DA5220         GAGGCCUUAGCUUAAUUAAAGCGUCUGAUUUGCAUUCAGGAGAUACAGGU
#=GR DA5220 SS ((((((,,,<<<<_____>>>>,<<<<<_______>>>>>,,,,<<<<<_

DA5220         UAAUGUCCUGUUGGUCUUA
#=GR DA5220 SS ______>>>>>,)))))):
//
# STOCKHOLM 1.0
#=GF AU Koala

DN4800         UUAAUUGAAACCAAAAAGAGGUAUAUCACUGUUAAUGAUAUAAUUGAAUA
#=GR DN4800 SS (((((((,,<<<_______>>>,<<<<<_______>>>>>,,,,,<<<<<

DN4800         UUAUUAUUCCAAUUAAG
#=GR DN4800 SS ____>>>>>))))))):
//
# STOCKHOLM 1.0
#=GF AU Koala

DD4840         AAAAAAUUAGUUAAAAUCAUAACAUUAGUAUGUCAAACUAAAAUUAUUAA
#=GR DD4840 SS (((((((,,<<<<______>>>>,<<<<<_______>>>>>,,,,<<<<<

DD4840         AUAAUUAAUAUUUUUUA
#=GR DD4840 SS ____>>>>>))))))):
//
# STOCKHOLM 1.0
#=GF AU Koala

DL2602         GCCGCUAUGGUGAAAUUGGUAGACACGCUGCUCUUAGGAAGCAGUGCUAA
#=GR DL2602 SS (((((((,,<<<___________>>>,<<<<<_______>>>>>,<<___

DL2602         GGCUUCUCGGUUCGAAUCCGAGUAGCGGCA
#=GR DL2602 SS _>>,,<<<<<_______>>>>>))))))):
//
# STOCKHOLM 1.0
#=GF AU Koala

DL4800         ACUAUUUUGGCAGAUUAGUGCAGUAAAUUUAGAAUUUAUUUAUAUAAUUU
#=GR DL4800 SS (((((((,,<<<______>>>,<<<<<_______>>>>>,,,,<<<<<__

DL4800         AAUUAAUUAUAAAUAGUA
#=GR DL4800 SS _____>>>>>))))))):
//
# STOCKHOLM 1.0
#=GF AU Koala

DL1544         GCGGGUGUGGCGGAAUUGGCAGACGCGCUAGACUUAGGAUCUAGUGUCUU
#=GR DL1544 SS (((((((,,<<<___________>>>,<<<<<_______>>>>>,<<<__

DL1544         UAUGACGUGGGGGUUCAAGUCCCUUCACCCGCA
#=GR DL1544 SS ___>>>,,<<<<<_______>>>>>))))))):
//
# STOCKHOLM 1.0
#=GF AU Koala

DA7920         GGGGGUGUAGCUCAGUGGUAGAGCGCAUGCUUUGCAUGUAUGAGGUCUUG
#=GR DA7920 SS (((((((,,<<<<_______>>>>,<<<<<_______>>>>>,,,,,<<<

DA7920         GGUUCAAUCCCCAGCAUCUCCA
#=GR DA7920 SS <<_______>>>>>))))))):
//
# STOCKHOLM 1.0
#=GF AU Koala

DI2410         GGGCUAUUAGCUCAGUUGGUUAGAGCGCACCCCUGAUAAGGGUGAGGGCC
#=GR DI2410 SS (((((((,,<<<<_________>>>>,<<<<<_______>>>>>,,,,,<

DI2410         CUGGUUCAAAUCCAGGAUGGCCCA
#=GR DI2410 SS <<<<_______>>>>>))))))):
//
# STOCKHOLM 1.0
#=GF AU Koala

DK4760         CAUCAGAUGACUGAAAGUAAGUAAUGGUCUCUUAAACCAAAAAAUAGUAA
#=GR DK4760 SS (((((((,,<<<_______>>>,,<<<<_______>>>>,,,,,,<<<<<

DK4760         AUUAACGUUUACUUCUGAUGA
#=GR DK4760 SS ________>>>>>))))))):
//
# STOCKHOLM 1.0
#=GF AU Koala

DI5160         GGAAGCGUGCCUGAAAGUUAAGGACCUCCUUGAUAGGGAGGCUUAUAGGG
#=GR DI5160 SS (((((-(,,<<<________>>>,<<<<<_______>>>>>,,,,,<<<<

DI5160         GUUCAAACCCCCUCACUUCCU
#=GR DI5160 SS <_______>>>>>)-))))):
//
# STOCKHOLM 1.0
#=GF AU Koala

DA4080         GGGGUUAUAGUUAAAUUGGUAGAACAAUUGUGUUGCAUGCAAUAGAUAUG
#=GR DA4080 SS (((((((,,<<<__________>>>,<<<<<_______>>>>>,,,,<<<

DA4080         AGUUCAAUUCUCAUUAACUCCA
#=GR DA4080 SS <<_______>>>>>))))))):
//
# STOCKHOLM 1.0
#=GF AU Koala

DM4500         CGCGGGAUAGAGUAAUUGGUAACUCGUCAGGCUCAUAAUCUGAAUGUUGU
#=GR DM4500 SS :((((((,,<<<<________>>>>,<<<<<_______>>>>>,,,,,<<

DM4500         GGGUUCGAAUCCGACUCCCGCCA
#=GR DM4500 SS -<<_______>>->>))))))::
//
# STOCKHOLM 1.0
#=GF AU Koala

DS3880         AGAGAGUUGGCUGAGUGGUAAGGCGACUAGCUUGAGUCUAGUUAAGUUAA
#=GR DS3880 SS (((((((,,<<<_________>>>,<<<<<_______>>>>>,<<<-<__

DS3880         AACUUUCAUAUGUUCGAAUCAUAUACUCUCUG
#=GR DS3880 SS _>->>>,<<<<<_______>>>>>))))))):
//
# STOCKHOLM 1.0
#=GF AU Koala

DW5100         AGGGGCUUAGGAUAAACUAGACCAAGGGCCUUCAAAGCCCUCAGCGGAGG
#=GR DW5100 SS (((((((,,<<-<______>->>,<<<<<_______>>>>>,,,,<<<<<

DW5100         UGAAAAUCCUCCAGCCCCUG
#=GR DW5100 SS _______>>>>>))))))):
//
# STOCKHOLM 1.0
#=GF AU Koala

DA2410         GGGGGUAUAGCUCAGUUGGUAGAGCGUUGCUUUUGCAUAGCAGACGUCAG
#=GR DA2410 SS (((((((,,<<<<________>>>>,<<<<<_______>>>>>,,,,,<<

DA2410         CAGUUCGAGUCUGCUUAUCUCCA
#=GR DA2410 SS <<<_______>>>>>))))))):
//
# STOCKHOLM 1.0
#=GF AU Koala

DM1541         GGCGGUGUAGCUCAGCUGGCUAGAGCGUACGGUUCAUACCCGUGAGGUNG
#=GR DM1541 SS (((((((,,<<<<_________>>>>,<<<<<_______>>>>>,,,,,<

DM1541         GGGGUUCGAUCCCCUCCGCCGCUACCA
#=GR DM1541 SS <<<<_______>>>>>)))))))::::
//
# STOCKHOLM 1.0
#=GF AU Koala

DG2520         GCAGAUGUAGCUCAGUGGUAGAGCGCAACCUUGCCAAGGUUGAUGCCAUG
#=GR DG2520 SS (((((((,,<<<<_______>>>>,<<<<<_______>>>>>,,,,,<<<

DG2520         GGUUCGAGUCCCAUUAUCUGCU
#=GR DG2520 SS <<_______>>>>>))))))):
//
