# Supplementary material for: What does it take to learn the rules of RNA base pairing? A lot less than you may think
Source: bioRxiv. 2025 Aug 2:2025.07.31.668042. Preprint. [Version 1] doi: 10.1101/2025.07.31.668042 (PMC12324431; doi:10.1101/2025.07.31.668042)
Supplement: Supplement 1 [file media-1.gz › supplemental_material/data/conus_rnabench_RNaseP.100.B.noss.sto]

# STOCKHOLM 1.0

eukarya.K.thermotolerans         GAACACAGCGAGACAACAAUCGCCAGGGGCUUCGGCCCUGAUUCUCGUGAGAGAAGCCGCUGGAAAGCGGUUGUGGGCGCUGUCAUCAGAAAUACACAUGUUGGCCGGCGCUAUCGCCGCACCAAUGUGAUGGGAAAGGCAGCGGAUGUCUCGUUUGACUUUGCCUUAGGGUAAAGGUCUGUUGAGUGCAAUGGUAGGAGGCCGCUUUAUGGUGGCCAA
//
# STOCKHOLM 1.0

bac.S.polymorpha         CACGGAAACCACGGUGCCGGAUAACGUCCGGCGGCUUCGGGAAACCGGAGUCAGGGAAAGUGCCACAGAGAGCAGACCGCCAAAGGCUUCGGCCCGGCGAAAGGUGAAAGGGUGCGGUAAGAGCGCACCGCGCGGACGGCAACGGACGCGGCACGGCAAACCCCACCGGGAGCAAGGUCGAAUAGGGAUGGCAAGAGGUGACUCAGGGCUGGUUUCCGGCCCCGCCGUCCGGGUUGACUGCUUGAGCGUCCGGGCAACCGGCCGCCUAGAGGAAUGAUCGCCCAUCCCCUGUCAAAAGGGGUGG
//
# STOCKHOLM 1.0

bac.M.xanthus         GAGGAAAGUCCGGGCUCCAGAGGGCAGGGUGCUGGCUAACGGCCAGUCGAGGCGACUCGCAGGAAAGUGCCACAGAAAACAGACCGCCCGUUCCGAAAGGGGCGGGUAAGGGUGAAACGGUGCGGUAAGAGCGCACCGCGUCCGGGGUGACUCGGACGGCUCGGUAAACCCCGCCUGGAGCAAGAGCCAAUAGGAGCGCGUCCUCGCCGUACGGAGGACAGGGAUGGCCCGUCCCAUGCGUUCGGGUUGCUCGCUGAUGAGGCCCCUGGGCAACCAGGGCCCUUAGAUGAAUGUUCACCGCCCAUCCCGAAAGGGGUGGGAACAGAAUCCGGCUUA
//
# STOCKHOLM 1.0

H.morrhuae         GGCAGAGAGAGCCCGGCCACCGCGGCGUACCGACAGGCACACACGUGCCAGCGGGUACGCACGCGAGGAAAGUCCCCCCACCGCCGGGCAGGUGACCGGGGAAACCCCGGGACGGGAGACCGUCGGCGCUGGAACAGCAACGAGACCCCUCCACCCGACCGAUGAGGCGCGGGCGGUGGCAUCGCCACCGUCUCGGCGCGAGCGGCACGGGGUGCAUCGUGCGCCCCGAAGCGAGCGGGCACCGCCCGCGACGCAGCCGCGAGCGUGCGAACCCGACGCAAAACGGCCACUGGUCGGACAAAGCAACGGGGAGCUAACCCGCCGAGGGAUGAGGGUGGAGAACGGAUGGAACGGCGAAUCCUCACCGGUGCAAGUCCACGCCACGCGGAUCGGCCGCACGGUAGCCCGGCAGGGACGUGGACGCUCAGCCGAAUGCCGGGGCGAACAGAAGGGGGCUUACUCCUCUCAGCCAUGU
//
# STOCKHOLM 1.0

eukarya.P.cultripes         AGAUGUGGAGGGAAGCUCAGUGCUGAGGCUACAACCUGAGUGCAUUUGUCACUCUCAUACAUUCCUCAGGGAAGGUCUGAGAUUAGAGCCAUCUAUUGUCUUAACAAGGCAUUGCUUGGUUUGAGCAAAUGAGUUACCAUCAAACCUUGUUCUGUUGUCGCUAGACUGCACAAGUAAUAGAAGUGGUUUUCCUCUAUGGAUGCUGAGGCAACUGAUUUGGAAAGUGACUCAUGACUAGCAAAUUCAAGUUCAAUUGCUGAGAGGAAGUCAUUACCUUCCUAACCCAAUUCAGACCACUCUCCGGAAUUCCG
//
# STOCKHOLM 1.0

bac.C.pecorum-IPA         GAGGAAAGUCCGGACUUCGCAGAAAAAGGUGCCAGUGAAAAACUGGGGGCCGUAAGGCUACGGAAAGUGUAACAGAAAACAAACCGCUAAUUCUACCUAGGUAAGAUUAGACAGGAUGAAAAUGUCGAGCUUAUGGCUCGACCUCUUUGUGGAAACACAAGGACGCUGCAAACCCCACCUGAAGCAAGAAAGAGUUCGUUUCAGUUUUUCGCUCAGGAACUCUUAGAGUCGCUCGAGGAUUUUGGUGAC
//
# STOCKHOLM 1.0

bac.S.faciem         GAGGAAAGUCCGGGCUCGCACAGGCUGUGAUGCCUGUAGUGUUCGUGCUUAGCGAAACAAUAAGCUAAGGUGCUCUAUUAGAGUAACGGCAGGAAAACAAGCUAAGGUUUUUAACUAUGCUUAAGUAUCCUUGAAAGUGCCACAGUGACGAAGCGGAUAGGGAAACUUAUUCGGUGGAACGCGGUAAACCCCUCGAGCGAGCAACCCAAACAAUGGUAGGGGCGCUUUUUGUUGGGAAUUAAGAACGAGACAAAAAGGCAGGUUAACUGCAGAUAGAUGGUUACCACAUUGCUUUUUCUCCCUGGAAAGUAGUGUACAGAACACGGCUUAU
//
# STOCKHOLM 1.0

eukarya.T.delbrueckii         UCCUACGAUUUAGAAACCUGUUUGCUAACGGAGUCUCAGGGCUCACACUAAUAGCAGGUGGGAAAUUCGGUGAAUCACUGCGGAACCCGACAGAGCCUAACAAGCUUUGUCGACCGGUUGCCUUGGCGACUUUUCCGUGAGGAGGGCCUGGGGAACCAGGCUCAUAUGGUCAUUGUCACAAGAAAUCAACUCGGUAGUCCUGUACUAUCGAGGAUGGGAAGGCAAUGGACGUUCCGUUUAACUUGAUCUCAUCAAGGUUUGUUGAGUGCAAUCGUAGGACGGUCUUAGACCUGAA
//
# STOCKHOLM 1.0

bac.PS8         GAGGAAAGUCCGGGCAACACAGAGCAGGAUACUUCUUAACGAGAAGCAGUUCGCGAGGGCUGAGUAGUGUAACAGAAAAUAACCGCCACACUUCGGUUUGGUAAGGGUGAAAAGGUGGGGUAAGAGCCUACCGUAGCGGCCGUAAUUCCGCUAGCCGUACGCCUUAUGGGUUGUAAGAUCAUGUACACCGACGCAUGUAGAGUGACUCGCUCGAUGUCGGGGGGUAGAUCGCUAGAGUUGCGUAGUGAUACGUAAUCGAGAUAAAUGGCAGACGUUGUGCUUGCACAAUACAGAAUCCGGCUUA
//
# STOCKHOLM 1.0

bac.R.prowazekii         CUAAAUGGUCGUGCAGUUGCGUGAUGAUAAUCACGAGGAAAGUCCGGACUCUAUAGAGGUAUGGUGCCGGUUAACAUCCGGCAGAGUAUUAUUACUUUAGGGCUAGUACCACAGAAAAUAUACCGCCGAGUAUUUCGGUAAGGGUGAAAAGGUGUGGUAAGAGCACACCGGUAAGUUGGCAACAAGUUACGCAUGGUUAACCCCACCAAGAGCAAGAUCAAAUAGGCAUUACAGAAUUUAAAUAUUUAUUUAAGUUCCUGGGUUACCUCUAAUCGGAUUGUAAUGCGGGUAGAUCGCUUGAGGUAAACGGUAACGUUUAUCCUAGAUAAAUAACUGCAAUGAAUUAAUAUUCAUACAGAAUCCGGCUUAUAGACCAGAUGAGCAG
//
# STOCKHOLM 1.0

bac.Anabaena-ATCC29413         GGGGAGGAAAGUCCGGGCUCCCGAAAGACCAGACUUGCUGGAUAACUUCCAGUGCGAGCGAUCGUGAGGAUAGUGCCACAGAAAAAUACCGCCAAAACAAUUCAAAAUUCAAAAUUCAAAAUUCAAAAUGAAUAAUUUUGGAUUUUGAGUCUUAGUUAUGAAUUCAAUUUUGGUAAGGGUGCAAAGGUGCGGUAAGAGCGCACCAGCAGUAUCGAGAGGUACUGGCUCGGUAAACCCCGGUUGGGAGCAAGGCCGAAGGAACUAUGGUUGGUCUUUUACCAGUUCCGUUAUCAGAGAGCCGCUAGAGGCGUUUGGUAACAAACGUCCCAGAUAGAUAAUCGCCCUCGUGUAAAGCAAUUUACACAGAGAACAGAACCCGGCUUAC
//
# STOCKHOLM 1.0

SL2D         GAGGAAAGUCCACCCACCUGCUGAGCGCGCAGCCGUAUGCAAGUACGGGUGGCGAGAGUCACGGCUAUGGCACAGAAACGACACGGCCUGCCCCCAGCCAUGAUGCGAUCGAGUCCAUUCGUGGGCAAUGCGUCCGCUCCCAACAAGCGCGGAUGUCUCGCUGAUGCAUAAGGGUAGGUAGCGACGAAACGGUGAAUCCUGCGGGUGCAAGCCAAAACAGGGCAACAAGGCUGCUCAGUGCCUGCCCGGGUAUGGCGCGUAGCUGAAUUGCCGCACCGACAGAAGCGGGCUUA
//
# STOCKHOLM 1.0

bac.C.aurantiacus         GAGGAAAGUCCGGGCUCCAUAGAGCAGGGUGGUGGGUAACGCCCACCCGGGGUGACCCGCGGGAAAGUGCCACAGAGAACAGACUGCCGGUUUCGAGCCGGUGAGGGUGAAACGGUGGAGUAAGUGCCCACCGCGUCAUCGGUGACGGUGACGGCAUGGCAAACCCCACCUGGAGCAAGGCCAAGAAGACCGUGAGGUCGCGGACGCGUUUGAGGGUUGCUCGCUUGAGUGUCUGGGUAGGCUGCGCAGCCGAAAGGCUGGAGGACACCAGCAAUGGUGUUCACAGAUGGAUGAUCACCGGCCCGGCGGGGCUACAGAAUCCGGCUUA
//
# STOCKHOLM 1.0

bac.N.europaea         GAAGCCGGUCAGACAGUCGCUGCCUGGUGACAGGGAGAGGAAAGUCCGGGCUCCACAGAGCAGGAUGCCGGUUAACGGCCGGCCGCCGUGAGGUGAGGAACAGGGCCACAGAGACGAGCGUAUUAAGUUACGGUGAAACGCGGUAACCUCCAUCCGGAGCAAGAUCAAAUAGGCAGAUGAUGACGCUGCUCGCUGAGUCUGCGGGUAGAUCGCUCGAGCACACGGGUAACUGUAUGCCUAGAGGAAUGACUGUCCACGACAGAACCCGGCUUAUCGGCCGGCUUC
//
# STOCKHOLM 1.0

bac.SM-A17_26         GAGGAAAGUCCGGGCUCCGCAGGGCGGGAUGCCAGGUAAUGCCUGGGAGGUGAAAACCUAUGGAAAGUGCCACAGAAAAUAUACCGCCCCGCCGCGCACGCGCGCUGGGGUAAGGGUGAAAUGGUGCGGUAAGAGCGCACCGCGCUGCUGGUAACAGCAGUGGCAGGGUAAACCCCAUCCGGAGCAAGACCAAAUAGGGAAGCAUGCGACUGGUUCGCAAUCUGUGGCCCGCAGAUGCUUCCGGGUAGGUUGCUUGAGGCAUUCGGUGACGAAUGACCCAGAUGAAUGACUAUCCGUUGUCUCCAGGCUAAUGGAGAUUCUGACAGAAUCCGGCUUAU
//
# STOCKHOLM 1.0

bac.B.brevis         AUGCAGGAAAUGCGGGUAGCCGCUGCCGCAAUCGUCUCGGCGAUUGGCGGUAGAGGAAAGUCCAGGCUCGCCCAAGCUGAGAUGCUUGGAGUGUUCGUACCUGGCGCAAGCCAGGGCAAGUGAGGCGCAAGCCUCGCUGACGGCGUGGAAAGGGCUCUCUCUGAGGCCCGAGUACGCUGAAAGUGCCACAGAAACGUAGCUUUUCUGGCGACAGAAAAGAUGGAACGCGGUAAACCCUGCGAGCGAGAAACCCAAAUUUGGUAGGGGAACCGUCCUGAAGGAAUCAAACGGAAGGGACGGAUGGUAUCUUCGGAUGCCAUAGAUAGAUGGCUACCGCUCUUGGUGCGAGGGAUACGUCCCGCUUGCAGCACGGGAGAGACAGAACCUGGCUUAUAGCAUUUCCUGCUGGAU
//
# STOCKHOLM 1.0

bac.M.hyopneumoniae         UGCACAAGUCAAUUGCAGAUAUAAUUAAAUAUAAUAAUUUUUUUAUAAUUGUUAUAUUUAACAAAUUUAUAUUUGAGGAAAGUCCGCGCUAGCACUACCUGAGAUGGUAGUAGUGUUCAUGUUGGAUCUAAUAAAUCCAAGCUUUAGACGACCAGUGCCACAGAGACGAGUUUAUUUAUUAAUUUGUUUAUAUUAAAAAAUAGUUUAGAAUUUUUAAAUUAAUAAAUAAGGUGAAACGCGGUAAACUCCAUGAGCUAGAAACCUAAAUUUUGGUAAGGGAGCCCAAUUUCGGGAAACAAACUUUAAUUGGGAAGUUCUAUUAUAAUAUUUUUAUAAAGAACUUAGAUAAAUGAUUGAUUAAUACAGAACGCGGCUUAUUAGUGCAAAAAAAACAGCGAAUCUGAACGCUGUUUUUU
//
# STOCKHOLM 1.0

bac.PS1         GAGGAAAGUCCGGGCUCCACGAAACAACGGUGCCGGAUAAUGCCCGGCGGGGGUGACCCCAGGGAAAGUGCCACACAGAGAGCAGACCGCCCCGGCGCAAGCCAAGGGUAAGGGUGAAAGGGUGCGGCAAGAGCGCACCGCGCGGCUGGUAACAGGCGCGGCACGGCAAACCCCACCGGGAGCAAGACCGAAUAGGGGCGGCGUGAGGUUUCGGCCUCAGGGCACGUUUCGGCCCGUCGCCCGGGUUGGUUGCUUGAGCCGUUCCGCAAGGAUCGGCCUAGAGGAAUGGUCGCCUAUCCCCGCUUGGGGUGGACAGAAUCCGGCUUA
//
# STOCKHOLM 1.0

bac.T.aquaticus         UGCCCCAGGAUAGGGGUGCGGUCGCGCCCGGGGGACUUCCCCCCUGGGUGAGGAAAGUCCGGGCACCAUAGGGCAGGGUGCCAGCUAACGGCUGGGCGGGGCAACCCGACGGAAAGUGCCACAGAGAAGAGACCGCCAGCGGCCGGGGCUUCCCCGGUGCGGGCAAGGGUGAAACGGUGGGGUAAGAGCCCACCGCCUGGCCUGGCAACAGGCUGGGGCACGGCAAACCCCACCCGGUGCAAGGCCCGAUAGGCAGGAAGGGCUUGCCCGGCCCGUUAGAACCUGCGGGAUGGGCCGCUUGAGGCCGGUGGCGACACCGGUCCCAGAGAGAUGACCGCGUAAAACAGAACCCGGCUUACGCCCUAUCCUGGGGACCCCGAGCGCAGGCUCGGGG
//
# STOCKHOLM 1.0

bac.ESH7-4         GAGGAAAGUCCGGGCUCCACAGGGCAGGAUGCUGGCUAACGGCCAGGCGUCGCGAGGCGACGGAAAGUGGAACAGAGAGCAGAACCGCCGAUGGCCGGCCGGUGCACCCGCAAGGGUAGCCGGUGGCACAGGCAAGGGUGAAAAGGUGGACUCCUUCGGGAGCCGCCGGGGGGAACCCCGGCGCGGUAAGAGCGCACCGCGGACGCAGUGAUGUGGACGGCAGGCUAAACCCCAUCCGGAGCAAGACCAAAUAGGGGUACAUUGGCGUGGCCCGCGCUGUACCCGGGUAGGUUGCUUGAGCUUGUCGGUAACGGCAAGACUAGAGGAAUGGCUGUCCAACGACAGAAUCCGGCUUA
//
# STOCKHOLM 1.0

bac.B.stearothermophilus         GUUAAUCAUGCUCGGGUAAUCGCUGCGGCCGGUUUCGGCCGUAGAGGAAAGUCCAUGCUCGCACGGUGCUGAGAUGCCCGUAGUGUUCGUGCCUAGCGAAUCCAUAAGCUAGGGCAGCCUGGCUUCGGCUGGGCUGACGGCGGGGAAAGAACCUACGUCCGGCUGGGAUAUGGUUCGAUUACCCUGAAAGUGCCACAGUGACGGAGCUCUAAGGGAAACCUUAGAGGUGGAACGCGGUAAACCCCACGAGCGAGAAACCCAAAUGAUGGUAGGGGCACCUUCCCGAAGGAAAUGAACGGAGGGAAGGACAGGCGGCGCAUGCAGCCUGUAGAUAGAUGAUUACCGCCGGAGUACGAGGCGCAAAGCCGCUUGCAGUACGAAGGUACAGAACAUGGCUUAUAGAGCAUGAUUAACGUG
//
# STOCKHOLM 1.0

bac.C.acetobutylicum         CGAGUAAGCCAGACAAUCGCUGCUGCAAUUUGCAGGAGAGGAAAGUCCGAGCUCCAUAGGGCAGGGUGCCGGGUAACUCCCGGUCAAGGCGACUUGAAGGAAAGUGCAACAGAGAUAUACCGCCAUUUUAUAAUGGUAAGGGUGGAAAGGCGAGGUAAGAGCUCACCAGCGCAUUGGCGACUUUGCGGCUAUGUAAACCCCAUCUGGAGCAAGAUCAAAUAGGGAAGCGUUUUGGAGUGGCCCGCUCUGCUUCCGGGUAGCAUCGCUUGAAUCUUAUGGUAACAUAAGGUCUAGAUAGAUGAUUGUCGAAUACAGAACUCGGCUUACAGGUUUAGUCGUCCAUUG
//
# STOCKHOLM 1.0

bac.Buchnera-APS         UGAAGUUGACUAAAAACAGUCGCUGUUUAGUUUUUAAAAAUUAAAAAGAGGAAAGUCCGGGCUCCAUAGAGCAGGGUGCCAGAUAACAUCUGGAAAGCGUGAGCUUAUGACUAGUGCAACAGAAAAUAAACCACCUAUUUUGUAAUAUAUAAAAAUAUGGCCAGGGUGAAAAGGCGUGGUAAGAGCACACCGCAUAAUUGGUAACAAUUCAUGGCAUGGUAAACUCCACCCGGAGCAAAGCCAAAUAUAGGAUAAAUUUUUUGUACUGCUCGUACUUCUUAAACCUGGGUAGGCUGCUUGAAUUAGUAAGUGAUUGCUAAUCUAGAUGAAUGACUGUUAAAACAGAACCCGGCUUACACGAGUCAACUUCAAUAAC
//
# STOCKHOLM 1.0

eukarya.S.unisporus         GAACACAGAGGAUCAAUUAUCAAAGACCAGGAACUGUAAAGGGUUCUGUUUCCUCGUGAGAGGGGCUUGGGGAACCGAGUUUGGCGUUGUUAUAAGAAAUCAACAGGGUUUGGUUUGGCAUUUUUCGAAGUGGUUGGCCGAACUCUGAUGGGAAUGGCAACGGAUGAUCCAUUUGACGUAUCACUAUUAACAAGUGAUAAGGUCUGUUGAGUGCAAUCGUAGAGCAAAUGGUAACACAUUUGAA
//
# STOCKHOLM 1.0

bac.CPA49         GAGGAAAGUCCGGGCAACACAGAGCACCAUACUUCCUAACGGGAAGGCUUUCUGCUGGUGACGGCAGAAAGACAGACAGGGCCACAGAAACAAACCGCCCUUUGACUUCAAGGCUUGCCAAGAACGUCGAAAGGUAAGGGUGAAAAGGUGGGGUAAGAGCCCACCGUUCCGAUGGUGACAUCGGAAGCUAGGCAAACCUUAUGGGUUGAAAGGUCAAAUAGGCCCCGGGCAAAGAGCUGCUCGUUCGAUUUCUCCUUCGGGAGGAUUCCGGGGUGGGUAGAUCGAUGGAUCCCGAUUGCAAAGUCGGGACUAGAUAAAUGGCAAGAGCCCAUUUUCCCUCGUGGAAAAUGGGAUACAGAACCCGGCUUAU
//
# STOCKHOLM 1.0

bac.PS27         GAGGAAAGUCCGGGCUCCACGGAACGCGGUGCCGGGUAACACCCGGCGGGGGCGACCCCAGGGACAGUGCCACAGAGAGCAGACCGCCGAUCGGCGUUUCGACGUCGAGGCAAGGGUGAAAGGGUGCGGCAAGAGCGCACCGCGCGACGGGUAACCGAAGCGGCAUGGCAAACCCCACCGGGAGCAAGACCGAAUAGGGGCGGCACGAGCCUCGUGCGCAAGCAUGGAGUUCCGGGCAGGAACCGGCCCAGCCGCCCGGGUUGGUUGCUUGAGGCGUCCGGUGACGGGCGUCCUAGAGGAAUGAUCGUCGCCGGCUUUCGGGCCGGGACAGAACCCGGCUUA
//
# STOCKHOLM 1.0

bac.V.spinosum         GAGGAAAGUCCGGGCACCUCAGGGCAGUGUGCCGUGUGAAAACGCGGGGGCUGGCGGCGUAAGCUUCCGGUCACGGAAAGUGUCACAGAAAACAUACCGCCGCGGGCAACUGCGGUAAGGGUGAAAAGGCGAGGUAAGAGCUCACCGCUCCGACUGAAAGGAAGGAGGCAGGACAAACCCCACACGGUGCAAGACAGAACAGGGGAAACGGCCCGCCCUGGCCGCACUGACUCCGCAAGGAGUUGGGAUAACCCCGGGUAUUAGUCGCACCUCGCGCAAAGCGGGGAGCACGGGGCGCAAGCCCCGGGCUAGAGAAAUGACCGCCACCUUUUGCGGCAACGCGGGAGGCACAGAACCCGGCUUA
//
# STOCKHOLM 1.0

bac.T.album         GAGGAAAGUCCGGGCACCGCAGGGCAGGGUGGUCGGGAAACCGACCCGGGGAAACCCGCGGGAAAGUGCCACAGAAACGACACCGCCUAAGCGGCGGGACCGCACGUGAGUCUCGCCGCCGGCAAGGGUGAAAUGGUGCGGUAAGAGCGCACCGGCAGCGUGGUGACACGCUGGCCGGGCAAACCCCACCCGGUGCAAGGCCAAGCAGGGGCGAUGACGCUGCCCGCCGAGCCCCAGGUAGGCCGCAGGGCUCCUCGGAGCCCCGUCCGCGGUGGUCCCCAGGGACUCGGCGCGGGCGAGAUGGAUGGCUGCUCUCGACAGAACCCGGCUUA
//
# STOCKHOLM 1.0

bac.T.commune         GAGGAAAGUCCGGGCUCCACAGGGGAGGACGCCGGGUAACACCCGGAGGGAGUAAUCCCUGGAAAGGGCCACAGAAAACAGACCGCCAGCGGCCAGAAAGGAUUUUUUCCUUUCUGGUGCGGGCAAGGGUGAAAAGGUGGGGUAAGAGCCCACCGCACCAGGUGGUAACACCUGGUGGCACGGCAACCCCCGUCCGGAGCAAGGCCAAACAGAGCCAUGGGUGCCCCGCCCGCUAAGGCUCAGGUAGGCCGCUUAAGAAGAGGGGUAACCCUCUUCUCAGAGAAAUAAUCACCGCCUGGGGAAAAUUUCCCCAGGUAACAGAACCCGGCUUA
//
# STOCKHOLM 1.0

bac.P.maris         GAGGAAAGUCCGGGCUCCACAGGGCACGGUGGUGGGUAACGCCCACCGUCCGCGAGGACAGGGAAAGUGCAACAGAAAGUAAACCGCCGGGCCAGUUCGCUGGCCAGGUAAGGGUGAAACGGUGCGGUAAGAGCGCACCAGCAGACCGGGUGACCGGUCUGGCUAGGUAAACCCCACCGGGUGCAAGACCAAGCAGGGAGCAGUUCUGGUUCGCCAGAACACGGAUCGGCCCGAUCCGUUACGACUUCCGGGUCGGUCGCGCGAGGCUGCAGGCAACUGCGGUCCCAGAUAAAUGGCCACUCUCGACAGAACCCGGCUUA
//
# STOCKHOLM 1.0

bac.B.thetaiotaomicron         GCAGUUGGCCGGUCUGUCGCGUGCGCGUUUCGUGCAGGAGGAAAGUCCGGGCAACACAGAGCAUCCUACUUCCUAACAGAAAGCUGUCCGCGAGGGUAGAGUAACGUAGAAGAAAAUAACCGCCGCUCCUUUCGGGGAGAGGUAAGGGUGAGAAGGUGGGGUAAGAGCCUACCAGCAGCAUGGUGACAUGUGGGCUGUACGUCUUAGGAGUUGUAAGGUCAUGUAAACCGGCGUUAUGAGAGUUGCUCGCUCCAUGUCGGAGGGUAGACCGCUAAAGUGUCGUGGUGACACGCCACUCAGAUAAAUGACAGGCACCUUAUUAUAUAAGGUACAGAACUCGGCUUAUAGGCUGACUGCUUUU
//
# STOCKHOLM 1.0

bac.PS31         GAGGAAAGUCCGGGCUCCACGAAACAAGGGUGGCGGGUAACGCCCGCCGGCGUUCCUUCGGGGGCGCAAGGGAAAGUGCCACAGAGAGUAUACCGCCGAUGAUCCCGGACUUGAUCCGGGAACAGGCAAGGGUGAAAGGGUGCGGUAAGGGCGCACCGGGGGGCUGGCAACAGCCACCGCAUGGCAAACCCCACCCGGAGCAAGGCCGAAUAGGGGCCGCGUGCCCAUCAGCAAUGGUGGGUAGGGGAGUUUCGCCCCGAGCGGCCCGGGUUGGCUGCUAAAGCGCCGGAGCAAUCCGGCGACCAGAUGAAUGGCUGCCACCGCAGGCCCGUCCCGCAAGGGAUACCGCCUGAGGAGACAGAACCCGGCUUA
//
# STOCKHOLM 1.0

bac.C.difficile         AAUAUUAAGUAAGCCAGAUAAUCGCAUGUAAUCUUACAUGAGGAAAGUCGGAGCUCCAUAGAGCAGGGUGCUAGGUAACGCCUAGUGGGAGCGAUCCUAAGGAUAGUGCAACAGAAAUAAACCGCCACUAUUGUGGUAAGGAUGGAAAGGCGAGGUAAGAGCUCACCAGCAGCUAGGCGACUAGUUGGCUAUGUAAACCCCACCUGGAGCAAGACCAAGAUAGGAAUAAAGAGUGCUGCUCGUACUCUCCGGUAGGUAGGUCGCUUGAGCCUAUUGGUGACAAUAGGCCUAGAAAGAUGAUUAUCUAAUACAGAACUCCGCUUAUAGCCUUGCUUAAUUA
//
# STOCKHOLM 1.0

bac.N.pyridinolyticus         CACAGGGCAAGGUGGUGGGUAACACCCACCCGGGGCAACCCGCGGGACAGUGCCACAGAGAACAGACCGCCCCUGCGUGCAGGGGUAAGGGUGAAACGGCGGUGUAAGAGACCACCAGCGACCGGGGCGACCCGGCCGGCUCGGCAAACCCCACCUGGAGCAAGGUCAAGAAGUCCGGUGCUCUCACCGGACGCGCGCACGACUGAGGGCGGCCCGCCCGAGUGCGCGGGUAGACCGCUGGAGGGCGUCGGCAACGGCGCUCGUAGAUGGAUGGUCGCCACGCUUCGGCGUU
//
# STOCKHOLM 1.0

bac.PS26         GAGGAAAGUCCGGGCUCCACGGAAACGACGGUGCCGGAUAAUGUCCGGCGAGGGUGACCUUAGGGAAAGUGCCACAGAGAGCAAACCGCCGAUGGUCCUUUAAGGGACACAGGCAAGGGUGAAAGGGUGCGGUAAGAGCGCACCGCGCGACCGGUAACGGAAGCGGCAAGGCAAACCCCACCCGGAGCAAGACCGAAUAGGGACUGCGCGCCCGCAAGGGCAGGCCUGUUUCGGGCCGGCAGUCCGGGUUGGUCGCUUGAGCGCGCCCGGCAACGGGCCGCCUAGAGGAAUGGCUGCCGGUGCGGAUACGGUCGACUUGUGCGAUACCGUCCGCGCCACAGAACCCGGCUAA
//
# STOCKHOLM 1.0

bac.I.calvum         CACAGGGCAGGGUGGUGGCCAACAGCCACCCGGGGUGACCCGCGGGACAGUGCCACAGAAAACAAACCGCCAACUGCUUCGGCAGUCGGUAAGGGUGAAACGGUGGUGUAAGAGACCACCAGCGCGCCAGGUGACUGGAGCGGCUCGGUAAACCCCACCCGGAGCAAGCCCAGACAGCGCACGUUCGAGACCGGCCCGGUCGAGUGCGCGGGUAGGGCGCUGGAGCCGGUCAGCAAUGGCCGGCCGAGAUGGAUGGCCGUCGCCGCGUCACCGGCAACGGAGAUGCGGA
//
# STOCKHOLM 1.0

bac.S.azurea-K161T         GAGGAAAGUCCGGGCUCCACAGGGCAGGGUGGUUGCUAACAGCAACCCGGGGUGACCCGCGGGACAGUGCCACAGAGAACAGACCGCCCGGCCGUCUCGGCCGGGUAAGGGUGAAACGGUGGUGUAAGAGACCACCAGCGCCUCGGGUGACCGGGGCGGCUCGGUAAACCCCACCCGGAGCAAGGCCAAGAGGGAGCCGCGAGGCUCCUGCGCAGGCGUUCGAGGGCGGCCCGUCCGAUGCCUGCGGGUAGGCCGCUGGAGCCUGUCGGCGACGGCAGGCCAAGAUGGAUGGUCGCCCAGCGUCCGCCGCGAGGCGGGCGUGGACAGAACCCGGCGUAG
//
# STOCKHOLM 1.0

bac.B.halodurans         AUCAUAACCGUUCAGGUAACCGCUGCAUCGCAUGCGAUGUAGAGGAAAGUCCAUGCUCGCACAGGCUGAGAUGCUUGUAGUGUUCGUGCCUAGCGAAGUCAUAAGCUAGGGUAGUCUGGUUCUUAGAACUGGGCUAACGGCAAGGUAAGCACCUACGUUCAUCAUGAAUAUGGUGUGAUGCCUUUGAAAGUGCCACAGUGACGUAGUCCGUUUGGAAACAGACGGAGUGGAACGAGGUAAACCCCUCGAGCGAGAAACCCAAAAAUUGGUAGGGGAACCUUCUUGAAGGAAAUGAACGGAGAGAAGGACGGAAGUUUUACUUCUGUAGACAGAUGGUUACCACCGGAGUACGAGGUUCAUCACCGUUUGUAGUACGAAGGAACAGAACAUGGCUUAUCGAACGGGAAUGAGA
//
# STOCKHOLM 1.0

bac.R.rubrum         CCAGUCGGCCGGAUGGCCGCUCUCCGUCAUCGUCCCCGGGCCACCCCCGAUGGACCGUCGGGGGGAGGAAAGUCCGGGCUCCACGGGAACACGGUGCCGGGUAACGCCCGGCGGGGGCGACCCUAGGGAAAGUGCCACAGAGAGCAAACCGCCGGCCUAUACGGCCGGUAAGGGUGAAAGGGUGCGGUAAGAGCGCACCGCCUGCCCGGCAACGGGGAGGGCAUGGUAAACCCCACCGGGAGCAAGAUCGAAUAGGGACGGCACGCCCCGGUUUUCCGGGGCAAGCGGCGUUUCCGCGCCGCCGUCCGGGUAGUAUCGCGCGAGGCGUCCGGUAACGGGCGUCCCAGAUGAAUGGCCAUCCCCGUCGUCGCGUCCCUUGCGGGAUACGGCCGGCGUGGACAGAACCCGGCUUACAGGCCGUCUGGCGGU
//
# STOCKHOLM 1.0

plastid.C.paradoxa-cyanelle         CGAAUUUAAUUAAUGAUUACAGAUUUAUUCAAUCUGAGGAAAGUCCGGGCUCCUAUAAAGGUUAGAAUUGCUGGGUAAUUCCCAGUACGAGAUAUCGUGAGGAUAGUGCCACAGAAAAACACCGCUUAAAAAUAUUUUAAGUAAGGGUGCAAAGGCUUGGUUAAAGCAAACCAGUUAGAUUUCAAAAUCUAUACUUAGUAAACCCCGUUCAGGAGCAAAGUUUAGCGGAAAGUAAUUAACCUUUUUUCUUUCCUUAUAUUUAUUUUUUACUGCUAGAAAAAUUGAGUAAUUAAUUUUGAAGACAGAUAAUCAUUUUAUAAACAAAACCCGGCUUAAAAUUAAGUUCGUUUU
//
# STOCKHOLM 1.0

bac.C.pneumoniae-AR39         AUCGGAAGAGAAAGGCAACCGCUGUUUAUAUUUCUCAAAAAAUAUAAAGAGAGGAAAGUCUGGACUUCAUAAGAGAAGAUACUGGAGAAAUUCCAGGGGCCGUAAGGCUACGGAAAGUGCAACAGAAAACACUCCGCUAUAAAAUUUAUUUUAUAGACAGGCUGAAAAUUCCUACUUUAGGAGUAGGAGCCAUUAAGGUGACUUAAUAGGCAUGCAAACCCUAUCUGAAGCAAGAGAAAAAAGCUUUUUGUGUCUGCAAAUGUGAGAGGAAUUCCUCCCAUAGGCUUUUUCGAAAUCGCUUGAGGGAUCUAGUAAUAGCUCCCCUAGAUGAAUGGUUGCCCUUAGGAUAGUUCGCAAGAGCUAUCUUAUAGACAGAAUCCAGCUUACCCUCUCUUCCGAUAUUUUU
//
# STOCKHOLM 1.0

T.acidophilum         GGCGGGAAAGCGCGAGGGCAGCUGACGCCCUUGAGGUGAGGAAAGUCCCCCCUCCUCGGCGGUAUCCGGCUGGCGCAAGCCAGCAUCCUGAGAGGGAUGGUAAAGGCAAAAGAAAUAAACGGUCUCCGGUAAAGCAUGAUUCCGAAGGGAUGACGUUUCCGGAGGAUCCGAUGGAAAGCCUCCCCGGAUGGAGAAAGUCUAAACGGAUCCUGUGAGGCCGCCGUGAGGAUCGGGUAAGACGAACAGUCGAAUGCUGCCAGCCCAUUGGGUGAACAGAAGGGGGCUUACUCCGCGGAUUCCCGCCA
//
# STOCKHOLM 1.0

bac.SM-A13_15         GAGGAAAGUCCGGGCUCCUUAGGGCAGGAUGCUGGGUAACUCCCAGCGGGACAGGGCAUAAGGCCUGUUCCAGCGCCAGUGCAACAGAAAAUAUACCGCCGGACUUUGUCCGGUAAGGGUGAAAUGGCGGGUUAAGAGCCCACCGGCAGGCUGGUGACAGCCUGGUCUGGUAAACCGCAUCCGGAGCAAAGCCAAAUAGGGAAGGUAUGGAGCUGCCCGCUCUUCUUCCGAGUUGGCCGCUUGAGAUAAGCAGUAAUGAUUAUCCUAGAUGGAUGACUGCCGCUGACUGUGCGAGAGUGCAGUUAGUACAGAAUCCGGCUUAC
//
# STOCKHOLM 1.0

H.cutirubrum         GGCAGAGGGAGCCCGGCUGCCCGUGCCGUGAGGCAUGAGGAAAGUCCCCCCACCCGUUCGGGCACGCGGCCGGACACACGUCCGGGGCGGGAGACCGCCGGCACUGGAACAGACACGACACGUCCCUCCCACACCGAUGAGGCGCGCGACCCACCCCGAAAGGGACGGCAGUUAACCCGCCGAGGGCGUGGCCGCCACACCGGCGGCCACGGACCGGUGAUCGACACCCCAAUGGGAGGGGAGCGAUGGAACGGCCAACCCCCGCCGGUGCAAGUCCACGCGCGCAUGGUAGCCCGAACCACCCGAAAGGGGCCGCGUGGACGCUCAGCCGAAUGCCGGGCCGAACAGAAGGGGGCUUACUCCCCUCAGCUCGUA
//
# STOCKHOLM 1.0

bac.R.capsulatus         GCGGAAGACCGGAUGACCGCGGCGGCCCAUAGCUCCGUUUUUCGGAUAGCUGGGCCUCCGAGGAAAGUCCGGACUCCAUGAAGCAACGGUGCCGGGUAACGCCCGGCGGGGGCAACCCCAGGGAAAGCGCCACAGAGAACAGACCGCCCCGCUUGCGGGGUGAGGGUGAAACGGUGGGGUAAGAGCCCACCGCGGGACUGGCAACAGGACCGGCACGGCAAGCCCCACCGGGAGCAACGCCGAAUAGGGAUGCCGCGCCGCAACCGGAAACGGGGGACGGCAGGGGAGCUUCGCCCCGAGGUGUCCGGGUUGGCGGCUUGAGGCUGCGGGUGACCGCAGACCCAGAGGAAUGGUCAUCCAGGGGGCAACCCCGGACAAAAUCCGGCUUACAGGUCUUCCGCGCGC
//
# STOCKHOLM 1.0

bac.Synechocystis-PCC6803         GAGAGUUAGGGAGGGAGUUGCGGAUUCCUGUCACAGGGAAUCUGAGGAAAGUCCGGGCUUCCCAAAGGCCAAACUUGCUGGGUAACGCCCAGUGCGCGCGAGCGUGAGGACAGUGCCACAGAAAAAUACCGCCCUUUUUAGAAAACAGCAACCAGUAAACAGUUAACAGGGUUUUUCUGCUGACUAACUGGUAACUGACCACUGAAAAGGUAAGGGUGCAAAGGUGCGGUAAGAGCGCACCAGCAGUAUCGAGAGGUACUGGCUCGGUAAACCCCGGUUGGAAGCAAGGUCGGAGGGGCAAAGGUUGGUCUUUUUCCUGCCCCAUGAUUGGUGGAACCGCUUGAGGAAUUUGGUAACAAAUUUCCCAGAUAGAUAACUCCCCAAGGGUGCCUCGCAUCCUGGAACAGAACCCGGCUUACGACUAACUCUCUUUUUUU
//
# STOCKHOLM 1.0

bac.M.fermentans         AGCAUUGGCUAACAGCUGCUUGAAAGAGUAGAGGAAAGUCCACGCUAGCACAACCUGCGAUGGUUGUAGUGAUCAUGCUAGGCCCAAUAAGCCUAGGCUUAGACGACUAGUGCCACAGAGACGAGAAUUGUGAAACGCGGUAAACUCCAUGAGUUAGAAACCCAAAUAUUGGUAGGGGAACUUUUCAACGGAAAUUGAACCAAAGAAAAGAGUUGAUUAAUCAACUAGAUAAAUUGUUAGCACCUGAGAGGGUACAAAACGUGGCUUAUAAAUGCUAAAACACUUGCGCGAGCAGGCGUUUU
//
# STOCKHOLM 1.0

bac.L.acidophilus         GAGGAAAGUCCGGGCCCGCGCAAGCUGAGAUGCUUGUAGUGUUCGUGCUAAGCCCAAUAAGCUUAGGGGCCGUGUAAACGGCUACGGCGGCCAAACGCGCUAAGGCGUCAGCUAUGCGCUAGUAGGUCUGAAAAGUGCCACAGUGACGAAACGAUCAGGGAAACCUGAGCGGUGGAACGGGUAAACCCCGCGAGCGAGUAACCCAAACUUUUGGUAGGGGCGUUUUGCCAAGCAAAUUGAAGCGACGGCAAUACAGCGGUAACGCUGAGAUAGAUGAUGACUGAAGGAGCUUGUGCCUGAACAAGUUCUGGAACAACACACGGCUUAU
//
# STOCKHOLM 1.0

bac.SM-A25_39         GAGGAAAGUCCGGGCUCCACAGAGAAUGAUGCCGGGUAAUGCCCGGGCCUGUUCAGACUCUCUGCAUUGCAGUUUGUUAAGCAGGACAGAUAGUGCCACAGAAAUAAACCGCCUGGUUUAAAAUCUUGGAUUUUCAGUCAGGUAAGGGUGAAAAGGCGAGGUAAGAGCUCACCGGUCAACCGGUAACGGAUGAUGCAAGGUAAACCUCAUCAGGAGCAAAGUCAAAUAGGUAGGAGGGUUUCUCGUCCAUAUCCUACGGGUAGAUUGCUAAAAGCUUUCAGCAAUGGUAGUUUUAGAUAGAUGGUAAUCCUAGACAGAACCCGGCUUAC
//
# STOCKHOLM 1.0

bac.LGA10         GAGGAAAGUCCGGGCUCCUUGGACAAACUGCCAGGUAGCACCUGGGCACAGCGAUGAGCUGUGACGGAAAGUGCCACAGAAAACAAACCGCCAGUACUUCGGUACUGGUAAGGGUGAAAAGGUGGGGUAAGAGCCCACCGCGUCACCGGUAACGGUGGCGGCACGGUAAACCCCAGUUGGAGCAAGGCCAAAUAGGCGGCGAGAGACAGUCCUUCUCGAUCAAGACGCCGCGGGUUGGCUGCUGGAGCGUGAUGGUGACAUCAUGCCGAGAGGAAUCAUCAUCCGGAUCUUUAAUCCGACAGAAUCCGGCUUA
//
# STOCKHOLM 1.0

bac.F.antarctica         CGAAGAGCACGGUGGUGGGUAACGCCCACCCGGGGUGACCCGCGGGACAGUGCCACAGAAAGCAGACCGCCCACCCGCCUCGGCGGCGUGGGUAAGGGUGAAACGGUGGUGCAAGAGACCACCAGCACCCCCGGUGACGGGGGUGGCUAGGCAAACCCCACCGGGAGCAAGACCAAGAAGGCGCCCUCCUGCAGAGGAGGACGCCGCGGGAGCGUUCGAGGGCUGCUCGCCCGAGCUCCCGGGUAGGUCGCACCAGGCCGCUGGCAACAGCGGUCGCAGAUGGAUGAUCGCCCCCUCCGCUCCGGCGGGGGG
//
# STOCKHOLM 1.0

bac.X.fastidiosa         GCGGUGAAGUCGGCUGGGCAGUCGCGUCAUCCGAGAGGAUGCCGAGGAAAGUCCGGGCUCCAUAGGGCAAGGUGCCAGGUAACACCUGGGCGGCGUGAGUCGACGGAAAGUGCAACAGAAAGAUACCGCCAAUAUUCCUUUCUAGGAUUCGGUAAGGGUGAAAUGGUGCGGUAAGAGCGCACCGCGAGUUCGGUAACGGACCGGCACGGCAAACCCCACCUGGAGCAAGACCAAAUAGGGAUCCUAUGGUGUGGCCCGCGCUGGAUCCGGGUAGGUUGCUUGAGCACCGUGGUGACGCGGUGCCUAGAUGAAUGGCUGUUCAUGACAGAACCCGGCUUAUAGGCCGACUUCACCGCUUU
//
# STOCKHOLM 1.0

bac.H.chlorum         GAGGAAAGUCCGGGCUCGCACAUCCUGCGAUGGAUGUAGUGUUCGUGCCCGUUCGUAAUGGCGGGGCAGUCAGCUUUUUAGCAGAUUGACGGCGGGGAAAGCAUCCUACAGCCAACUUGGCCAUGGUGCAAGUACCCUGAAAGUGGAUAGAGACGAGUCGUCGGGGAAACUCGACGAGUGGAACGACUAAACCCCACGAGCGAGCAACUCAGUGUGUAGAGGCACCUGGCUGAGAGAAAUGAAUCAAUGCCGGGACGAUCGACAUAUGAUCGUAGAAAAAUGAUUGCCCCUUCUGUGGGAGGCUGGGAAGCCUAGAACCACAUUGGAACAGAAUCCGGCUUA
//
# STOCKHOLM 1.0

bac.CPB147         GAGGAAAGUCCGGGCUCCAUAGGGCAGGGUGCCAGGUAACGCCUGGGGGGUGUAACAACCUACGACCAGUGCAACAGAGAGCAAACCGCCGAUGGCCCUUUAUGGGAUCAGGUAAGGGUGAAAGGGUGCGGUAAGAGCGCACCGCGCGACUGGCAACAGUUCGUGGCACGGUAAACUCCACCCGGAGCAAGGCCAAAUAGGGGUUCACAUGGUACGGCCCGUACUGAACCCGGGUAGGCUGCUUGAGCCAGUGAGCGAUUGCUGGCCUAGAUGAAUGACUGUCCACGACAGAAUCCGG
//
# STOCKHOLM 1.0

bac.Prochlorococcus-TAK9803-2         CUGAGGAAAGUCCGGGCUCCCAUAUGGUCAGGCUUGCUGGGUAAUUCCCAGUGCGGGCAACCGUGAGGAUAGUGCCACAGAAACAUACCGCCUAAUACUUUAUGUAUGGCAAGGGUGCAAGGGUGUGGUAAGAGCGCACCAGCAACAUUGAGAAGUGUUGGCUAGGUAAACCCCGGCUGGGAGCAAGGCUUAGUAGAUUUAUGACCAUUGCACAAUCUGCUUUUAAGCGCCGCUUGAGACUGUGAAGUAAUUCCAGUUCUAGAUAGAUGAUUGCCCAUCUUAUUAAAGAUGAACAGAACCCGGCUUAC
//
# STOCKHOLM 1.0

bac.ESH212C         GAGGAAAGUCCGGGCUCCAUCGACAUACGGUGCCGGAUAACACCCGGCGGGGGCGACCCCAGGGAAAGUGCCACAGAGAACGAACCGCCUUCACUCCGUGAAGGUAAGGGUGAAAAGGUGCGGUAAGAGCGCACCGCGUUUCUAGCAAUAGAGACGGCAUGGCAAACCCCACCGGGAGCAAAACCGAAUAGGGACGGCACAGUGGAAAGUUCGCUCUCGGGCGAUAACUCCGCGGGGCGAUGUCAGGCCCGCUGUCCGGGUAGGUUGCUUGAGGCGCAAGGUAACUUGCGUCCCAGAGGAAUGGCCGUCACGUCUGCGUGGUGCGAACCAUUCAGGCCCUACAGAACCCGGCUUA
//
# STOCKHOLM 1.0

eukarya.S.fibuligera         GAUCUCUGUCCUGUUCUGGUAUCCUACGGGAUAGUCCAGGACUAUUGGAUUUAAUUCCAAAUGCUCCUGAGAGCUCCAUAGAGCGGAAGCUCUGGACGAAGCCAUCAGAAAAAUCGCUUACUUGUGAAGUGAUGGGCCACUCUACUUCGGAGUGGCUCAAUGGAAGCGGCUUCGUGGACAGUUGGCUUAGGCCGCCCUCAGGGGCGGUUUGAGCUGUUAAGUGCAAUACACAGACAUUGUGCA
//
# STOCKHOLM 1.0

bac.CPB7776         GAGGAAAGUCCGGGCAACAUAGAGCAGUGUACUUCCUAACGGGAAGGUAUCCCGCCUUUGGCGGGAUAACAGACAGUGCCACAGAAAACAAACUACCCAUUCCCGAUUUUAUCGGGAGGGGAAAAGGUGAAAAGGUGAGGUAAGAGCUCACCGGUUUGAUGGUGACAUCAGGCGCAUGGUAAACCUUACGCGUUGAAAGGUCAAAUAAGUCACGAUCAUUCACUUGGUUAGCGGCUCGUUAAUUAAGUUGAUUCGUCAGCUUAGUCGUGACGGGUAGACUGAUUGAACCUGAUUGCGAAGUCAGGGCUAGAUAAAUGAUAAGGGCCCUGCCUUUGGCAGGGAACAGAACCGGCUUAU
//
# STOCKHOLM 1.0

bac.T.maritima         GGAGAGGAGCAGGCGGUCGCGGGGGCGCACACCUGCGCUUCCCGAGGAAAGUCCGGACUCUGGAGCGGGGUGCCGGGUAACGCCCGGGAGGGGUGACCCUCGGACAGGGCCAUAGAGAAGAAGACCGCCCGUUGAGGGCAAGGGUGGAACGGUGGGGUAAGAGCCCACCAGCGUCGGGGCAACCCGGCGGCUUGGCAACCCCCACCUGGAGCAAGGCCAAGCAGGGGGUUGGGUCGCUCCCCCUAUUCCCCCGGGUUGGCCGCUUGAGGUGUGCGGUAACGCACACCCCAGAUUGAUGACCGCCCACGACAGAAUCCGGCUUAUGCUCCUCUCCCGUG
//
# STOCKHOLM 1.0

M.fervidus         GAGGAAAGUCCAGCCAUCACCCUAAACCCCGGUGCCGCAAGGCAUCGGCCGAGAGGCCGGACCCUGGCGCAGAAACGACACGUCUCCCGAUGGAUGAUAAUGAGGCCCCAAUUAAAGGGGUUGAUUGACAUCGGGAGGAUCGGUGAAACGGCCAAUCCGGGGGAUGCAAGGGUGAAAAUCUGCCAAUGAUAUGAGGCAGAGAUUGCCCGCUUAGAUGAAUGCUGCCUAAACAGAAGGUGGCUUA
//
# STOCKHOLM 1.0

bac.F.yabuuchiae         GAGGAAAGUCCGGACAACACAGAGCAACUCACUUCCUAACGGGAAGGCUCCGUUCAGGCGGAGACAGCAAGUGCCACAGAAAAUAUACCGCCUUGUCUUUGAUGAGGUAAGGGUGAAAACGUGAGGUAAGAGCUCACGGUAUUGCAUGGCGACAUGGAUUACGGUAAACCUUGAGUGUUGAAAGACCAAAUAGGUUACGAAACUCGAAGGCUGCUCGUCUUCUUUUACUUCGGUAAGAUUCGUAAUGGGUAGGUUGAUGGAGUCUGUCAGCAAUGGCAGAUCUAGAUAAAUGAUAGAAAACCGAUUUUUCGGUGUACAGAACCCGGCUUA
//
# STOCKHOLM 1.0

bac.CPA59         GAGGAAAGUCCGGGCUCCACAGAGCAGAACGCCGGGUAACACCCGGUGGGGGAAACCCCGAGGAAAGUGCCACAGAAAACAGACCGCCUUCGCCGCGCGAGCGGCGCGGGUAAGGGUGAAACGGUGGGGUAAGAGCCCACCGCGCAGACGGUAACGGAUGCGGCACGGCAAACCCCGUUCGGAGCAAGGCCAUGUAUAGGAACGUUCGAGGGCUGCUCGCCCGAGUUCCAGGGUAGGCCGCUCGAGGCGCACGGUAACGGGCGUCCCAGAUGAAUGAUCGCCAAGUGUCCCCGGACACUCACAGAACCCGGCUUAU
//
# STOCKHOLM 1.0

bac.SMB-A5         GAGGAAAGUCCGGGCUCCAGAGGGCAGGGUGCCAGGUAACACCUGGGGGGCGCGAGCCUACGGAAAGUGCAGCAGAAAGUAUACCGCCCAAAAAUGGGGUGCUGCCCCAUUUGAGCGCCAUUCGUGGCUGGGUAAGGGUGAAACGGUGCGGUAAGAGCGCACCGCGCGGCUGGUAACAGGCGUGGCGAUGGUAAACCCCACUCGGAGCAAGACCAAAUAGGAAUCCGUCAGCUGUGGCCCGCAGCGGAUUCGGGUAGGUCGCUACAGGCAGGUGGUGACACCUGUCGCAGAUG
//
# STOCKHOLM 1.0

bac.Calothrix-PCC7601         AAGGAGAGAGUAGGCGUAGGCGGUUGCAGAUCAGUCACAAAAACUGAAUUUGAGGAAAGUCCGGGCUCCCGAAAGACCAAACUUGCUGGAUAACGUCCAGUGCGAGCGAUCGUGAGGAUAGUGCCACAGAAAGAUACCGCCAAUUAGUCAUUAGUCAUUUGUCAUUAGUCAUUUGGAAAAACACAAAGGACAAAGGACAAAGAACAAAUGACCAAAUUGGUAAGGGUGCAAAGGUGCGGUAAGAGCGCACCAGCAACGUCGAGAGGCGUUGGCUCGGUAAACCCCGGUUGGGAGCAAGGCGAAAGGAACUAUGGUUGGUCUUUUACCAGUUCCGCUAAAACAGAGCCGCUAGAGGCGUUUGGUAACAAACGUCCCAGAUAGAUAACCGCCCUCAUGUAGAGAAGUUACUUGUAACAUUUCUACAUUCGAGAACAGAACCCGGCUUACUACCAACUCUUUCCCUUUUU
//
# STOCKHOLM 1.0

plastid.N.olivacea-chloroplast         CUCAAGCAAAGCGAUUGCAGAGCAACUAGAAGAUGCUCUGAGGAAAGUCCGGGCUCCCUAACUAUUCCAGCUGCUGGAUAAUUUCCAGUGUGAUAUAAUCACGAGGAAAGUGCCACAGAAAGAAACCAAUCAAAUCUCCAUCGAAUGGCUCACAAGCUCUAGGAGAUCUUGGAUUGGGUGCAAAUGUAUUCUUGACGUGAGUUAAGCGUCUGGUAUACCCCAGUCGGGAGCAAGAUGAGGUUAGUUUAUAGAGAAUAGACCAUAGACUAAUCUAUUCCAUUGCUCGAGAGGGUUCAUACAGAACUCUCCAAUCAGAUAAUCUCCACACCUCUCAGGACCAAGCUAGAAACCAGUUUGAGCCUCUCGAGAUUUGUACCGAACCCGGCUUAUUUCUUGAG
//
# STOCKHOLM 1.0

bac.C.testosteroni         GAGGAAAGUCCGGGCUGCAUAGGGCGGCGUAGCAGCUAACAGCUGUCCACCGUGAGGUGAGGAUCAGAGCAACAGAGACGAGUCUGGCAGGAGUGCCGCAAGGCAGACCAACCAGGGUGAAACGGGCAAUCUCUACGCGCAGCAAUACCAAGUAGGCACACGUUGACGGGGCCCCCGGAGUGUGCGGGUAGGUAGCACCGAGCCAUCAGGCGACUGAUGGCCAAGAUUAAUGGCGGUCACAUGGCGGGCAACCGUUGUGCACAGAAUCCGGCUUA
//
# STOCKHOLM 1.0

bac.P.marinus         GAAAGCAGGAGAGGUGAUCGCAAUCGAGAUUUAUCGCGUUUCCGCAAUAAACUCUCGGUUGAGGAAAGUCCGGGCUCCCAGAUGGUCCAACUUGCUGGGUAACUCCCAGUGCGGGUGACCGUGAGGAUAGUGCCACAGAAACACACCGCCGAUGUCUCAUAGAGCACAGGCAAGGGUGCAAAGGUGCGGUAAGAGCGCACCAGCAGUAUCGAGAGGUACUGGCUUGGUAAACCCCGGUUGGGUGCAAGGCAAAGGUUUUAGGAUGACCAUUUUGCCUAUUUCCUAUUUAAAGCCGCUCGAGGCUGUUGGAGACAACAGUCCCAGAUAGAUGAUCACCCACUAACCAAUUUUGGAUAGUGAACAGAACCCGGCUUACUUCCUGCUUUC
//
# STOCKHOLM 1.0

bac.ESH183A         GAGGAAAGUCCGGGCACCACAGGGCUGGUCGCUGGGUAAUGCCCAGUGCGCGUGAGCGUGAGGAUAGUGCCACAGAAAUGAAAACCGCCGGCUUGUCCGGUAAGGGUGCAACGGUGCGGUAAAAGCGUCACCAGCGGAGUCGAGAGGCUCCGGCUAGGUAAACCCCACUAAAGGUGCAAGGCGAAGGUAUAUCACGAGAAAACGGUGGCCCGCCGCCUCGAGAUGCCGAUGCUGCUAGAGGGUUUGGGUAACCAAAUUCCAAGAUAGAUGACGAUUUAAACAGAACCCGGCUUA
//
# STOCKHOLM 1.0

bac.LGA8         GAGGAAAGUCCGGGCUCCACAGGACAGAGUGGUCGCUAACGGCGACCGGCCGCAAGGCUCGGGAAAGUGCAACAGAAAGACACCGCCUCCGCGAGCCCGUCUCGCGGCGGUAAGGGUGAAAUGGUGCGGUAAGAGCGCACCAGCGGCGGGGUGACUCGCCGGCUCGGCAAACCCCACUCGGAGCAAGACCAAGCAGAGAGGAGCUGCCUGCCACAAGGCGGCGGCACGGUUCGGUCCGGACCGUCGUUACUCUCGGGUAGGUCGCUGGAGGCGGCGAGCAAUCGCCGUCCUAGAGAAAUGACCAUCGCCGCCCCAGGGGCUGGCACAGAACCCGGCUUA
//
# STOCKHOLM 1.0

eukarya.Z.bailii         GAACACUGUGGGACACUAUGCCGACCCGCUGACUUUCUCGGUCAACGGGCCGUUUCCGUGAGGAAAGUCUGGGGAACUAGGCUUGCAGCUGCUGUCACAAGAAAUCAACGCUCACAGUAGCGGAUGGGAAGACAGCAGAGUUCCAUUUAGCUUGAACACAACGUUGAUUGUUUAAGGCUUGUUGAGUGCAAUCGUAGGACAAGAA
//
# STOCKHOLM 1.0

bac.P.acanthamoebae         GAGGAAAGUCCGGACUUUAUAGGAGAGGAUGCCAGUGAAAGACUGGGGGCCGCAAGGCUACGGAAAGUGCCACAGAAAACAAACCGCUAACAAGCUAUGCUUGUUAGAUAGGGUGAAAUGCCUGCUUUAGGAGCAUGGCCUUAUCUAGAGAAAUUUAGAAAGUGGUAAACCCCAUCCAAAGCAAGACGGAAAUAAAGCGAUACAGUUCUCCGCUGUGCUUUAGAAAAGUCGCUUGAGGGUUUCGGUGACGGCGCCCCUAGAGGAAUGAUUGCUCGUCUGCUUUGCAGACCGACAGAACCCGGCUUA
//
# STOCKHOLM 1.0

bac.B.megaterium         UGAAAUAACGUUCAGGUAAUCGCUGCAUCAUUUGAUGUAGAGGAAAGUCCAUGCUCGCACGGUGCUGAGAUGCCCGUAGUGUUCGUGCCUAGUGAAAAAAUAAGCUAGGGCAGCUUGGCUUAUAGCUUAGCUGACGGCGGGAAAAACCACCUAAGUCUUUGGAUAUGGUCGAGUAUCCUGAAAGUGCCACAGUGACGAAGCUUUGCUGGAAACAGCAAAGGUGGAACGCGGUAAACCCCACGAGCGAGAAACCCAAACAAUGGUAGGGGAACUGUCUCAAAGGAAUCUAACGGAGAGACGGACGGUUACAUGCGUAAUCGUAGAUAGAUGAUUACCGCCUGAGUACGAGAUUAAAAUCGUUUGCAGUACAAAGGUACAAAACAUGGCUUUACGAACGUUGUUGAAACA
//
# STOCKHOLM 1.0

bac.A.erythreum         CACAGAGCACGGUGGUGGCCAACAGCCACCCACGGCGACGUGCGGGACAGUGCCACAGAGAACAGACCGCCAGCGGCCCCGCGGCCUUCGGGCCACGGGGUGCGGGCAAGGGUGAAACGGUGAGGUAAGAGCUCACCAGCGACGUCGGCGACGGCGUCGGCUCGGUAAACCCCACCGGGAGCAAGACCAAGAGGGCGCUCCGGCGCCUGCGCUGACGGGCUGCUCGUCCGACGUCAGCGGGUAGGUCGCUCGAGGCACGCAGCAAUGCGUGACCCAGAUGGAUGGUCGCCCCCCAGCCCUCGGGCCGGGG
//
# STOCKHOLM 1.0

eukarya.S.pombe         CAUGCUGGACGUACGGGCGAACGCCGCACUUCCUCAAAUUCAAACGCGUUGAAAAGCGCACAGCUCGUUGAGGGGGUAAGGUCGGAGAAACAUCUUCGUUGCGUGCUCGUGAGGAGCGAAGAACGAACGUUCUGCCGAAUGUACCAGAAAUUCAAUCAGUAUGGCCUCGUUUGUCGUACCUGAUUUUGAAACGCAUUCGAGAAGAUUUAUUUUAGUGCAAUGUGUGGCACCUGUUUGUCAGGUAACUCGAUUCCGACUAAUCUUGUCUGUAUGUCUGGUGUGGU
//
# STOCKHOLM 1.0

bac.ESH7-16         GAGGAAAGUCCGGGCUACAUAGGGCAGCGUGCCAGCUAACGGCUGGGCAGGGUAACUUGACGACCAGUGCAGCAGAGAGUAGACCGCCUUUGGCUUAUAUGAGUAUCGCAAGAUAUUCAUGUCAUCGGUAAGGGUGAAAGGGUGCGGUAAGAGCGCACCGCGUGGCUGGCAACAGUUCACGGCAUGGUAAACUCCACGCGUAGCAAGACCAAAUAGGCAUCGGCAUGGCGCGGCCCGCGUUCGAUGCGGGUAGGUUGCUUGAGCGUACGAGCGAUUGUGCGCCUAGAGGAAUGAUUGUCCACGACAGAAUCCGGCUUA
//
# STOCKHOLM 1.0

bac.LGB5         GAGGAAAGUCCGGGCUCCACAGGGCAAGAUGGUUGCUAGCGGCAACUGUCCCGCUAGUCGGGAUAAGGAAAGUGCCACAGAAAAGAAAACCCCCGCGUCUUGUGCGCGGGAGAGCUGAAACGGUGGUGUAAGAGACCACCAGCUUCGUCGUGAGGCGAAGGCUUGGUAAACCCCAUCUGGAGCAAGGCCGAAUAGGGGAGGGAUAAAGCUGCCCGCCUACCUCCCGGGUGUCGCCGCUAAAGCCCCACGGCAACGUGGGCGCGUAGAUAGAUGAUCACUCUCGACAGAACCCGGCUUA
//
# STOCKHOLM 1.0

bac.L.japonicus-IFO12422         CGCAGAGCAAGGUGGUGGGCAACACCCACCCGGGGCAACCCGCGGGAAAGUGCCACAGAGAACAGACCGCCGCUCUCUCCGUUCAUUCGGGAAGAGGGGUAAGGGUGAAACGGUGGUGUAAGAGACCACCAGCGUGCCGGGUGACCGGGGCGGCUAGGUAAACCCCACCUGGAGCAAGAUCAAGAAGCCGUUCCUCUUCGGAGGAACGGUGCGCACACGUUCGAGGGCUGCUCGCCCGAGUGUGCGGGUAGAUCGCCCGAGGCUGUCGGCAACGGCAGCCCUAGAUGGAUGGUCGCCAACCGGGGCCACGCAAGAAACCCCGGCGA
//
# STOCKHOLM 1.0

bac.H.influenza         CGAGUUGGUUAGACAAUCGCUGGUUUAUUGAAGCCCUUAACCGUAUUUAUACGACCUAGUGGGACAAGUAAACGAGAGGAAAGUCCGAGCUACACAGGGCAGAGUGCCGGAUAACGUCCGGGCGGCGUGAGCCGACGACCAGUGCAACAGAGAGCAGACCGCCGUGUAAACGGUAAGGGUGAAAGGGUGCGGUAAGAGCGCACCGUGCCGUUGGUAACAACGUGCAGCAGGGUAAACUCCACUCGUAGCAAGACCAAAUAGGAACUCAAUGGGUGGCCCGUCCAGAGUUCGGGUAGGUUGCUUGAGCGGCAGAGUAAUUUGUCGCCUAGAGGAAUGAUUGUCCACGACAGAACUCGGCUUAUCGACCAACUCAAAAC
//
# STOCKHOLM 1.0

M.jannaschii         AGGGGGCUGGUGACUUUCCCCUCUUUAAGAGGGGAGGAAGUUCCGCCCACCCCAUUUAUGGGCAGCGUCCCCUGAGAAGGGGCGGGAGAUGCAGCAGAAACGACACGGCUCCGGAAGAGAUGACGAUGAUAGUGAAAGUUGAGGACUUCCGGAGAACCGGUGAAACGGGCAUCUCCCCUGCCCGGGGUGCAAGCCGGUUUCGGCGCUUAGCCGAAUGUCACCGAAAUUACAGAAGGCGGGCUAUAGCCCCCA
//
# STOCKHOLM 1.0

bac.P.gingivalis         CAGCAGAUCGGUCUGUCGCUCACUCUUUCGAGAGUGGGAGGAACGUCCGGGCAACGCAGAGCACCAUCCUUCCUAACAGGAAGUUACUCGUGAGGGUAAAGGAGCGUAGAAGAGAAUGACCGCCAUUUUCCAUGAGUUGUCUGUGCUUCGGUACGGACUACGUGGAGGGUAAGGGUGAGAAGGUGGGGUAAGAGCCUACCGGAUGCAGCGGUGACGCUGCAUGCCGUACGUCUGAUGGGUUGUAAGAUCAUGUAUACCGGCGCAUGUAGGGUGGCUCGCCCGAUGCCGGGGGGUAGAUCGCUGGAGCCAUGCGGUGACGCACGGCCAAGAUAAAUGACAGACGCUCUGGCUACGUGUGGCCGUGAGUACAGAACCCGGCUUACAGAUCUGCUGCUUUU
//
# STOCKHOLM 1.0

eukarya.A.obstetricans         CGGAAGGAAGCUCACUGUAGAGGUCAUGUACGGAGUGCGUCACAACUGUGAUGUCACUCCAUUAAUUCCUCCGGGAAGGUCUGAGACAGGAGCCAUUAGCUGCCCUCACAGGGCGUCACCUGAGUGGGUGAGUGAGUCCCCAGCAACCCCACGCUGGAGUGGACCGGCUCGACACGUGGAGUGGGCUCUGCAGGAGAGGCGGGGUGGACUGCAGUGAGAGGGUGGAGUUACAGAUUGACACUCCCACCCAACUCAGUGAGGCUCCGCCCAGCUGAUGCCGCCCCCUCCCCGGGCCUUGGAAGUGGCUCACGGCUGGCUGUGUUAGUCCAAUGGCUGAGGUGGAGCAGCUGCACGGGAUGUGUGCGCGCCCCAUAACCCAAUUCAGACCACUCUCCGGAAUUCCG
//
# STOCKHOLM 1.0

bac.ESH167E         GAGGAAAGUCCGGGCAGUACAGAGCAACCCACCGGUGAACAGCCGGCCACCAAUUGGUGAGAGAAAGUGCCACAGAAAAUAACUGUCUUGCCUAAGGCGAGAUGAGGGUGAAAAUGUGAGGUAAGAGCUCACGGUUGUUAUCGGUAACGGUAGCAACGGGUAAACCUUGGGUGCUGCAAUGCCACAUAUAGAGCCGUUUUGAGAGCUGCUCGUUCAAGGCUCAGGGUAGGCAGCAACAGGUAAACAGUAAUGUUUAUCGCAGAUAAAUGAUAGUGUAGAAACAGAACCCGGCUUA
//
# STOCKHOLM 1.0

bac.CPB72         GAGGAAAGUCCGGGCUCCACAGGAUGCCGUGGUGGAUAACGUCCACCGACCGCAAGGUUCGGGAAAGUGCAACAGAGAACAGACCGCCGAUCGCUGCGGGGCAACUCGCGGCGAGGUAAGGGUGAAACGGUGAGGUAAGAGCUCACCAGCGGGUCGGGCGACCGACUCGGCUCGGCAAACCCCACGGGGAGCAAGGCCAAGCAGAGAGGAGACUUCGGGCGGCUUCGGUCACUCGGCGUCGCGGGGCGAUUCGUUCCGUUAUCACUCUCGGGUAGGCUGCCAGAGGCGGCGGGCAACCGUCGUCCUAGAGAAAUGAUCGUCGCGACGGCGCAGGCCGUCGGACAGAACCCGGCUUAC
//
# STOCKHOLM 1.0

M.sedula         UAGGGGAGCCUAACAGGGGGCCACGGGAAACUGGGGAAACUCCAGCCUCUCGCCCAGGGGGAGUCCCGCGAGGGACGGGGUUAGGUGCUCCGACAACUGCACAGAAACGAGACCUGCGGUGGGCCAGAUGAAAAUGAUCAUUUACCCCAUCUGGCGACGGAUGGGAGGGUGUGAGAGACCUAUCGUGGGUUGAAACGGCAGAUCUCCCCUUGAGCAAGUAGGGGAGGAUAGGGCAAAAUGACUCCCCUGAUACGCAGAGCCUAAUCCCCCAAGUACAGAAGCUGGGUUAUUGUUAGGCUCCCCU
//
# STOCKHOLM 1.0

bac.EM14b-11         GAGGAAAGUCCGGGCUCCAAAGGGCAGGGCGCCGGGUAAUACCCGGGGUGGGGAAACCCCACACGGUAAGGGCCACAGAAACGAGACCGCCGAAGCGGUAAGCCAGGCAAGGGUGAAAGGGUGGGGUAAGGGCCCACCGGCUCCGCGGUAACGCGGGGUGAGGGGGUAAAAAUCCCCCGGCGGGUUUUCCCGCUCUGGUAACCUCCCGCCCGGAGCAAGGCCAAGUAGCGCCGCACCCCGAAAGGGGAUAAGGUGGCCCGCCGAAAUGCGGUGCGGGUAGGCCGCAAUGGAAGUCGGGGGGCAACUCCCGACUCAAGAUAGAUGACCACCUAGUACAGAACCCGGCUUA
//
# STOCKHOLM 1.0

bac.PS6         GAGGAAAGUCCGGGCUCCACGGAACGCGGUGCCGGGUAACGCCCGGCGGGGGCGACCCCAGGGAAAGUGCCACAGAGAGCAGACCGCCGAUGGCUCCGAAAGGACCACAGGCAAGGGUGAAAGGGUGCGGCAAGAGCGCACCGCGCAGCGGGCAACCGAAGCGGCACGGCAAACCCCACCGGGAGCAAGACCGAAUAGGCACGCGAUGGGCUUAGGCCCGGGGCAGGAACCGGCCCUUUUCGCGUGCGGGUUGGUUGGUUGAGGCCGUCGGCAACGCCGGUGGUAGAGGAAUGAUCGUCACUGUCCUUCGGGGCAGAACAGAACCCGGCUUA
//
# STOCKHOLM 1.0

eukarya.B.bufo         GCGGAAGGAAGCUCACUGUAGAGGUCACGUGCUGAGUGCGUCACGCUUGUGAUGUCAUCUCUAUCCCACCUCCGGGAAGGUCUGAGACAGGAGCCCCUCGCCGCCCUCACAGGGCGUCACCUGAUAUUCGGGUGAGUGAGCCCCCAGCAACCCACGUUGGAGUGGACCGGUCCGUUAUGUGGGAGAGGCUAUGCAAAAGACGCCGAGCAGGGAUGUGGUGAGAUGGGCGGGUCACUGAUUUGAGGCCCGCCUACUCUUCAUCUGCGCCUCUGCCUGGUGGAUGCCGCCUCCUCCCCGGACCUUGGAAGUGACUCACGGCUGGCUUACUGAGUCCAAUGGCUGAGGCGAGGCAGCUGUGCGCCUCGUAACCCAAUUCAGACCACUCUCCGGAAUUCCG
//
# STOCKHOLM 1.0

bac.A.eutrophus         AAAGCAGGCCAGGCAACCGCUGCCUGCACCGCAAGGUGCAGGGGGAGGAAAGUCCGGACUCCACAGGGCAGGGUGUUGGCUAACAGCCAUCCACGGCAACGUGCGGAAUAGGGCCACAGAGACGAGUCUUGCCGCCGGGUUCGCCCGGCGGGAAGGGUGAAACGCGGUAACCUCCACCUGGAGCAAUCCCAAAUAGGCAGGCGAUGAAGCGGCCCGCUGAGUCUGCGGGUAGGGAGCUGGAGCCGGCUGGUAACAGCCGGCCUAGAGGAAUGGUUGUCACGCACCGUUUGCCGCAAGGCGGGCGGGGCGCACAGAAUCCGGCUUAUCGGCCUGCUUUGCUU
//
# STOCKHOLM 1.0

bac.SM-A55_84         GAGGAAAGUCCGGGCUCUAGAGGGCGCGGCGGUCGUUAACAACGACUGUCCUGACAUGUACAGGAUAAGGAAAGUGCCACAGAAAAUAUACCGCCCUGAGCUUGUCGAAGGGUAAGGGUGAAAUGGUGAGGUAAGAGCUCACCAGUAUCCCAAGUGAUUGGGAUAGCUUGGCAAACCCCGCUGAGAGCAAAACCAAAUAGGGGAGCACUGAAAUGUACAUCAUUUCAUCAAGUGGCCCGCUUGAAGCUCCCGGGUAGGUUGCUAGAGGUACCUGGCAACAGGUAUCCCAGAUGAAUGACCAUUACCCCAACCAUCUGAUUGGGGGACAGAAUCCGGCUUAU
//
# STOCKHOLM 1.0

eukarya.E.asper         GCGGAAGGAAGCUCACUGUAGAGGCUACAUGCAGAGUGCAUAUGUCACUCAAGUACCUUGGGGAAGGUCUGAGACAGGAGCCGGUAAUUGCCCCAGCAGGGCAUCCCCUGAAAAGGGGAGCGAGCUCCCAGAGACCCGGGGCCCAAAGGGGGUGGCAUGAGACGCGUGACCGUGUAUCUGGUACUCGCUGAUGCUUACUCCUUCCGGGCAUUGGAAGUGGCUCGCGGCUGGCACUCCCCUGAGUGCAAUGGCUGAGGUGAGGUAAUGGCGCCUCAUAACCCAAUUCAGACCACUCUCCGGAAUUCCG
//
# STOCKHOLM 1.0

bac.EM14b-9         GAGGAAAGUCCGGGCUCAGAGGGUGCGCGUAUCCCGUUAAGGCUGAUGAAGCCGGAGCGGGGGCGUGAGAGCGCCGGAAAGUGCCACAGAAAACAUACCGCCUUAUGUGUCUUCACACAUAAGGUAAGGGUGAAAAGGUGCGGUAAGAGCGCACCCAGGAAAGGAGAAGGUUUAAGGGAAAAAACGCCCUUGCCGAAUCCUUUCCUGCGGUAAACCCAUACGCGAGCAAGGCCAAGCAGAGGGGAAUUGCGGGAGUUUUCCAAAUCUGACUCCCGCAUGCGGGUUGCACCCUUCCCGCUAACACCCUCGGGUAGGCCGCUUAGAGUAAUGACCCCUUAACACAGAACCCGGCUUA
//
# STOCKHOLM 1.0

bac.Synechococcus-PCC6717         GGGGAGGAAAGUCCGGGCUUCCGAAAGACCAAGCUUGCUGGGUAACGCCCAGUGCGGGUGACCGUGAGGAAAGUGCCACAGAAAUAUACCGCCGAUGGAGGGAAACCUCACAGGUAAGGGUGCAACGGUGCGGUAAGAGCGCACCAGCAACAUCGAGAGGUGUUGGCUCGGUAAACCCCGGCUGGAAGCAAGGUGUGCUAGCGCUAAAGAACCAGGGUUGGUCUUUUCCCCAGUUCUUGGCUAGCCAGAGCCGCUAGAGGCACCUGGUAACAGGUGUCCCAGAUAGAUAACCCCCUUUGAACAGAACCCGGCUUA
//
# STOCKHOLM 1.0

bac.A.tumefaciens         CCAGUUGGCCGGGCAGCCGCGCCUUACCAAUGUCGAAAGACGGUAAGGUGAGGAAAGUCCGGGCUCCACGGAAAUACGGUGCCGGAUAACGUCCGGCGGGGGCGACCCCAGGGAAAGUGCCACAGAGAGCAAACCGCCAUGCCUUGCAUGGUAAGGGUGAAAGGGUGGGGUAAGAGCCCACCGCGCCGCUGGUGACAGUGGUGGCAAGGUAAACCCCACCGGGAGCAAGACCGAAUAGGGAUGACACGGGGCGGGCGAAAGCCUGUUCACAGCCGGUUUCCGGGCCCGUCAUCCGGGUGGGUUGCGAGAGGCGGCAUGCAAAUGCCGUCCCAGAUGAAUGGCUGCCACGUUCCGGGUCAAACCGGGGCCAUACAGAACCCGGCUUACAGGCCAACUGGCGAA
//
# STOCKHOLM 1.0

eukarya.G.gorilla         AUAGGGCGGAGGGAAGCUCAUCAGUGGGGCCACGAGCUGAGUGCGUCCUGUCACUCCACUCCCAUGUCCCUUGGGAAGGUCUGAGACUAGGGCCAGAAGCGGCCCUAACAGGGCUCUCCCUGAGCUUCGGGGAGGUGAGUUCCCAGAGAACGGGGCUCCGCGCGAGGUCAGACUGGGCAGGAGAUGCCGUGGACCCCGCCCUUCGGGGAGGGGCCCGGCGGAUGCCUCCUUUGCCGGAGCUUGGAACAGACUCACGGCCAGCGAAGUGAGUUCAAUGGCUGAGGUGAGGUACCCCGUAGGGGACCUCAUAACCCAAUUCA
//
# STOCKHOLM 1.0

bac.C.jejuni         AAGCAUAGUAAAUGCUCGCUUCUUUUUAGGAGAGGAAAGUCCGAGCUGCUAAAGACAAACAUUCCAUCUAACAGAUGGCUAGGGUAACCUAAGGGAUAGUGCAACAGAAAGAAAACUACCACGCAAGUGGAAAAGGUGAAACGGCGGGGUAAAAGCCCACCAGCGAUUUUGGUAACAAUUUCGGCUAUGUAAACCCAAUGUGCAGCAAGAAGGGAUGGUUAGCGUCUUUGUUUUAACCCUUCGCUUGAUUUUGUUUGCAAAAACAAAACUAGAUAAAUGAGCAUUCAAGACAGAACUCGGCUUAUCGCUAUGCUUUUU
//
# STOCKHOLM 1.0

bac.LGB27         GAGGAAAGUCCGGGCAACACAGGGCAGCGUACUUCCUAACGGGAAGGCCCCGAUUAGUCGGGGACAGAAAGUACCACAGAAAACAAACUACCAUGCCCCGACGAGUCGGGGUAGGAAAAGGUGAAAAGGUGAGGUAAGAGCUCACCGGCCUGGUGGUGACAUCAGGCGCUGGCAAACCUUACGCGUUGAAAAGUCAAAUAGGCCCCGAUCAUGAAUGGCUCGUUCAACUUCCACCCGACUUGUCGGGACGGAAUAUCGGGGUGGGUAGACCGAUUGAUCUCAUCAGCAAUGAUGUGACCAGAUAAAUGAUAAAGGCCCCGACUUGUCGGGGUACAGAACCCGGCUUA
//
# STOCKHOLM 1.0

bac.Rr368         GAGGAAAGUCCGGGCACCGCAGGGCAGGAUGCCAGCUAACGGCUGGUCGGCGAGUCGAGCACCCGCACGCGCGCCUUGGCGUGUAGGAAGCGGCGAAGCCGAAGGAAAGUGCCACAGAAACCAGACCGCCAUUCCCGGACAGCCCCGGCGCGGGCGGGAGUGGUCAGGGUGAAACGGUGCGGUAAGAGCGCACCAGGCUCCCCGGAGACGGCGAGCGCUGGUAAACCCCAUCCGGUGCAAGACCCGACAGUGCGGUAUGGAACGGCCCGUUCCUUUGACCGCCAGGAUGGUCGCUAGAGGCGCGCGGCGACGUGCGUCCCAGAGAGAUGACCGUGACCCCACGCGAGUGGGCCACAGAAUCCGGCUUA
//
# STOCKHOLM 1.0

M.barkeri         CAUGCGAGAGAGGCUGGACGGCUGACGGGCCUUCGGGUCUGAGGAAAGUCUCCCCACCGCUCCGGAUACACGAACAUCUGUAAAGGAUGUCGGGCGAGAGCCCGGGCCCUGGCACAGAAACGAUAACCAUCCUCUGAAAAUGCGAUGAUGCGGAAGCUGAGAUCUCAGGGUAAAUGGAUGAAACGGCGAACCCUCGUGGGUGCAAGUUGGAAAUCGGGGAGAAGAGAAUUCCGGACUCUCCCGGUUGUUUUUGGAAACGCAUAGCCGAAUGCCGUCACUGCAAGAGUCCUCAGGACCAUUUCCUCCACUGAUGGGUGAUAGGAAAUCUUUGCAGGAACAGAAGGGAGCUUACGUGCCUCACUCGCAUAAAC
//
# STOCKHOLM 1.0

eukarya.S.cerevisiae         GUGGAACAGUGGUAAUUCCUACGAUUAAGAAACCUGUUUACAGAAGGAUCCCCACCUAUGGGCGGGUUAUCAGAUAUUAUCAGGUGGGAAAUUCGGUGGAACACAGUGGAGCCUUGUCCUCCGGGUUAAUGUCGCUUUUGGCAUUGGCCCCUGCUCCUGAGAGAAGAAAUAUACUGGGGAACCAGUCUUUACCGACCGUUGUUAUCAGAAAUUCACGGAGUUCGGCCUAGGUCGGACUCCGAUGGGAACGGCAACGGUUGUUCCGUUUGACUUGUCGCCCGCUACGGCGUGAGCGUCAAGGUCUGUUGAGUGCAAUCGUAGGACGUCAUUAGUGGCGAACCCGAUACCGAUUACUGCUGCUGUUCCAGC
//
# STOCKHOLM 1.0

bac.CPA61         GAGGAAAGUCCGGGCACCACAGGGCAGGAUGCCGCACGAGCUUCACCGCAAGUGCGGGCGUCGCGUUUCAAGGCGCGGCGACGGACAGUGUCACAGAGAAUAUACCGCCCUCCGUGGUUCGGCGAAAGCCGGGCUUCGAAGGGUAAGGGUGAAAAGGUGGGGUAAGAGCCCACCGCGCCGCCAGCAAUGGCGGCGGCACGAAAAACCCCUUCCGGUGCAAGGCAAAAUAGGUGACUGGGCGGCCCGUCCGAUAGUCACGGGUAUGCCGCAUCCGGCGCCGCUCGCGCAAGUGAGCGGCGCGGGACGAGGCCGCCGCGAGGCGGCCCGAGAGAAAUGACGACUGAAGCGCCGCAAGGCGUGGAACAGAACCCGGCUU
//
