# Supplementary material for: What does it take to learn the rules of RNA base pairing? A lot less than you may think
Source: bioRxiv. 2025 Aug 2:2025.07.31.668042. Preprint. [Version 1] doi: 10.1101/2025.07.31.668042 (PMC12324431; doi:10.1101/2025.07.31.668042)
Supplement: Supplement 1 [file media-1.gz › supplemental_material/data/conus_rnabench_RNaseP.100.C.noss.sto]

# STOCKHOLM 1.0

bac.SM-A11_13         GAGGAAAGUCCGGGCUCCACAGGACAGAGUGCCAGGUAACGCCUGGGGGGCGUGAGCCUACGGAAAGUGCAGCAGAAAAUAAACCGCCUCUUCGGAGGUAAGGGUGAAAUGGUGCGGUAAGAGCGCACCGCGUGUUCUGGCAACACGACGCGGCUAGGUAAACCCCACUCGGAGCAAGACCAAAUAGGGGAACAUUAUGUGCGGUCCGCACUGUUCCCGGGUAGGUUGCAAGAGGUGUGUGGCGACACACAUCCCAGAUGAAUGACUGUUCACGACAGAACCCGGCUUAU
//
# STOCKHOLM 1.0

M.maripaludus         AGGGGGCUGGUGACUAUCCACUGGGAGGAAGCUCUGCCCACCCAAUUGUGUAGAUUUCCUGAGAAGGAAUGAAUAGGGUAUAGAAACGACACGGUUCUAAGAAAUAUGACUAUGAUAUUUUCAAAAUUGAGGAUUCUUAGAAAAUCGAUGAAACGACCUUAUUUUACACGGGUGCAAGCAUAUGUGCUAAGCUGAAUGUCACCGAAAUUACAGAAGGCAGGCUAUAGCCCCCA
//
# STOCKHOLM 1.0

bac.T.pallidum         AGAGAACUGCAGAUAGUCGCUGCGGGUUUCUCGCAGAGGAAAGUCCGGACUCCUUCGGAAAUGAUGCUAGUUAAUUACUAGGCAGCGGCUCUCUGCAGUGCCGCUGACAGCAAGCGCCACAGAAAAUAUACCGCCUUUGGGUAAGGGUGAAAGGGCGAGGUAAGAGCUCACCGCGUUUUGGCGACAAAACGGCACGGCAAGCCUCAUCAGGAGCAAGAUCGAGCAGCAAAGGAUAUUCCGAUCCUGUUUUGCGGGUUGAUUGCAUAAAUUUAUAUAGCGAUAUAUAAAGUGAGACAGAUGAUUAUCCUUGACAGAAUCCGGCUUACCAGUUCUCUGUUUU
//
# STOCKHOLM 1.0

H.morrhuae         GGCAGAGAGAGCCCGGCCACCGCGGCGUACCGACAGGCACACACGUGCCAGCGGGUACGCACGCGAGGAAAGUCCCCCCACCGCCGGGCAGGUGACCGGGGAAACCCCGGGACGGGAGACCGUCGGCGCUGGAACAGCAACGAGACCCCUCCACCCGACCGAUGAGGCGCGGGCGGUGGCAUCGCCACCGUCUCGGCGCGAGCGGCACGGGGUGCAUCGUGCGCCCCGAAGCGAGCGGGCACCGCCCGCGACGCAGCCGCGAGCGUGCGAACCCGACGCAAAACGGCCACUGGUCGGACAAAGCAACGGGGAGCUAACCCGCCGAGGGAUGAGGGUGGAGAACGGAUGGAACGGCGAAUCCUCACCGGUGCAAGUCCACGCCACGCGGAUCGGCCGCACGGUAGCCCGGCAGGGACGUGGACGCUCAGCCGAAUGCCGGGGCGAACAGAAGGGGGCUUACUCCUCUCAGCCAUGU
//
# STOCKHOLM 1.0

bac.T.album         GAGGAAAGUCCGGGCACCGCAGGGCAGGGUGGUCGGGAAACCGACCCGGGGAAACCCGCGGGAAAGUGCCACAGAAACGACACCGCCUAAGCGGCGGGACCGCACGUGAGUCUCGCCGCCGGCAAGGGUGAAAUGGUGCGGUAAGAGCGCACCGGCAGCGUGGUGACACGCUGGCCGGGCAAACCCCACCCGGUGCAAGGCCAAGCAGGGGCGAUGACGCUGCCCGCCGAGCCCCAGGUAGGCCGCAGGGCUCCUCGGAGCCCCGUCCGCGGUGGUCCCCAGGGACUCGGCGCGGGCGAGAUGGAUGGCUGCUCUCGACAGAACCCGGCUUA
//
# STOCKHOLM 1.0

bac.SM-A19_32         GAGGAAAGUCCGGGCUCCUUCGGACAGGGCGCCAGGUAACGCCUGGGGGGCGUGAGCCCAUGGAAAGUGCCACAGAAAAUAUACCGCCAGCUUUGCUGGUAAGGGUGAAAAGGUGCGGUAAGAGCGCACCGCGCGACUGGUAACAGUUCGCGGCUCGGUAAACCCCGCCCGGAGCAAGACCAAAUAGGGGAGUAGGGCUUCGGCCCGCCGUCGGUUCCGAACGGACUCCCGGGUAGGUUGCUAGAGGUAGCCGGUGACGGCUAUCCCAGAUGAAUGGUUGUCGAUGACAGAACCCGGCUUA
//
# STOCKHOLM 1.0

bac.CPA56         GAGGAAAGUCCGGGCAACACAGAGCAUCGUACUUCCUAACGGGAAGGAUUCCGCUUUAGCGGGAGACAGAAAGUGCCACAGAAAACAAACUACUCGCGCUUAGGUGUGAGAAAAGGUGAAAAGGUGGGGUAAGAGCCCACCGGUCUUGAAAGUGAUUUCAGAUGCAUGGCAAACCUUACGAGUUGAAAGGCCAAAUAGGUCACGCUCACGAAAGUGAUUAGCUGCUCGCUGAUAGUGCAAGCUGGCGUGAUUGGGUAGGCUGCUUGAUUCUAAUGGCGACAUUAGGGCUAGAUAAAUGAUAGGCACUUCGAAAGAGGAACAGAACCCGGCUUAU
//
# STOCKHOLM 1.0

bac.B.brevis         AUGCAGGAAAUGCGGGUAGCCGCUGCCGCAAUCGUCUCGGCGAUUGGCGGUAGAGGAAAGUCCAGGCUCGCCCAAGCUGAGAUGCUUGGAGUGUUCGUACCUGGCGCAAGCCAGGGCAAGUGAGGCGCAAGCCUCGCUGACGGCGUGGAAAGGGCUCUCUCUGAGGCCCGAGUACGCUGAAAGUGCCACAGAAACGUAGCUUUUCUGGCGACAGAAAAGAUGGAACGCGGUAAACCCUGCGAGCGAGAAACCCAAAUUUGGUAGGGGAACCGUCCUGAAGGAAUCAAACGGAAGGGACGGAUGGUAUCUUCGGAUGCCAUAGAUAGAUGGCUACCGCUCUUGGUGCGAGGGAUACGUCCCGCUUGCAGCACGGGAGAGACAGAACCUGGCUUAUAGCAUUUCCUGCUGGAU
//
# STOCKHOLM 1.0

bac.C.crescentus         CGGACCAGAUGAUCGGGCGGUCGCGUCGUCUUCGGACGCCGAGGAAAGUCCGGGCUCCACGGUGACAAGGCGGUGGGUAACGCCCACCGGGAGCGAUCCCAGGGAUAGCGCCACAGAAAGCAAACCUCCUCCCUACGGGGCGGGAAGGGUGAAAGGGUGGGGUAAGAGCCCACCGCGGACCUGGUGACAGGGACGGCAUGGCAAGCCCCGCCUGGAGCAAGACCGAAUAGGGAUCCCGCGUCGGCCUCGCGCCGACUAGGCCGUCACUGGCUGAGAGGAUCCGGGUAGGUCGCGAGAGCCGUCCAGCAAUGGCCGGCCUAGAGGAAUGAUCGUCGCCGUCUCCCUGUCUUCGGAUGGGCGGGGCGGAACAGAACCCGGCUUACAGAUCAUCUGGUCCG
//
# STOCKHOLM 1.0

bac.T.aquaticus         UGCCCCAGGAUAGGGGUGCGGUCGCGCCCGGGGGACUUCCCCCCUGGGUGAGGAAAGUCCGGGCACCAUAGGGCAGGGUGCCAGCUAACGGCUGGGCGGGGCAACCCGACGGAAAGUGCCACAGAGAAGAGACCGCCAGCGGCCGGGGCUUCCCCGGUGCGGGCAAGGGUGAAACGGUGGGGUAAGAGCCCACCGCCUGGCCUGGCAACAGGCUGGGGCACGGCAAACCCCACCCGGUGCAAGGCCCGAUAGGCAGGAAGGGCUUGCCCGGCCCGUUAGAACCUGCGGGAUGGGCCGCUUGAGGCCGGUGGCGACACCGGUCCCAGAGAGAUGACCGCGUAAAACAGAACCCGGCUUACGCCCUAUCCUGGGGACCCCGAGCGCAGGCUCGGGG
//
# STOCKHOLM 1.0

bac.SM-A01         GAGGAAAGUCCGGGCUCCGCAGGGCAGGGUGCCGGAUAACGUCCGGCGGGAGCAAUCCUAGGGACAGUGCCACAGAAAUGAGGACCGCCGAUGGUGUCGGCAAUGCCGGCACACAGGCAAGGAUGCAACGGUGCGGUAAGAGCGCACCAGCAACCCGGGAACGGGUUGGCUAGGUAAACCCCACCUGGAGCAAGACCGGAUAGGAGUGCGCACGUGGUGGCCCGCCACGCACUCGGGUAGGUUGCUUGAGCCAAUUGGCAACAGUUGGCCUAGAUAGAUGAUUGCCACUCCAUUCGUGCGAGGCAGACGGGUGAAAUGACCGAGAGCGAGUUGCUUAUCGGAUUUUGCGGACCUGCCGCUUGGAGCACAGGAGCACAGAAUCCGGCUUA
//
# STOCKHOLM 1.0

eukarya.Z.bailii         GAACACUGUGGGACACUAUGCCGACCCGCUGACUUUCUCGGUCAACGGGCCGUUUCCGUGAGGAAAGUCUGGGGAACUAGGCUUGCAGCUGCUGUCACAAGAAAUCAACGCUCACAGUAGCGGAUGGGAAGACAGCAGAGUUCCAUUUAGCUUGAACACAACGUUGAUUGUUUAAGGCUUGUUGAGUGCAAUCGUAGGACAAGAA
//
# STOCKHOLM 1.0

eukarya.L.muta-1         GCGGAAGGAAGCUCACUGUAGAGGCCACUAGCUUGGGUGUCUAUCACCCUACUUCCGCCUCUGGGAAGGUCUGAGGGAAGGGCCAAAUUGCCGCCCUAGCAGGGUGCCACCUUCUGAAGGUGGGGUGAGUUCCCACCAAUGUGGGUCUCCGAUGAAGCCCUAGAAUUGAGGCAGGAGAAGUGGAGAGGGGUCGUAGGCUCCUCCCCGCGGAUGCCUCUGUGGCUCCGUUCGGGAUUUGGGAAUGACUCACGGCUGGCAGCUUUGAGUACAAUGGGAAGAGGUGAAGCCCGCCAGCUUCAUAACCCAAUUCAGACCACUCUCCGGAAUUCCG
//
# STOCKHOLM 1.0

bac.Rr368         GAGGAAAGUCCGGGCACCGCAGGGCAGGAUGCCAGCUAACGGCUGGUCGGCGAGUCGAGCACCCGCACGCGCGCCUUGGCGUGUAGGAAGCGGCGAAGCCGAAGGAAAGUGCCACAGAAACCAGACCGCCAUUCCCGGACAGCCCCGGCGCGGGCGGGAGUGGUCAGGGUGAAACGGUGCGGUAAGAGCGCACCAGGCUCCCCGGAGACGGCGAGCGCUGGUAAACCCCAUCCGGUGCAAGACCCGACAGUGCGGUAUGGAACGGCCCGUUCCUUUGACCGCCAGGAUGGUCGCUAGAGGCGCGCGGCGACGUGCGUCCCAGAGAGAUGACCGUGACCCCACGCGAGUGGGCCACAGAAUCCGGCUUA
//
# STOCKHOLM 1.0

eukarya.W.fluorescens         GUUCUCUCCAUCCAGACUUAUAGAUUGAAACUUUCCUUGAAAGUUUCGGCUUAUGAGUUACAAACUGCUCUUGAGAGCGUCCUUAGCGUGCAAACGCUGGGCGGUGCUAUCAGAAAUUUACCAGUCCUUACUUCGUAUUGGGACUGGAUGGGAAUGGCACUGCGGAUGGUUGGCCCUCUGAAUGAGAGAGAGGGCUUUUGAGUGCAAUAUGCGAACUUGGAUAUUCCAAGAA
//
# STOCKHOLM 1.0

bac.L.japonicus-IFO12422         CGCAGAGCAAGGUGGUGGGCAACACCCACCCGGGGCAACCCGCGGGAAAGUGCCACAGAGAACAGACCGCCGCUCUCUCCGUUCAUUCGGGAAGAGGGGUAAGGGUGAAACGGUGGUGUAAGAGACCACCAGCGUGCCGGGUGACCGGGGCGGCUAGGUAAACCCCACCUGGAGCAAGAUCAAGAAGCCGUUCCUCUUCGGAGGAACGGUGCGCACACGUUCGAGGGCUGCUCGCCCGAGUGUGCGGGUAGAUCGCCCGAGGCUGUCGGCAACGGCAGCCCUAGAUGGAUGGUCGCCAACCGGGGCCACGCAAGAAACCCCGGCGA
//
# STOCKHOLM 1.0

bac.CPA61         GAGGAAAGUCCGGGCACCACAGGGCAGGAUGCCGCACGAGCUUCACCGCAAGUGCGGGCGUCGCGUUUCAAGGCGCGGCGACGGACAGUGUCACAGAGAAUAUACCGCCCUCCGUGGUUCGGCGAAAGCCGGGCUUCGAAGGGUAAGGGUGAAAAGGUGGGGUAAGAGCCCACCGCGCCGCCAGCAAUGGCGGCGGCACGAAAAACCCCUUCCGGUGCAAGGCAAAAUAGGUGACUGGGCGGCCCGUCCGAUAGUCACGGGUAUGCCGCAUCCGGCGCCGCUCGCGCAAGUGAGCGGCGCGGGACGAGGCCGCCGCGAGGCGGCCCGAGAGAAAUGACGACUGAAGCGCCGCAAGGCGUGGAACAGAACCCGGCUU
//
# STOCKHOLM 1.0

bac.vHge2         GAGGAAAGUCCGGGCUUCAUAGGGCAAGGUGCCAGGUAACGCCUGGGCGGUGUGAACCGACGGAAAGUGCAGCAGAGAGUAGACCGCCUUCAAUAACGUUUCUUUUCGGAGAAAUGGAAGGUAAGGGUGAAAGGGUGCGGUAAGAGCGCACCGCAUGGCUGGUAACAGUUCGUGGCAUGGUAAACCCCACCGGAAGCAAGACCAAAUAGGGAUCCUAUAGGCAUGGCCCAUGCUGGAUCCGGGUAGGUCGCUUGAGCGUAUGAGUGAUCAUACGCCUAGAGGAAUGAUCGUUCUAGACAGAACCCGGCUUC
//
# STOCKHOLM 1.0

bac.N.albus         CACAGGACAGGGUGGUGGCUAACGGCCACCCGGGGUGACCCGCGGGACAGUGCCACAGAGAACAGACCGCCGCUACCCUCCAGGUAGCGGUAAGGGUGAAACGGUGGGGUAAGAGCCCACCAGUCCUCGUGGUGACACGAGGAGCUAGGUAAACCCCACCCGGAGCAAGACCAGACAGCGUACGACGGUGUUAGUUCACUGGGAGGGCGGUCCGCCCGAGUGCGCGGGUAGGUUGCUAGAGGCCAUCGGCAACGAUGGUCCGAGAUGGAUGGUCGCCGACU
//
# STOCKHOLM 1.0

plastid.P.purpurea-chloroplast         AAGUAAACGUAGAUAGCUGCAGAUUUGAUUUAAUAUAGUCUGAGGAAAGUCCGGGCUCCACAAAUACAAUUUGUGCUGGAAAAACCCCAGUGUAGGAAACUAUGAGGAACGUGCCACAGAAAUAAACCGCCAGAACAAAUUAUGUUAGCUGGUAAGGGUGCAAAGGUAAGUUAAAAGCUUACCAAAAAUACUGUAAAGUAUUUGUUAGGUAAACCCCAAAAACGGAGCAAAGCGACUAAAUAAAUUUUUUGUAUUUUUCAGUAGUUUAGUCUAAAAUACUGCAUGAAGUUAUUGGCAACAAUAACUCUAGAGGAAUAGCUAUCCUUCGAAAUACUUGUGCAAUGUAUUCGGAGAACAGAACCCGGCUUAUGUAGUACUUUUUA
//
# STOCKHOLM 1.0

bac.EM14b-9         GAGGAAAGUCCGGGCUCAGAGGGUGCGCGUAUCCCGUUAAGGCUGAUGAAGCCGGAGCGGGGGCGUGAGAGCGCCGGAAAGUGCCACAGAAAACAUACCGCCUUAUGUGUCUUCACACAUAAGGUAAGGGUGAAAAGGUGCGGUAAGAGCGCACCCAGGAAAGGAGAAGGUUUAAGGGAAAAAACGCCCUUGCCGAAUCCUUUCCUGCGGUAAACCCAUACGCGAGCAAGGCCAAGCAGAGGGGAAUUGCGGGAGUUUUCCAAAUCUGACUCCCGCAUGCGGGUUGCACCCUUCCCGCUAACACCCUCGGGUAGGCCGCUUAGAGUAAUGACCCCUUAACACAGAACCCGGCUUA
//
# STOCKHOLM 1.0

bac.D.radiodurans         GGAACGCGGGGAAACUCCUGGUCGCGCCUGAGCCGCUUUUUUGGUGGACAGGUGAGGAAAGUCCGGGCACCGCAGGGCAAGGAUGCCAGCUAACGGCUGGUCGGCGAGUCGAGCGCCCGCCUGAGCGCCGAGGGCAGGCGGAAAGCGGCGAAGCCGAAGGACAGUGCCACAGAAACCAGACCGCCACCCCACACAGGCCCCGGCGCGGGUGCGGGUGGUCAGGGUGAAACGGUGCGGUAAGAGCGCACCAGGUUCCCGGGAGACCGGGAGCGUCUGGUCAACCCCAUCCGGUGCAAGACCCGACCGUGCGGCGAGGGCGGCCCGCCCGUUUGAGCCGCCAGGAUGGUCGCUCGAGGCGUCCUGGCAACAGGCGUCCCAGACAGAUGAUCAGGCUGCCCUGGGGGAGACCCCGGAGCAGACAGAACCCGGCUUACCGUUUCCCCGUGCCAGCCACUGCCGCCCCCCGCGCCCGCCGCUGGGGGCGGU
//
# STOCKHOLM 1.0

eukarya.A.telluris         AAACGCAGAGGACCAGAACUUUGGGACGGGAGGCGGGGGUUUUGUUCGCAGGCUCCUUCUUCCCGCUCCUGGUUCUACGCGGCGUGCGCUGUACCACCAUCGGUGGUUAUGGCGCUUACCCCGUGAGGGGGGCUUGGGGAACCGAGUCUAGCGUUGUUAUAAGAAAUCAAUCUUUUGGAUCCAGCCAGGGUCCUCUAGCAGAAAAGGGGGAUGGGGCUCUCUUGGGCUCUCCCCUCCACGCCUGCGGGAUUCUGAUGGGAAUGACAACGGUCGGUCCAUUUGACUUUAUCAUUACGAUGGUUCUAGUCGUGUUAUGGUAAAGGUCUGUUGAGUGCAAUUGUAGAGCAAAUUGAUUCAAUUUGAA
//
# STOCKHOLM 1.0

bac.LGA6         GAGGAAAGUCCGGGCUCCACAGGACAGAGUGGUCGGUAACGCCGACCGGCCGAAAGGCUCGGGACAGGGCAACAGAAAGCAAACCGCCGCAUGGGACCGGGCCCCCGUCCAAGUCCAUGCGGUAAGGGUGAAACGGUGCGGUAAGAGCGCACCAGCAGCCAAGGUGACUUGACUGGCUAGGCAACCCCCACUCGGAGCAAGACCAAACAGGGAGCAGACGCGUUUUUCGAAACGCGUCGUGGGCUCGUCCGGCCCGCUAUCGACUCCCGGGUAGGUCGCUCGAACCGCCGAGCAAUCGUCGGUCUAGAUGAAUGGCCGUCACCUGAUUCACAGAACCCGGCUUA
//
# STOCKHOLM 1.0

bac.S.azurea-K161T         GAGGAAAGUCCGGGCUCCACAGGGCAGGGUGGUUGCUAACAGCAACCCGGGGUGACCCGCGGGACAGUGCCACAGAGAACAGACCGCCCGGCCGUCUCGGCCGGGUAAGGGUGAAACGGUGGUGUAAGAGACCACCAGCGCCUCGGGUGACCGGGGCGGCUCGGUAAACCCCACCCGGAGCAAGGCCAAGAGGGAGCCGCGAGGCUCCUGCGCAGGCGUUCGAGGGCGGCCCGUCCGAUGCCUGCGGGUAGGCCGCUGGAGCCUGUCGGCGACGGCAGGCCAAGAUGGAUGGUCGCCCAGCGUCCGCCGCGAGGCGGGCGUGGACAGAACCCGGCGUAG
//
# STOCKHOLM 1.0

bac.ESH212C         GAGGAAAGUCCGGGCUCCAUCGACAUACGGUGCCGGAUAACACCCGGCGGGGGCGACCCCAGGGAAAGUGCCACAGAGAACGAACCGCCUUCACUCCGUGAAGGUAAGGGUGAAAAGGUGCGGUAAGAGCGCACCGCGUUUCUAGCAAUAGAGACGGCAUGGCAAACCCCACCGGGAGCAAAACCGAAUAGGGACGGCACAGUGGAAAGUUCGCUCUCGGGCGAUAACUCCGCGGGGCGAUGUCAGGCCCGCUGUCCGGGUAGGUUGCUUGAGGCGCAAGGUAACUUGCGUCCCAGAGGAAUGGCCGUCACGUCUGCGUGGUGCGAACCAUUCAGGCCCUACAGAACCCGGCUUA
//
# STOCKHOLM 1.0

bac.P.acanthamoebae         GAGGAAAGUCCGGACUUUAUAGGAGAGGAUGCCAGUGAAAGACUGGGGGCCGCAAGGCUACGGAAAGUGCCACAGAAAACAAACCGCUAACAAGCUAUGCUUGUUAGAUAGGGUGAAAUGCCUGCUUUAGGAGCAUGGCCUUAUCUAGAGAAAUUUAGAAAGUGGUAAACCCCAUCCAAAGCAAGACGGAAAUAAAGCGAUACAGUUCUCCGCUGUGCUUUAGAAAAGUCGCUUGAGGGUUUCGGUGACGGCGCCCCUAGAGGAAUGAUUGCUCGUCUGCUUUGCAGACCGACAGAACCCGGCUUA
//
# STOCKHOLM 1.0

bac.CPB147         GAGGAAAGUCCGGGCUCCAUAGGGCAGGGUGCCAGGUAACGCCUGGGGGGUGUAACAACCUACGACCAGUGCAACAGAGAGCAAACCGCCGAUGGCCCUUUAUGGGAUCAGGUAAGGGUGAAAGGGUGCGGUAAGAGCGCACCGCGCGACUGGCAACAGUUCGUGGCACGGUAAACUCCACCCGGAGCAAGGCCAAAUAGGGGUUCACAUGGUACGGCCCGUACUGAACCCGGGUAGGCUGCUUGAGCCAGUGAGCGAUUGCUGGCCUAGAUGAAUGACUGUCCACGACAGAAUCCGG
//
# STOCKHOLM 1.0

bac.Calothrix-PCC7601         AAGGAGAGAGUAGGCGUAGGCGGUUGCAGAUCAGUCACAAAAACUGAAUUUGAGGAAAGUCCGGGCUCCCGAAAGACCAAACUUGCUGGAUAACGUCCAGUGCGAGCGAUCGUGAGGAUAGUGCCACAGAAAGAUACCGCCAAUUAGUCAUUAGUCAUUUGUCAUUAGUCAUUUGGAAAAACACAAAGGACAAAGGACAAAGAACAAAUGACCAAAUUGGUAAGGGUGCAAAGGUGCGGUAAGAGCGCACCAGCAACGUCGAGAGGCGUUGGCUCGGUAAACCCCGGUUGGGAGCAAGGCGAAAGGAACUAUGGUUGGUCUUUUACCAGUUCCGCUAAAACAGAGCCGCUAGAGGCGUUUGGUAACAAACGUCCCAGAUAGAUAACCGCCCUCAUGUAGAGAAGUUACUUGUAACAUUUCUACAUUCGAGAACAGAACCCGGCUUACUACCAACUCUUUCCCUUUUU
//
# STOCKHOLM 1.0

bac.SM-A13_15         GAGGAAAGUCCGGGCUCCUUAGGGCAGGAUGCUGGGUAACUCCCAGCGGGACAGGGCAUAAGGCCUGUUCCAGCGCCAGUGCAACAGAAAAUAUACCGCCGGACUUUGUCCGGUAAGGGUGAAAUGGCGGGUUAAGAGCCCACCGGCAGGCUGGUGACAGCCUGGUCUGGUAAACCGCAUCCGGAGCAAAGCCAAAUAGGGAAGGUAUGGAGCUGCCCGCUCUUCUUCCGAGUUGGCCGCUUGAGAUAAGCAGUAAUGAUUAUCCUAGAUGGAUGACUGCCGCUGACUGUGCGAGAGUGCAGUUAGUACAGAAUCCGGCUUAC
//
# STOCKHOLM 1.0

bac.F.mortiferum         GAGGAAAGUCCGGGCUUCCAAGAGCAAGAGGGCAGCUAACGGCUGCUAAAGGAAACUUUAAGGAAAGCGCCACAGAAAAUAGACCGCCAUUUUGGUAAGGGUGAAAAGGUGGUGUAAGAGACCACCAGUUCUUUAGGAAACUAAAGAAGCUAGGUAAACCCCCUCUGGAGCAAGACUAAAUAGGAAAGGUUAAGGGUUGCUCGUCCAGCUUUCAGGGUAAGUUGCUUGAAAUUAUAAGAGAUUAUAAUUCUAGAUAAAUAAUUAACAUAUACAGAACCCGGCUUA
//
# STOCKHOLM 1.0

bac.PS1         GAGGAAAGUCCGGGCUCCACGAAACAACGGUGCCGGAUAAUGCCCGGCGGGGGUGACCCCAGGGAAAGUGCCACACAGAGAGCAGACCGCCCCGGCGCAAGCCAAGGGUAAGGGUGAAAGGGUGCGGCAAGAGCGCACCGCGCGGCUGGUAACAGGCGCGGCACGGCAAACCCCACCGGGAGCAAGACCGAAUAGGGGCGGCGUGAGGUUUCGGCCUCAGGGCACGUUUCGGCCCGUCGCCCGGGUUGGUUGCUUGAGCCGUUCCGCAAGGAUCGGCCUAGAGGAAUGGUCGCCUAUCCCCGCUUGGGGUGGACAGAAUCCGGCUUA
//
# STOCKHOLM 1.0

bac.T.maritima         GGAGAGGAGCAGGCGGUCGCGGGGGCGCACACCUGCGCUUCCCGAGGAAAGUCCGGACUCUGGAGCGGGGUGCCGGGUAACGCCCGGGAGGGGUGACCCUCGGACAGGGCCAUAGAGAAGAAGACCGCCCGUUGAGGGCAAGGGUGGAACGGUGGGGUAAGAGCCCACCAGCGUCGGGGCAACCCGGCGGCUUGGCAACCCCCACCUGGAGCAAGGCCAAGCAGGGGGUUGGGUCGCUCCCCCUAUUCCCCCGGGUUGGCCGCUUGAGGUGUGCGGUAACGCACACCCCAGAUUGAUGACCGCCCACGACAGAAUCCGGCUUAUGCUCCUCUCCCGUG
//
# STOCKHOLM 1.0

bac.M.hyopneumoniae         UGCACAAGUCAAUUGCAGAUAUAAUUAAAUAUAAUAAUUUUUUUAUAAUUGUUAUAUUUAACAAAUUUAUAUUUGAGGAAAGUCCGCGCUAGCACUACCUGAGAUGGUAGUAGUGUUCAUGUUGGAUCUAAUAAAUCCAAGCUUUAGACGACCAGUGCCACAGAGACGAGUUUAUUUAUUAAUUUGUUUAUAUUAAAAAAUAGUUUAGAAUUUUUAAAUUAAUAAAUAAGGUGAAACGCGGUAAACUCCAUGAGCUAGAAACCUAAAUUUUGGUAAGGGAGCCCAAUUUCGGGAAACAAACUUUAAUUGGGAAGUUCUAUUAUAAUAUUUUUAUAAAGAACUUAGAUAAAUGAUUGAUUAAUACAGAACGCGGCUUAUUAGUGCAAAAAAAACAGCGAAUCUGAACGCUGUUUUUU
//
# STOCKHOLM 1.0

bac.S.polymorpha         CACGGAAACCACGGUGCCGGAUAACGUCCGGCGGCUUCGGGAAACCGGAGUCAGGGAAAGUGCCACAGAGAGCAGACCGCCAAAGGCUUCGGCCCGGCGAAAGGUGAAAGGGUGCGGUAAGAGCGCACCGCGCGGACGGCAACGGACGCGGCACGGCAAACCCCACCGGGAGCAAGGUCGAAUAGGGAUGGCAAGAGGUGACUCAGGGCUGGUUUCCGGCCCCGCCGUCCGGGUUGACUGCUUGAGCGUCCGGGCAACCGGCCGCCUAGAGGAAUGAUCGCCCAUCCCCUGUCAAAAGGGGUGG
//
# STOCKHOLM 1.0

N.gregoryi         GGGAGAGAGAGCCCGGCUGCCGCGGGCGUCGUGCGACGCGCGCGAGGAAAGUCCCCCCACCUGUUCGGGCAGGUGACCAGACGCAAGUCCGGGGCGGGAGACCGCUGGCUCUGGAACAGAAACGACACGUCUCGGCCCGACCGAUGAUGCGUGCGAACCCGACCGCGAGGAAGGGGAGUUGACCCGCAGAGGGAGUGUGGUCGGUAUCCCGUGGUUCGAAUCCACGGAUUGCGAGCGCGGUUCGACGCGUCUCUGACGCGGGACCCGCGACCGAGUGCGACGGCACGAGCCGUCGAACACGCACGGCGCGAUUGACCACACUGAGACGGCCGAGGAGCGAUGGAACGGCGAACCCUCACCGGUGCAAGUCCGUGCCGUGGUAGCCCGAACAUCUCGCGGCUCCGCCGCGAACGGCGCGGACGCUUAGCCGAAUGCUGGGACGAACAGAAGGGGGCUUACUCCUCUCACCCGUUU
//
# STOCKHOLM 1.0

bac.C.testosteroni         GAGGAAAGUCCGGGCUGCAUAGGGCGGCGUAGCAGCUAACAGCUGUCCACCGUGAGGUGAGGAUCAGAGCAACAGAGACGAGUCUGGCAGGAGUGCCGCAAGGCAGACCAACCAGGGUGAAACGGGCAAUCUCUACGCGCAGCAAUACCAAGUAGGCACACGUUGACGGGGCCCCCGGAGUGUGCGGGUAGGUAGCACCGAGCCAUCAGGCGACUGAUGGCCAAGAUUAAUGGCGGUCACAUGGCGGGCAACCGUUGUGCACAGAAUCCGGCUUA
//
# STOCKHOLM 1.0

bac.CPA58         GAGGAAAGUCCGGGCGCCGUCGAAACGCGGUGGUGGGUAACACCCACCGGCCGCGAGGCCAGGGAAAGUGCAACAGAAAGCAGACCGCCAUCGGGCCGGGGCAACCCAGCCUGAGGGUAAGGGUGAAACGGUGAGGUAAGAGCUCACCAGCAGGCCGGGUAACCGGUCUGGCUAGGCAAACCCCACCGGGCGCAAGGCCAAGCAGGGAGCAUGGGUGGCGGCAGCGAAUCCGUUCGCCACCGGCCGCCCACGGAUUGUUUCGAGCCGUAACAGACUUCCGGGUAGGCUGCUCGAGACGCCGAGUAAUCGUCGUCCUAGAGAAAUGGCCACCGCCCGUCGUCGCCCUCCGGGGCUUCGACGGGAACAGAAUCCGGCUUAU
//
# STOCKHOLM 1.0

bac.C.difficile         AAUAUUAAGUAAGCCAGAUAAUCGCAUGUAAUCUUACAUGAGGAAAGUCGGAGCUCCAUAGAGCAGGGUGCUAGGUAACGCCUAGUGGGAGCGAUCCUAAGGAUAGUGCAACAGAAAUAAACCGCCACUAUUGUGGUAAGGAUGGAAAGGCGAGGUAAGAGCUCACCAGCAGCUAGGCGACUAGUUGGCUAUGUAAACCCCACCUGGAGCAAGACCAAGAUAGGAAUAAAGAGUGCUGCUCGUACUCUCCGGUAGGUAGGUCGCUUGAGCCUAUUGGUGACAAUAGGCCUAGAAAGAUGAUUAUCUAAUACAGAACUCCGCUUAUAGCCUUGCUUAAUUA
//
# STOCKHOLM 1.0

bac.LGW46         GAGGAAAGUCCGGGCACCAUAGGACAGGGUGGUGGGUAACGCCCACCGGCCGUAAGGUUAGGGAAAGUGCCACAGAAAAUACACCGCCUAAGGGGAGCUGUUAGCGUUUGGCCUUUAGCUCUUAGCCAGACAAUCGUCUGGCUAAUGGCUGACCGCUAAUAGCUAACAGCUUGCCCGGUAAGGGUGAAAAGGUGCGGUAAGAGCGCACCAGCAGGCGAGGUGACUCGCCUGGCUCGGUAAACCCCGCCCGGUGCAAGACCAAGCGGAGAGCAUGAGCCGGUCCGGCUCGCUACGACUCUCGGGUAGGUCGCUAGAGGCCGCGGGCAACCGUGGUCGUAGAGGAAUGAUCGCCAAAUCGCUUCGGCGGAUACAGAAUCCGGCUUA
//
# STOCKHOLM 1.0

bac.Synechocystis-PCC6308         GGGGAGGAAAGUCCGGGCUCCCAAAAGAUCAAACUUGCUGGGUAACGCCCAGUGCGCGUGAGCGUGAGGAUAGUGCCACAGAAAAAUACCGCCCGUUUUCGGGUAAGGGUGCAAAGGUGUCGGUAAGAGCGCACCAGCAGUAUCGAGAGGUACUGGCUCGGUAAACCCCGGUGGGGAGCAAGGACGGAGGAAUUACGGUUGAUCUUUUCCCGAUUUCGUCUUCGGUGUACCGCUUGAGGUGAUCAGUAAUGUUCAUCCUAGAUAGAUAACUACCCCUUUAGUUUACUAAUAGUUUACCAAAGGAACAGAACCCGGCUUAC
//
# STOCKHOLM 1.0

bac.E.faecalis         GAGGAAAGUCCGGGCUCGCACAAGCUGAGAUGCUUGUAGUGUUCGUGCUUAGCGAAAUCAUAAGCUAAGGUACUCUUUUAGAGUAACGGCAGGAAAAAUGACUAAGGUUUCGACUAUGUCAAAGUAUCCUUGAAAGUGCCACAGUGACGAAGCGAUGUGGGAAACUCCAUCGGUGGAACGCGGUAAACCCCUCGAGCGAGCAACCCAAACAAUGGUAGGGGCGCUCUUCUAAAGGAAAUGAACGAGUAGAAGAGGCAGAGUUUACUCUGCAGAUAGAUGAUGACCGUCACCAAUUUUUCCUGAAGAAUUGGUGAUACAGAACGCGGCUUAU
//
# STOCKHOLM 1.0

bac.P.innocua         CACAGAGCAGGGUGGUGGGUAACGCCCACCCGGGGUGACCCGCGGGCCAGUGCCACAGAGAACAGACCGCCCCGAUGCGCCGGUUCGCCGACGUGCCGGGGUAAGGGUGAAACGGCGGUGUAAGAGACCACCGGCACCGUGAGCGAUCACGGUGGCCAGGUAAACCCCACCCGGAGCAAGACCAGACAGCAGGCGGGUUGCUCGCCCUUGCCUGCGGGUAGGUCGCUGGAGGCCGUCAGCAAUGACGGUCCGAGAUGGAUGACCGUCCCACG
//
# STOCKHOLM 1.0

bac.CPB72         GAGGAAAGUCCGGGCUCCACAGGAUGCCGUGGUGGAUAACGUCCACCGACCGCAAGGUUCGGGAAAGUGCAACAGAGAACAGACCGCCGAUCGCUGCGGGGCAACUCGCGGCGAGGUAAGGGUGAAACGGUGAGGUAAGAGCUCACCAGCGGGUCGGGCGACCGACUCGGCUCGGCAAACCCCACGGGGAGCAAGGCCAAGCAGAGAGGAGACUUCGGGCGGCUUCGGUCACUCGGCGUCGCGGGGCGAUUCGUUCCGUUAUCACUCUCGGGUAGGCUGCCAGAGGCGGCGGGCAACCGUCGUCCUAGAGAAAUGAUCGUCGCGACGGCGCAGGCCGUCGGACAGAACCCGGCUUAC
//
# STOCKHOLM 1.0

eukarya.Z.rouxii         UCCUACGCAAUUUUACCUGCCUUCAUAAGGAACUCAAAGGGUUCAGUUAGUACUUAACUUACUAUAUAAGCAGGUGGGAAAUUCGGUGGAACUCUAAGAGACAAUCAGCCGGAUCUUUAGCUUAAUUGUUAAAGAACUGUUUCCGUGAGGAAAGUCUGGGGAACUGGACUUGCAGCUGCUGUCACAAGAAAUCAACGCCCUUUGUUGGUGGAUGGGAAGGCAGUAGAGGUCUCUUUUGGCUUGGAUGCAAAUUUGGACGUCCAAGGCUUGCUGAGUGCAAUCGUGGGACAAAGAA
//
# STOCKHOLM 1.0

eukarya.S.globosus         UUAGAGCAGUAGCAACUCCUACGAUUUUAACCUGCUUACGAACUAUUAGUCUGAUCUAAUAAUACAUGCAGGUGGGAAAUUCGGUGAAACACAACAAAUGAGGUUUCAGUUAUUUGGGCUCGUGAGAGCAGCCUGGGGAACCUGGUUAUAAUAGCGGCGCUAUCAGAAAUUCAACGCUAUCAAAUUUUGAUGGUGAUGGGAACGGCGCUAGCAACAAACAUAUUUUAUGUACCUCACGUGUUUGACUUAAUCAUUUACUGGUUAAAGUCUGUUCAGUGCAAUCGUAGGACUUCUAAGCAAUUAGUUGCACCCGAUACCGAUCAAUGGUACUGUUCUAAU
//
# STOCKHOLM 1.0

bac.CPB70         GAGGAAAGUCCGGGCUCCACAGGGCAGGGUGGUUGCUAACGGCAACCCGAGGCGACUCGCGGGAAAGUGCCACAGAGAACAGACCGCCGCGGCGACUUCGUCGCUGCGGUAAGGGUGAAACGGUGGUGUAAGAGACCACCAGCGGGCUGGGCGACCAGCUCGGCUUGGUAAACCCCACCCGGAGCAAGGUCAAAAGGGCAGGUUCGCCUGUCUGCGCAAGCGUUCGAGGGCGGCCCGCCCGAGCUUGCGGGUAGACCGCUAGAACCGGUCGGCAACGGCCGGUCCAGAUGGAUGGUCGCCACUGCGCGAGAGCGCGGUACAGAAUCCGGCUUAC
//
# STOCKHOLM 1.0

bac.LGA2         GAGGAAAGUCCGGGCCCCACAGAGCAGGAUGCCGGCUAACGGCCGGGCGCAGCAAGCUUCGCAAGAAGCCCAAGGCGACAGACACCAGUGCAACAGAAACAUACCGCCUAAGUCCGCAAGGACCGGCAAGGGUGAAAUCGUGCGGUAAGAGCGCACGGCCGUCCUGGUAACAGUGGCGGCGGGCAACCUCAUCCGGGGCAAGGCCAAAUAGGGGAGCAUUGGCGUGGCUCGCGUCGCUCCCGGGUAGGCUGCUAGAGGCCGUCGGCAACGACGGUCCCAGAGGAAUGGUUGCCCACGACAGAACCCGGCUUA
//
# STOCKHOLM 1.0

bac.H.pylori-26695         CGCAUUAGAAGAUGGUCGCUAUUUUAGAAUAGAGGAAAGUCCGGGCUACAUUAGACAAAAUUCCAUCUAACGGAUGGCUAGCGCAAGCUAAGGGAAAGUGCCACAGAAAGCAAACCGCCUUUUAAGGUAAGGGUGAAAGGGUGGGGUAAGAGCCCACCAGAGCUAAAGCAAUUUAGCUUGUUUGGGCAAACCCAAUUUGUAGCAAGAAGCGCAUGGUAAGUCUAAAUUGAUACACGCUUCGCUUGAGGAAUAUUGCAAAAUAUUUCCCAGAUAAAUGGCCAUCCAUUGACAGAACCCGGCUUAUUCUAAUGCUCAA
//
# STOCKHOLM 1.0

bac.ESH183A         GAGGAAAGUCCGGGCACCACAGGGCUGGUCGCUGGGUAAUGCCCAGUGCGCGUGAGCGUGAGGAUAGUGCCACAGAAAUGAAAACCGCCGGCUUGUCCGGUAAGGGUGCAACGGUGCGGUAAAAGCGUCACCAGCGGAGUCGAGAGGCUCCGGCUAGGUAAACCCCACUAAAGGUGCAAGGCGAAGGUAUAUCACGAGAAAACGGUGGCCCGCCGCCUCGAGAUGCCGAUGCUGCUAGAGGGUUUGGGUAACCAAAUUCCAAGAUAGAUGACGAUUUAAACAGAACCCGGCUUA
//
# STOCKHOLM 1.0

bac.G.sulfurreducens         GAAGCAGAACAGAUGGCCGCCCUUCGCGUGCGGGGGGAGGAAAGUCCGGGCUCCACAGGGCAUGGUGCUGGAUAACGUCCAGCGGGGGCGACCCCAGGGAUAGUGCCACAGAGAGAAGUCCGCCCGCUCAGGCGGGUAAGGGUGAAAGGGUGAGGUAAGAGCUCACCGGGUUCGGCGGUGACGUCGGAUGCCAGGUAAACCCCACCAGGAGCAAGGCCGAAUAGGGAAGCGUCAAGGAUGGCCCGUCCGUGCUUCCGGGUUGGCUGCUUGAGGCCGUCGGUAACGGCGGUCCCAGAGGAAUGGUCAUCGCCCGCCAAGGGGUAACCCGCGGCGGGAACAGAACCCGGCUUAUGGGCUGCUUCGACCA
//
# STOCKHOLM 1.0

bac.SM-A16_21         GAGGAAAGUCCGGGCAACAAAGAGCGCCAUACUUCCUAACGGGAAGGAGGCUGACUGGAGACGGUCAGUUUACAGAAAGUGCCACAGAAAAUAUACCGUUCCGAUAGCUAUCGGGAUAAGGGUGAAAAGGUAGGGUAAGAGCCUACCGCUCCGCCAGUGAUGUCGGGGGCAUGGUAAACCUUAUGGGUUGAAAGAUCAAAUAGGUUCCGCAUUGGAUUAAGUUCCAAGAAGAGUUGCUCGCUCUUACGCGGAAUGGGUAGAUCGAUGGAUCCUGAUUGUGAAGUCAGGGCUAGAUAAAUGGCAAGAAUCCUUUUGGUUUAUAUCAGAUGGAAACAGAACCCGGCUUAC
//
# STOCKHOLM 1.0

bac.B.subtilis         GUUCUUAACGUUCGGGUAAUCGCUGCAGAUCUUGAAUCUGUAGAGGAAAGUCCAUGCUCGCACGGUGCUGAGAUGCCCGUAGUGUUCGUGCCUAGCGAAGUCAUAAGCUAGGGCAGUCUUUAGAGGCUGACGGCAGGAAAAAAGCCUACGUCUUCGGAUAUGGCUGAGUAUCCUUGAAAGUGCCACAGUGACGAAGUCUCACUAGAAAUGGUGAGAGUGGAACGCGGUAAACCCCUCGAGCGAGAAACCCAAAUUUUGGUAGGGGAACCUUCUUAACGGAAUUCAACGGAGAGAAGGACAGAAUGCUUUCUGUAGAUAGAUGAUUGCCGCCUGAGUACGAGGUGAUGAGCCGUUUGCAGUACGAUGGAACAAAACAUGGCUUACAGAACGUUAGACCACUU
//
# STOCKHOLM 1.0

bac.ESH7-16         GAGGAAAGUCCGGGCUACAUAGGGCAGCGUGCCAGCUAACGGCUGGGCAGGGUAACUUGACGACCAGUGCAGCAGAGAGUAGACCGCCUUUGGCUUAUAUGAGUAUCGCAAGAUAUUCAUGUCAUCGGUAAGGGUGAAAGGGUGCGGUAAGAGCGCACCGCGUGGCUGGCAACAGUUCACGGCAUGGUAAACUCCACGCGUAGCAAGACCAAAUAGGCAUCGGCAUGGCGCGGCCCGCGUUCGAUGCGGGUAGGUUGCUUGAGCGUACGAGCGAUUGUGCGCCUAGAGGAAUGAUUGUCCACGACAGAAUCCGGCUUA
//
# STOCKHOLM 1.0

SLC         GAGGAAACUCCACCCAUCAUACAGAACCGUGAUGCCAGCAGGCAUCUGCUGAGAAGCAGGACACUGGAGCAGAAACGAUAUGUUUUCUAAUGGACGAACAUGAUGCUUAAAUGCUGAUGGACAUUAGAAAAAUACAGUGAAACGGCUAUUCCACGGGAUGCAAGGACAAAUACUGUUUAUGGAUCCUGUAUGAAACAGAGGUAGUCCGCAAAGAUGAAUGCUGCUAAAACAGAAGGUGGGUUA
//
# STOCKHOLM 1.0

bac.Prochlorococcus-NATL1         UUGAGGAAAGUCCGGGCUCCUAUUUGGCCAGGCUUGCUGGGUAAUUCCCAGUGCGGGUGACCGUGAGGAUAGUGCCACAGAAACACACCGCCUAAUGCUUAAUGGGGAAAUCCCAACAAGCGCGGCAAGGGUGCAAAGGUGCGGUAAGAGCGCACCAGCAGCAUCGAGAGGUGCUGGCUAGGUAAACCCCGGCCAGGAGCAAGGCGAGGGGCACUGGAUGGCCAUAGACCUUGUCCCUGUAGAGAGCCGCUUGAGGCUAGCGGUAACGUUAGUCCCAGAUAGAUGAUUGCCCAUUCCCUUUCUAAAGAAAGAGGAAAGAACAGAACCCGGCUU
//
# STOCKHOLM 1.0

bac.LGB5         GAGGAAAGUCCGGGCUCCACAGGGCAAGAUGGUUGCUAGCGGCAACUGUCCCGCUAGUCGGGAUAAGGAAAGUGCCACAGAAAAGAAAACCCCCGCGUCUUGUGCGCGGGAGAGCUGAAACGGUGGUGUAAGAGACCACCAGCUUCGUCGUGAGGCGAAGGCUUGGUAAACCCCAUCUGGAGCAAGGCCGAAUAGGGGAGGGAUAAAGCUGCCCGCCUACCUCCCGGGUGUCGCCGCUAAAGCCCCACGGCAACGUGGGCGCGUAGAUAGAUGAUCACUCUCGACAGAACCCGGCUUA
//
# STOCKHOLM 1.0

bac.P.maris         GAGGAAAGUCCGGGCUCCACAGGGCACGGUGGUGGGUAACGCCCACCGUCCGCGAGGACAGGGAAAGUGCAACAGAAAGUAAACCGCCGGGCCAGUUCGCUGGCCAGGUAAGGGUGAAACGGUGCGGUAAGAGCGCACCAGCAGACCGGGUGACCGGUCUGGCUAGGUAAACCCCACCGGGUGCAAGACCAAGCAGGGAGCAGUUCUGGUUCGCCAGAACACGGAUCGGCCCGAUCCGUUACGACUUCCGGGUCGGUCGCGCGAGGCUGCAGGCAACUGCGGUCCCAGAUAAAUGGCCACUCUCGACAGAACCCGGCUUA
//
# STOCKHOLM 1.0

bac.ESH30-3         GAGGAAAGUCCGGGCAACACAGAGCAUCCUACUUCUUAACGGGAAGCUAUCUGCGAAGGUAGAGUAAUGUAGAAGAAAACAACCGCCUUUUUCCUCUUUUGGAACAAGGUAAGGGUGAGAAGGUGGAGUAAGAGCCCACCAGUUGCGUGGUGACACGGUUAAGCUGUACGUCUUAGGAGUUGUAAGGUCGAUGUAUACCGGCAUUAUGAGGGCUGCUCGCCCCACGUCGGAGGGUAGACCGCUAAAGUAAUGUGGCAACACAUUACUCAGAUAAAUGACAAACACCUUAAUUUAUUAUUAAGGACAGAACCCGGCUUA
//
# STOCKHOLM 1.0

bac.LGW18         GAGGAAAGUCCGGGCUCCGCAGGGCAGUGUGGUUCCUAACGGGAACCGGGAGUAAUCCCAGGGAAAGUGCCACAGAAAACAUACCGCCGCAAGGAAGGCGACUUCGUUGCGGUAAGGGUGAAAAGGUGCGGUAAGAGCGCACCGCUUCUCUGGUGACAGGGAAGGCAGGGUAAACCCCACACGGAGCAAGAUCAAAUAAGGAGGCCCCAAAGCGGCCCGCUUUGCUUCCGGAAACGGAAGCGGGCUUCCGGGUAGAUCGCCAGAGGAGCCUGGCGACAGGCUUCCCAGAGGAAUGGCCAUCCGUUCGUUAGCAACCUUACGGCUACUAAUGGAUGUACAGAACCCGGCUUA
//
# STOCKHOLM 1.0

bac.T.commune         GAGGAAAGUCCGGGCUCCACAGGGGAGGACGCCGGGUAACACCCGGAGGGAGUAAUCCCUGGAAAGGGCCACAGAAAACAGACCGCCAGCGGCCAGAAAGGAUUUUUUCCUUUCUGGUGCGGGCAAGGGUGAAAAGGUGGGGUAAGAGCCCACCGCACCAGGUGGUAACACCUGGUGGCACGGCAACCCCCGUCCGGAGCAAGGCCAAACAGAGCCAUGGGUGCCCCGCCCGCUAAGGCUCAGGUAGGCCGCUUAAGAAGAGGGGUAACCCUCUUCUCAGAGAAAUAAUCACCGCCUGGGGAAAAUUUCCCCAGGUAACAGAACCCGGCUUA
//
# STOCKHOLM 1.0

bac.A.tumefaciens         CCAGUUGGCCGGGCAGCCGCGCCUUACCAAUGUCGAAAGACGGUAAGGUGAGGAAAGUCCGGGCUCCACGGAAAUACGGUGCCGGAUAACGUCCGGCGGGGGCGACCCCAGGGAAAGUGCCACAGAGAGCAAACCGCCAUGCCUUGCAUGGUAAGGGUGAAAGGGUGGGGUAAGAGCCCACCGCGCCGCUGGUGACAGUGGUGGCAAGGUAAACCCCACCGGGAGCAAGACCGAAUAGGGAUGACACGGGGCGGGCGAAAGCCUGUUCACAGCCGGUUUCCGGGCCCGUCAUCCGGGUGGGUUGCGAGAGGCGGCAUGCAAAUGCCGUCCCAGAUGAAUGGCUGCCACGUUCCGGGUCAAACCGGGGCCAUACAGAACCCGGCUUACAGGCCAACUGGCGAA
//
# STOCKHOLM 1.0

bac.ESH167E         GAGGAAAGUCCGGGCAGUACAGAGCAACCCACCGGUGAACAGCCGGCCACCAAUUGGUGAGAGAAAGUGCCACAGAAAAUAACUGUCUUGCCUAAGGCGAGAUGAGGGUGAAAAUGUGAGGUAAGAGCUCACGGUUGUUAUCGGUAACGGUAGCAACGGGUAAACCUUGGGUGCUGCAAUGCCACAUAUAGAGCCGUUUUGAGAGCUGCUCGUUCAAGGCUCAGGGUAGGCAGCAACAGGUAAACAGUAAUGUUUAUCGCAGAUAAAUGAUAGUGUAGAAACAGAACCCGGCUUA
//
# STOCKHOLM 1.0

bac.ESH26-4         GAGGAAAGUCCGGGCUGCACAGAGCGGGAUGACGGCUAACGGCCGUACGCUGAAAGCUGGCAACAGUAUAAGGCGAGGAAUAGGGCCACAGAGACGAGCGUAUUAAGUUACGGUGAAACGCGGUAACCUCCAUCAGCAGCAAUAUCAAAUAGGCUGGCAUUUGUCGCAAGACAUAAGGCGUGGCUCGCGCCUGCCAGCGGGUAGAUAGCUUGAGCGUGUGAGUAAUUGCACGCCUAGAGGAAUGACUGUCAGCUACGCAAGUAGUUACAGAACCCGGCUUA
//
# STOCKHOLM 1.0

M.fervidus         GAGGAAAGUCCAGCCAUCACCCUAAACCCCGGUGCCGCAAGGCAUCGGCCGAGAGGCCGGACCCUGGCGCAGAAACGACACGUCUCCCGAUGGAUGAUAAUGAGGCCCCAAUUAAAGGGGUUGAUUGACAUCGGGAGGAUCGGUGAAACGGCCAAUCCGGGGGAUGCAAGGGUGAAAAUCUGCCAAUGAUAUGAGGCAGAGAUUGCCCGCUUAGAUGAAUGCUGCCUAAACAGAAGGUGGCUUA
//
# STOCKHOLM 1.0

bac.M.avium         CGGACGAGUUGGCCGGGCGGCCGCGGCUCGUAUCCCGAGUCGAGGAAAGUCCGGACUUCACAGAGCAGGGUGAUUGCUAACGGCAAUCCGAGGUGACUCGCGGGAAAGUGCCACAGAAAACAGACCGCCACCCUCGCGGUGGUAAGGGUGAAACGGUGCGGUAAGAGCGCACCAGCACCCCGGGUGACCGGGGUGGCUCGGCAAACCCCACCCGAAGCAAGGCCAAGAAGGCCGUGCCGCCGGCACGGCCGCGCAGGCGUCCGAGGGUUGCUCGCCCGAGCCUGCGGGUAGGCCGCUCGAGGCACCCGGUGACGGUGUGUCCAGAUGGAUGGUCGCCGCCGCGCCGCCGGUUUUCCGGCGGCGCGGAACAGAAUCCGGCUUACAGGCCAACUCGUCCG
//
# STOCKHOLM 1.0

eukarya.P.mississippiensis         UGGACCUGCCCACAAAAGGAGCUCCGUGCUCAGAAUUACGCAGGUGGGAAAUUCGGUGGUUCACGCUGUCCAACAUUACCCUUUCUCUUGAGAGAUCCUGGCGAGGAAUCGCUGGGUGCGGCCAUAAGAAAUCAGCCCCCUAAAAAGGGCAUGGGAGGCUGCACGGACAGUUGGUCCUUGGAAAGAGGGCUAUUGAGUGCAAUAUACAGACUGGGGGCUUUGGCCCCUGGAA
//
# STOCKHOLM 1.0

bac.Synechococcus-PCC6717         GGGGAGGAAAGUCCGGGCUUCCGAAAGACCAAGCUUGCUGGGUAACGCCCAGUGCGGGUGACCGUGAGGAAAGUGCCACAGAAAUAUACCGCCGAUGGAGGGAAACCUCACAGGUAAGGGUGCAACGGUGCGGUAAGAGCGCACCAGCAACAUCGAGAGGUGUUGGCUCGGUAAACCCCGGCUGGAAGCAAGGUGUGCUAGCGCUAAAGAACCAGGGUUGGUCUUUUCCCCAGUUCUUGGCUAGCCAGAGCCGCUAGAGGCACCUGGUAACAGGUGUCCCAGAUAGAUAACCCCCUUUGAACAGAACCCGGCUUA
//
# STOCKHOLM 1.0

bac.E.thermomarinus         GAGGAAAGUCCGGGCUCCGCAGGGCAGGAUGCUGGGUAAUACCCAGUGGGGGCGACCCUAAGGAUAGUGCAACAGAAAUAUACCGCCUGACACUUAAUAUAUGUAGCUAUAGAUGUUACCAUAUAUUAAGUGCCGGGUAAGGGUGGGAAGGUGAGGUAAGAGCUCACCAGCAGCUAGGCGACUAGCUGGCUCUGUAAACCCCAUCUGGAGCAAGACCAAGUUAGGGACAUAAAAAGGUGGUGGCCCGUCACCGUCCCGGUUGGUAGGUCGCUAGAGCCUAUUGGCGACAAUAGGCGUAGAUAGAUGGCUGUCUAACACAGAACCCGGCUUA
//
# STOCKHOLM 1.0

bac.P.gingivalis         CAGCAGAUCGGUCUGUCGCUCACUCUUUCGAGAGUGGGAGGAACGUCCGGGCAACGCAGAGCACCAUCCUUCCUAACAGGAAGUUACUCGUGAGGGUAAAGGAGCGUAGAAGAGAAUGACCGCCAUUUUCCAUGAGUUGUCUGUGCUUCGGUACGGACUACGUGGAGGGUAAGGGUGAGAAGGUGGGGUAAGAGCCUACCGGAUGCAGCGGUGACGCUGCAUGCCGUACGUCUGAUGGGUUGUAAGAUCAUGUAUACCGGCGCAUGUAGGGUGGCUCGCCCGAUGCCGGGGGGUAGAUCGCUGGAGCCAUGCGGUGACGCACGGCCAAGAUAAAUGACAGACGCUCUGGCUACGUGUGGCCGUGAGUACAGAACCCGGCUUACAGAUCUGCUGCUUUU
//
# STOCKHOLM 1.0

eukarya.G.gorilla         AUAGGGCGGAGGGAAGCUCAUCAGUGGGGCCACGAGCUGAGUGCGUCCUGUCACUCCACUCCCAUGUCCCUUGGGAAGGUCUGAGACUAGGGCCAGAAGCGGCCCUAACAGGGCUCUCCCUGAGCUUCGGGGAGGUGAGUUCCCAGAGAACGGGGCUCCGCGCGAGGUCAGACUGGGCAGGAGAUGCCGUGGACCCCGCCCUUCGGGGAGGGGCCCGGCGGAUGCCUCCUUUGCCGGAGCUUGGAACAGACUCACGGCCAGCGAAGUGAGUUCAAUGGCUGAGGUGAGGUACCCCGUAGGGGACCUCAUAACCCAAUUCA
//
# STOCKHOLM 1.0

bac.R.palustris         UCAGUCGGCCGGACGGCCGCUCCGGCAAGUGCCGAAAGGCCGCCGGGGAGGAAAGUCCGGGCUCCAUCGACAUACGGUGCCGGAUAACGUCCGGCGGGGGCGACCCCAGGGAAAGUGCCACAGAGAACGAACCGCCCGCCUUCGCAGCUUCGCUGCUUCGGCGCGGCAAGCCCUCGGGCUCGCUGCGCCAUAACCCGCAAGGGUGAAGGCGAGUAAGGGUGAAAAGGUGCGGUAAGAGCGCACCGCGUCGCCGGCAACGGGGACGGCAUGGUAAACCCCACCGGGAGCAAAACCGAAUAGGGACGGCAUCGCGGAUAGUUCGCUGCUCGCAGCGAUAACUCCGCAGGGCGAUGUCAGGCUCGCCGUCCGGGUAGGUUGCUCGAGGCGCUGUGCAAACAGUGUCCCAGAGGAAUGGCCGUCGCGCAUCGCCUCCGCAAGGAAGCGGUGCCCUCACAGAACCCGGCUUACAGGCCGGCUGA
//
# STOCKHOLM 1.0

bac.R.capsulatus         GCGGAAGACCGGAUGACCGCGGCGGCCCAUAGCUCCGUUUUUCGGAUAGCUGGGCCUCCGAGGAAAGUCCGGACUCCAUGAAGCAACGGUGCCGGGUAACGCCCGGCGGGGGCAACCCCAGGGAAAGCGCCACAGAGAACAGACCGCCCCGCUUGCGGGGUGAGGGUGAAACGGUGGGGUAAGAGCCCACCGCGGGACUGGCAACAGGACCGGCACGGCAAGCCCCACCGGGAGCAACGCCGAAUAGGGAUGCCGCGCCGCAACCGGAAACGGGGGACGGCAGGGGAGCUUCGCCCCGAGGUGUCCGGGUUGGCGGCUUGAGGCUGCGGGUGACCGCAGACCCAGAGGAAUGGUCAUCCAGGGGGCAACCCCGGACAAAAUCCGGCUUACAGGUCUUCCGCGCGC
//
# STOCKHOLM 1.0

bac.SM-A09_11         GAGGAAAGUCCGGGCUCCACAGGACAGGGUGCCAGAUAACGUCUGGGAGGCGCAAGCCUACGGCCAGUGCAACAGAAAGUAUACCGCCAGCUUCGGCUGGUAAGGGUGAAAUGGUGCGGUAAGAGCGCACCGCGCACGUGGUAACACGGGCGGCGAGGGUAAACCCCACCCGGAGCAAGACCAAAUAGGAAAACCAUGACGUUGUCCGCGUCGUUUUCGGGUUGGUCGCUUGAGGCUGGAGGGUGACCUUCAGUCCAGAUGAAUGAUUAUCCUAGACAGAACCCGGCUUAC
//
# STOCKHOLM 1.0

E1B         GAGGAAAGUCCAGCCACCACUGGACACACAGACAUUCCCCCAAGGAUGUAGGGCGAGAGCUCUGGCUCUGGCACAGAAACGAGACCGCGCCGCGUAAAGCGAUGAUGCCGCAAGGCUGAGGUCGCGCGGGAGGCGGAUGAAACGGCGAAACCCUGUGGGUGCAAGCCAAAAUAGAGCUGAGAACGCGGACGUCCAGCCGAGCUCGGGUAUGGCGCUAAGCUGAAUGCCGUCAAAGAAACAAAAGCUGGCUUA
//
# STOCKHOLM 1.0

plastid.N.olivacea-chloroplast         CUCAAGCAAAGCGAUUGCAGAGCAACUAGAAGAUGCUCUGAGGAAAGUCCGGGCUCCCUAACUAUUCCAGCUGCUGGAUAAUUUCCAGUGUGAUAUAAUCACGAGGAAAGUGCCACAGAAAGAAACCAAUCAAAUCUCCAUCGAAUGGCUCACAAGCUCUAGGAGAUCUUGGAUUGGGUGCAAAUGUAUUCUUGACGUGAGUUAAGCGUCUGGUAUACCCCAGUCGGGAGCAAGAUGAGGUUAGUUUAUAGAGAAUAGACCAUAGACUAAUCUAUUCCAUUGCUCGAGAGGGUUCAUACAGAACUCUCCAAUCAGAUAAUCUCCACACCUCUCAGGACCAAGCUAGAAACCAGUUUGAGCCUCUCGAGAUUUGUACCGAACCCGGCUUAUUUCUUGAG
//
# STOCKHOLM 1.0

S.acidocaldarius         UAGGGGAGCCUAACAGGGGGUUACGGGAAUAUCCUGAGGAAACUCCAGCCUCCAAGCCUCAUGGGAGCAGUUAGAUCUGCAGGGUUAGUGCUCUGGCUACUGCACAGAAACGUAACCGGUAUAAUAGGAUAUGAAAAUGAGUUUAUAUGUAGUCUAGGUAACUAGGCUACAUAAAUGAGACCUAUUAUACCGGCUGAAACGGCAGUCCUCCCAGGAGCAAGUAAGGAGGGGAUGAGUUGAGGUUCAACCCUCCUAAGGACGCUUAGUAGAAUCCCCCUAAAUACAAAAGCUGGGUUAUUGUUAGGCUCCCCUUAU
//
# STOCKHOLM 1.0

bac.C.innocuum         GAGGAAAGUCCGGGCUCGCACAUUCUGUGAUGAAUGUAGUGUUUGUGCUGGAUGAAACGAUAAAUCCAGGCAGCGUAAGCUGACGGCUGGAGAAGGCCUGUGGUGAAAGCUAUGGCGGACUCCUUUAAAAGUGCCACAGAAACGAGCUUUUCGGGAAACCGGAAAGAUGGAACGGGUAAACCCCGCAAGCGAGAAACCCAAAUUUGGUAGGGGAAUCUAAUCACGGCAAAACGAAGCCAGUGAUCGGAACGUGGAAACACGUAGAUAAAUGACUGCCACUUUCGCAAGAGAGUACAAAACACGGCUUA
//
# STOCKHOLM 1.0

bac.PS24         GAGGAAAGUCCGGGCUCCACAUAACCACGGUGCCGGGUAACGCCCGGCGGUCGCGCCUCGGGACUGCGCUAUUGCGUGCGAUAGGGGAAGCCAGACAAGCGCGGCAAGGGACAGUGCCACAGAGAGCAGACCGCCUAUGGCCGUCGUCCGUUUACGGAUACGUGGCCAGGCAAGGGUGAAAGGGUGCGGCAAGAGCGCACCGCGCGAUGGGUAACCGGAGCGGCAUGGCAAACCCCACCGGGAGCAAGACCGAAUAGGGACGGCGCGGACUCGCAAGGGUUCAGGGCGUGGUUGUCGCCCAGUCGUCCGGGUUGGUUGCUAGAGCCGGUCAGCAAUGGCCGGCGUAGAGGAAUGGUCGCCCAUCUGCUGAAAGGCAGUGGACAGAACCCGGCUUA
//
# STOCKHOLM 1.0

bac.SM-A04         GAGGAAAGUCCGGGCUCCACAGGGCAGGAUGGUCCUUAACGGGGACCGGGGGCGACCCCAGGGAAAGUGCCACAGAGAGUAGACCGCCCGCCAAGGCCUGGCCGUGGCGUGGUAAGGGUGAAAGGGUGAGGCAAGAGCUCACCAGUGCCGGCGGUGACGUCGGCAGCUCGGUAAACCCCAUCCGGAGCAAGGCCAAAUAGGGGAGUGAUUGAGGACGGCCCGUUCGAGACUCCCGGGUCAGGCUGCUUGAGGCCAUCGGCAACGGUGGUCCUAGAGGAAUGAUCGUCGCUUCGCAGCGGGCAACUGCUGCGGGGUACAGAACCCGGCUUA
//
# STOCKHOLM 1.0

bac.Rr327         GAGGAAAGUCCGGGCUCCACAGGGCAGGGUGCCAGCUAACGGCUGGGCGGGGUAACCCGACGGAAUAGUGCAACAGAGAGCAGACCGCCGCUUCGCUGCUCCGGCAGCGGGCGGUAAGGGUGAAACGGUGGGGUAAGAGCCCACCAGUGCCCCUGGAGACAGGGGGAGCUAGGUAAACCCCACCCGGUGCAAGGCCUACGUGAGGGCAUGCCCUCGCGCACCCCAGGGAGAGCUUGCCCGGCUCGCUUACCUGGAGGGAUUGGCCGCUCGAGGUCGCUGGCGACAGCGAUCCCAGAUAGAUGACCGUGGAAACAGAAUCCGGCUUA
//
# STOCKHOLM 1.0

bac.ESH7-4         GAGGAAAGUCCGGGCUCCACAGGGCAGGAUGCUGGCUAACGGCCAGGCGUCGCGAGGCGACGGAAAGUGGAACAGAGAGCAGAACCGCCGAUGGCCGGCCGGUGCACCCGCAAGGGUAGCCGGUGGCACAGGCAAGGGUGAAAAGGUGGACUCCUUCGGGAGCCGCCGGGGGGAACCCCGGCGCGGUAAGAGCGCACCGCGGACGCAGUGAUGUGGACGGCAGGCUAAACCCCAUCCGGAGCAAGACCAAAUAGGGGUACAUUGGCGUGGCCCGCGCUGUACCCGGGUAGGUUGCUUGAGCUUGUCGGUAACGGCAAGACUAGAGGAAUGGCUGUCCAACGACAGAAUCCGGCUUA
//
# STOCKHOLM 1.0

bac.X.fastidiosa         GCGGUGAAGUCGGCUGGGCAGUCGCGUCAUCCGAGAGGAUGCCGAGGAAAGUCCGGGCUCCAUAGGGCAAGGUGCCAGGUAACACCUGGGCGGCGUGAGUCGACGGAAAGUGCAACAGAAAGAUACCGCCAAUAUUCCUUUCUAGGAUUCGGUAAGGGUGAAAUGGUGCGGUAAGAGCGCACCGCGAGUUCGGUAACGGACCGGCACGGCAAACCCCACCUGGAGCAAGACCAAAUAGGGAUCCUAUGGUGUGGCCCGCGCUGGAUCCGGGUAGGUUGCUUGAGCACCGUGGUGACGCGGUGCCUAGAUGAAUGGCUGUUCAUGACAGAACCCGGCUUAUAGGCCGACUUCACCGCUUU
//
# STOCKHOLM 1.0

bac.A.laidlawii         GAGGAAAGUCCGGGCUAGCACACACCUUAUGGGUGUGUAGUGUUUGUGCUAAGGGAAAUCAUAACCUUAGGUAUGUUGUAUAAACAUAACGGCAAACUAGUUAUAGCUAAGGUGUUUCACUACGUUAUAACUUAAAUUAAAGUGCCACAGAGACGAAUCUAUUUAGAAAUAAAUAGAGUGAAACGCGGUAAACCCCUCAAGCUAGCAACCCAAAUUAGGUAGGGGCACAUGAUGUGUAGCAAUACAACAUCAUGCAAGAUUUGAAUCUUGAGAUUAAUAGUCACAAAAGAAGAAAUUCUUUACAGAACGCGGCUUA
//
# STOCKHOLM 1.0

eukarya.S.pombe         CAUGCUGGACGUACGGGCGAACGCCGCACUUCCUCAAAUUCAAACGCGUUGAAAAGCGCACAGCUCGUUGAGGGGGUAAGGUCGGAGAAACAUCUUCGUUGCGUGCUCGUGAGGAGCGAAGAACGAACGUUCUGCCGAAUGUACCAGAAAUUCAAUCAGUAUGGCCUCGUUUGUCGUACCUGAUUUUGAAACGCAUUCGAGAAGAUUUAUUUUAGUGCAAUGUGUGGCACCUGUUUGUCAGGUAACUCGAUUCCGACUAAUCUUGUCUGUAUGUCUGGUGUGGU
//
# STOCKHOLM 1.0

bac.L.borgpetersenii         GAGGAAAGUCCGGGCACCAGGAAACACGGGACCGGGUAAUCCCCGGAGUUUUUUCUUUGAGAGAAAUUUUAGGGAAAAAAUAUGGAAAGUGCAACAGAAAGGAUACCGCCUCGUCGAAGAAAUUCGGCGCGGUAAGGGUGAAAUGGCGGGGUAAGAGCCCACCUUCGAUUUCGAGAGAGAUCGGGAACGGUAAACCCUCCCGGGUGCAAUCUCAAAUAGGCAGCCUUUUUGUCGUUUCCGCAGGGCUGUGGGUAGAGAGCAAAGACUCCGAUCGGUAACUUUCGGAGCAAGAUAAAUGAUCAUCCAUCUCUUCAGGAGAGGACAGAACCCGGCUUA
//
# STOCKHOLM 1.0

bac.H.influenza         CGAGUUGGUUAGACAAUCGCUGGUUUAUUGAAGCCCUUAACCGUAUUUAUACGACCUAGUGGGACAAGUAAACGAGAGGAAAGUCCGAGCUACACAGGGCAGAGUGCCGGAUAACGUCCGGGCGGCGUGAGCCGACGACCAGUGCAACAGAGAGCAGACCGCCGUGUAAACGGUAAGGGUGAAAGGGUGCGGUAAGAGCGCACCGUGCCGUUGGUAACAACGUGCAGCAGGGUAAACUCCACUCGUAGCAAGACCAAAUAGGAACUCAAUGGGUGGCCCGUCCAGAGUUCGGGUAGGUUGCUUGAGCGGCAGAGUAAUUUGUCGCCUAGAGGAAUGAUUGUCCACGACAGAACUCGGCUUAUCGACCAACUCAAAAC
//
# STOCKHOLM 1.0

bac.vHge3-5         GAGGAAAGUCCGGGCUCCGCAGGGCAGGGUGCCGGGUAACUCCCGGUGAAGGUGACUUCAAGGAAAGUGCAACAGAGAUAUACCGCGGGCUAGAGAACAGAGAACAGAAUAUUAAGUUUGCUGCAAAGGCAAUCGUAAUCUGGUCUCUGACAUCUGUUCUCUGUUCUCUGGAACGUAAGGGUGGAAAGGUGAGGUAAGAGCUCACCAGCGGCAUGGCGACUUGCCGGUCUAUGUAAACCCCACUCGGAGCAACACCAUGGAGGGACAUAUGGGCUGCCCGCCCGUCCCAUGGAGGUGGCUUGAGCUGUACAGAAAUGUAUGGCCUAGAUAGAUGAUCGUCAAAUACAGAAUCCGGCUUA
//
# STOCKHOLM 1.0

bac.N.plantarum         CACAGAGCAGGGCGGUGGGUAACACCCACCCGGGGCAACCCGCGGGACAGUGCCACAGAGAACAGACCGCCUCCCGAAUCCAGCGCCACCGGACGACGGAGGUAAGGGUGAAACGGUGGAGCAAGAGACCACCAGCAUGCCGGGCGACCGGCGUGGCUAGGCAAACCCCGCCCGGAGCAAGAUCAGACAGCACACGCAGGUUCCGACCGGAAGGGCUGCUCGCCCGAGUGUGCGGGUAGAUCGCUGGAGGCCGUCGGCAACGGCGGUCGUAGAUGGAUGGUCGCCCCUCCUCCCGCAAGGGCGGAGG
//
# STOCKHOLM 1.0

bac.C.pecorum-IPA         GAGGAAAGUCCGGACUUCGCAGAAAAAGGUGCCAGUGAAAAACUGGGGGCCGUAAGGCUACGGAAAGUGUAACAGAAAACAAACCGCUAAUUCUACCUAGGUAAGAUUAGACAGGAUGAAAAUGUCGAGCUUAUGGCUCGACCUCUUUGUGGAAACACAAGGACGCUGCAAACCCCACCUGAAGCAAGAAAGAGUUCGUUUCAGUUUUUCGCUCAGGAACUCUUAGAGUCGCUCGAGGAUUUUGGUGAC
//
# STOCKHOLM 1.0

bac.EM14b-11         GAGGAAAGUCCGGGCUCCAAAGGGCAGGGCGCCGGGUAAUACCCGGGGUGGGGAAACCCCACACGGUAAGGGCCACAGAAACGAGACCGCCGAAGCGGUAAGCCAGGCAAGGGUGAAAGGGUGGGGUAAGGGCCCACCGGCUCCGCGGUAACGCGGGGUGAGGGGGUAAAAAUCCCCCGGCGGGUUUUCCCGCUCUGGUAACCUCCCGCCCGGAGCAAGGCCAAGUAGCGCCGCACCCCGAAAGGGGAUAAGGUGGCCCGCCGAAAUGCGGUGCGGGUAGGCCGCAAUGGAAGUCGGGGGGCAACUCCCGACUCAAGAUAGAUGACCACCUAGUACAGAACCCGGCUUA
//
# STOCKHOLM 1.0

bac.C.diphtheriae         UGAGCCGGCUGGGCGAUCGCGACUUUGCGUACCACAUGCGAUGAACAUGGUGGCGCAAGGACGAGGAAAGUCCGGACUCCACAGAGCACGGUGAUUGUUAACAACAACCCGGGGUGACCCGCGGGCAAGUGCAACAGAAAGUAAACCGCCUAGAAUUUUUCUAGGUAAGGGUGAAACGGUGCGGUAAGAGCGCACCAGCGAGGUAGGUGACUACCUCGGCUAGGUAAACCCCACUGGGAGCAAGGCAUUAGGGCGUACCGUCGUUUCAGACGGUAUGUCUGCACGAACGCUUGAAGGCUGCUCGCCUGAGUUCGUGGGUAGCUGCUUGAGGCGGCCAGUGAUGGUUUCGUCCAGAUGGAUGAUCGCCGCUGAUCUCCGCUUGUCGGGGGUGAGUACAGAAUCCGGCUUAUAUGCUGGCUCAUUCG
//
# STOCKHOLM 1.0

bac.CPB149         GAGGAAAGUCCGGGCUUCAUGAAAACACGGCGCCGGAUAACAUCCGGGGGGCGCAAGCCUACGGAAAGUGCAACAGAAAACAAACCGCCUUGCUUGGCCUCUGGCGAAGCAGGGUAAGGGUGAAACGGUGCGGUAAGAGCGCACCAGCGUCCUGGUAACAGGGCGGCUUGGCAAACCCCGCCGGAAGCAAGGCCAAAUAGGGAAGGCAGGAUACUUCGGUAUCAGGGUCCGUUUUCAGACAAGCCGAAUUC
//
# STOCKHOLM 1.0

bac.N.europaea         GAAGCCGGUCAGACAGUCGCUGCCUGGUGACAGGGAGAGGAAAGUCCGGGCUCCACAGAGCAGGAUGCCGGUUAACGGCCGGCCGCCGUGAGGUGAGGAACAGGGCCACAGAGACGAGCGUAUUAAGUUACGGUGAAACGCGGUAACCUCCAUCCGGAGCAAGAUCAAAUAGGCAGAUGAUGACGCUGCUCGCUGAGUCUGCGGGUAGAUCGCUCGAGCACACGGGUAACUGUAUGCCUAGAGGAAUGACUGUCCACGACAGAACCCGGCUUAUCGGCCGGCUUC
//
# STOCKHOLM 1.0

eukarya.Z.florentinus         GAAUUCAGCGGGACGGCAAUGGGUUAGUCGUCAUGACUAAUUCGGCGCAUAACCGGUCGCCUCUGCAGCGUAAGCUACAUUGGGGACUUUUCCGUGAGGAGGGAUCUUGGGGAACCAAGACCAUAUGGUUGUUGUCAUCAGAAAUCAACCAGGUUACGUAAGUUACCUGGUAUGGGAAGGCAACUGUAAGUUCCGUUUGACUUGUGCUAAUUAGUAUAAGGUCUGUUGAGUGCAAUCGAAGGACAAGUCUUAUAGAUUUGAA
//
# STOCKHOLM 1.0

bac.PS27         GAGGAAAGUCCGGGCUCCACGGAACGCGGUGCCGGGUAACACCCGGCGGGGGCGACCCCAGGGACAGUGCCACAGAGAGCAGACCGCCGAUCGGCGUUUCGACGUCGAGGCAAGGGUGAAAGGGUGCGGCAAGAGCGCACCGCGCGACGGGUAACCGAAGCGGCAUGGCAAACCCCACCGGGAGCAAGACCGAAUAGGGGCGGCACGAGCCUCGUGCGCAAGCAUGGAGUUCCGGGCAGGAACCGGCCCAGCCGCCCGGGUUGGUUGCUUGAGGCGUCCGGUGACGGGCGUCCUAGAGGAAUGAUCGUCGCCGGCUUUCGGGCCGGGACAGAACCCGGCUUA
//
# STOCKHOLM 1.0

bac.Buchnera-APS         UGAAGUUGACUAAAAACAGUCGCUGUUUAGUUUUUAAAAAUUAAAAAGAGGAAAGUCCGGGCUCCAUAGAGCAGGGUGCCAGAUAACAUCUGGAAAGCGUGAGCUUAUGACUAGUGCAACAGAAAAUAAACCACCUAUUUUGUAAUAUAUAAAAAUAUGGCCAGGGUGAAAAGGCGUGGUAAGAGCACACCGCAUAAUUGGUAACAAUUCAUGGCAUGGUAAACUCCACCCGGAGCAAAGCCAAAUAUAGGAUAAAUUUUUUGUACUGCUCGUACUUCUUAAACCUGGGUAGGCUGCUUGAAUUAGUAAGUGAUUGCUAAUCUAGAUGAAUGACUGUUAAAACAGAACCCGGCUUACACGAGUCAACUUCAAUAAC
//
# STOCKHOLM 1.0

bac.ESH210B         GAGGAAAGUCCGGGCUCUACAGAGCAAAGUGGUGGAUAACUUCCACCCGGGGCGACCCGCGGGAAUAGUGCAACAGAGAGUAAACCGCCAAAAGAAAUUUUGGUAAGGAGUGAAACGGUGGUGUAAGAGACCACCAGCAUUGCAAGUGAUUGCAGUGGCUAUGCAAACCCCACUUUUGAGCAAGAUCAAGAAGUUGCAAGCAAUUGCAAUGGAGUGAAUGUUUGAGAACUGCUCGUUCGAGUUCACAGGUAGAUCGCAUGACAUAUGUAGCAAUGCAUAUGCAAGAUGGAUGAUUGUCCCUCAGCAAUGAGGACAGAACCCGGCUUA
//
# STOCKHOLM 1.0

eukarya.K.polysporus         GAAUACAGCAGUUCUCUCUUCGUAAGAAGAGAGAUUGUGUUACCCUUCGUAACACAUUACCCGUGAGGGAACUAUUAGGUGGAAACCUAGUUAGCUUUGUCGUCAUAAGUGAUCAACGUCUUUCCCCUCGAUUUAUUUUCGGCGGGCGAAUGACGGAUGGGAACGGCGAUAGUUACAAUGUUUGACGUAUCACGUGAUAUUAUCACAAGGUAUGGUCUGUUGAGUGCAAUCGUAGGACCCCGGUUGUUAUCUACAACCGGUUGAA
//
# STOCKHOLM 1.0

eukarya.S.servazzii         GAACACAGAGGAUCGAUAAUGACCAGGAACUGUAACAGGUUCUGUUUCCUCGUGAGAGGGGCUUGGGGAACCGAGUCUGGCGUUGCUAUAAGAAAUCUACAGCGUUGUUCGUUACUUGUAACGUGGCAACCCUGAUGGGAAUGGUAACGGAUGAUCCAUUUGACGUACUGCUACCACUUGUGAUAGCGGUAAGGUCUGUUGAGUGCAAUCGUAGAGCAAAUGUUCGCAUUUGAA
//
