# Supplementary material for: What does it take to learn the rules of RNA base pairing? A lot less than you may think
Source: bioRxiv. 2025 Aug 2:2025.07.31.668042. Preprint. [Version 1] doi: 10.1101/2025.07.31.668042 (PMC12324431; doi:10.1101/2025.07.31.668042)
Supplement: Supplement 1 [file media-1.gz › supplemental_material/data/conus_rnabench_RNaseP.25.A.sto]

# STOCKHOLM 1.0

S.acidocaldarius         UAGGGGAGCCUAACAGGGGGUUACGGGAAUAUCCUGAGGAAACUCCAGCCUCCAAGCCUCAUGGGAGCAGUUAGAUCUGCAGGGUUAGUGCUCUGGCUACUGCACAGAAACGUAACCGGUAUAAUAGGAUAUGAAAAUGAGUUUAUAUGUAGUCUAGGUAACUAGGCUACAUAAAUGAGACCUAUUAUACCGGCUGAAACGGCAGUCCUCCCAGGAGCAAGUAAGGAGGGGAUGAGUUGAGGUUCAACCCUCCUAAGGACGCUUAGUAGAAUCCCCCUAAAUACAAAAGCUGGGUUAUUGUUAGGCUCCCCUUAU
#=GR S.acidocaldarius SS :{{{{{{{{{{{{{BBBBBB,,,<<<<<___>>>>>,,,,[[[-[[[[[AAAA-[[[[[[,(((((<<<<<____>>>>><<<<<____>>>>><<---<<<<------------<<<<<<<<<<<---------------<<--<<<<<<<<<<<<____>>>>>>>>>>>>>>------->>>>>>>>>>>-------->>>>->>)))))aaaa,,,<<-<<<<<<<---<<<__>>>>>>>>>>>>]]]]----]]------------bbbbbb----------]]]]]]]],,,}}}}}}}}}}}}}:::
//
# STOCKHOLM 1.0

bac.G.sulfurreducens         GAAGCAGAACAGAUGGCCGCCCUUCGCGUGCGGGGGGAGGAAAGUCCGGGCUCCACAGGGCAUGGUGCUGGAUAACGUCCAGCGGGGGCGACCCCAGGGAUAGUGCCACAGAGAGAAGUCCGCCCGCUCAGGCGGGUAAGGGUGAAAGGGUGAGGUAAGAGCUCACCGGGUUCGGCGGUGACGUCGGAUGCCAGGUAAACCCCACCAGGAGCAAGGCCGAAUAGGGAAGCGUCAAGGAUGGCCCGUCCGUGCUUCCGGGUUGGCUGCUUGAGGCCGUCGGUAACGGCGGUCCCAGAGGAAUGGUCAUCGCCCGCCAAGGGGUAACCCGCGGCGGGAACAGAACCCGGCUUAUGGGCUGCUUCGACCA
#=GR bac.G.sulfurreducens SS {{{{{{{{{{{{{{{{{{,<<<<<<<____>>>>>>>,,,,BBB,BBBBB[[[[---AAAA-[[[[[<<<<<_____>>>>><<<<<____>>>>->((---(((((,,,,,,,,,,,,<<<<<<<<____>>>>>>-->>,,,,,,,<<<<<<_______>>>>>><<<<<<<<<<____>>>>>>>>->>,)))--))))]]]]]]]]],,,<<<<------<<<<<<----<<<<<_aaaa>>>>>->>>>>>----->>>>,,,,,,<<<<<<<<____>>>>>>>>,,,,,,,,,,}}}}}}}<<<<<<<<<<<<____>>>>>>>>>>>>,,,,,,bbbbbbbb,}}}}}}}}}}}:::::
//
# STOCKHOLM 1.0

bac.PS6         GAGGAAAGUCCGGGCUCCACGGAACGCGGUGCCGGGUAACGCCCGGCGGGGGCGACCCCAGGGAAAGUGCCACAGAGAGCAGACCGCCGAUGGCUCCGAAAGGACCACAGGCAAGGGUGAAAGGGUGCGGCAAGAGCGCACCGCGCAGCGGGCAACCGAAGCGGCACGGCAAACCCCACCGGGAGCAAGACCGAAUAGGCACGCGAUGGGCUUAGGCCCGGGGCAGGAACCGGCCCUUUUCGCGUGCGGGUUGGUUGGUUGAGGCCGUCGGCAACGCCGGUGGUAGAGGAAUGAUCGUCACUGUCCUUCGGGGCAGAACAGAACCCGGCUUA
#=GR bac.PS6 SS :::::{{{-{{{{{[[[[--AAAAA-[[[[[<<<<<_____>>>>><<<<<____>>>>->((---(((((,,,,,,,,,,,,<<<<<--<<<<<<<____>>>>->>>>>>-->>,,,,,,,<<<<<<_______>>>>>><<<<<<<<<____>>>>>>>>->,,)))--))))]]]]]]]]],,,((((------((((((((,<<<<____>>>><<<<<<_aaaaa>>>>>>,,))))))))-----)))),,,,,,<<<<<<<<____>>>>>>>>,,,,,,,,,,,,,,,,,<<<<<<<____>>>>>>>,,,,,,}}}}}}}}:
//
# STOCKHOLM 1.0

bac.L.japonicus-IFO12422         CGCAGAGCAAGGUGGUGGGCAACACCCACCCGGGGCAACCCGCGGGAAAGUGCCACAGAGAACAGACCGCCGCUCUCUCCGUUCAUUCGGGAAGAGGGGUAAGGGUGAAACGGUGGUGUAAGAGACCACCAGCGUGCCGGGUGACCGGGGCGGCUAGGUAAACCCCACCUGGAGCAAGAUCAAGAAGCCGUUCCUCUUCGGAGGAACGGUGCGCACACGUUCGAGGGCUGCUCGCCCGAGUGUGCGGGUAGAUCGCCCGAGGCUGUCGGCAACGGCAGCCCUAGAUGGAUGGUCGCCAACCGGGGCCACGCAAGAAACCCCGGCGA
#=GR bac.L.japonicus-IFO12422 SS [---AAAA-[[[[[<<<<<_____>>>>><<<<<____>>>>->((---(((((,,,,,,,,,,,,<<<<<-<<<<<<<_________>>>->>>>->>>-->>,,,,,,,<<<<<<_______>>>>>><<<<<<<<<<____>>>>>>>>->>,)))--))))]]]]]]::::::((((,,,,,<<<<<<<<<<____>>>>>>>>>>,,<<<<<<----<<<<<<_aaaa>>>>>>>>>>>>,,,,,))))::::::<<<<<<<<____>>>>>>>>:::::::::::::::::<<<<<<<<<<<<____>>>>>>>>>>>>:
//
# STOCKHOLM 1.0

bac.CPB70         GAGGAAAGUCCGGGCUCCACAGGGCAGGGUGGUUGCUAACGGCAACCCGAGGCGACUCGCGGGAAAGUGCCACAGAGAACAGACCGCCGCGGCGACUUCGUCGCUGCGGUAAGGGUGAAACGGUGGUGUAAGAGACCACCAGCGGGCUGGGCGACCAGCUCGGCUUGGUAAACCCCACCCGGAGCAAGGUCAAAAGGGCAGGUUCGCCUGUCUGCGCAAGCGUUCGAGGGCGGCCCGCCCGAGCUUGCGGGUAGACCGCUAGAACCGGUCGGCAACGGCCGGUCCAGAUGGAUGGUCGCCACUGCGCGAGAGCGCGGUACAGAAUCCGGCUUAC
#=GR bac.CPB70 SS :::::{{{-{{{{{[[[[---AAAA-[[[[[<<<<<_____>>>>><<<<<____>>>>->((---(((((,,,,,,,,,,,,<<<<<<<<<<<<<___>>>>>>>>>>>-->>,,,,,,,<<<<<<_______>>>>>><<<<<<<<<<____>>>>>>>>->>,)))--))))]]]]]]]]],,,((((------((((((,,,,,,,,,<<<____>>>,,,<<<<<<_aaaa>>>>>>))))))-----)))),,,,,,<<<<<<<<____>>>>>>>>,,,,,,,,,,,,,,,,,<<<<<<<____>>>>>>>,,,,,,}}}}}}}}::
//
# STOCKHOLM 1.0

eukarya.L.muta-1         GCGGAAGGAAGCUCACUGUAGAGGCCACUAGCUUGGGUGUCUAUCACCCUACUUCCGCCUCUGGGAAGGUCUGAGGGAAGGGCCAAAUUGCCGCCCUAGCAGGGUGCCACCUUCUGAAGGUGGGGUGAGUUCCCACCAAUGUGGGUCUCCGAUGAAGCCCUAGAAUUGAGGCAGGAGAAGUGGAGAGGGGUCGUAGGCUCCUCCCCGCGGAUGCCUCUGUGGCUCCGUUCGGGAUUUGGGAAUGACUCACGGCUGGCAGCUUUGAGUACAAUGGGAAGAGGUGAAGCCCGCCAGCUUCAUAACCCAAUUCAGACCACUCUCCGGAAUUCCG
#=GR eukarya.L.muta-1 SS {{{{{{{{,,,[[[[,<<--<<<<----------<<<<<_____>>>>>-------->>>>>>,,,AAA,AAAAA,,,,,((((,,,,,,,<<<<<_____>>>>><<<<<<<___>>>>>>>,<<<<<<<-----------<<<________________________________________________________________________________________>>>------->>>>>>>)))),,,,,,,,,,,,,,,,,,,,,,]]]]<<<<<<________>>>>>>,,,,,,,,aaaaaaaa,,,,}}}}}}}}:::
//
# STOCKHOLM 1.0

bac.N.pyridinolyticus         CACAGGGCAAGGUGGUGGGUAACACCCACCCGGGGCAACCCGCGGGACAGUGCCACAGAGAACAGACCGCCCCUGCGUGCAGGGGUAAGGGUGAAACGGCGGUGUAAGAGACCACCAGCGACCGGGGCGACCCGGCCGGCUCGGCAAACCCCACCUGGAGCAAGGUCAAGAAGUCCGGUGCUCUCACCGGACGCGCGCACGACUGAGGGCGGCCCGCCCGAGUGCGCGGGUAGACCGCUGGAGGGCGUCGGCAACGGCGCUCGUAGAUGGAUGGUCGCCACGCUUCGGCGUU
#=GR bac.N.pyridinolyticus SS [---AAAA-[[[[[<<<<<_____>>>>><<<<<____>>>>->((---(((((,,,,,,,,,,,,<<<<<<<<<____>>>>>>>-->>,,,,,,,<<<<<<_______>>>>>><<<<<<<<<<____>>>>>>>>->>,)))--))))]]]]]]::::::((((,,,,,<<<<<<<<____>>>>>>>>,,<<<<<<-----<<<<<_aaaa>>>>>->>>>>>,,,,,))))::::::<<<<<<<<____>>>>>>>>:::::::::::::::::<<<<____>>>>:
//
# STOCKHOLM 1.0

bac.SM-A01         GAGGAAAGUCCGGGCUCCGCAGGGCAGGGUGCCGGAUAACGUCCGGCGGGAGCAAUCCUAGGGACAGUGCCACAGAAAUGAGGACCGCCGAUGGUGUCGGCAAUGCCGGCACACAGGCAAGGAUGCAACGGUGCGGUAAGAGCGCACCAGCAACCCGGGAACGGGUUGGCUAGGUAAACCCCACCUGGAGCAAGACCGGAUAGGAGUGCGCACGUGGUGGCCCGCCACGCACUCGGGUAGGUUGCUUGAGCCAAUUGGCAACAGUUGGCCUAGAUAGAUGAUUGCCACUCCAUUCGUGCGAGGCAGACGGGUGAAAUGACCGAGAGCGAGUUGCUUAUCGGAUUUUGCGGACCUGCCGCUUGGAGCACAGGAGCACAGAAUCCGGCUUA
#=GR bac.SM-A01 SS :::::{{{-{{{{{[[[[---AAAA-[[[[[<<<<<_____>>>>><<<<<____>>>>->((---(((((,,,,,,,,,,,,,<<<<<--<<<<<<<<<<___>>>>>>>>->>>>>-->>,,,,,,,<<<<<<_______>>>>>><<<<<<<<<____>>>>>>>->>,)))--))))]]]]]]]]],,,<<<<------<<<<<<----<<<<<_aaaa>>>>>>>>>>>----->>>>,,,,,,<<<<<<<<____>>>>>>>>,,,,,,,,,,,,,,,,,<<<<<---<<<<<<<<<<<<<<<<<<<<<<<--<<<<<<<<_____>>>>->>>>>>>>>>>>>>>>>>>>>----->>>>>>>>>>>,,,,,,}}}}}}}}:
//
# STOCKHOLM 1.0

bac.ESH7-4         GAGGAAAGUCCGGGCUCCACAGGGCAGGAUGCUGGCUAACGGCCAGGCGUCGCGAGGCGACGGAAAGUGGAACAGAGAGCAGAACCGCCGAUGGCCGGCCGGUGCACCCGCAAGGGUAGCCGGUGGCACAGGCAAGGGUGAAAAGGUGGACUCCUUCGGGAGCCGCCGGGGGGAACCCCGGCGCGGUAAGAGCGCACCGCGGACGCAGUGAUGUGGACGGCAGGCUAAACCCCAUCCGGAGCAAGACCAAAUAGGGGUACAUUGGCGUGGCCCGCGCUGUACCCGGGUAGGUUGCUUGAGCUUGUCGGUAACGGCAAGACUAGAGGAAUGGCUGUCCAACGACAGAAUCCGGCUUA
#=GR bac.ESH7-4 SS :::::{{{-{{{{{{{{{---AAAA-{{{{{<<<<<_____>>>>><<<<<____>>>>->[[---[[[[[,,,,,,,,,,,,,<<<<<--<<<<<-<<<<<--<<<<<____>>>>->>>>>>>>>->>>>>-->>,,,,,,,((((<-<<<<____>>>>><<<<<<<<____>>>>>>>><<_______>>))))<<<<<<<<<____>>>>>>>>->,,]]]--]]]]}}}}}}}}},,,<<<<------<<<<<<---<<<<<_aaaa>>>>>>>>>>>----->>>>,,,,,,<<<<<<<<____>>>>>>>>,,,,,,,,,,,,,,,,,,,,,,,,,,,,}}}}}}}}:
//
# STOCKHOLM 1.0

eukarya.Z.bailii         GAACACUGUGGGACACUAUGCCGACCCGCUGACUUUCUCGGUCAACGGGCCGUUUCCGUGAGGAAAGUCUGGGGAACUAGGCUUGCAGCUGCUGUCACAAGAAAUCAACGCUCACAGUAGCGGAUGGGAAGACAGCAGAGUUCCAUUUAGCUUGAACACAACGUUGAUUGUUUAAGGCUUGUUGAGUGCAAUCGUAGGACAAGAA
#=GR eukarya.Z.bailii SS ::::::::((((((,,,,,,,,,,,,,,,,,,,,,,,,,,,,,,,,,,,,,,<<<<<____>>>>><<<<<<____>>>>>>,,,,,,,<<<<<<<-----------<<<<<______>>>>>------->>>>>>>,,)))))):::<<<<<<<<<<__________>>>>>>>->>>::::::::::::::::::::::::::
//
# STOCKHOLM 1.0

bac.SM-A04         GAGGAAAGUCCGGGCUCCACAGGGCAGGAUGGUCCUUAACGGGGACCGGGGGCGACCCCAGGGAAAGUGCCACAGAGAGUAGACCGCCCGCCAAGGCCUGGCCGUGGCGUGGUAAGGGUGAAAGGGUGAGGCAAGAGCUCACCAGUGCCGGCGGUGACGUCGGCAGCUCGGUAAACCCCAUCCGGAGCAAGGCCAAAUAGGGGAGUGAUUGAGGACGGCCCGUUCGAGACUCCCGGGUCAGGCUGCUUGAGGCCAUCGGCAACGGUGGUCCUAGAGGAAUGAUCGUCGCUUCGCAGCGGGCAACUGCUGCGGGGUACAGAACCCGGCUUA
#=GR bac.SM-A04 SS :::::{{{-{{{{{[[[[---AAAA-[[[[[<<<<<_____>>>>><<<<<____>>>>->((---(((((,,,,,,,,,,,,<<<<<<<<<<<<<<___>>>>->>>>>>>>-->>,,,,,,,<<<<<<_______>>>>>><<<<<<<<<<____>>>>>>>>->>,)))--))))]]]]]]]]],,,<<<<------<<<<<<---<<<<<<<_aaaa>>>>>>>>>>>>>------>>>>,,,,,,<<<<<<<<____>>>>>>>>,,,,,,,,,,,,,,,,,<<<<<<<<<<<<____>>>>>>>>>>>>,,,,,,}}}}}}}}:
//
# STOCKHOLM 1.0

bac.CPA49         GAGGAAAGUCCGGGCAACACAGAGCACCAUACUUCCUAACGGGAAGGCUUUCUGCUGGUGACGGCAGAAAGACAGACAGGGCCACAGAAACAAACCGCCCUUUGACUUCAAGGCUUGCCAAGAACGUCGAAAGGUAAGGGUGAAAAGGUGGGGUAAGAGCCCACCGUUCCGAUGGUGACAUCGGAAGCUAGGCAAACCUUAUGGGUUGAAAGGUCAAAUAGGCCCCGGGCAAAGAGCUGCUCGUUCGAUUUCUCCUUCGGGAGGAUUCCGGGGUGGGUAGAUCGAUGGAUCCCGAUUGCAAAGUCGGGACUAGAUAAAUGGCAAGAGCCCAUUUUCCCUCGUGGAAAAUGGGAUACAGAACCCGGCUUAU
#=GR bac.CPA49 SS :::::{{{-{{{{{[[[[---AAAA-[[[[[<<<<<_____>>>>><<<<<<<<<-<_____>>>>>>>>>->((---(((((,,,,,,,,,,,<<<<<<<<<<<<<<<<<<<_____>>>>>>>>>>>>>>>>>-->>,,,,,,,<<<<<<_______>>>>>><<<<<<<<<____>>>>>>>>->,,)))--))))]]]]]]]]],,,((((------((((((,,,,,,,<<<_aaaa>>-><<<<<<<<<____>>>>>>>>>))))))-----)))),,,,,,<<<<<<<<____>>>>>>>>,,,,,,,,,,,,,,,,,<<<<<<<<<<<_____>>>>>>>>>>->,,,,,,}}}}}}}}::
//
# STOCKHOLM 1.0

bac.M.luteus         GAGGAAAGUCCGGGCACCGCAGAGCAGGAUGGUGGACAACAUCCACCCGGGGCGACCCGCGGGCCAGUGCCACAGAGAGAAGACCGCCUCCGCGCCGCUGCGCGGCGGUAAGGGUGAAAGGGUGGUGUAAGAGACCACCAGCGGCCCCGGUGACGGGGCCGGCUCGGUAAACCCCAUCCGGUGCAAGGCCGAACAGGACGCGUCACGAGGGCGGCUCGCCCCAGCGUCCGGGUUGGCCGCUCGAGCCCGCCAGCGAUGGCGGGCCCAGAUGGAUGGCCGUCACCUCGCGCGGGGCAACGCGCGCGAGGCACAGAAUCCGGCUUAC
#=GR bac.M.luteus SS :::::{{{-{{{{{[[[[---AAAA-[[[[[<<<<<_____>>>>><<<<<____>>>>->((---(((((,,,,,,,,,,,,<<<<<<<<<<<<____>>>>>>>>>>-->>,,,,,,,<<<<<<_______>>>>>><<<<<<<<<<____>>>>>>>>->>,)))--))))]]]]]]]]],,,<<<<-----<<<<<<-----<<<<<<_aaaa>>>>>>>>>>>>----->>>>,,,,,,<<<<<<<<____>>>>>>>>,,,,,,,,,,,,,,,,,<<<<<<<<<<<<____>>>>>>>>>>>>,,,,,,}}}}}}}}::
//
# STOCKHOLM 1.0

eukarya.S.dairensis         ACUAAACAGUGAUGAUUCCUACGUUUUAAGAACCUGUUUACAGAAGGAGGAUAACACUUUAGUGCUUUUCUCAUAUAAGUUCAGGUGGGAAAUUCGGUGAAACACAGCGGAACCAACAACAUCUACCAAGGUGUCGUUGCCCUCCCCAAGCCUAGACGGUGUCUUCUUCUAGGAGGAGCUUAAGUCCAGGUCCUUCCCGUGAGGGCAGUUUUCUUUGCAAUUUUAAAUUUUACUGGGGAACCGGUCUGCCUAAAAAUUGCCAUUGAAGAAUUUAUUGGGACGUCGUUAGCAGAAAUUCACAGAGACCUCUUUCAAAGAAAUUGGUCCCUGAUGGGAACAGCGACGGUAGUUCCAUUUGACUUGUGGUGUGAAAUAAUAUCGACCAUAAGGUCUGUUGAGUGCAAUCGUAGGACAGAUUUGAUUUGAAAAUCUGAACCCGAUACCGAUUACCAUUGUUGUUUAGUC
#=GR eukarya.S.dairensis SS :{{{{{{{{{{{{{,,[[[[[[[,,,,,,,,<<<<<----------<<<<<<<<<<<____>>>>>>>>>>>--------->>>>>,,,,AAA,AAAAA,,,,,,,,((((((,,,,,,,,,,,,,,,,,,,,,,,,,,,,,,,,,,,,,,,,,,,,,,,,,,,,,,,,,,,,,,,,,,,,,,,,,,,,,,,<<<<<<____>>>>>>,,,,,,,,,,,,,,,,,,,,,,,<<<<<____>>>>>,,,,,,,,,,,,,,,,,,,,,,,,,,,,,,,,,,,<<<<<<<---------------<<<<<<<<<<<___>>>>>>>>>>>----------->>>>>>>,,,)))))),,,<<<<<<<<<<______________>>>>>>>->>>,,,,,,,,,,,,,]]]]]]]<<<<<<<<<___>>>>>>>>>,,,,,,,aaaaaaaa,,}}}}}}}}}}}}}::
//
# STOCKHOLM 1.0

eukarya.S.carlsbergensis         GUGGAACAGUGGUGAUUCCUACGAUUAAGAAACCUGUUUGCAAAAGGGCCUGCCCACGCGGGUCAUCUUAUUUAUCAGGUGGGAAAUUCGGUGGAACACAGUGGAGCCUUGCCUUCCGGGCCAUUGUCUCUGGCAGUGGCCCCUGCUCGUGAGAGAAGAAACUUGCUGGGGAACCAGUCUUUACCGACCGUUGCUAUCAGAAAUUGAACGGGGCCCGGUCCCGCCGGGCCUCGAUGGGAACGGCAACGGUUGUUCCGUUUGACUUGUCGCCCGCCACGGCGCGCUGCAAGGUCUGUUGAGUGCAAUCGUAGGACGCCAUUCGUGGCGAACCCGAUACCGAUUACUGCUGCUGCUCCAUC
#=GR eukarya.S.carlsbergensis SS :{{{{{{{{{{{{{,,[[[[[[[,,,,,,,,<<<<<----------<<<<<<<____>>>>>>>----------->>>>>,,,,AAA,AAAAA,,,,,,,,((((((,,,,,,,,,,,,,,,,,,,,,,,,,,,,,,,,,,,<<<<<<____>>>>>><<--<<<<<<<____>>>>>>>>>,,,,,,<<<<<<<-------------<<<<<<<<<<<___>>>>>>>>>>>-------->>>>>>>,,,)))))),,,<<<<<<<<<<<<<<____>>>>>>>>>>>->>>,,,,,,,,,,,,,]]]]]]]<<<<<____>>>>>,,,,,,,aaaaaaaa,,}}}}}}}}}}}}}::
//
# STOCKHOLM 1.0

bac.M.xanthus         GAGGAAAGUCCGGGCUCCAGAGGGCAGGGUGCUGGCUAACGGCCAGUCGAGGCGACUCGCAGGAAAGUGCCACAGAAAACAGACCGCCCGUUCCGAAAGGGGCGGGUAAGGGUGAAACGGUGCGGUAAGAGCGCACCGCGUCCGGGGUGACUCGGACGGCUCGGUAAACCCCGCCUGGAGCAAGAGCCAAUAGGAGCGCGUCCUCGCCGUACGGAGGACAGGGAUGGCCCGUCCCAUGCGUUCGGGUUGCUCGCUGAUGAGGCCCCUGGGCAACCAGGGCCCUUAGAUGAAUGUUCACCGCCCAUCCCGAAAGGGGUGGGAACAGAAUCCGGCUUA
#=GR bac.M.xanthus SS :::::{{{-{{{{{[[[[---AAAA-[[[[[<<<<<_____>>>>><<<<<____>>>>->((---(((((,,,,,,,,,,,,<<<<<<<<<<<____>>>>>>>>>-->>,,,,,,,<<<<<<_______>>>>>><<<<<<<<<____>>>>>>>>->,,)))--))))]]]]]]]]],,,((((------((((((<<<<<--<<____>>>>>>>,<<<<<_aaaa>>>>>,,))))))-----)))),,,,,,,,<<<<<<<<______>>>>>>>>,,,,,,,,,,,,,,,,,<<<<<<<<<____>>>>>>>>>,,,,,,}}}}}}}}:
//
# STOCKHOLM 1.0

M.fervidus         GAGGAAAGUCCAGCCAUCACCCUAAACCCCGGUGCCGCAAGGCAUCGGCCGAGAGGCCGGACCCUGGCGCAGAAACGACACGUCUCCCGAUGGAUGAUAAUGAGGCCCCAAUUAAAGGGGUUGAUUGACAUCGGGAGGAUCGGUGAAACGGCCAAUCCGGGGGAUGCAAGGGUGAAAAUCUGCCAAUGAUAUGAGGCAGAGAUUGCCCGCUUAGAUGAAUGCUGCCUAAACAGAAGGUGGCUUA
#=GR M.fervidus SS :::::[[[-[[[[[((((--------(((((<<<<<____>>>>><<<<<____>>>>><<---<<<<------------<<<<<<<<<<<<------------<<<<<_______>>>>>------->>>>>>>>>>-->>-------->>>>->>))))))))),,,<<<<-----<<<<<<--<______>>>>>>>---->>>>,,,,,,,,,,,,,,,,,,,,,,,,,,,]]]]]]]]:
//
# STOCKHOLM 1.0

bac.CPA61         GAGGAAAGUCCGGGCACCACAGGGCAGGAUGCCGCACGAGCUUCACCGCAAGUGCGGGCGUCGCGUUUCAAGGCGCGGCGACGGACAGUGUCACAGAGAAUAUACCGCCCUCCGUGGUUCGGCGAAAGCCGGGCUUCGAAGGGUAAGGGUGAAAAGGUGGGGUAAGAGCCCACCGCGCCGCCAGCAAUGGCGGCGGCACGAAAAACCCCUUCCGGUGCAAGGCAAAAUAGGUGACUGGGCGGCCCGUCCGAUAGUCACGGGUAUGCCGCAUCCGGCGCCGCUCGCGCAAGUGAGCGGCGCGGGACGAGGCCGCCGCGAGGCGGCCCGAGAGAAAUGACGACUGAAGCGCCGCAAGGCGUGGAACAGAACCCGGCUU
#=GR bac.CPA61 SS :::::{{{-{{{{{[[[[---AAAA-[[[[[<<<<<<--<<______>>-->>>>>><<<<<<<<<<____>>>>>>>>>->((---(((((,,,,,,,,,,,,<<<<<<<<<<<<<<<<<<<____>>>>>>>>>>>>>>>>>-->>,,,,,,,<<<<<<_______>>>>>><<<<<<<<<____>>>>>>>>->,,)))--))))]]]]]]]]],,,<<<<------<<<<<<<<<<_aaaa>>>>>--->>>>>----->>>>,,,<<<<<<<____________________>>>>>>>,,,<<<<<<<____>>>>>>>,,,,,,,,,,,,,,,,,<<<<<<<<____>>>>>>>>,,,,,,}}}}}}}}
//
# STOCKHOLM 1.0

bac.SM-A55_84         GAGGAAAGUCCGGGCUCUAGAGGGCGCGGCGGUCGUUAACAACGACUGUCCUGACAUGUACAGGAUAAGGAAAGUGCCACAGAAAAUAUACCGCCCUGAGCUUGUCGAAGGGUAAGGGUGAAAUGGUGAGGUAAGAGCUCACCAGUAUCCCAAGUGAUUGGGAUAGCUUGGCAAACCCCGCUGAGAGCAAAACCAAAUAGGGGAGCACUGAAAUGUACAUCAUUUCAUCAAGUGGCCCGCUUGAAGCUCCCGGGUAGGUUGCUAGAGGUACCUGGCAACAGGUAUCCCAGAUGAAUGACCAUUACCCCAACCAUCUGAUUGGGGGACAGAAUCCGGCUUAU
#=GR bac.SM-A55_84 SS :::::{{{-{{{{{[[[[---AAAA-[[[[[<<<<<_____>>>>><<<<<<<_______>>>>>>->((---(((((,,,,,,,,,,,,<<<<<<<<<<_____>>>>>>>>-->>,,,,,,,<<<<<<_______>>>>>><<<<<<<<<<____>>>>>>>>->>,)))--))))]]]]]]]]],,,((((------((((((,,<<<<<<<_____>>>>>>><<<<<<_aaaa>>>>>>,))))))-----)))),,,,,,<<<<<<<<____>>>>>>>>,,,,,,,,,,,,,,,,,<<<<<<<<<____>>>>>>>>>,,,,,,}}}}}}}}::
//
# STOCKHOLM 1.0

bac.C.diphtheriae         UGAGCCGGCUGGGCGAUCGCGACUUUGCGUACCACAUGCGAUGAACAUGGUGGCGCAAGGACGAGGAAAGUCCGGACUCCACAGAGCACGGUGAUUGUUAACAACAACCCGGGGUGACCCGCGGGCAAGUGCAACAGAAAGUAAACCGCCUAGAAUUUUUCUAGGUAAGGGUGAAACGGUGCGGUAAGAGCGCACCAGCGAGGUAGGUGACUACCUCGGCUAGGUAAACCCCACUGGGAGCAAGGCAUUAGGGCGUACCGUCGUUUCAGACGGUAUGUCUGCACGAACGCUUGAAGGCUGCUCGCCUGAGUUCGUGGGUAGCUGCUUGAGGCGGCCAGUGAUGGUUUCGUCCAGAUGGAUGAUCGCCGCUGAUCUCCGCUUGUCGGGGGUGAGUACAGAAUCCGGCUUAUAUGCUGGCUCAUUCG
#=GR bac.C.diphtheriae SS {{{{{{{{{{{{{{{{{{,<<<<<<<<<<<<<<<<<<_______>>>>>>>>->>>>>>>>>>,,,,BBB,BBBBB[[[[---AAAA-[[[[[<<<<<_____>>>>><<<<<____>>>>->((---(((((,,,,,,,,,,,,<<<<<<<<<<___>>>>>>>>-->>,,,,,,,<<<<<<_______>>>>>><<<<<<<<<<____>>>>>>>>->>,)))--))))]]]]]]]]],,,(((,,,,<<<<<<<<-<<<______>>>->>>>>>>>,,<<<<<<----<<<<<<_aaaa>>>>>>>>>>>>,,,,,))),,,,,,<<<<<<<<____>>>>>>->>,,,,,,,,,,}}}}}}}<<<<<<<<<<<_____>>>>>>>>>>>,,,,,,bbbbbbbb,}-}}}}}}}}}}::::
//
# STOCKHOLM 1.0

bac.N.albus         CACAGGACAGGGUGGUGGCUAACGGCCACCCGGGGUGACCCGCGGGACAGUGCCACAGAGAACAGACCGCCGCUACCCUCCAGGUAGCGGUAAGGGUGAAACGGUGGGGUAAGAGCCCACCAGUCCUCGUGGUGACACGAGGAGCUAGGUAAACCCCACCCGGAGCAAGACCAGACAGCGUACGACGGUGUUAGUUCACUGGGAGGGCGGUCCGCCCGAGUGCGCGGGUAGGUUGCUAGAGGCCAUCGGCAACGAUGGUCCGAGAUGGAUGGUCGCCGACU
#=GR bac.N.albus SS [---AAAA-[[[[[<<<<<_____>>>>><<<<<____>>>>->((---(((((,,,,,,,,,,,,<<<<<<<<<<<_____>>>>>>>>>-->>,,,,,,,<<<<<<_______>>>>>><<<<<<<<<<____>>>>>>>>->>,)))--))))]]]]]]::::::((((-----((((((,,<<<<<______>>>>>,,<<<<<_aaaa>>>>>,))))))-----))))::::::<<<<<<<<____>>>>>>>>:::::::::::::::::::::
//
# STOCKHOLM 1.0

bac.Fischerella-UTEX1829         GGGGAGGAAAGUCCGGGCUUCCGAAAGACCAAACUUGCUGGGUAACGCCCAGUGCGAGCGAUCGCGAGGAUAGUGCCACAGAAAAAUACCGCCUUCUUUCAGUGAACAGUGAACAGUUAUCAGUGAACAGUAAAUAACUGAUAACUGAUAACUGAUAACUGAUAACUGAAAAAGGGUAAGGGUGCAAAGGUGCGGUAAGGGCGCACCAGCAACACCGAGAGGUGUUGGCUCGGUAAACCCCGGUUGGAAGCAAGGCGAAUGGAACUAUGGUUGGUCUUUUACCAGUUCCACAUAUAAGAGCCGCUAGAGGCGUCUGGUAACAGCCGUCCCAGAUAGAUAACCGCCCUCUUAAUUUAAGAGAACAGAACCCGGCUUAC
#=GR bac.Fischerella-UTEX1829 SS ::::::::{{{-{{{{{AAAAA,{{{{{{{,[[[-[[<<<<<_____>>>>><<<<<____>>>>->((---(((((,,,,,,,,,,,<<<<<<<<<<<<<<<<<<<<<<<<<<<<<<<<<<<<<<<<<<<_____>>>>>>>>>>>>>>>>>>>>>>>>>>>>>>>>>>>>>>>>>-->>,,,,,,,<<<<<<_______>>>>>><<<<<<<<<____>>>>>>>->>,)))--))))]]]]]aaaaa,,,<<<-----<<<<<--<<<_>>>>>>>->>>>}}}}-----------}}},,,,,,<<<<<<<<____>>>>>>>>,,,,,,,,,,,,,,,,,<<<<<<___>>>>>>,,,,,,,}}}}}}}}::
//
# STOCKHOLM 1.0

eukarya.S.castellii         AGUUGGAACAGCGACGACUCCUACGACUUAGAGACCUGUUUACACAAGGAGGGUACCCUCCCUCAACCAACAGGUGGGAAAUUCGGUGAAACACAGUGGAAUCAUUCCUUCCAGCCUGGGCUCGCUUCCUUCGGGAAGCUAGGCUCAGGUCUUUCCGUGAGGACAGCCUAGCCGGGGACCGGUCUGCCUGGACGUUGUUAUCAGAAAUUCACACGGGUAACCGUGAUGGGAAAGCAACGAGUGUUUUAUUUGACGGGCUUCUGUUUACACAGUGGUCCAGUCUGUUGAGUGCAAUCGUAGGACAUGCCCUAGGGCUUGAACCCGAUACCGAUUACCGUCCUUGUCCCAACCCUC
#=GR eukarya.S.castellii SS :::{{{{{{{{{{{{{,,[[[[[[[,,,,,,,,<<<<<---------<<<<<____>>>>>--------->>>>>,,,,AAA,AAAAA,,,,,,,,((((((,,,,,,,,,,,,,,,,,,,,,,,,,,,,,,,,,,,,,,,,,,,,<<<-<<<<<<____>>>>>>>>>,<<<<<___>>>>>,,,,,,,,,<<<<<<<------------<<<<<____>>>>>------->>>>>>>,,,)))))),,,<<<<<<<<<<<<<____>>>>>>>>>>->>>,,,,,,,,,,,,,]]]]]]]<<<<<<____>>>>>>,,,,,,,aaaaaaaa,,}}}}}}}}}}}}}::::::
//
# STOCKHOLM 1.0

bac.A.laidlawii         GAGGAAAGUCCGGGCUAGCACACACCUUAUGGGUGUGUAGUGUUUGUGCUAAGGGAAAUCAUAACCUUAGGUAUGUUGUAUAAACAUAACGGCAAACUAGUUAUAGCUAAGGUGUUUCACUACGUUAUAACUUAAAUUAAAGUGCCACAGAGACGAAUCUAUUUAGAAAUAAAUAGAGUGAAACGCGGUAAACCCCUCAAGCUAGCAACCCAAAUUAGGUAGGGGCACAUGAUGUGUAGCAAUACAACAUCAUGCAAGAUUUGAAUCUUGAGAUUAAUAGUCACAAAAGAAGAAAUUCUUUACAGAACGCGGCUUA
#=GR bac.A.laidlawii SS :::::{{{-{{{{{{{{{{<<<<<<_______>>>>>>,,,,,[[[[[<<<<<<__________>>>>>><<<<<<<_____>>>>>>->((,,,,,,<<<<--------<<<<___>>>>------->>>>,,,,,,,,,<<<<<-----------<<<<<<<<____>>>>>>>>--------->>>-->>))]]]]]}}}}},,,<<<__________>>>,,,<<<<<<<_____________>>>>>>><<<<<<____>>>>>>,,,,,,,,,,,,,,,<<<<<<____>>>>>>,,,,,,}}}}}}}}:
//
# STOCKHOLM 1.0

bac.F.mortiferum         GAGGAAAGUCCGGGCUUCCAAGAGCAAGAGGGCAGCUAACGGCUGCUAAAGGAAACUUUAAGGAAAGCGCCACAGAAAAUAGACCGCCAUUUUGGUAAGGGUGAAAAGGUGGUGUAAGAGACCACCAGUUCUUUAGGAAACUAAAGAAGCUAGGUAAACCCCCUCUGGAGCAAGACUAAAUAGGAAAGGUUAAGGGUUGCUCGUCCAGCUUUCAGGGUAAGUUGCUUGAAAUUAUAAGAGAUUAUAAUUCUAGAUAAAUAAUUAACAUAUACAGAACCCGGCUUA
#=GR bac.F.mortiferum SS :::::{{{-{{{{{[[[[---AAAA-[[[[[<<<<<_____>>>>><<<<<____>>>>->((---(((((,,,,,,,,,,,,<<<<<<___>>>>-->>,,,,,,,<<<<<<_______>>>>>><<<<<<<<<<____>>>>>>>>->>,)))--))))]]]]]]]]],,,<<<<------<<<<<-----<<<<_aaaa>>>>-->>>>>------>>>>,,,,,,<<<<<<<<____>>>>>>>>,,,,,,,,,,,,,,,,,,,,,,,,,,,}}}}}}}}:
//
