# Supplementary material for: What does it take to learn the rules of RNA base pairing? A lot less than you may think
Source: bioRxiv. 2025 Aug 2:2025.07.31.668042. Preprint. [Version 1] doi: 10.1101/2025.07.31.668042 (PMC12324431; doi:10.1101/2025.07.31.668042)
Supplement: Supplement 1 [file media-1.gz › supplemental_material/data/trna1415_annote_1of2.fa]

>DC4300
GGCUAGGUAACAUAAUGGAAAUGUAUCGGACUGCAAAUCCUGGAAUGACGGUUCGACCCC
GUCCUUGGCCU
>DH0260
GUGGCUAUAUCAUAAUUGGUUAAUGGUCCUGAUUGUGAAUCAGGCCUAUGUGGAUUCGAA
UUCCACUAGCCACCCCA
>DL0440
GCAGGGAUAGCCAAGUUUGGCCAACGGCGCAGCGUUCAGGGCGCUGUCCCGUAGGGGUCC
GCAGGUUCAAAUCCUGCUCCCUGCA
>DK4050
GAGAAUAUUGUUUAAUGGUAAAACAGUUGCCUUUUAAGCAUCCCAUGUUUGGUUCGAUUC
CAACUAUUCUUA
>DS3960
GGAAAAGUUGCCAUAGGUAAGGUAAGAUAUUUGCUAAAUAUUGUGUUUAAGCACCUAGGU
GUUCGAGUCACCUCUUUUCCG
>DC1260
GGCACUAUAGCCAAGGUGGCUAAGGCAUGGGACUGCAACUCCCCGAUCGUCGGUUCGAAU
CCGACUAGUGCCUCCA
>DD5360
GAGGUGUUAGUAAAACAUUAUAUAAUUUUGUCAAAGUUAAGUUACAAGUGAAAGUCCUGU
ACACCUCA
>DL1544
GCGGGUGUGGCGGAAUUGGCAGACGCGCUAGACUUAGGAUCUAGUGUCUUUAUGACGUGG
GGGUUCAAGUCCCUUCACCCGCA
>DS4241
GGAUGGAUGUCUGAGCGGUUGAAAGAGUCGGUCUUGAAAACCGAAGUAUUUCUAGGAAUA
CCGGGGGUUCGAAUCCCUCUCCAUCCG
>DL3400
GGGGAUAUGGCGAAAUCGGUAGACGCUACGGACUUAAAAUCCGUCGACUUUAUAAGUCGU
GAGGGUUCAAGUCCCUCUAUCCCCA
>DG2701
GCGAGCGUAGUUCAAUGGUAAAACAUCUCCUUGCCAAGGAGAAGAUACGGGUUCGAUUCC
CGCCGCUCGCC
>DI5160
GGAAGCGUGCCUGAAAGUUAAGGACCUCCUUGAUAGGGAGGCUUAUAGGGGUUCAAACCC
CCUCACUUCCU
>DG1200
GCGAGUAUAGUUUAGUGGUAGAACAUCAGUCUUCCAAGCUGAUCGUGUCGGUUCGAUUCC
GAUUACUCGCUCCA
>DW2920
GCGCUCUUAGUUCAGUUCGGUAGAACGUGGGUCUCCAAAACCCGAUGUCGUAGGUUCAAA
UCCUACAGAGCGUG
>DH5100
GUAGAUUUAGUUUAACCAAGACAUUAGAUUGUGAUUCUAAAAAUAGAGGUUAAACCCCUC
UAAUCCACC
>DC6280
GCUCGUAUGGCGCAGUGGUAGCGCAGCAGAUUGCAAAUCUGUUGGUCCUUAGUUCGAUCC
UGAGUGCGAGCU
>DP8041
GGCUCGUUGGUCUAGGGGUAUGAUUCUCGCUUCGGGUGCGAGAGGUCCCGGGUUCAAAUC
CCGGACGAGCCC
>DT2921
GCCCUUUUAACUCAGUGGUAGAGUAACGCCAUGGUAAGGCGUAAGUCAUCGGUUCAAAUC
CGAUAAGGGGCU
>DM3280
ACCUACUUAACUCAGCGGUUAGAGUAUUGCUUUCAUACGGCGGGAGUCAUUGGUUCAAAU
CCAAUAGUAGGUA
>DS4760
AGUUAAUUAGCUUAAGAAAAGCAAAUGUUUUGAAAACAUAAGAAAAGAAGUUCAAUUCUU
CUAUUAACUU
>DY5280
GGUAAAAUGGCUGAGUAAGCAUUAGACUGUAAAUCUAAAGACAGGGGUUGAGCCCCCUUU
UUACCA
>DX0860
GGGCCCGUAGCUUAGCCCGGUAGAGCGCCCGGCUCAUAACCGGGUGGUCCGGGGUUCAAG
UCCCCGCGGGCCCA
>DM1750
GGCUACGUAGCUCAGUUGGUUAGAGCACAUCACUCAUAAUGAUGGGGUCACAGGUUCGAA
UCCCGUCGUAGCCACCA
>DX3880
AGCGGGUUGAUGUAAUAGUAACAUAUAUGGCUCAUGCCCAUAAUAUUUAGGUGCAACUCC
UAAAUCCGCUA
>DT1821
GCUCAUGUAGCUCAGUUGGUAGAGCACACCCUUGGUAAGGGUGAGGUCAGCGGUUCAAAU
CCGCUCAUGAGCUCCA
>DF4700
GAUACGGUAGCUUAAUUAAAGCGUCUCAUUGAAAAUGAGGAAGAUGGUACUUUAGUACCU
UGUGUCA
>DS2640
GGAGAGAUGGCUGAGUGGUUGAUAGCUCCGGUCUUGAAAACCGGUAUAGUUCUAGGAACU
AUCGAGGGUUCGAAUCCCUCUCUCUCCU
>DN1350
UCCUCGGUAGCUCAAUUGGCAGAGCAGCCGGCUGUUAACCGGCAGGUUACUGGUUCGAGU
CCAGUCCGGGGAG
>DQ0260
UGGGGAUUAGCUUAGCUUGGCCUAAAGCUUCGGCCUUUGAAGUCGAGAUCAUUGGUUCAA
AUCCAAUAUCCCCUGCCA
>DM1541
GGCGGUGUAGCUCAGCUGGCUAGAGCGUACGGUUCAUACCCGUGAGGUNGGGGGUUCGAU
CCCCUCCGCCGCUACCA
>DN4880
UUAAUUGAAGCCAAAAAGAGGCGUAUCACUGUUAAUGAUAUAAUUGAGUAUAAACUCCAA
UUAAG
>DE1340
GCCCCCGUUGUGUAGCGGCCUAGCACGCCGCCCUCUCAAGGCGGUAGCGCCGGUUCGAAU
CCGGUCGGGGGUA
>DE1500
NNCCCGUUGGUCAAGUGGUUAAGACACCGCCCUUUCACGGCGGUAACAUGGGUUCAAAUC
CCGUACGGGUNN
>DL4360
GGGUGUAUAGCUCAGUUGGUAGAGCAGUGGGCUUUUAACCUACUGGUCGCAGGUUCAAGU
CCUGCUAUACCCA
>DH5680
GUAAAUAUAGUUUAAAAAAACACUAGAUUGUGAAUCCAGAAAUAGAAGCUCAAACCUUCU
UAUUUACC
>DS6240
GUCAGCAUGGCAGAGUGGUCUAAUGCGUUAGACUUGAAAUCUAAUUCCUUCGGGAGCGUA
GGUUCGAACCCUACUGCUGACG
>DH5000
ACCAAAGUAGUUUAAAAAAAACAUUAAUUUGUGGCAUUAGAAUUACCAGUUAAAACCUGG
UCUCUGGUC
>DP9161
GGCUCGUUGGUCUAGGGGUAUGAUUCUCGCUUAGGGUGCGAGAGGUCCUGGGUUCAAAUC
CCGGACGAGCCC
>DR7740
GGUCCUGUGGCGCAAUGGAUAACGCGUCUGACUACGGAUCAGAAGAUUCCAGGUUCGACU
CCUGGCAGGAUCG
>DA5080
GUGGUUUUAGUUUAAUUGAAAAACGUUUGCUUUGCAAGCAAAAGUUCUAAGUUAAAGUCU
UAGAAGCUACA
>DW4620
AGUGAUCUAGGUUAUUUUGGACUGUCUGUUUUCAAAACAGGAGGUGGCUUUGGUCGGUUG
CUG
>DR6161
GCCCGUUUAGCAAAGUUGGAAUUGCGGCAGCCUUCUAAGCUGCAGGUCGUGGGAUCGAGA
CCCACAAUGGGUG
>DY3360
GGGUCGAUGCCCGAGCGGUUAAUGGGGACGGACUGUAAAUUCGUUGGCAAUAUGUCUACG
CUGGUUCAAAUCCAGCUCGGCCCA
>DH3800
GGUGGAUAUAGCUCAAUCGGUAGAGCGUUAGAUUGUGGAUCUAAAGGUCGCGGGUUCGAU
UCCUGCUAUUUACC
>DS2701
GGAGAGAUGGCCGAGCGGUUCAAGGCGUAGCAUUGGAACUGCUAUGUAGACUUUUGUUUA
CCGAGGGUUCGAAUCCCUCUCUUUCCG
>DE9162
UCGCUGGUGGUCUAGUGGUUAGGAUUCGGCGCUCUCACCGCCGCGGCCCGGGUUCGAUUC
CCGGUCAGGGAA
>DT5040
ACCUUGAAGGCUCAAUAGUUAGAGCGCCAAGUCUUGUAAACUUGGAGAGAGGGUUAAAGU
CCCUCUCAAGGCU
>DR3920
UUCUCAUUAGCUCAAAGGAAGAGCAGGAUACUUCUAAUAUUCCGAUUUUAGUUCGAAUCU
AAAAUGAGAAU
>DL1661
GCGGGAGUGGCGAAAUUGGUAGACGCACCAGAUUUAGGUUCUGGCGCCGCAAGGUGUGCG
AGUUCAAGUCUCGCCUCCCGCACCA
>DP4060
CAGAUUGUCUCGUAAUUGGUUAUCGAGCCUACAUUGGGUGUAGGAUUUUGAGGGUUCAAG
UCCUUCCAAUCUGA
>DD9160
UCCUCGUUAGUAUAGUGGUGAGUAUCCCCGCCUGUCACGCGGGAGACCGGGGUUCGAUUC
CCCGACGGGGAG
>DA2521
GGGGGUAUAGCUCAGUUGGUAGAGCGCUGCCUUUGCAAGGCAGAUGUCAGCGGUUCGAGU
CCGCUUUAUCUCCA
>DP5320
CAAGAAGUAGUUUAAUUAGAAUACCAGCUUUGGGUGCUGGUGGUGGGGAGUAGCUCCUUC
UUCUUGA
>DS3881
GGGAAAGUUUCCAUGGGUAGGGUAAGAUAUUUGCUAAAUAUUGUGCGUUUGCACAUAGAU
GUUCGAAUCAUCUCUUUCCCG
>DK3880
GAGACUUUAGUUUAAUGGUAAAACAUAUGACUUUUAAUCAUUCUACUAUAGGUUCGAGUC
CUAUAAGUCUUA
>DZ8040
GCCCGGAUGACCCUCAGUGGUCUGGGGUGCAGGCUUCAAACCUGUAGCUGUCUAGCGACA
GAGUGGUUCAAUUCCACCUUUCGGGCG
>DI2400
GGGCUAUUAGCUCAGUUGGUUAGAGCGCACCCCUGAUAAGGGUGAGGCCCCUGGUUCGAA
UCCAGGAUGGCCCA
>DQ5320
UAGGAUAAGGUGUUUAGGUGCACGGAGAAAUUUUGAAUUCUUAAGUGUAGGUUCAAUUCC
UAUUGUCCUAG
>DP2920
AGGGAUGUGGCGCAGCUUGGUAGCGCGUUUGUUUUGGGUACAAAAUGUCACAGGUUCAAA
UCCUGUCAUCCCUA
>DT2720
GCCCACUUAGCUCAGAGGUUAGAGCAUCGCAUUUGUAAUGGGAGGGUCAUCGGUUCAAAU
CCGAUAGUCGGCU
>DN3960
GCCCCUAUAGCUCAAUGGUAGAGCAUAAUACUGUUAAUAUUAUGAUAGAUGUUCGAUUCA
UCUUGGGGGCU
>DP5220
CAGAGAGUAGUUUAUUUGAAAAUACCAGCUUUGGGAGCUGGAGAUGGAGGUUUGAGCCCU
CCUUUUCUGA
>DI5120
GGAAAUGUGCCCGAAAGUAGGGAUCACUUUGAUAGAGUGAAAUAUAUGGGUUCAAACCCC
AUCAUCUCCU
>DC4000
GGAGAUGUUGUUUUAAGGUUAAACUAUUAGAUUGCAAAUCUACUUAUUAAGAGUUCGAUU
CUCUUCAUCUCUU
>DL2702
GCCUUGAUGGUGAAAUGGUAGACACGCGAGACUCAAAAUCUCGUGCUAAAGAGCGUGGAG
GUUCGAGUCCUCUUCAAGGCA
>DM4701
GGUAAAGUGGUCUAAUAUUAGGAUAUAGGGCUCAUGCCCCUAAGGCGCCACGCGUAAUGG
CCUUUAUCU
>DG1541
GCGGAAGUAGUUCAGUGGGAGAACACCACCUUGCCAAGGUGGGGGUCGCGGGUUCGAAUC
CCGUCUUCCGCUCCA
>DP7740
GGCUCAAUGGUCUAGGGGUAUGAUUCUCGCUUUGGGUGCGAGAGGUCCCGGGUUCAAAUC
CCGGUUGAGCCC
>DM4000
GCUUGUAUAGUUUAAUUGGUUAAAACAUUUGUCUCAUAAAUAAAUAAUGUAAGGUUCAAU
UCCUUCUACAAGUA
>DK4700
UAAGCUAAAGCUUUGAAGAAGCGUUAAACUUUUAAUUUAAUGAACUUGUAUAAUGCGCAA
GUAGCUUUU
>DV2720
AGGGCUAUAGCUCAGUUCGGUAGAGCAACUCGUUUACACCGAGAAGGUCUACGGUUCGAA
UCCGUAUAGCCCUA
>DS0680
GCCGGGGUGGCCCAGCCUGGUAGGGCGUCGGCCUGCUAAGCCGAUGAUCCGUUAAGGAUC
GCGCGGGUUCAAAUCCCGUCCCCGGCG
>DM6160
AGCUUCUUAACUCAGGGGUAGAGUGCGAGGCCCAUAACCUCGAGGUCCUAGGAUCGAAAC
CUAGAGAAGCUA
>DS6742
GUGGACGUGCCGGAGUGGUUAUCGGGAAUGACUAGAAAUCAUGGAGGCUUUGCCCGCGCA
CGUUUGAAUCUUGCCGUUUACG
>DD5281
GAGAUAUUAGUAAAAUAAUUACAUAACCUUGUCAAGGUUAAGUUAUAGACCUAAGCUCUA
UAUAUCUUA
>DY4440
GGGAGAGUGGCCGAGCGGUCAAAAGCGACAGACUGUAAAUCUGUUGAAGGUUUUCUACGU
AGGUUCGAAUCCUGCCUCUCCCA
>DI2701
GGGCUAUUAGCUCAGUGGUAGAGCGCGCCCCUGAUAAGGGCGAGGUCUCUGGUUCAAGUC
CAGGAUGGCCCA
>DR6281
GCUCGCGUGGCGUAAUGGCAACGCGUCUGACUUCUAAUCAGAAGAUUAUGGGUUCGACCC
CCAUCGUGAGUG
>DT6160
GGCUCCUUAGCAUAGUGGUAUUGCGUUUCCCUAGUAAGGAAGAGGUCAUGAGUUCGAUCC
UCAUAGGAGCCU
>DE0660
GCUCCGGUGGUGUAGUCCGGCCAAUCAUGCUGGCCUUUCGAGCCAGCGACUCGGGUUCAA
AUCCCGGCCGGAGCA
>DL1664
GCCCGGAUGGUGGAAUCGGUAGACACAAGGGAUUUAAAAUCCCUCGGCGUUCGCGCUGUG
CGGGUUCAAGUCCCGCUCCGGGUACCA
>DT1660
GCUGAUAUGGCUCAGUUGGUAGAGCGCACCCUUGGUAGGGGUGGGGUCCCCAGUUCGACU
CUGGGUAUCAGCACCA
>DY7921
CCUUCGAUAGCUCAGCUGGUAGAGCGGAGGACUGUAGAUCCUUAGGUCGCUGGUUCAAUU
CCGGCUCGAAGGA
>DH6320
GCUCACAUGGUCCAGUGGUUAAGACUCAUCGUUGUGGCCGAUGCGACCCAGGUUCGAUUC
CUGGUGUGGGCA
>DP5880
CAGAGAAUAGUUUAAAUUAGAAUCUUAGCUUUGGGUGCUAAUGGUGGAGUUAAAGACUUU
UUCUCUGA
>DW8040
GACCUCGUGGCGCAACGGUAGCGCGUCUGACUCCAGAUCAGAAGGCUGCGUGUUCGAAUC
ACGUCGGGGUCA
>DL0860
GCGGGGGUGCCCGAGCAAGGUCAAAGGGGUCGGGCUCAGGCCCCGAUGGUGUAGGCCUGC
GUGGGUUCAAAUCCCACCCCCCGCA
>DA2720
GGGGAUAUAGCUCAGUUGGUAGAGCUCCGCUCUUGCAUGGCGGAUGUCAGCGGUUCGAGU
CCGCUUAUCUCCA
>DS2521
GGAGAGGUGUCUGAGUGGUUUAAAGUACUGGUCUUGAAAACCAGCGUAGUUUUUGCUACC
GAGGGUUCGAAUCCCUCCUUCUCCG
>DR2701
GGGCCUGUAGCUCAGAGGAUUAGAGCACGUGGCUACGAACCACGGUGUCGGGGGUUCGAA
UCCCUCCUCGCCCA
>DT1541
GCCGGUGUAGCUCAAUUGGUAGAGCAACUGACUUGUAAUCAGUAGGUUGGGGGUUCAAGU
CCUCUUGCCGGCA
>DC1230
GCAUCCAUAGCUCAGUUGGUAGAGCAACAGACUCUUAAUCUGUGGGUCCACGGUUCGAGC
CCGUGUGGGUGUACCA
>DC0380
GCCAAGGUGGCAGAGUUCGGCCUAACGCGGCGGCCUGCAGAGCCGCUCAUCGCCGGUUCA
AAUCCGGCCCUUGGCU
>DV9991
GUUUCCGUAGUGUAGUGGUUAUCACGUUCGCCUCACACGCGAAAGGUCCCCGGUUCGAAA
CCGGGCGGAAACA
>DI3080
GCAUCCAUGGCUGAAUGGUUAAAGCGCCCAACUCAUAAUUGGUAAAUUUGCGGGUUCAAU
UCCUGCUGGAUGCA
>DX5880
AGUAAGGUCAGCUAAAUAAGCUAUCGGGCCCAUACCCCGAAAAUGUUGGUUAUACCCUUC
CCGUACUA
>DK4620
CUGGGGGUAGCUUAAGAUUAAAGUUUGGAAUUCUUACUUCUAAGAUAUCUGGUUUGGAUU
CUUCAGG
>DP8101
GGCUCGUUGGUCUAGGGGUAUGAUUCUCGCUUAGGGUGCGAGAGGUCCCGGGUUCAAAUC
CCGGACGAGCCC
>DY4080
GGAGGGAUUUCCAAUGUUGGUAAUUGGAGUUGAGCUGUAAACUCAAUGAUUAUAUAUCUU
CAUAGGUUCAAUUCCUAUUCCCUUCA
>DM2600
ACCUACUUAACUCAGUGGUUUAGAGUAUCGCUUUCAUACGGCGAGAGUCAUUGGUUCAAA
UCCAAUAGUAGGUA
>DQ5080
UAAGGAUUAGUUUAAUUGGAAAAACGAAGAGCUUUGACUUCUUCUGCUUGGGUCCAUUCC
CCACUCCUUAA
>DV4070
GGAAAAUUGAUCAUCGGCAAGAUAAGUUAUUUACUAAAUAAUAGGAUUUAAUAACCUGGU
GAGUUCGAAUCUCACAUUUUCCG
>DT7740
GGCGCCGUGGCUUAGUUGGUUAAAGCGCCUGUCUAGUAAACAGGAGAUCGUGAGUUCGAA
UCUCGCCGGGGCCU
>DP1660
CGGCGAGUAGCGCAGCUUGGUAGCGCAACUGGUUUGGGACCAGUGGGUCGGAGGUUCGAA
UCCUCUCUCGCCGACCA
>DR1180
GCGCCCGUAGAUCAAUUGGAUAGAUCGCUUGACUACGGAUCAAAAGGUUGGGGGUUCGAG
UCCCUCCGGGCGCACCA
>DC4080
GGAGGUGUUGUUUAAAGGUUAAGCUAUUAGAUUGCAGAUCUACUUAUUAAGAGUUCGAUU
CUCUUCAUCUCUU
>DK1350
GCGCCGCUAGCUCAGUUGGUUAGAGCAGCUGACUCUUAAUCAGCGGGUCCGGGGUUCGAG
UCCCUGGCGGCGCA
>DI4320
GGGCUUAUAGUUUAAUUGGUUGAAACGUACCGCUCAUAACGGUGAUAUUGUAGGUUCGAG
CCCUACUAAGCCUACCA
>DA0940
GGGCCGGUAGCUCAGCCUGGGAGAGCGUCGGCUUUGCAAGCCGAAGGCCCCGGGUUCGAA
UCCCGGCCGGUCCACCA
>DD2680
GGGAUUGUAGUUCAAUUGGUCAGAGCACCGCCCUGUCAAGGCGGAAGCUGCGGGUUCGAG
CCCCGUCAGUCCCG
>DI5360
AGAAAUAUGUCUGACAAAAGAGUUACUUUGAUAGAGUAAAUAAUAGAGCUUCAAACCCUC
UUAUUUCUA
>DA2590
GGGGGUAUAGCUCAGUUGGUAGAGCGCUGCCUUUGCAAGGCAGUGGUCAGCGGUUCGAGU
CCGCUUACCUCCA
>DF5950
GUUAAUGUAGCUUAAACUAAAGCAAGGCACUGAAAAUGCCUAGAUGGGUAUUUAACUCCA
UAAACA
>DY1540
GGAGGGGUAGCGAAGUGGCUAAACGCGGCGGACUGUAAAUCCGCUCCCUCAGGGUUCGGC
AGUUCGAAUCUGCCCCCCUCCACCA
>DT9990
GGCUCCAUAGCUCAGGGGUUAGAGCACUGGUCUUGUAAACCAGGGGUCGCGAGUUCAAUU
CUCGCUGGGGCUU
>DV3240
AGGGAUAUAACUCAGCGGUAGAGUGUCACCUUGACGUGGUGGAAGUCAUCAGUUCGAGCC
UGAUUAUCCCUA
>DS4000
GGAAAAUUAACUAUAGGUAAAGUGGAUUAUUUGCUAAGUAAUUGAAUUGUAAAUUCUUAU
GAGUUCGAAUCUCAUAUUUUCCG
>DE3280
GCCCCCAUCGUCUAGCGGUUCAGGACAUCUCUCUUUCAAGGAGACAACGGGGAUUCGACU
UCCCCUGGGGGUA
>DL4921
ACUAUUUUGGCAGAUUAGUGCAAUAAAUUUAGAAUUUAUAUAUGUAAUUUUUAUUACAAA
UAGUA
>DP9990
GGCUCGUUGGUCUAGGGGUAUGAUUCUCGCUUAGGGUGCGAGAGGUCCCGGGUUCAAAUC
CCGGACGAGCCC
>DD3200
GGGAUUGUAGUUCAAUUGGUCAGAGCACCGCCCUGUCAAGGCGGAAGCUGCGGGUUCGAG
UCCCGUCAGUCCCG
>DE5280
GUUUCUAUAGUUGAAUUACAACGAUGAUUUUUCAUGUCAUUAGUCACAGUUAAAUGCCGU
GUAGAAAUA
>DG0260
GCGGUUAAGCACACGGGUUGUGUCGCAGGCCUUCCAAGCCUCGCUGAGUAGGGUUCGAUU
CCCUCUAGCCGCUCCA
>DH3360
GCGGAUGUAGCCAAGUGGAUCAAGGCAGUGGAUUGUGAAUCCACCAUGCGCGGGUUCAAU
UCCCGUCGUUCGCC
>DR4500
GUGCUUGUAGCUCAAUUGGAUAGAGCACCAAACUACGGAUUUGGGGGUUGAGAGUUCAAA
UCUUUCCAAGCAUG
>DY5320
GGUAAAAUGGCUGAGUAAGCAUUAGACUGUAAAUCUAAACACAGAGGUUUAAAUCCUCUU
UUUACCA
>DV4800
CAAUUUAAAGCUUAAUUAGUAAAGUAUUUCAUUUACAUUGAAAAGAAAUUUGUGCAAAUC
AAUUUAAAUUGA
>DN6050
UCCUCCCUGGCGCAGUCGGCAGCGCGUUAGGCUGUUAACCUACAGGUCGUUGGUUCGAAU
CCAACGGGAGGAG
>DA0620
GGGCCCGUAGCUCAGACUGGGAGAGCGCCGCCCUUGCAAGGCGGAGGCCCCGGGUUCAAA
UCCCGGUGGGUCCA
>DF5970
GUUCAUGUAGCUUAAAACCAAAGCAAGGCAUUGAAAAUGCCUAGAUGAGUAUAUUAACUC
CAUAAACA
>DI3280
GCAUCCAUGGCUGAAUGGUUAAAGCGCCCAACUCAUAAUUGGCGAAUUCGUAGGUUCAAU
UCCUACUGGAUGCA
>DP2600
CGGAGUAUAGUNNNNUUNGGUAGUGUAUCAUCUUGGGGUGAUGAAAGUCGUGGGUUCAAA
UCCCGCUACUCAAA
>DR7741
GACCGUGUGGCCUAAUGGAUAAGGCGUCGGACUUCGGAUCCGAAGAUUGCAGGUUCGAAU
CCUGUCACGGUCG
>DP1180
CGGGAAGUGGCUCAGUUUGGUAGAGCAUUCGGUUUGGGACCGAAGGGUCGCAGGUUCAAA
UCCUGUCUUCCCGACCA
>DK1660
GGGUCGUUAGCUCAGUUGGUAGAGCAGUUGACUUUUAAUCAAUUGGUCGCAGGUUCGAAU
CCUGCACGACCCACCA
>DD6900
GUCGUUGUAGUAUAGUGGUAAGUAUUCCCGCCUGUCACGCGGGUGACCCGGGUUCGAUCC
CCGGCAACGGCG
>DL5221
GCUAGCGUGGCAGAGCUCGGCAAAUGCAAAAGGCUUAAGCCCUUUAUCCAGAGGUUCAAA
UCCUCUCCCUAGCU
>DA6320
GGGCAUGUGGUGUAGAUGGUUAUCACGCUUCCUUAGCAUGGAAGAGGUCCCAGAUUCGAG
UUCUGGCUUGUCCA
>DL4760
ACUAUUUUGGCAGAUAAGUGCAAUGAAUUUAGAAUUCAUUUAUGUAGAUUUUUUUCUACA
AAUAGUA
>DW5220
AGAAACUUAGGAUUAACUGUCACCAAACCAAAGGCCUUCAAAGCCUUAAAUAAGAGUUAA
ACUCUCUUAGUUUCUG
>DN6280
GACUCCAUGGCCAAGUUGGUUAAGGCGUGCGACUGUUAAUCGCAAGAUCGUGAGUUCAAC
CCUCACUGGGGUCG
>DR6160
GGGACUAUAGUUUAGUUGGAUAUAACGACCGGCUACGAACCGGUAGGUCUCAGGUUCGAC
CCCUGAUGGUCUCG
>DN5360
UAGAUUGAAGCCAGUUAGCUAGGGUGUUUAGCUGUUAACUAAAGUUUCGUGGGGGUGGAG
CCCACCAGUCUAG
>DK5320
CACUAUGAAGCUAAGAGCGUUAACCUUUUAAGUUAAAGUUAGAGACCUUAAAAUCUCCAU
AGUGA
>DG2520
GCAGAUGUAGCUCAGUGGUAGAGCGCAACCUUGCCAAGGUUGAUGCCAUGGGUUCGAGUC
CCAUUAUCUGCU
>DL5220
ACUUUUAAAGGAUAAGAGCAAUCCGUUGGUCUUAGGAACCACCUAUCUUGGUGCAAAUCC
AAGUAAAAGUA
>DS2722
GGAGAGAUGGCUGAGUGGACUAAAGCGGCGGAUUGCUAAUCCGUUGUACAAUUUUUUUGU
ACCGAGGGUUCGAAUCCCUCUCUUUCCG
>DS4481
GGAUGGAUGUCUGAGCGGUUGAAAGAGUCGGUCUUGAAAACCGAAGUAUUGAUAGGAAUA
CCGGGGGUUCGAAUCCCUCUCCAUCCG
>DL5320
ACUUUUAUAGGAUAAUAGUAAUCCAUUGGUCUUAGGAACCAAAAACCUUGGUGCAAAUCC
AAAUAAAAGUA
>DR1663
GCAUCCGUAGCUCAGCUGGAUAGAGUACUCGGCUACGAACCGAGCGGUCGGAGGUUCGAA
UCCUCCCGGAUGCACCA
>DD5280
GAGAUAUUAGUAAAAUAAUUACAUAACCUUGUCAAGGUUAAGUUAUAGACUUAAAUCUAU
AUAUCUUA
>DK5281
CAUUGCGAAGCUUAGAGCGUUAACCUUUUAAGUUAAAGUUAGAGACAACAAAUCUCCACA
AUGA
>DY5000
GAUUGGGUGGCAGAUAGGGAUGCACUAGAUUGUAAAUCUAGGUAGGAAGGUUCAAGUCCU
UUCCUGGUCA
>DK2580
GGGUUGCUAACUCAAUGGUAGAGUACUCGGCUUUUAACCGAUUAGUUCCGGGUUCGAGUC
CCGGGCAACCCA
>DE8100
UCCCUGGUGGUCUAGUGGUUAGGAUUCGGCGCUCUCACCGCCGCGGCCCGGGUUCGAUUC
UCGGUCAGGGAA
>DT1581
GCUCGCGUAGCUCAGCAGGUAGAGCACACCCUUGGUAAGGGUGAGGUCGCCGGUUCGAGC
CCGGCCGCGAGCUCCA
>DF6200
GCGGGUUUAGCUCAGUUGGGAGAGCGUCAGACUGAAGAUCUGAAGGUCGUGUGUUCGAUC
CACACAAACCGCA
>DI6320
GGUCGCAUAUGUAGUCGGUUAUCAUGUCGAUCUAAUAAGUCGAAUGUCGCCGGUUCGAAC
CCGGCUGUGACCA
>DV5910
CAAGAUAUAGCUUAAACAAAGCAUCUAGUUUACACCUAGAAGAUUUCACAUACGAUGAAU
GUCUUGA
>DD3280
GGGAUUGUAGUUCAAUUGGUUAGAGCACCGCCCUGUCAAGGCGGAAGCUGCGGGUUCGAG
CCCCGUCAGUCCCG
>DG2680
GCGAGCGUAGUUCAAUGGUAAAAUAUCUCCUUGCCAAGGAGAAGAUACGGGUUCGAUUCC
CGCCGCUCGCC
>DQ5120
UAGGAAGUGGUAUAGGGGAGUACGGAGGGUUUUGAUCUCUCAGGUGCAGGUUCAAUUCCU
GUCUUUCUAA
>DS4442
GGAGAGAUGGCCGAGUGGUUCAAGGCGUAGCAUUGGAACUGCUAUGUAGGCUUUUGUUUA
CCGAGGGUUCGAAUCCCUCUCUUUCCG
>DL2521
GCCUUCGUGGUGAAAUGGUAGACACUCAUGACUUAAAAUCAUGUGCUUAUAAAGCGUACC
GGUUCAACUCCGGUCGAAGGUA
>DN1660
UCCUCUGUAGUUCAGUCGGUAGAACGGCGGACUGUUAAUCCGUAUGUCACUGGUUCGAGU
CCAGUCAGAGGAGCCA
>DG2600
GCGGGUAUAGUUUAAUGGUAAAAUUCCUCCUUGCCAAGGAGAAUAUGCGGGUUCGAUUCC
CGCUACCCGCC
>DE2180
GCCCCAUCGUCUAGAGGCCUAGGACACCUCCCUUUCACGGAGGCGACGGGGAUUCGAAUU
CCCCUGGGGGUA
>DQ6160
GGUUUUAUAGUGUAAUUGGUUAGCACCCAGGACUUUGAAUCCUGUAAUCUGAGUUCGAGU
CUCAGUAGAACCA
>DP5090
CAGAGAAUAGUUUAAUGUAGAAUCUUAGCUUUGGGAGUUAAGGGUGAGAGUUGAAUUCUC
UUUUCUCUGA
>DG5000
GUUUCAUGAGUAUAGCAGUACAUUCGGCUUCCAACCGAAAGGUUUUUGUAAACAACCAAA
AAUGAAAUA
>DA6160
GGGGAAGUAGCUCAGAUGGUAGAGCGCUCGCUUAGCAUGCGAGAGGUAAAGGGUUCGAUA
CCCUUCUUCCUCA
>DL2922
GCCUUGGUGGUGAAAUGGUAGACACGCGAGACUCAAAAUCUCGUGCUAAAUAGCGUGGAG
GUUCGAGUCCUCUUCAAGGCA
>DY0740
CCCGCGAUAGUUCAGACUGGUAGAACGGCGGACUGUAGAUCCGCAUGUCGCUGGUUCAAA
UCCGGCUCGCGGGA
>DT5090
GCCCUAGUAGCUUAGACAUCAAAGCACCGGUCUUGUAAACCGAAGAUCGAAGGUUAAAAU
CCUUCCUAGCGCC
>DI1620
GGGCCUAUAGCUCAGCUGGCUAGAGCACACGCCUGAUAAGCGUGAGGUCAGUGGUUCGAG
UCCACUUGGGCCCACCA
>DN9990
GUCUCUGUGGCGCAAUGGGUUAGCGCGUUCGGCUGUUAACCGAAAGGUUGGUGGUUCGAG
CCCAUCCAGGGACG
>DI1860
GGGCCUAUAGCUCAGCUGGUUAGAGUGCACCCCUGAUAAGGGUGAGGUCACAAGUUCAAG
UCUUGUUAGGCCCACCA
>DK6052
GCCCUUCUAGCUCAGUCGGUAGAGCGCACGGCUCUUAACCGUGUGGUCGUGGGUUCGAGC
CCCACGGGGGGUG
>DS2480
GGAGUGAUGUCUGAGUGGCCGAAAGAGCUCGAUUGCUAAUCGAGUAUACAGCUUCCUGUA
CCGAGGGUUCGAAUCCCUCUCACUCCG
>DY6050
CCUUCUGUAGCUCAAUUGGUAGAGCAUGUGACUGUAGAGUAUGCGGGUAUCACAGGGUCG
CUGGUUCGAUUCCGGCCGGAAGG
>DI1540
GGGCCUGUAGCUCAGCUGGUUAGAGCGCACGCCUGAUAAGCGUGAGGUCGGUGGUUCGAG
UCCACUCAGGCCCACCA
>DS2920
GGAGAGAUGGCUGAGUGGACUAAAGCGGCGGAUUGCUAAUCCGUUGUACGAGUUAAUCGU
ACCGAGGGUUCGAAUCCCUCUCUUUCCG
>DS1664
GGUGAGGUGUCCGAGUGGCUGAAGGAGCACGCCUGGAAAGUGUGUAUACGGCAACGUAUC
GGGGGUUCGAAUCCCCCCCUCACCGCCA
>DW1250
AGGGGUAUAGUUCAAUCGGUAGAACACCGGACUUCAAAUCCGGGUGUUGUGGGUUCAAGU
CCUGCUACCCCUGCCA
>DE5080
GCCCCUAUAGUUGAAACACAACCAAGAGCUUUUCACGCUCUUAAGUUUGAGUUAAAAUCU
CAAUAGGAGCU
>DE5360
GUUCUUGUAGUUGAAUGACAACGAUGGUUUUUCAUAUCAUUAGUCAUGGUUAGAUUCCAU
GUAAGAAUA
>DT2640
GCCCUUUUAACUCAGUGGUAGAGUAAUGCCAUGGUAAGGCAUAAGUCAUCGGUUCAAAUC
CGAUAAAGGGCU
>DC4980
GGUUUUGUAGUGUAAUAAACAUAUUAGAUUGCAAAUCUACAGAUGCGGUUAUAAUUGUCG
CCAAAACUU
>DD2600
GGGAUUGUAGUUCAAUUGGUUAGAGUACCGCCCUGUCAAGACGGAAGUUGCGGGUUCGAG
CCCCGUCAAUCCCG
>DP1661
CGGUGAUUGGCGCAGCCUGGUAGCGCACUUCGUUCGGGACGAAGGGGUCGGAGGUUCGAA
UCCUCUAUCACCGACCA
>DR0660
GGGCCCGUGGCCUAGUCUGGAUACGGCACCGGCCUUCUAAGCCGGGGAUCGGGGGUUCAA
AUCCCUCCGGGUCCG
>DD4840
AAAAAAUUAGUUAAAAUCAUAACAUUAGUAUGUCAAACUAAAAUUAUUAAAUAAUUAAUA
UUUUUUA
>DK4030
GAGAGUAUUGUUUAAUGGUAAAACAUUCUGUCUUUUAAGCAGUCUAUAGUGGUUCGAUUC
CACUUAUUCUCA
>DL5720
ACUUUUAAAGGAUAACAGCCAUCCGUUGGUCUUAGGCCCCAAAAAUUUUGGUGCAACUCC
AAAUAAAAGUA
>DW1141
AGGAGAGUAGUUCAAUGGUAGAACGUCGGUCUCCAAAACCGAGCGUUGAGGGUUCGAUUC
CUUUCUCUCCUGCCA
>DX2640
AGCGGAGUAGAGCAGUUUGGUAGCUCACGAGGCUCAUAACCUUGAGGUCACGGGUUCGAU
UCCCGUCUCCGCAC
>DR2720
GGGCCUGUAGCUCAGAGGAUUAGAGCACGUGGCUACGAACCACGGUGUCGGGGGUUCGAA
UCCCUCCUCGCCCA
>DW5080
AAGGACUUAAGUUAAAUAAACUGAAAGCCUUCAAAGCUUUAACAAAGAAUUGGAAACUUC
UUAGUCCUUG
>DV1180
GGAGUGUUAGCUCAGCUGGGAGAGCUCCUGCCUUACAAGCAGGCGGUCAUAGGUUCAAGU
CCUAUACACUCCACCA
>DS1661
GGAAGUGUGGCCGAGCGGUUGAAGGCACCGGUCUUGAAAACCGGCGACCCGAAAGGGUUC
CAGAGUUCGAAUCUCUGCGCUUCCGCCA
>DY5020
GGCAGGGUGGCAGAAAGUCAAUGCGCUAAAUUGUAAAUUUAUAAAAAAAGGUUUAAUUCC
UUUCUUUGCCA
>DV4500
GGGUAAUUAGCUCAGUUGGUAGAGUGCCUCGUUUACACCGAGAGAGUCAGCGGUUCAAGU
CCGUUAUUACCCA
>DW4700
AAGAAAGUAAUUUAAGUUAAAAUAUUUUGUUUCAAACAUAACUAUAGGUAGUCAUUACCU
CUUUCUUG
>DL1940
GCCCAGAUGGCGGAAUUGGUAGACGCGCCAGCUUCAGGUGCUGGUACUCGAAAGGGUGUG
GAGGUUCGAGUCCUCUUCUGGGCACCA
>DP1360
CGGGGUGUGGCGCAGCUUGGUAGCGCGCUUCGUUCGGGACGAAGAGGUCGUGGGUUCAAA
UCCCGCCACCCCGA
>DS1141
GGGUUAAUACUCAAGUUGGUGAAGAGGACACCCUGCUAAGGUGUUAGGUCGGUCUCCGGC
GCGAGGGUUCGAGUCCCUCUUAACCCGCCA
>DL2000
GCCCGAGUGGUGGAAUCGGUAGACACAAGGGAUUUAAAAUCCCUCGCCUUUCGACGCGUG
CCAGUUCAAGUCUGGCUUCGGGCACCA
>DK1200
GACUCACUAGCUCAGCGGUAGAGCAUUUGACUUUUAAUCAAAGGGUCCCGAGUUCGAUCC
UCGGGUGAGUCACCA
>DK6161
GCCCGGCUAGCUCAGUCGGUAGAGCGCCAGACUCUUAAUCUGGUGGUCGGGGGUUCGAGC
CCCCCGUUGGGCG
>DA5320
GAGGUCUUAGCUUAAUUAAAGCAAUUGAUUUGCAUUCAAUAGAUGUAGGAUGAAGUCUUA
CAGUCCUUA
>DV5040
CAAGACAUAGCUAGUUAGUAAGUUCCUCUUUUACACGGAGGUCACACUCGUGCAAUUCGG
GUUGUCUUGA
>DT3360
GCCCUUUUAACUCAGUGGUAGAGUAACGCCAUGGUAAGGCGUAAGUCAUCGGUUCAAAUC
CGAUAAGGGGCU
>DD4480
GGGGAAAUAGCUCAGUUGGUUAGAGUGCUGGUCUGUCACGCCAGAAGUCGCGGGUUCGAA
CCCCGUUUUCCCCG
>DS1250
GGAAGUAUACCCAAGUCUCGGUUGAAGGGGGCGGUCUCGAAAACCGUUAGAUGGAGUAAU
CCAUGCAAGAGUUCGAAUCUCUUUACUUCCGCCA
>DG2641
GCGGGUAUAGUUUAGUGGUAAAACCCUAGCCUUCCAAGCUAACGAUGCGGGUUCGAUUCC
CGCUACCCGCU
>DL1542
GCCGGGGUGGUGGAAUUGGCAGACACACAGGACUUAAAAUCCUGCGGUAGGUGACUACCG
UGCCGGUUCAAGUCCGGCCCUCGGCACCA
>DX4080
UGUAAUAUGAUGUAAUUGGUUAACAUAUUAGGUUCAUGACCUAAUUAUAUACGUUCAAAU
CGUAUUAUUGCUA
>DC1350
GGUGGAGUGGCCGAGAGGCGAGGCAACGGCCUGCAAAGCCGUCUACACGGGUUCAAAUCC
CGUCUCCACCUCCA
>DY6741
CCGACCUUAGCUCAGUUGGUAGAGCGGAGGACUGUAGAUCCUUAGGUCAUUGGUUCGAAU
CCGCUAGGUCGGA
>DL5280
ACUUUUAUAGGAUAGAAGUAAUCCAUUGGUCUUAGGAACCAAAAACCUUGGUGCAACUCC
AAAUAAAAGUA
>DA2400
GGGGGUAUAGCUCAGUUGGUAGAGCGCUGCCUUUGCAAGGCAGAUGUCAGCGGUUCGAGU
CCGCUUACCUCCA
>DR1664
GUCCUCUUAGUUAAAUGGAUAUAACGAGCCCCUCCUAAGGGCUAAUUGCAGGUUCGAUUC
CUGCAGGGGACACCA
>DX2600
CGCGGAGUAGAGCAGUCUGGUAGCUCGCAAGGCUCAUAACCUUGAGGUCAUAGGUUCAAA
UCCUGUCUCCGCCA
>DK2920
GGGUUGCUAACUCAACGGUAGAGUACUCGGCUUUUAACCGACUAGUUCCGGGUUCGAAUC
CCGGGCAACCCA
>DL1660
GCGAAGGUGGCGGAAUUGGUAGACGCGCUAGCUUCAGGUGUUAGUGUCCUUACGGACGUG
GGGGUUCAAGUCCCCCCCCUCGCACCA
>DD4000
GGAUCUGUAGCUUAAUAGUAAAGUACCAUUUUGUCAUAAUGGAGGAUGUCAGUGCAAAUC
UGAUUAGAUUCG
>DW2700
GCGCUCUUAGUUCAGUUCGGUAGAACGCGGGUCUCCAAAACCCGAUGUCGUAGGUUCAAA
UCCUACAGAGCGUG
>DK7741
GCCCGGAUAGCUCAGUCGGUAGAGCAUUGGACUUUUAAUCCAAGGGUCCAGGGUUCAAGU
CCCUGUUCGGGCG
>DC5281
AGCCUUAAGGUGAUUAUCAUGUCGAAUUGCAAAUUCGAAGGUGUAGAGAAUCUCCUCUAC
UAAGGCUU
>DN5160
UAGAAUGAAGCUCGCUGGAUAGAGUGUUUAGCUGUUAACUAAAAUAUUACGGGAUCGAGG
CCCGUCAUUCUAG
>DK0660
GGGCCCGUAGCUUAGUCUGGUAGAGCGCCUGACUUUUAAUCAGGCGGUCGAGGGUUCGAA
UCCCUUCGGGCCCG
>DM2640
GCCUACUUAACUCAGUGGUUAGAGUAUUGCUUUCAUACGGCGGGUGUCAUUGGUUCAAAU
CCAAUAGUAGGUA
>DT1140
GCUGACUUAGCUCAGUUGGUAGAGCAAUUGACUAGUAAUCAAUAGGUCGAAGGUUCAAAU
CCUUUAGUCAGCACCA
>DN2520
UCCUUAAUAGCUCAGUGGUAGAGCAAUCGGCUGUUAACCGAUCGGUCGUAGGUUCGAAUC
CUACUUAAGGAG
>DA0980
GGGCCGGUAGUCUAGCGGAAGGACGCCCGCCUUGCGCGCGGGAGAUCCCGGGUUCGAAUC
CCGGCCGGUCCA
>DI2410
GGGCUAUUAGCUCAGUUGGUUAGAGCGCACCCCUGAUAAGGGUGAGGGCCCUGGUUCAAA
UCCAGGAUGGCCCA
>DW4980
AGAGAUUUAAGUUAAUAAAACUGAAAACCUUCAAAGUUUUAAAUAAGAGUGGAACUCUCU
UAGUCUUUA
>DF1260
GGUUCAGUAGCUCAGUUGGUAGAGCAUUUGAUUGAAGCUCAAAGUGUCGGCAGUUCAAUU
CUGUCCUGAACCACCA
>DE4070
GAUCUUAUAGUUAAAUGGUUAUAACACCAUCCCUUCACGAUGGGAGUACCAGUUCGNUUC
UGGUUGAGAUUA
>DC0500
GCCAAGGUGGCAGAGUUCGGCCCAACGCAUCCGCCUGCAGAGCGGAACCCCCGCCGGUUC
AAAUCCGGCCCUUGGCUCCA
>DF5940
GUUAAUGUAGCUUAAAUCCAAAGCAAGGUACUGAAAAUGCCUAGAUGAGUUUAUUAACUC
CAUAAACA
>DI1140
GGACCUUUAGCUCAGUUGGUUAGAGCAUCCGGCUCAUAACCGGACGGUCAUUGGUUCAAG
UCCAAUAAGGUCCACCA
>DY0660
CCCGCGAUAGUUCAGAUUGGUAGAACGGCGGACUGUAGAUCCGCAUGUCGCUGGUUCAAA
UCCGGCUCGCGGGA
>DT6050
GGCCGCUUAGCACAUGGCAGUGCACCACUCUCGUAAAGUGGGGGUCGCGAGUUCGAUUCU
CGCAGUGGCCU
>DP6280
GGGCGUGUGGUCUAGUGGUAUGAUUCUCGCUUUGGGUGCGAGAGGCCCUGGGUUCAAUUC
CCAGCUCGCCCC
>DL2800
GCCUUGGUGGUGAAAUGGUAGACACGCGAGACUCAAAAUCUCGUGCUAAAAAGCGUGGAG
GUUCGAGUCCUCUUCAAGGCA
>DL5120
GCUAGCGUGGCAGAGCCUGGCUAAUGCGAAAGACCUAAGCUCUUUUUAUCAGGGGUUCAA
AUCCCCUCGCUAACU
>DS6281
GUCCCAGUGGCCGAGUGGUUAAGGCGAUGCCCUGCUAAGGCAUUGGGUUUUACCUGCGCA
GGUUCGAAUCCUGUCUGUGACG
>DM4280
ACCUACUUGACUCAGCGGUUAGAGUAUCGCUUUCAUACGGCGAGAGUCAUUGGUUCAAAU
CCAAUAGUAGGUA
>DT0660
GCCUCGGUGGCUCAGCCUGGUAGAGCGCCUGACUUGUAAUCAGGUGGUCGGGGGUUCGAA
UCCCCCCCGAGGCU
>DY4880
GAUUAAGUGGCUGAAGUUUAGGCGAUAGAUUGUAAAUCUAUUUAUAAGAAUUAUUCUUCU
UAAUCA
>DF6320
GUCGCAAUGGUGUAGUUGGGAGCAUGACAGACUGAAGAUCUGUUGGUCAUCGGUUCGAUC
CCGGUUUGUGACA
>DR2600
GGGUUUGUAGCUCAGAGGAUUAGAGCACGUGGCUACGAACCACGGUGUCGGGGGUUCGAA
UCCCUCCUUGCCCA
>DI2922
GCAUCCAUGGCUGAAUGGUUAAAGCGCCCAACUCAUAAUUGGCGAAUUCGUAGGUUCAAU
UCCUACUGGAUGCA
>DS0261
GGAAAAGCAAAUAGACUGGCGACUAAACCCGAUUGGAAAUCGGUUGAGUAAUAGCAAUAU
UGCCUUAUGGGUUCAACUCCCAUCUUUUCCGCCA
>DS0860
GCCGGGGUGCCCGAGCGGACCAAGGGGGUAGGCUCGAGACCUACUGCCUCUCCGAGGCAC
GCGGGUUCAAAUCCCGCCCCCGGCG
>DX1180
CGCGGGGUAGAGCAGUUGGUAGCUCGCCGGGCUCAUAACCCGGAGGCCGCAGGUUCGAGU
CCUGCCCCCGCAACCA
>DK4000
GAGAAUAUUGUUUAAUGGUAAAACAGUUGUCUUUUAAGCAACCCAUGCUUGGUUCAACUC
CAGCUAUUCUCA
>DS4081
GGAAAAUUCACCAUAGGUAAGGUAAAUUAUUUGCUAUGUAAUUGAAUUUAUUAUUCUUAU
GAGUUCGAAUCUCAUAUUUUCCG
>DT5200
GUCUUUGUAGUAUAACAAAAUACCCCGGUCUUGUAAACCGGAAAAGGAGAACCCCAUUCC
UCCCUAAGACU
>DW6280
GAAGCGGUGGCUCAAUGGUAGAGCUUUCGACUCCAAAUCGAAGGGUUGCAGGUUCAAUUC
CUGUCCGUUUCA
>DD2520
GGGAUUGUAGUUUAAUGGUUAGAGCACCGCCCUGUCACGGCGGAAGUUGCGGGUUCGAGU
CCCGUCAGUCCCG
>DI2100
GGGCUAUUAGCUCAGGUGGUUAGAGCGCACCCCUGAUAAGGGUGAGGUCCCUGGUUCAAG
UCCAGGAUGGCCCA
>DT4001
GUUAUAUUAGCUUAAUUGGUAGAGCAUUCGUUUUGUAAUCGAAAGGUUUGGGGUUCAAAU
CCCUAAUAUAACA
>DQ5000
UAGAAAGUAGUAUAACGGUAAAACCAAGAAUUUUGAUUUCUUAAAUAUAAGUUCAACUCU
UAUCUUUCUAA
>DE2920
GCCCCCAUCGUCUAGUGGUUUAGGACAUCUCUCUUUCAAGGAGGCAGCGGGGAUUCGAAU
UCCCCUGGGGGUA
>DT0260
GCUCCUAAAGCAUUGUUGGUGAUGCAGUUGCCUUGUAAGCAUCUGAACCGGGUUCGAUUC
CUAGUGGGAGCACCA
>DW1140
AGGGGCAUAGUUCAGUAGGUAGAACAUCGGUCUUCAAAACCGAGUGUCACGAGUUCGAGU
CUUGUUGCCCCUGCCA
>DM2920
ACCUACUUAACUCAGUGGUUAGAGUACUGCUUUCAUACGGCGGGAGUCAUUGGUUCAAAU
CCAAUAGUAGGUA
>DY4000
GGAGGGAUUUUCAAUGUUGGUAGUUGGAGUUGAGCUGUAAACUCAAUGACUUAGGUCUUC
AUAGGUUCAAUUCCUAUUCCCUUCA
>DA0780
GGGCUCGUAGCUCAGCUGGAAGAGCGCGGCGUUUGCAACGCCGAGGCCUGGGGUUCAAAU
CCCCACGGGUCCA
>DA5020
GUGAAUUUAGUUUAAUAGAAAAAACAUUUGCUUUGCAAGCAGACUUUGAAAGUUUAACUC
CUUCAAUACACA
>DH3230
GCGGACGUAGCCAAGUGGACCAAGGCAGUGGAUUGUGAAUCCACCACGCGCGGGUUCAAU
UCCCGUCGUUCGCC
>DM4501
GUCGGAAUAGUUUAGUAGGGUAGAACAGCGGGAUCAUAAUUCGCACACGGGGGUUCAAAU
CCCUCUUCCGAUA
>DI3281
GGGCUAUUAGCUCAGUGGUAGAGCGCGCCCCUGAUACGGGCGAGGUCUCUGGUUCAAGUC
CAGGAUGGCCCA
>DV2601
AGGGCUAUAGCUCAGCGGUAGAGCGCCUCGUUUACACCGAGAAUGUCUACGGUUCAAAUC
CGUAUAGCCCUA
>DL3880
AUCCGAGUGCUGGAAUUGGUAGACAGUCUUAGCUUAAGUUUAAGUGACGCAAGUCGUAAA
CGUUCGAAUCGUUUCUCGGAUA
>DV9990
GUUUCCGUAGUGUAGUGGUUAUCACGUUCGCCUAACACGCGAAAGGUCCCCGGUUCGAAA
CCGGGCGGAAACA
>DT4700
GCUUUAAAAGCUUUGCUGAAGCAACGGCCUUGUAAGUCGUAGAAAACUAUACGUUUUAAA
GCU
>DW5160
AGAAACUUAGGCUAGCACAGACCAAAGGCCUUCAAAGCCUUAAGCGGAGGUUAAACUCCU
UCAGUUUCUG
>DS2180
GGAGAGAUGGCCGAGUGGUUGAAGGCGCAGCACUGGAAAUGCUGUUUAAGGUUUUCCCUU
AACGAGGGUUCGAAUCCCUCUCUCUCCG
>DL4000
GCUAUUUUGGUGGAAUUGGUAGACACGAUACUCUUAAGAUGUAUUACUUUACAGUAUGAA
GGUUCAAGUCCUUUAAAUAGCA
>DX7560
AGCAGCGUGGCGCAGUGGAAGCGUGCUGGGCCCAUAACCCAGAGGUCGGUGGAUCGAAAC
CACUCGCUGCUACCA
>DV2920
AGGGAUAUAACUCAGCGGUAGAGUGUCACCUUGACGUGGUGGAAGUCAUCAGUUCGAGCC
UGAUUAUCCCUA
>DW6161
GACUCCUUAGCAUAGUGGUUUAUUGUAAUUGUCUCCAAAGCAGUUGGUCCAGGGUUCAAC
UCCCUGAGGGGUCU
>DS1231
GGAGGAAUACCCAAGAGGCUGAAGGGAUCGGUCUUGAAAACCGACAGGGUGUAAAAGCCG
CGGGGGUUCAAAUCCCUCUUCCUCCGCCA
>DF0660
GCCAAGGUAGUUCAGCCUGGGAGAACGCUGGACUGAAGAUCCAGUUGUCGGGUGUUCGAA
UCACCCCCUUGGCA
>DD1180
GGCCCCAUAGCGAACGUUGGUUAUCGCGCCUCCCUGUCACGGAGGAGAUCACGGGUUCGA
GUCCCGUUGGGGUCGCCA
>DL1663
GCCGAGGUGGUGGAAUUGGUAGACACGCUACCUUGAGGUGGUAGUGCCCAAUAGGGCUUA
CGGGUUCAAGUCCCGUCCUCGGUACCA
>DM2701
AGCGGAGUAGAGCAGUUUGGUAGCUCACGAGGCUCAUAACCUUGAGGUCACGGGUUCGAU
UCCCGUCUCCGCAC
>DK1140
GACUCGUUAGCUCAGCCGGUAGAGCAACUGGCUUUUAACCAGUGGGUCCGGGGUUCGAAU
CCCCGACGAGUCACCA
>DV5080
CAAGGCAUAGCUAGUUAGUAAGUUUCUCCUUUACACGGAGACCACACUCGUGCAAUUCGA
GUUGUUUUGA
>DN0680
GCCGCCGUAGCUCAGUAGGUAGGAGCGCUCGGCUGUUAACCGAGUGGUCGCAGGUUCGAG
UCCUGCCGGCGGCG
>DW2440
ACGUCCUUAGUUCAGUCGGUAGAACGCAGGUUUCCAAAACCUGAUGUCGUGGGUUCAAUU
CCUACAGGGCGUG
>DI4080
GAAACUAUAAUUCAAUUGGUUAGAAUAGUAUUUUGAUAAGGUACCAAUAUAGGUUCGAUU
CCUGUUAGUUUCA
>DW5000
AGGGGUUUAAGUUAAUCUAAACUAAAAGCCUUCAAAGCUUUAAAUAAGAAUGGGAAUUUU
UUAACCUCUG
>DI5040
AGAGCUUGCUCCCAAAGCUUGGGUGUCUAGCUGAUAAUUAGACUAUCAAGGGUUAAAUUC
CCUUCAAGCUCUA
>DI2440
GGGCUAUUAGCUCAGUUGGUUAGAGCGUUGCUUUGAUAAGGCAAAAGUCGAAAGUUCAAA
UCUUUCAUAGCCCA
>DG1581
GCGGGAGUAGCUCAGUUGGUAGAGCAUCGGCUUCCCAAGCCGAGGGUCGCGGGUUCGAGU
CCCGUCUCCCGCUCCA
>DL2520
GCAGGCAUGGCGGAAUUUGGUAGACGCGCAGGAUUUAGGUUCCUGUGUCUUUAUGAUGUG
AGAGUUCGAGUCUCUCUGCCUGUA
>DS6060
GACAAUUUGUCCGAGUGGUUAAGGAGGAAGACUAGAAAUCUUUUGGGUUUACCCGCGCAG
GUUCGAAUCCUGCAGUUGUCG
>DM2520
GGCUCAGUAGCUCAGAGGAUAGAGCAGGGGAUUCAUAAGCCCUUGGUCACAGGUUCAAAU
CUUGUCUGAGCCA
>DH3880
GGUGGGUGUAGUUCAAAGGUAGAACAGCUGUAUGUGGCAUAGUAUAUCCUAGUUCAAUUC
UAGGUAUCCACC
>DE9160
UCCUUGGUGGUCUAGUGGUUAGGAUUCGGCGCUCUCACCGCCGCGGCCCGGGUUCGAUUC
CCGGUCAGGGAA
>DQ0220
UGGGAAUUAGCCAAGUUGGUAAGGCAUAGCACUUUGACUGCUAGAUGCAAAGGUUCGAGU
CCUUUAUUCCCAG
>DV5880
CAGAGUGUAGCUUAACACAAAGCACCCAACUUACACUUAGGAGAUUUCAACUUAACUUGA
CCGCUCUGA
>DF7920
GCCGAAAUAGCUCAGUUGGGAGAGCGUUAGACUGAAGAUCUAAAGGUCCCUGGUUCGAUC
CCGGGUUUCGGCA
>DK6320
UCCCGAGUGGCUCAAUCGGUUUAGAGCGUCUGACUCUUAAUCAGAAGGUUGCGAGUUCGA
GUCUCGCCUUGGGAG
>DL5321
AUUAGGGUGGCAGAGCCAGGAAAUUGCGUAAGACUUAAAACCUUGUUCCCAGAGGUUCAA
AUCCUCUCCCUAAUA
>DL4501
ACUCGCUUGGUGGAACGGCAAACACGGCAGACUCAAAAUCUGUUUCUAAUGGAAUAUCGG
UUCGAAUCCGAUAGCGAGUA
>DP5060
CAGAGGGUAGUUUAAUUUAGAAUCUUAGCUUUGGGAGUUAAGGGUGGGAGUUAAAAUCUC
CUCUCUCUGA
>DI2540
GGGCUAUUAGCUCGCUGGUUGAGCACACCCCUGAUAAGGGUGAGGCCUCUGGUUCAAAGU
CCAGAAUAGCCCA
>DR4000
GCUCUCUUAGCUUAAUGGUUAAAGCAUAAUACUUCUAAUAUUAAUAUUCCAUGUUCAAAU
CAUGGAGAGAGUA
>DM4010
AGUAAUAUGAUGUAAUUGGUUAACAUAUUAGGCUCAUGACUUAAUUAUAUACGUUCAAAU
CGUGUUAUUGCUA
>DA2580
GGGGGUAUAGCUUAGUUGGUAGAGCGCUGCUUUUGCAAGGCAGAUGUCAGCGGUUCGAAU
CCGCUUACCUCCA
>DZ7920
GCCCGGAUGACCCUCAGUGGUCUGGGGUGCAGGCUUCAAACCUGUAGCUGUCUAGCGACA
GAGUGGUUCAAUUCCACCUUUCGGGCG
>DR2440
GAGCUUGUAGCUCAGUGGACUAGAGCACAUGGCUACGAACCAUGGGGUCGGGGGUUCGAA
ACCCUCCUGGCUCG
>DF4440
GUCAGGAUAGCUCAGUUGGUAGAGCAGAGGAUUGAAAAUCCUCGUGUCACCAGUUCAAAU
CUGGUUCCUGGCA
>DA5000
GUGGACUUAGUUUAAAAGAUAAAACAAUUGAUUUGCAAUCAGUAACUCCAAGUUUAACUC
UCGGAGUCCACA
>DH2720
GGCGGAUGUAGCCAAGUGGAUCAAGGCAGUGGAUUGUGAAUCCACCAUGCCGGGUUCAAU
UCCCGUCGUUCGCC
>DI0260
ACUUCGGUAGCUUAGCGAUCUAAAGCACUCGGCUGAUAACCGAGAGAUCGGGGGUUUAAA
UCCCUCCCGGAGUACCA
>DX0260
UGCGGGUUAGAUCUCUCUGGUAGAGAUCGCUAGUCUCAUAAGCUAGAAAGAGGUAGGUUC
GAUUCCUGCACCCGCUUCCA
>DK2000
GGGUCGUUAGCUCAGACGGUAGAGCAGCGGACUUUUAAUCCGUUGGUCGAAGGUUCGAAU
CCUUCACGACCCACCA
>DR3880
UUCUUAUUAGCUCAAUGGUAGAGCAAAAUACUUCUAAUAUUUUGAUCUAAGUUCGAGUCU
UAGAUAAGAAG
>DG5880
ACUCUUUUAGUAUAAAUAGUACCGUUAACUUCCAAUUAACUAGUUUUGACAACAUUCAAA
AAAGAGUA
>DV1351
GCGCGAUUAGCUCAGCGGGAGAGCGCUUCCCUGACACGGAAGAGGUCACUGGUUCAAUCC
CAGUAUCGCGCA
>DD0740
GCCCUGGUGGUGUAGCUCGGCCUAUCAUACAGGACUGUCACUCCUGUGACUCGGGUUCAA
AUCCCGGCCAGGGCG
>DR1230
GUCCGAAUAGCUCAGCUGGAUAGAGCAAUAGCCUUCUAAGCUAUCGGUCGGGGGUUCGAA
UCCCUCUUCGGACGCCA
>DM4481
ACCUACUUGACUCAGCGGUUAGAGUAUCGCCUUCAUACGGCGAGAGUCAUUGGUUCAAAU
CCAAUAGUAGGUA
>DQ1230
AGGCCCAUAGCCAAGCGGUAAGGCAACGGACUUUGACUCCGUCACUCGUAGGUUCAAAUC
CUGCUGGGCCUGCCA
>DD0660
GCCCUGGUGGUGUAGCUCGGCCUAUCAUACAGGACUGUCACUCCUGUGACUCGGGUUCAA
AUCCCGGCCAGGGCG
>DD7740
UCCUCGAUAGUAUAGUGGUUAGUAUCCCCGCCUGUCACGCGGGAGACCGGGGUUCAAUUC
CCCGUCGGGGAG
>DM6280
GCUUCAGUAGCUCAGUAGGAAGAGCGUCAGUCUCAUAAUCUGAAGGUCGAGAGUUCGAAC
CUCUCCUGGAGCA
>DN5000
UGGGUUGUAGCCUAAUGGAAAGGCAAUUGGCCGUUAACCAGGAGAUAACAAGAUCAAUAC
UUGUCAACUCAG
>DG2601
GCGGGUAUAGUUUAGUGGUAAAACCUUAGCCUUCCAAGCUAACGAUGCGGGUUCGAUUCC
CGCUACCCGCU
>DK5880
CACUGUAAAGCUAACUUAGCAUUAACCUUUUAAGUUAAAGAUUAAGAGAACCAACACCUC
UUUACAGUGA
>DE2680
GCCCCUAUCGUCUAGUGGUUCAGGACAUCUCUCUUUCAAGGAGGCAGCGGGGAUUCGACU
UCCCCUGGGGGUA
>DP0220
CUCCGUGUAGCUCAGUUUGGUAGAGCGCCUGAUUUGGGAUCAGGAGGUCCAAGGUUCAAA
UCCUUGUAUGGAGA
>DP1400
CGGGGUGUGGCGCAGCUUGGUAGCGCGCUUCGUUCGGGACGAAGAGGCCGUGGGUUCAAA
UCCCGCCACCCCGA
>DP4030
CAGAUAAAAGCCAACCGGUGAGGCGCUUUCUUUGGGAGAAAGAGUUAGUUAGUUCGAUUC
UAGCUUAUCUGA
>DI2590
GGGCUAUUAGCUCAGUUGGUUAGAGCGCACCCCUGAUAAGGGUGAGGUCUCUGGUUCAAA
UCCAGAAUGGCCCA
>DY9990
CCUUCGAUAGCUCAGCUGGUAGAGCGGAGGACUGUAGAUCCUUAGGUCGCUGGUUCAAUU
CCGGCUCGAAGGA
>DT5220
ACUCUAAUAGUUUAUGAAAAACAUUGGUCUUGUAAACCAAAAACUGAAGACUCCACCCUU
CUUAGAGUA
>DQ4700
UAUAAAGAAGUAUUGUGGUACGUAGGACUUUGAUCCCUAAAGAGAAAGUUAAAGCUUUUC
UUUAUAA
>DC3280
GGCGGCAUGGCCGAGUGGUAAGGCGGAGGACUGCAAAUCCUUGUUCCCCAGUUCAAAUCC
GGGUGUCGCCU
>DH5520
GUAAAUAUAGUUUAACUAAAACAUUAGAUUGUGAAUCUAACUAUAGAGGCCUACCACUUC
UUAUUUACC
>DX9990
AGCAGAGUGGCGCAGCGGAAGCGUGCUGGGCCCAUAACCCAGAGGUCGAUGGAUCGAAAC
CAUCCUCUGCUA
>DW3770
AGGGGAGUAGUUCAACGGAAAAACUUUAGUCUUCAAAACUGACAUCGUGGGUUCGACUCC
CGCCUCCCUUG
>DL4080
GCUAUUUUGGUGGAAUUGGUAGACACGAUACUCUUAAGAUGUAUUACUUUAUAGUAUGAA
GGUUCAAAUCCUUCAAAUAGCA
>DW3760
AGGGGAGUAGUUGAACGGGAAAACUUUAGUCUUCAAAACUGACAUCGUGGGUUCGACUCC
CGCCUCCCUUG
>DD4880
AAAAAAUUAGUUAAAUUAUAUAACAUUAGUAUGUCAAACUAAAAUUAUUAAAUUAUUAAU
AUUUUUUA
>DC5220
GACUCUGUAGUGAAGUUCAUAAUGAGUUGCAAACUCGUUGAUGUACACUAAAGUGUGCCG
GGGUCU
>DL2720
GGGGAUAUGGCGAAAUCGGUAGACGCUACGGACUUAAAAUCCGUCGACUUUAUAAGUCGU
GAGGGUUCAAGUCCCUCUAUCCCCA
>DA2220
GGGGGUAUAGCUCAGUUGGUAGAGCGUUGCUUUUGCAUAGCAGACGUCAGCAGUUCGAGU
CUGCUUAUCUCCA
>DD9161
UCCUCGUUAGUAUAGUGGUGAGUAUCCCCGCCUGUCACGCGGGAGACCGGGGUUCGAUUC
CCCGACGGGGAC
>DN5320
UAGAUUGAAGCCAGUAAUAGGGUAUUUAGCUGUUAACUAAAUUUUCGUAGGUUUAAUUCC
UGCCAAUCUAG
>DV5000
CCUGGCGGAGCUUGAUAGUUAAGCAUCUCUUUUACACAGAGCUGAUAUUUGUGCAAAUCA
AAUUGCCUUGA
>DI4880
AAUGAAUUGCCUGAUAAAAAGGGUUACCUUGAUAGGGUAAAUUAUGCAGUUUUCUGCAUU
CAUUG
>DD0680
GCCCUGGUGGUGUAGUGGCUAUCAUGCGGGCCUGUCGAGCCCGCGACUCGGGUUCAAUUC
CCGGCCAGGGCG
>DF5080
GCAAAGGUAGCUUAACGGAUUAAAGCACAGCACUGAAAAUGCUUCAAAGGGAGUUAAAGU
CCCUCCCUUAGCA
>DF6740
GCGGGGAUAGCUCAGUUGGGAGAGCGUCAGACUGAAGAUCUGAAGGUCGCGUGUUCGAUC
CACGCUCACCGCA
>DP4080
CAGAUAGAAGCCAAAAGGUCAGGCGCUUUCUUUGGGUGAAAGAUCUAGUUAGUUCGAGUC
UAUCCUAUCUGA
>DW3960
AAGAGUAUAGUUUAAAGGUAAAACAGAAAGCUUCAACCUUUAAUUUCUUAGUUCGAGUCU
AAGUGCUCUUG
>DR0220
GUCCCGCUGGUGUAAUGGAUAGCAUACGAUCCUUCUAAGUUUGCGGUCCUGGUUCGAUCC
CAGGGCGGGAUACCA
>DV4000
AGGAGAUUAGCUUAAUUGGUAUAGCAUUCGUUUUACACACGAAAGAUUAUAGGUUCGACC
UAUAUUUCCUA
>DK2600
GGGUUGCUAACUCAAUGGUAGAGUACUCGGCUUUUAACCGACGAGUUCCGGGUUCGAGCC
CCGGGCAACCCA
>DL0260
GGGGCUAUGCUGGAACUGGUAGACAAUACGGCCUUAGAUUCCGUAGCUUAAAUGCGUGGG
AGUUCGAGUCUCCCUAGCCCCACCA
>DS1500
GGAGAGUUGGCAGAGCGGUAAUGCAGCGGACUCGAAAUCCGCCGAACCAAUGUUGAAUUG
GUGCGCAGGUUCAAAUCCUGUACUCUCCU
>DY4840
GAUUAAGUGGCUGAAGUUUAGGCGAUAGAUUGUAAAUCUAUAUAUAAGAUUUAUUCUUCU
UAAUCA
>DZ7742
GCCCCACUGAACUUCGGUGGUCCGGGGUGCGGACUUCAAAUCCGUAGUCGAUUUGCGUCG
AAGUGGUUCGAUUCCACCUGGGGGGCG
>DE4000
GACCUUAUCGUCUAAUGGUUACGACAUCACCUCUUCAUGUUGAUAAUAUCGGUUCGAUUC
CGAUUAAGGUUA
>DI2920
GGGCUAUUAGCUCAGUGGUAGAGCGCGCCCCUGAUACGGGCGAGGUCUCUGGUUCAAGUC
CAGGAUGGCCCA
>DG1230
GUCGGUGUCGUAUAUGGUUAUUACAGGCCUUGCCAAGGCUUAGACGGCAGUUCGAUCCUG
CUCACCGGCUCCA
>DV5970
CAAAACAUAGCUUAAACAAAAGCAUCUAGUUUACACCUAGAAGAUUCACAUAUCAUGAAU
GUUUUGA
>DL2180
GGGGAUGUGGUGGAAUUGGUAGACGCAACGGACUUAAAAUCCGUCGAUUGUAUAGAUCGU
GAGGGUUCAAGUCCCUCCGUCCCCA
>DE1570
GGCCCUGUGGUCAAGUGGUUAAGACACCGCCCUUUCACGGCGGUAACACGGGUUCGAAUC
CGUACGGGUCA
>DQ6051
GGGCGUGUAGCUCAGUGGUAGAGCGCCCUGUUUUGCAUACGGAGGCCUAGGGUUCAAACC
CCUACUCGUCCA
>DP2520
CGGGAUGUAGCGCAGUUUGGUAGCGCAUUGCAUUUGGGAUGCAAGGGUCGCAGGUUCGAA
UCCUGUCAUCCCGA
>DS2922
GGAGAGAUGGCUGAGCGGUUGAUAGCCCCGGUCUUGAAAACCGGUAUAGUUUUAACAAAG
AAUCUACGAGGGUUCGAAUCCCUCUCUCUCCU
>DD1660
GGAGCGGUAGUUCAGUCGGUUAGAAUACCUGCCUGUCACGCAGGGGGUCGCGGGUUCGAG
UCCCGUCCGUUCCGCCA
>DK4080
GAGAGUAUUGUUUAAAGGUAAAACAGUUGUCUUUUAAGCAACCCAUGCUGGUUCGAAUCC
AGCUAUUCUCA
>DK1230
GCAUCCAUAGCUCAGUUGGUAGAGCAACAGACUCUUAAUCUGUGGGUCCACGGUUCGAGC
CCGUGUGGGUGUACCA
>DK3200
GGGUUGCUAACUCAAUGGUAGAGUACUCGGCUUUUAACCGACAGUUCCGGGUUCGAGUCC
CGGGCAACCCACCA
>DV5360
CAAGAUAUAGCUUAAACAAAGCAUCCAGUUUACACCUAGAAGACUUCAUUCAUUAUGAAU
AUCUUGA
>DD1260
GGUCUUGUAGUGAAGUUGGUUAUCAUGCCUCUCUGUCACAGAGGAGAUCGCGGGUUCAAG
UCCCGUCAAGACCGCCA
>DF4800
AUUUAAAUAGCUUAUAAUUAGAGCAUAACAUUGAAGAUGUUGGGGAAAUUAUUUUAAUUU
UUAAAUA
>DS2601
GGAGAGAUGGCCGAGUGGACGAAAGCGGCGGAUUGCUAAUCCGUUGUACAAGCUUUUUGU
ACCGAGGGUUCGAAUCCCUCUCUCUCCG
>DQ3880
UAUGUUGUCGACUAAUCGGUAAGUCAUAAAUUUUUGGUAUUUAUAUUGGGUGUUCGAGUC
GCCCCAACAUAA
>DV6320
GGUCGUGUGGUUUAGAUGGUUAUAAUUUCUGCUUAACACGCAGACGGUCCCAAGUUCGAG
UCUUGGCACGAUCA
>DV2701
AGGGAUAUAACUCAGCGGUAGAGUGUCACCUUGACGUGGUGGAAGUCAUCAGUUCGAGCC
UGAUUAUCCCUA
>DL2700
GCCGCCAUGGUGAAAUUGGUAGACACGCUGCUCUUAGGAAGCAGUGCUCAAGCAUCUCGG
UUCGAGUCCGAGUGGCGGCA
>DD5320
AAGAUAUUAGUAAAAUCAAUUACAUAACUUUGUCAAAGUUAAAUUAUAGAUCAAUAAUCU
AUAUAUCUUA
>DS2921
GGAGAGAUGGCCGAGUGGUUGAAGGCGUAGCAUUGGAACUGCUAUGUAGGCUUUUGUUUA
CCGAGGGUUCGAAUCCCUCUCUUUCCG
>DC5360
AGCCCUGUGGUGAAUUUACACGUUGAAUUGCAAAUUCAGAGAAGCAGCUUCAAUUCUGCC
GGGGCUU
>DQ1660
UGGGGUAUCGCCAAGCGGUAAGGCACCGGUUUUUGAUACCGGCAUUCCCUGGUUCGAAUC
CAGGUACCCCAGCCA
>DS1542
GGAGAAGUACUCAAGUGGCUGAAGAGGCGCCCCUGCUAAGGGUGUAGGUCGUGUAAGCGG
CGCGAGGGUUCAAAUCCCUCCUUCUCCGCCA
>DX3800
GCUGCUUGAAUGGUUUCAGUGUGGGCUCAUUUCCCAUUACUAUAAAGUUCGAUUCUUUAA
AGCGGCC
>DA5360
GAGGAUUUAGCUUAAUUAAAGUGGUUGAUUUGCAUUCAAUUGAUGUAAGGUGUAGUCUUG
CAAUCCUUA
>DW5020
AGAGAUUUAAGUUAAUAACUAAAACCUUCAAAGUUUUCAAUAGAGAGUGAAACCCUCUUA
AUCUUUA
>DL5640
ACUUUUAAAGGAUAGAAGUAAUCCAUCGGUCUUAGGAACCGAAAAAUUGGUGCAACUCCA
AAUAAAAGUA
>DE7680
UCCCGUAUGGUCUAGUGGUUAGGAUACCUGGCUUUCACCCAGGAGGCUCGGGUUCGAUUC
CCGGUACGGGAA
>DG5320
ACUCCCUUAGUAUAAUUAAUAUAACUGACUUCCAAUUAGUAGAUUCUGAAUAAACCCAGA
AGAGAGUA
>DD4980
AAGAAAUUAGUUAAACCUAAUAACAUUGGGAUUGUCAGACCAAAGUUACUGGUAAUCAAC
CCAGUAUUUCUUA
>DL0981
GCGGGGGUGCCCGAGCCAGGUAAAGGGGCAGGGUUCAGGUCCCUGUGGCGUAGGCCUGCG
UGGGUUCAAAUCCCACCCCCCGCA
>DG5360
AUUCUUUUAGUAUUAACUAGUACAGCUGACUUCCAAUCAGCUAGUUUCGGUCUAGUCCGA
AAAAGAAUA
>DY3280
GGGUCGAUGCCCGAGCGGUUAAUGGGGACGGACUGUAAAUUCGUUGGCAAUAUGUCUACG
CUGGUUCAAAUCCAGCUCGGCCCA
>DS7240
GGAUGGAUGUCUGAGCGGUUGAAAGAGUCGGUCUUGAAAACCGAAGUAUUGAUAGGAAUA
CCGGGGGUUCGAAUCCCUCUCCAUCCG
>DX1140
CGCGGGGUAGAGCAGUUGGUAGCUCGCCGGGCUCAUAACCCGGAGGUCGCAGGUUCGAGU
CCUGCCCCCGCAACCA
>DT0680
GCCUCGGUAGCUCAGCUGGUAGAGCGCGAGACUUGUAAUCUCGUGGUCGCGGGUUCAAAU
CCCGCCCGAGGCU
>DV5120
CAAAGUAUAGCUUAACCAAAGCCUUUCGCUUACACCGAAACAAUAUCUGUUAAACCCGGA
UUACUUUGA
>DT1141
GCUGACUUAGCUCAGCAGGCAGAGCAACUGACUUGUAAUCAGUAGGUCGUAGGUUCGAUU
CCUAUAGUCAGCACCA
>DE4700
GCUUAAGUAGUUUAGGGAAAACAUAAGAUUUUCAUUCUUAAGUCAGAAAGCAGUUCUCUU
AAGUU
>DI7740
GGCCCAUUAGCUCAGUUGGUUAGAGCGUCGUGCUAAUAACGCGAAGGUCGCGGGUUCGAU
CCCCUCAUGGGCCA
>DL1230
CCCCGUGUGGCGAAAUGGUAGACGCGCUUGACUCAAAAUCAAGUAGUGAAGACUGUGCUG
GUUCGAGUCCGGUCACGGGGACCA
>DT1180
GCUGACUUAGCUCAGCAGGCAGAGCAACUGACUUGUAAUCAGUAGGUCGUAGGUUCGAUU
CCUAUAGUCAGCACCA
>DX9991
AGCAGAGUGGCGCAGCGGAAGCGUGCUGGGCCCAUAACCCAGAGGUCGAUGGAUCUAAAC
CAUCCUCUGCUA
>DS9991
GUAGUCGUGGCCGAGUGGUUAAGGCGAUGGACUAGAAAUCCAUUGGGGUUUCCCCACGCA
GGUUCGAAUCCUGCCGACUACG
>DS6741
GUGGACGUGCCGGAGUGGUUAUCGGGCAUGACUAGAAAUCAUGUGGGUUUUGCCCGCGCA
GGUUCGAAUCCUGCCGUUCACG
>DR5880
UGGUAUAUAGUUUAAACAAAACGAAUGAUUUCGACUCAUUAAAUUAUGAUAAUCAUAUUU
ACCAA
>DW4840
AAGGCUUUAAGUUAAUAAAACUAAUAACCUUCAAAGCUAUAAAUAAAGAAAUUUCUUUAA
GCCUUA
>DG8100
GCGUUGGUGGUAUAGUGGUGAGCAUAGCUGCCUUCCAAGCAGUUGACCCGGGUUCGAUUC
CCGGCCAACGCA
>DK6281
GCCUUGUUGGCGCAAUCGGUAGCGCGUAUGACUCUUAAUCAUAAGGUUAGGGGUUCGAGC
CCCCUACAGGGCU
>DM2610
ACCUACUUAACUCAGUGGUUAGAGUACUGCUUUCAUACGGCGGGAGGCAUUGGUUCAAAU
CCAAUAGUAGGUA
>DH1740
GGUGGCUAUAGCUCAGUUGGUAGAGUCCCGGAUUGUGAUUCCGGUUGUCGCGAGUUCAAG
CCUCGUUAGCCACCCCA
>DS0220
GGAGGCGUGGCAGAGUGGUUUAAUGCACCGGUCUUGAAAACCGGCAGUCGCUCCGGCGAC
UCAUAGGUUCAAAUCCUAUCGCCUCCG
>DS2600
GGAGAGAUGGCCGAGUGGUUUAUGGCGUCGGUCUUGAAAACCGAUAUAGUUUUUAAGAUU
AUCGAGGGUUCAAAUCCCUCUCUCUCCU
>DT4980
CCUUAAAGCUACAAAAAGCAGACAAUCUUGUAAAUUGUAAGAUAAAAGGUUUAAGUCCUU
UUUAAGGU
>DL9991
GGUAGCGUGGCCGAGCGGUCUAAGGCGCUGGAUUAAGGCUCCAGUCUCUUCGGGGGCGUG
GGUUCGAAUCCCACCGCUGCCA
>DL5361
ACUUUUAAAGGAUAGUAGUUUAUCCGUUGGUCUUAGGAACCAAAAAAUUGGUGCAACUCC
AAAUAAAAGUA
>DR5320
UGGUAAUUAGUUUAAAAAAAAUUAAUGAUUUCGACUCAUUAGAUUAUGAUGCUGUUCAUA
AUUACCAA
>DM4080
ACUUGUAUAGUUUAAAUGGUUAAAACAUUUGUCUCAUAAACAAAUAAUGUAAGGUUCAAA
UCCUUCUACAAGUA
>DA3280
GGGGAUAUAGCUCAGUUGGUAGAGCGCCGCUCUUGCAUGGCGGAUGUCAGCGGUUCGAGU
CCGCUUAUCUCCA
>DL6281
GGAGGGUUGGCCGAGCGGUCUAAGGCGGCAGACUUAAGAUCUGUUGGACGGUUGUCCGCG
CGAGUUCGAACCUCGCAUCCUUCA
>DY5160
GGUAAAGUGGCCGAGCAGGCGGCGAAUUGUAGCUUCGAAGACAGAGGUUUGAGUCCCCUC
UUUACCA
>DC2920
GGCGACAUGGCCGAGUGGUAAGGCAGAGGACUGCAAAUCCUUUUUUCCCCAGUUCAAAUC
CGGGUGUCGCCU
>DR6321
GGUCUCGUGGCCCAAUGGUUAAGGCGCUUGACUACGGAUCAAGAGAUUCCAGGUUCGACU
CCUGGCGGGAUCG
>DP1260
CGGAAAGUAGCUUAGCUUGGUAGAGCACUCGGUUUGGGACCGAGGGGUCGCAGGUUCGAA
UCCUGUCUUUCCGACCA
>DI1660
AGGCUUGUAGCUCAGGUGGUUAGAGCGCACCCCUGAUAAGGGUGAGGUCGGUGGUUCAAG
UCCACUCAGGCCUACCA
>DY7200
CCGACCUUAGCUCAGUUGGUAGAGCGGAGGACUGUAGAUCCUUAGGUCACUGGUUCGAAU
CCGGUAGGUCGGA
>DL7920
GUCAGGAUGGCCGAGCGGUCUAAGGCGCUGCGUUCAGGUCGCAGUCUCCCCUGGAGGCGU
GGGUUCGAAUCCCACUUCUGACA
>DT5280
GUCCCGAUAGUAUAAAAAUUACUCUGGUCUUGUAAACCAAAAAUGAAGAGUCAGUCUUCU
CAGGACA
>DA0380
GGGCCCAUAGCUCAGUGGUAGAGUGCCUCCUUUGCAAGGAGGAUGCCCUGGGUUCGAAUC
CCAGUGGGUCCA
>DM2840
ACCUACUUAACUCAGUGGUUAGAGUAUUGCUUUCAUACGGCGGGAGUCAUUGGUUCAAAU
CCAAUAGUAGGUA
>DG6280
GCGCAAGUGGUUUAGUGGUAAAAUCCAACGUUGCCAUCGUUGGGCCCCCGGUUCGAUUCC
GGGCUUGCGCA
>DQ4040
UGGGUUGUUGACUAAUAGGUAAGUCCCUGAAAUUUGACUUCAGUCUAUGUAAGUUCGAAU
CUUACCAUCCCAU
>DH5280
GUAGAUAUAGUUUACAAAAAACAUUAGACUGUGAAUCUAACAACAGGAAAUCAAAUUCCU
UAUUUACC
>DV7740
GUUUCCGUGGUGUAGUGGUUAUCACAUCCGCCUAACACGCGGAAGGCCCCCGGUUCAAUC
CCGGGCGGAAACA
>DH4500
GGCGGAUAUAACUUAGGGGUUAAAGUUGCAGAUUGUGGCUCUGAAAACACGGGUUCGAAU
CCCGUUAUUCGCC
>DT1664
GCUGAUAUGGCUCAGUUGGUAGAGCGCACCCUUGGUAAGGGUGAGGUCCCCAGUUCGACU
CUGGGUAUCAGCACCA
>DS6241
GGCGCGAUGGCAGAGUGGUCUAAUGCGUGAGACUUGAAAUCUCAUUUCUUCGGAAGCGUC
GGUUCAAAUCCGGCUCGCGUCG
>DR1540
GCGCCCGUAGCUCAAUUGGAUAGAGCGUUUGACUACGGAUCAAAAGGUUAGGGGUUCGAC
UCCUCUCGGGCGCGCCA
>DE6281
UCCGAUGUAGUGUAACGGCUAUCACAUCACGUUCUCACCGUGGAGACCGGGGUUCGACUC
CCCGCUUCGGAG
>DS4362
GGAGGUAUGGCUGAGUGGCUUAAGGCAUUGGUUUGCUAAAUCGACAUACAAUAAGAUUGU
AUCAUGGGUUCGAAUCCCAUUUCCUCCG
>DA2540
GGGGGUAUAGCUCAGUUGGUAGAGCGCUGCCUUUGCACGGCAGAUGUCAGGGGUUCGAGU
CCCCUUACCUCCA
>DL0980
GCGGGGGUGCCCGAGCCAGGUAAAGGGGCAGGGCUCAAGACCCUGUGGCGUAGGCCUGCG
UGGGUUCGAAUCCCACCCCCCGCA
>DP1662
CGGCACGUAGCGCAGCCUGGUAGCGCACCGUCAUGGGGUGUCGGGGGUCGGAGGUUCAAA
UCCUCUCGUGCCGACCA
>DR5360
UGGUACUUAGUUUAAAAUAAAAUAAAUGAUUUCGACUCAUUAGAUUAUGAUUUAAUUCAU
AAUUACCAA
>DN6160
GCCUGGAUGGCUAAAUGGCAGAGCGAGCGGCUGUUAACCGCUAGGUCCAUGGUUCGAUCC
CAUGUCUAGGCA
>DV6280
GGUUUCGUGGUCUAGUCGGUUAUGGCAUCUGCUUAACACGCAGAACGUCCCCAGUUCGAU
CCUGGGCGAAAUCA
>DL5020
GCUUGAGUAGCAAAGCGGUUAAUGCUUGAGAUUUAGGUUCUCACAUCAAAGGUUCAAGCC
CUUUCUCUAGUU
>DG4980
CUUUAUUAGUAUAAUUAGUAUAUUUGAUUUCCAAUCAAAAGGGCUUUGUUAAGAAUCAAA
GAUGGAGU
>DC5080
GGUUUUGUAGUGUAUCAUUUCGGAUUGCAAAUCCUAGAUGCAACUAGGACGUUGCCAAAG
CUU
>DQ1140
UGGGCUAUAGCCAAGCGGUAAGGCAAGGGACUUUGACUCCCUCAUGCGCCGGUUCGAAUC
CUGCUAGCCCAACCA
>DI0660
GGGCUCGUAGCUCAGGCUGGUUAGAGUGCUCGGCUCAUAACCGAGUGGUCAUGGGUUCAA
AUCCCAUCGGGCCCA
>DG7741
GCAUCGGUGGUUCAGUGGUAGAAUGCUCGCCUGCCACGCGGGCGGCCCGGGUUCGAUUCC
CGACCGAUGCA
>DG4360
GCGGAAAUAGCUUAAUGGUAGAGCGUAGCCUUGCCAAGGCUGAGGUUGAGGGUUCAAGUC
CCUCCUUCCGCU
>DH2520
GGUGGGUGUAGCCAAGUGGUAAGGCAAAGGACUGUGACUCCUUCAUUCGCGGGUUCGAUC
CCCGUCAUUCACC
>DT0220
GCUGAUUUAGCUCAGUAGGUAGAGCACCUCACUUGUAAUGAGGAUGUCGGCGGUUCGAUU
CCGUCAAUCAGCACCA
>DI2220
GGGCUAUUAGCUCAGUUGGUUAGAGCGCACCCCUGAUAAGGGUGAGGGCCCUGGUUCAAA
UCCAGGAUGGCCCA
>DV0860
GGGCCCGUCGUCUAGCCUGGUUAGGACGCUGCCCUGACGCGGCAGAAAUCCUGGGUUCAA
GUCCCAGCGGGCCCA
>DT5281
GUCCCGAUAGUAUAAAAAUUACUCUGGUCUUGUAAGCCAAAAAUGAAGAGUCAGCUCUUC
UCGGGACA
>DY3200
GGGUCGAUGCCCGAGCGGUUAAUGGGGACGGACUGUAAAUUCGUUGGCAAUAUGUCUACG
CUGGUUCAAAUCCAGCUCGGCCCA
>DL5080
GCUGAAGUAGCAAAAGUGGUUAUGCAAAAGACUUAGGAUCUUUUAACGAGGGUUCAACUC
CUUCUUUCAGCU
>DL5560
ACUUUUAAAGGAUAACAGCUAUCCAUUGGCCUUAGGAGUCAAAAAUAUUGGUGCAACUCC
AAAUAAAAGUA
>DA2410
GGGGGUAUAGCUCAGUUGGUAGAGCGUUGCUUUUGCAUAGCAGACGUCAGCAGUUCGAGU
CUGCUUAUCUCCA
>DN7100
UCCUCAGUAGCUCAGUGGUAGAGCGGUCGGCUGUUAACCGAUUGGUCGUAGGUUCGAAUC
CUACUUGGGGAG
>DL5840
GCUUUUAAAGGAUAACAGCUAUCCCUUGGUCUUAGGAUCCAAAAAUUUUGGUGCAACUCC
AAAUAAAAGUA
>DE4880
AUUUAUAUAGUUUAAAAUAAAACCUUACAUUUUCAUUGUAAUAAUAAAAUAAUUUAUUUU
UAUAAAUU
>DG2440
GCGGAUGUAACUCAAUCGGUAGAGUGCGAUCCUUCCAAGUUCGAGGUUGUGGGUUCGAGU
CCCAUCAUCCGCU
>DD1570
GGUCCCGUAGUGUAGUGGUUAACAUGCCUGCCUGUCACGCAGGAGAUCGCGGGUUCGAUG
CCGUCGGGACCGCCA
>DP5000
CAGAAAAUAGUUUAGUGAGAAUGAUAGCUUUGGGAGCUGUUGGUGUAAGUAUAAAGUCUU
GCUUUUCUGA
>DP6980
GGGCAUUUGGUCUAGUGGUAUGAUUCUCGCUUUGGGUGCGAGAGGUCCCGAGUUCGAUUC
UCGGAAUGCCCC
>DI6281
GCUCGUGUAGCUCAGUGGUUAGAGCUUCGUGCUUAUAACGCGACCGUCGUGGGUUCAAUC
CCCACCUCGAGCA
>DH1540
GGCGGUUGUGGCGAAGUGGUUAACGCACCAGAUUGUGGCUCUGGCACUCGUGGGUUCGAU
UCCCAUCAAUCGCCCCA
>DN1570
UCCGCAGUAGCUCAGUGGUAGAGCAAUCGGCUGUUAACCGAUUGGUCGCAGGUUCGAAUC
CUGCCUGCGGAGCCA
>DX5080
AGUAGAGUAAGCUAAGUGCUAAGCUUUUGGGCUCAUACCCCAGGAAUGAAGGAUAAAAAC
CUCCCUCUACUU
>DR4880
GAAUAUGAAGCGAUUAAUUGCAGUUAGUUUCGACCUAACCUUAGGUAUUAUAUACCCUUA
UUUU
>DA2520
GGGGGUAUAGCUCAGUUGGUAGAGCGCUGCCUUUGCAAGGCAGAUGUCAGCGGUUCGAGU
CCGCUUAUCUCCA
>DA0670
GGGCUUGUAGCUCAGCUGGUAGAGCGCCGCCUUUGCAAGGCGGAGGCCCUGGGUCCGAAU
CCCAGCAAGUCCA
>DA4000
GGGGUUAUAGUUAAAUUUGGUAGAACGACUGCGUUGCAUGCAUUUAAUAUGAGUUCAAGU
CUCAUUAACUCCA
>DX7921
AGCAGAGUGGCGCAGCGGAAGCGUGCUGGGCCCAUAACCCAGAGGUCGAUGGAUCGAAAC
CAUCCUCUGCUA
>DA2920
GGGGAUAUAGCUCAGUUGGUAGAGCUCCGCUCUUGCACGGCGGAUGUCAGCGGUUCGAGU
CCGCUUAUCUCCA
>DS6743
GUGGACAUGCCGGAGUGGUGUUAUCGGGCAUAACUAGAAAUCAUGUGGGCUUUGCCCGCG
CAGGUUCGAAUCAUGCCGUUUACG
>DQ9990
GGUUCCAUGGUGUAAUGGUUAGCACUCUGGACUCUGAAUCCAGCGAUCCGAGUUCAAAUC
UCGGUGGAACCU
>DK4880
CAUUAGAUGACUGAAAGCAAGUACUGGUCUCUUAAACCAUUUUAUAGUAAAUUAGCACUU
ACUUCUAAUGA
>DT4000
GUAAAUAUAAUUUAAUGGUAAAAUGUAUGUUUUUAGGUGCAUAUUAUCUAAGUUCAAAUC
UUAGUAUUUACA
>DN2740
UCCUCAGUAGCUCAGUGGUAGAGUGGUCGGCUGUUAACCGAUUGGCCGUAGGUUCGACUC
CUACUUGAGGAG
>DK6160
GCCCAGAUAGCUCAGUCGGUAGAGCGCAAGGCUUUUAACCUUGUGGUCGGGGGUUCGAGC
CCCCCUUUGGGCG
>DY5220
GGUAAGAUGGCUGAGUGUUGAAGCGUUAGGCUGUAGUCCUUUUUACAGAGGUUCAAUUCC
UCUUCUUAUCG
>DQ4030
UGAAUUGUAGACUAAUAGGUAGUCCCCAAAAUUUGAGUUUGGCUUUAGGUGUGUUCGAGU
CACCCCAAUUCAA
>DK9991
GCCCGGCUAGCUCAGUCGGUAGAGCAUGAGACUCUUAAUCUCAGGGUCGUGGGUUCGAGC
CCCACGUUGGGCG
>DE4720
AUUUAUAUAGUAUUUAAUACAAUGCAUUUUCAAUGCAUAAAUGGAUAAAUAUCCUUUAAA
UA
>DY3880
AGGAAGGGUCCGUAUGUUGGUUUACGGGUUGAGCUGUAAACUCAAUGGCUAUGAGGCCGU
CGAAGGUUCGAUUCCUUUUCUUCCUA
>DM3640
AGACACGUAGCUUAGUGGUAAAGCACUGGUCUCAUAAGCCAGCUAUCGCAAGUUCGAAUC
UCGCCGUGUCUA
>DE6160
UCCUCAUUGGUGUAGUCGGUAACACUCUAGUCUUUCACACUGGUACCUCGGGUUCGAUUC
CCGAAUGGGGAG
>DW1540
AGGGGCAUAGUUUAACGGUAGAACAGAGGUCUCCAAAACCUCCGGUGUGGGUUCGAUUCC
UACUGCCCCUGCCA
>DS6744
GUGGACGUGCCGGAGUGGUUAUCGGGCAUAACUAGAAAUCAUGUGGGCUUUGCCCGCGCA
GGUUCGAAUCCUGCCGUUCACG
>DQ1341
AUGGGCUAUGGUGUAAUUGGCAGCACGAGUGAUUCUGGUUCAUUUAGUCUAGGUUCGAGU
CCUGGUAGCCCAG
>DQ4441
UGGAGUAUAGCCAAGUGGUAAGGCAUCGGUUUUUGGUACCGGCAUGCAAAGGUUCGAAUC
CUUUUACUCCAG
>DW0500
GGGGCUGUGGCCAAGCCCGGCAUGGCGACUGACUCCAGAUCAGUCGAUCGGGGGUUCAAA
UCCCUCCGGCCCCA
>DA2620
GGGGUAUAGCUCAGUGGUAGAGCGCCGUCCUUGCAAGGCGGACGUCACGGGUUCAAGUCC
GCUUACCUCCA
>DC4050
GGAAAUGUUGUUUAAAGGUUAAACUGUUAGAUUGCAAAUCUACACAUUUAGAGUUCGAUU
CUCUUCAUUUCUU
>DW3880
AAGAGUAUAGUUUAAUGGUAAAACUGUAAGCUUCAACCUUAUAUUUCUUAGUUCAAAUCU
AAGUACUCUUG
>DV5900
CAAGAUAUAGCUUAAACAAAGUAUCUAGUUUACACCUAGAAGAUUUCAUACACAUGAAUA
UCUUGA
>DC1660
GGCGCGUUAACAAAGCGGUUAUGUAGCGGAUUGCAAAUCCGUCUAGUCCGGUUCGACUCC
GGAACGCGCCUCCA
>DL0220
GCGAGAAUGGUCAAAUUGGUAAAGGCACAGCACUUAAAAUGCUGCGGAAUGAUUUCCUUG
UGGGUUCGAGUCCCACUUCUCGCACCA
>DA7740
GGGGAUGUAGCUCAGAUGGUAGAGCGCUCGCUUAGCAUGUGAGAGGUACGGGGAUCGAUG
CCCCGCAUCUCCA
>DN6060
GCUCGAUUAGCUCAGCUGGUUAGAGCAUGCGGCUGUUAACCGCAAGGUCGUAGGUUCGAU
CCCUACAUCGAGCG
>DS6284
GGCUACAUGGCCGAGUGGUUAAGGCGAGAGACUCGAAAUCUCUGGGCUCUGCCCGCGCUG
GUUCAAUCCCUGCUGUGGUCG
>DH1700
GGUGGCUAUAGCUCAGUUGGUAGAGCCCUGGAUUGUGAUUCCAGUUGUCGUGGGUUCGAA
UCCCAUUAGCCACCCCA
>DM0900
AGCGGGGUGGGGUAGUCAGGAAAUCCGAUGGGCUCAUAACCCGUAGAUCGAUGGUUCAAA
UCCAUCCCCCGCUA
>DW5280
AGAAGUUUAGGAUAUACAGUCCAAGAGCCUUCAAAGCCCUUAGAAAACAAACAAGUUUAA
CUUCUG
>DW1230
GGGGGCAUGGUGUCAACGGUAGCACACAGGUCUCCAAAACCUUUAGUGUGGGUUCGAAUC
CUGCUGCCCUCGCCA
>DY7060
CCGACCUUAGCUCAGUUGGUAGAGCGGAGGACUGUAGAUCCUUAGGUCACUGGUUCGAAU
CCGGUAGGUCGGA
>DF6281
GCGGAUUUAGCUCAGUUGGGAGAGCGCCAGACUGAAGAUCUGGAGGUCCUGUGUUCGAUC
CACAGAGUUCGCA
>DX6900
AUCAGAGUGGCGCAGCGGAAGCGUGGUGGGCCCAUAACCCACAGGUCCCAGGAUCGAAAC
CUGGCUCUGAUA
>DX6320
UGCGCGGUAGGAGAGUGGAACUCCGACGGGCUCAUAACCCGUAGGUCCCAGGAUCGAAAC
CUGGCCGCGCAA
>DS3240
GGAGAGAUGGCUGAGUGGACUAAAGCGUUGGAUUGCUAAUCCAUUGUACGAGUUAAUCGU
ACCGAGGGUUCGAAUCCCUCUCUUUCCC
>DY3720
GAAGUAAUGGCUGAGUGGUUAAAGCGGCAGACUGUAAAUCUGUUGGUAGUACCGUCGUUG
GUUCGAAUCCAACUUACUUCA
>DG1540
GCGGGUGUAGUUUAGUGGUAAAACCUCAGCCUUCCAAGCUGAUGUCGUGGGUUCGAUUCC
CAUCACCCGCUCCA
>DQ4070
UGAAUUGUAGACUAAUAGGUAAGUCCCCAAAAUUUGAGUUUGGCUUUAGGUGUGUUCGAA
UCACCCCAAUUCAA
>DY1661
GGUGGGGUUCCCGAGCGGCCAAAGGGAGCAGACUCUAAAUCUGCCGUCAUCGACUUCGAA
GGUUCGAAUCCUUCCCCCACCACCA
>DH5800
GUAAAUAUAGUUUAACCAAAACAUCAGAUUGUGAAUCUGAUAACAGAGGCUCACAACCCC
UUAUUUACC
>DE3200
GCCCCCAUCGUCUAGCGGUUUAGGACAUCUCUCUUUCAAGGAGGCAACGGGGAUUCGACU
UCCCCUGGGGGUA
>DT4081
GUAGAUAUAAUUUAAUCGGUAAAAUGUAUGUUUUUAGGGUACAUAUUAUCUAAGUUCAAA
UCUUAGUAUUUACA
>DG5120
ACUUUCUUAGUAUUAACCAGUACACGUGACUUCCAAUCACAAAGUCUUAGUAGAAUCUAA
GAGAAAGUA
>DG2681
GCGGGUAUAGUUUAGUGGUAAAACCCUAGCCUUCCAAGCUAACGAUGCGGGUUCGAUUCC
CGCUACCCGCU
>DI5280
AGAAAUAUGUCUGACAAAAGAGUUACUUUGAUAGAGUAAAUAAUAGAGGUUUAAAUCCUC
UUAUUUCUA
>DD6280
UCCGUGAUAGUUUAAUGGUCAGAAUGGGCGCUUGUCGCGUGCCAGAUCGGGGUUCAAUUC
CCCGUCGCGGAG
>DH2920
GGCGGAUGUAGCCAAGUGGAUCAAGGCAGUGGAUUGUGAAUCCACCAUGCGCGGGUUCAA
UUCCCGUCGUUCGCC
>DF5120
GCUUACGUAGCUUAAGUAAAGCACAGCACUGAAGAUGCUGAGAUGAGCCCUAGAAAGCUC
CGAAAGCA
>DN4620
GUGCGUGUAGAUUAUAUUUGGUAAAAUCGUAAGGCUGUUAACUUUGAGAUGGUGUGUUUG
CCCGCGGACG
>DL6160
GCAAGGGUAGGAAAGUCUGGUUAAAUCCGUGUGACUUAAGAUCUCAUCCAUUCGGUUCGC
GAGUUCGAAUCUCGCCUCUUGCA
>DS1260
GGAAGAUUACCCAAGUCUGGUUGAAGGGAUCGGUCUUGAAAAUUGACAGGCGGUGAAAGC
CGCGCGGGGGUUCGAAUCCCUCAUCUUCCGCCA
>DK5220
CAUUAAGAAGCUAUGCACCAGCACUAGCCUUUUAAGCUAGAGAGAGGGGACACCCUCCCC
CUUAAUGA
>DS6160
GACAUCGUAGCGAAGUGGUCUAACGCGUUUGACUUGAAAUCAAAUCUCCUAGGAGGCGCA
GGUUCGAACCCUGCCGAUGUCG
>DD4760
AAGGAGUUAGUUAAAAUAUAACAUUAGAAUGUCAAUCUAAAAUAACUAAAAAUAGUACAC
CUUG
>DS2602
GGAAAGAUGGUUGAGUGGUUUAAGGCGUAGCAUUGGAAAUGCUAUGUAGGCUUUUGGUCU
AUCGAGGGUUCGAAUCCCUCUCUUUCCG
>DX4360
AGCGGGGUAGAGGAUUUGGUAAACUCAUCAGGCUCAUGACCUGAAGACAGCAGGUUCGAA
UCCUGUCCCCGCCU
>DI1900
AGGCCUGUAGCUCAGGUGGUUAGAGCGUACGCCUGAUAAGCGUAAGGUCGGCAGUUCGAG
UCUGCCUAGGCCUACCA
>DS4400
GGAGGUAUGGCUGAGUGGCUUAAGGCAUUGGUUUGCUAAAUCGACAUACAAGAAGAUUGU
AUCAUGGGUUCGAAUCCCAUUUCCUCCG
>DW3640
AGAGGUGUAGCUUAGUUGGUUAAAGCGCAAGAUUCCAAAUCUUGAAAUCGAGGGUUCGAG
UCCUUUCAUCUCUG
>DC4840
GGUCUUAUAGUCAAUAAUGAUAUCAAACUGCAAUUUUGAAGGAGUAAGUUUUACUAAGGC
UU
>DR1141
GCCCAUGUAGCUCAGUAGGAUAGAGCACGCGCCUUCUAAGCGUGAGGUCGGAAGUUCGAG
CCUUCUCGUGGGCACCA
>DQ4000
UGAGUCGUAGACAAUAGGUAAGUUACCAAAAUUUGAGUUUGGAGUUCUUUGUUCGAAUCA
AAGCGAUUCAA
>DH1230
GCGGUUGUGGCGAAGUGGUUAACGCAUCGGCUUGUGGCGCCGACACUCGGGGGUUCAAUU
CCCCUCGGCCGCCCCA
>DT2520
GCCUUUUUAGCUCAGUGGUAGAGCAUUGUAUUUGUAAUGCGGUGGUCGUCGGUUCGAAUC
CGACAAAAGGCU
>DI2580
GGGUUAUUAGCUCAGUUGGUUAGAGCACACCCCUGAUAAGGGUGAGGUCCCUGGUUCAAA
UCCAGGAUAACCCA
>DG9991
GCAUUGGUGGUUCAGUGGUAGAAUUCUCGCCUCCCACGCGGGAGACCCGGGUUCAAUUCC
CGGCCAAUGCA
>DF4000
GCUUUUAUAGCUUAGUGGUAAAGCGAUAAAUUGAAGAUUUAUUUACAUGUAGUUCGAUUC
UCAUUAAGGGCA
>DL0680
GCGGGGGUGCCCGAGUGGUCAAAGGGGACAGGCUUAGGACCUGUUGGCGUUAGGCUUCCA
GGGUUCGAAUCCCUGCCCCCGCA
>DK6051
GCCUUCCUAGCUCAGUGGUAGAGCGCACGGCUUUUAACCGUGUGGUCGUGGGUUCGAUCC
CCACGGAAGGCG
>DM0960
GCCGGGGUCGCCUAGCCUGGUCAAGGGCGCCGGACUCAUAAUCCGGUCUUCCCGGGUUCG
AAUCCCGGCCCCGGCACCA
>DH0680
GGCCGGGGUGGGGUAGUUGGCCAUCCUUCGGGACUGUGGAUCCCGCGACUCGGGUUCAAA
UCCCGGCCCUGGCCU
>DD1500
GGUCCAUUGGAGCAGUGGUCUAUCUCGCCUCCCUGUCACGGAGGAGAUCGCGGGUUCAAA
UCCCGCAUGGACC
>DZ7560
GCCCGGAUGAACCAUGGCGGUCUGUGGUGCAGACUUCAAAUCUGUAGGCGGUUAGCGCCG
CAGUGGUUCGACUCCACCUUUCGGGUG
>DX1341
CGCGGGGUGGAGCAGCUCGGUAGCUCGCUGGGCUCAUAACCCAGAGGUCGCAGGUUCAAA
UUCUGUCCCCGCUA
>DH1780
GGUGGCUGUAGCUCAGUUGGUAGAGUCCCGGAUUGUGAUUCCGGUUGUCGUGGGUUCGAG
CCCCAUCAGCCACCCCA
>DE1180
GGCCUGUUGGUGAAGCGGUUAACACACACGGUUUUCAUCCGUGGACACACGGGUUCGAAC
CCCGUACAGGCUACCA
>DN5280
UAGAUUGAAGCCAGUAAGUAGGGUAUUUAGCUGUUAACUAAAUUUUCGUAGGAAUUUGAU
UCCUUCCAAUCUAG
>DS2520
GGAGAAGUGUCUGAGUGGUCGAAAGAGCUCGAUUGCUAAUCGAGUGUGUCUAAUAAACAC
CGAGGGUUCAAAUCCCUUCUUCUCCU
>DE7742
UCCCAUAUGGUCUAGUGGCUAGGAUAUCUGGCUUUCACCCAGAAGGCCCGGGUUCGAUUC
CCGGUAUGGGAA
>DR2921
GCGUCCAUUGUCUAAUGGAUAGGACAGAGGUCUUCUAAACCUUUGGUAUAGGUUCAAAUC
CUAUUGGACGCA
>DL3840
ACUUAUGUGGCGGAAUAGGUAGACGCGUGGGACUUAAAAUCUCAUUCCUACGGAGUGCCG
GUUCGACCCCGGUCAUAAGUA
>DR5080
NAAGAGUUAGUUUAAGGAGAACCUCUGAUUUCGGCUCAGAGGGUUUUGGUUCAACCCCAA
AACUCUUGN
>DM3880
GCCAAAGUAGUUUAAUGGUAGAACAAUAAUUUCAUGAAUUAAGAAUGAGAAUUCGAUUUU
CUCCUUUGGCU
>DI4960
AAUGAAUUGCCUGAUAAAAGGGUUAUCUUGAUAGGGUAAAUUAUGUAGGAUUCUACAUUC
AUUG
>DR5220
AGAAAGUUAGUCUAACUAAGACAGCUGGUUUCGACCCAGCAAAUUAUAGACCCACCUAUA
ACUUUCUU
>DV7741
GUUUUCGUAGUGUAGUGGUUAUCACGUGUGCUUCACACGCACAAGGUCCCCGGUUCGAAC
CCGGGCGAAAACA
>DA4880
AGGGUUGUAGUUAAUUAUAACAUUUGAUUUGCAUUCAAAAAGUAUUGAAUAUUCAAUCUA
CCUUA
>DI5880
AGAAAUAUGUCUGAUAAAAGAGUUACUUUGAUAGAGUAAAUAAUAGGAGCUUAAACCCCC
UUAUUUCUA
>DF5220
GCCCCCAUAGCUUAACCCACAAAGCAUGGCACUGAAGAUGCCAAGAUGGUACCUACUAUA
CCUGUGGGCA
>DP1540
CGGGAAGUAGCUCAGCUUGGUAGAGCACAUGGUUUGGGACCAUGGGGUCGCAGGUUCGAA
UCCUGUCUUCCCGACCA
>DY6742
CCGACCUUAGCUCUGUUGGUAUAGCGGAGGACUGUAGAUCCUUAGGUCACUGGUUCGAAU
UCGGUAGGUCGGA
>DG3200
GCGGAUAUAGUUGAAUGGUAUAAUUUCUCUUUGCCAAGGAGAAGACGCGGGUUCAAUUCC
CGCUAUCCGCC
>DI4620
CCGGUAGGGCUGCGUUAGCAGGUUACUGUGAUAUAGUAAUAGUGAGAGUUUUCUUCGUCG
GU
>DA6280
GGGCACAUGGCGCAGUUGGUAGCGCGCUUCCCUUGCAAGGAAGAGGUCAUCGGUUCGAUU
CCGGUUGCGUCCA
>DE6280
UCCGAUAUAGUGUAACGGCUAUCACAUCACGCUUUCACCGUGGAGACCGGGGUUCGACUC
CCCGUAUCGGAG
>DZ1662
GGAAGAUCGUCGUCUCCGGUGAGGCGGCUGGACUUCAAAUCCAGUUGGGGCCGCCAGCGG
UCCCGGGCAGGUUCGACUCCUGUGAUCUUCCGCCA
>DR2920
GGGCCUGUAGCUCAGAGGAUUAGAGCACGUGGCUACGAACCACGGUGUCGGGGGUUCGAA
UCCCUCCUCGCCCA
>DA4620
GACGGUAUAGUUUAAGUUGAGAUGUGUGCUCUGCGAGCAUUCGGUAGAGGUUUCUUGCCG
UUG
>DN2700
UCCUCAGUAGCUCAGUGGUAGAGCGGUCGGCUGUUAACUGACUGGUCGUAGGUUCGAAUC
CUACUUGGGGA
>DL1750
GCGGAAGUGGCGGAAUUGGUAGACGCACUAGAUUUAGGUUCAUGCGCCUGUAAGGUGUGA
GAGUUCAAGUCUCUCCUUCCGCACCA
>DI1180
GGACCUUUAGCUCAGUUGGUUAGAGCAUCCGGCUCAUAACCGGACGGUCAUUGGUUCAAG
UCCAAUAAGGUCCACCA
>DQ3240
UGGGGCGUAGCCAAGCGGUAAGGCAACGGGUUUUGGUCCCGCUAUUCGGAGGUUCGAAUC
CUUCCGUCCCAG
>DC5000
GGUUUUGUAGUGUAAUUAACAUUUUAGAUUGCAAAUCUAUAGAUGCGGGUAAUCUCCGUC
AAAACUU
>DV1662
GCGUUCAUAGCUCAGUUGGUUAGAGCACCACCUUGACAUGGUGGGGGUCGUUGGUUCGAG
UCCAAUUGAACGCACCA
>DH5120
GUAGAUAUAGUUUAAUAAAACACUAGAUUGUGAUUCUAGAGUCAGAGGUUAAACCCCUCU
UAUCAACC
>DT4070
GUUGCAUUAGCUCAAUUGGUAGAGCGUUUGUUUUGUAAUCAAAAGGUUUAGAGUUCAACU
CUCUAAUGCANUN
>DX8100
AGCAGAGUGGCGCAGCGGAAGCGUGCUGGGCCCAUAACCCAGAGGUCGAUGGAUCGAAAC
CAUCCUCUGCUA
>DY1200
GGACAGGUAGCGAAGUGGCUAAACGCUUCUGACUGUAGAUCAGACACCUUCAUGGUUUCG
GGAGUUCGAAUCUCUCCCUGUCCACCA
>DI2840
GGGCUAUUAGCUCAGUGGUAGAGCGCGCCCCUGAUAAGGGCGAGGUCUCUGGUUCAAGUC
CAGGAUGGCCCACCA
>DI1820
GGGUCUGUAGCUCAGUUGGUUAGAGCGCACCCCUGAUAAGGGUGAGGUCGGCAGUUCGAA
UCUGCCCAGACCCACCA
>DG4040
GCAGAUAUAAGUCAAUUGGCAGACCUUCUGAUUUCCACUUAGAUUAUGUUCGUUCGAAUC
GGACUAUCUGCA
>DI2720
GGGCUAUUAGCUCAGUGGUAGAGCGCGCCCCUGAUAAGGGCGAGGUCUCUGGUUCAAGUC
CAGGAUGGCCCA
>DK4340
GGGUGUAUAGCUCAGUUGGUAGAGCAUUGGGCUUUUAACCUAAUGGUCGCAGGUUCAAGU
CCUGCUAUACCCA
>DN4700
GGCCAAAUAGUUUAACUUAAAACGUUGAGCUGUUAAUUCAAAAUUGCAGUAAUUUGCUUU
GGCUU
>DP2601
AGGGAUGUAGCGCAGUUUGGUAGCGCGUUUGUUUUGGGUACAAAAUGUCGCAGGUUCGAA
UCCUGUCAUCCCUA
>DL9990
GGUAGCGUGGCCGAGCGGUCUAAGGCGCUGGAUUUAGGCUCCAGUCUCUUCGGAGGCGUG
GGUUCGAAUCCCACCGCUGCCA
>DI1542
GGACCUUUAGCUCAGUUGGUUAGAGCAGACGGCUCAUAACCGUCCGGUCGUAGGUUCGAG
UCCUACAAGGUCCACCA
>DM1140
GGCGGGGUAGCUCAGUUGGUUAGAGCGUUCGGUUCAUACCCGAAAGGUCGAGAGUUCAAA
UCUCUCCCCCGCUACCA
>DF5040
GCAAAGGUAGCUUAACAGAUUAAAGCAUAGCACUGAAAAUGCUUCAAAGAGAGUUAAAGU
CCCUCCCUUAGCA
>DL5160
GCUUUUAAAGGAAAAGAGCCCUCCACUGGUCUUAGGCGCCAGCAUCUCUUGGUGCAAGUC
CAAGUAAAAGCU
>DL2921
GGGGAUAUGGCGAAAUCGGUAGACGCUACGGACUUAAAAUCCGUCGACUUUAAAAAUCGU
GAGGGUUCAAGUCCCUCUAUCCCCA
>DN5080
UGGGCUGUAGCUAAAUGUAAAAAGCGCUUGGCCGUUAACCAAGAAAUAAUAGGAUAAAUA
CCUAUCUUCCCAG
>DP3000
AGGGAUGUAGCGCAGCUUGGUAGCGCGUUUGUUUUGGGUACAAAAUGUCACGGGUUCAAA
UCCUGUCAUCCCUA
>DR7560
GGCCGCGUGGCGCAAUGGAUAACGCGUCUGCCUACGGAGCAGAAGAUUGCAGGUUCGAAU
CCUGCCGUGGUCG
>DY3840
GAGGUGGUGGCUGAAUGGUUAAAGCGGUAGACUGUAAAUCUAUUGGGAUUCCGUCGCCGG
UUCGAUUCCGGUCCACCUCA
>DF5160
ACUCUUAUAGCUUAAUAUUAAAGUAUAGCGCUGAAAACGCUAAGAUGAACCCUAAAAAGU
UCUAGGGGUA
>DT2700
GCCCACUUAGCUCAGAGGUUAGAGCAUCGCAUUUGUAAUGCGAGGGUCAUCGGUUCAAAU
CCGAUAGUCGGCU
>DI2921
GCAUCCAUGGCUGAAUGGUUAAAGCGCCCAACUCAUAAUUGGCGAAUUCGUAGGUUCAAU
UCCUACUGGAUGCA
>DI3880
GGUUCUUUAACUUAACCGGUAAAGUGUGUUCUUGAUAAGGAUAUGUUCAGUGUUCGAGUC
ACUGAAGAAUCA
>DF5280
GUUAAUGUAGCUUAUAAUAAAGCAAAGCACUGAAAAUGCUUAGAUGGAUUCAAAAAUCCC
AUAAACA
>DD2440
GCCCCCAUCGUCUAGAGGCCUAGGACACCUCCCUUUCACGGAGAAAACGCGGAUUCGAAU
UCCGCUGGGGGUA
>DI8100
GGCCGGUUAGCUCAGUUGGUUAGAGCGUGGUGCUAAUAACGCCAAGGUCGCGGGUUCGAU
CCCCGUACGGGCCA
>DL1700
GCGAAGGUGGCGGAAUUGGUAGACGCGCUAGCUUCAGGUGUUAGUGUCCUUACGGACGUG
GGGGUUCAAGUCCCCCCCCUCGCACCA
>DS0440
GUCGUGGUAGCCAAGCCUGGCCCAAGGCGCAGGGUUGCUAACUCUGUGGCGUACAGCCUC
CGGGGUUCGAAUCCCCGCCACGACG
>DR4800
AAAUAUGAAGCGAUUUAUUGCAAUUAGUUUCGACCUAAUCUUAGGUGAAAUUCACCCCAU
AUUUU
>DC1140
GGCAACAUGGCCAAGCGGCUAAGGCAUGGGUCUGCAACACCCUGAUCAUCGGUUCGAAUC
CGAUUGUUGCCUCCA
>DF5100
GCUAUCGUAGCUUAAUUAAAGUUUAAUACUGAAGAUAUUAGGAUGGACCCUAGAAAGUCC
CGAAAGCA
>DP5160
CAGGAUAUAGUUUAGGUAGAAUGCCGGUUUUGGGGACCGGUGGUAAAGGUUAAAGUCCUU
UUAUCCUGA
>DA1820
GGGGCCAUAGCUCAGCUGGGAGAGCGCCUGCUUUGCACGCAGGAGGUCAGGAGUUCGAUC
CUCCUUGGCUCCACCA
>DL5600
ACUUUUAAAGGAUAGUAGUUAUCCAUUGGUCUUAGGAGCCAAAAACAUUGGUGCAACUCC
AAAUAAAAGUA
>DV2700
AGGGCUAUAGCUCAGUUCGGUAGAGCAACUCGUUUACACCGAGAAGGUCUACGGUUCGAA
UCCGUAUAGCCCUA
>DR6051
GCUCCAGUGGCCUAAUGGAUAUGGCUUUGGACUUCUAAUCCAAAGGUUGCGGGUUCGAGU
CCCGUCUGGAGUA
>DX1660
CGCGGGGUGGAGCAGCCUGGUAGCUCGUCGGGCUCAUAACCCGAAGAUCGUCGGUUCAAA
UCCGGCCCCCGCAACCA
>DG1542
GCGGAAGUAGUUCAGUGGUUGAACACCACCUUGCCAAGGUGGGGGUCGCGGGUUCGAAUC
CCGUCUUCCGCUCCA
>DH4040
GGUGAUUGUAAUUCAAUGGUAGAAUGCUUAUUUGUGGCAUAAGAAGUUCUUGGUUCGAUU
CCAAGUAAUCACC
>DA1543
GGGGCCUUAGCUCAGCUGGGAGAGCGCCUGCUUUGCACGCAGGAGGUCAGCGGUCGACCC
GCUAGGCUCCACCA
>DT4500
GCCCGCGUAGCUCAGAUGGUAGAGCAUUCCCAUGGUAAGGGAAAGGCCUCCGGUUCAAGU
CCGGUCGUAGGCU
>DT4880
GUUUUAAUAGUUUAAUAAAAACAUUGGUCUUGUAAAUCAAAAAUAAGAUUAUUUCUUUUA
AAACU
>DN6051
UCCUCCCUGGCGCAGUCGGCAGCGCGUUAGGCUGUUAACCAUCAGGUGUUGGUUCGAAUC
CAACGGGAGGAG
>DD4440
GGGGAAAUAGCUCAGUUGGUUAGAGUGCUGGUCUGUCACGCCAGAAGUCGCGGGUUCGAA
CCCCGUUUUCCCCG
>DY4240
AAGUGGUUACGCUCAGCUGGGUUAGAGCAAAGGACUGUAAAUCCUUGUGUCAGUGGUUCG
AAUCCACAACCACUUC
>DL5360
GUUAAGGUGGCAGAGCCCGGUAAUUGCAUAAAACUUAAACUUUUAUAUCCAGAGAUUCAA
AUCCUCUCCUUAACA
>DR1181
GCCCAUGUAGCUCAGUAGGAUAGAGCACGCGCCUUCUAAGCGUGAGGUCGGAAGUUCGAG
CCUUCUCGUGGGCACCA
>DX6321
UGCGCGGUAGGAGAGUGGAACUCCGACGGGCUCAUAACCCGUAGGUCCCAGGAUCGAAAC
CUGGCCGCGCAA
>DM5220
AGUAAGGUCAGCUAACUAAGCUAUCGGGCCCAUACCCCGAAAAUGAUGGUUUAACCCCUU
CCCCUACUA
>DF5880
GUUUAUGUAGCUUACCUCCUCAAAGCAAUACACUGAAAAUGUUUAGACGGGCUCACAUCA
CCCCAUAAACA
>DS6745
GUGGACGUGCCGGAGUGGUUAUCGGGCAUGACUAGAAAUCAUGUGGGCUUUGCCCGCGCA
CGUUCGAAUCCUGCCGUUCACG
>DL1540
GCGGAUGUGGCGGAAUUGGCAGACGCGCUAGAAUCAGGCUCUAGUGUCUUUACAGACGUG
GGGGUUCAAGUCCCUUCAUCCGCACCA
>DT2600
GCCCUUUUAACUCAGUGGUAGAGUAACGCCAUGGUAGGGCGUAAGUCAUCGGUUCAAAUC
UGAUAAAGGGCU
>DR6282
GUUCCGUUGGCGUAAUGGUAACGCGUCUCCCUCCUAAGGAGAAGACUGCGGGUUCGAGUC
CCGUACGGAACG
>DR1500
GCACCCAUAGCGCAACUGGAUAGAGUGUCUGACUACGAAUCAGAAGGUUGUAGGUUCAAG
UCCUACUGGGUGCA
>DP4440
CGAGGUGUAGCGCAGUCUGGUCAGCGCAUCUGUUUUGGGUACAGAGGGCCAUAGGUUCGA
AUCCUGUCACCUUGA
>DH8100
GCCGUGAUCGUAUAGGGGUUAGUACUCUGCGUUGUGGCCGCAGCAACCUCGGUUCGAAUC
CGAGUCACGGCA
>DF1660
GCCCGGAUAGCUCAGUCGGUAGAGCAGGGGAUUGAAAAUCCCCGUGUCCUUGGUUCGAUU
CCGAGUCCGGGCACCA
>DQ4050
UGAAUCGUAGACUAAUAGGUAAGUCACCAAAAUUUGAGUUUGGAAUUUGUUUGUUCGAAU
CAAACCGGUUCAA
>DW3000
GCGCUCUUAGUUCAGUUCGGUAGAACGCGGGUCUCCAAAACCCGAUGUCGUAGGUUCAAA
UCCUACAGAGCGUG
>DS4440
GGAUGGAUGUCUGAGCGGUUGAAAGAGUCGGUCUUGAAAACCGAAGUAUUGAUAGGAAUA
CCGGGGGUUCGAAUCCCUCUCCAUCCG
>DI5080
GAGCUUGCCCCUAAAGUUAAGGUGUCUAGCUGAUAAUUAGAUUUAAGGGUUAAAUUCCCU
UCAAGCUCU
>DX4880
AAAAAGAUAAGCUAAUUAAGCUACUGGGUUCAUACCCCAUUUAUAAAGGUUAUAAUCCUU
UUCUUUUUA
>DD1140
GGCCCCAUAGCGAAGUUGGUUAUCGCGCCUCCCUGUCACGGAGGAGAUCACGGGUUCGAG
UCCCGUUGGGGUCGCCA
>DP3880
CAGGUUAGAGCCAGGUGGUUAGGCGUCUUGUUUGGGUCAAGAAAUUGUUAUGUUCGAAUC
AUAAUAACCUGA
>DA5280
GAGGAUUUAGCUUAAUUAAAGCAGUUGAUUUGCAUUUAACAGAUGUAAGAUAUAGUCUUA
CAGUCCUUA
>DC8101
GCGGGUAUAGCUCAGGGGUAGAAUAUUUGACUGCAGAUCAAGAGGUCCCUUGUUCGAAUU
CAGGUGCCCUCU
>DF5980
GUUGAUGUAGCUUAAAACCAAAGCAAGGCGCUGAAAAUGCCUAGAUGAGUAUAUGAACUC
CAUAAACA
>DD5120
GAGAUGUUAGUAAAACAAUUAGCACGCCUUGUCAAGGCGAAAUAGCUGGUUAGACUCCGG
CACAUCUCA
>DH5880
GUAAAUAUAGUUUAACCAAAACAUCAGAUUGUGAAUCUGACAACAGAGGCUUACGACCCC
UUAUUUACC
>DE4500
GUCCCUUUCGUCUAGGGGUAUAGGACAUCGUCUUUUCAUGUCGAAAACACGGGUUCAAAU
CCCGUAAGGGAUA
>DK0740
GGGCCCGUAGCUUAGUCUGGUAGAGCGCCUGGCUUUUAAUCAGGCGGUCGAGGGUUCGAA
UCCCUUCGGGCCCG
>DC2700
GGCGGCAUGGCCAAGCGGUAAGGCAGGGGACUGCAAAUCCUUUAUCCCCAGUUCAAAUCU
GGGUGCCGCCU
>DH3200
GGCGGAUGUAGCCAAGUGGAUCAAGGCAGUGGAUUGUGAAUCCACCAUGCGCGGGUUCAA
UUCCCGUCGUUCGCC
>DW5880
AGAAAUUUAGGUUAAAUACAGACCAAGAGCCUUCAAAGCCCUCAGUAAGUUGCAAUACUU
AAUUUCUG
>DT6280
GCUUCUAUGGCCAAGUUGGUAAGGCGCCACACUAGUAAUGUGGAGAUCAUCGGUUCAAAU
CCGAUUGGAAGCA
>DD7560
UCCUCGGUAGUAUAGUGGUGAGUAUCCGCGUCUGUCACAUGCGAGACCCGGGUUCAAUUC
CCGGCCGGGGAG
>DK6050
GCCCUUCUAGCUCAGUCGGUAGGGCGCACGGCUCUUAACCGUGUGGUCGUGGGUUCGAGC
CCACGGGGGGUG
>DS4240
GGAGGGAUGGCUGAGUGGCUUAAGGCAUUGGUUUGCUAAAUCGACAUACAAGAAGAUUGU
AUCAUGGGUUCGAAUCCCAUUUCCUCCG
>DX3200
CGCGGAGUAGAGCAACUUGGUAGCUCGCAAGGCUCAUAACCUUGAGGUUACGGGUUCAAA
UCCCGUCUCCGCAC
>DR1780
GCGCCCGUAGCUCAGCUGGAUAGAGCGCUGCCCUCCGGAGGCAGAGGUCACAGGUUCGAA
UCCUGUCGGGCGCACCA
>DK7680
GCCCGGCUAGCUCAGUCGGUAGAGCAUGAGACUCUUAAUCUCAGGGUCGUGGGUUCGAGC
CCCACGUUGGGCG
>DW5100
AGGGGCUUAGGAUAAACUAGACCAAGGGCCUUCAAAGCCCUCAGCGGAGGUGAAAAUCCU
CCAGCCCCUG
>DY6743
CCGACCUUAGCUCAGUUGGUAGAGCGGAGGACUGUAGAUCCUUAGGUCACUGGUUCGAAU
CUGGUAGGUUUGA
>DH3240
GGCGGAUGUAGCCAAGUGGAUUAAGGCAGUGGAUUGUGAAUUCACCAUCGCGGGUUCAAU
UCCCGUCGUUCGCC
>DF5900
GUUAAUGUAGCUUAAAAUUAAAGCAAGGCACUGAAAAUGCCUAGAUGAGUAUAUUAACUC
CAUAAACA
>DF1540
GGCUCGGUAGCUCAGUUGGUAGAGCAACGGACUGAAAAUCCGUGUGUCGGCGGUUCGAUU
CCGUCCCGAGCCACCA
>DF5960
GUUAAUGUAGCUUAAAUCUAAAGCAAGGCACUGAAAAUGCCUAGAUGAGUGCACUAACUC
CAUAAACA
>DS1570
GGAGAGCUGUCCGAGUGGUCGAAGGAGCACGAUUGGAAAUCGUGUAGGCGUGAAUAGCGC
CUCAAGGGUUCGAAUCCCUUGCUCUCCGCCA
>DE2520
GCCCCCAUCGUCUAGAGGCCUAGGACAUCUCCCUUUCACGGAGGCAACGGGGAUUCGAAU
UCCCCUGGGGGUA
>DK0260
GGGUUGCUAGCUCAACUGGUUUAGAGCACUGGUCUUUUAAACCAUAGGUUACAGGUUCGA
GUCCUGUGCAACCCACCA
>DC1540
GGCGGCAUAGCCAAGUGGUAAGGCAGAGGUCUGCAAAACCUUUAUCCCCGGUUCGAAUCC
GGGUGUCGCCUCCA
>DG1350
GCGGACGUAGCUCAGUUGGUAGAGCGCAACCUUGCCAAGGUUGAGGUCGCGAGUUCGAGC
CUCGUCGUCCGCU
>DG4760
AUUUUUCUAGUAUAAUUAGUACAUUUGACUUCCAAUCAAAAGAUUGAAAUAUCAAGAAAA
AUA
>DI2570
GGGCUAUUAGCUCAGUUGGUUAGAGCGCACCCCUGAUAAGGGUGAGGUCCCUGGUUCAAA
UCCAGGAUGGCCCA
>DF1140
GGUCGUGUAGCUCAGUCGGUAGAGCAGCAGACUGAAGCUCUGCGUGUCGGCGGUUCAAUU
CCGUCCACGACCACCA
>DS1660
GGAGAGAUGCCGGAGCGGCUGAACGGACCGGUCUCGAAAACCGGAGUAGGGGCAACUCUA
CCGGGGGUUCAAAUCCCCCUCUCUCCGCCA
>DL3881
AUGGGUAUGCUGAAAUAAGGUAAACAGGUUCCGCUUAGGACGGAAUAGUCAAACUUUGCA
AGUUCAAGUCUUGUUACCCGUA
>DH5560
GUAAAUAUAGUUUAAUUAAAACAUUAGACUGUGAAUCUAACUAUAGAAGCUUACCACUUC
UUAUUUACC
>DS6322
GUCACUAUGUCCGAGUGGUUAAGGAGUUAGACUCGAAAUCUAAUGGGCUCUGCCCGCGCA
GGUUCAAAUCCUGCUGGUGACG
>DG1180
GCAGGUGUAGUUUAAUGGCAGAACUUCAGCCUUCCAAGCUGAUUGUGAGGGUUCGAUUCC
CUUCACCUGCUCCA
>DD2920
GGGAUUGUAGUUCAAUUGGUCAGAGCACCGCCCUGUCAAGGCGGAAGCUGCGGGUUCGAG
CCCCGUCAGUCCCG
>DC4880
GGUCUUAUAGUCAAUAAUGAUAUCAAACUGCAAUUUUGAAGGAGUAAAUUUUUACUAAGA
CUU
>DV2640
AGGGCUAUAGCUCAGUUCGGUAGAGCAACUCGUUUACACCGAGAAGGUCUACGGUUCGAG
UCCGUAUAGCCCUA
>DY7740
CCUUCGAUAGCUCAGUUGGUAGAGCGGUGGACUGUAGAUCCAUAGGUCGCUGGUUCAAAU
CCGGCUCGAAGGA
>DX4980
GUAAAGUAAGCUAAAUGUUAAGCUUUUGGGUUCAUACCUCAAGAAUAGAAGGAUAAAAAC
CUCUCUUUAUC
>DS6280
GGCAACUUGGCCGAGUGGUUAAGGCGAAAGAUUAGAAAUCUUUUGGGCUUUGCCCGCGCA
GGUUCGAGUCCUGCAGUUGUCG
>DV1500
GGAGGAUUAGCUCAGCUGGGAGAGCAUCUGCCUUACAAGCAGAGGGUCACAGGUUCGAGC
CCUGUAUCCUCCA
>DL4050
GCUACUUUGGUGGAAAUGGUAGACACGACACUCUUAAGAUGUGUUAUCGCAAGAUAUGAA
GGUUCAAAUCCUUUAAGUAGUA
