# Supplementary material for: What does it take to learn the rules of RNA base pairing? A lot less than you may think
Source: bioRxiv. 2025 Aug 2:2025.07.31.668042. Preprint. [Version 1] doi: 10.1101/2025.07.31.668042 (PMC12324431; doi:10.1101/2025.07.31.668042)
Supplement: Supplement 1 [file media-1.gz › supplemental_material/data/conus_rnabench_RNaseP.100.C.sto]

# STOCKHOLM 1.0

bac.SM-A11_13         GAGGAAAGUCCGGGCUCCACAGGACAGAGUGCCAGGUAACGCCUGGGGGGCGUGAGCCUACGGAAAGUGCAGCAGAAAAUAAACCGCCUCUUCGGAGGUAAGGGUGAAAUGGUGCGGUAAGAGCGCACCGCGUGUUCUGGCAACACGACGCGGCUAGGUAAACCCCACUCGGAGCAAGACCAAAUAGGGGAACAUUAUGUGCGGUCCGCACUGUUCCCGGGUAGGUUGCAAGAGGUGUGUGGCGACACACAUCCCAGAUGAAUGACUGUUCACGACAGAACCCGGCUUAU
#=GR bac.SM-A11_13 SS :::::{{{-{{{{{[[[[---AAAA-[[[[[<<<<<_____>>>>><<<<<____>>>>->((---(((((,,,,,,,,,,,,<<<<<<<____>>>>>-->>,,,,,,,<<<<<<_______>>>>>><<<<<<<<<<____>>>>>>>>->>,,)))--))))]]]]]]]]],,,<<<<------<<<<<<----<<<<<_aaaa>>>>>>>>>>>----->>>>,,,,,,<<<<<<<<____>>>>>>>>,,,,,,,,,,,,,,,,,,,,,,,,,,,}}}}}}}}::
//
# STOCKHOLM 1.0

M.maripaludus         AGGGGGCUGGUGACUAUCCACUGGGAGGAAGCUCUGCCCACCCAAUUGUGUAGAUUUCCUGAGAAGGAAUGAAUAGGGUAUAGAAACGACACGGUUCUAAGAAAUAUGACUAUGAUAUUUUCAAAAUUGAGGAUUCUUAGAAAAUCGAUGAAACGACCUUAUUUUACACGGGUGCAAGCAUAUGUGCUAAGCUGAAUGUCACCGAAAUUACAGAAGGCAGGCUAUAGCCCCCA
#=GR M.maripaludus SS {{{{{{{{AAAAAA,,,<<____>>,,,,[[[-[[[[[(((((----(((((,<-<<<<<____>>>>>><<<<<<<<<------------<<<<<<<<<<<<-------------<<<_____>>>------>>>>>>>>>-->>>-------->>>>>>>>>)))))))))),,,<<____>>,,,,,,,,,,,,aaaaaa,,,,,,,,,,,,]]]]]]]],,}}}}}}}}
//
# STOCKHOLM 1.0

bac.T.pallidum         AGAGAACUGCAGAUAGUCGCUGCGGGUUUCUCGCAGAGGAAAGUCCGGACUCCUUCGGAAAUGAUGCUAGUUAAUUACUAGGCAGCGGCUCUCUGCAGUGCCGCUGACAGCAAGCGCCACAGAAAAUAUACCGCCUUUGGGUAAGGGUGAAAGGGCGAGGUAAGAGCUCACCGCGUUUUGGCGACAAAACGGCACGGCAAGCCUCAUCAGGAGCAAGAUCGAGCAGCAAAGGAUAUUCCGAUCCUGUUUUGCGGGUUGAUUGCAUAAAUUUAUAUAGCGAUAUAUAAAGUGAGACAGAUGAUUAUCCUUGACAGAAUCCGGCUUACCAGUUCUCUGUUUU
#=GR bac.T.pallidum SS {{{{{{{{-{{BBBBBBB,<<<<<<<___>>>>>>>,,,,{{{-{{{{{AAAA,{{{{{{,[[[[[<<<<<_____>>>>><<<<<<<<<<<____>>>>>>>>>>->((---(((((,,,,,,,,,,,,<<<<<____>>>-->>,,,,,,,<<<<<<_______>>>>>><<<<<<<<____>>>>>>>->,,)))--))))]]]]]aaaa,,,<<<<-----<<<<<<<<__>>>>>>>>>--->>>}}-----}}}},,,,,,<<<<<<<<______>>>>>>>>,,,,,,,,,,bbbbbbb,,,,,,,,,,}}}}}}}},}}}}}}}}}}:::::
//
# STOCKHOLM 1.0

H.morrhuae         GGCAGAGAGAGCCCGGCCACCGCGGCGUACCGACAGGCACACACGUGCCAGCGGGUACGCACGCGAGGAAAGUCCCCCCACCGCCGGGCAGGUGACCGGGGAAACCCCGGGACGGGAGACCGUCGGCGCUGGAACAGCAACGAGACCCCUCCACCCGACCGAUGAGGCGCGGGCGGUGGCAUCGCCACCGUCUCGGCGCGAGCGGCACGGGGUGCAUCGUGCGCCCCGAAGCGAGCGGGCACCGCCCGCGACGCAGCCGCGAGCGUGCGAACCCGACGCAAAACGGCCACUGGUCGGACAAAGCAACGGGGAGCUAACCCGCCGAGGGAUGAGGGUGGAGAACGGAUGGAACGGCGAAUCCUCACCGGUGCAAGUCCACGCCACGCGGAUCGGCCGCACGGUAGCCCGGCAGGGACGUGGACGCUCAGCCGAAUGCCGGGGCGAACAGAAGGGGGCUUACUCCUCUCAGCCAUGU
#=GR H.morrhuae SS {{{{{{{{{{{BBBBBB,,,<<<<<<<<<<<----<<<<<____>>>>>---->>>>>>>->>>>,,,,{{{-{{{{{{{{{-AAAAAA-{{{{{<<<<<<___>>>>>><<<<<____>>>>>[[---[[[[------------[[[[[[[[[[[---------[[[[,<<<<<<<<<<___>>>>>>>>>>,,(((((((((((,<<<<<<<<<___>>>>>>>>>,,<<<-<<<<<<___>>>>>>-->>>,)))))))))))<<---<<<<--<<----<<<<<___>>>>>------>>-->>>>-->>,,,,,]]]]---------]]]]]]]]--]]]--------]]]]--]]}}}}}}}}},,,<<<<<<<<<--<<<<<___>>>>>-------aaaaaa-->>->>>>>>>,,,,,,,,,,,,bbbbbb,,,,,,,,,,}}}}}}}},}}-}}}}}}}}}::::
//
# STOCKHOLM 1.0

bac.T.album         GAGGAAAGUCCGGGCACCGCAGGGCAGGGUGGUCGGGAAACCGACCCGGGGAAACCCGCGGGAAAGUGCCACAGAAACGACACCGCCUAAGCGGCGGGACCGCACGUGAGUCUCGCCGCCGGCAAGGGUGAAAUGGUGCGGUAAGAGCGCACCGGCAGCGUGGUGACACGCUGGCCGGGCAAACCCCACCCGGUGCAAGGCCAAGCAGGGGCGAUGACGCUGCCCGCCGAGCCCCAGGUAGGCCGCAGGGCUCCUCGGAGCCCCGUCCGCGGUGGUCCCCAGGGACUCGGCGCGGGCGAGAUGGAUGGCUGCUCUCGACAGAACCCGGCUUA
#=GR bac.T.album SS :::::{{{-{{{{{[[[[---AAAA-[[[[[<<<<<____>>>>><<<<<____>>>>->((---(((((,,,,,,,,,,,,<<<<<---<<<<<<<<<<<<____>>->>>>>>>>>>->>>-->>,,,,,,,<<<<<<_______>>>>>><<<<<<<<<____>>>>>>>->>,)))--))))]]]]]]]]],,,<<<<-----<<<<<---<<<<<_aaaa>>>>>>>>>>----->>>>,,,<<<<<<____>>>>>><<<<<<<<<<<<<______>>>>>--->>>>>>>>,,,,,,,,,,,,,,,,,,,,,,,,,}}}}}}}}:
//
# STOCKHOLM 1.0

bac.SM-A19_32         GAGGAAAGUCCGGGCUCCUUCGGACAGGGCGCCAGGUAACGCCUGGGGGGCGUGAGCCCAUGGAAAGUGCCACAGAAAAUAUACCGCCAGCUUUGCUGGUAAGGGUGAAAAGGUGCGGUAAGAGCGCACCGCGCGACUGGUAACAGUUCGCGGCUCGGUAAACCCCGCCCGGAGCAAGACCAAAUAGGGGAGUAGGGCUUCGGCCCGCCGUCGGUUCCGAACGGACUCCCGGGUAGGUUGCUAGAGGUAGCCGGUGACGGCUAUCCCAGAUGAAUGGUUGUCGAUGACAGAACCCGGCUUA
#=GR bac.SM-A19_32 SS :::::{{{-{{{{{[[[[-AAAAAA-[[[[[<<<<<_____>>>>><<<<<____>>>>->((---(((((,,,,,,,,,,,,<<<<<<<<___>>>>>>-->>,,,,,,,<<<<<<_______>>>>>><<<<<<<<<____>>>->>>>>->,,)))--))))]]]]]]]]],,,((((------((((((,<<<<____>>>>,<<<<__aa_aaaa>>>>))))))-----)))),,,,,,<<<<<<<<____>>>>>>>>,,,,,,,,,,,,,,,,,,,,,,,,,,,}}}}}}}}:
//
# STOCKHOLM 1.0

bac.CPA56         GAGGAAAGUCCGGGCAACACAGAGCAUCGUACUUCCUAACGGGAAGGAUUCCGCUUUAGCGGGAGACAGAAAGUGCCACAGAAAACAAACUACUCGCGCUUAGGUGUGAGAAAAGGUGAAAAGGUGGGGUAAGAGCCCACCGGUCUUGAAAGUGAUUUCAGAUGCAUGGCAAACCUUACGAGUUGAAAGGCCAAAUAGGUCACGCUCACGAAAGUGAUUAGCUGCUCGCUGAUAGUGCAAGCUGGCGUGAUUGGGUAGGCUGCUUGAUUCUAAUGGCGACAUUAGGGCUAGAUAAAUGAUAGGCACUUCGAAAGAGGAACAGAACCCGGCUUAU
#=GR bac.CPA56 SS :::::{{{-{{{{{[[[[---AAAA-[[[[[<<<<<_____>>>>><<<<<<<<____>>>>>>>->((---(((((,,,,,,,,,,,,<<<<<<<-<<_____>>>>>>>-->>,,,,,,,<<<<<<_______>>>>>><<<<-<<<<<____>>>>>>>>->,,)))--))))]]]]]]]]],,,((((------((((((,,<<<____>>><<<<<<_aaaa>>>>>><<<____>>>,,,))))))-----)))),,,,,,<<<<<<<<____>>>>>>>>,,,,,,,,,,,,,,,,,<<<<<____>>>>>,,,,,,}}}}}}}}::
//
# STOCKHOLM 1.0

bac.B.brevis         AUGCAGGAAAUGCGGGUAGCCGCUGCCGCAAUCGUCUCGGCGAUUGGCGGUAGAGGAAAGUCCAGGCUCGCCCAAGCUGAGAUGCUUGGAGUGUUCGUACCUGGCGCAAGCCAGGGCAAGUGAGGCGCAAGCCUCGCUGACGGCGUGGAAAGGGCUCUCUCUGAGGCCCGAGUACGCUGAAAGUGCCACAGAAACGUAGCUUUUCUGGCGACAGAAAAGAUGGAACGCGGUAAACCCUGCGAGCGAGAAACCCAAAUUUGGUAGGGGAACCGUCCUGAAGGAAUCAAACGGAAGGGACGGAUGGUAUCUUCGGAUGCCAUAGAUAGAUGGCUACCGCUCUUGGUGCGAGGGAUACGUCCCGCUUGCAGCACGGGAGAGACAGAACCUGGCUUAUAGCAUUUCCUGCUGGAU
#=GR bac.B.brevis SS :::{{{{{{{{{{{{{{{{{{,<<<<<<<<<<<<<____>>>>>>->>>>>>>,,,,AAA,AAAAA{{{{{<<<<<<______>>>>>>,,,,,[[[[[<<<<<<____>>>>>><<<-<<<<<<<____>>>>>>>>>->((,<<<-----<<<--<<___>>->>>------>>>,,,,,<<<<<------------<<<<<<<<____>>>>>>>>--------->>>-->>))]]]]]}}}}},,,<<<__________>>>,,,<<<<<<<_________________>>>>>>><<<<<<<<____>>>>>>>>,,,,,,,,}}}}}}},<<<<<<-<<<<<<<<<____>>>>>>----->>>>>>>>>,,,,,,,,aaaaaaaa,}-}}}}}}}}}}::::::
//
# STOCKHOLM 1.0

bac.C.crescentus         CGGACCAGAUGAUCGGGCGGUCGCGUCGUCUUCGGACGCCGAGGAAAGUCCGGGCUCCACGGUGACAAGGCGGUGGGUAACGCCCACCGGGAGCGAUCCCAGGGAUAGCGCCACAGAAAGCAAACCUCCUCCCUACGGGGCGGGAAGGGUGAAAGGGUGGGGUAAGAGCCCACCGCGGACCUGGUGACAGGGACGGCAUGGCAAGCCCCGCCUGGAGCAAGACCGAAUAGGGAUCCCGCGUCGGCCUCGCGCCGACUAGGCCGUCACUGGCUGAGAGGAUCCGGGUAGGUCGCGAGAGCCGUCCAGCAAUGGCCGGCCUAGAGGAAUGAUCGUCGCCGUCUCCCUGUCUUCGGAUGGGCGGGGCGGAACAGAACCCGGCUUACAGAUCAUCUGGUCCG
#=GR bac.C.crescentus SS ::::{{{{{{{{{{{{{{{{{{,<<<<<<<____>>>>>>>,,,,BBB,BBBBB[[[[-AAAAAAA-[[[[[<<<<<_____>>>>><<<<<____>>>>->((---(((((,,,,,,,,,,,,<<<<<<<<<____>>>>>>>-->>,,,,,,,<<<<<<_______>>>>>><<<<<<<<<____>>>>>>>>->,,)))--))))]]]]]]]]],,,((((------((((((,,,,<<<<<_____>>>>><<<<<<_aaaaaaa>>>>>>,))))))-----)))),,,,,,<<<<<<<<____>>>>>>>>,,,,,,,,,,}}}}}}}<<<<<<<<<<<<<<____>>>>>>->>>>>>>>,,,,,,bbbbbbbb,}-}}}}}}}}}}::::
//
# STOCKHOLM 1.0

bac.T.aquaticus         UGCCCCAGGAUAGGGGUGCGGUCGCGCCCGGGGGACUUCCCCCCUGGGUGAGGAAAGUCCGGGCACCAUAGGGCAGGGUGCCAGCUAACGGCUGGGCGGGGCAACCCGACGGAAAGUGCCACAGAGAAGAGACCGCCAGCGGCCGGGGCUUCCCCGGUGCGGGCAAGGGUGAAACGGUGGGGUAAGAGCCCACCGCCUGGCCUGGCAACAGGCUGGGGCACGGCAAACCCCACCCGGUGCAAGGCCCGAUAGGCAGGAAGGGCUUGCCCGGCCCGUUAGAACCUGCGGGAUGGGCCGCUUGAGGCCGGUGGCGACACCGGUCCCAGAGAGAUGACCGCGUAAAACAGAACCCGGCUUACGCCCUAUCCUGGGGACCCCGAGCGCAGGCUCGGGG
#=GR bac.T.aquaticus SS :::::{{{{{{{{{{{BBBBBBB,<<<<<<<<<<______>>>>>>>>>>,,,,{{{-{{{{{[[[[---AAAA-[[[[[<<<<<_____>>>>><<<<<____>>>>->((---(((((,,,,,,,,,,,,<<<<<<<<-<<<<<<<___>>>>>>>>>>>>>-->>,,,,,,,<<<<<<_______>>>>>><<<<<<<<<<____>>>>>>>>->>,,)))--))))]]]]]]]]],,,<<<<------<<<<<--<<<<<_aaaa>>>>>------->>>>>------>>>>,,,,,,<<<<<<<<____>>>>>>>>,,,,,,,,,,bbbbbbb,,,,,,,,,,}}}}}}}},}-}}}}}}}}}}::::<<<<<<<<____>>>>>>>>
//
# STOCKHOLM 1.0

bac.SM-A01         GAGGAAAGUCCGGGCUCCGCAGGGCAGGGUGCCGGAUAACGUCCGGCGGGAGCAAUCCUAGGGACAGUGCCACAGAAAUGAGGACCGCCGAUGGUGUCGGCAAUGCCGGCACACAGGCAAGGAUGCAACGGUGCGGUAAGAGCGCACCAGCAACCCGGGAACGGGUUGGCUAGGUAAACCCCACCUGGAGCAAGACCGGAUAGGAGUGCGCACGUGGUGGCCCGCCACGCACUCGGGUAGGUUGCUUGAGCCAAUUGGCAACAGUUGGCCUAGAUAGAUGAUUGCCACUCCAUUCGUGCGAGGCAGACGGGUGAAAUGACCGAGAGCGAGUUGCUUAUCGGAUUUUGCGGACCUGCCGCUUGGAGCACAGGAGCACAGAAUCCGGCUUA
#=GR bac.SM-A01 SS :::::{{{-{{{{{[[[[---AAAA-[[[[[<<<<<_____>>>>><<<<<____>>>>->((---(((((,,,,,,,,,,,,,<<<<<--<<<<<<<<<<___>>>>>>>>->>>>>-->>,,,,,,,<<<<<<_______>>>>>><<<<<<<<<____>>>>>>>->>,)))--))))]]]]]]]]],,,<<<<------<<<<<<----<<<<<_aaaa>>>>>>>>>>>----->>>>,,,,,,<<<<<<<<____>>>>>>>>,,,,,,,,,,,,,,,,,<<<<<---<<<<<<<<<<<<<<<<<<<<<<<--<<<<<<<<_____>>>>->>>>>>>>>>>>>>>>>>>>>----->>>>>>>>>>>,,,,,,}}}}}}}}:
//
# STOCKHOLM 1.0

eukarya.Z.bailii         GAACACUGUGGGACACUAUGCCGACCCGCUGACUUUCUCGGUCAACGGGCCGUUUCCGUGAGGAAAGUCUGGGGAACUAGGCUUGCAGCUGCUGUCACAAGAAAUCAACGCUCACAGUAGCGGAUGGGAAGACAGCAGAGUUCCAUUUAGCUUGAACACAACGUUGAUUGUUUAAGGCUUGUUGAGUGCAAUCGUAGGACAAGAA
#=GR eukarya.Z.bailii SS ::::::::((((((,,,,,,,,,,,,,,,,,,,,,,,,,,,,,,,,,,,,,,<<<<<____>>>>><<<<<<____>>>>>>,,,,,,,<<<<<<<-----------<<<<<______>>>>>------->>>>>>>,,)))))):::<<<<<<<<<<__________>>>>>>>->>>::::::::::::::::::::::::::
//
# STOCKHOLM 1.0

eukarya.L.muta-1         GCGGAAGGAAGCUCACUGUAGAGGCCACUAGCUUGGGUGUCUAUCACCCUACUUCCGCCUCUGGGAAGGUCUGAGGGAAGGGCCAAAUUGCCGCCCUAGCAGGGUGCCACCUUCUGAAGGUGGGGUGAGUUCCCACCAAUGUGGGUCUCCGAUGAAGCCCUAGAAUUGAGGCAGGAGAAGUGGAGAGGGGUCGUAGGCUCCUCCCCGCGGAUGCCUCUGUGGCUCCGUUCGGGAUUUGGGAAUGACUCACGGCUGGCAGCUUUGAGUACAAUGGGAAGAGGUGAAGCCCGCCAGCUUCAUAACCCAAUUCAGACCACUCUCCGGAAUUCCG
#=GR eukarya.L.muta-1 SS {{{{{{{{,,,[[[[,<<--<<<<----------<<<<<_____>>>>>-------->>>>>>,,,AAA,AAAAA,,,,,((((,,,,,,,<<<<<_____>>>>><<<<<<<___>>>>>>>,<<<<<<<-----------<<<________________________________________________________________________________________>>>------->>>>>>>)))),,,,,,,,,,,,,,,,,,,,,,]]]]<<<<<<________>>>>>>,,,,,,,,aaaaaaaa,,,,}}}}}}}}:::
//
# STOCKHOLM 1.0

bac.Rr368         GAGGAAAGUCCGGGCACCGCAGGGCAGGAUGCCAGCUAACGGCUGGUCGGCGAGUCGAGCACCCGCACGCGCGCCUUGGCGUGUAGGAAGCGGCGAAGCCGAAGGAAAGUGCCACAGAAACCAGACCGCCAUUCCCGGACAGCCCCGGCGCGGGCGGGAGUGGUCAGGGUGAAACGGUGCGGUAAGAGCGCACCAGGCUCCCCGGAGACGGCGAGCGCUGGUAAACCCCAUCCGGUGCAAGACCCGACAGUGCGGUAUGGAACGGCCCGUUCCUUUGACCGCCAGGAUGGUCGCUAGAGGCGCGCGGCGACGUGCGUCCCAGAGAGAUGACCGUGACCCCACGCGAGUGGGCCACAGAAUCCGGCUUA
#=GR bac.Rr368 SS :::::{{{-{{{{{[[[[---AAAA-[[[[[<<<<<_____>>>>><<<<<---<<<-----<<<<-<<<<<<<____>>>>>>>---->>>>>>>->>>>->((---(((((,,,,,,,,,,,,<<<<<<<<<<<<------<<<<___>>>>>>>>>>>>>>-->>,,,,,,,<<<<<<_______>>>>>><<<<<<<<<<____>>>>>>>>->>)))--))))]]]]]]]]],,,<<<<-------<<<<<--<<<<<_aaaa>>>>>---->>>>>------>>>>,,,,,,<<<<<<<<____>>>>>>>>,,,,,,,,,,,,,,,,,<<<<<<<____>>>>>>>,,,,,}}}}}}}}::
//
# STOCKHOLM 1.0

eukarya.W.fluorescens         GUUCUCUCCAUCCAGACUUAUAGAUUGAAACUUUCCUUGAAAGUUUCGGCUUAUGAGUUACAAACUGCUCUUGAGAGCGUCCUUAGCGUGCAAACGCUGGGCGGUGCUAUCAGAAAUUUACCAGUCCUUACUUCGUAUUGGGACUGGAUGGGAAUGGCACUGCGGAUGGUUGGCCCUCUGAAUGAGAGAGAGGGCUUUUGAGUGCAAUAUGCGAACUUGGAUAUUCCAAGAA
#=GR eukarya.W.fluorescens SS :::::::((((((,,,,,,,,,,,,,,,,,,,,,,,,,,,,,,,,,,,,,,,,,,,,,,,,,,,,<<<<<____>>>>>,,<<<<<<<<____>>>>>>>><<<<<<<------------<<<<<<<<<<<___>>>-->>>>>>>>-------->>>>>>>,)))))):::<<<<<<<_________>>>>>>>::::::::::::::::::::<<<<<<___>>>>>>::
//
# STOCKHOLM 1.0

bac.L.japonicus-IFO12422         CGCAGAGCAAGGUGGUGGGCAACACCCACCCGGGGCAACCCGCGGGAAAGUGCCACAGAGAACAGACCGCCGCUCUCUCCGUUCAUUCGGGAAGAGGGGUAAGGGUGAAACGGUGGUGUAAGAGACCACCAGCGUGCCGGGUGACCGGGGCGGCUAGGUAAACCCCACCUGGAGCAAGAUCAAGAAGCCGUUCCUCUUCGGAGGAACGGUGCGCACACGUUCGAGGGCUGCUCGCCCGAGUGUGCGGGUAGAUCGCCCGAGGCUGUCGGCAACGGCAGCCCUAGAUGGAUGGUCGCCAACCGGGGCCACGCAAGAAACCCCGGCGA
#=GR bac.L.japonicus-IFO12422 SS [---AAAA-[[[[[<<<<<_____>>>>><<<<<____>>>>->((---(((((,,,,,,,,,,,,<<<<<-<<<<<<<_________>>>->>>>->>>-->>,,,,,,,<<<<<<_______>>>>>><<<<<<<<<<____>>>>>>>>->>,)))--))))]]]]]]::::::((((,,,,,<<<<<<<<<<____>>>>>>>>>>,,<<<<<<----<<<<<<_aaaa>>>>>>>>>>>>,,,,,))))::::::<<<<<<<<____>>>>>>>>:::::::::::::::::<<<<<<<<<<<<____>>>>>>>>>>>>:
//
# STOCKHOLM 1.0

bac.CPA61         GAGGAAAGUCCGGGCACCACAGGGCAGGAUGCCGCACGAGCUUCACCGCAAGUGCGGGCGUCGCGUUUCAAGGCGCGGCGACGGACAGUGUCACAGAGAAUAUACCGCCCUCCGUGGUUCGGCGAAAGCCGGGCUUCGAAGGGUAAGGGUGAAAAGGUGGGGUAAGAGCCCACCGCGCCGCCAGCAAUGGCGGCGGCACGAAAAACCCCUUCCGGUGCAAGGCAAAAUAGGUGACUGGGCGGCCCGUCCGAUAGUCACGGGUAUGCCGCAUCCGGCGCCGCUCGCGCAAGUGAGCGGCGCGGGACGAGGCCGCCGCGAGGCGGCCCGAGAGAAAUGACGACUGAAGCGCCGCAAGGCGUGGAACAGAACCCGGCUU
#=GR bac.CPA61 SS :::::{{{-{{{{{[[[[---AAAA-[[[[[<<<<<<--<<______>>-->>>>>><<<<<<<<<<____>>>>>>>>>->((---(((((,,,,,,,,,,,,<<<<<<<<<<<<<<<<<<<____>>>>>>>>>>>>>>>>>-->>,,,,,,,<<<<<<_______>>>>>><<<<<<<<<____>>>>>>>>->,,)))--))))]]]]]]]]],,,<<<<------<<<<<<<<<<_aaaa>>>>>--->>>>>----->>>>,,,<<<<<<<____________________>>>>>>>,,,<<<<<<<____>>>>>>>,,,,,,,,,,,,,,,,,<<<<<<<<____>>>>>>>>,,,,,,}}}}}}}}
//
# STOCKHOLM 1.0

bac.vHge2         GAGGAAAGUCCGGGCUUCAUAGGGCAAGGUGCCAGGUAACGCCUGGGCGGUGUGAACCGACGGAAAGUGCAGCAGAGAGUAGACCGCCUUCAAUAACGUUUCUUUUCGGAGAAAUGGAAGGUAAGGGUGAAAGGGUGCGGUAAGAGCGCACCGCAUGGCUGGUAACAGUUCGUGGCAUGGUAAACCCCACCGGAAGCAAGACCAAAUAGGGAUCCUAUAGGCAUGGCCCAUGCUGGAUCCGGGUAGGUCGCUUGAGCGUAUGAGUGAUCAUACGCCUAGAGGAAUGAUCGUUCUAGACAGAACCCGGCUUC
#=GR bac.vHge2 SS :::::{{{-{{{{{[[[[---AAAA-[[[[[<<<<<_____>>>>><<<<<____>>>>->((---(((((,,,,,,,,,,,,<<<<<<<<-----<<<<<<<<____>>>>>>>>>>>>>>-->>,,,,,,,<<<<<<_______>>>>>><<<<<<<<<____>>>->>>>>->,,)))--))))]]]]]]]]],,,<<<<------<<<<<<----<<<<<_aaaa>>>>>>>>>>>----->>>>,,,,,,<<<<<<<<____>>>>>>>>,,,,,,,,,,,,,,,,,,,,,,,,,,,}}}}}}}}:
//
# STOCKHOLM 1.0

bac.N.albus         CACAGGACAGGGUGGUGGCUAACGGCCACCCGGGGUGACCCGCGGGACAGUGCCACAGAGAACAGACCGCCGCUACCCUCCAGGUAGCGGUAAGGGUGAAACGGUGGGGUAAGAGCCCACCAGUCCUCGUGGUGACACGAGGAGCUAGGUAAACCCCACCCGGAGCAAGACCAGACAGCGUACGACGGUGUUAGUUCACUGGGAGGGCGGUCCGCCCGAGUGCGCGGGUAGGUUGCUAGAGGCCAUCGGCAACGAUGGUCCGAGAUGGAUGGUCGCCGACU
#=GR bac.N.albus SS [---AAAA-[[[[[<<<<<_____>>>>><<<<<____>>>>->((---(((((,,,,,,,,,,,,<<<<<<<<<<<_____>>>>>>>>>-->>,,,,,,,<<<<<<_______>>>>>><<<<<<<<<<____>>>>>>>>->>,)))--))))]]]]]]::::::((((-----((((((,,<<<<<______>>>>>,,<<<<<_aaaa>>>>>,))))))-----))))::::::<<<<<<<<____>>>>>>>>:::::::::::::::::::::
//
# STOCKHOLM 1.0

plastid.P.purpurea-chloroplast         AAGUAAACGUAGAUAGCUGCAGAUUUGAUUUAAUAUAGUCUGAGGAAAGUCCGGGCUCCACAAAUACAAUUUGUGCUGGAAAAACCCCAGUGUAGGAAACUAUGAGGAACGUGCCACAGAAAUAAACCGCCAGAACAAAUUAUGUUAGCUGGUAAGGGUGCAAAGGUAAGUUAAAAGCUUACCAAAAAUACUGUAAAGUAUUUGUUAGGUAAACCCCAAAAACGGAGCAAAGCGACUAAAUAAAUUUUUUGUAUUUUUCAGUAGUUUAGUCUAAAAUACUGCAUGAAGUUAUUGGCAACAAUAACUCUAGAGGAAUAGCUAUCCUUCGAAAUACUUGUGCAAUGUAUUCGGAGAACAGAACCCGGCUUAUGUAGUACUUUUUA
#=GR plastid.P.purpurea-chloroplast SS {{{{{{{-{{{{{{{{{{,<<<<<<<<______>>->>>>>>,,,,,BB,BBBBBAAAA,,,{{{{{{,[[[-[[<<<<<_____>>>>><<<<<____>>>>->((---(((((,,,,,,,,,,,<<<<<<<----<<<___>>>-->>>>>-->>,,,,,,,<<<<<<_______>>>>>><<<<<<<<<____>>>>>>>->>,)))--))))]]]]],,aaaa,,,<<<<------<<<<<<<<<>>>>>>---->>>>>>>}}--------}}}},,,,,,<<<<<<<<____>>>>>>>>,,,,,,,,,,}}}}}}}<<<<--<<<<<<<____>>->>>>>-->>>>,,,,,,,bbbbbbb,}}}}}}}}}}::::
//
# STOCKHOLM 1.0

bac.EM14b-9         GAGGAAAGUCCGGGCUCAGAGGGUGCGCGUAUCCCGUUAAGGCUGAUGAAGCCGGAGCGGGGGCGUGAGAGCGCCGGAAAGUGCCACAGAAAACAUACCGCCUUAUGUGUCUUCACACAUAAGGUAAGGGUGAAAAGGUGCGGUAAGAGCGCACCCAGGAAAGGAGAAGGUUUAAGGGAAAAAACGCCCUUGCCGAAUCCUUUCCUGCGGUAAACCCAUACGCGAGCAAGGCCAAGCAGAGGGGAAUUGCGGGAGUUUUCCAAAUCUGACUCCCGCAUGCGGGUUGCACCCUUCCCGCUAACACCCUCGGGUAGGCCGCUUAGAGUAAUGACCCCUUAACACAGAACCCGGCUUA
#=GR bac.EM14b-9 SS :::::{{{-{{{{{[[[[-AAAAAAA-[[[[[<<<<<<--<<<<_____>>>>-->>>>>><<<<<____>>>>>((---(((((,,,,,,,,,,,,<<<<<<<<<<<<<____>>>>>>>>>>>-->>,,,,,,,<<<<<<_______>>>>>><<<<<<<<<<---<<<--<<<<<________>>>>>>>>--->>>>>>>>>>,)))--))))]]]]]]]]],,,((((-----(((((,,,,<<<<<<<<<<__________>>>>>>>>>>,<<<<<<_aaaaaaa>>>>>>,,,,,)))))-----)))),,,,,,,,,,,,,,,,,,,,,,,,,,,,,}}}}}}}}:
//
# STOCKHOLM 1.0

bac.D.radiodurans         GGAACGCGGGGAAACUCCUGGUCGCGCCUGAGCCGCUUUUUUGGUGGACAGGUGAGGAAAGUCCGGGCACCGCAGGGCAAGGAUGCCAGCUAACGGCUGGUCGGCGAGUCGAGCGCCCGCCUGAGCGCCGAGGGCAGGCGGAAAGCGGCGAAGCCGAAGGACAGUGCCACAGAAACCAGACCGCCACCCCACACAGGCCCCGGCGCGGGUGCGGGUGGUCAGGGUGAAACGGUGCGGUAAGAGCGCACCAGGUUCCCGGGAGACCGGGAGCGUCUGGUCAACCCCAUCCGGUGCAAGACCCGACCGUGCGGCGAGGGCGGCCCGCCCGUUUGAGCCGCCAGGAUGGUCGCUCGAGGCGUCCUGGCAACAGGCGUCCCAGACAGAUGAUCAGGCUGCCCUGGGGGAGACCCCGGAGCAGACAGAACCCGGCUUACCGUUUCCCCGUGCCAGCCACUGCCGCCCCCCGCGCCCGCCGCUGGGGGCGGU
#=GR bac.D.radiodurans SS :::::{{{{{{{{{{{{{{{{{{,<<<<<<-<<<<<<_____>>>>>>>>>>>>,,,,BBB,BBBBB[[[[---AAAA--[[[[[<<<<<_____>>>>><<<<<<<<<<<<-<<<<<<<<<<___________>>>>>>>>>>>>>>>>->>>>>->((---(((((,,,,,,,,,,,,<<<<<<<<<<<<<<<<<<____>>>>>>>>>->>>>>>>-->>,,,,,,,<<<<<<_______>>>>>><<<<<<<<<<____>>>>>>>>-->>)))--))))]]]]]]]]],,,<<<<-------<<<<<<<<<<<_aaaa>>>>---->>>>>>>------>>>>,,,,,,<<<<<-<<<____>>>>>>>>,,,,,,,,,,}}}}}}}<<<<<<<<<<<____>>>>>>>>>>>,,,,,,bbbbbbbb,}-}}}}}}}}}}::::::::::<<<<<<<<<<<<<_____>>>>>>>>>>>>>
//
# STOCKHOLM 1.0

eukarya.A.telluris         AAACGCAGAGGACCAGAACUUUGGGACGGGAGGCGGGGGUUUUGUUCGCAGGCUCCUUCUUCCCGCUCCUGGUUCUACGCGGCGUGCGCUGUACCACCAUCGGUGGUUAUGGCGCUUACCCCGUGAGGGGGGCUUGGGGAACCGAGUCUAGCGUUGUUAUAAGAAAUCAAUCUUUUGGAUCCAGCCAGGGUCCUCUAGCAGAAAAGGGGGAUGGGGCUCUCUUGGGCUCUCCCCUCCACGCCUGCGGGAUUCUGAUGGGAAUGACAACGGUCGGUCCAUUUGACUUUAUCAUUACGAUGGUUCUAGUCGUGUUAUGGUAAAGGUCUGUUGAGUGCAAUUGUAGAGCAAAUUGAUUCAAUUUGAA
#=GR eukarya.A.telluris SS ::::::::((((((,,,,,,,,,,,,,,,,,,,,,,,,,,,,,,,,,,,,,,,,,,,,,,,,,,,,,,,,,,,,,,,,,,,,,,,,,,,,,,,,,,,,,,,,,,,,,,,,,,,,,,,,<<<<____>>>><<<<<<<____>>>>>>>,,,<<<<<<<------------------------------------------------<<<<--<<<<<<<____>>>>>>>->>>>--------------------------->>>>>>>,,,)))))):::<<<<<<<<<<<<<<-<<<<<____>>>>>>>>>>>>>>>>->>>::::::::::::::::::::<<<<<<<___>>>>>>>::
//
# STOCKHOLM 1.0

bac.LGA6         GAGGAAAGUCCGGGCUCCACAGGACAGAGUGGUCGGUAACGCCGACCGGCCGAAAGGCUCGGGACAGGGCAACAGAAAGCAAACCGCCGCAUGGGACCGGGCCCCCGUCCAAGUCCAUGCGGUAAGGGUGAAACGGUGCGGUAAGAGCGCACCAGCAGCCAAGGUGACUUGACUGGCUAGGCAACCCCCACUCGGAGCAAGACCAAACAGGGAGCAGACGCGUUUUUCGAAACGCGUCGUGGGCUCGUCCGGCCCGCUAUCGACUCCCGGGUAGGUCGCUCGAACCGCCGAGCAAUCGUCGGUCUAGAUGAAUGGCCGUCACCUGAUUCACAGAACCCGGCUUA
#=GR bac.LGA6 SS :::::{{{-{{{{{[[[[---AAAA-[[[[[<<<<<_____>>>>><<<<<____>>>>->((---(((((,,,,,,,,,,,,<<<<<<<<<<<<<<<<<<<____>>>>>>>>>>>>>>>>>-->>,,,,,,,<<<<<<_______>>>>>><<<<<<<<<<____>>>>>>>>->>,)))--))))]]]]]]]]],,,((((-----(((((,,<<<<<<<<<____>>>>>>>>><<<<<<<_aaaa>>>>>>>,,,,,,)))))-----)))),,,,,,<<<<<<<<____>>>>>>>>,,,,,,,,,,,,,,,,,,,,,,,,,,,,,,,,}}}}}}}}:
//
# STOCKHOLM 1.0

bac.S.azurea-K161T         GAGGAAAGUCCGGGCUCCACAGGGCAGGGUGGUUGCUAACAGCAACCCGGGGUGACCCGCGGGACAGUGCCACAGAGAACAGACCGCCCGGCCGUCUCGGCCGGGUAAGGGUGAAACGGUGGUGUAAGAGACCACCAGCGCCUCGGGUGACCGGGGCGGCUCGGUAAACCCCACCCGGAGCAAGGCCAAGAGGGAGCCGCGAGGCUCCUGCGCAGGCGUUCGAGGGCGGCCCGUCCGAUGCCUGCGGGUAGGCCGCUGGAGCCUGUCGGCGACGGCAGGCCAAGAUGGAUGGUCGCCCAGCGUCCGCCGCGAGGCGGGCGUGGACAGAACCCGGCGUAG
#=GR bac.S.azurea-K161T SS :::::{{{-{{{{{[[[[---AAAA-[[[[[<<<<<_____>>>>><<<<<____>>>>->((---(((((,,,,,,,,,,,,<<<<<<<<<<_____>>>>>>>>-->>,,,,,,,<<<<<<_______>>>>>><<<<<<<<<<____>>>>>>>>->>,)))--))))]]]]]]]]],,,((((,,,,<<<<<<<____>>>>>>>,,<<<<<<<---<<<<<<_aaaa>>>>>>>>>>>>>,,,,,)))),,,,,,<<<<<<<<____>>>>>>>>,,,,,,,,,,,,,,,,,<<<<<<<<<<<____>>>>>>>>>>>,,,,,,}}}}}}}}::
//
# STOCKHOLM 1.0

bac.ESH212C         GAGGAAAGUCCGGGCUCCAUCGACAUACGGUGCCGGAUAACACCCGGCGGGGGCGACCCCAGGGAAAGUGCCACAGAGAACGAACCGCCUUCACUCCGUGAAGGUAAGGGUGAAAAGGUGCGGUAAGAGCGCACCGCGUUUCUAGCAAUAGAGACGGCAUGGCAAACCCCACCGGGAGCAAAACCGAAUAGGGACGGCACAGUGGAAAGUUCGCUCUCGGGCGAUAACUCCGCGGGGCGAUGUCAGGCCCGCUGUCCGGGUAGGUUGCUUGAGGCGCAAGGUAACUUGCGUCCCAGAGGAAUGGCCGUCACGUCUGCGUGGUGCGAACCAUUCAGGCCCUACAGAACCCGGCUUA
#=GR bac.ESH212C SS :::::{{{-{{{{{[[[[---AAAAA-[[[[[<<<<<_____>>>>><<<<<____>>>>->((---(((((,,,,,,,,,,,,<<<<<<<<<<___>>>>>>>>-->>,,,,,,,<<<<<<_______>>>>>><<<<<<<<<____>>>>>>>>->,,)))--))))]]]]]]]]],,,((((------(((((((,,,<<<<<--<<<<<____>>>>>------>>>>>,<<<<<_aaaaa>>>>>)))))))-----)))),,,,,,<<<<<<<<____>>>>>>>>,,,,,,,,,,,,,,,,,<<<<<<<<<<<<<____>>>>>>>>>>>->>,,,,,,}}}}}}}}:
//
# STOCKHOLM 1.0

bac.P.acanthamoebae         GAGGAAAGUCCGGACUUUAUAGGAGAGGAUGCCAGUGAAAGACUGGGGGCCGCAAGGCUACGGAAAGUGCCACAGAAAACAAACCGCUAACAAGCUAUGCUUGUUAGAUAGGGUGAAAUGCCUGCUUUAGGAGCAUGGCCUUAUCUAGAGAAAUUUAGAAAGUGGUAAACCCCAUCCAAAGCAAGACGGAAAUAAAGCGAUACAGUUCUCCGCUGUGCUUUAGAAAAGUCGCUUGAGGGUUUCGGUGACGGCGCCCCUAGAGGAAUGAUUGCUCGUCUGCUUUGCAGACCGACAGAACCCGGCUUA
#=GR bac.P.acanthamoebae SS :::::{{{-{{{{{[[[[---AAAA-[[[[[<<<<<_____>>>>><<<<<____>>>>->((---(((((,,,,,,,,,,,,<<<<<<<<<<<<___>>>>>>>>>>-->>,,,,,,,<<<<<<_______>>>>>><<<<<<<<<____>>>>>>>>-->,)))--))))]]]]]]]]],,,<<<-----<<<<<---<<<<<<_aaaa>>>>>>>>>>>----->>>,,,,,,<<<<<<<<____>>>>>>>>,,,,,,,,,,,,,,,,,<<<<<<____>>>>>>,,,,,,,,}}}}}}}}:
//
# STOCKHOLM 1.0

bac.CPB147         GAGGAAAGUCCGGGCUCCAUAGGGCAGGGUGCCAGGUAACGCCUGGGGGGUGUAACAACCUACGACCAGUGCAACAGAGAGCAAACCGCCGAUGGCCCUUUAUGGGAUCAGGUAAGGGUGAAAGGGUGCGGUAAGAGCGCACCGCGCGACUGGCAACAGUUCGUGGCACGGUAAACUCCACCCGGAGCAAGGCCAAAUAGGGGUUCACAUGGUACGGCCCGUACUGAACCCGGGUAGGCUGCUUGAGCCAGUGAGCGAUUGCUGGCCUAGAUGAAUGACUGUCCACGACAGAAUCCGG
#=GR bac.CPB147 SS :::::::::{{{{{[[[[---AAAA-[[[[[<<<<<_____>>>>><<<<<______>>>>->((---(((((,,,,,,,,,,,,<<<<<--<<<<<<_____>>>->>>>>>-->>,,,,,,,<<<<<<_______>>>>>><<<<<<<<<____>>>->>>>>->,,)))--))))]]]]]]]]],,,<<<<------<<<<-<----<<<<<_aaaa>>>>>>->>>>----->>>>,,,,,,<<<<<<<<____>>>>>>>>,,,,,,,,,,,,,,,,,,,,,,,,,,,}}}}}
//
# STOCKHOLM 1.0

bac.Calothrix-PCC7601         AAGGAGAGAGUAGGCGUAGGCGGUUGCAGAUCAGUCACAAAAACUGAAUUUGAGGAAAGUCCGGGCUCCCGAAAGACCAAACUUGCUGGAUAACGUCCAGUGCGAGCGAUCGUGAGGAUAGUGCCACAGAAAGAUACCGCCAAUUAGUCAUUAGUCAUUUGUCAUUAGUCAUUUGGAAAAACACAAAGGACAAAGGACAAAGAACAAAUGACCAAAUUGGUAAGGGUGCAAAGGUGCGGUAAGAGCGCACCAGCAACGUCGAGAGGCGUUGGCUCGGUAAACCCCGGUUGGGAGCAAGGCGAAAGGAACUAUGGUUGGUCUUUUACCAGUUCCGCUAAAACAGAGCCGCUAGAGGCGUUUGGUAACAAACGUCCCAGAUAGAUAACCGCCCUCAUGUAGAGAAGUUACUUGUAACAUUUCUACAUUCGAGAACAGAACCCGGCUUACUACCAACUCUUUCCCUUUUU
#=GR bac.Calothrix-PCC7601 SS :::::{{{{{{{{{--{{{{{{{{{,<<<<<<<<<<_____>>>>>->>>>>,,,,BBB,BBBBBAAAAA,{{{{{{{,[[[-[[<<<<<_____>>>>><<<<<____>>>>->((---(((((,,,,,,,,,,,<<<<<<<<<<<<<<<<<<<<<<<<<<<<<<<<<<<<<<<<<____>>>>>>>>>>>>>>>>>>>>>>>>>>>>>>>>>>->>>>>-->>,,,,,,,<<<<<<_______>>>>>><<<<<<<<<____>>>>>>>->>,)))--))))]]]]]aaaaa,,,<<<-----<<<<<--<<<_>>>>>>>->>>>}}}}------------}}},,,,,,<<<<<<<<____>>>>>>>>,,,,,,,,,,}}}}}}}<<<<<<<<<<<<<<<<<____>>>>>>>>>>>>>>-->>>,,,,,,,bbbbbbbb,}-}}}}}}}}}}:::::::::
//
# STOCKHOLM 1.0

bac.SM-A13_15         GAGGAAAGUCCGGGCUCCUUAGGGCAGGAUGCUGGGUAACUCCCAGCGGGACAGGGCAUAAGGCCUGUUCCAGCGCCAGUGCAACAGAAAAUAUACCGCCGGACUUUGUCCGGUAAGGGUGAAAUGGCGGGUUAAGAGCCCACCGGCAGGCUGGUGACAGCCUGGUCUGGUAAACCGCAUCCGGAGCAAAGCCAAAUAGGGAAGGUAUGGAGCUGCCCGCUCUUCUUCCGAGUUGGCCGCUUGAGAUAAGCAGUAAUGAUUAUCCUAGAUGGAUGACUGCCGCUGACUGUGCGAGAGUGCAGUUAGUACAGAAUCCGGCUUAC
#=GR bac.SM-A13_15 SS :::::{{{-{{{{{[[[[---AAAA-[[[[[<<<<<_____>>>>><<<<<<<<<________>>>>>>>>->((---(((((,,,,,,,,,,,,<<<<<<<<<___>>>>>>>-->>,,,,,,,<<<<<<_______>>>>>><<<<<<<<<____>>>>>>>->>,)))--))))]]]]]]]]],,,<<<<------<<<<<<---<<<<<_aaaa>>>>>>>>>>>----->>>>,,,,,,<<<<<<<<____>>>>>>>>,,,,,,,,,,,,,,,,,<<<<<<<<<<<____>>>>>>>>>>>,,,,,,}}}}}}}}::
//
# STOCKHOLM 1.0

bac.F.mortiferum         GAGGAAAGUCCGGGCUUCCAAGAGCAAGAGGGCAGCUAACGGCUGCUAAAGGAAACUUUAAGGAAAGCGCCACAGAAAAUAGACCGCCAUUUUGGUAAGGGUGAAAAGGUGGUGUAAGAGACCACCAGUUCUUUAGGAAACUAAAGAAGCUAGGUAAACCCCCUCUGGAGCAAGACUAAAUAGGAAAGGUUAAGGGUUGCUCGUCCAGCUUUCAGGGUAAGUUGCUUGAAAUUAUAAGAGAUUAUAAUUCUAGAUAAAUAAUUAACAUAUACAGAACCCGGCUUA
#=GR bac.F.mortiferum SS :::::{{{-{{{{{[[[[---AAAA-[[[[[<<<<<_____>>>>><<<<<____>>>>->((---(((((,,,,,,,,,,,,<<<<<<___>>>>-->>,,,,,,,<<<<<<_______>>>>>><<<<<<<<<<____>>>>>>>>->>,)))--))))]]]]]]]]],,,<<<<------<<<<<-----<<<<_aaaa>>>>-->>>>>------>>>>,,,,,,<<<<<<<<____>>>>>>>>,,,,,,,,,,,,,,,,,,,,,,,,,,,}}}}}}}}:
//
# STOCKHOLM 1.0

bac.PS1         GAGGAAAGUCCGGGCUCCACGAAACAACGGUGCCGGAUAAUGCCCGGCGGGGGUGACCCCAGGGAAAGUGCCACACAGAGAGCAGACCGCCCCGGCGCAAGCCAAGGGUAAGGGUGAAAGGGUGCGGCAAGAGCGCACCGCGCGGCUGGUAACAGGCGCGGCACGGCAAACCCCACCGGGAGCAAGACCGAAUAGGGGCGGCGUGAGGUUUCGGCCUCAGGGCACGUUUCGGCCCGUCGCCCGGGUUGGUUGCUUGAGCCGUUCCGCAAGGAUCGGCCUAGAGGAAUGGUCGCCUAUCCCCGCUUGGGGUGGACAGAAUCCGGCUUA
#=GR bac.PS1 SS :::::{{{-{{{{{[[[[---AAAAA-[[[[[<<<<<_____>>>>><<<<<____>>>>->((---(((((,,,,,,,,,,,,,,<<<<<<<<<<____>>>>->>>>-->>,,,,,,,<<<<<<_______>>>>>><<<<<<<<<____>>>>>>>>->,,)))--))))]]]]]]]]],,,((((------(((((((,<<<<<<____>>>>>><<<<<_aaaaa>>>>>)))))))-----)))),,,,,,<<<<<<<<____>>>>>>>>,,,,,,,,,,,,,,,,,<<<<<<<____>>>>>>>,,,,,,}}}}}}}}:
//
# STOCKHOLM 1.0

bac.T.maritima         GGAGAGGAGCAGGCGGUCGCGGGGGCGCACACCUGCGCUUCCCGAGGAAAGUCCGGACUCUGGAGCGGGGUGCCGGGUAACGCCCGGGAGGGGUGACCCUCGGACAGGGCCAUAGAGAAGAAGACCGCCCGUUGAGGGCAAGGGUGGAACGGUGGGGUAAGAGCCCACCAGCGUCGGGGCAACCCGGCGGCUUGGCAACCCCCACCUGGAGCAAGGCCAAGCAGGGGGUUGGGUCGCUCCCCCUAUUCCCCCGGGUUGGCCGCUUGAGGUGUGCGGUAACGCACACCCCAGAUUGAUGACCGCCCACGACAGAAUCCGGCUUAUGCUCCUCUCCCGUG
#=GR bac.T.maritima SS {{{{{{{{{{{BBBBBBB,<<<<<<<<<<____>>>>>->>>>>,,,,{{{-{{{{{[[[[-AAAA-[[[[[<<<<<_____>>>>><<<<<____>>>>>((---(((((,,,,,,,,,,,,,<<<<<<_____>>>>-->>,,,,,,,<<<<<<_______>>>>>><<<<<<<<<____>>>>>>>->>,)))--))))]]]]]]]]],,,<<<<-----<<<<<-<<<<<_aaaa_>>>>>-->>>>>----->>>>,,,,,,<<<<<<<<____>>>>>>>>,,,,,,,,,,bbbbbbb,,,,,,,,,,}}}}}}}},}}}}}}}}}}}::::
//
# STOCKHOLM 1.0

bac.M.hyopneumoniae         UGCACAAGUCAAUUGCAGAUAUAAUUAAAUAUAAUAAUUUUUUUAUAAUUGUUAUAUUUAACAAAUUUAUAUUUGAGGAAAGUCCGCGCUAGCACUACCUGAGAUGGUAGUAGUGUUCAUGUUGGAUCUAAUAAAUCCAAGCUUUAGACGACCAGUGCCACAGAGACGAGUUUAUUUAUUAAUUUGUUUAUAUUAAAAAAUAGUUUAGAAUUUUUAAAUUAAUAAAUAAGGUGAAACGCGGUAAACUCCAUGAGCUAGAAACCUAAAUUUUGGUAAGGGAGCCCAAUUUCGGGAAACAAACUUUAAUUGGGAAGUUCUAUUAUAAUAUUUUUAUAAAGAACUUAGAUAAAUGAUUGAUUAAUACAGAACGCGGCUUAUUAGUGCAAAAAAAACAGCGAAUCUGAACGCUGUUUUUU
#=GR bac.M.hyopneumoniae SS {{{{{{{AAAAAAA,<<<<<<<<<<<<<<<<<<<<<<<_________>>>>>>>>>>>>>>---->>->>>>>>>,,,,{{{-{{{{{[[[[[<<<<<<______>>>>>>,,,,,(((((<<<<<<_______>>>>>><<____>-><<---<<<<<-----------<<<<<<<<<<<<<<<<<<<--<<<<_____>>>>>>>>>>------->>>>>>>>>>>>>--------->>>-->>>>)))))]]]]],,,<<<___________>>>,,,<<<<<<<________________>>>>>>><<<<<<<-<<<<<<_____>>>>>>>>>>>>>,,,,,,,,aaaaaaa,,,,,,,,,,}}}}}}}},}-}}}}}}<<<<<<-<<<<<________>>>>>>>>>>>
//
# STOCKHOLM 1.0

bac.S.polymorpha         CACGGAAACCACGGUGCCGGAUAACGUCCGGCGGCUUCGGGAAACCGGAGUCAGGGAAAGUGCCACAGAGAGCAGACCGCCAAAGGCUUCGGCCCGGCGAAAGGUGAAAGGGUGCGGUAAGAGCGCACCGCGCGGACGGCAACGGACGCGGCACGGCAAACCCCACCGGGAGCAAGGUCGAAUAGGGAUGGCAAGAGGUGACUCAGGGCUGGUUUCCGGCCCCGCCGUCCGGGUUGACUGCUUGAGCGUCCGGGCAACCGGCCGCCUAGAGGAAUGAUCGCCCAUCCCCUGUCAAAAGGGGUGG
#=GR bac.S.polymorpha SS A:{{{{{-{{,[[[[[<<<<<_____>>>>><<<<<<<<<____>>>>>>>>->((---(((((,,,,,,,,,,,,<<<<<______________>>>>--->,,,,,,,<<<<<<_______>>>>>><<<<<<<<<____>>>>>>>>->,,)))--))))]]]]]a,,,,,,<<<<------<<<<<<---AAA----aaa-<<<<_>>->>>>>>>>>-->>>}}}-----}}}}::::::<<<<<<<<____>>>>>>>>:::::::::::::::::<<<<<--<________>>>>>>
//
# STOCKHOLM 1.0

N.gregoryi         GGGAGAGAGAGCCCGGCUGCCGCGGGCGUCGUGCGACGCGCGCGAGGAAAGUCCCCCCACCUGUUCGGGCAGGUGACCAGACGCAAGUCCGGGGCGGGAGACCGCUGGCUCUGGAACAGAAACGACACGUCUCGGCCCGACCGAUGAUGCGUGCGAACCCGACCGCGAGGAAGGGGAGUUGACCCGCAGAGGGAGUGUGGUCGGUAUCCCGUGGUUCGAAUCCACGGAUUGCGAGCGCGGUUCGACGCGUCUCUGACGCGGGACCCGCGACCGAGUGCGACGGCACGAGCCGUCGAACACGCACGGCGCGAUUGACCACACUGAGACGGCCGAGGAGCGAUGGAACGGCGAACCCUCACCGGUGCAAGUCCGUGCCGUGGUAGCCCGAACAUCUCGCGGCUCCGCCGCGAACGGCGCGGACGCUUAGCCGAAUGCUGGGACGAACAGAAGGGGGCUUACUCCUCUCACCCGUUU
#=GR N.gregoryi SS {{{{{{{{{{{BBBBBB,,,<<<<<<<<<<____>>>>>>>>>>,,,,{{{-{{{{{AAAA-{{{{{{{{,{{{{{<<<<<<____>>>>>><<<<<____>>>>>{{---{{{{------------{{{{{{{{{{{,,,,,,,,,<<<<-<<---<<<--<<____>>-->>>-->>----->>>>,,,,,[[[[[[[[[[[[,,,<<<<<<_______>>>>>>,,((((,,<<<<<<<<--<<<<<<___>>>>>>>>>>>->>>,<<<<<<<<<<<<<<____>>>>>>>---->>>>>>>))))]]]]]]]]]]]],,,,}}}}}}}}--}}}--------}}}}--}}}}}}}aaaa,,,(<<<<<<<<______>>>>>>>>,,,<<<<<<<___>>>>>>>,,)}}}}}}}}------------bbbbbb----------}}}}}}}},}}-}}}}}}}}}::::
//
# STOCKHOLM 1.0

bac.C.testosteroni         GAGGAAAGUCCGGGCUGCAUAGGGCGGCGUAGCAGCUAACAGCUGUCCACCGUGAGGUGAGGAUCAGAGCAACAGAGACGAGUCUGGCAGGAGUGCCGCAAGGCAGACCAACCAGGGUGAAACGGGCAAUCUCUACGCGCAGCAAUACCAAGUAGGCACACGUUGACGGGGCCCCCGGAGUGUGCGGGUAGGUAGCACCGAGCCAUCAGGCGACUGAUGGCCAAGAUUAAUGGCGGUCACAUGGCGGGCAACCGUUGUGCACAGAAUCCGGCUUA
#=GR bac.C.testosteroni SS :::::[[[-[[[[[((((---AAAA-(((((<<<<<_____>>>>><<<<<____>>>>-><<---<<<<<-----------<<<<<<<<<<<<<<<____>>>>>>>>>>>>>>>-------->>>-->>>>))))))))),,,<<<<------<<<<<<---<<<<<_aaaa>>>>>>>>>>>----->>>>,,,,,,,<<<<<<<<____>>>>>>>>,,,,,,,,,,,,,,,,,<<<<<<<<<____>>>>>>>>>,,,,,,]]]]]]]]:
//
# STOCKHOLM 1.0

bac.CPA58         GAGGAAAGUCCGGGCGCCGUCGAAACGCGGUGGUGGGUAACACCCACCGGCCGCGAGGCCAGGGAAAGUGCAACAGAAAGCAGACCGCCAUCGGGCCGGGGCAACCCAGCCUGAGGGUAAGGGUGAAACGGUGAGGUAAGAGCUCACCAGCAGGCCGGGUAACCGGUCUGGCUAGGCAAACCCCACCGGGCGCAAGGCCAAGCAGGGAGCAUGGGUGGCGGCAGCGAAUCCGUUCGCCACCGGCCGCCCACGGAUUGUUUCGAGCCGUAACAGACUUCCGGGUAGGCUGCUCGAGACGCCGAGUAAUCGUCGUCCUAGAGAAAUGGCCACCGCCCGUCGUCGCCCUCCGGGGCUUCGACGGGAACAGAAUCCGGCUUAU
#=GR bac.CPA58 SS :::::{{{-{{{{{[[[[-AAAAAA-[[[[[<<<<<_____>>>>><<<<<_____>>>>->((---(((((,,,,,,,,,,,,<<<<<<<<<<<<<<<<____>>>>>>>>>>>>>>-->>,,,,,,,<<<<<<_______>>>>>><<<<<<<<<<____>>>>>>>>->>,)))--))))]]]]]]]]],,,((((-----(((((,,,<<<<<<<<<<<<<<<<____>>>>>>>>>->>>>>>><<<<___aaaaaa__>>>>,,,,,,)))))-----)))),,,,,,<<<<<<<<____>>>>>>>>,,,,,,,,,,,,,,,,,<<<<<<<<<<<<<<____>>>>>>>>>>>>>>,,,,,,}}}}}}}}::
//
# STOCKHOLM 1.0

bac.C.difficile         AAUAUUAAGUAAGCCAGAUAAUCGCAUGUAAUCUUACAUGAGGAAAGUCGGAGCUCCAUAGAGCAGGGUGCUAGGUAACGCCUAGUGGGAGCGAUCCUAAGGAUAGUGCAACAGAAAUAAACCGCCACUAUUGUGGUAAGGAUGGAAAGGCGAGGUAAGAGCUCACCAGCAGCUAGGCGACUAGUUGGCUAUGUAAACCCCACCUGGAGCAAGACCAAGAUAGGAAUAAAGAGUGCUGCUCGUACUCUCCGGUAGGUAGGUCGCUUGAGCCUAUUGGUGACAAUAGGCCUAGAAAGAUGAUUAUCUAAUACAGAACUCCGCUUAUAGCCUUGCUUAAUUA
#=GR bac.C.difficile SS :::::{{{{{{{{{{{BBBBBBB,<<<<<<____>>>>>>,,,,{{{-{{{{{[[[[---AAAA-[[[[[<<<<<_____>>>>><<<<<____>>>>->((---(((((,,,,,,,,,,,<<<<<<<____>>>>>-->>,,,,,,,<<<<<<_______>>>>>><<<<<<<<<____>>>>>>>->>,)))--))))]]]]]]]]],,,<<<<-------<<<<<<-<<<<<<_aaaa>>>>>>>>>>>>----->>>>,,,,,,<<<<<<<<____>>>>>>>>,,,,,,,,,,bbbbbbb,,,,,,,,,,}}}}}}}},}-}}}}}}}}}}::::
//
# STOCKHOLM 1.0

bac.LGW46         GAGGAAAGUCCGGGCACCAUAGGACAGGGUGGUGGGUAACGCCCACCGGCCGUAAGGUUAGGGAAAGUGCCACAGAAAAUACACCGCCUAAGGGGAGCUGUUAGCGUUUGGCCUUUAGCUCUUAGCCAGACAAUCGUCUGGCUAAUGGCUGACCGCUAAUAGCUAACAGCUUGCCCGGUAAGGGUGAAAAGGUGCGGUAAGAGCGCACCAGCAGGCGAGGUGACUCGCCUGGCUCGGUAAACCCCGCCCGGUGCAAGACCAAGCGGAGAGCAUGAGCCGGUCCGGCUCGCUACGACUCUCGGGUAGGUCGCUAGAGGCCGCGGGCAACCGUGGUCGUAGAGGAAUGAUCGCCAAAUCGCUUCGGCGGAUACAGAAUCCGGCUUA
#=GR bac.LGW46 SS :::::{{{-{{{{{[[[[---AAAA-[[[[[<<<<<_____>>>>><<<<<____>>>>->((---(((((,,,,,,,,,,,,<<<<<---<<<<<<<<<<<<<<<<<<<<<<<<<<<<<<<<<<<<<<<<____>>>>>>>>>>>>>>>>>>>>>>>>>>>>>>>>>>>>>->>>>>>-->>,,,,,,,<<<<<<_______>>>>>><<<<<<<<<<____>>>>>>>>->>,)))--))))]]]]]]]]],,,<<<<-----<<<<<--<<<<<<_aaaa>>>>>>------>>>>>----->>>>,,,,,,<<<<<<<<____>>>>>>>>,,,,,,,,,,,,,,,,,,<<<<<<____>>>>>>,,,,,,}}}}}}}}:
//
# STOCKHOLM 1.0

bac.Synechocystis-PCC6308         GGGGAGGAAAGUCCGGGCUCCCAAAAGAUCAAACUUGCUGGGUAACGCCCAGUGCGCGUGAGCGUGAGGAUAGUGCCACAGAAAAAUACCGCCCGUUUUCGGGUAAGGGUGCAAAGGUGUCGGUAAGAGCGCACCAGCAGUAUCGAGAGGUACUGGCUCGGUAAACCCCGGUGGGGAGCAAGGACGGAGGAAUUACGGUUGAUCUUUUCCCGAUUUCGUCUUCGGUGUACCGCUUGAGGUGAUCAGUAAUGUUCAUCCUAGAUAGAUAACUACCCCUUUAGUUUACUAAUAGUUUACCAAAGGAACAGAACCCGGCUUAC
#=GR bac.Synechocystis-PCC6308 SS ::::::::{{{-{{{{{AAAAA,{{{{{{{,[[[-[[<<<<<_____>>>>><<<<<____>>>>->((---(((((,,,,,,,,,,,<<<<<<<____>>>>>-->>,,,,,,,<<<<-<<_______>>>>>><<<<<<<<<____>>>>>>>->>,)))--))))]]]]]aaaaa,,,<<------<<<<<--<<<_>>>>>>>->>>}}}}}-------------}},,,,,,<<<<<<<<____>>>>>>>>,,,,,,,,,,,,,,,,,<<<<<<<<<<<<<___>>>>>>>>>>>>>,,,,,,,}}}}}}}}::
//
# STOCKHOLM 1.0

bac.E.faecalis         GAGGAAAGUCCGGGCUCGCACAAGCUGAGAUGCUUGUAGUGUUCGUGCUUAGCGAAAUCAUAAGCUAAGGUACUCUUUUAGAGUAACGGCAGGAAAAAUGACUAAGGUUUCGACUAUGUCAAAGUAUCCUUGAAAGUGCCACAGUGACGAAGCGAUGUGGGAAACUCCAUCGGUGGAACGCGGUAAACCCCUCGAGCGAGCAACCCAAACAAUGGUAGGGGCGCUCUUCUAAAGGAAAUGAACGAGUAGAAGAGGCAGAGUUUACUCUGCAGAUAGAUGAUGACCGUCACCAAUUUUUCCUGAAGAAUUGGUGAUACAGAACGCGGCUUAU
#=GR bac.E.faecalis SS :::::{{{-{{{{{{{{{{<<<<<<______>>>>>>,,,,,[[[[[<<<<<<__________>>>>>><<<<<<<___>>>>>>->((,<<<<-----<<<---<<<____>>>-->>>------>>>>,,,,,<<<<<------------<<<<<<<<____>>>>>>>>--------->>>-->>))]]]]]}}}}},,,<<<___________>>>,,,<<<<<<<_________________>>>>>>><<<<<<____>>>>>>,,,,,,,,,,,,,,,,<<<<<<<<<<<<____>>>>>>>>>>>>,,,,,,,}}}}}}}}::
//
# STOCKHOLM 1.0

bac.P.innocua         CACAGAGCAGGGUGGUGGGUAACGCCCACCCGGGGUGACCCGCGGGCCAGUGCCACAGAGAACAGACCGCCCCGAUGCGCCGGUUCGCCGACGUGCCGGGGUAAGGGUGAAACGGCGGUGUAAGAGACCACCGGCACCGUGAGCGAUCACGGUGGCCAGGUAAACCCCACCCGGAGCAAGACCAGACAGCAGGCGGGUUGCUCGCCCUUGCCUGCGGGUAGGUCGCUGGAGGCCGUCAGCAAUGACGGUCCGAGAUGGAUGACCGUCCCACG
#=GR bac.P.innocua SS A:::{{{{,[[[[[<<<<<_____>>>>><<<<<____>>>>->((---(((((,,,,,,,,,,,,<<<<<<<<<<<<<<<<<____>>>>>>>>>>>>>>>-->>,,,,,,,<<<<<<_______>>>>>><<<<<<<<<<____>>>>>>>>->>,)))--))))]]]]]a,,,,,,<<<<-----<<<<<<<<<<_>>>>>>>>-->>>>>>,,,,,}}}}::::::<<<<<<<<____>>>>>>>>::::::::::::::::::::::
//
# STOCKHOLM 1.0

bac.CPB72         GAGGAAAGUCCGGGCUCCACAGGAUGCCGUGGUGGAUAACGUCCACCGACCGCAAGGUUCGGGAAAGUGCAACAGAGAACAGACCGCCGAUCGCUGCGGGGCAACUCGCGGCGAGGUAAGGGUGAAACGGUGAGGUAAGAGCUCACCAGCGGGUCGGGCGACCGACUCGGCUCGGCAAACCCCACGGGGAGCAAGGCCAAGCAGAGAGGAGACUUCGGGCGGCUUCGGUCACUCGGCGUCGCGGGGCGAUUCGUUCCGUUAUCACUCUCGGGUAGGCUGCCAGAGGCGGCGGGCAACCGUCGUCCUAGAGAAAUGAUCGUCGCGACGGCGCAGGCCGUCGGACAGAACCCGGCUUAC
#=GR bac.CPB72 SS :::::{{{-{{{{{[[[[---AAAA-[[[[[<<<<<_____>>>>><<<<<____>>>>->((---(((((,,,,,,,,,,,,<<<<<--<<<<<<<<<<____>>>>>>>>>>>>>-->>,,,,,,,<<<<<<_______>>>>>><<<<<<<<<<____>>>>>>>>->>,)))--))))]]]]]]]]],,,((((-----(((((,,<<<<<<<<<<<<<____>>>>>>>>>>>>>,<<<<<<_aaaa>>>>>>,,,,,,)))))-----)))),,,,,,<<<<<<<<____>>>>>>>>,,,,,,,,,,,,,,,,,<<<<<<<<____>>>>>>>>,,,,,,}}}}}}}}::
//
# STOCKHOLM 1.0

eukarya.Z.rouxii         UCCUACGCAAUUUUACCUGCCUUCAUAAGGAACUCAAAGGGUUCAGUUAGUACUUAACUUACUAUAUAAGCAGGUGGGAAAUUCGGUGGAACUCUAAGAGACAAUCAGCCGGAUCUUUAGCUUAAUUGUUAAAGAACUGUUUCCGUGAGGAAAGUCUGGGGAACUGGACUUGCAGCUGCUGUCACAAGAAAUCAACGCCCUUUGUUGGUGGAUGGGAAGGCAGUAGAGGUCUCUUUUGGCUUGGAUGCAAAUUUGGACGUCCAAGGCUUGCUGAGUGCAAUCGUGGGACAAAGAA
#=GR eukarya.Z.rouxii SS [[[[[[[,,,,,,,<<<<<----------<<<<<<<<<<<___________>>>>>>>>->>>------->>>>>,,,,,,,,,,,,,,,,,,,,,((((((,,,,,,,,,,,,,,,,,,,,,,,,,,,,,,,,,,,,,<<<<<____>>>>><<<<<<____>>>>>>,,,,,,,<<<<<<<-----------<<<<<_______>>>>>------->>>>>>>,,,)))))),,,<<<<<<<<<<__________>>>>>>>->>>,,,,,,,,,,,,,]]]]]]]<___>::
//
# STOCKHOLM 1.0

eukarya.S.globosus         UUAGAGCAGUAGCAACUCCUACGAUUUUAACCUGCUUACGAACUAUUAGUCUGAUCUAAUAAUACAUGCAGGUGGGAAAUUCGGUGAAACACAACAAAUGAGGUUUCAGUUAUUUGGGCUCGUGAGAGCAGCCUGGGGAACCUGGUUAUAAUAGCGGCGCUAUCAGAAAUUCAACGCUAUCAAAUUUUGAUGGUGAUGGGAACGGCGCUAGCAACAAACAUAUUUUAUGUACCUCACGUGUUUGACUUAAUCAUUUACUGGUUAAAGUCUGUUCAGUGCAAUCGUAGGACUUCUAAGCAAUUAGUUGCACCCGAUACCGAUCAAUGGUACUGUUCUAAU
#=GR eukarya.S.globosus SS :{{{{{{{{{{{{{,,[[[[[[[,,,,,,<<<<<---------<<<<<<______>>>>>>------->>>>>,,,,AAA,AAAAA,,,,,,,,,,,,((((((,,,,,,,,,,,,,<<<<____>>>><<<<<<<____>>>>>>>,,,,,,,<<<<<<<-------------<<<<<<<<<___>>>>>>>>>-------->>>>>>>,,,,,,,,,,,,,,,,,,,,)))))),,,,,,,<<<<<<<<<<_____>>>>>>>->>>,,,,,,,,,,,,,]]]]]]]<<<<<<<____>>>>>>>,,,,,,,aaaaaaaa,,}}}}}}}}}}}}}::
//
# STOCKHOLM 1.0

bac.CPB70         GAGGAAAGUCCGGGCUCCACAGGGCAGGGUGGUUGCUAACGGCAACCCGAGGCGACUCGCGGGAAAGUGCCACAGAGAACAGACCGCCGCGGCGACUUCGUCGCUGCGGUAAGGGUGAAACGGUGGUGUAAGAGACCACCAGCGGGCUGGGCGACCAGCUCGGCUUGGUAAACCCCACCCGGAGCAAGGUCAAAAGGGCAGGUUCGCCUGUCUGCGCAAGCGUUCGAGGGCGGCCCGCCCGAGCUUGCGGGUAGACCGCUAGAACCGGUCGGCAACGGCCGGUCCAGAUGGAUGGUCGCCACUGCGCGAGAGCGCGGUACAGAAUCCGGCUUAC
#=GR bac.CPB70 SS :::::{{{-{{{{{[[[[---AAAA-[[[[[<<<<<_____>>>>><<<<<____>>>>->((---(((((,,,,,,,,,,,,<<<<<<<<<<<<<___>>>>>>>>>>>-->>,,,,,,,<<<<<<_______>>>>>><<<<<<<<<<____>>>>>>>>->>,)))--))))]]]]]]]]],,,((((------((((((,,,,,,,,,<<<____>>>,,,<<<<<<_aaaa>>>>>>))))))-----)))),,,,,,<<<<<<<<____>>>>>>>>,,,,,,,,,,,,,,,,,<<<<<<<____>>>>>>>,,,,,,}}}}}}}}::
//
# STOCKHOLM 1.0

bac.LGA2         GAGGAAAGUCCGGGCCCCACAGAGCAGGAUGCCGGCUAACGGCCGGGCGCAGCAAGCUUCGCAAGAAGCCCAAGGCGACAGACACCAGUGCAACAGAAACAUACCGCCUAAGUCCGCAAGGACCGGCAAGGGUGAAAUCGUGCGGUAAGAGCGCACGGCCGUCCUGGUAACAGUGGCGGCGGGCAACCUCAUCCGGGGCAAGGCCAAAUAGGGGAGCAUUGGCGUGGCUCGCGUCGCUCCCGGGUAGGCUGCUAGAGGCCGUCGGCAACGACGGUCCCAGAGGAAUGGUUGCCCACGACAGAACCCGGCUUA
#=GR bac.LGA2 SS :::::{{{-{{{{{[[[[---AAAA-[[[[[<<<<<_____>>>>><<<<<<<<<<<<<<____>>>>>>>>>>>>>->((------(((((,,,,,,,,,,,<<<<<---<<<<____>>>>->>>-->>,,,,,,,<<<<<<_______>>>>>><<<<<<<<<____>>>->>>>>>,)))-))))]]]]]]]]],,,<<<<------<<<<<<---<<<<<_aaaa>>>>>>>>>>>----->>>>,,,,,,<<<<<<<<____>>>>>>>>,,,,,,,,,,,,,,,,,,,,,,,,,,,}}}}}}}}:
//
# STOCKHOLM 1.0

bac.H.pylori-26695         CGCAUUAGAAGAUGGUCGCUAUUUUAGAAUAGAGGAAAGUCCGGGCUACAUUAGACAAAAUUCCAUCUAACGGAUGGCUAGCGCAAGCUAAGGGAAAGUGCCACAGAAAGCAAACCGCCUUUUAAGGUAAGGGUGAAAGGGUGGGGUAAGAGCCCACCAGAGCUAAAGCAAUUUAGCUUGUUUGGGCAAACCCAAUUUGUAGCAAGAAGCGCAUGGUAAGUCUAAAUUGAUACACGCUUCGCUUGAGGAAUAUUGCAAAAUAUUUCCCAGAUAAAUGGCCAUCCAUUGACAGAACCCGGCUUAUUCUAAUGCUCAA
#=GR bac.H.pylori-26695 SS {{{{{{{{{{BBBBBBB,<<<<<____>>>>>,,,,{{{-{{{{{AAAA,,{{{{{,[[[[[<<<<<_____>>>>><<<<<____>>>>->((---(((((,,,,,,,,,,,,<<<<<<____>>>>-->>,,,,,,,<<<<<<_______>>>>>><<<<<<<<<____>>>>>>>>->,,,)))--))))]]]]]aaaa,,,<<<<-------<<<__>>>>>>>}-------}}}},,,,,,<<<<<<<<____>>>>>>>>,,,,,,,,,,bbbbbbb,,,,,,,,,,,}}}}}}}},}}}}}}}}}}:::
//
# STOCKHOLM 1.0

bac.ESH183A         GAGGAAAGUCCGGGCACCACAGGGCUGGUCGCUGGGUAAUGCCCAGUGCGCGUGAGCGUGAGGAUAGUGCCACAGAAAUGAAAACCGCCGGCUUGUCCGGUAAGGGUGCAACGGUGCGGUAAAAGCGUCACCAGCGGAGUCGAGAGGCUCCGGCUAGGUAAACCCCACUAAAGGUGCAAGGCGAAGGUAUAUCACGAGAAAACGGUGGCCCGCCGCCUCGAGAUGCCGAUGCUGCUAGAGGGUUUGGGUAACCAAAUUCCAAGAUAGAUGACGAUUUAAACAGAACCCGGCUUA
#=GR bac.ESH183A SS :::::{{{-{{{{{[[[[---AAAA-[[[-[<<<<<_____>>>>><<<<<____>>>>->((---(((((,,,,,,,,,,,,,<<<<<<<_____>>>>>-->>,,,,,,,<<<<<<_______>>->>>><<<<<<<<<____>>>>>>>->>,)))--))))]]]]---]]]],,,<<<<-------<<<<<<<<----<<<<_aaaa>>>>->>>>>>>>---->->>>,,,,,,<<<<<<<<____>>>>>>>>,,,,,,,,,,,,,,,,,,,,,,,,,,}}}}}}}}:
//
# STOCKHOLM 1.0

bac.G.sulfurreducens         GAAGCAGAACAGAUGGCCGCCCUUCGCGUGCGGGGGGAGGAAAGUCCGGGCUCCACAGGGCAUGGUGCUGGAUAACGUCCAGCGGGGGCGACCCCAGGGAUAGUGCCACAGAGAGAAGUCCGCCCGCUCAGGCGGGUAAGGGUGAAAGGGUGAGGUAAGAGCUCACCGGGUUCGGCGGUGACGUCGGAUGCCAGGUAAACCCCACCAGGAGCAAGGCCGAAUAGGGAAGCGUCAAGGAUGGCCCGUCCGUGCUUCCGGGUUGGCUGCUUGAGGCCGUCGGUAACGGCGGUCCCAGAGGAAUGGUCAUCGCCCGCCAAGGGGUAACCCGCGGCGGGAACAGAACCCGGCUUAUGGGCUGCUUCGACCA
#=GR bac.G.sulfurreducens SS {{{{{{{{{{{{{{{{{{,<<<<<<<____>>>>>>>,,,,BBB,BBBBB[[[[---AAAA-[[[[[<<<<<_____>>>>><<<<<____>>>>->((---(((((,,,,,,,,,,,,<<<<<<<<____>>>>>>-->>,,,,,,,<<<<<<_______>>>>>><<<<<<<<<<____>>>>>>>>->>,)))--))))]]]]]]]]],,,<<<<------<<<<<<----<<<<<_aaaa>>>>>->>>>>>----->>>>,,,,,,<<<<<<<<____>>>>>>>>,,,,,,,,,,}}}}}}}<<<<<<<<<<<<____>>>>>>>>>>>>,,,,,,bbbbbbbb,}}}}}}}}}}}:::::
//
# STOCKHOLM 1.0

bac.SM-A16_21         GAGGAAAGUCCGGGCAACAAAGAGCGCCAUACUUCCUAACGGGAAGGAGGCUGACUGGAGACGGUCAGUUUACAGAAAGUGCCACAGAAAAUAUACCGUUCCGAUAGCUAUCGGGAUAAGGGUGAAAAGGUAGGGUAAGAGCCUACCGCUCCGCCAGUGAUGUCGGGGGCAUGGUAAACCUUAUGGGUUGAAAGAUCAAAUAGGUUCCGCAUUGGAUUAAGUUCCAAGAAGAGUUGCUCGCUCUUACGCGGAAUGGGUAGAUCGAUGGAUCCUGAUUGUGAAGUCAGGGCUAGAUAAAUGGCAAGAAUCCUUUUGGUUUAUAUCAGAUGGAAACAGAACCCGGCUUAC
#=GR bac.SM-A16_21 SS :::::{{{-{{{{{[[[[---AAAA-[[[[[<<<<<_____>>>>><<<<<<<<<<<____>>>>>>>>>>->((---(((((,,,,,,,,,,,,<<<<<<<<<<____>>>>>>>>-->>,,,,,,,<<<<<<_______>>>>>><<<<<<<<<____>>>>>>>>->,,)))--))))]]]]]]]]],,,((((------(((((((,<<<<<______>>>>>,<<<<<<_aaaa>>>>>>,,)))))))-----)))),,,,,,<<<<<<<<____>>>>>>>>,,,,,,,,,,,,,,,,,<<<<<<<<<<<____>>>>>>>>>>>,,,,,,}}}}}}}}::
//
# STOCKHOLM 1.0

bac.B.subtilis         GUUCUUAACGUUCGGGUAAUCGCUGCAGAUCUUGAAUCUGUAGAGGAAAGUCCAUGCUCGCACGGUGCUGAGAUGCCCGUAGUGUUCGUGCCUAGCGAAGUCAUAAGCUAGGGCAGUCUUUAGAGGCUGACGGCAGGAAAAAAGCCUACGUCUUCGGAUAUGGCUGAGUAUCCUUGAAAGUGCCACAGUGACGAAGUCUCACUAGAAAUGGUGAGAGUGGAACGCGGUAAACCCCUCGAGCGAGAAACCCAAAUUUUGGUAGGGGAACCUUCUUAACGGAAUUCAACGGAGAGAAGGACAGAAUGCUUUCUGUAGAUAGAUGAUUGCCGCCUGAGUACGAGGUGAUGAGCCGUUUGCAGUACGAUGGAACAAAACAUGGCUUACAGAACGUUAGACCACUU
#=GR bac.B.subtilis SS :::{{{{{{{{{{{{{{{{{{,<<<<<<<<_____>>>>>>>>,,,,AAA,AAAAA{{{{{<<<<-<<______>>>>>>,,,,,[[[[[<<<<<<__________>>>>>><<<<<<<____>>>>>>->((,<<<<-----<<<---<<<____>>>-->>>------>>>>,,,,,<<<<<------------<<<<<<<<____>>>>>>>>--------->>>-->>))]]]]]}}}}},,,<<<___________>>>,,,<<<<<<<________________>>>>>>><<<<<<____>>>>>>,,,,,,,,}}}}}}},<<<<<<<<<<<<<<_____>>>>>----->>>>>>>>>,,,,,,,aaaaaaaa,}-}}}}}}}}}}::::::
//
# STOCKHOLM 1.0

bac.ESH7-16         GAGGAAAGUCCGGGCUACAUAGGGCAGCGUGCCAGCUAACGGCUGGGCAGGGUAACUUGACGACCAGUGCAGCAGAGAGUAGACCGCCUUUGGCUUAUAUGAGUAUCGCAAGAUAUUCAUGUCAUCGGUAAGGGUGAAAGGGUGCGGUAAGAGCGCACCGCGUGGCUGGCAACAGUUCACGGCAUGGUAAACUCCACGCGUAGCAAGACCAAAUAGGCAUCGGCAUGGCGCGGCCCGCGUUCGAUGCGGGUAGGUUGCUUGAGCGUACGAGCGAUUGUGCGCCUAGAGGAAUGAUUGUCCACGACAGAAUCCGGCUUA
#=GR bac.ESH7-16 SS :::::{{{-{{{{{[[[[---AAAA-[[[[[<<<<<_____>>>>><<<<<____>>>>->((---(((((,,,,,,,,,,,,<<<<<---<<<--<<<<<<<<<<<____>>>>>>>>>>>->>>>>>-->>,,,,,,,<<<<<<_______>>>>>><<<<<<<<<____>>>->>>>>->,,)))--))))]]]]]]]]],,,<<<<------<<<<<<----<<<<<_aaaa>>>>>>>>>>>----->>>>,,,,,,<<<<<<<<____>>>>>>>>,,,,,,,,,,,,,,,,,,,,,,,,,,,}}}}}}}}:
//
# STOCKHOLM 1.0

SLC         GAGGAAACUCCACCCAUCAUACAGAACCGUGAUGCCAGCAGGCAUCUGCUGAGAAGCAGGACACUGGAGCAGAAACGAUAUGUUUUCUAAUGGACGAACAUGAUGCUUAAAUGCUGAUGGACAUUAGAAAAAUACAGUGAAACGGCUAUUCCACGGGAUGCAAGGACAAAUACUGUUUAUGGAUCCUGUAUGAAACAGAGGUAGUCCGCAAAGAUGAAUGCUGCUAAAACAGAAGGUGGGUUA
#=GR SLC SS :::::[[[-[[[[[AAAA-[[[[[,,(((((<<<<<____>>>>><<<<<____>>>>><<---<<<<------------<<<<<<<<<<<<------------<<<____>>>------->>>>>>>>>>--->>-------->>>>->>)))))aaaa,,,<<<<-----<<<<<---<<<__>>>>>>>>>>>>]-----]]]]---------------------------]]]]]]]]:
//
# STOCKHOLM 1.0

bac.Prochlorococcus-NATL1         UUGAGGAAAGUCCGGGCUCCUAUUUGGCCAGGCUUGCUGGGUAAUUCCCAGUGCGGGUGACCGUGAGGAUAGUGCCACAGAAACACACCGCCUAAUGCUUAAUGGGGAAAUCCCAACAAGCGCGGCAAGGGUGCAAAGGUGCGGUAAGAGCGCACCAGCAGCAUCGAGAGGUGCUGGCUAGGUAAACCCCGGCCAGGAGCAAGGCGAGGGGCACUGGAUGGCCAUAGACCUUGUCCCUGUAGAGAGCCGCUUGAGGCUAGCGGUAACGUUAGUCCCAGAUAGAUGAUUGCCCAUUCCCUUUCUAAAGAAAGAGGAAAGAACAGAACCCGGCUU
#=GR bac.Prochlorococcus-NATL1 SS :::::::{{{-{{{{{[[[[[---AAAAA-[[[-[[<<<<<_____>>>>><<<<<____>>>>->((---(((((,,,,,,,,,,,<<<<<--<<<<<<<<<<<<<___>>>>>>>>>>>>>>>>-->>,,,,,,,<<<<<<_______>>>>>><<<<<<<<<____>>>>>>>->>,)))--))))]]]]]]]]]],,,<<<--<<<<<<--<<<_aaaaa___>>>->>>>>>-------->>>,,,,,,<<<<<<<<____>>>>>>>>,,,,,,,,,,,,,,,,,<<<<<<<<<-<_____>>>>>>->>>>,,,,,,,}}}}}}}}
//
# STOCKHOLM 1.0

bac.LGB5         GAGGAAAGUCCGGGCUCCACAGGGCAAGAUGGUUGCUAGCGGCAACUGUCCCGCUAGUCGGGAUAAGGAAAGUGCCACAGAAAAGAAAACCCCCGCGUCUUGUGCGCGGGAGAGCUGAAACGGUGGUGUAAGAGACCACCAGCUUCGUCGUGAGGCGAAGGCUUGGUAAACCCCAUCUGGAGCAAGGCCGAAUAGGGGAGGGAUAAAGCUGCCCGCCUACCUCCCGGGUGUCGCCGCUAAAGCCCCACGGCAACGUGGGCGCGUAGAUAGAUGAUCACUCUCGACAGAACCCGGCUUA
#=GR bac.LGB5 SS :::::{{{-{{{{{[[[[---AAAA-[[[[[<<<<<_____>>>>><<<<<<<_____>>>>>>->((---(((((,,,,,,,,,,,,,<<<<<<<<<_____>>>>>>>-->>,,,,,,,<<<<<<_______>>>>>><<<<<<<<<____>>>>>>>->>,)))--))))]]]]]]]]],,,<<<<------<<<<<<------<<_aaaa>>--->>>>>>------>>>>,,,,,,<<<<<<<<____>>>>>>->>,,,,,,,,,,,,,,,,,,,,,,,,,,,}}}}}}}}:
//
# STOCKHOLM 1.0

bac.P.maris         GAGGAAAGUCCGGGCUCCACAGGGCACGGUGGUGGGUAACGCCCACCGUCCGCGAGGACAGGGAAAGUGCAACAGAAAGUAAACCGCCGGGCCAGUUCGCUGGCCAGGUAAGGGUGAAACGGUGCGGUAAGAGCGCACCAGCAGACCGGGUGACCGGUCUGGCUAGGUAAACCCCACCGGGUGCAAGACCAAGCAGGGAGCAGUUCUGGUUCGCCAGAACACGGAUCGGCCCGAUCCGUUACGACUUCCGGGUCGGUCGCGCGAGGCUGCAGGCAACUGCGGUCCCAGAUAAAUGGCCACUCUCGACAGAACCCGGCUUA
#=GR bac.P.maris SS :::::{{{-{{{{{[[[[---AAAA-[[[[[<<<<<_____>>>>><<<<<____>>>>->((---(((((,,,,,,,,,,,,<<<<<<<<<<<<____>>>>>>>>>>-->>,,,,,,,<<<<<<_______>>>>>><<<<<<<<<<____>>>>>>>>->>,)))--))))]]]]]]]]],,,((((-----(((((,,<<<<<<<____>>>>>>><<<<<<<_aaaa>>>>>>>,,,,,)))))-----)))),,,,,,<<<<<<<<____>>>>>>>>,,,,,,,,,,,,,,,,,,,,,,,,,,,}}}}}}}}:
//
# STOCKHOLM 1.0

bac.ESH30-3         GAGGAAAGUCCGGGCAACACAGAGCAUCCUACUUCUUAACGGGAAGCUAUCUGCGAAGGUAGAGUAAUGUAGAAGAAAACAACCGCCUUUUUCCUCUUUUGGAACAAGGUAAGGGUGAGAAGGUGGAGUAAGAGCCCACCAGUUGCGUGGUGACACGGUUAAGCUGUACGUCUUAGGAGUUGUAAGGUCGAUGUAUACCGGCAUUAUGAGGGCUGCUCGCCCCACGUCGGAGGGUAGACCGCUAAAGUAAUGUGGCAACACAUUACUCAGAUAAAUGACAAACACCUUAAUUUAUUAUUAAGGACAGAACCCGGCUUA
#=GR bac.ESH30-3 SS :::::{{{-{{{{{[[[[---AAAA-[[[[[<<<<<_____>>>>><<<<<<____>>>>>>((--(((((,,,,,,,,,,,<<<<<<<<<<<<______>>>>>>>>>>-->>,,,,,,,<<<<<<_______>>>>>><<<<<<<<<____>>>>-->>>->>,)))))))]]]]]]]]],,,<<<<-------<<<<<<-------<<<<_aaaa>>>>--->>>>>>----->>>>,,,,,,<<<<<<<<____>>>>>>>>,,,,,,,,,,,,,,,,,,<<<<<<<_____>>>>>>>,,,,,,}}}}}}}}:
//
# STOCKHOLM 1.0

bac.LGW18         GAGGAAAGUCCGGGCUCCGCAGGGCAGUGUGGUUCCUAACGGGAACCGGGAGUAAUCCCAGGGAAAGUGCCACAGAAAACAUACCGCCGCAAGGAAGGCGACUUCGUUGCGGUAAGGGUGAAAAGGUGCGGUAAGAGCGCACCGCUUCUCUGGUGACAGGGAAGGCAGGGUAAACCCCACACGGAGCAAGAUCAAAUAAGGAGGCCCCAAAGCGGCCCGCUUUGCUUCCGGAAACGGAAGCGGGCUUCCGGGUAGAUCGCCAGAGGAGCCUGGCGACAGGCUUCCCAGAGGAAUGGCCAUCCGUUCGUUAGCAACCUUACGGCUACUAAUGGAUGUACAGAACCCGGCUUA
#=GR bac.LGW18 SS :::::{{{-{{{{{[[[[---AAAA-[[[[[<<<<<_____>>>>><<<<<____>>>>->((---(((((,,,,,,,,,,,,<<<<<<<<<<<<<<____>>>>>>>>>>>>-->>,,,,,,,<<<<<<_______>>>>>><<<<<<<<<____>>>>>>>>->,,)))--))))]]]]]]]]],,,((((------(((((((,,,<<<<_aaaa>>>><<<<<<<<____>>>>>>>>)))))))-----)))),,,,,,<<<<<<<<____>>>>>>>>,,,,,,,,,,,,,,,,,<<<<<<<<<<<<<<<____>>>>>>>>>>>>>>>,,,,,,,}}}}}}}}:
//
# STOCKHOLM 1.0

bac.T.commune         GAGGAAAGUCCGGGCUCCACAGGGGAGGACGCCGGGUAACACCCGGAGGGAGUAAUCCCUGGAAAGGGCCACAGAAAACAGACCGCCAGCGGCCAGAAAGGAUUUUUUCCUUUCUGGUGCGGGCAAGGGUGAAAAGGUGGGGUAAGAGCCCACCGCACCAGGUGGUAACACCUGGUGGCACGGCAACCCCCGUCCGGAGCAAGGCCAAACAGAGCCAUGGGUGCCCCGCCCGCUAAGGCUCAGGUAGGCCGCUUAAGAAGAGGGGUAACCCUCUUCUCAGAGAAAUAAUCACCGCCUGGGGAAAAUUUCCCCAGGUAACAGAACCCGGCUUA
#=GR bac.T.commune SS :::::{{{-{{{{{[[[[---AAAA-[[[[[<<<<<_____>>>>><<<<<____>>>>>((---(((((,,,,,,,,,,,,<<<<<<<<-<<<<<<<<<<<_____>>>>>>>>>>>>>>>>>-->>,,,,,,,<<<<<<_______>>>>>><<<<<<<<<<____>>>>>>>>->>,,)))--))))]]]]]]]]],,,<<<<------<<<<--<<<<_aaaa>>>>----->>>>------>>>>,,,,,,<<<<<<<<____>>>>>>>>,,,,,,,,,,,,,,,,,<<<<<<<<<<___>>>>>>>>>>,,,,,,,}}}}}}}}:
//
# STOCKHOLM 1.0

bac.A.tumefaciens         CCAGUUGGCCGGGCAGCCGCGCCUUACCAAUGUCGAAAGACGGUAAGGUGAGGAAAGUCCGGGCUCCACGGAAAUACGGUGCCGGAUAACGUCCGGCGGGGGCGACCCCAGGGAAAGUGCCACAGAGAGCAAACCGCCAUGCCUUGCAUGGUAAGGGUGAAAGGGUGGGGUAAGAGCCCACCGCGCCGCUGGUGACAGUGGUGGCAAGGUAAACCCCACCGGGAGCAAGACCGAAUAGGGAUGACACGGGGCGGGCGAAAGCCUGUUCACAGCCGGUUUCCGGGCCCGUCAUCCGGGUGGGUUGCGAGAGGCGGCAUGCAAAUGCCGUCCCAGAUGAAUGGCUGCCACGUUCCGGGUCAAACCGGGGCCAUACAGAACCCGGCUUACAGGCCAACUGGCGAA
#=GR bac.A.tumefaciens SS {{{{{{{{{{{{{{{{{{,<<<<<<<<<---<<<____>>>>>>>>>>>>,,,,BBB,BBBBB[[[[-AAAAAAA-[[[[[<<<<<_____>>>>><<<<<____>>>>->((---(((((,,,,,,,,,,,,<<<<<<<<<___>>>>>>>-->>,,,,,,,<<<<<<_______>>>>>><<<<<<<<<____>>>>>>>>->,,)))--))))]]]]]]]]],,,((((------(((((((,,,<<<<<<<<____>>>>>>>>,,,<<<_aaaaaaa>>>,,)))))))-----)))),,,,,,<<<<<<<<____>>>>>>>>,,,,,,,,,,}}}}}}}<<<<<<<<<______>>>>>>>->>,,,,,,bbbbbbbb,}-}}}}}}}}}}::::
//
# STOCKHOLM 1.0

bac.ESH167E         GAGGAAAGUCCGGGCAGUACAGAGCAACCCACCGGUGAACAGCCGGCCACCAAUUGGUGAGAGAAAGUGCCACAGAAAAUAACUGUCUUGCCUAAGGCGAGAUGAGGGUGAAAAUGUGAGGUAAGAGCUCACGGUUGUUAUCGGUAACGGUAGCAACGGGUAAACCUUGGGUGCUGCAAUGCCACAUAUAGAGCCGUUUUGAGAGCUGCUCGUUCAAGGCUCAGGGUAGGCAGCAACAGGUAAACAGUAAUGUUUAUCGCAGAUAAAUGAUAGUGUAGAAACAGAACCCGGCUUA
#=GR bac.ESH167E SS :::::{{{-{{{{{[[[[---AAAA-[[[[[<<<<<_____>>>>><<<<<____>>>>->((---(((((,,,,,,,,,,,<<<<<<<<<<___>>>>>>>>-->>,,,,,,,<<<<<<_______>>>>>><<<<<<<<<<____>>>>>>>>>>,)))--))))]]]]]]]]],,,<<<<------<<<<<<-----<<<<<<_aaaa>>>>>>>>>>>>----->>>>,,,,,,<<<<<<<<____>>>>>>>>,,,,,,,,,,,,,,,,,,,,,,,,,,,,}}}}}}}}:
//
# STOCKHOLM 1.0

bac.ESH26-4         GAGGAAAGUCCGGGCUGCACAGAGCGGGAUGACGGCUAACGGCCGUACGCUGAAAGCUGGCAACAGUAUAAGGCGAGGAAUAGGGCCACAGAGACGAGCGUAUUAAGUUACGGUGAAACGCGGUAACCUCCAUCAGCAGCAAUAUCAAAUAGGCUGGCAUUUGUCGCAAGACAUAAGGCGUGGCUCGCGCCUGCCAGCGGGUAGAUAGCUUGAGCGUGUGAGUAAUUGCACGCCUAGAGGAAUGACUGUCAGCUACGCAAGUAGUUACAGAACCCGGCUUA
#=GR bac.ESH26-4 SS :::::[[[-[[[[[((((---AAAA-(((((<<<<<_____>>>>><<<<<<<<<<<<<____>>>>>>>>>>>>-><<---<<<<<-----------<<<<<____>>>>>--------->>>-->>>>))))))))),,,((((------(((((((,,<<<<____>>>>,,,<<<<<_aaaa>>>>>)))))))-----)))),,,,,,<<<<<<<<____>>>>>>>>,,,,,,,,,,,,,,,,,<<<<<<____>>>>>>,,,,,,]]]]]]]]:
//
# STOCKHOLM 1.0

M.fervidus         GAGGAAAGUCCAGCCAUCACCCUAAACCCCGGUGCCGCAAGGCAUCGGCCGAGAGGCCGGACCCUGGCGCAGAAACGACACGUCUCCCGAUGGAUGAUAAUGAGGCCCCAAUUAAAGGGGUUGAUUGACAUCGGGAGGAUCGGUGAAACGGCCAAUCCGGGGGAUGCAAGGGUGAAAAUCUGCCAAUGAUAUGAGGCAGAGAUUGCCCGCUUAGAUGAAUGCUGCCUAAACAGAAGGUGGCUUA
#=GR M.fervidus SS :::::[[[-[[[[[((((--------(((((<<<<<____>>>>><<<<<____>>>>><<---<<<<------------<<<<<<<<<<<<------------<<<<<_______>>>>>------->>>>>>>>>>-->>-------->>>>->>))))))))),,,<<<<-----<<<<<<--<______>>>>>>>---->>>>,,,,,,,,,,,,,,,,,,,,,,,,,,,]]]]]]]]:
//
# STOCKHOLM 1.0

bac.M.avium         CGGACGAGUUGGCCGGGCGGCCGCGGCUCGUAUCCCGAGUCGAGGAAAGUCCGGACUUCACAGAGCAGGGUGAUUGCUAACGGCAAUCCGAGGUGACUCGCGGGAAAGUGCCACAGAAAACAGACCGCCACCCUCGCGGUGGUAAGGGUGAAACGGUGCGGUAAGAGCGCACCAGCACCCCGGGUGACCGGGGUGGCUCGGCAAACCCCACCCGAAGCAAGGCCAAGAAGGCCGUGCCGCCGGCACGGCCGCGCAGGCGUCCGAGGGUUGCUCGCCCGAGCCUGCGGGUAGGCCGCUCGAGGCACCCGGUGACGGUGUGUCCAGAUGGAUGGUCGCCGCCGCGCCGCCGGUUUUCCGGCGGCGCGGAACAGAAUCCGGCUUACAGGCCAACUCGUCCG
#=GR bac.M.avium SS ::::{{{{{{{{{{{{{{{{{{,<<<<<<<_____>>>>>>>,,,,BBB,BBBBB[[[[---AAAA-[[[[[<<<<<_____>>>>><<<<<____>>>>->((---(((((,,,,,,,,,,,,<<<<<<<<_____>>>>>>-->>,,,,,,,<<<<<<_______>>>>>><<<<<<<<<<____>>>>>>>>->>,)))--))))]]]]]]]]],,,((((,,,,,<<<<<<<<_____>>>>>>>>,,<<<<<<----<<<<<<_aaaa>>>>>>>>>>>>,,,,,)))),,,,,,<<<<<<<<____>>>>>>>>,,,,,,,,,,}}}}}}}<<<<<<<<<<<<<____>>>>>>>>>>>>>,,,,,,bbbbbbbb,}-}}}}}}}}}}::::
//
# STOCKHOLM 1.0

eukarya.P.mississippiensis         UGGACCUGCCCACAAAAGGAGCUCCGUGCUCAGAAUUACGCAGGUGGGAAAUUCGGUGGUUCACGCUGUCCAACAUUACCCUUUCUCUUGAGAGAUCCUGGCGAGGAAUCGCUGGGUGCGGCCAUAAGAAAUCAGCCCCCUAAAAAGGGCAUGGGAGGCUGCACGGACAGUUGGUCCUUGGAAAGAGGGCUAUUGAGUGCAAUAUACAGACUGGGGGCUUUGGCCCCUGGAA
#=GR eukarya.P.mississippiensis SS [,,<<<<<----------<<<<_____>>>>--------->>>>>,,,,,,,,,,,,,,,,,,,,((((((,,,,,,,,,,,,<<<<____>>>>,,<<<<<<<____>>>>>>>,<<<<<<<-----------<<<<<<____>>>>>>------>>>>>>>,)))))),,,<<<<<<_____>>>>>>,,,,,,,,,,,,,]::::::<<<<<<<<____>>>>>>>>::
//
# STOCKHOLM 1.0

bac.Synechococcus-PCC6717         GGGGAGGAAAGUCCGGGCUUCCGAAAGACCAAGCUUGCUGGGUAACGCCCAGUGCGGGUGACCGUGAGGAAAGUGCCACAGAAAUAUACCGCCGAUGGAGGGAAACCUCACAGGUAAGGGUGCAACGGUGCGGUAAGAGCGCACCAGCAACAUCGAGAGGUGUUGGCUCGGUAAACCCCGGCUGGAAGCAAGGUGUGCUAGCGCUAAAGAACCAGGGUUGGUCUUUUCCCCAGUUCUUGGCUAGCCAGAGCCGCUAGAGGCACCUGGUAACAGGUGUCCCAGAUAGAUAACCCCCUUUGAACAGAACCCGGCUUA
#=GR bac.Synechococcus-PCC6717 SS ::::::::{{{-{{{{{AAAAA,{{{{{{{,[[[-[[<<<<<_____>>>>><<<<<____>>>>->((---(((((,,,,,,,,,,,<<<<<---<<<<<_____>>>->>>>>-->>,,,,,,,<<<<<<_______>>>>>><<<<<<<<<____>>>>>>>->>,)))--))))]]]]]aaaaa,,,<<<--------<<<<<-<<<---<<<_>>>>>>>-->>>--->>>>}}}}--------}}},,,,,,<<<<<<<<____>>>>>>>>,,,,,,,,,,,,,,,,,,,,,,,,,,,,}}}}}}}}:
//
# STOCKHOLM 1.0

bac.E.thermomarinus         GAGGAAAGUCCGGGCUCCGCAGGGCAGGAUGCUGGGUAAUACCCAGUGGGGGCGACCCUAAGGAUAGUGCAACAGAAAUAUACCGCCUGACACUUAAUAUAUGUAGCUAUAGAUGUUACCAUAUAUUAAGUGCCGGGUAAGGGUGGGAAGGUGAGGUAAGAGCUCACCAGCAGCUAGGCGACUAGCUGGCUCUGUAAACCCCAUCUGGAGCAAGACCAAGUUAGGGACAUAAAAAGGUGGUGGCCCGUCACCGUCCCGGUUGGUAGGUCGCUAGAGCCUAUUGGCGACAAUAGGCGUAGAUAGAUGGCUGUCUAACACAGAACCCGGCUUA
#=GR bac.E.thermomarinus SS :::::{{{-{{{{{[[[[---AAAA-[[[[[<<<<<_____>>>>><<<<<____>>>>->((---(((((,,,,,,,,,,,<<<<<<<<<<<<<<<<<<<<<<<<<_______>>>>>->>>>>>>>>>>>>>>>>>-->>,,,,,,,<<<<<<_______>>>>>><<<<<<<<<____>>>>>>>->>,)))--))))]]]]]]]]],,,<<<<------<<<<<-------<<<<<<_aaaa>>>>>>>>>>>-------->>>>,,,,,,<<<<<<<<____>>>>>>>>,,,,,,,,,,,,,,,,,,,,,,,,,,,}}}}}}}}:
//
# STOCKHOLM 1.0

bac.P.gingivalis         CAGCAGAUCGGUCUGUCGCUCACUCUUUCGAGAGUGGGAGGAACGUCCGGGCAACGCAGAGCACCAUCCUUCCUAACAGGAAGUUACUCGUGAGGGUAAAGGAGCGUAGAAGAGAAUGACCGCCAUUUUCCAUGAGUUGUCUGUGCUUCGGUACGGACUACGUGGAGGGUAAGGGUGAGAAGGUGGGGUAAGAGCCUACCGGAUGCAGCGGUGACGCUGCAUGCCGUACGUCUGAUGGGUUGUAAGAUCAUGUAUACCGGCGCAUGUAGGGUGGCUCGCCCGAUGCCGGGGGGUAGAUCGCUGGAGCCAUGCGGUGACGCACGGCCAAGAUAAAUGACAGACGCUCUGGCUACGUGUGGCCGUGAGUACAGAACCCGGCUUACAGAUCUGCUGCUUUU
#=GR bac.P.gingivalis SS {{{{{{{{{{{{{{{{{,<<<<<<<<____>>>>>>>>,,,,BBB,BBBBB[[[[---AAAA-[[[[[<<<<<_____>>>>><<<<<<____>>>>>>((--(((((,,,,,,,,,,,<<<<<---<<<<<<<--<<<<<<<__________>>>>>>>>>>>>>>>>>-->>,,,,,,,<<<<<<_______>>>>>><<<<<<<<<<____>>>>>>>>->>,)))))))]]]]]]]]],,,<<<<-------<<<<<<------<<<<_aaaa>>>>-->>>>>>------>>>>,,,,,,<<<<<<<<____>>>>>>>>,,,,,,,,,,}}}}}}}<<<<<<<<<<____>>>>>>->>>>,,,,,,bbbbbbbb,}-}}}}}}}}}:::::
//
# STOCKHOLM 1.0

eukarya.G.gorilla         AUAGGGCGGAGGGAAGCUCAUCAGUGGGGCCACGAGCUGAGUGCGUCCUGUCACUCCACUCCCAUGUCCCUUGGGAAGGUCUGAGACUAGGGCCAGAAGCGGCCCUAACAGGGCUCUCCCUGAGCUUCGGGGAGGUGAGUUCCCAGAGAACGGGGCUCCGCGCGAGGUCAGACUGGGCAGGAGAUGCCGUGGACCCCGCCCUUCGGGGAGGGGCCCGGCGGAUGCCUCCUUUGCCGGAGCUUGGAACAGACUCACGGCCAGCGAAGUGAGUUCAAUGGCUGAGGUGAGGUACCCCGUAGGGGACCUCAUAACCCAAUUCA
#=GR eukarya.G.gorilla SS ::::::::::::::::[[[[,<<--<<<<<--------<<<<<________>>>>>--------->>>>>->>,,,,,,,,AAAA,,,,,((((,,,,,,<<<<<_____>>>>><<<<<<<_____>>>>>>><<<<<<<-----------<<<___________________________________________________________________________________>>>------->>>>>>>)))),,,,,,,,,,,,,,,,,,,,]]]]<<<<<<<<-<<<___>>>>>>>>>>>:::::::aaaa
//
# STOCKHOLM 1.0

bac.R.palustris         UCAGUCGGCCGGACGGCCGCUCCGGCAAGUGCCGAAAGGCCGCCGGGGAGGAAAGUCCGGGCUCCAUCGACAUACGGUGCCGGAUAACGUCCGGCGGGGGCGACCCCAGGGAAAGUGCCACAGAGAACGAACCGCCCGCCUUCGCAGCUUCGCUGCUUCGGCGCGGCAAGCCCUCGGGCUCGCUGCGCCAUAACCCGCAAGGGUGAAGGCGAGUAAGGGUGAAAAGGUGCGGUAAGAGCGCACCGCGUCGCCGGCAACGGGGACGGCAUGGUAAACCCCACCGGGAGCAAAACCGAAUAGGGACGGCAUCGCGGAUAGUUCGCUGCUCGCAGCGAUAACUCCGCAGGGCGAUGUCAGGCUCGCCGUCCGGGUAGGUUGCUCGAGGCGCUGUGCAAACAGUGUCCCAGAGGAAUGGCCGUCGCGCAUCGCCUCCGCAAGGAAGCGGUGCCCUCACAGAACCCGGCUUACAGGCCGGCUGA
#=GR bac.R.palustris SS {{{{{{{{{{{{{{{{{{,<<<<<<<--<-<<<____>>>>>>>>>>>,,,,BBB,BBBBB{{{{-AAAAAAA-{{{{{<<<<<_____>>>>><<<<<____>>>>->[[---[[[[[,,,,,,,,,,,,((((((((((((<<<<<___>>>>><<<<<<<<<<<<<<<<____>>>>>>>>>>>>>>>><<<<____>>>>))))))))))--)),,,,,,,<<<<<<_______>>>>>><<<<<<<<<____>>>>>>>>->,,]]]--]]]]}}}}}}}}},,,((((------(((((((,,,<<<<<--<<<<<<<<____>>>>>-->>>>>>>>,<<<<_aaaaaaa>>>>)))))))-----)))),,,,,,<<<<<<<<____>>>>>>>>,,,,,,,,,,}}}}}}}<<<<<<<<<<<<<____>>>>>>>>>>>-->>,,,,,,bbbbbbbb,}-}}}}}}}}}}
//
# STOCKHOLM 1.0

bac.R.capsulatus         GCGGAAGACCGGAUGACCGCGGCGGCCCAUAGCUCCGUUUUUCGGAUAGCUGGGCCUCCGAGGAAAGUCCGGACUCCAUGAAGCAACGGUGCCGGGUAACGCCCGGCGGGGGCAACCCCAGGGAAAGCGCCACAGAGAACAGACCGCCCCGCUUGCGGGGUGAGGGUGAAACGGUGGGGUAAGAGCCCACCGCGGGACUGGCAACAGGACCGGCACGGCAAGCCCCACCGGGAGCAACGCCGAAUAGGGAUGCCGCGCCGCAACCGGAAACGGGGGACGGCAGGGGAGCUUCGCCCCGAGGUGUCCGGGUUGGCGGCUUGAGGCUGCGGGUGACCGCAGACCCAGAGGAAUGGUCAUCCAGGGGGCAACCCCGGACAAAAUCCGGCUUACAGGUCUUCCGCGCGC
#=GR bac.R.capsulatus SS {{{{{{{{{{{{{{{{{{,<<<<<<<<<<<<<<<<<<_____>>>>>>>>>>>>>>>>>>,,,,BBB,BBBBB[[[[--AAAAAA-[[[[[<<<<<_____>>>>><<<<<____>>>>->((---(((((,,,,,,,,,,,,<<<<<<<<____>>>>>>-->>,,,,,,,<<<<<<_______>>>>>><<<<<<<<<____>>>>>>>>->,,)))--))))]]]]]]]]],,,((((------(((((((,,<<<<<<<<<<____>>>>>->>>>>,<<<<_aaaaaa>>>>,,)))))))-----)))),,,,,,<<<<<<<<____>>>>>>>>,,,,,,,,,,}}}}}}}<<<<<<____>>>>>>,,,,,,bbbbbbbb,}-}}}}}}}}}}::::
//
# STOCKHOLM 1.0

bac.SM-A09_11         GAGGAAAGUCCGGGCUCCACAGGACAGGGUGCCAGAUAACGUCUGGGAGGCGCAAGCCUACGGCCAGUGCAACAGAAAGUAUACCGCCAGCUUCGGCUGGUAAGGGUGAAAUGGUGCGGUAAGAGCGCACCGCGCACGUGGUAACACGGGCGGCGAGGGUAAACCCCACCCGGAGCAAGACCAAAUAGGAAAACCAUGACGUUGUCCGCGUCGUUUUCGGGUUGGUCGCUUGAGGCUGGAGGGUGACCUUCAGUCCAGAUGAAUGAUUAUCCUAGACAGAACCCGGCUUAC
#=GR bac.SM-A09_11 SS :::::{{{-{{{{{[[[[---AAAA-[[[[[<<<<<_____>>>>><<<<<____>>>>->((---(((((,,,,,,,,,,,,<<<<<<<<____>>>>>>-->>,,,,,,,<<<<<<_______>>>>>><<<<<<<<<____>>>>>>>>->,,,)))--))))]]]]]]]]],,,<<<<------<<<<<<---<<<<<_aaaa>>>>>>>>>>>----->>>>,,,,,,,<<<<<<<<____>>>>>>>>,,,,,,,,,,,,,,,,,,,,,,,,,,,}}}}}}}}::
//
# STOCKHOLM 1.0

E1B         GAGGAAAGUCCAGCCACCACUGGACACACAGACAUUCCCCCAAGGAUGUAGGGCGAGAGCUCUGGCUCUGGCACAGAAACGAGACCGCGCCGCGUAAAGCGAUGAUGCCGCAAGGCUGAGGUCGCGCGGGAGGCGGAUGAAACGGCGAAACCCUGUGGGUGCAAGCCAAAAUAGAGCUGAGAACGCGGACGUCCAGCCGAGCUCGGGUAUGGCGCUAAGCUGAAUGCCGUCAAAGAAACAAAAGCUGGCUUA
#=GR E1B SS :::::[[[-[[[[[AAAA-[[[[[[,(((((<<<<<<______>>>>>><<<<<____>>>>><<---<<<<------------<<<<<<<<<<<-----------<<<____>>>------->>>>>>>-->>>>-------->>>>-->>)))))aaaa,,,<<<<-----<<<<<-------<<<__>>>>>>>>>>>>]]-----]]]]------------------------------]]]]]]]]:
//
# STOCKHOLM 1.0

plastid.N.olivacea-chloroplast         CUCAAGCAAAGCGAUUGCAGAGCAACUAGAAGAUGCUCUGAGGAAAGUCCGGGCUCCCUAACUAUUCCAGCUGCUGGAUAAUUUCCAGUGUGAUAUAAUCACGAGGAAAGUGCCACAGAAAGAAACCAAUCAAAUCUCCAUCGAAUGGCUCACAAGCUCUAGGAGAUCUUGGAUUGGGUGCAAAUGUAUUCUUGACGUGAGUUAAGCGUCUGGUAUACCCCAGUCGGGAGCAAGAUGAGGUUAGUUUAUAGAGAAUAGACCAUAGACUAAUCUAUUCCAUUGCUCGAGAGGGUUCAUACAGAACUCUCCAAUCAGAUAAUCUCCACACCUCUCAGGACCAAGCUAGAAACCAGUUUGAGCCUCUCGAGAUUUGUACCGAACCCGGCUUAUUUCUUGAG
#=GR plastid.N.olivacea-chloroplast SS :{{{{{-{{{{{{{{{,<<<<<<<<<<___>>>>>>>>>>,,,,,BB,BBBBBAAAAA,,,{{{{{{,[[[[[<<<<<_____>>>>><<<<<<___>>>>>->((---(((((,,,,,,,,,,,<<<<<<<<<<<<<<-------<<<<____>>>>--->>>>>>->>->>>>>>,,,,,,,,<-<<<<<<<<<____>>>>>>>>>>,)))--))))]]]]]aaaaa,,,<<<<<<<<<<<<<<<<___>>>>>>--->>>>>>>>>>}}----}}}},,,,,,<<<<<<<<_____>>>>>>>>,,,,,,,,,}}}}}},<<<--<<<<<<<--<<<<<<_______>>>>>>-->>>--->>>>-->>>,,,,,,,bbbbbbb,,}}}}}}}}
//
# STOCKHOLM 1.0

S.acidocaldarius         UAGGGGAGCCUAACAGGGGGUUACGGGAAUAUCCUGAGGAAACUCCAGCCUCCAAGCCUCAUGGGAGCAGUUAGAUCUGCAGGGUUAGUGCUCUGGCUACUGCACAGAAACGUAACCGGUAUAAUAGGAUAUGAAAAUGAGUUUAUAUGUAGUCUAGGUAACUAGGCUACAUAAAUGAGACCUAUUAUACCGGCUGAAACGGCAGUCCUCCCAGGAGCAAGUAAGGAGGGGAUGAGUUGAGGUUCAACCCUCCUAAGGACGCUUAGUAGAAUCCCCCUAAAUACAAAAGCUGGGUUAUUGUUAGGCUCCCCUUAU
#=GR S.acidocaldarius SS :{{{{{{{{{{{{{BBBBBB,,,<<<<<___>>>>>,,,,[[[-[[[[[AAAA-[[[[[[,(((((<<<<<____>>>>><<<<<____>>>>><<---<<<<------------<<<<<<<<<<<---------------<<--<<<<<<<<<<<<____>>>>>>>>>>>>>>------->>>>>>>>>>>-------->>>>->>)))))aaaa,,,<<-<<<<<<<---<<<__>>>>>>>>>>>>]]]]----]]------------bbbbbb----------]]]]]]]],,,}}}}}}}}}}}}}:::
//
# STOCKHOLM 1.0

bac.C.innocuum         GAGGAAAGUCCGGGCUCGCACAUUCUGUGAUGAAUGUAGUGUUUGUGCUGGAUGAAACGAUAAAUCCAGGCAGCGUAAGCUGACGGCUGGAGAAGGCCUGUGGUGAAAGCUAUGGCGGACUCCUUUAAAAGUGCCACAGAAACGAGCUUUUCGGGAAACCGGAAAGAUGGAACGGGUAAACCCCGCAAGCGAGAAACCCAAAUUUGGUAGGGGAAUCUAAUCACGGCAAAACGAAGCCAGUGAUCGGAACGUGGAAACACGUAGAUAAAUGACUGCCACUUUCGCAAGAGAGUACAAAACACGGCUUA
#=GR bac.C.innocuum SS :::::{{{-{{{{{{{{{{<<<<<<______>>>>>>,,,,,[[[[[<<<<<<__________>>>>>><<<<<____>>>>->((,,<<<<---<<<---<<<____>>>-->>>------>>>>,,,,<<<<<-----------<<<<<<<<____>>>>>>>>-------->>>-->>))]]]]]}}}}},,,<<<__________>>>,,,<<<<<<<___________________>>>>>>><<<<<____>>>>>,,,,,,,,,,,,,,,,<<<<<____>>>>>,,,,,,,}}}}}}}}:
//
# STOCKHOLM 1.0

bac.PS24         GAGGAAAGUCCGGGCUCCACAUAACCACGGUGCCGGGUAACGCCCGGCGGUCGCGCCUCGGGACUGCGCUAUUGCGUGCGAUAGGGGAAGCCAGACAAGCGCGGCAAGGGACAGUGCCACAGAGAGCAGACCGCCUAUGGCCGUCGUCCGUUUACGGAUACGUGGCCAGGCAAGGGUGAAAGGGUGCGGCAAGAGCGCACCGCGCGAUGGGUAACCGGAGCGGCAUGGCAAACCCCACCGGGAGCAAGACCGAAUAGGGACGGCGCGGACUCGCAAGGGUUCAGGGCGUGGUUGUCGCCCAGUCGUCCGGGUUGGUUGCUAGAGCCGGUCAGCAAUGGCCGGCGUAGAGGAAUGGUCGCCCAUCUGCUGAAAGGCAGUGGACAGAACCCGGCUUA
#=GR bac.PS24 SS :::::{{{-{{{{{[[[[----AAAA-[[[[[<<<<<_____>>>>><<<<<<<<<<<<<<<<<<<<<<_____________>>>>->>>>>>>>-->>>>>>>>>->((---(((((,,,,,,,,,,,,<<<<<--<<<<<<<<<<<<<____>>>>>->>>>>>>>>>>-->>,,,,,,,<<<<<<_______>>>>>><<<<<<<<<____>>>>>>>>->,,)))--))))]]]]]]]]],,,((((------(((((((,,<<<<<<____>>>>>>,<<<<<<_aaaa>>>>>>,)))))))-----)))),,,,,,<<<<<<<<____>>>>>>>>,,,,,,,,,,,,,,,,,<<<<<<<<____>>>>>>>>,,,,,,}}}}}}}}:
//
# STOCKHOLM 1.0

bac.SM-A04         GAGGAAAGUCCGGGCUCCACAGGGCAGGAUGGUCCUUAACGGGGACCGGGGGCGACCCCAGGGAAAGUGCCACAGAGAGUAGACCGCCCGCCAAGGCCUGGCCGUGGCGUGGUAAGGGUGAAAGGGUGAGGCAAGAGCUCACCAGUGCCGGCGGUGACGUCGGCAGCUCGGUAAACCCCAUCCGGAGCAAGGCCAAAUAGGGGAGUGAUUGAGGACGGCCCGUUCGAGACUCCCGGGUCAGGCUGCUUGAGGCCAUCGGCAACGGUGGUCCUAGAGGAAUGAUCGUCGCUUCGCAGCGGGCAACUGCUGCGGGGUACAGAACCCGGCUUA
#=GR bac.SM-A04 SS :::::{{{-{{{{{[[[[---AAAA-[[[[[<<<<<_____>>>>><<<<<____>>>>->((---(((((,,,,,,,,,,,,<<<<<<<<<<<<<<___>>>>->>>>>>>>-->>,,,,,,,<<<<<<_______>>>>>><<<<<<<<<<____>>>>>>>>->>,)))--))))]]]]]]]]],,,<<<<------<<<<<<---<<<<<<<_aaaa>>>>>>>>>>>>>------>>>>,,,,,,<<<<<<<<____>>>>>>>>,,,,,,,,,,,,,,,,,<<<<<<<<<<<<____>>>>>>>>>>>>,,,,,,}}}}}}}}:
//
# STOCKHOLM 1.0

bac.Rr327         GAGGAAAGUCCGGGCUCCACAGGGCAGGGUGCCAGCUAACGGCUGGGCGGGGUAACCCGACGGAAUAGUGCAACAGAGAGCAGACCGCCGCUUCGCUGCUCCGGCAGCGGGCGGUAAGGGUGAAACGGUGGGGUAAGAGCCCACCAGUGCCCCUGGAGACAGGGGGAGCUAGGUAAACCCCACCCGGUGCAAGGCCUACGUGAGGGCAUGCCCUCGCGCACCCCAGGGAGAGCUUGCCCGGCUCGCUUACCUGGAGGGAUUGGCCGCUCGAGGUCGCUGGCGACAGCGAUCCCAGAUAGAUGACCGUGGAAACAGAAUCCGGCUUA
#=GR bac.Rr327 SS :::::{{{-{{{{{[[[[---AAAA-[[[[[<<<<<_____>>>>><<<<<____>>>>->((----(((((,,,,,,,,,,,,<<<<<<<<-<<<<<_____>>>>>->>>>>>-->>,,,,,,,<<<<<<_______>>>>>><<<<<<<<<<____>>>>>>>>->>,)))--))))]]]]]]]]],,,((((,,<<<<<<<<____>>>>>>>>,,,<<<<<<--<<<<<_aaaa>>>>>----->>>>>>,,,,,,)))),,,,,,<<<<<<<<____>>>>>>>>,,,,,,,,,,,,,,,,,,,,,,,,,,}}}}}}}}:
//
# STOCKHOLM 1.0

bac.ESH7-4         GAGGAAAGUCCGGGCUCCACAGGGCAGGAUGCUGGCUAACGGCCAGGCGUCGCGAGGCGACGGAAAGUGGAACAGAGAGCAGAACCGCCGAUGGCCGGCCGGUGCACCCGCAAGGGUAGCCGGUGGCACAGGCAAGGGUGAAAAGGUGGACUCCUUCGGGAGCCGCCGGGGGGAACCCCGGCGCGGUAAGAGCGCACCGCGGACGCAGUGAUGUGGACGGCAGGCUAAACCCCAUCCGGAGCAAGACCAAAUAGGGGUACAUUGGCGUGGCCCGCGCUGUACCCGGGUAGGUUGCUUGAGCUUGUCGGUAACGGCAAGACUAGAGGAAUGGCUGUCCAACGACAGAAUCCGGCUUA
#=GR bac.ESH7-4 SS :::::{{{-{{{{{{{{{---AAAA-{{{{{<<<<<_____>>>>><<<<<____>>>>->[[---[[[[[,,,,,,,,,,,,,<<<<<--<<<<<-<<<<<--<<<<<____>>>>->>>>>>>>>->>>>>-->>,,,,,,,((((<-<<<<____>>>>><<<<<<<<____>>>>>>>><<_______>>))))<<<<<<<<<____>>>>>>>>->,,]]]--]]]]}}}}}}}}},,,<<<<------<<<<<<---<<<<<_aaaa>>>>>>>>>>>----->>>>,,,,,,<<<<<<<<____>>>>>>>>,,,,,,,,,,,,,,,,,,,,,,,,,,,,}}}}}}}}:
//
# STOCKHOLM 1.0

bac.X.fastidiosa         GCGGUGAAGUCGGCUGGGCAGUCGCGUCAUCCGAGAGGAUGCCGAGGAAAGUCCGGGCUCCAUAGGGCAAGGUGCCAGGUAACACCUGGGCGGCGUGAGUCGACGGAAAGUGCAACAGAAAGAUACCGCCAAUAUUCCUUUCUAGGAUUCGGUAAGGGUGAAAUGGUGCGGUAAGAGCGCACCGCGAGUUCGGUAACGGACCGGCACGGCAAACCCCACCUGGAGCAAGACCAAAUAGGGAUCCUAUGGUGUGGCCCGCGCUGGAUCCGGGUAGGUUGCUUGAGCACCGUGGUGACGCGGUGCCUAGAUGAAUGGCUGUUCAUGACAGAACCCGGCUUAUAGGCCGACUUCACCGCUUU
#=GR bac.X.fastidiosa SS :::::{{{{{{{{{{{BBBBBBB,<<<<<<<<____>>>>>>>>,,,,{{{-{{{{{[[[[---AAAA-[[[[[<<<<<_____>>>>><<<<<____>>>>->((---(((((,,,,,,,,,,,<<<<<<<---<<<<____>>>>>>->>>-->>,,,,,,,<<<<<<_______>>>>>><-<<<<<<<____>>>>>>>->,,)))--))))]]]]]]]]],,,<<<<------<<<<<<---<<<<<_aaaa>>>>>>>>>>>----->>>>,,,,,,<<<<<<<<____>>>>>>>>,,,,,,,,,,bbbbbbb,,,,,,,,,,}}}}}}}},}-}}}}}}}}}}::::::::
//
# STOCKHOLM 1.0

bac.A.laidlawii         GAGGAAAGUCCGGGCUAGCACACACCUUAUGGGUGUGUAGUGUUUGUGCUAAGGGAAAUCAUAACCUUAGGUAUGUUGUAUAAACAUAACGGCAAACUAGUUAUAGCUAAGGUGUUUCACUACGUUAUAACUUAAAUUAAAGUGCCACAGAGACGAAUCUAUUUAGAAAUAAAUAGAGUGAAACGCGGUAAACCCCUCAAGCUAGCAACCCAAAUUAGGUAGGGGCACAUGAUGUGUAGCAAUACAACAUCAUGCAAGAUUUGAAUCUUGAGAUUAAUAGUCACAAAAGAAGAAAUUCUUUACAGAACGCGGCUUA
#=GR bac.A.laidlawii SS :::::{{{-{{{{{{{{{{<<<<<<_______>>>>>>,,,,,[[[[[<<<<<<__________>>>>>><<<<<<<_____>>>>>>->((,,,,,,<<<<--------<<<<___>>>>------->>>>,,,,,,,,,<<<<<-----------<<<<<<<<____>>>>>>>>--------->>>-->>))]]]]]}}}}},,,<<<__________>>>,,,<<<<<<<_____________>>>>>>><<<<<<____>>>>>>,,,,,,,,,,,,,,,<<<<<<____>>>>>>,,,,,,}}}}}}}}:
//
# STOCKHOLM 1.0

eukarya.S.pombe         CAUGCUGGACGUACGGGCGAACGCCGCACUUCCUCAAAUUCAAACGCGUUGAAAAGCGCACAGCUCGUUGAGGGGGUAAGGUCGGAGAAACAUCUUCGUUGCGUGCUCGUGAGGAGCGAAGAACGAACGUUCUGCCGAAUGUACCAGAAAUUCAAUCAGUAUGGCCUCGUUUGUCGUACCUGAUUUUGAAACGCAUUCGAGAAGAUUUAUUUUAGUGCAAUGUGUGGCACCUGUUUGUCAGGUAACUCGAUUCCGACUAAUCUUGUCUGUAUGUCUGGUGUGGU
#=GR eukarya.S.pombe SS :::::::{{{{{{{{{{{{{,,[[[[[[[,<<<<<----------<<<<_____>->>>---------->>>>>,,,,AAA,AAAAA,,,,,(((((,,,,,<<<<<<_____>>>>>><<<<<____>>>>>,,<<<<<<<------------<<<<<<<<<<<_______>>>>>>>->>>>-------->>>>>>>,))))),,,,,,,,,,,,,,,,]]]]]]]<<<<<_____>>>>>,,,,,,,aaaaaaaa,,}}}}}}}}}}}}}:::::::::::
//
# STOCKHOLM 1.0

bac.L.borgpetersenii         GAGGAAAGUCCGGGCACCAGGAAACACGGGACCGGGUAAUCCCCGGAGUUUUUUCUUUGAGAGAAAUUUUAGGGAAAAAAUAUGGAAAGUGCAACAGAAAGGAUACCGCCUCGUCGAAGAAAUUCGGCGCGGUAAGGGUGAAAUGGCGGGGUAAGAGCCCACCUUCGAUUUCGAGAGAGAUCGGGAACGGUAAACCCUCCCGGGUGCAAUCUCAAAUAGGCAGCCUUUUUGUCGUUUCCGCAGGGCUGUGGGUAGAGAGCAAAGACUCCGAUCGGUAACUUUCGGAGCAAGAUAAAUGAUCAUCCAUCUCUUCAGGAGAGGACAGAACCCGGCUUA
#=GR bac.L.borgpetersenii SS :::::{{{-{{{{{AAAA,{{{{{{,[[[[[<<<<<_____>>>>><<<<<<<<<<<<<<<<____>>>>>>>>>>>>>>>->((---(((((,,,,,,,,,,,,<<<<<<<<<<<<<____>>>>>>>>>>>-->>,,,,,,,<<<<<<_______>>>>>><<<<<<<<<____>>>>>>>>->,,)))--))))]]]]]aaaa,,,<<<<-------<<<<<<--<<<<>>>>>>->>>>>>>>}}-----}}}},,,,,,,<<<<<<<<______>>>>>>>>,,,,,,,,,,,,,,,,,<<<<<<<___>>>>>>>,,,,,,}}}}}}}}:
//
# STOCKHOLM 1.0

bac.H.influenza         CGAGUUGGUUAGACAAUCGCUGGUUUAUUGAAGCCCUUAACCGUAUUUAUACGACCUAGUGGGACAAGUAAACGAGAGGAAAGUCCGAGCUACACAGGGCAGAGUGCCGGAUAACGUCCGGGCGGCGUGAGCCGACGACCAGUGCAACAGAGAGCAGACCGCCGUGUAAACGGUAAGGGUGAAAGGGUGCGGUAAGAGCGCACCGUGCCGUUGGUAACAACGUGCAGCAGGGUAAACUCCACUCGUAGCAAGACCAAAUAGGAACUCAAUGGGUGGCCCGUCCAGAGUUCGGGUAGGUUGCUUGAGCGGCAGAGUAAUUUGUCGCCUAGAGGAAUGAUUGUCCACGACAGAACUCGGCUUAUCGACCAACUCAAAAC
#=GR bac.H.influenza SS {{{{{{{{{{{BBBBBBB,<<<<<<<<<<<<<-<<<<<<-<<<<______>>>>>>>>>->>>>->->>>>>>>>>,,,,{{{-{{{{{[[[[---AAAA-[[[[[<<<<<_____>>>>><<<<<____>>>>->((---(((((,,,,,,,,,,,,<<<<<<<____>>>>>-->>,,,,,,,<<<<<<_______>>>>>><<<<<<<<<____>>>->>>>>->,,)))--))))]]]]]]]]],,,<<<<------<<<<<<--<<<<<_aaaa>>>>>>>>>>>----->>>>,,,,,,<<<<<<<<____>>>>>>>>,,,,,,,,,,bbbbbbb,,,,,,,,,,}}}}}}}},}-}}}}}}}}}}::::
//
# STOCKHOLM 1.0

bac.vHge3-5         GAGGAAAGUCCGGGCUCCGCAGGGCAGGGUGCCGGGUAACUCCCGGUGAAGGUGACUUCAAGGAAAGUGCAACAGAGAUAUACCGCGGGCUAGAGAACAGAGAACAGAAUAUUAAGUUUGCUGCAAAGGCAAUCGUAAUCUGGUCUCUGACAUCUGUUCUCUGUUCUCUGGAACGUAAGGGUGGAAAGGUGAGGUAAGAGCUCACCAGCGGCAUGGCGACUUGCCGGUCUAUGUAAACCCCACUCGGAGCAACACCAUGGAGGGACAUAUGGGCUGCCCGCCCGUCCCAUGGAGGUGGCUUGAGCUGUACAGAAAUGUAUGGCCUAGAUAGAUGAUCGUCAAAUACAGAAUCCGGCUUA
#=GR bac.vHge3-5 SS :::::{{{-{{{{{[[[[---AAAA-[[[[[<<<<<_____>>>>><<<<<____>>>>->((---(((((,,,,,,,,,,,<<<<<<<<<<<<<<<<<<<<<<<<<<<-<<<<<<<<<<<<_____>>>>>>>>>>>>------------>>>>>>>>>>>>>>>>>>>>>>>>>-->>,,,,,,,<<<<<<_______>>>>>><<<<<<<<______>>>>>>-->>,)))--))))]]]]]]]]],,,<<<<-----<<<<<----<<<<_aaaa>>>>>>>>>----->>>>,,,,,,<<<<<<<<____>>>>>>>>,,,,,,,,,,,,,,,,,,,,,,,,,,,}}}}}}}}:
//
# STOCKHOLM 1.0

bac.N.plantarum         CACAGAGCAGGGCGGUGGGUAACACCCACCCGGGGCAACCCGCGGGACAGUGCCACAGAGAACAGACCGCCUCCCGAAUCCAGCGCCACCGGACGACGGAGGUAAGGGUGAAACGGUGGAGCAAGAGACCACCAGCAUGCCGGGCGACCGGCGUGGCUAGGCAAACCCCGCCCGGAGCAAGAUCAGACAGCACACGCAGGUUCCGACCGGAAGGGCUGCUCGCCCGAGUGUGCGGGUAGAUCGCUGGAGGCCGUCGGCAACGGCGGUCGUAGAUGGAUGGUCGCCCCUCCUCCCGCAAGGGCGGAGG
#=GR bac.N.plantarum SS [---AAAA-[[[[[<<<<<_____>>>>><<<<<____>>>>->((---(((((,,,,,,,,,,,,<<<<<-------------------<<_____>>->>>-->>,,,,,,,<<<<<<_______>>>>>><<<<<<<<<<____>>>>>>>>->>,)))--))))]]]]]]::::::((((-----((((((,,,<<<____>>>,,<<<<<<_aaaa>>>>>>))))))-----))))::::::<<<<<<<<____>>>>>>>>:::::::::::::::::<<<<<<<<<____>>>>>>>>>
//
# STOCKHOLM 1.0

bac.C.pecorum-IPA         GAGGAAAGUCCGGACUUCGCAGAAAAAGGUGCCAGUGAAAAACUGGGGGCCGUAAGGCUACGGAAAGUGUAACAGAAAACAAACCGCUAAUUCUACCUAGGUAAGAUUAGACAGGAUGAAAAUGUCGAGCUUAUGGCUCGACCUCUUUGUGGAAACACAAGGACGCUGCAAACCCCACCUGAAGCAAGAAAGAGUUCGUUUCAGUUUUUCGCUCAGGAACUCUUAGAGUCGCUCGAGGAUUUUGGUGAC
#=GR bac.C.pecorum-IPA SS ::::::::::::::[[[[---AAAA-[[[[[<<<<<_____>>>>><<<<<____>>>>->((---(((((,,,,,,,,,,,,<<<<<<<<<<<<<____>>>>>>>>>>>-->>,,,,,,,,<<<<<<_______>>>>>><<<<<<<<<____>>>>>>>>->,)))--))))]]]]]]]]]:::<<<<<<<<<<-----<<<_aaaa>>>--->>>>>>>>---->>:::::::::::::<____>
//
# STOCKHOLM 1.0

bac.EM14b-11         GAGGAAAGUCCGGGCUCCAAAGGGCAGGGCGCCGGGUAAUACCCGGGGUGGGGAAACCCCACACGGUAAGGGCCACAGAAACGAGACCGCCGAAGCGGUAAGCCAGGCAAGGGUGAAAGGGUGGGGUAAGGGCCCACCGGCUCCGCGGUAACGCGGGGUGAGGGGGUAAAAAUCCCCCGGCGGGUUUUCCCGCUCUGGUAACCUCCCGCCCGGAGCAAGGCCAAGUAGCGCCGCACCCCGAAAGGGGAUAAGGUGGCCCGCCGAAAUGCGGUGCGGGUAGGCCGCAAUGGAAGUCGGGGGGCAACUCCCGACUCAAGAUAGAUGACCACCUAGUACAGAACCCGGCUUA
#=GR bac.EM14b-11 SS :::::{{{-{{{{{[[[[---AAAA-[[[[[<<<<<_____>>>>><<<<<<<___>>>>>>->((---(((((,,,,,,,,,,,,<<<<<---<<_____>>-->>>-->>,,,,,,,<<<<<<_______>>>>>><<<<<<<<<____>>>>>>>>-><<<-<--<<<<<<<______>>>>>>>-->->>>,)))---))))]]]]]]]]],,,((((-----((((((((<<<<____>>>>,,<<<<<_aaaa>>>>>,,))))))))-----)))),,,,,,,,<<<<<<<<______>>>>>>>>,,,,,,,,,,,,,,,,,,,,,,,,,,,}}}}}}}}:
//
# STOCKHOLM 1.0

bac.C.diphtheriae         UGAGCCGGCUGGGCGAUCGCGACUUUGCGUACCACAUGCGAUGAACAUGGUGGCGCAAGGACGAGGAAAGUCCGGACUCCACAGAGCACGGUGAUUGUUAACAACAACCCGGGGUGACCCGCGGGCAAGUGCAACAGAAAGUAAACCGCCUAGAAUUUUUCUAGGUAAGGGUGAAACGGUGCGGUAAGAGCGCACCAGCGAGGUAGGUGACUACCUCGGCUAGGUAAACCCCACUGGGAGCAAGGCAUUAGGGCGUACCGUCGUUUCAGACGGUAUGUCUGCACGAACGCUUGAAGGCUGCUCGCCUGAGUUCGUGGGUAGCUGCUUGAGGCGGCCAGUGAUGGUUUCGUCCAGAUGGAUGAUCGCCGCUGAUCUCCGCUUGUCGGGGGUGAGUACAGAAUCCGGCUUAUAUGCUGGCUCAUUCG
#=GR bac.C.diphtheriae SS {{{{{{{{{{{{{{{{{{,<<<<<<<<<<<<<<<<<<_______>>>>>>>>->>>>>>>>>>,,,,BBB,BBBBB[[[[---AAAA-[[[[[<<<<<_____>>>>><<<<<____>>>>->((---(((((,,,,,,,,,,,,<<<<<<<<<<___>>>>>>>>-->>,,,,,,,<<<<<<_______>>>>>><<<<<<<<<<____>>>>>>>>->>,)))--))))]]]]]]]]],,,(((,,,,<<<<<<<<-<<<______>>>->>>>>>>>,,<<<<<<----<<<<<<_aaaa>>>>>>>>>>>>,,,,,))),,,,,,<<<<<<<<____>>>>>>->>,,,,,,,,,,}}}}}}}<<<<<<<<<<<_____>>>>>>>>>>>,,,,,,bbbbbbbb,}-}}}}}}}}}}::::
//
# STOCKHOLM 1.0

bac.CPB149         GAGGAAAGUCCGGGCUUCAUGAAAACACGGCGCCGGAUAACAUCCGGGGGGCGCAAGCCUACGGAAAGUGCAACAGAAAACAAACCGCCUUGCUUGGCCUCUGGCGAAGCAGGGUAAGGGUGAAACGGUGCGGUAAGAGCGCACCAGCGUCCUGGUAACAGGGCGGCUUGGCAAACCCCGCCGGAAGCAAGGCCAAAUAGGGAAGGCAGGAUACUUCGGUAUCAGGGUCCGUUUUCAGACAAGCCGAAUUC
#=GR bac.CPB149 SS ::::::::::::::[[[[-AAAAAAA-[[[[[<<<<<_____>>>>><<<<<____>>>>->((---(((((,,,,,,,,,,,,<<<<<<<<<<<<<<<___>>>>>>>>>>>>>-->>,,,,,,,<<<<<<_______>>>>>><<<<<<<<<____>>>>>>>->>,)))--))))]]]]]]]]]::::::::::::((((((((,,<<<<<____>>>>>,,,<<<_aaaaaaa>>>,,)))))))):
//
# STOCKHOLM 1.0

bac.N.europaea         GAAGCCGGUCAGACAGUCGCUGCCUGGUGACAGGGAGAGGAAAGUCCGGGCUCCACAGAGCAGGAUGCCGGUUAACGGCCGGCCGCCGUGAGGUGAGGAACAGGGCCACAGAGACGAGCGUAUUAAGUUACGGUGAAACGCGGUAACCUCCAUCCGGAGCAAGAUCAAAUAGGCAGAUGAUGACGCUGCUCGCUGAGUCUGCGGGUAGAUCGCUCGAGCACACGGGUAACUGUAUGCCUAGAGGAAUGACUGUCCACGACAGAACCCGGCUUAUCGGCCGGCUUC
#=GR bac.N.europaea SS {{{{{{{{{{{BBBBBBB,<<<<<<______>>>>>>,,,,[[[-[[[[[((((---AAAA-(((((<<<<<_____>>>>><<<<<____>>>>-><<---<<<<<-----------<<<<<____>>>>>--------->>>-->>>>))))))))),,,<<<<------<<<<<<---<<<<<_aaaa>>>>>>>>>>>----->>>>,,,,,,<<<<<<<<____>>>>>>>>,,,,,,,,,,bbbbbbb,,,,,,,,,,]]]]]]]],}-}}}}}}}}}}
//
# STOCKHOLM 1.0

eukarya.Z.florentinus         GAAUUCAGCGGGACGGCAAUGGGUUAGUCGUCAUGACUAAUUCGGCGCAUAACCGGUCGCCUCUGCAGCGUAAGCUACAUUGGGGACUUUUCCGUGAGGAGGGAUCUUGGGGAACCAAGACCAUAUGGUUGUUGUCAUCAGAAAUCAACCAGGUUACGUAAGUUACCUGGUAUGGGAAGGCAACUGUAAGUUCCGUUUGACUUGUGCUAAUUAGUAUAAGGUCUGUUGAGUGCAAUCGAAGGACAAGUCUUAUAGAUUUGAA
#=GR eukarya.Z.florentinus SS ::::::::((((((,,,,,,,,,,,,,,,,,,,,,,,,,,,,,,,,,,,,,,,,,,,,,,,,,,,,,,,,,,,,,,,,,,,,,,,,,<<<<<<____>>>>>>,<<<<<<____>>>>>>,,,,,,,,,<<<<<<<-----------<<<<<<<<<<____>>>>>>>>>>------->>>>>>>,,,,)))))):::<<<<<<<<<<____>>>>>>>->>>::::::::::::::::::::<<<<<<<___>>>>>>>::
//
# STOCKHOLM 1.0

bac.PS27         GAGGAAAGUCCGGGCUCCACGGAACGCGGUGCCGGGUAACACCCGGCGGGGGCGACCCCAGGGACAGUGCCACAGAGAGCAGACCGCCGAUCGGCGUUUCGACGUCGAGGCAAGGGUGAAAGGGUGCGGCAAGAGCGCACCGCGCGACGGGUAACCGAAGCGGCAUGGCAAACCCCACCGGGAGCAAGACCGAAUAGGGGCGGCACGAGCCUCGUGCGCAAGCAUGGAGUUCCGGGCAGGAACCGGCCCAGCCGCCCGGGUUGGUUGCUUGAGGCGUCCGGUGACGGGCGUCCUAGAGGAAUGAUCGUCGCCGGCUUUCGGGCCGGGACAGAACCCGGCUUA
#=GR bac.PS27 SS :::::{{{-{{{{{[[[[-AAAAAA-[[[[[<<<<<_____>>>>><<<<<____>>>>->((---(((((,,,,,,,,,,,,<<<<<--<<<<<<<____>>>>>>>>>>-->>,,,,,,,<<<<<<_______>>>>>><<<<<<<<<____>>>>>>>>->,,)))--))))]]]]]]]]],,,((((------(((((((,,<<<<<<<<<<<____>>>>>>>>>>>,<<<<__aaaaaa>>>>,)))))))-----)))),,,,,,<<<<<<<<____>>>>>>>>,,,,,,,,,,,,,,,,,<<<<<<<____>>>>>>>,,,,,,}}}}}}}}:
//
# STOCKHOLM 1.0

bac.Buchnera-APS         UGAAGUUGACUAAAAACAGUCGCUGUUUAGUUUUUAAAAAUUAAAAAGAGGAAAGUCCGGGCUCCAUAGAGCAGGGUGCCAGAUAACAUCUGGAAAGCGUGAGCUUAUGACUAGUGCAACAGAAAAUAAACCACCUAUUUUGUAAUAUAUAAAAAUAUGGCCAGGGUGAAAAGGCGUGGUAAGAGCACACCGCAUAAUUGGUAACAAUUCAUGGCAUGGUAAACUCCACCCGGAGCAAAGCCAAAUAUAGGAUAAAUUUUUUGUACUGCUCGUACUUCUUAAACCUGGGUAGGCUGCUUGAAUUAGUAAGUGAUUGCUAAUCUAGAUGAAUGACUGUUAAAACAGAACCCGGCUUACACGAGUCAACUUCAAUAAC
#=GR bac.Buchnera-APS SS :::{{{{{{{{{{{BBBBBBB,<<<<<<<<<<_____>->>>>>>>>>,,,,{{{-{{{{{[[[[---AAAA-[[[[[<<<<<_____>>>>><<<<<____>>>>->((---(((((,,,,,,,,,,,,<<<<<<<<<<<<<<___>>>>>>->>>->>>-->>,,,,,,,<<<<<<_______>>>>>><<<<<<<<<____>>>->>>>>->,,)))--))))]]]]]]]]],,,<<<<------<<<<<<-------<<<<<_aaaa>>>>>---->>>>>>----->>>>,,,,,,<<<<<<<<____>>>>>>>>,,,,,,,,,,bbbbbbb,,,,,,,,,}}}}}}}},}-}}}}}}}}}}::::::::
//
# STOCKHOLM 1.0

bac.ESH210B         GAGGAAAGUCCGGGCUCUACAGAGCAAAGUGGUGGAUAACUUCCACCCGGGGCGACCCGCGGGAAUAGUGCAACAGAGAGUAAACCGCCAAAAGAAAUUUUGGUAAGGAGUGAAACGGUGGUGUAAGAGACCACCAGCAUUGCAAGUGAUUGCAGUGGCUAUGCAAACCCCACUUUUGAGCAAGAUCAAGAAGUUGCAAGCAAUUGCAAUGGAGUGAAUGUUUGAGAACUGCUCGUUCGAGUUCACAGGUAGAUCGCAUGACAUAUGUAGCAAUGCAUAUGCAAGAUGGAUGAUUGUCCCUCAGCAAUGAGGACAGAACCCGGCUUA
#=GR bac.ESH210B SS :::::{{{-{{{{{[[[[---AAAA-[[[[[<<<<<_____>>>>><<<<<____>>>>->((----(((((,,,,,,,,,,,,<<<<<<<<<____>>>>>>>-->>,,,,,,,,<<<<<<_______>>>>>><<<<<<<<<<____>>>>>>>>->>,)))--))))]]]]]-]]]],,,((((,,,,<<<<<<<<____>>>>>>>>,,<<<<<<----<<<<<<_aaaa>>>>>>>>>>>>,,,,,)))),,,,,,<<<<<<<<____>>>>>>>>,,,,,,,,,,,,,,,,,<<<<<____>>>>>,,,,,,}}}}}}}}:
//
# STOCKHOLM 1.0

eukarya.K.polysporus         GAAUACAGCAGUUCUCUCUUCGUAAGAAGAGAGAUUGUGUUACCCUUCGUAACACAUUACCCGUGAGGGAACUAUUAGGUGGAAACCUAGUUAGCUUUGUCGUCAUAAGUGAUCAACGUCUUUCCCCUCGAUUUAUUUUCGGCGGGCGAAUGACGGAUGGGAACGGCGAUAGUUACAAUGUUUGACGUAUCACGUGAUAUUAUCACAAGGUAUGGUCUGUUGAGUGCAAUCGUAGGACCCCGGUUGUUAUCUACAACCGGUUGAA
#=GR eukarya.K.polysporus SS :::::::::::::::::::::::::::::::::((((((,,,,,,,,,,,,,,,,,,<<<<<____>>>>>,,<<<<<<<____>>>>>>>,,,,,,<<<<<<<----------------<<<<<<<<<<<_______>>>>>>>>>>>--------------->>>>>>>,,))))))::::<<<<<<<<<<<<<<<___>>>>>>>>>>>>->>>::::::::::::::::::::<<<<<<<<<<_____>>>>>>->>>>::
//
# STOCKHOLM 1.0

eukarya.S.servazzii         GAACACAGAGGAUCGAUAAUGACCAGGAACUGUAACAGGUUCUGUUUCCUCGUGAGAGGGGCUUGGGGAACCGAGUCUGGCGUUGCUAUAAGAAAUCUACAGCGUUGUUCGUUACUUGUAACGUGGCAACCCUGAUGGGAAUGGUAACGGAUGAUCCAUUUGACGUACUGCUACCACUUGUGAUAGCGGUAAGGUCUGUUGAGUGCAAUCGUAGAGCAAAUGUUCGCAUUUGAA
#=GR eukarya.S.servazzii SS :::::::::((((((,,,,,,,,,,,,,,,,,,,,,,,,,,,,,,,,<<<<____>>>><<<<<<<____>>>>>>>,,,<<<<<<<----------------<<<<<<<<<<<____>>>>>>>->>>>------------>>>>>>>,,))))))::::<<<<<<<<<<<<<<<____>>>>>>>>>>>>->>>::::::::::::::::::::<<<<<<____>>>>>>::
//
