# Supplementary material for: What does it take to learn the rules of RNA base pairing? A lot less than you may think
Source: bioRxiv. 2025 Aug 2:2025.07.31.668042. Preprint. [Version 1] doi: 10.1101/2025.07.31.668042 (PMC12324431; doi:10.1101/2025.07.31.668042)
Supplement: Supplement 1 [file media-1.gz › supplemental_material/data/conus_rnabench_RNaseP.100.B.sto]

# STOCKHOLM 1.0

eukarya.K.thermotolerans         GAACACAGCGAGACAACAAUCGCCAGGGGCUUCGGCCCUGAUUCUCGUGAGAGAAGCCGCUGGAAAGCGGUUGUGGGCGCUGUCAUCAGAAAUACACAUGUUGGCCGGCGCUAUCGCCGCACCAAUGUGAUGGGAAAGGCAGCGGAUGUCUCGUUUGACUUUGCCUUAGGGUAAAGGUCUGUUGAGUGCAAUGGUAGGAGGCCGCUUUAUGGUGGCCAA
#=GR eukarya.K.thermotolerans SS :::::::::((((((,,,,,,,,,,,,,,,,,,,,,,,,,,<<<<<____>>>>><<<<<<____>>>>>>,,,,,,<<<<<<<---------------<<<<<<<<<<<____>>>>>>>->>>>----------->>>>>>>,,))))))::::<<<<<<<<_____>>->>>->>>::::::::::::::::::::<<<<<<<____>>>>>>>::
//
# STOCKHOLM 1.0

bac.S.polymorpha         CACGGAAACCACGGUGCCGGAUAACGUCCGGCGGCUUCGGGAAACCGGAGUCAGGGAAAGUGCCACAGAGAGCAGACCGCCAAAGGCUUCGGCCCGGCGAAAGGUGAAAGGGUGCGGUAAGAGCGCACCGCGCGGACGGCAACGGACGCGGCACGGCAAACCCCACCGGGAGCAAGGUCGAAUAGGGAUGGCAAGAGGUGACUCAGGGCUGGUUUCCGGCCCCGCCGUCCGGGUUGACUGCUUGAGCGUCCGGGCAACCGGCCGCCUAGAGGAAUGAUCGCCCAUCCCCUGUCAAAAGGGGUGG
#=GR bac.S.polymorpha SS A:{{{{{-{{,[[[[[<<<<<_____>>>>><<<<<<<<<____>>>>>>>>->((---(((((,,,,,,,,,,,,<<<<<______________>>>>--->,,,,,,,<<<<<<_______>>>>>><<<<<<<<<____>>>>>>>>->,,)))--))))]]]]]a,,,,,,<<<<------<<<<<<---AAA----aaa-<<<<_>>->>>>>>>>>-->>>}}}-----}}}}::::::<<<<<<<<____>>>>>>>>:::::::::::::::::<<<<<--<________>>>>>>
//
# STOCKHOLM 1.0

bac.M.xanthus         GAGGAAAGUCCGGGCUCCAGAGGGCAGGGUGCUGGCUAACGGCCAGUCGAGGCGACUCGCAGGAAAGUGCCACAGAAAACAGACCGCCCGUUCCGAAAGGGGCGGGUAAGGGUGAAACGGUGCGGUAAGAGCGCACCGCGUCCGGGGUGACUCGGACGGCUCGGUAAACCCCGCCUGGAGCAAGAGCCAAUAGGAGCGCGUCCUCGCCGUACGGAGGACAGGGAUGGCCCGUCCCAUGCGUUCGGGUUGCUCGCUGAUGAGGCCCCUGGGCAACCAGGGCCCUUAGAUGAAUGUUCACCGCCCAUCCCGAAAGGGGUGGGAACAGAAUCCGGCUUA
#=GR bac.M.xanthus SS :::::{{{-{{{{{[[[[---AAAA-[[[[[<<<<<_____>>>>><<<<<____>>>>->((---(((((,,,,,,,,,,,,<<<<<<<<<<<____>>>>>>>>>-->>,,,,,,,<<<<<<_______>>>>>><<<<<<<<<____>>>>>>>>->,,)))--))))]]]]]]]]],,,((((------((((((<<<<<--<<____>>>>>>>,<<<<<_aaaa>>>>>,,))))))-----)))),,,,,,,,<<<<<<<<______>>>>>>>>,,,,,,,,,,,,,,,,,<<<<<<<<<____>>>>>>>>>,,,,,,}}}}}}}}:
//
# STOCKHOLM 1.0

H.morrhuae         GGCAGAGAGAGCCCGGCCACCGCGGCGUACCGACAGGCACACACGUGCCAGCGGGUACGCACGCGAGGAAAGUCCCCCCACCGCCGGGCAGGUGACCGGGGAAACCCCGGGACGGGAGACCGUCGGCGCUGGAACAGCAACGAGACCCCUCCACCCGACCGAUGAGGCGCGGGCGGUGGCAUCGCCACCGUCUCGGCGCGAGCGGCACGGGGUGCAUCGUGCGCCCCGAAGCGAGCGGGCACCGCCCGCGACGCAGCCGCGAGCGUGCGAACCCGACGCAAAACGGCCACUGGUCGGACAAAGCAACGGGGAGCUAACCCGCCGAGGGAUGAGGGUGGAGAACGGAUGGAACGGCGAAUCCUCACCGGUGCAAGUCCACGCCACGCGGAUCGGCCGCACGGUAGCCCGGCAGGGACGUGGACGCUCAGCCGAAUGCCGGGGCGAACAGAAGGGGGCUUACUCCUCUCAGCCAUGU
#=GR H.morrhuae SS {{{{{{{{{{{BBBBBB,,,<<<<<<<<<<<----<<<<<____>>>>>---->>>>>>>->>>>,,,,{{{-{{{{{{{{{-AAAAAA-{{{{{<<<<<<___>>>>>><<<<<____>>>>>[[---[[[[------------[[[[[[[[[[[---------[[[[,<<<<<<<<<<___>>>>>>>>>>,,(((((((((((,<<<<<<<<<___>>>>>>>>>,,<<<-<<<<<<___>>>>>>-->>>,)))))))))))<<---<<<<--<<----<<<<<___>>>>>------>>-->>>>-->>,,,,,]]]]---------]]]]]]]]--]]]--------]]]]--]]}}}}}}}}},,,<<<<<<<<<--<<<<<___>>>>>-------aaaaaa-->>->>>>>>>,,,,,,,,,,,,bbbbbb,,,,,,,,,,}}}}}}}},}}-}}}}}}}}}::::
//
# STOCKHOLM 1.0

eukarya.P.cultripes         AGAUGUGGAGGGAAGCUCAGUGCUGAGGCUACAACCUGAGUGCAUUUGUCACUCUCAUACAUUCCUCAGGGAAGGUCUGAGAUUAGAGCCAUCUAUUGUCUUAACAAGGCAUUGCUUGGUUUGAGCAAAUGAGUUACCAUCAAACCUUGUUCUGUUGUCGCUAGACUGCACAAGUAAUAGAAGUGGUUUUCCUCUAUGGAUGCUGAGGCAACUGAUUUGGAAAGUGACUCAUGACUAGCAAAUUCAAGUUCAAUUGCUGAGAGGAAGUCAUUACCUUCCUAACCCAAUUCAGACCACUCUCCGGAAUUCCG
#=GR eukarya.P.cultripes SS {-{{{{{{{{{{,,,[[[[,<<--<<<<---------<<<<<_______>>>>>--------->>>>>>,,,AAA,AAAAA,,,,,((((,,,,,,<<<<<_____>>>>><<<<<<<___>>>>>>><<<<<<<-----------<<<_________________________________________________________________>>>-------->>>>>>>)))),,,,,,,,,,,,,,,,,,,,,]]]]<<<<<<<_____>>>>>>>,,,,,,,,aaaaaaaa,,,,}}}}}}}}}}}
//
# STOCKHOLM 1.0

bac.C.pecorum-IPA         GAGGAAAGUCCGGACUUCGCAGAAAAAGGUGCCAGUGAAAAACUGGGGGCCGUAAGGCUACGGAAAGUGUAACAGAAAACAAACCGCUAAUUCUACCUAGGUAAGAUUAGACAGGAUGAAAAUGUCGAGCUUAUGGCUCGACCUCUUUGUGGAAACACAAGGACGCUGCAAACCCCACCUGAAGCAAGAAAGAGUUCGUUUCAGUUUUUCGCUCAGGAACUCUUAGAGUCGCUCGAGGAUUUUGGUGAC
#=GR bac.C.pecorum-IPA SS ::::::::::::::[[[[---AAAA-[[[[[<<<<<_____>>>>><<<<<____>>>>->((---(((((,,,,,,,,,,,,<<<<<<<<<<<<<____>>>>>>>>>>>-->>,,,,,,,,<<<<<<_______>>>>>><<<<<<<<<____>>>>>>>>->,)))--))))]]]]]]]]]:::<<<<<<<<<<-----<<<_aaaa>>>--->>>>>>>>---->>:::::::::::::<____>
//
# STOCKHOLM 1.0

bac.S.faciem         GAGGAAAGUCCGGGCUCGCACAGGCUGUGAUGCCUGUAGUGUUCGUGCUUAGCGAAACAAUAAGCUAAGGUGCUCUAUUAGAGUAACGGCAGGAAAACAAGCUAAGGUUUUUAACUAUGCUUAAGUAUCCUUGAAAGUGCCACAGUGACGAAGCGGAUAGGGAAACUUAUUCGGUGGAACGCGGUAAACCCCUCGAGCGAGCAACCCAAACAAUGGUAGGGGCGCUUUUUGUUGGGAAUUAAGAACGAGACAAAAAGGCAGGUUAACUGCAGAUAGAUGGUUACCACAUUGCUUUUUCUCCCUGGAAAGUAGUGUACAGAACACGGCUUAU
#=GR bac.S.faciem SS :::::{{{-{{{{{{{{{{<<<<<<______>>>>>>,,,,,[[[[[<<<<<<__________>>>>>><<<<<<<___>>>>>>->((,<<<<-----<<<---<<<_____>>>-->>>------>>>>,,,,,<<<<<------------<<<<<<<<____>>>>>>>>--------->>>-->>))]]]]]}}}}},,,<<<___________>>>,,,<<<<<<<___________________>>>>>>><<<<_____>>>>,,,,,,,,,,,,,,,<<<<<<<<<<<<______>>>>>>>>>>>>,,,,,,}}}}}}}}::
//
# STOCKHOLM 1.0

eukarya.T.delbrueckii         UCCUACGAUUUAGAAACCUGUUUGCUAACGGAGUCUCAGGGCUCACACUAAUAGCAGGUGGGAAAUUCGGUGAAUCACUGCGGAACCCGACAGAGCCUAACAAGCUUUGUCGACCGGUUGCCUUGGCGACUUUUCCGUGAGGAGGGCCUGGGGAACCAGGCUCAUAUGGUCAUUGUCACAAGAAAUCAACUCGGUAGUCCUGUACUAUCGAGGAUGGGAAGGCAAUGGACGUUCCGUUUAACUUGAUCUCAUCAAGGUUUGUUGAGUGCAAUCGUAGGACGGUCUUAGACCUGAA
#=GR eukarya.T.delbrueckii SS [[[[[[[,,,,,,,,<<<<<----------<<<<<____>>>>>---------->>>>>,,,,,,,,,,,,,,,,,,,,,((((((,,,,,,,,,,,,,,,,,,,,,,,,,,,,,,,,,,,,,,,,,,,,,<<<<<____>>>>><<<<<<____>>>>>>,,,,,,,,,<<<<<<<------------<<<<<<<<<_____>>>>>>>->>------->>>>>>>,,,)))))),,,<<<<<<<<___>>>>>->>>,,,,,,,,,,,,,]]]]]]]<<<<<___>>>>->::
//
# STOCKHOLM 1.0

bac.PS8         GAGGAAAGUCCGGGCAACACAGAGCAGGAUACUUCUUAACGAGAAGCAGUUCGCGAGGGCUGAGUAGUGUAACAGAAAAUAACCGCCACACUUCGGUUUGGUAAGGGUGAAAAGGUGGGGUAAGAGCCUACCGUAGCGGCCGUAAUUCCGCUAGCCGUACGCCUUAUGGGUUGUAAGAUCAUGUACACCGACGCAUGUAGAGUGACUCGCUCGAUGUCGGGGGGUAGAUCGCUAGAGUUGCGUAGUGAUACGUAAUCGAGAUAAAUGGCAGACGUUGUGCUUGCACAAUACAGAAUCCGGCUUA
#=GR bac.PS8 SS :::::{{{-{{{{{[[[[---AAAA-[[[[[<<<<<_____>>>>><<<<<<____>>>>>>((--(((((,,,,,,,,,,,<<<<<<<<<____>>>>>>>-->>,,,,,,,<<<<<<_______>>>>>><<<<<<<<<____>>>>>>>>->,,)))))))]]]]]]]]],,,<<<<-------<<<<<<----<<<<<<_aaaa>>>>>>>>>>>>------>>>>,,,,,,<<<<<<<<____>>>>>>>>,,,,,,,,,,,,,,,,,<<<<<<____>>>>>>,,,,,,}}}}}}}}:
//
# STOCKHOLM 1.0

bac.R.prowazekii         CUAAAUGGUCGUGCAGUUGCGUGAUGAUAAUCACGAGGAAAGUCCGGACUCUAUAGAGGUAUGGUGCCGGUUAACAUCCGGCAGAGUAUUAUUACUUUAGGGCUAGUACCACAGAAAAUAUACCGCCGAGUAUUUCGGUAAGGGUGAAAAGGUGUGGUAAGAGCACACCGGUAAGUUGGCAACAAGUUACGCAUGGUUAACCCCACCAAGAGCAAGAUCAAAUAGGCAUUACAGAAUUUAAAUAUUUAUUUAAGUUCCUGGGUUACCUCUAAUCGGAUUGUAAUGCGGGUAGAUCGCUUGAGGUAAACGGUAACGUUUAUCCUAGAUAAAUAACUGCAAUGAAUUAAUAUUCAUACAGAAUCCGGCUUAUAGACCAGAUGAGCAG
#=GR bac.R.prowazekii SS {{{{{{{{{{{{{{{{{{,<<<<<<____>>>>>>,,,,BBB,BBBBB[[[[-AAAAAAA-[[[[[<<<<<_____>>>>><<<<<<<____>>>>>>->((---(((((,,,,,,,,,,,,<<<<<<<<___>>>>>>-->>,,,,,,,<<<<<<_______>>>>>><<<<<<<<<____>>>>>>>>->,,)))--))))]]]]]]]]],,,((((------((((((((<<<<<<<<<<____>>>>>>>>>><<<<<_aaaaaaa_>>>>>,,))))))))-----)))),,,,,,<<<<<<<<____>>>>>>>>,,,,,,,,,,}}}}}}}<<<<<<____>>>>>>,,,,,,bbbbbbbb,}-}}}}}}}}}}::::
//
# STOCKHOLM 1.0

bac.Anabaena-ATCC29413         GGGGAGGAAAGUCCGGGCUCCCGAAAGACCAGACUUGCUGGAUAACUUCCAGUGCGAGCGAUCGUGAGGAUAGUGCCACAGAAAAAUACCGCCAAAACAAUUCAAAAUUCAAAAUUCAAAAUUCAAAAUGAAUAAUUUUGGAUUUUGAGUCUUAGUUAUGAAUUCAAUUUUGGUAAGGGUGCAAAGGUGCGGUAAGAGCGCACCAGCAGUAUCGAGAGGUACUGGCUCGGUAAACCCCGGUUGGGAGCAAGGCCGAAGGAACUAUGGUUGGUCUUUUACCAGUUCCGUUAUCAGAGAGCCGCUAGAGGCGUUUGGUAACAAACGUCCCAGAUAGAUAAUCGCCCUCGUGUAAAGCAAUUUACACAGAGAACAGAACCCGGCUUAC
#=GR bac.Anabaena-ATCC29413 SS ::::::::{{{-{{{{{AAAAA,{{{{{{{,[[[-[[<<<<<_____>>>>><<<<<____>>>>->((---(((((,,,,,,,,,,,<<<<<<<<<<<<-<<<<<<<<<<<<<<<<<<<<<<<<<<<<_____>>>>>>>>>>>>>>>>>>>>>>>>>>>>>>-->>>>>>>>-->>,,,,,,,<<<<<<_______>>>>>><<<<<<<<<____>>>>>>>->>,)))--))))]]]]]aaaaa,,,<<<-----<<<<<--<<<_>>>>>>>->>>>}}}}------------}}},,,,,,<<<<<<<<____>>>>>>>>,,,,,,,,,,,,,,,,,<<<<<<<<<<____>>>>>>>->>>,,,,,,,}}}}}}}}::
//
# STOCKHOLM 1.0

SL2D         GAGGAAAGUCCACCCACCUGCUGAGCGCGCAGCCGUAUGCAAGUACGGGUGGCGAGAGUCACGGCUAUGGCACAGAAACGACACGGCCUGCCCCCAGCCAUGAUGCGAUCGAGUCCAUUCGUGGGCAAUGCGUCCGCUCCCAACAAGCGCGGAUGUCUCGCUGAUGCAUAAGGGUAGGUAGCGACGAAACGGUGAAUCCUGCGGGUGCAAGCCAAAACAGGGCAACAAGGCUGCUCAGUGCCUGCCCGGGUAUGGCGCGUAGCUGAAUUGCCGCACCGACAGAAGCGGGCUUA
#=GR SL2D SS :::::{{{-{{{{{AAAA-{{{{{{{,[[[[[<<<<<<____>>>>>><<<<<____>>>>>((---((((------------((((((((((-----------((((,,,,<<<<<____>>>>>,,,<<<<<<<<___________>>>>>>>>,))))----------))))))))--))--------))))-))]]]]]aaaa,,,<<<<-----<<<<<----<<<_>>>>>>>>>>>>}}}-----}}}}----------------------------}}}}}}}}:
//
# STOCKHOLM 1.0

bac.C.aurantiacus         GAGGAAAGUCCGGGCUCCAUAGAGCAGGGUGGUGGGUAACGCCCACCCGGGGUGACCCGCGGGAAAGUGCCACAGAGAACAGACUGCCGGUUUCGAGCCGGUGAGGGUGAAACGGUGGAGUAAGUGCCCACCGCGUCAUCGGUGACGGUGACGGCAUGGCAAACCCCACCUGGAGCAAGGCCAAGAAGACCGUGAGGUCGCGGACGCGUUUGAGGGUUGCUCGCUUGAGUGUCUGGGUAGGCUGCGCAGCCGAAAGGCUGGAGGACACCAGCAAUGGUGUUCACAGAUGGAUGAUCACCGGCCCGGCGGGGCUACAGAAUCCGGCUUA
#=GR bac.C.aurantiacus SS :::::{{{-{{{{{[[[[---AAAA-[[[[[<<<<<_____>>>>><<<<<____>>>>->((---(((((,,,,,,,,,,,,<<<<<<<<<___>>>>>>>-->>,,,,,,,<<<<<<_______>>>>>><<<<<<<<<____>>>>>>>>->,,)))--))))]]]]]]]]],,,((((,,,,<<<<<____>>>>>,<<<<<<----<<<<<<_aaaa>>>>>>>>>>>>,,,,,)))),,,<<<<<____>>>>>,,<<<<<<<<____>>>>>>>>,,,,,,,,,,,,,,,,,<<<<<____>>>>>,,,,,,}}}}}}}}:
//
# STOCKHOLM 1.0

bac.N.europaea         GAAGCCGGUCAGACAGUCGCUGCCUGGUGACAGGGAGAGGAAAGUCCGGGCUCCACAGAGCAGGAUGCCGGUUAACGGCCGGCCGCCGUGAGGUGAGGAACAGGGCCACAGAGACGAGCGUAUUAAGUUACGGUGAAACGCGGUAACCUCCAUCCGGAGCAAGAUCAAAUAGGCAGAUGAUGACGCUGCUCGCUGAGUCUGCGGGUAGAUCGCUCGAGCACACGGGUAACUGUAUGCCUAGAGGAAUGACUGUCCACGACAGAACCCGGCUUAUCGGCCGGCUUC
#=GR bac.N.europaea SS {{{{{{{{{{{BBBBBBB,<<<<<<______>>>>>>,,,,[[[-[[[[[((((---AAAA-(((((<<<<<_____>>>>><<<<<____>>>>-><<---<<<<<-----------<<<<<____>>>>>--------->>>-->>>>))))))))),,,<<<<------<<<<<<---<<<<<_aaaa>>>>>>>>>>>----->>>>,,,,,,<<<<<<<<____>>>>>>>>,,,,,,,,,,bbbbbbb,,,,,,,,,,]]]]]]]],}-}}}}}}}}}}
//
# STOCKHOLM 1.0

bac.SM-A17_26         GAGGAAAGUCCGGGCUCCGCAGGGCGGGAUGCCAGGUAAUGCCUGGGAGGUGAAAACCUAUGGAAAGUGCCACAGAAAAUAUACCGCCCCGCCGCGCACGCGCGCUGGGGUAAGGGUGAAAUGGUGCGGUAAGAGCGCACCGCGCUGCUGGUAACAGCAGUGGCAGGGUAAACCCCAUCCGGAGCAAGACCAAAUAGGGAAGCAUGCGACUGGUUCGCAAUCUGUGGCCCGCAGAUGCUUCCGGGUAGGUUGCUUGAGGCAUUCGGUGACGAAUGACCCAGAUGAAUGACUAUCCGUUGUCUCCAGGCUAAUGGAGAUUCUGACAGAAUCCGGCUUAU
#=GR bac.SM-A17_26 SS :::::{{{-{{{{{[[[[---AAAA-[[[[[<<<<<_____>>>>><<<<<____>>>>->((---(((((,,,,,,,,,,,,<<<<<<<<<<<<____>>>->>->>>>>-->>,,,,,,,<<<<<<_______>>>>>><<<<<<<<<____>>>>>>>>->,,)))--))))]]]]]]]]],,,((((------((((((,<<<<<_____>>>>><<<<<<_aaaa>>>>>>))))))-----)))),,,,,,<<<<<<<<____>>>>>>>>,,,,,,,,,,,,,,,,,<<<<<<<<<<<______>>>>>>>>>>>,,,,,,}}}}}}}}::
//
# STOCKHOLM 1.0

bac.B.brevis         AUGCAGGAAAUGCGGGUAGCCGCUGCCGCAAUCGUCUCGGCGAUUGGCGGUAGAGGAAAGUCCAGGCUCGCCCAAGCUGAGAUGCUUGGAGUGUUCGUACCUGGCGCAAGCCAGGGCAAGUGAGGCGCAAGCCUCGCUGACGGCGUGGAAAGGGCUCUCUCUGAGGCCCGAGUACGCUGAAAGUGCCACAGAAACGUAGCUUUUCUGGCGACAGAAAAGAUGGAACGCGGUAAACCCUGCGAGCGAGAAACCCAAAUUUGGUAGGGGAACCGUCCUGAAGGAAUCAAACGGAAGGGACGGAUGGUAUCUUCGGAUGCCAUAGAUAGAUGGCUACCGCUCUUGGUGCGAGGGAUACGUCCCGCUUGCAGCACGGGAGAGACAGAACCUGGCUUAUAGCAUUUCCUGCUGGAU
#=GR bac.B.brevis SS :::{{{{{{{{{{{{{{{{{{,<<<<<<<<<<<<<____>>>>>>->>>>>>>,,,,AAA,AAAAA{{{{{<<<<<<______>>>>>>,,,,,[[[[[<<<<<<____>>>>>><<<-<<<<<<<____>>>>>>>>>->((,<<<-----<<<--<<___>>->>>------>>>,,,,,<<<<<------------<<<<<<<<____>>>>>>>>--------->>>-->>))]]]]]}}}}},,,<<<__________>>>,,,<<<<<<<_________________>>>>>>><<<<<<<<____>>>>>>>>,,,,,,,,}}}}}}},<<<<<<-<<<<<<<<<____>>>>>>----->>>>>>>>>,,,,,,,,aaaaaaaa,}-}}}}}}}}}}::::::
//
# STOCKHOLM 1.0

bac.M.hyopneumoniae         UGCACAAGUCAAUUGCAGAUAUAAUUAAAUAUAAUAAUUUUUUUAUAAUUGUUAUAUUUAACAAAUUUAUAUUUGAGGAAAGUCCGCGCUAGCACUACCUGAGAUGGUAGUAGUGUUCAUGUUGGAUCUAAUAAAUCCAAGCUUUAGACGACCAGUGCCACAGAGACGAGUUUAUUUAUUAAUUUGUUUAUAUUAAAAAAUAGUUUAGAAUUUUUAAAUUAAUAAAUAAGGUGAAACGCGGUAAACUCCAUGAGCUAGAAACCUAAAUUUUGGUAAGGGAGCCCAAUUUCGGGAAACAAACUUUAAUUGGGAAGUUCUAUUAUAAUAUUUUUAUAAAGAACUUAGAUAAAUGAUUGAUUAAUACAGAACGCGGCUUAUUAGUGCAAAAAAAACAGCGAAUCUGAACGCUGUUUUUU
#=GR bac.M.hyopneumoniae SS {{{{{{{AAAAAAA,<<<<<<<<<<<<<<<<<<<<<<<_________>>>>>>>>>>>>>>---->>->>>>>>>,,,,{{{-{{{{{[[[[[<<<<<<______>>>>>>,,,,,(((((<<<<<<_______>>>>>><<____>-><<---<<<<<-----------<<<<<<<<<<<<<<<<<<<--<<<<_____>>>>>>>>>>------->>>>>>>>>>>>>--------->>>-->>>>)))))]]]]],,,<<<___________>>>,,,<<<<<<<________________>>>>>>><<<<<<<-<<<<<<_____>>>>>>>>>>>>>,,,,,,,,aaaaaaa,,,,,,,,,,}}}}}}}},}-}}}}}}<<<<<<-<<<<<________>>>>>>>>>>>
//
# STOCKHOLM 1.0

bac.PS1         GAGGAAAGUCCGGGCUCCACGAAACAACGGUGCCGGAUAAUGCCCGGCGGGGGUGACCCCAGGGAAAGUGCCACACAGAGAGCAGACCGCCCCGGCGCAAGCCAAGGGUAAGGGUGAAAGGGUGCGGCAAGAGCGCACCGCGCGGCUGGUAACAGGCGCGGCACGGCAAACCCCACCGGGAGCAAGACCGAAUAGGGGCGGCGUGAGGUUUCGGCCUCAGGGCACGUUUCGGCCCGUCGCCCGGGUUGGUUGCUUGAGCCGUUCCGCAAGGAUCGGCCUAGAGGAAUGGUCGCCUAUCCCCGCUUGGGGUGGACAGAAUCCGGCUUA
#=GR bac.PS1 SS :::::{{{-{{{{{[[[[---AAAAA-[[[[[<<<<<_____>>>>><<<<<____>>>>->((---(((((,,,,,,,,,,,,,,<<<<<<<<<<____>>>>->>>>-->>,,,,,,,<<<<<<_______>>>>>><<<<<<<<<____>>>>>>>>->,,)))--))))]]]]]]]]],,,((((------(((((((,<<<<<<____>>>>>><<<<<_aaaaa>>>>>)))))))-----)))),,,,,,<<<<<<<<____>>>>>>>>,,,,,,,,,,,,,,,,,<<<<<<<____>>>>>>>,,,,,,}}}}}}}}:
//
# STOCKHOLM 1.0

bac.T.aquaticus         UGCCCCAGGAUAGGGGUGCGGUCGCGCCCGGGGGACUUCCCCCCUGGGUGAGGAAAGUCCGGGCACCAUAGGGCAGGGUGCCAGCUAACGGCUGGGCGGGGCAACCCGACGGAAAGUGCCACAGAGAAGAGACCGCCAGCGGCCGGGGCUUCCCCGGUGCGGGCAAGGGUGAAACGGUGGGGUAAGAGCCCACCGCCUGGCCUGGCAACAGGCUGGGGCACGGCAAACCCCACCCGGUGCAAGGCCCGAUAGGCAGGAAGGGCUUGCCCGGCCCGUUAGAACCUGCGGGAUGGGCCGCUUGAGGCCGGUGGCGACACCGGUCCCAGAGAGAUGACCGCGUAAAACAGAACCCGGCUUACGCCCUAUCCUGGGGACCCCGAGCGCAGGCUCGGGG
#=GR bac.T.aquaticus SS :::::{{{{{{{{{{{BBBBBBB,<<<<<<<<<<______>>>>>>>>>>,,,,{{{-{{{{{[[[[---AAAA-[[[[[<<<<<_____>>>>><<<<<____>>>>->((---(((((,,,,,,,,,,,,<<<<<<<<-<<<<<<<___>>>>>>>>>>>>>-->>,,,,,,,<<<<<<_______>>>>>><<<<<<<<<<____>>>>>>>>->>,,)))--))))]]]]]]]]],,,<<<<------<<<<<--<<<<<_aaaa>>>>>------->>>>>------>>>>,,,,,,<<<<<<<<____>>>>>>>>,,,,,,,,,,bbbbbbb,,,,,,,,,,}}}}}}}},}-}}}}}}}}}}::::<<<<<<<<____>>>>>>>>
//
# STOCKHOLM 1.0

bac.ESH7-4         GAGGAAAGUCCGGGCUCCACAGGGCAGGAUGCUGGCUAACGGCCAGGCGUCGCGAGGCGACGGAAAGUGGAACAGAGAGCAGAACCGCCGAUGGCCGGCCGGUGCACCCGCAAGGGUAGCCGGUGGCACAGGCAAGGGUGAAAAGGUGGACUCCUUCGGGAGCCGCCGGGGGGAACCCCGGCGCGGUAAGAGCGCACCGCGGACGCAGUGAUGUGGACGGCAGGCUAAACCCCAUCCGGAGCAAGACCAAAUAGGGGUACAUUGGCGUGGCCCGCGCUGUACCCGGGUAGGUUGCUUGAGCUUGUCGGUAACGGCAAGACUAGAGGAAUGGCUGUCCAACGACAGAAUCCGGCUUA
#=GR bac.ESH7-4 SS :::::{{{-{{{{{{{{{---AAAA-{{{{{<<<<<_____>>>>><<<<<____>>>>->[[---[[[[[,,,,,,,,,,,,,<<<<<--<<<<<-<<<<<--<<<<<____>>>>->>>>>>>>>->>>>>-->>,,,,,,,((((<-<<<<____>>>>><<<<<<<<____>>>>>>>><<_______>>))))<<<<<<<<<____>>>>>>>>->,,]]]--]]]]}}}}}}}}},,,<<<<------<<<<<<---<<<<<_aaaa>>>>>>>>>>>----->>>>,,,,,,<<<<<<<<____>>>>>>>>,,,,,,,,,,,,,,,,,,,,,,,,,,,,}}}}}}}}:
//
# STOCKHOLM 1.0

bac.B.stearothermophilus         GUUAAUCAUGCUCGGGUAAUCGCUGCGGCCGGUUUCGGCCGUAGAGGAAAGUCCAUGCUCGCACGGUGCUGAGAUGCCCGUAGUGUUCGUGCCUAGCGAAUCCAUAAGCUAGGGCAGCCUGGCUUCGGCUGGGCUGACGGCGGGGAAAGAACCUACGUCCGGCUGGGAUAUGGUUCGAUUACCCUGAAAGUGCCACAGUGACGGAGCUCUAAGGGAAACCUUAGAGGUGGAACGCGGUAAACCCCACGAGCGAGAAACCCAAAUGAUGGUAGGGGCACCUUCCCGAAGGAAAUGAACGGAGGGAAGGACAGGCGGCGCAUGCAGCCUGUAGAUAGAUGAUUACCGCCGGAGUACGAGGCGCAAAGCCGCUUGCAGUACGAAGGUACAGAACAUGGCUUAUAGAGCAUGAUUAACGUG
#=GR bac.B.stearothermophilus SS :::{{{{{{{{{{{{{{{{{{,<<<<<<<<<____>>>>>>>>>,,,,AAA,AAAAA{{{{{<<<<-<<______>>>>>>,,,,,[[[[[<<<<<<__________>>>>>><<<<<<<<<<____>>>>>>>>>->((,<<<-----<<<<---<<<<_____>>>>-->>>>------>>>,,,,,<<<<<------------<<<<<<<<____>>>>>>>>--------->>>-->>))]]]]]}}}}},,,<<<___________>>>,,,<<<<<<<________________>>>>>>><<<<<<<<<____>>>>>>>>>,,,,,,,,}}}}}}},<<<<<<<<<<<<<<_____>>>>>----->>>>>>>>>,,,,,,,aaaaaaaa,}-}}}}}}}}}}::::::
//
# STOCKHOLM 1.0

bac.C.acetobutylicum         CGAGUAAGCCAGACAAUCGCUGCUGCAAUUUGCAGGAGAGGAAAGUCCGAGCUCCAUAGGGCAGGGUGCCGGGUAACUCCCGGUCAAGGCGACUUGAAGGAAAGUGCAACAGAGAUAUACCGCCAUUUUAUAAUGGUAAGGGUGGAAAGGCGAGGUAAGAGCUCACCAGCGCAUUGGCGACUUUGCGGCUAUGUAAACCCCAUCUGGAGCAAGAUCAAAUAGGGAAGCGUUUUGGAGUGGCCCGCUCUGCUUCCGGGUAGCAUCGCUUGAAUCUUAUGGUAACAUAAGGUCUAGAUAGAUGAUUGUCGAAUACAGAACUCGGCUUACAGGUUUAGUCGUCCAUUG
#=GR bac.C.acetobutylicum SS {{{{{{{{{{{BBBBBBB,<<<<<<<<___>>>>>>>>,,,,{{{-{{{{{[[[[---AAAA-[[[[[<<<<<_____>>>>><<<<<____>>>>->((---(((((,,,,,,,,,,,<<<<<<<<____>>>>>>-->>,,,,,,,<<<<<<_______>>>>>><<<<<<<<<____>>>>>>>->>,)))--))))]]]]]]]]],,,<<<<------<<<<<<-----<<<<<_aaaa>>>>>>>>>>>----->->>>,,,,,,<<<<<<<<____>>>>>>>>,,,,,,,,,,bbbbbbb,,,,,,,,,,}}}}}}}},}-}}}}}}}}}}:::::::
//
# STOCKHOLM 1.0

bac.Buchnera-APS         UGAAGUUGACUAAAAACAGUCGCUGUUUAGUUUUUAAAAAUUAAAAAGAGGAAAGUCCGGGCUCCAUAGAGCAGGGUGCCAGAUAACAUCUGGAAAGCGUGAGCUUAUGACUAGUGCAACAGAAAAUAAACCACCUAUUUUGUAAUAUAUAAAAAUAUGGCCAGGGUGAAAAGGCGUGGUAAGAGCACACCGCAUAAUUGGUAACAAUUCAUGGCAUGGUAAACUCCACCCGGAGCAAAGCCAAAUAUAGGAUAAAUUUUUUGUACUGCUCGUACUUCUUAAACCUGGGUAGGCUGCUUGAAUUAGUAAGUGAUUGCUAAUCUAGAUGAAUGACUGUUAAAACAGAACCCGGCUUACACGAGUCAACUUCAAUAAC
#=GR bac.Buchnera-APS SS :::{{{{{{{{{{{BBBBBBB,<<<<<<<<<<_____>->>>>>>>>>,,,,{{{-{{{{{[[[[---AAAA-[[[[[<<<<<_____>>>>><<<<<____>>>>->((---(((((,,,,,,,,,,,,<<<<<<<<<<<<<<___>>>>>>->>>->>>-->>,,,,,,,<<<<<<_______>>>>>><<<<<<<<<____>>>->>>>>->,,)))--))))]]]]]]]]],,,<<<<------<<<<<<-------<<<<<_aaaa>>>>>---->>>>>>----->>>>,,,,,,<<<<<<<<____>>>>>>>>,,,,,,,,,,bbbbbbb,,,,,,,,,}}}}}}}},}-}}}}}}}}}}::::::::
//
# STOCKHOLM 1.0

eukarya.S.unisporus         GAACACAGAGGAUCAAUUAUCAAAGACCAGGAACUGUAAAGGGUUCUGUUUCCUCGUGAGAGGGGCUUGGGGAACCGAGUUUGGCGUUGUUAUAAGAAAUCAACAGGGUUUGGUUUGGCAUUUUUCGAAGUGGUUGGCCGAACUCUGAUGGGAAUGGCAACGGAUGAUCCAUUUGACGUAUCACUAUUAACAAGUGAUAAGGUCUGUUGAGUGCAAUCGUAGAGCAAAUGGUAACACAUUUGAA
#=GR eukarya.S.unisporus SS :::::::::((((((,,,,,,,,,,,,,,,,,,,,,,,,,,,,,,,,,,<<<<<<____>>>>>><<<<<____>>>>>,,,,,<<<<<<<---------------------<<<<<<<<<<<____>>>>>>>>>>>----------------->>>>>>>,,))))))::::<<<<<<<<<<<_______>>>>>>>>->>>::::::::::::::::::::<<<<<<______>>>>>>::
//
# STOCKHOLM 1.0

bac.CPA49         GAGGAAAGUCCGGGCAACACAGAGCACCAUACUUCCUAACGGGAAGGCUUUCUGCUGGUGACGGCAGAAAGACAGACAGGGCCACAGAAACAAACCGCCCUUUGACUUCAAGGCUUGCCAAGAACGUCGAAAGGUAAGGGUGAAAAGGUGGGGUAAGAGCCCACCGUUCCGAUGGUGACAUCGGAAGCUAGGCAAACCUUAUGGGUUGAAAGGUCAAAUAGGCCCCGGGCAAAGAGCUGCUCGUUCGAUUUCUCCUUCGGGAGGAUUCCGGGGUGGGUAGAUCGAUGGAUCCCGAUUGCAAAGUCGGGACUAGAUAAAUGGCAAGAGCCCAUUUUCCCUCGUGGAAAAUGGGAUACAGAACCCGGCUUAU
#=GR bac.CPA49 SS :::::{{{-{{{{{[[[[---AAAA-[[[[[<<<<<_____>>>>><<<<<<<<<-<_____>>>>>>>>>->((---(((((,,,,,,,,,,,<<<<<<<<<<<<<<<<<<<_____>>>>>>>>>>>>>>>>>-->>,,,,,,,<<<<<<_______>>>>>><<<<<<<<<____>>>>>>>>->,,)))--))))]]]]]]]]],,,((((------((((((,,,,,,,<<<_aaaa>>-><<<<<<<<<____>>>>>>>>>))))))-----)))),,,,,,<<<<<<<<____>>>>>>>>,,,,,,,,,,,,,,,,,<<<<<<<<<<<_____>>>>>>>>>>->,,,,,,}}}}}}}}::
//
# STOCKHOLM 1.0

bac.PS27         GAGGAAAGUCCGGGCUCCACGGAACGCGGUGCCGGGUAACACCCGGCGGGGGCGACCCCAGGGACAGUGCCACAGAGAGCAGACCGCCGAUCGGCGUUUCGACGUCGAGGCAAGGGUGAAAGGGUGCGGCAAGAGCGCACCGCGCGACGGGUAACCGAAGCGGCAUGGCAAACCCCACCGGGAGCAAGACCGAAUAGGGGCGGCACGAGCCUCGUGCGCAAGCAUGGAGUUCCGGGCAGGAACCGGCCCAGCCGCCCGGGUUGGUUGCUUGAGGCGUCCGGUGACGGGCGUCCUAGAGGAAUGAUCGUCGCCGGCUUUCGGGCCGGGACAGAACCCGGCUUA
#=GR bac.PS27 SS :::::{{{-{{{{{[[[[-AAAAAA-[[[[[<<<<<_____>>>>><<<<<____>>>>->((---(((((,,,,,,,,,,,,<<<<<--<<<<<<<____>>>>>>>>>>-->>,,,,,,,<<<<<<_______>>>>>><<<<<<<<<____>>>>>>>>->,,)))--))))]]]]]]]]],,,((((------(((((((,,<<<<<<<<<<<____>>>>>>>>>>>,<<<<__aaaaaa>>>>,)))))))-----)))),,,,,,<<<<<<<<____>>>>>>>>,,,,,,,,,,,,,,,,,<<<<<<<____>>>>>>>,,,,,,}}}}}}}}:
//
# STOCKHOLM 1.0

bac.V.spinosum         GAGGAAAGUCCGGGCACCUCAGGGCAGUGUGCCGUGUGAAAACGCGGGGGCUGGCGGCGUAAGCUUCCGGUCACGGAAAGUGUCACAGAAAACAUACCGCCGCGGGCAACUGCGGUAAGGGUGAAAAGGCGAGGUAAGAGCUCACCGCUCCGACUGAAAGGAAGGAGGCAGGACAAACCCCACACGGUGCAAGACAGAACAGGGGAAACGGCCCGCCCUGGCCGCACUGACUCCGCAAGGAGUUGGGAUAACCCCGGGUAUUAGUCGCACCUCGCGCAAAGCGGGGAGCACGGGGCGCAAGCCCCGGGCUAGAGAAAUGACCGCCACCUUUUGCGGCAACGCGGGAGGCACAGAACCCGGCUUA
#=GR bac.V.spinosum SS :::::{{{-{{{{{AAAA,{{{{{{,[[[[[<<<<<<____>>>>>><<<<<<<<<<<____>>>>>>>>>>->((---(((((,,,,,,,,,,,,<<<<<<<<<____>>>>>>>-->>,,,,,,,<<<<<<_______>>>>>><<<<<<<<<____>>>>>>>>->,,)))--))))]]]]]aaaa,,,(<<------<<<<----<<<<_>>>>>>>>>>,,<<<<<<<<____>>>>>>>>,,,,,)}}}--------}}},,,<<<<<<_____>>>>>><<<<<<<<<<____>>>>>>>>>>,,,,,,,,,,,,,,,<<<<<<<<<<____>>>>>>>>>>,,,,,,}}}}}}}}:
//
# STOCKHOLM 1.0

bac.T.album         GAGGAAAGUCCGGGCACCGCAGGGCAGGGUGGUCGGGAAACCGACCCGGGGAAACCCGCGGGAAAGUGCCACAGAAACGACACCGCCUAAGCGGCGGGACCGCACGUGAGUCUCGCCGCCGGCAAGGGUGAAAUGGUGCGGUAAGAGCGCACCGGCAGCGUGGUGACACGCUGGCCGGGCAAACCCCACCCGGUGCAAGGCCAAGCAGGGGCGAUGACGCUGCCCGCCGAGCCCCAGGUAGGCCGCAGGGCUCCUCGGAGCCCCGUCCGCGGUGGUCCCCAGGGACUCGGCGCGGGCGAGAUGGAUGGCUGCUCUCGACAGAACCCGGCUUA
#=GR bac.T.album SS :::::{{{-{{{{{[[[[---AAAA-[[[[[<<<<<____>>>>><<<<<____>>>>->((---(((((,,,,,,,,,,,,<<<<<---<<<<<<<<<<<<____>>->>>>>>>>>>->>>-->>,,,,,,,<<<<<<_______>>>>>><<<<<<<<<____>>>>>>>->>,)))--))))]]]]]]]]],,,<<<<-----<<<<<---<<<<<_aaaa>>>>>>>>>>----->>>>,,,<<<<<<____>>>>>><<<<<<<<<<<<<______>>>>>--->>>>>>>>,,,,,,,,,,,,,,,,,,,,,,,,,}}}}}}}}:
//
# STOCKHOLM 1.0

bac.T.commune         GAGGAAAGUCCGGGCUCCACAGGGGAGGACGCCGGGUAACACCCGGAGGGAGUAAUCCCUGGAAAGGGCCACAGAAAACAGACCGCCAGCGGCCAGAAAGGAUUUUUUCCUUUCUGGUGCGGGCAAGGGUGAAAAGGUGGGGUAAGAGCCCACCGCACCAGGUGGUAACACCUGGUGGCACGGCAACCCCCGUCCGGAGCAAGGCCAAACAGAGCCAUGGGUGCCCCGCCCGCUAAGGCUCAGGUAGGCCGCUUAAGAAGAGGGGUAACCCUCUUCUCAGAGAAAUAAUCACCGCCUGGGGAAAAUUUCCCCAGGUAACAGAACCCGGCUUA
#=GR bac.T.commune SS :::::{{{-{{{{{[[[[---AAAA-[[[[[<<<<<_____>>>>><<<<<____>>>>>((---(((((,,,,,,,,,,,,<<<<<<<<-<<<<<<<<<<<_____>>>>>>>>>>>>>>>>>-->>,,,,,,,<<<<<<_______>>>>>><<<<<<<<<<____>>>>>>>>->>,,)))--))))]]]]]]]]],,,<<<<------<<<<--<<<<_aaaa>>>>----->>>>------>>>>,,,,,,<<<<<<<<____>>>>>>>>,,,,,,,,,,,,,,,,,<<<<<<<<<<___>>>>>>>>>>,,,,,,,}}}}}}}}:
//
# STOCKHOLM 1.0

bac.P.maris         GAGGAAAGUCCGGGCUCCACAGGGCACGGUGGUGGGUAACGCCCACCGUCCGCGAGGACAGGGAAAGUGCAACAGAAAGUAAACCGCCGGGCCAGUUCGCUGGCCAGGUAAGGGUGAAACGGUGCGGUAAGAGCGCACCAGCAGACCGGGUGACCGGUCUGGCUAGGUAAACCCCACCGGGUGCAAGACCAAGCAGGGAGCAGUUCUGGUUCGCCAGAACACGGAUCGGCCCGAUCCGUUACGACUUCCGGGUCGGUCGCGCGAGGCUGCAGGCAACUGCGGUCCCAGAUAAAUGGCCACUCUCGACAGAACCCGGCUUA
#=GR bac.P.maris SS :::::{{{-{{{{{[[[[---AAAA-[[[[[<<<<<_____>>>>><<<<<____>>>>->((---(((((,,,,,,,,,,,,<<<<<<<<<<<<____>>>>>>>>>>-->>,,,,,,,<<<<<<_______>>>>>><<<<<<<<<<____>>>>>>>>->>,)))--))))]]]]]]]]],,,((((-----(((((,,<<<<<<<____>>>>>>><<<<<<<_aaaa>>>>>>>,,,,,)))))-----)))),,,,,,<<<<<<<<____>>>>>>>>,,,,,,,,,,,,,,,,,,,,,,,,,,,}}}}}}}}:
//
# STOCKHOLM 1.0

bac.B.thetaiotaomicron         GCAGUUGGCCGGUCUGUCGCGUGCGCGUUUCGUGCAGGAGGAAAGUCCGGGCAACACAGAGCAUCCUACUUCCUAACAGAAAGCUGUCCGCGAGGGUAGAGUAACGUAGAAGAAAAUAACCGCCGCUCCUUUCGGGGAGAGGUAAGGGUGAGAAGGUGGGGUAAGAGCCUACCAGCAGCAUGGUGACAUGUGGGCUGUACGUCUUAGGAGUUGUAAGGUCAUGUAAACCGGCGUUAUGAGAGUUGCUCGCUCCAUGUCGGAGGGUAGACCGCUAAAGUGUCGUGGUGACACGCCACUCAGAUAAAUGACAGGCACCUUAUUAUAUAAGGUACAGAACUCGGCUUAUAGGCUGACUGCUUUU
#=GR bac.B.thetaiotaomicron SS {{{{{{{{{{{{{{{{{{,<<<<<<<_____>>>>>>>,,,,BBB,BBBBB[[[[---AAAA-[[[[[<<<<<_____>>>>><<<<<<____>>>>>>((--(((((,,,,,,,,,,,<<<<<<<<<<<____>>>>>>>>>-->>,,,,,,,<<<<<<_______>>>>>><<<<<<<<<____>>>>>>>->>,)))))))]]]]]]]]],,,<<<<-------<<<<<<<----<<<<<_aaaa>>>>>>>>>>>>------>>>>,,,,,,<<<<<<<<____>>>>>>>>,,,,,,,,,,}}}}}}}<<<<<<<___>>>>>>>,,,,,,bbbbbbbb,}-}}}}}}}}}}::::
//
# STOCKHOLM 1.0

bac.PS31         GAGGAAAGUCCGGGCUCCACGAAACAAGGGUGGCGGGUAACGCCCGCCGGCGUUCCUUCGGGGGCGCAAGGGAAAGUGCCACAGAGAGUAUACCGCCGAUGAUCCCGGACUUGAUCCGGGAACAGGCAAGGGUGAAAGGGUGCGGUAAGGGCGCACCGGGGGGCUGGCAACAGCCACCGCAUGGCAAACCCCACCCGGAGCAAGGCCGAAUAGGGGCCGCGUGCCCAUCAGCAAUGGUGGGUAGGGGAGUUUCGCCCCGAGCGGCCCGGGUUGGCUGCUAAAGCGCCGGAGCAAUCCGGCGACCAGAUGAAUGGCUGCCACCGCAGGCCCGUCCCGCAAGGGAUACCGCCUGAGGAGACAGAACCCGGCUUA
#=GR bac.PS31 SS :::::{{{-{{{{{[[[[--AAAAAA-[[[[[<<<<<_____>>>>><<<<<<<<<____>>>>>>>>->((---(((((,,,,,,,,,,,,<<<<<--<<<<<<<<<<_____>>>>>>>>>>>>>-->>,,,,,,,<<<<<<_______>>>>>><<<<<<<<<____>>>>>>>>->,,)))--))))]]]]]]]]],,,((((------(((((((,<<<<<<<<<____>>>>>>>>><<<<_aaaaaa>>>>,,)))))))-----)))),,,,,,<<<<<<<<____>>>>>>>>,,,,,,,,,,,,,,,,,<<<<<<<<<<<<<<<<____>>>>>>->>->>>>>>>>,,,,,,}}}}}}}}:
//
# STOCKHOLM 1.0

bac.C.difficile         AAUAUUAAGUAAGCCAGAUAAUCGCAUGUAAUCUUACAUGAGGAAAGUCGGAGCUCCAUAGAGCAGGGUGCUAGGUAACGCCUAGUGGGAGCGAUCCUAAGGAUAGUGCAACAGAAAUAAACCGCCACUAUUGUGGUAAGGAUGGAAAGGCGAGGUAAGAGCUCACCAGCAGCUAGGCGACUAGUUGGCUAUGUAAACCCCACCUGGAGCAAGACCAAGAUAGGAAUAAAGAGUGCUGCUCGUACUCUCCGGUAGGUAGGUCGCUUGAGCCUAUUGGUGACAAUAGGCCUAGAAAGAUGAUUAUCUAAUACAGAACUCCGCUUAUAGCCUUGCUUAAUUA
#=GR bac.C.difficile SS :::::{{{{{{{{{{{BBBBBBB,<<<<<<____>>>>>>,,,,{{{-{{{{{[[[[---AAAA-[[[[[<<<<<_____>>>>><<<<<____>>>>->((---(((((,,,,,,,,,,,<<<<<<<____>>>>>-->>,,,,,,,<<<<<<_______>>>>>><<<<<<<<<____>>>>>>>->>,)))--))))]]]]]]]]],,,<<<<-------<<<<<<-<<<<<<_aaaa>>>>>>>>>>>>----->>>>,,,,,,<<<<<<<<____>>>>>>>>,,,,,,,,,,bbbbbbb,,,,,,,,,,}}}}}}}},}-}}}}}}}}}}::::
//
# STOCKHOLM 1.0

bac.N.pyridinolyticus         CACAGGGCAAGGUGGUGGGUAACACCCACCCGGGGCAACCCGCGGGACAGUGCCACAGAGAACAGACCGCCCCUGCGUGCAGGGGUAAGGGUGAAACGGCGGUGUAAGAGACCACCAGCGACCGGGGCGACCCGGCCGGCUCGGCAAACCCCACCUGGAGCAAGGUCAAGAAGUCCGGUGCUCUCACCGGACGCGCGCACGACUGAGGGCGGCCCGCCCGAGUGCGCGGGUAGACCGCUGGAGGGCGUCGGCAACGGCGCUCGUAGAUGGAUGGUCGCCACGCUUCGGCGUU
#=GR bac.N.pyridinolyticus SS [---AAAA-[[[[[<<<<<_____>>>>><<<<<____>>>>->((---(((((,,,,,,,,,,,,<<<<<<<<<____>>>>>>>-->>,,,,,,,<<<<<<_______>>>>>><<<<<<<<<<____>>>>>>>>->>,)))--))))]]]]]]::::::((((,,,,,<<<<<<<<____>>>>>>>>,,<<<<<<-----<<<<<_aaaa>>>>>->>>>>>,,,,,))))::::::<<<<<<<<____>>>>>>>>:::::::::::::::::<<<<____>>>>:
//
# STOCKHOLM 1.0

bac.PS26         GAGGAAAGUCCGGGCUCCACGGAAACGACGGUGCCGGAUAAUGUCCGGCGAGGGUGACCUUAGGGAAAGUGCCACAGAGAGCAAACCGCCGAUGGUCCUUUAAGGGACACAGGCAAGGGUGAAAGGGUGCGGUAAGAGCGCACCGCGCGACCGGUAACGGAAGCGGCAAGGCAAACCCCACCCGGAGCAAGACCGAAUAGGGACUGCGCGCCCGCAAGGGCAGGCCUGUUUCGGGCCGGCAGUCCGGGUUGGUCGCUUGAGCGCGCCCGGCAACGGGCCGCCUAGAGGAAUGGCUGCCGGUGCGGAUACGGUCGACUUGUGCGAUACCGUCCGCGCCACAGAACCCGGCUAA
#=GR bac.PS26 SS :::::{{{-{{{{{[[[[-----AAAA-[[[[[<<<<<_____>>>>><<<<<____>>>>->((---(((((,,,,,,,,,,,,<<<<<--<<<<<<<____>>>>>->>>>>-->>,,,,,,,<<<<<<_______>>>>>><<<<<<<<<____>>>>>>>>->,,)))--))))]]]]]]]]],,,((((------(((((((,,<<<<____>>>>,<<<<<_aaaa>>>>>,)))))))-----)))),,,,,,<<<-<<<<<____>>>>>>>>,,,,,,,,,,,,,,,,,<<<<<<<--<<<<<<<_______>>>-->>>>>>>>>>>,,,,,,}}}}}}}}:
//
# STOCKHOLM 1.0

bac.I.calvum         CACAGGGCAGGGUGGUGGCCAACAGCCACCCGGGGUGACCCGCGGGACAGUGCCACAGAAAACAAACCGCCAACUGCUUCGGCAGUCGGUAAGGGUGAAACGGUGGUGUAAGAGACCACCAGCGCGCCAGGUGACUGGAGCGGCUCGGUAAACCCCACCCGGAGCAAGCCCAGACAGCGCACGUUCGAGACCGGCCCGGUCGAGUGCGCGGGUAGGGCGCUGGAGCCGGUCAGCAAUGGCCGGCCGAGAUGGAUGGCCGUCGCCGCGUCACCGGCAACGGAGAUGCGGA
#=GR bac.I.calvum SS A:::{{{{,[[[[[<<<<<_____>>>>><<<<<____>>>>->((---(((((,,,,,,,,,,,,<<<<<<<<<<<____>>>>>>>>>-->>,,,,,,,<<<<<<_______>>>>>><<<<<<<<<<____>>>>>>>>->>,)))--))))]]]]]a,,,,,,<<<<-----<<<<<<----<<<<<<_>>>>>>>>>>>>>>>>,,,,,}}}}::::::<<<<<<<<____>>>>>>>>:::::::::::::::::<<<<<<<<<<<<____>>>>>>>>>>>>
//
# STOCKHOLM 1.0

bac.S.azurea-K161T         GAGGAAAGUCCGGGCUCCACAGGGCAGGGUGGUUGCUAACAGCAACCCGGGGUGACCCGCGGGACAGUGCCACAGAGAACAGACCGCCCGGCCGUCUCGGCCGGGUAAGGGUGAAACGGUGGUGUAAGAGACCACCAGCGCCUCGGGUGACCGGGGCGGCUCGGUAAACCCCACCCGGAGCAAGGCCAAGAGGGAGCCGCGAGGCUCCUGCGCAGGCGUUCGAGGGCGGCCCGUCCGAUGCCUGCGGGUAGGCCGCUGGAGCCUGUCGGCGACGGCAGGCCAAGAUGGAUGGUCGCCCAGCGUCCGCCGCGAGGCGGGCGUGGACAGAACCCGGCGUAG
#=GR bac.S.azurea-K161T SS :::::{{{-{{{{{[[[[---AAAA-[[[[[<<<<<_____>>>>><<<<<____>>>>->((---(((((,,,,,,,,,,,,<<<<<<<<<<_____>>>>>>>>-->>,,,,,,,<<<<<<_______>>>>>><<<<<<<<<<____>>>>>>>>->>,)))--))))]]]]]]]]],,,((((,,,,<<<<<<<____>>>>>>>,,<<<<<<<---<<<<<<_aaaa>>>>>>>>>>>>>,,,,,)))),,,,,,<<<<<<<<____>>>>>>>>,,,,,,,,,,,,,,,,,<<<<<<<<<<<____>>>>>>>>>>>,,,,,,}}}}}}}}::
//
# STOCKHOLM 1.0

bac.B.halodurans         AUCAUAACCGUUCAGGUAACCGCUGCAUCGCAUGCGAUGUAGAGGAAAGUCCAUGCUCGCACAGGCUGAGAUGCUUGUAGUGUUCGUGCCUAGCGAAGUCAUAAGCUAGGGUAGUCUGGUUCUUAGAACUGGGCUAACGGCAAGGUAAGCACCUACGUUCAUCAUGAAUAUGGUGUGAUGCCUUUGAAAGUGCCACAGUGACGUAGUCCGUUUGGAAACAGACGGAGUGGAACGAGGUAAACCCCUCGAGCGAGAAACCCAAAAAUUGGUAGGGGAACCUUCUUGAAGGAAAUGAACGGAGAGAAGGACGGAAGUUUUACUUCUGUAGACAGAUGGUUACCACCGGAGUACGAGGUUCAUCACCGUUUGUAGUACGAAGGAACAGAACAUGGCUUAUCGAACGGGAAUGAGA
#=GR bac.B.halodurans SS :::{{{{{{{{{{{{{{{{{{,<<<<<<<<____>>>>>>>>,,,,AAA,AAAAA{{{{{<<<<<<______>>>>>>,,,,,[[[[[<<<<<<__________>>>>>><<<<<<<<<<<_____>>>>>>>>>>->((,<<<<----<<<<---<<<<_____>>>>-->>>>----->>>>,,,,,<<<<<------------<<<<<<<<____>>>>>>>>--------->>>-->>))]]]]]}}}}},,,<<<___________>>>,,,<<<<<<<________________>>>>>>><<<<<<<<___>>>>>>>>,,,,,,,,}}}}}}},<<<<<<<<<<<<<<_____>>>>>----->>>>>>>>>,,,,,,,aaaaaaaa,}-}}}}}}}}}}::::
//
# STOCKHOLM 1.0

bac.R.rubrum         CCAGUCGGCCGGAUGGCCGCUCUCCGUCAUCGUCCCCGGGCCACCCCCGAUGGACCGUCGGGGGGAGGAAAGUCCGGGCUCCACGGGAACACGGUGCCGGGUAACGCCCGGCGGGGGCGACCCUAGGGAAAGUGCCACAGAGAGCAAACCGCCGGCCUAUACGGCCGGUAAGGGUGAAAGGGUGCGGUAAGAGCGCACCGCCUGCCCGGCAACGGGGAGGGCAUGGUAAACCCCACCGGGAGCAAGAUCGAAUAGGGACGGCACGCCCCGGUUUUCCGGGGCAAGCGGCGUUUCCGCGCCGCCGUCCGGGUAGUAUCGCGCGAGGCGUCCGGUAACGGGCGUCCCAGAUGAAUGGCCAUCCCCGUCGUCGCGUCCCUUGCGGGAUACGGCCGGCGUGGACAGAACCCGGCUUACAGGCCGUCUGGCGGU
#=GR bac.R.rubrum SS {{{{{{{{{{{{{{{{{{,<<<<<<<--<<<<<<<<<<<<_____>>>>>->>>>>>>>>>>>>>,,,,BBB,BBBBB[[[[----AAAA-[[[[[<<<<<_____>>>>><<<<<____>>>>->((---(((((,,,,,,,,,,,,<<<<<<<<<_____>>>>>>>-->>,,,,,,,<<<<<<_______>>>>>><<<<<<<<<____>>>>>>>>->,,)))--))))]]]]]]]]],,,((((------(((((((,,<<<<<<<____>>>>>>>,,<<<<_aaaa>>>>,,,)))))))-----)-))),,,,,,<<<<<<<<____>>>>>>>>,,,,,,,,,,}}}}}}}<<<<<<<<<<<<<<<<____>>>>>>>>>->>>>>->>,,,,,,bbbbbbbb,}-}}}}}}}}}}::::
//
# STOCKHOLM 1.0

plastid.C.paradoxa-cyanelle         CGAAUUUAAUUAAUGAUUACAGAUUUAUUCAAUCUGAGGAAAGUCCGGGCUCCUAUAAAGGUUAGAAUUGCUGGGUAAUUCCCAGUACGAGAUAUCGUGAGGAUAGUGCCACAGAAAAACACCGCUUAAAAAUAUUUUAAGUAAGGGUGCAAAGGCUUGGUUAAAGCAAACCAGUUAGAUUUCAAAAUCUAUACUUAGUAAACCCCGUUCAGGAGCAAAGUUUAGCGGAAAGUAAUUAACCUUUUUUCUUUCCUUAUAUUUAUUUUUUACUGCUAGAAAAAUUGAGUAAUUAAUUUUGAAGACAGAUAAUCAUUUUAUAAACAAAACCCGGCUUAAAAUUAAGUUCGUUUU
#=GR plastid.C.paradoxa-cyanelle SS {{{{{{{-{{{{{{{{{C,<<<<<<_____>>>>>>,,,,,CC,CCCCCAAAAA,B{{{{{{{,[[[-[[<<<<<_____>>>>><<<<<____>>>>->((---(((((,,,,,,,,,,,<<<<<<<<<<___>>>>>>>>-->>,,,,,,,<<<<<<_______>>>>>><<<<<<<<<____>>>>>>->>>,)))--))))]]]]]aaaaa,,,<<<-----<<<<<<<<<__>>>>>>>>>>>>}}}}---------------}}},,,,,,<<<<<<<<____>>>>>>>>,,,,,,,,,,c}}}}}}<<__>>,,,,,,bccccccc,,}}}-}}}}}}}::::
//
# STOCKHOLM 1.0

bac.C.pneumoniae-AR39         AUCGGAAGAGAAAGGCAACCGCUGUUUAUAUUUCUCAAAAAAUAUAAAGAGAGGAAAGUCUGGACUUCAUAAGAGAAGAUACUGGAGAAAUUCCAGGGGCCGUAAGGCUACGGAAAGUGCAACAGAAAACACUCCGCUAUAAAAUUUAUUUUAUAGACAGGCUGAAAAUUCCUACUUUAGGAGUAGGAGCCAUUAAGGUGACUUAAUAGGCAUGCAAACCCUAUCUGAAGCAAGAGAAAAAAGCUUUUUGUGUCUGCAAAUGUGAGAGGAAUUCCUCCCAUAGGCUUUUUCGAAAUCGCUUGAGGGAUCUAGUAAUAGCUCCCCUAGAUGAAUGGUUGCCCUUAGGAUAGUUCGCAAGAGCUAUCUUAUAGACAGAAUCCAGCUUACCCUCUCUUCCGAUAUUUUU
#=GR bac.C.pneumoniae-AR39 SS ::{{{{{{{{{{{{{{{{{{,<<<<<<<<<<<<______>>>>>>>>>>>>,,,,BBB,BBBBB[[[[---AAAA-[[[[[<<<<<_____>>>>><<<<<____>>>>->((---(((((,,,,,,,,,,,,<<<<<<<<<<<____>>>>>>>>>-->>,,,,,,,,<<<<<<_______>>>>>><<<<<<<<<____>>>>>>>>->,)))--))))]]]]]]]]],,,((-(((((,,,,,<<<<_aaaa_>>>>,<<<<<<<<____>>>>>>>>,,,,)))))-----)),,,,,,<<<<<<<<____>>>>>>>>,,,,,,,,,,}}}}}}}<<<<<<<<<<<<<____>>>>>>>>>>>->>,,,,,,bbbbbbbb,}-}}}}}}}}}}::::::::
//
# STOCKHOLM 1.0

T.acidophilum         GGCGGGAAAGCGCGAGGGCAGCUGACGCCCUUGAGGUGAGGAAAGUCCCCCCUCCUCGGCGGUAUCCGGCUGGCGCAAGCCAGCAUCCUGAGAGGGAUGGUAAAGGCAAAAGAAAUAAACGGUCUCCGGUAAAGCAUGAUUCCGAAGGGAUGACGUUUCCGGAGGAUCCGAUGGAAAGCCUCCCCGGAUGGAGAAAGUCUAAACGGAUCCUGUGAGGCCGCCGUGAGGAUCGGGUAAGACGAACAGUCGAAUGCUGCCAGCCCAUUGGGUGAACAGAAGGGGGCUUACUCCGCGGAUUCCCGCCA
#=GR T.acidophilum SS :::{{{{{{{{{{{{{{{{{{{,,,<<<<_____>>>>,,,,BBB,BBBBBAAAA,[[[[[[,(((((<<<<<<____>>>>>><<<<<____>>>>><<---<<<<------------<<<<<<<<<<---------<<<<<___>>>>>------->>>>>>>-->>>------->>>>->>)))))aaaa,,,<<<<-----<<<<<--<<<__>>>>>>>>>>>>]]-----]]]],,,,,,,,,,,,}}}}}}<<<<<___>>>>>,,,,,,,bbbbbbbb,}}-}}}}}}}}}}}::::
//
# STOCKHOLM 1.0

bac.SM-A13_15         GAGGAAAGUCCGGGCUCCUUAGGGCAGGAUGCUGGGUAACUCCCAGCGGGACAGGGCAUAAGGCCUGUUCCAGCGCCAGUGCAACAGAAAAUAUACCGCCGGACUUUGUCCGGUAAGGGUGAAAUGGCGGGUUAAGAGCCCACCGGCAGGCUGGUGACAGCCUGGUCUGGUAAACCGCAUCCGGAGCAAAGCCAAAUAGGGAAGGUAUGGAGCUGCCCGCUCUUCUUCCGAGUUGGCCGCUUGAGAUAAGCAGUAAUGAUUAUCCUAGAUGGAUGACUGCCGCUGACUGUGCGAGAGUGCAGUUAGUACAGAAUCCGGCUUAC
#=GR bac.SM-A13_15 SS :::::{{{-{{{{{[[[[---AAAA-[[[[[<<<<<_____>>>>><<<<<<<<<________>>>>>>>>->((---(((((,,,,,,,,,,,,<<<<<<<<<___>>>>>>>-->>,,,,,,,<<<<<<_______>>>>>><<<<<<<<<____>>>>>>>->>,)))--))))]]]]]]]]],,,<<<<------<<<<<<---<<<<<_aaaa>>>>>>>>>>>----->>>>,,,,,,<<<<<<<<____>>>>>>>>,,,,,,,,,,,,,,,,,<<<<<<<<<<<____>>>>>>>>>>>,,,,,,}}}}}}}}::
//
# STOCKHOLM 1.0

H.cutirubrum         GGCAGAGGGAGCCCGGCUGCCCGUGCCGUGAGGCAUGAGGAAAGUCCCCCCACCCGUUCGGGCACGCGGCCGGACACACGUCCGGGGCGGGAGACCGCCGGCACUGGAACAGACACGACACGUCCCUCCCACACCGAUGAGGCGCGCGACCCACCCCGAAAGGGACGGCAGUUAACCCGCCGAGGGCGUGGCCGCCACACCGGCGGCCACGGACCGGUGAUCGACACCCCAAUGGGAGGGGAGCGAUGGAACGGCCAACCCCCGCCGGUGCAAGUCCACGCGCGCAUGGUAGCCCGAACCACCCGAAAGGGGCCGCGUGGACGCUCAGCCGAAUGCCGGGCCGAACAGAAGGGGGCUUACUCCCCUCAGCUCGUA
#=GR H.cutirubrum SS {{{{{{{{{{{BBBBBB,,,,<<<<<<____>>>>>>,,,,{{{-{{{{{AAAA-{{{{{{{{,[[[[[<<<<<<____>>>>>><<<<<____>>>>>((---((((------------(((((((((((,,,,,,,,,<<<<-<<---<<--<<<____>>>-->>-->>----->>>>,,,,,,,<<<<<<<<_____>>>>>>>>,,,,,,<<<<_____>>>>,,,,))))))))--)))--------))))--))]]]]]aaaa,,,(<<<<<<<<_________>>>>>>>>,,<<<____>>>,,)}}}}}}}}------------bbbbbb----------}}}}}}}},}}-}}}}}}}}}::::
//
# STOCKHOLM 1.0

bac.R.capsulatus         GCGGAAGACCGGAUGACCGCGGCGGCCCAUAGCUCCGUUUUUCGGAUAGCUGGGCCUCCGAGGAAAGUCCGGACUCCAUGAAGCAACGGUGCCGGGUAACGCCCGGCGGGGGCAACCCCAGGGAAAGCGCCACAGAGAACAGACCGCCCCGCUUGCGGGGUGAGGGUGAAACGGUGGGGUAAGAGCCCACCGCGGGACUGGCAACAGGACCGGCACGGCAAGCCCCACCGGGAGCAACGCCGAAUAGGGAUGCCGCGCCGCAACCGGAAACGGGGGACGGCAGGGGAGCUUCGCCCCGAGGUGUCCGGGUUGGCGGCUUGAGGCUGCGGGUGACCGCAGACCCAGAGGAAUGGUCAUCCAGGGGGCAACCCCGGACAAAAUCCGGCUUACAGGUCUUCCGCGCGC
#=GR bac.R.capsulatus SS {{{{{{{{{{{{{{{{{{,<<<<<<<<<<<<<<<<<<_____>>>>>>>>>>>>>>>>>>,,,,BBB,BBBBB[[[[--AAAAAA-[[[[[<<<<<_____>>>>><<<<<____>>>>->((---(((((,,,,,,,,,,,,<<<<<<<<____>>>>>>-->>,,,,,,,<<<<<<_______>>>>>><<<<<<<<<____>>>>>>>>->,,)))--))))]]]]]]]]],,,((((------(((((((,,<<<<<<<<<<____>>>>>->>>>>,<<<<_aaaaaa>>>>,,)))))))-----)))),,,,,,<<<<<<<<____>>>>>>>>,,,,,,,,,,}}}}}}}<<<<<<____>>>>>>,,,,,,bbbbbbbb,}-}}}}}}}}}}::::
//
# STOCKHOLM 1.0

bac.Synechocystis-PCC6803         GAGAGUUAGGGAGGGAGUUGCGGAUUCCUGUCACAGGGAAUCUGAGGAAAGUCCGGGCUUCCCAAAGGCCAAACUUGCUGGGUAACGCCCAGUGCGCGCGAGCGUGAGGACAGUGCCACAGAAAAAUACCGCCCUUUUUAGAAAACAGCAACCAGUAAACAGUUAACAGGGUUUUUCUGCUGACUAACUGGUAACUGACCACUGAAAAGGUAAGGGUGCAAAGGUGCGGUAAGAGCGCACCAGCAGUAUCGAGAGGUACUGGCUCGGUAAACCCCGGUUGGAAGCAAGGUCGGAGGGGCAAAGGUUGGUCUUUUUCCUGCCCCAUGAUUGGUGGAACCGCUUGAGGAAUUUGGUAACAAAUUUCCCAGAUAGAUAACUCCCCAAGGGUGCCUCGCAUCCUGGAACAGAACCCGGCUUACGACUAACUCUCUUUUUUU
#=GR bac.Synechocystis-PCC6803 SS {{{{{{{{{-{{{{{{{{{,<<<<<<<<<<___>>>>>->>>>>,,,,BBB,BBBBBAAAAA,{{{{{{{,[[[-[[<<<<<_____>>>>><<<<<____>>>>->((---(((((,,,,,,,,,,,<<<<<-<<<<<<<<<<<<<<<<<<<<<<---<<<<<<<<<<<<___>>>>>>>>>>>>>>>>>>>>>>>>>>>>>>>>>>>>>-->>,,,,,,,<<<<<<_______>>>>>><<<<<<<<<____>>>>>>>->>,)))--))))]]]]]aaaaa,,,<<<-----<<<<<--<<<_>>>>>>>->>>>}}}}-------------}}},,,,,,<<<<<<<<____>>>>>>>>,,,,,,,,,,}}}}}}}<<<<<<<<<___>>>>>>>>>,,,,,,,bbbbbbbb,}-}}}}}}}}}}:::::::
//
# STOCKHOLM 1.0

bac.M.fermentans         AGCAUUGGCUAACAGCUGCUUGAAAGAGUAGAGGAAAGUCCACGCUAGCACAACCUGCGAUGGUUGUAGUGAUCAUGCUAGGCCCAAUAAGCCUAGGCUUAGACGACUAGUGCCACAGAGACGAGAAUUGUGAAACGCGGUAAACUCCAUGAGUUAGAAACCCAAAUAUUGGUAGGGGAACUUUUCAACGGAAAUUGAACCAAAGAAAAGAGUUGAUUAAUCAACUAGAUAAAUUGUUAGCACCUGAGAGGGUACAAAACGUGGCUUAUAAAUGCUAAAACACUUGCGCGAGCAGGCGUUUU
#=GR bac.M.fermentans SS {{{{{{{{{{{{{{,<<<<<<____>>>>>>,,,,AAA,AAAAA[[[[[<<<<<<______>>>>>>,,,,,(((((<<<<<<_______>>>>>><<___>-><<---<<<<<________________________>>>-->>>>)))))]]]]],,,<<<___________>>>,,,<<<<<<<________________>>>>>>><<<<<<____>>>>>>,,,,,,,,}}}}}}}<<<<____>>>>,,,,,,aaaaaaaa,}}-}}}}}<<<<<<<<<<<____>>>>>>>>>>>
//
# STOCKHOLM 1.0

bac.L.acidophilus         GAGGAAAGUCCGGGCCCGCGCAAGCUGAGAUGCUUGUAGUGUUCGUGCUAAGCCCAAUAAGCUUAGGGGCCGUGUAAACGGCUACGGCGGCCAAACGCGCUAAGGCGUCAGCUAUGCGCUAGUAGGUCUGAAAAGUGCCACAGUGACGAAACGAUCAGGGAAACCUGAGCGGUGGAACGGGUAAACCCCGCGAGCGAGUAACCCAAACUUUUGGUAGGGGCGUUUUGCCAAGCAAAUUGAAGCGACGGCAAUACAGCGGUAACGCUGAGAUAGAUGAUGACUGAAGGAGCUUGUGCCUGAACAAGUUCUGGAACAACACACGGCUUAU
#=GR bac.L.acidophilus SS :::::{{{-{{{{{{{{{{<<<<<<______>>>>>>,,,,,[[[[[<<<<<<_______>>>>>><<<<<<<____>>>>>>->((,<<<<----<<<<---<<<____>>>-->>>>------>>>>,,,,,<<<<<------------<<<<<<<<____>>>>>>>>-------->>>-->>))]]]]]}}}}},,,<<<____________>>>,,,<<<<<<<_________________>>>>>>><<<<<____>>>>>,,,,,,,,,,,,,,,,,,<<<<<<<<<______>>>>>>>>>,,,,,,,,,}}}}}}}}::
//
# STOCKHOLM 1.0

bac.SM-A25_39         GAGGAAAGUCCGGGCUCCACAGAGAAUGAUGCCGGGUAAUGCCCGGGCCUGUUCAGACUCUCUGCAUUGCAGUUUGUUAAGCAGGACAGAUAGUGCCACAGAAAUAAACCGCCUGGUUUAAAAUCUUGGAUUUUCAGUCAGGUAAGGGUGAAAAGGCGAGGUAAGAGCUCACCGGUCAACCGGUAACGGAUGAUGCAAGGUAAACCUCAUCAGGAGCAAAGUCAAAUAGGUAGGAGGGUUUCUCGUCCAUAUCCUACGGGUAGAUUGCUAAAAGCUUUCAGCAAUGGUAGUUUUAGAUAGAUGGUAAUCCUAGACAGAACCCGGCUUAC
#=GR bac.SM-A25_39 SS :::::{{{-{{{{{[[[[---AAAA-[[[[[<<<<<_____>>>>><<<<<<<<<<<<<___________>>>>>>--->>>>>>->((---(((((,,,,,,,,,,,<<<<<<<<<<<<<<<-<____>>>>>>>>>>>>>>-->>,,,,,,,<<<<<<_______>>>>>><<<<<<<<<____>>>>>>>>->,,)))--))))]]]]]]]]],,,<<<<------<<<<<<<<<<_aaaa>>>>--->>>>>>----->>>>,,,,,,<<<<<<<<____>>>>>>>>,,,,,,,,,,,,,,,,,,,,,,,,,,,}}}}}}}}::
//
# STOCKHOLM 1.0

bac.LGA10         GAGGAAAGUCCGGGCUCCUUGGACAAACUGCCAGGUAGCACCUGGGCACAGCGAUGAGCUGUGACGGAAAGUGCCACAGAAAACAAACCGCCAGUACUUCGGUACUGGUAAGGGUGAAAAGGUGGGGUAAGAGCCCACCGCGUCACCGGUAACGGUGGCGGCACGGUAAACCCCAGUUGGAGCAAGGCCAAAUAGGCGGCGAGAGACAGUCCUUCUCGAUCAAGACGCCGCGGGUUGGCUGCUGGAGCGUGAUGGUGACAUCAUGCCGAGAGGAAUCAUCAUCCGGAUCUUUAAUCCGACAGAAUCCGGCUUA
#=GR bac.LGA10 SS :::::{{{-{{{{{[[[[--AAAA-[[[[[<<<<<_____>>>>><<<<<<<_____>>>>>>->((---(((((,,,,,,,,,,,,<<<<<<<<<<____>>>>>>>>-->>,,,,,,,<<<<<<_______>>>>>><<<<<<<<<____>>>>>>>>->,,)))--))))]]]]]]]]],,,<<<<------<<<<<<-<<<<<_aaaa>>>>>-------->>>>>>----->>>>,,,,,,<<<<<<<<____>>>>>>>>,,,,,,,,,,,,,,,,,<<<<<_____>>>>>,,,,,,}}}}}}}}:
//
# STOCKHOLM 1.0

bac.F.antarctica         CGAAGAGCACGGUGGUGGGUAACGCCCACCCGGGGUGACCCGCGGGACAGUGCCACAGAAAGCAGACCGCCCACCCGCCUCGGCGGCGUGGGUAAGGGUGAAACGGUGGUGCAAGAGACCACCAGCACCCCCGGUGACGGGGGUGGCUAGGCAAACCCCACCGGGAGCAAGACCAAGAAGGCGCCCUCCUGCAGAGGAGGACGCCGCGGGAGCGUUCGAGGGCUGCUCGCCCGAGCUCCCGGGUAGGUCGCACCAGGCCGCUGGCAACAGCGGUCGCAGAUGGAUGAUCGCCCCCUCCGCUCCGGCGGGGGG
#=GR bac.F.antarctica SS [---AAAA-[[[[[<<<<<_____>>>>><<<<<____>>>>->((---(((((,,,,,,,,,,,,<<<<<<<<<<<<_____>>>>>>>>>>-->>,,,,,,,<<<<<<_______>>>>>><<<<<<<<<<____>>>>>>>>->>,)))--))))]]]]]]::::::((((,,,,,<<<<<<<<<<<____>>>>>>>>>>>,,<<<<<<----<<<<<<_aaaa>>>>>>>>>>>>,,,,,))))::::::<<<<<<<<____>>>>>>>>:::::::::::::::::<<<<<<<<____>>>>>>>>
//
# STOCKHOLM 1.0

bac.X.fastidiosa         GCGGUGAAGUCGGCUGGGCAGUCGCGUCAUCCGAGAGGAUGCCGAGGAAAGUCCGGGCUCCAUAGGGCAAGGUGCCAGGUAACACCUGGGCGGCGUGAGUCGACGGAAAGUGCAACAGAAAGAUACCGCCAAUAUUCCUUUCUAGGAUUCGGUAAGGGUGAAAUGGUGCGGUAAGAGCGCACCGCGAGUUCGGUAACGGACCGGCACGGCAAACCCCACCUGGAGCAAGACCAAAUAGGGAUCCUAUGGUGUGGCCCGCGCUGGAUCCGGGUAGGUUGCUUGAGCACCGUGGUGACGCGGUGCCUAGAUGAAUGGCUGUUCAUGACAGAACCCGGCUUAUAGGCCGACUUCACCGCUUU
#=GR bac.X.fastidiosa SS :::::{{{{{{{{{{{BBBBBBB,<<<<<<<<____>>>>>>>>,,,,{{{-{{{{{[[[[---AAAA-[[[[[<<<<<_____>>>>><<<<<____>>>>->((---(((((,,,,,,,,,,,<<<<<<<---<<<<____>>>>>>->>>-->>,,,,,,,<<<<<<_______>>>>>><-<<<<<<<____>>>>>>>->,,)))--))))]]]]]]]]],,,<<<<------<<<<<<---<<<<<_aaaa>>>>>>>>>>>----->>>>,,,,,,<<<<<<<<____>>>>>>>>,,,,,,,,,,bbbbbbb,,,,,,,,,,}}}}}}}},}-}}}}}}}}}}::::::::
//
# STOCKHOLM 1.0

bac.H.chlorum         GAGGAAAGUCCGGGCUCGCACAUCCUGCGAUGGAUGUAGUGUUCGUGCCCGUUCGUAAUGGCGGGGCAGUCAGCUUUUUAGCAGAUUGACGGCGGGGAAAGCAUCCUACAGCCAACUUGGCCAUGGUGCAAGUACCCUGAAAGUGGAUAGAGACGAGUCGUCGGGGAAACUCGACGAGUGGAACGACUAAACCCCACGAGCGAGCAACUCAGUGUGUAGAGGCACCUGGCUGAGAGAAAUGAAUCAAUGCCGGGACGAUCGACAUAUGAUCGUAGAAAAAUGAUUGCCCCUUCUGUGGGAGGCUGGGAAGCCUAGAACCACAUUGGAACAGAAUCCGGCUUA
#=GR bac.H.chlorum SS :::::{{{-{{{{{{{{{{<<<<<<______>>>>>>,,,,,[[[[[<<<<<<______>>>>>><<<<<<<<<<____>>>>>>>>>->((,<<<----<<<<------<<<<___>>>>---->>>>----->>>,,,,,<<<<-----------<<<<<<<<____>>>>>>>>--------->>-->>))]]]]]}}}}},,,<<<________>>>,,,<<<<<<<________________>>>>>>><<<<<<<_____>>>>>>>,,,,,,,,,,,,,,,,<<<<<<<<<<<<<<<____>>>>-->>->>>>>>>>>,,,,,,,}}}}}}}}:
//
# STOCKHOLM 1.0

bac.CPB147         GAGGAAAGUCCGGGCUCCAUAGGGCAGGGUGCCAGGUAACGCCUGGGGGGUGUAACAACCUACGACCAGUGCAACAGAGAGCAAACCGCCGAUGGCCCUUUAUGGGAUCAGGUAAGGGUGAAAGGGUGCGGUAAGAGCGCACCGCGCGACUGGCAACAGUUCGUGGCACGGUAAACUCCACCCGGAGCAAGGCCAAAUAGGGGUUCACAUGGUACGGCCCGUACUGAACCCGGGUAGGCUGCUUGAGCCAGUGAGCGAUUGCUGGCCUAGAUGAAUGACUGUCCACGACAGAAUCCGG
#=GR bac.CPB147 SS :::::::::{{{{{[[[[---AAAA-[[[[[<<<<<_____>>>>><<<<<______>>>>->((---(((((,,,,,,,,,,,,<<<<<--<<<<<<_____>>>->>>>>>-->>,,,,,,,<<<<<<_______>>>>>><<<<<<<<<____>>>->>>>>->,,)))--))))]]]]]]]]],,,<<<<------<<<<-<----<<<<<_aaaa>>>>>>->>>>----->>>>,,,,,,<<<<<<<<____>>>>>>>>,,,,,,,,,,,,,,,,,,,,,,,,,,,}}}}}
//
# STOCKHOLM 1.0

bac.Prochlorococcus-TAK9803-2         CUGAGGAAAGUCCGGGCUCCCAUAUGGUCAGGCUUGCUGGGUAAUUCCCAGUGCGGGCAACCGUGAGGAUAGUGCCACAGAAACAUACCGCCUAAUACUUUAUGUAUGGCAAGGGUGCAAGGGUGUGGUAAGAGCGCACCAGCAACAUUGAGAAGUGUUGGCUAGGUAAACCCCGGCUGGGAGCAAGGCUUAGUAGAUUUAUGACCAUUGCACAAUCUGCUUUUAAGCGCCGCUUGAGACUGUGAAGUAAUUCCAGUUCUAGAUAGAUGAUUGCCCAUCUUAUUAAAGAUGAACAGAACCCGGCUUAC
#=GR bac.Prochlorococcus-TAK9803-2 SS :::::::{{{-{{{{{[[[[[---AAAAA-[[[-[[<<<<<_____>>>>><<<<<____>>>>->((---(((((,,,,,,,,,,,<<<<<--<<<<_____>>>>>>>-->>,,,,,,,<<<<<<_______>>>>>><<<<<<<<<____>>>>>>>->>,)))--))))]]]]]]]]]],,,<<<--<<<<<<-<<<_aaaaa___>>>-->>>>>>------->>>,,,,,,<<<<<-<<<____>>>>>>>>,,,,,,,,,,,,,,,,,<<<<<<____>>>>>>,,,,,,,}}}}}}}}::
//
# STOCKHOLM 1.0

bac.ESH212C         GAGGAAAGUCCGGGCUCCAUCGACAUACGGUGCCGGAUAACACCCGGCGGGGGCGACCCCAGGGAAAGUGCCACAGAGAACGAACCGCCUUCACUCCGUGAAGGUAAGGGUGAAAAGGUGCGGUAAGAGCGCACCGCGUUUCUAGCAAUAGAGACGGCAUGGCAAACCCCACCGGGAGCAAAACCGAAUAGGGACGGCACAGUGGAAAGUUCGCUCUCGGGCGAUAACUCCGCGGGGCGAUGUCAGGCCCGCUGUCCGGGUAGGUUGCUUGAGGCGCAAGGUAACUUGCGUCCCAGAGGAAUGGCCGUCACGUCUGCGUGGUGCGAACCAUUCAGGCCCUACAGAACCCGGCUUA
#=GR bac.ESH212C SS :::::{{{-{{{{{[[[[---AAAAA-[[[[[<<<<<_____>>>>><<<<<____>>>>->((---(((((,,,,,,,,,,,,<<<<<<<<<<___>>>>>>>>-->>,,,,,,,<<<<<<_______>>>>>><<<<<<<<<____>>>>>>>>->,,)))--))))]]]]]]]]],,,((((------(((((((,,,<<<<<--<<<<<____>>>>>------>>>>>,<<<<<_aaaaa>>>>>)))))))-----)))),,,,,,<<<<<<<<____>>>>>>>>,,,,,,,,,,,,,,,,,<<<<<<<<<<<<<____>>>>>>>>>>>->>,,,,,,}}}}}}}}:
//
# STOCKHOLM 1.0

eukarya.S.fibuligera         GAUCUCUGUCCUGUUCUGGUAUCCUACGGGAUAGUCCAGGACUAUUGGAUUUAAUUCCAAAUGCUCCUGAGAGCUCCAUAGAGCGGAAGCUCUGGACGAAGCCAUCAGAAAAAUCGCUUACUUGUGAAGUGAUGGGCCACUCUACUUCGGAGUGGCUCAAUGGAAGCGGCUUCGUGGACAGUUGGCUUAGGCCGCCCUCAGGGGCGGUUUGAGCUGUUAAGUGCAAUACACAGACAUUGUGCA
#=GR eukarya.S.fibuligera SS ::::::::::((((((,,,,,,,,,,,,,,,,,,,,,,,,,,,,,,,,,,,,,,,,,,,,,,<<<<____>>>>,,,,,<<<<<____>>>>>,,,<<<<<<<-----------------------------<<<<<<<<<<<_____>>>>>>>>>>>-------->>>>>>>,)))))):::<<<<<<<<<<<<<____>>>>>>>>>>>>>::::::::::::::::::::<<___>>::
//
# STOCKHOLM 1.0

bac.CPB7776         GAGGAAAGUCCGGGCAACAUAGAGCAGUGUACUUCCUAACGGGAAGGUAUCCCGCCUUUGGCGGGAUAACAGACAGUGCCACAGAAAACAAACUACCCAUUCCCGAUUUUAUCGGGAGGGGAAAAGGUGAAAAGGUGAGGUAAGAGCUCACCGGUUUGAUGGUGACAUCAGGCGCAUGGUAAACCUUACGCGUUGAAAGGUCAAAUAAGUCACGAUCAUUCACUUGGUUAGCGGCUCGUUAAUUAAGUUGAUUCGUCAGCUUAGUCGUGACGGGUAGACUGAUUGAACCUGAUUGCGAAGUCAGGGCUAGAUAAAUGAUAAGGGCCCUGCCUUUGGCAGGGAACAGAACCGGCUUAU
#=GR bac.CPB7776 SS :::::{{{-{{{{{[[[[---AAAA-[[[[[<<<<<_____>>>>><<<<<<<<<<___>>>>>>>>>->((---(((((,,,,,,,,,,,,<<<<<--<<<<<<<<___>>>>>>->>>>>-->>,,,,,,,<<<<<<_______>>>>>><<<<<<<<<____>>>>>>>>->,,)))--))))]]]]]]]]],,,((((------((((((<<<<______>>>><<<<_aaaa>>>><<<<<<<<<<____>>>>>>>>>>))))))-----)))),,,,,,<<<<<<<<____>>>>>>>>,,,,,,,,,,,,,,,,,<<<<<<<<___>>>>>>>>,,,,,,}}}}}}}}:
//
# STOCKHOLM 1.0

bac.T.maritima         GGAGAGGAGCAGGCGGUCGCGGGGGCGCACACCUGCGCUUCCCGAGGAAAGUCCGGACUCUGGAGCGGGGUGCCGGGUAACGCCCGGGAGGGGUGACCCUCGGACAGGGCCAUAGAGAAGAAGACCGCCCGUUGAGGGCAAGGGUGGAACGGUGGGGUAAGAGCCCACCAGCGUCGGGGCAACCCGGCGGCUUGGCAACCCCCACCUGGAGCAAGGCCAAGCAGGGGGUUGGGUCGCUCCCCCUAUUCCCCCGGGUUGGCCGCUUGAGGUGUGCGGUAACGCACACCCCAGAUUGAUGACCGCCCACGACAGAAUCCGGCUUAUGCUCCUCUCCCGUG
#=GR bac.T.maritima SS {{{{{{{{{{{BBBBBBB,<<<<<<<<<<____>>>>>->>>>>,,,,{{{-{{{{{[[[[-AAAA-[[[[[<<<<<_____>>>>><<<<<____>>>>>((---(((((,,,,,,,,,,,,,<<<<<<_____>>>>-->>,,,,,,,<<<<<<_______>>>>>><<<<<<<<<____>>>>>>>->>,)))--))))]]]]]]]]],,,<<<<-----<<<<<-<<<<<_aaaa_>>>>>-->>>>>----->>>>,,,,,,<<<<<<<<____>>>>>>>>,,,,,,,,,,bbbbbbb,,,,,,,,,,}}}}}}}},}}}}}}}}}}}::::
//
# STOCKHOLM 1.0

M.fervidus         GAGGAAAGUCCAGCCAUCACCCUAAACCCCGGUGCCGCAAGGCAUCGGCCGAGAGGCCGGACCCUGGCGCAGAAACGACACGUCUCCCGAUGGAUGAUAAUGAGGCCCCAAUUAAAGGGGUUGAUUGACAUCGGGAGGAUCGGUGAAACGGCCAAUCCGGGGGAUGCAAGGGUGAAAAUCUGCCAAUGAUAUGAGGCAGAGAUUGCCCGCUUAGAUGAAUGCUGCCUAAACAGAAGGUGGCUUA
#=GR M.fervidus SS :::::[[[-[[[[[((((--------(((((<<<<<____>>>>><<<<<____>>>>><<---<<<<------------<<<<<<<<<<<<------------<<<<<_______>>>>>------->>>>>>>>>>-->>-------->>>>->>))))))))),,,<<<<-----<<<<<<--<______>>>>>>>---->>>>,,,,,,,,,,,,,,,,,,,,,,,,,,,]]]]]]]]:
//
# STOCKHOLM 1.0

bac.F.yabuuchiae         GAGGAAAGUCCGGACAACACAGAGCAACUCACUUCCUAACGGGAAGGCUCCGUUCAGGCGGAGACAGCAAGUGCCACAGAAAAUAUACCGCCUUGUCUUUGAUGAGGUAAGGGUGAAAACGUGAGGUAAGAGCUCACGGUAUUGCAUGGCGACAUGGAUUACGGUAAACCUUGAGUGUUGAAAGACCAAAUAGGUUACGAAACUCGAAGGCUGCUCGUCUUCUUUUACUUCGGUAAGAUUCGUAAUGGGUAGGUUGAUGGAGUCUGUCAGCAAUGGCAGAUCUAGAUAAAUGAUAGAAAACCGAUUUUUCGGUGUACAGAACCCGGCUUA
#=GR bac.F.yabuuchiae SS :::::{{{-{{{{{[[[[---AAAA-[[[[[<<<<<_____>>>>><<<<<<<____>>>>>>->((---(((((,,,,,,,,,,,,<<<<<<<<<<___>>>>>>>>-->>,,,,,,,<<<<<<_______>>>>>><<<<<<<<<<____>>>>>>>>>>)))--))))]]]]]]]]],,,((((------((((((((,,,,<<<<<<_aaaa>>>>>><<<<<<____>>>>>>))))))))-----)))),,,,,,<<<<<<<<____>>>>>>>>,,,,,,,,,,,,,,,,,<<<<<<____>>>>>->,,,,,,}}}}}}}}:
//
# STOCKHOLM 1.0

bac.CPA59         GAGGAAAGUCCGGGCUCCACAGAGCAGAACGCCGGGUAACACCCGGUGGGGGAAACCCCGAGGAAAGUGCCACAGAAAACAGACCGCCUUCGCCGCGCGAGCGGCGCGGGUAAGGGUGAAACGGUGGGGUAAGAGCCCACCGCGCAGACGGUAACGGAUGCGGCACGGCAAACCCCGUUCGGAGCAAGGCCAUGUAUAGGAACGUUCGAGGGCUGCUCGCCCGAGUUCCAGGGUAGGCCGCUCGAGGCGCACGGUAACGGGCGUCCCAGAUGAAUGAUCGCCAAGUGUCCCCGGACACUCACAGAACCCGGCUUAU
#=GR bac.CPA59 SS :::::{{{-{{{{{[[[[---AAAA-[[[[[<<<<<_____>>>>><<<<<____>>>>->((---(((((,,,,,,,,,,,,<<<<<<<<<<<<<____>>>>>>>>>>>-->>,,,,,,,<<<<<<_______>>>>>><<<<<<<<<____>>>>>>>>->,,)))--))))]]]]]]]]],,,<<<<------<<<<<<----<<<<<<_aaaa>>>>>>>>>>>>----->>>>,,,,,,<<<<<<<<____>>>>>>>>,,,,,,,,,,,,,,,,,<<<<<<<____>>>>>>>,,,,,,}}}}}}}}::
//
# STOCKHOLM 1.0

bac.SMB-A5         GAGGAAAGUCCGGGCUCCAGAGGGCAGGGUGCCAGGUAACACCUGGGGGGCGCGAGCCUACGGAAAGUGCAGCAGAAAGUAUACCGCCCAAAAAUGGGGUGCUGCCCCAUUUGAGCGCCAUUCGUGGCUGGGUAAGGGUGAAACGGUGCGGUAAGAGCGCACCGCGCGGCUGGUAACAGGCGUGGCGAUGGUAAACCCCACUCGGAGCAAGACCAAAUAGGAAUCCGUCAGCUGUGGCCCGCAGCGGAUUCGGGUAGGUCGCUACAGGCAGGUGGUGACACCUGUCGCAGAUG
#=GR bac.SMB-A5 SS ::::::::::::::{{{{---AAAA-{{{{{<<<<<_____>>>>><<<<<____>>>>->[[---[[[[[,,,,,,,,,,,,(((((((,<<<<<<<<<___>>>>>>>>>,,,,<<<<____>>>>)))))--)),,,,,,,<<<<<<_______>>>>>><<<<<<<<<____>>>>>>>>->,,,]]]--]]]]}}}}}}}}}:::<<<<------<<<<<<----<<<<<_aaaa>>>>>>>>>>>----->>>>::::::<<<<<<<<____>>>>>>>>:::::::
//
# STOCKHOLM 1.0

bac.Calothrix-PCC7601         AAGGAGAGAGUAGGCGUAGGCGGUUGCAGAUCAGUCACAAAAACUGAAUUUGAGGAAAGUCCGGGCUCCCGAAAGACCAAACUUGCUGGAUAACGUCCAGUGCGAGCGAUCGUGAGGAUAGUGCCACAGAAAGAUACCGCCAAUUAGUCAUUAGUCAUUUGUCAUUAGUCAUUUGGAAAAACACAAAGGACAAAGGACAAAGAACAAAUGACCAAAUUGGUAAGGGUGCAAAGGUGCGGUAAGAGCGCACCAGCAACGUCGAGAGGCGUUGGCUCGGUAAACCCCGGUUGGGAGCAAGGCGAAAGGAACUAUGGUUGGUCUUUUACCAGUUCCGCUAAAACAGAGCCGCUAGAGGCGUUUGGUAACAAACGUCCCAGAUAGAUAACCGCCCUCAUGUAGAGAAGUUACUUGUAACAUUUCUACAUUCGAGAACAGAACCCGGCUUACUACCAACUCUUUCCCUUUUU
#=GR bac.Calothrix-PCC7601 SS :::::{{{{{{{{{--{{{{{{{{{,<<<<<<<<<<_____>>>>>->>>>>,,,,BBB,BBBBBAAAAA,{{{{{{{,[[[-[[<<<<<_____>>>>><<<<<____>>>>->((---(((((,,,,,,,,,,,<<<<<<<<<<<<<<<<<<<<<<<<<<<<<<<<<<<<<<<<<____>>>>>>>>>>>>>>>>>>>>>>>>>>>>>>>>>>->>>>>-->>,,,,,,,<<<<<<_______>>>>>><<<<<<<<<____>>>>>>>->>,)))--))))]]]]]aaaaa,,,<<<-----<<<<<--<<<_>>>>>>>->>>>}}}}------------}}},,,,,,<<<<<<<<____>>>>>>>>,,,,,,,,,,}}}}}}}<<<<<<<<<<<<<<<<<____>>>>>>>>>>>>>>-->>>,,,,,,,bbbbbbbb,}-}}}}}}}}}}:::::::::
//
# STOCKHOLM 1.0

plastid.N.olivacea-chloroplast         CUCAAGCAAAGCGAUUGCAGAGCAACUAGAAGAUGCUCUGAGGAAAGUCCGGGCUCCCUAACUAUUCCAGCUGCUGGAUAAUUUCCAGUGUGAUAUAAUCACGAGGAAAGUGCCACAGAAAGAAACCAAUCAAAUCUCCAUCGAAUGGCUCACAAGCUCUAGGAGAUCUUGGAUUGGGUGCAAAUGUAUUCUUGACGUGAGUUAAGCGUCUGGUAUACCCCAGUCGGGAGCAAGAUGAGGUUAGUUUAUAGAGAAUAGACCAUAGACUAAUCUAUUCCAUUGCUCGAGAGGGUUCAUACAGAACUCUCCAAUCAGAUAAUCUCCACACCUCUCAGGACCAAGCUAGAAACCAGUUUGAGCCUCUCGAGAUUUGUACCGAACCCGGCUUAUUUCUUGAG
#=GR plastid.N.olivacea-chloroplast SS :{{{{{-{{{{{{{{{,<<<<<<<<<<___>>>>>>>>>>,,,,,BB,BBBBBAAAAA,,,{{{{{{,[[[[[<<<<<_____>>>>><<<<<<___>>>>>->((---(((((,,,,,,,,,,,<<<<<<<<<<<<<<-------<<<<____>>>>--->>>>>>->>->>>>>>,,,,,,,,<-<<<<<<<<<____>>>>>>>>>>,)))--))))]]]]]aaaaa,,,<<<<<<<<<<<<<<<<___>>>>>>--->>>>>>>>>>}}----}}}},,,,,,<<<<<<<<_____>>>>>>>>,,,,,,,,,}}}}}},<<<--<<<<<<<--<<<<<<_______>>>>>>-->>>--->>>>-->>>,,,,,,,bbbbbbb,,}}}}}}}}
//
# STOCKHOLM 1.0

bac.C.testosteroni         GAGGAAAGUCCGGGCUGCAUAGGGCGGCGUAGCAGCUAACAGCUGUCCACCGUGAGGUGAGGAUCAGAGCAACAGAGACGAGUCUGGCAGGAGUGCCGCAAGGCAGACCAACCAGGGUGAAACGGGCAAUCUCUACGCGCAGCAAUACCAAGUAGGCACACGUUGACGGGGCCCCCGGAGUGUGCGGGUAGGUAGCACCGAGCCAUCAGGCGACUGAUGGCCAAGAUUAAUGGCGGUCACAUGGCGGGCAACCGUUGUGCACAGAAUCCGGCUUA
#=GR bac.C.testosteroni SS :::::[[[-[[[[[((((---AAAA-(((((<<<<<_____>>>>><<<<<____>>>>-><<---<<<<<-----------<<<<<<<<<<<<<<<____>>>>>>>>>>>>>>>-------->>>-->>>>))))))))),,,<<<<------<<<<<<---<<<<<_aaaa>>>>>>>>>>>----->>>>,,,,,,,<<<<<<<<____>>>>>>>>,,,,,,,,,,,,,,,,,<<<<<<<<<____>>>>>>>>>,,,,,,]]]]]]]]:
//
# STOCKHOLM 1.0

bac.P.marinus         GAAAGCAGGAGAGGUGAUCGCAAUCGAGAUUUAUCGCGUUUCCGCAAUAAACUCUCGGUUGAGGAAAGUCCGGGCUCCCAGAUGGUCCAACUUGCUGGGUAACUCCCAGUGCGGGUGACCGUGAGGAUAGUGCCACAGAAACACACCGCCGAUGUCUCAUAGAGCACAGGCAAGGGUGCAAAGGUGCGGUAAGAGCGCACCAGCAGUAUCGAGAGGUACUGGCUUGGUAAACCCCGGUUGGGUGCAAGGCAAAGGUUUUAGGAUGACCAUUUUGCCUAUUUCCUAUUUAAAGCCGCUCGAGGCUGUUGGAGACAACAGUCCCAGAUAGAUGAUCACCCACUAACCAAUUUUGGAUAGUGAACAGAACCCGGCUUACUUCCUGCUUUC
#=GR bac.P.marinus SS {{{{{{{{{-{{{{{{{{{,<<<<<<<<<<<<<<<<<<____>>>>>>>>>->>>>>>>>>,,,,BBB,BBBBB[[[[[---AAAAA-[[[-[[<<<<<_____>>>>><<<<<____>>>>->((---(((((,,,,,,,,,,,<<<<<<<<<<-<<___>>>>>>>>>>-->>,,,,,,,<<<<<<_______>>>>>><<<<<<<<<____>>>>>>>->>,)))--))))]]]]]]]]]],,,<<<---<<<<<--<<__aaaaa______>>--->>>>>------>>>,,,,,,<<<<<<<<____>>>>>>>>,,,,,,,,,,}}}}}}}<<<<<<<<<____>>>>>>>>>,,,,,,,bbbbbbbb,}-}}}}}}}}}}
//
# STOCKHOLM 1.0

bac.ESH183A         GAGGAAAGUCCGGGCACCACAGGGCUGGUCGCUGGGUAAUGCCCAGUGCGCGUGAGCGUGAGGAUAGUGCCACAGAAAUGAAAACCGCCGGCUUGUCCGGUAAGGGUGCAACGGUGCGGUAAAAGCGUCACCAGCGGAGUCGAGAGGCUCCGGCUAGGUAAACCCCACUAAAGGUGCAAGGCGAAGGUAUAUCACGAGAAAACGGUGGCCCGCCGCCUCGAGAUGCCGAUGCUGCUAGAGGGUUUGGGUAACCAAAUUCCAAGAUAGAUGACGAUUUAAACAGAACCCGGCUUA
#=GR bac.ESH183A SS :::::{{{-{{{{{[[[[---AAAA-[[[-[<<<<<_____>>>>><<<<<____>>>>->((---(((((,,,,,,,,,,,,,<<<<<<<_____>>>>>-->>,,,,,,,<<<<<<_______>>->>>><<<<<<<<<____>>>>>>>->>,)))--))))]]]]---]]]],,,<<<<-------<<<<<<<<----<<<<_aaaa>>>>->>>>>>>>---->->>>,,,,,,<<<<<<<<____>>>>>>>>,,,,,,,,,,,,,,,,,,,,,,,,,,}}}}}}}}:
//
# STOCKHOLM 1.0

bac.LGA8         GAGGAAAGUCCGGGCUCCACAGGACAGAGUGGUCGCUAACGGCGACCGGCCGCAAGGCUCGGGAAAGUGCAACAGAAAGACACCGCCUCCGCGAGCCCGUCUCGCGGCGGUAAGGGUGAAAUGGUGCGGUAAGAGCGCACCAGCGGCGGGGUGACUCGCCGGCUCGGCAAACCCCACUCGGAGCAAGACCAAGCAGAGAGGAGCUGCCUGCCACAAGGCGGCGGCACGGUUCGGUCCGGACCGUCGUUACUCUCGGGUAGGUCGCUGGAGGCGGCGAGCAAUCGCCGUCCUAGAGAAAUGACCAUCGCCGCCCCAGGGGCUGGCACAGAACCCGGCUUA
#=GR bac.LGA8 SS :::::{{{-{{{{{[[[[---AAAA-[[[[[<<<<<_____>>>>><<<<<____>>>>->((---(((((,,,,,,,,,,,<<<<<<<<<<<<<_____>>>>>>>>>>>-->>,,,,,,,<<<<<<_______>>>>>><<<<<<<<<____>>>>>>>->>,)))--))))]]]]]]]]],,,((((-----(((((,,<<<<<-<<<<____>>>>>>>>><<<<<<<_aaaa>>>>>>>,,,,,)))))-----)))),,,,,,<<<<<<<<____>>>>>>>>,,,,,,,,,,,,,,,,,<<<<<<<___>>>>->>>,,,,,,}}}}}}}}:
//
# STOCKHOLM 1.0

eukarya.Z.bailii         GAACACUGUGGGACACUAUGCCGACCCGCUGACUUUCUCGGUCAACGGGCCGUUUCCGUGAGGAAAGUCUGGGGAACUAGGCUUGCAGCUGCUGUCACAAGAAAUCAACGCUCACAGUAGCGGAUGGGAAGACAGCAGAGUUCCAUUUAGCUUGAACACAACGUUGAUUGUUUAAGGCUUGUUGAGUGCAAUCGUAGGACAAGAA
#=GR eukarya.Z.bailii SS ::::::::((((((,,,,,,,,,,,,,,,,,,,,,,,,,,,,,,,,,,,,,,<<<<<____>>>>><<<<<<____>>>>>>,,,,,,,<<<<<<<-----------<<<<<______>>>>>------->>>>>>>,,)))))):::<<<<<<<<<<__________>>>>>>>->>>::::::::::::::::::::::::::
//
# STOCKHOLM 1.0

bac.P.acanthamoebae         GAGGAAAGUCCGGACUUUAUAGGAGAGGAUGCCAGUGAAAGACUGGGGGCCGCAAGGCUACGGAAAGUGCCACAGAAAACAAACCGCUAACAAGCUAUGCUUGUUAGAUAGGGUGAAAUGCCUGCUUUAGGAGCAUGGCCUUAUCUAGAGAAAUUUAGAAAGUGGUAAACCCCAUCCAAAGCAAGACGGAAAUAAAGCGAUACAGUUCUCCGCUGUGCUUUAGAAAAGUCGCUUGAGGGUUUCGGUGACGGCGCCCCUAGAGGAAUGAUUGCUCGUCUGCUUUGCAGACCGACAGAACCCGGCUUA
#=GR bac.P.acanthamoebae SS :::::{{{-{{{{{[[[[---AAAA-[[[[[<<<<<_____>>>>><<<<<____>>>>->((---(((((,,,,,,,,,,,,<<<<<<<<<<<<___>>>>>>>>>>-->>,,,,,,,<<<<<<_______>>>>>><<<<<<<<<____>>>>>>>>-->,)))--))))]]]]]]]]],,,<<<-----<<<<<---<<<<<<_aaaa>>>>>>>>>>>----->>>,,,,,,<<<<<<<<____>>>>>>>>,,,,,,,,,,,,,,,,,<<<<<<____>>>>>>,,,,,,,,}}}}}}}}:
//
# STOCKHOLM 1.0

bac.B.megaterium         UGAAAUAACGUUCAGGUAAUCGCUGCAUCAUUUGAUGUAGAGGAAAGUCCAUGCUCGCACGGUGCUGAGAUGCCCGUAGUGUUCGUGCCUAGUGAAAAAAUAAGCUAGGGCAGCUUGGCUUAUAGCUUAGCUGACGGCGGGAAAAACCACCUAAGUCUUUGGAUAUGGUCGAGUAUCCUGAAAGUGCCACAGUGACGAAGCUUUGCUGGAAACAGCAAAGGUGGAACGCGGUAAACCCCACGAGCGAGAAACCCAAACAAUGGUAGGGGAACUGUCUCAAAGGAAUCUAACGGAGAGACGGACGGUUACAUGCGUAAUCGUAGAUAGAUGAUUACCGCCUGAGUACGAGAUUAAAAUCGUUUGCAGUACAAAGGUACAAAACAUGGCUUUACGAACGUUGUUGAAACA
#=GR bac.B.megaterium SS :::{{{{{{{{{{{{{{{{{{,<<<<<<<____>>>>>>>,,,,AAA,AAAAA{{{{{<<<<-<<______>>>>>>,,,,,[[[[[<<<<<<__________>>>>>><<<<<<<<<<<___>>>>>>>>>>->((,<<<-------<<<---<<<____>>>-->>>------>>>,,,,,<<<<<------------<<<<<<<<____>>>>>>>>--------->>>-->>))]]]]]}}}}},,,<<<___________>>>,,,<<<<<<<________________>>>>>>><<<<<<<<____>>>>>>>>,,,,,,,,}}}}}}},<<<<<<<<<<<<<<____>>>>>----->>>>>>>>>,,,,,,,aaaaaaaa,}-}}}}}}}}}}::::::
//
# STOCKHOLM 1.0

bac.A.erythreum         CACAGAGCACGGUGGUGGCCAACAGCCACCCACGGCGACGUGCGGGACAGUGCCACAGAGAACAGACCGCCAGCGGCCCCGCGGCCUUCGGGCCACGGGGUGCGGGCAAGGGUGAAACGGUGAGGUAAGAGCUCACCAGCGACGUCGGCGACGGCGUCGGCUCGGUAAACCCCACCGGGAGCAAGACCAAGAGGGCGCUCCGGCGCCUGCGCUGACGGGCUGCUCGUCCGACGUCAGCGGGUAGGUCGCUCGAGGCACGCAGCAAUGCGUGACCCAGAUGGAUGGUCGCCCCCCAGCCCUCGGGCCGGGG
#=GR bac.A.erythreum SS [---AAAA-[[[[[<<<<<_____>>>>><<<<<____>>>>->((---(((((,,,,,,,,,,,,<<<<<--<<<<<<<<<<<<<____>>>>>>>>>>>->>>>>-->>,,,,,,,<<<<<<_______>>>>>><<<<<<<<<<____>>>>>>>>->>,)))--))))]]]]]]::::::((((,,,,<<<<<<____>>>>>>,,<<<<<<<<<<_aaaa>>>>>--->>>>>,,,,,))))::::::<<<<<<<<____>>>>>>>>:::::::::::::::::<<<<<<<<____>>>>>>>>
//
# STOCKHOLM 1.0

eukarya.S.pombe         CAUGCUGGACGUACGGGCGAACGCCGCACUUCCUCAAAUUCAAACGCGUUGAAAAGCGCACAGCUCGUUGAGGGGGUAAGGUCGGAGAAACAUCUUCGUUGCGUGCUCGUGAGGAGCGAAGAACGAACGUUCUGCCGAAUGUACCAGAAAUUCAAUCAGUAUGGCCUCGUUUGUCGUACCUGAUUUUGAAACGCAUUCGAGAAGAUUUAUUUUAGUGCAAUGUGUGGCACCUGUUUGUCAGGUAACUCGAUUCCGACUAAUCUUGUCUGUAUGUCUGGUGUGGU
#=GR eukarya.S.pombe SS :::::::{{{{{{{{{{{{{,,[[[[[[[,<<<<<----------<<<<_____>->>>---------->>>>>,,,,AAA,AAAAA,,,,,(((((,,,,,<<<<<<_____>>>>>><<<<<____>>>>>,,<<<<<<<------------<<<<<<<<<<<_______>>>>>>>->>>>-------->>>>>>>,))))),,,,,,,,,,,,,,,,]]]]]]]<<<<<_____>>>>>,,,,,,,aaaaaaaa,,}}}}}}}}}}}}}:::::::::::
//
# STOCKHOLM 1.0

bac.ESH7-16         GAGGAAAGUCCGGGCUACAUAGGGCAGCGUGCCAGCUAACGGCUGGGCAGGGUAACUUGACGACCAGUGCAGCAGAGAGUAGACCGCCUUUGGCUUAUAUGAGUAUCGCAAGAUAUUCAUGUCAUCGGUAAGGGUGAAAGGGUGCGGUAAGAGCGCACCGCGUGGCUGGCAACAGUUCACGGCAUGGUAAACUCCACGCGUAGCAAGACCAAAUAGGCAUCGGCAUGGCGCGGCCCGCGUUCGAUGCGGGUAGGUUGCUUGAGCGUACGAGCGAUUGUGCGCCUAGAGGAAUGAUUGUCCACGACAGAAUCCGGCUUA
#=GR bac.ESH7-16 SS :::::{{{-{{{{{[[[[---AAAA-[[[[[<<<<<_____>>>>><<<<<____>>>>->((---(((((,,,,,,,,,,,,<<<<<---<<<--<<<<<<<<<<<____>>>>>>>>>>>->>>>>>-->>,,,,,,,<<<<<<_______>>>>>><<<<<<<<<____>>>->>>>>->,,)))--))))]]]]]]]]],,,<<<<------<<<<<<----<<<<<_aaaa>>>>>>>>>>>----->>>>,,,,,,<<<<<<<<____>>>>>>>>,,,,,,,,,,,,,,,,,,,,,,,,,,,}}}}}}}}:
//
# STOCKHOLM 1.0

bac.LGB5         GAGGAAAGUCCGGGCUCCACAGGGCAAGAUGGUUGCUAGCGGCAACUGUCCCGCUAGUCGGGAUAAGGAAAGUGCCACAGAAAAGAAAACCCCCGCGUCUUGUGCGCGGGAGAGCUGAAACGGUGGUGUAAGAGACCACCAGCUUCGUCGUGAGGCGAAGGCUUGGUAAACCCCAUCUGGAGCAAGGCCGAAUAGGGGAGGGAUAAAGCUGCCCGCCUACCUCCCGGGUGUCGCCGCUAAAGCCCCACGGCAACGUGGGCGCGUAGAUAGAUGAUCACUCUCGACAGAACCCGGCUUA
#=GR bac.LGB5 SS :::::{{{-{{{{{[[[[---AAAA-[[[[[<<<<<_____>>>>><<<<<<<_____>>>>>>->((---(((((,,,,,,,,,,,,,<<<<<<<<<_____>>>>>>>-->>,,,,,,,<<<<<<_______>>>>>><<<<<<<<<____>>>>>>>->>,)))--))))]]]]]]]]],,,<<<<------<<<<<<------<<_aaaa>>--->>>>>>------>>>>,,,,,,<<<<<<<<____>>>>>>->>,,,,,,,,,,,,,,,,,,,,,,,,,,,}}}}}}}}:
//
# STOCKHOLM 1.0

bac.L.japonicus-IFO12422         CGCAGAGCAAGGUGGUGGGCAACACCCACCCGGGGCAACCCGCGGGAAAGUGCCACAGAGAACAGACCGCCGCUCUCUCCGUUCAUUCGGGAAGAGGGGUAAGGGUGAAACGGUGGUGUAAGAGACCACCAGCGUGCCGGGUGACCGGGGCGGCUAGGUAAACCCCACCUGGAGCAAGAUCAAGAAGCCGUUCCUCUUCGGAGGAACGGUGCGCACACGUUCGAGGGCUGCUCGCCCGAGUGUGCGGGUAGAUCGCCCGAGGCUGUCGGCAACGGCAGCCCUAGAUGGAUGGUCGCCAACCGGGGCCACGCAAGAAACCCCGGCGA
#=GR bac.L.japonicus-IFO12422 SS [---AAAA-[[[[[<<<<<_____>>>>><<<<<____>>>>->((---(((((,,,,,,,,,,,,<<<<<-<<<<<<<_________>>>->>>>->>>-->>,,,,,,,<<<<<<_______>>>>>><<<<<<<<<<____>>>>>>>>->>,)))--))))]]]]]]::::::((((,,,,,<<<<<<<<<<____>>>>>>>>>>,,<<<<<<----<<<<<<_aaaa>>>>>>>>>>>>,,,,,))))::::::<<<<<<<<____>>>>>>>>:::::::::::::::::<<<<<<<<<<<<____>>>>>>>>>>>>:
//
# STOCKHOLM 1.0

bac.H.influenza         CGAGUUGGUUAGACAAUCGCUGGUUUAUUGAAGCCCUUAACCGUAUUUAUACGACCUAGUGGGACAAGUAAACGAGAGGAAAGUCCGAGCUACACAGGGCAGAGUGCCGGAUAACGUCCGGGCGGCGUGAGCCGACGACCAGUGCAACAGAGAGCAGACCGCCGUGUAAACGGUAAGGGUGAAAGGGUGCGGUAAGAGCGCACCGUGCCGUUGGUAACAACGUGCAGCAGGGUAAACUCCACUCGUAGCAAGACCAAAUAGGAACUCAAUGGGUGGCCCGUCCAGAGUUCGGGUAGGUUGCUUGAGCGGCAGAGUAAUUUGUCGCCUAGAGGAAUGAUUGUCCACGACAGAACUCGGCUUAUCGACCAACUCAAAAC
#=GR bac.H.influenza SS {{{{{{{{{{{BBBBBBB,<<<<<<<<<<<<<-<<<<<<-<<<<______>>>>>>>>>->>>>->->>>>>>>>>,,,,{{{-{{{{{[[[[---AAAA-[[[[[<<<<<_____>>>>><<<<<____>>>>->((---(((((,,,,,,,,,,,,<<<<<<<____>>>>>-->>,,,,,,,<<<<<<_______>>>>>><<<<<<<<<____>>>->>>>>->,,)))--))))]]]]]]]]],,,<<<<------<<<<<<--<<<<<_aaaa>>>>>>>>>>>----->>>>,,,,,,<<<<<<<<____>>>>>>>>,,,,,,,,,,bbbbbbb,,,,,,,,,,}}}}}}}},}-}}}}}}}}}}::::
//
# STOCKHOLM 1.0

M.jannaschii         AGGGGGCUGGUGACUUUCCCCUCUUUAAGAGGGGAGGAAGUUCCGCCCACCCCAUUUAUGGGCAGCGUCCCCUGAGAAGGGGCGGGAGAUGCAGCAGAAACGACACGGCUCCGGAAGAGAUGACGAUGAUAGUGAAAGUUGAGGACUUCCGGAGAACCGGUGAAACGGGCAUCUCCCCUGCCCGGGGUGCAAGCCGGUUUCGGCGCUUAGCCGAAUGUCACCGAAAUUACAGAAGGCGGGCUAUAGCCCCCA
#=GR M.jannaschii SS {{{{{{{{AAAAAA,,,<<<<<<<___>>>>>>>,,,,[[[-[[[[[(((((------(((((((,<-<<<<<____>>>>>><<<<<<<<<<------------<<<<<<<<<<<<--------------<<____>>------>>>>>>>>>-->>>-------->>>>>>>>>>)))))))))))),,,<<<<____>>>>,,,,,,,,,,,,aaaaaa,,,,,,,,,,,,]]]]]]]],,}}}}}}}}
//
# STOCKHOLM 1.0

bac.P.gingivalis         CAGCAGAUCGGUCUGUCGCUCACUCUUUCGAGAGUGGGAGGAACGUCCGGGCAACGCAGAGCACCAUCCUUCCUAACAGGAAGUUACUCGUGAGGGUAAAGGAGCGUAGAAGAGAAUGACCGCCAUUUUCCAUGAGUUGUCUGUGCUUCGGUACGGACUACGUGGAGGGUAAGGGUGAGAAGGUGGGGUAAGAGCCUACCGGAUGCAGCGGUGACGCUGCAUGCCGUACGUCUGAUGGGUUGUAAGAUCAUGUAUACCGGCGCAUGUAGGGUGGCUCGCCCGAUGCCGGGGGGUAGAUCGCUGGAGCCAUGCGGUGACGCACGGCCAAGAUAAAUGACAGACGCUCUGGCUACGUGUGGCCGUGAGUACAGAACCCGGCUUACAGAUCUGCUGCUUUU
#=GR bac.P.gingivalis SS {{{{{{{{{{{{{{{{{,<<<<<<<<____>>>>>>>>,,,,BBB,BBBBB[[[[---AAAA-[[[[[<<<<<_____>>>>><<<<<<____>>>>>>((--(((((,,,,,,,,,,,<<<<<---<<<<<<<--<<<<<<<__________>>>>>>>>>>>>>>>>>-->>,,,,,,,<<<<<<_______>>>>>><<<<<<<<<<____>>>>>>>>->>,)))))))]]]]]]]]],,,<<<<-------<<<<<<------<<<<_aaaa>>>>-->>>>>>------>>>>,,,,,,<<<<<<<<____>>>>>>>>,,,,,,,,,,}}}}}}}<<<<<<<<<<____>>>>>>->>>>,,,,,,bbbbbbbb,}-}}}}}}}}}:::::
//
# STOCKHOLM 1.0

eukarya.A.obstetricans         CGGAAGGAAGCUCACUGUAGAGGUCAUGUACGGAGUGCGUCACAACUGUGAUGUCACUCCAUUAAUUCCUCCGGGAAGGUCUGAGACAGGAGCCAUUAGCUGCCCUCACAGGGCGUCACCUGAGUGGGUGAGUGAGUCCCCAGCAACCCCACGCUGGAGUGGACCGGCUCGACACGUGGAGUGGGCUCUGCAGGAGAGGCGGGGUGGACUGCAGUGAGAGGGUGGAGUUACAGAUUGACACUCCCACCCAACUCAGUGAGGCUCCGCCCAGCUGAUGCCGCCCCCUCCCCGGGCCUUGGAAGUGGCUCACGGCUGGCUGUGUUAGUCCAAUGGCUGAGGUGGAGCAGCUGCACGGGAUGUGUGCGCGCCCCAUAACCCAAUUCAGACCACUCUCCGGAAUUCCG
#=GR eukarya.A.obstetricans SS {{{{{{{,,,[[[[,<<--<<<<---------<<<<<<<<<<______>>>>>->>>>>-------->>>>>>,,,AAA,AAAAA,,,,,((((,,,,,,<<<<<_____>>>>><<<<<<____>>>>>><<<<<<<-----------<<<_____________________________________________________________________________________________________________________________________________>>>------->>>>>>>)))),,,,,,,,,,,,,,,,,,,,]]]]<<<<<<<<-<<<<<<<___>>>>->>>>>>>>>>>,,,,,,,,aaaaaaaa,,,,}}}}}}}::::
//
# STOCKHOLM 1.0

bac.ESH167E         GAGGAAAGUCCGGGCAGUACAGAGCAACCCACCGGUGAACAGCCGGCCACCAAUUGGUGAGAGAAAGUGCCACAGAAAAUAACUGUCUUGCCUAAGGCGAGAUGAGGGUGAAAAUGUGAGGUAAGAGCUCACGGUUGUUAUCGGUAACGGUAGCAACGGGUAAACCUUGGGUGCUGCAAUGCCACAUAUAGAGCCGUUUUGAGAGCUGCUCGUUCAAGGCUCAGGGUAGGCAGCAACAGGUAAACAGUAAUGUUUAUCGCAGAUAAAUGAUAGUGUAGAAACAGAACCCGGCUUA
#=GR bac.ESH167E SS :::::{{{-{{{{{[[[[---AAAA-[[[[[<<<<<_____>>>>><<<<<____>>>>->((---(((((,,,,,,,,,,,<<<<<<<<<<___>>>>>>>>-->>,,,,,,,<<<<<<_______>>>>>><<<<<<<<<<____>>>>>>>>>>,)))--))))]]]]]]]]],,,<<<<------<<<<<<-----<<<<<<_aaaa>>>>>>>>>>>>----->>>>,,,,,,<<<<<<<<____>>>>>>>>,,,,,,,,,,,,,,,,,,,,,,,,,,,,}}}}}}}}:
//
# STOCKHOLM 1.0

bac.CPB72         GAGGAAAGUCCGGGCUCCACAGGAUGCCGUGGUGGAUAACGUCCACCGACCGCAAGGUUCGGGAAAGUGCAACAGAGAACAGACCGCCGAUCGCUGCGGGGCAACUCGCGGCGAGGUAAGGGUGAAACGGUGAGGUAAGAGCUCACCAGCGGGUCGGGCGACCGACUCGGCUCGGCAAACCCCACGGGGAGCAAGGCCAAGCAGAGAGGAGACUUCGGGCGGCUUCGGUCACUCGGCGUCGCGGGGCGAUUCGUUCCGUUAUCACUCUCGGGUAGGCUGCCAGAGGCGGCGGGCAACCGUCGUCCUAGAGAAAUGAUCGUCGCGACGGCGCAGGCCGUCGGACAGAACCCGGCUUAC
#=GR bac.CPB72 SS :::::{{{-{{{{{[[[[---AAAA-[[[[[<<<<<_____>>>>><<<<<____>>>>->((---(((((,,,,,,,,,,,,<<<<<--<<<<<<<<<<____>>>>>>>>>>>>>-->>,,,,,,,<<<<<<_______>>>>>><<<<<<<<<<____>>>>>>>>->>,)))--))))]]]]]]]]],,,((((-----(((((,,<<<<<<<<<<<<<____>>>>>>>>>>>>>,<<<<<<_aaaa>>>>>>,,,,,,)))))-----)))),,,,,,<<<<<<<<____>>>>>>>>,,,,,,,,,,,,,,,,,<<<<<<<<____>>>>>>>>,,,,,,}}}}}}}}::
//
# STOCKHOLM 1.0

M.sedula         UAGGGGAGCCUAACAGGGGGCCACGGGAAACUGGGGAAACUCCAGCCUCUCGCCCAGGGGGAGUCCCGCGAGGGACGGGGUUAGGUGCUCCGACAACUGCACAGAAACGAGACCUGCGGUGGGCCAGAUGAAAAUGAUCAUUUACCCCAUCUGGCGACGGAUGGGAGGGUGUGAGAGACCUAUCGUGGGUUGAAACGGCAGAUCUCCCCUUGAGCAAGUAGGGGAGGAUAGGGCAAAAUGACUCCCCUGAUACGCAGAGCCUAAUCCCCCAAGUACAGAAGCUGGGUUAUUGUUAGGCUCCCCU
#=GR M.sedula SS :{{{{{{{{{{{{{BBBBBB,,,<<<____>>>,,,,[[[-[[[[[((((-AAAA-((-(((<<<<<____>>>>><<<<<_____>>>>><<---<<<<------------<<<<<<<<<<<---------------<<-----<<<<<<<<____>>>>>>>>---->>------->>>>>>>>>>>-------->>>>->>)))-)))))),,,<<-<<<<<<<<___aaaa>>---->>>>>>---->>,,,,,,,,,,,,bbbbbb,,,,,,,,,]]]]]]]],,,}}}}}}}}}}}}}
//
# STOCKHOLM 1.0

bac.EM14b-11         GAGGAAAGUCCGGGCUCCAAAGGGCAGGGCGCCGGGUAAUACCCGGGGUGGGGAAACCCCACACGGUAAGGGCCACAGAAACGAGACCGCCGAAGCGGUAAGCCAGGCAAGGGUGAAAGGGUGGGGUAAGGGCCCACCGGCUCCGCGGUAACGCGGGGUGAGGGGGUAAAAAUCCCCCGGCGGGUUUUCCCGCUCUGGUAACCUCCCGCCCGGAGCAAGGCCAAGUAGCGCCGCACCCCGAAAGGGGAUAAGGUGGCCCGCCGAAAUGCGGUGCGGGUAGGCCGCAAUGGAAGUCGGGGGGCAACUCCCGACUCAAGAUAGAUGACCACCUAGUACAGAACCCGGCUUA
#=GR bac.EM14b-11 SS :::::{{{-{{{{{[[[[---AAAA-[[[[[<<<<<_____>>>>><<<<<<<___>>>>>>->((---(((((,,,,,,,,,,,,<<<<<---<<_____>>-->>>-->>,,,,,,,<<<<<<_______>>>>>><<<<<<<<<____>>>>>>>>-><<<-<--<<<<<<<______>>>>>>>-->->>>,)))---))))]]]]]]]]],,,((((-----((((((((<<<<____>>>>,,<<<<<_aaaa>>>>>,,))))))))-----)))),,,,,,,,<<<<<<<<______>>>>>>>>,,,,,,,,,,,,,,,,,,,,,,,,,,,}}}}}}}}:
//
# STOCKHOLM 1.0

bac.PS6         GAGGAAAGUCCGGGCUCCACGGAACGCGGUGCCGGGUAACGCCCGGCGGGGGCGACCCCAGGGAAAGUGCCACAGAGAGCAGACCGCCGAUGGCUCCGAAAGGACCACAGGCAAGGGUGAAAGGGUGCGGCAAGAGCGCACCGCGCAGCGGGCAACCGAAGCGGCACGGCAAACCCCACCGGGAGCAAGACCGAAUAGGCACGCGAUGGGCUUAGGCCCGGGGCAGGAACCGGCCCUUUUCGCGUGCGGGUUGGUUGGUUGAGGCCGUCGGCAACGCCGGUGGUAGAGGAAUGAUCGUCACUGUCCUUCGGGGCAGAACAGAACCCGGCUUA
#=GR bac.PS6 SS :::::{{{-{{{{{[[[[--AAAAA-[[[[[<<<<<_____>>>>><<<<<____>>>>->((---(((((,,,,,,,,,,,,<<<<<--<<<<<<<____>>>>->>>>>>-->>,,,,,,,<<<<<<_______>>>>>><<<<<<<<<____>>>>>>>>->,,)))--))))]]]]]]]]],,,((((------((((((((,<<<<____>>>><<<<<<_aaaaa>>>>>>,,))))))))-----)))),,,,,,<<<<<<<<____>>>>>>>>,,,,,,,,,,,,,,,,,<<<<<<<____>>>>>>>,,,,,,}}}}}}}}:
//
# STOCKHOLM 1.0

eukarya.B.bufo         GCGGAAGGAAGCUCACUGUAGAGGUCACGUGCUGAGUGCGUCACGCUUGUGAUGUCAUCUCUAUCCCACCUCCGGGAAGGUCUGAGACAGGAGCCCCUCGCCGCCCUCACAGGGCGUCACCUGAUAUUCGGGUGAGUGAGCCCCCAGCAACCCACGUUGGAGUGGACCGGUCCGUUAUGUGGGAGAGGCUAUGCAAAAGACGCCGAGCAGGGAUGUGGUGAGAUGGGCGGGUCACUGAUUUGAGGCCCGCCUACUCUUCAUCUGCGCCUCUGCCUGGUGGAUGCCGCCUCCUCCCCGGACCUUGGAAGUGACUCACGGCUGGCUUACUGAGUCCAAUGGCUGAGGCGAGGCAGCUGUGCGCCUCGUAACCCAAUUCAGACCACUCUCCGGAAUUCCG
#=GR eukarya.B.bufo SS {{{{{{{{,,,[[[[,<<--<<<<---------<<<<<<<<<<______>>>>>->>>>>-------->>>>>>,,,AAA,AAAAA,,,,,((((,,,,,,<<<<<_____>>>>><<<<<<<_____>>>>>>><<<<<<<----------<<<________________________________________________________________________________________________________________________________________________>>>------->>>>>>>)))),,,,,,,,,,,,,,,,,,,,]]]]<<<<<<<<-<___>>>>>>>>>,,,,,,,,aaaaaaaa,,,,}}}}}}}}:::
//
# STOCKHOLM 1.0

bac.A.eutrophus         AAAGCAGGCCAGGCAACCGCUGCCUGCACCGCAAGGUGCAGGGGGAGGAAAGUCCGGACUCCACAGGGCAGGGUGUUGGCUAACAGCCAUCCACGGCAACGUGCGGAAUAGGGCCACAGAGACGAGUCUUGCCGCCGGGUUCGCCCGGCGGGAAGGGUGAAACGCGGUAACCUCCACCUGGAGCAAUCCCAAAUAGGCAGGCGAUGAAGCGGCCCGCUGAGUCUGCGGGUAGGGAGCUGGAGCCGGCUGGUAACAGCCGGCCUAGAGGAAUGGUUGUCACGCACCGUUUGCCGCAAGGCGGGCGGGGCGCACAGAAUCCGGCUUAUCGGCCUGCUUUGCUU
#=GR bac.A.eutrophus SS {{{{{{{{{{{[[[[[[[,<<<<<<<<<<<____>>>>>>>>>>>,,,,BBB,BBBBB((((---AAAA-(((((<<<<<_____>>>>><<<<<____>>>>-><<---<<<<<-----------<<<<<<<<<<<<<____>>>>>>>>>>>>>--------->>>-->>>>))))))))),,,<<<<------<<<<<<---<<<<<_aaaa>>>>>>>>>>>----->>>>,,,,,,<<<<<<<<____>>>>>>>>,,,,,,,,,,]]]]]]]<<<<<<<<<<<<<<____>>>>>>>>>>>>>>,,,,,,bbbbbbbb,}-}}}}}}}}}}::::
//
# STOCKHOLM 1.0

bac.SM-A55_84         GAGGAAAGUCCGGGCUCUAGAGGGCGCGGCGGUCGUUAACAACGACUGUCCUGACAUGUACAGGAUAAGGAAAGUGCCACAGAAAAUAUACCGCCCUGAGCUUGUCGAAGGGUAAGGGUGAAAUGGUGAGGUAAGAGCUCACCAGUAUCCCAAGUGAUUGGGAUAGCUUGGCAAACCCCGCUGAGAGCAAAACCAAAUAGGGGAGCACUGAAAUGUACAUCAUUUCAUCAAGUGGCCCGCUUGAAGCUCCCGGGUAGGUUGCUAGAGGUACCUGGCAACAGGUAUCCCAGAUGAAUGACCAUUACCCCAACCAUCUGAUUGGGGGACAGAAUCCGGCUUAU
#=GR bac.SM-A55_84 SS :::::{{{-{{{{{[[[[---AAAA-[[[[[<<<<<_____>>>>><<<<<<<_______>>>>>>->((---(((((,,,,,,,,,,,,<<<<<<<<<<_____>>>>>>>>-->>,,,,,,,<<<<<<_______>>>>>><<<<<<<<<<____>>>>>>>>->>,)))--))))]]]]]]]]],,,((((------((((((,,<<<<<<<_____>>>>>>><<<<<<_aaaa>>>>>>,))))))-----)))),,,,,,<<<<<<<<____>>>>>>>>,,,,,,,,,,,,,,,,,<<<<<<<<<____>>>>>>>>>,,,,,,}}}}}}}}::
//
# STOCKHOLM 1.0

eukarya.E.asper         GCGGAAGGAAGCUCACUGUAGAGGCUACAUGCAGAGUGCAUAUGUCACUCAAGUACCUUGGGGAAGGUCUGAGACAGGAGCCGGUAAUUGCCCCAGCAGGGCAUCCCCUGAAAAGGGGAGCGAGCUCCCAGAGACCCGGGGCCCAAAGGGGGUGGCAUGAGACGCGUGACCGUGUAUCUGGUACUCGCUGAUGCUUACUCCUUCCGGGCAUUGGAAGUGGCUCGCGGCUGGCACUCCCCUGAGUGCAAUGGCUGAGGUGAGGUAAUGGCGCCUCAUAACCCAAUUCAGACCACUCUCCGGAAUUCCG
#=GR eukarya.E.asper SS {{{{{{{{,,,[[[[,<<--<<<<---------<<<<<_______>>>>>----->>>>>>,,,AAA,AAAAA,,,,,((((,,,,,,<<<<<_____>>>>><<<<<<____>>>>>><<<<<<<-----------<<<____________________________________________________________________>>>------->>>>>>>)))),,,,,,,,,,,,,,,,,,,,,,,]]]]<<<<<<<______>>>>>>>,,,,,,,,aaaaaaaa,,,,}}}}}}}}:::
//
# STOCKHOLM 1.0

bac.EM14b-9         GAGGAAAGUCCGGGCUCAGAGGGUGCGCGUAUCCCGUUAAGGCUGAUGAAGCCGGAGCGGGGGCGUGAGAGCGCCGGAAAGUGCCACAGAAAACAUACCGCCUUAUGUGUCUUCACACAUAAGGUAAGGGUGAAAAGGUGCGGUAAGAGCGCACCCAGGAAAGGAGAAGGUUUAAGGGAAAAAACGCCCUUGCCGAAUCCUUUCCUGCGGUAAACCCAUACGCGAGCAAGGCCAAGCAGAGGGGAAUUGCGGGAGUUUUCCAAAUCUGACUCCCGCAUGCGGGUUGCACCCUUCCCGCUAACACCCUCGGGUAGGCCGCUUAGAGUAAUGACCCCUUAACACAGAACCCGGCUUA
#=GR bac.EM14b-9 SS :::::{{{-{{{{{[[[[-AAAAAAA-[[[[[<<<<<<--<<<<_____>>>>-->>>>>><<<<<____>>>>>((---(((((,,,,,,,,,,,,<<<<<<<<<<<<<____>>>>>>>>>>>-->>,,,,,,,<<<<<<_______>>>>>><<<<<<<<<<---<<<--<<<<<________>>>>>>>>--->>>>>>>>>>,)))--))))]]]]]]]]],,,((((-----(((((,,,,<<<<<<<<<<__________>>>>>>>>>>,<<<<<<_aaaaaaa>>>>>>,,,,,)))))-----)))),,,,,,,,,,,,,,,,,,,,,,,,,,,,,}}}}}}}}:
//
# STOCKHOLM 1.0

bac.Synechococcus-PCC6717         GGGGAGGAAAGUCCGGGCUUCCGAAAGACCAAGCUUGCUGGGUAACGCCCAGUGCGGGUGACCGUGAGGAAAGUGCCACAGAAAUAUACCGCCGAUGGAGGGAAACCUCACAGGUAAGGGUGCAACGGUGCGGUAAGAGCGCACCAGCAACAUCGAGAGGUGUUGGCUCGGUAAACCCCGGCUGGAAGCAAGGUGUGCUAGCGCUAAAGAACCAGGGUUGGUCUUUUCCCCAGUUCUUGGCUAGCCAGAGCCGCUAGAGGCACCUGGUAACAGGUGUCCCAGAUAGAUAACCCCCUUUGAACAGAACCCGGCUUA
#=GR bac.Synechococcus-PCC6717 SS ::::::::{{{-{{{{{AAAAA,{{{{{{{,[[[-[[<<<<<_____>>>>><<<<<____>>>>->((---(((((,,,,,,,,,,,<<<<<---<<<<<_____>>>->>>>>-->>,,,,,,,<<<<<<_______>>>>>><<<<<<<<<____>>>>>>>->>,)))--))))]]]]]aaaaa,,,<<<--------<<<<<-<<<---<<<_>>>>>>>-->>>--->>>>}}}}--------}}},,,,,,<<<<<<<<____>>>>>>>>,,,,,,,,,,,,,,,,,,,,,,,,,,,,}}}}}}}}:
//
# STOCKHOLM 1.0

bac.A.tumefaciens         CCAGUUGGCCGGGCAGCCGCGCCUUACCAAUGUCGAAAGACGGUAAGGUGAGGAAAGUCCGGGCUCCACGGAAAUACGGUGCCGGAUAACGUCCGGCGGGGGCGACCCCAGGGAAAGUGCCACAGAGAGCAAACCGCCAUGCCUUGCAUGGUAAGGGUGAAAGGGUGGGGUAAGAGCCCACCGCGCCGCUGGUGACAGUGGUGGCAAGGUAAACCCCACCGGGAGCAAGACCGAAUAGGGAUGACACGGGGCGGGCGAAAGCCUGUUCACAGCCGGUUUCCGGGCCCGUCAUCCGGGUGGGUUGCGAGAGGCGGCAUGCAAAUGCCGUCCCAGAUGAAUGGCUGCCACGUUCCGGGUCAAACCGGGGCCAUACAGAACCCGGCUUACAGGCCAACUGGCGAA
#=GR bac.A.tumefaciens SS {{{{{{{{{{{{{{{{{{,<<<<<<<<<---<<<____>>>>>>>>>>>>,,,,BBB,BBBBB[[[[-AAAAAAA-[[[[[<<<<<_____>>>>><<<<<____>>>>->((---(((((,,,,,,,,,,,,<<<<<<<<<___>>>>>>>-->>,,,,,,,<<<<<<_______>>>>>><<<<<<<<<____>>>>>>>>->,,)))--))))]]]]]]]]],,,((((------(((((((,,,<<<<<<<<____>>>>>>>>,,,<<<_aaaaaaa>>>,,)))))))-----)))),,,,,,<<<<<<<<____>>>>>>>>,,,,,,,,,,}}}}}}}<<<<<<<<<______>>>>>>>->>,,,,,,bbbbbbbb,}-}}}}}}}}}}::::
//
# STOCKHOLM 1.0

eukarya.G.gorilla         AUAGGGCGGAGGGAAGCUCAUCAGUGGGGCCACGAGCUGAGUGCGUCCUGUCACUCCACUCCCAUGUCCCUUGGGAAGGUCUGAGACUAGGGCCAGAAGCGGCCCUAACAGGGCUCUCCCUGAGCUUCGGGGAGGUGAGUUCCCAGAGAACGGGGCUCCGCGCGAGGUCAGACUGGGCAGGAGAUGCCGUGGACCCCGCCCUUCGGGGAGGGGCCCGGCGGAUGCCUCCUUUGCCGGAGCUUGGAACAGACUCACGGCCAGCGAAGUGAGUUCAAUGGCUGAGGUGAGGUACCCCGUAGGGGACCUCAUAACCCAAUUCA
#=GR eukarya.G.gorilla SS ::::::::::::::::[[[[,<<--<<<<<--------<<<<<________>>>>>--------->>>>>->>,,,,,,,,AAAA,,,,,((((,,,,,,<<<<<_____>>>>><<<<<<<_____>>>>>>><<<<<<<-----------<<<___________________________________________________________________________________>>>------->>>>>>>)))),,,,,,,,,,,,,,,,,,,,]]]]<<<<<<<<-<<<___>>>>>>>>>>>:::::::aaaa
//
# STOCKHOLM 1.0

bac.C.jejuni         AAGCAUAGUAAAUGCUCGCUUCUUUUUAGGAGAGGAAAGUCCGAGCUGCUAAAGACAAACAUUCCAUCUAACAGAUGGCUAGGGUAACCUAAGGGAUAGUGCAACAGAAAGAAAACUACCACGCAAGUGGAAAAGGUGAAACGGCGGGGUAAAAGCCCACCAGCGAUUUUGGUAACAAUUUCGGCUAUGUAAACCCAAUGUGCAGCAAGAAGGGAUGGUUAGCGUCUUUGUUUUAACCCUUCGCUUGAUUUUGUUUGCAAAAACAAAACUAGAUAAAUGAGCAUUCAAGACAGAACUCGGCUUAUCGCUAUGCUUUUU
#=GR bac.C.jejuni SS {{{{{{{{{{BBBBBBB,<<<<_____>>>->,,,,{{{-{{{{{[[[[----AAAA-[[[[[<<<<<_____>>>>><<<<<____>>>>->((---(((((,,,,,,,,,,,,<<<<<<<____>>>>>-->>,,,,,,,<<<<<<_______>>>>>><<<<<<<<<<____>>>>>>>>->>,)))--))))]]]]]]]]],,,<<<<<<<<<<-<<<_aaaa>>>-->>>>>>>>>>,,,,,,<<<<<<<<____>>>>>>>>,,,,,,,,,,bbbbbbb,,,,,,,,,,}}}}}}}},}-}}}}}}}}}:::
//
# STOCKHOLM 1.0

bac.LGB27         GAGGAAAGUCCGGGCAACACAGGGCAGCGUACUUCCUAACGGGAAGGCCCCGAUUAGUCGGGGACAGAAAGUACCACAGAAAACAAACUACCAUGCCCCGACGAGUCGGGGUAGGAAAAGGUGAAAAGGUGAGGUAAGAGCUCACCGGCCUGGUGGUGACAUCAGGCGCUGGCAAACCUUACGCGUUGAAAAGUCAAAUAGGCCCCGAUCAUGAAUGGCUCGUUCAACUUCCACCCGACUUGUCGGGACGGAAUAUCGGGGUGGGUAGACCGAUUGAUCUCAUCAGCAAUGAUGUGACCAGAUAAAUGAUAAAGGCCCCGACUUGUCGGGGUACAGAACCCGGCUUA
#=GR bac.LGB27 SS :::::{{{-{{{{{[[[[---AAAA-[[[[[<<<<<_____>>>>><<<<<<<____>>>>>>->((---(((((,,,,,,,,,,,,<<<<<-<<<<<<<<____>>>>>>>>>>>-->>,,,,,,,<<<<<<_______>>>>>><<<<<<<<<____>>>>>>>>->,)))--))))]]]]]]]]],,,((((------((((((((,,<<<<<_aaaa>>>>>,,<<<<<<<<<<____>>>>->>>>>>,))))))))-----)))),,,,,,<<<<<<<<____>>>>>>>>,,,,,,,,,,,,,,,,,<<<<<<<____>>>>>>>,,,,,,}}}}}}}}:
//
# STOCKHOLM 1.0

bac.Rr368         GAGGAAAGUCCGGGCACCGCAGGGCAGGAUGCCAGCUAACGGCUGGUCGGCGAGUCGAGCACCCGCACGCGCGCCUUGGCGUGUAGGAAGCGGCGAAGCCGAAGGAAAGUGCCACAGAAACCAGACCGCCAUUCCCGGACAGCCCCGGCGCGGGCGGGAGUGGUCAGGGUGAAACGGUGCGGUAAGAGCGCACCAGGCUCCCCGGAGACGGCGAGCGCUGGUAAACCCCAUCCGGUGCAAGACCCGACAGUGCGGUAUGGAACGGCCCGUUCCUUUGACCGCCAGGAUGGUCGCUAGAGGCGCGCGGCGACGUGCGUCCCAGAGAGAUGACCGUGACCCCACGCGAGUGGGCCACAGAAUCCGGCUUA
#=GR bac.Rr368 SS :::::{{{-{{{{{[[[[---AAAA-[[[[[<<<<<_____>>>>><<<<<---<<<-----<<<<-<<<<<<<____>>>>>>>---->>>>>>>->>>>->((---(((((,,,,,,,,,,,,<<<<<<<<<<<<------<<<<___>>>>>>>>>>>>>>-->>,,,,,,,<<<<<<_______>>>>>><<<<<<<<<<____>>>>>>>>->>)))--))))]]]]]]]]],,,<<<<-------<<<<<--<<<<<_aaaa>>>>>---->>>>>------>>>>,,,,,,<<<<<<<<____>>>>>>>>,,,,,,,,,,,,,,,,,<<<<<<<____>>>>>>>,,,,,}}}}}}}}::
//
# STOCKHOLM 1.0

M.barkeri         CAUGCGAGAGAGGCUGGACGGCUGACGGGCCUUCGGGUCUGAGGAAAGUCUCCCCACCGCUCCGGAUACACGAACAUCUGUAAAGGAUGUCGGGCGAGAGCCCGGGCCCUGGCACAGAAACGAUAACCAUCCUCUGAAAAUGCGAUGAUGCGGAAGCUGAGAUCUCAGGGUAAAUGGAUGAAACGGCGAACCCUCGUGGGUGCAAGUUGGAAAUCGGGGAGAAGAGAAUUCCGGACUCUCCCGGUUGUUUUUGGAAACGCAUAGCCGAAUGCCGUCACUGCAAGAGUCCUCAGGACCAUUUCCUCCACUGAUGGGUGAUAGGAAAUCUUUGCAGGAACAGAAGGGAGCUUACGUGCCUCACUCGCAUAAAC
#=GR M.barkeri SS :::{{{{{{{{{{{{{{{{{{{,,,<<<<<<____>>>>>>,,,,BBB,BBBBBAAAA,,[[[[[[,,(((((<<<<<<_____>>>>>><<<<<____>>>>><<---<<<<-------------<<<<<<<<<<<------------<<____>>------->>>>>>>>-->>>-------->>>>-->>)))))aaaa,,,<<<---<<<<<<<----<<<<___>>>>>>>>>>>>>>]]]---------]]],,,,,,,,,,,,}}}}}}((((((((,<<<<___>>>>,<<<<<<<-<<<<____>>>>-->>>>>>>,)))))))),,,,,,,bbbbbbbb,}}-}}}}}}}}}}}::::::
//
# STOCKHOLM 1.0

eukarya.S.cerevisiae         GUGGAACAGUGGUAAUUCCUACGAUUAAGAAACCUGUUUACAGAAGGAUCCCCACCUAUGGGCGGGUUAUCAGAUAUUAUCAGGUGGGAAAUUCGGUGGAACACAGUGGAGCCUUGUCCUCCGGGUUAAUGUCGCUUUUGGCAUUGGCCCCUGCUCCUGAGAGAAGAAAUAUACUGGGGAACCAGUCUUUACCGACCGUUGUUAUCAGAAAUUCACGGAGUUCGGCCUAGGUCGGACUCCGAUGGGAACGGCAACGGUUGUUCCGUUUGACUUGUCGCCCGCUACGGCGUGAGCGUCAAGGUCUGUUGAGUGCAAUCGUAGGACGUCAUUAGUGGCGAACCCGAUACCGAUUACUGCUGCUGUUCCAGC
#=GR eukarya.S.cerevisiae SS :{{{{{{{{{{{{{,,[[[[[[[,,,,,,,,<<<<<----------<<<<<<<<<<____>>>>>>>->>>--------->>>>>,,,,AAA,AAAAA,,,,,,,,((((((,,,,,,,,,,,,,,,,,,,,,,,,,,,,,,,,,,,,,,<<<<<<____>>>>>>,,,,,,<<<<<____>>>>>,,,,,,,,,,<<<<<<<------------<<<<<<<<<<<____>>>>>>>>>>>-------->>>>>>>,,,)))))),,,<<<<<<<<<<<<<<______>>>>>>>>>>>->>>,,,,,,,,,,,,,]]]]]]]<<<<<____>>>>>,,,,,,,aaaaaaaa,,}}}}}}}}}}}}}::
//
# STOCKHOLM 1.0

bac.CPA61         GAGGAAAGUCCGGGCACCACAGGGCAGGAUGCCGCACGAGCUUCACCGCAAGUGCGGGCGUCGCGUUUCAAGGCGCGGCGACGGACAGUGUCACAGAGAAUAUACCGCCCUCCGUGGUUCGGCGAAAGCCGGGCUUCGAAGGGUAAGGGUGAAAAGGUGGGGUAAGAGCCCACCGCGCCGCCAGCAAUGGCGGCGGCACGAAAAACCCCUUCCGGUGCAAGGCAAAAUAGGUGACUGGGCGGCCCGUCCGAUAGUCACGGGUAUGCCGCAUCCGGCGCCGCUCGCGCAAGUGAGCGGCGCGGGACGAGGCCGCCGCGAGGCGGCCCGAGAGAAAUGACGACUGAAGCGCCGCAAGGCGUGGAACAGAACCCGGCUU
#=GR bac.CPA61 SS :::::{{{-{{{{{[[[[---AAAA-[[[[[<<<<<<--<<______>>-->>>>>><<<<<<<<<<____>>>>>>>>>->((---(((((,,,,,,,,,,,,<<<<<<<<<<<<<<<<<<<____>>>>>>>>>>>>>>>>>-->>,,,,,,,<<<<<<_______>>>>>><<<<<<<<<____>>>>>>>>->,,)))--))))]]]]]]]]],,,<<<<------<<<<<<<<<<_aaaa>>>>>--->>>>>----->>>>,,,<<<<<<<____________________>>>>>>>,,,<<<<<<<____>>>>>>>,,,,,,,,,,,,,,,,,<<<<<<<<____>>>>>>>>,,,,,,}}}}}}}}
//
