# Supplementary material for: What does it take to learn the rules of RNA base pairing? A lot less than you may think
Source: bioRxiv. 2025 Aug 2:2025.07.31.668042. Preprint. [Version 1] doi: 10.1101/2025.07.31.668042 (PMC12324431; doi:10.1101/2025.07.31.668042)
Supplement: Supplement 1 [file media-1.gz › supplemental_material/data/conus_rnabench_RNaseP.noss.sto]

# STOCKHOLM 1.0

#=GS A.ambivalens DE converted from brown dataset ct file

A.ambivalens         GAGGAAAGUCCCGCCUCCAGAUCAAGGGAAGUCCCGCGAGGGACAAGGGU

A.ambivalens         AGUACCCUUGGCAACUGCACAGAAAACUUACCCCUAAAUAUUCAAUGAGG

A.ambivalens         AUUUGAUUCGACUCUUACCUUGGCGACAAGGUAAGAUAGAUGAAGAGAAU

A.ambivalens         AUUUAGGGGUUGAAACGCAGUCCUUCCCGGAGCAAGUAGGGGGGUCAAUG

A.ambivalens         AGAAUGAUCUGAAGACCUCCCUUGACGCAUAGUCGAAUCCCCCAAAUACA

A.ambivalens         GAAGCGGGCUUA
//
# STOCKHOLM 1.0

#=GS A.brierleyi DE converted from brown dataset ct file

A.brierleyi         GAGGAAAGUCCCGCCUCCUGGCCUAAAGGAGUCUCUAUAGAGACAAGGGC

A.brierleyi         AACACCCUUGGCAACUAUACAGAAACAAGUACCUUGAAAGCUACAUGUGA

A.brierleyi         AAAUGAUUGUGCCCCUUCCUCUGGUAACGGAGGAAGAAACAUGAGAGUAG

A.brierleyi         CUUUCAAGGAUGAAAAGAUAGACCUCCUAGGAGCAAGUAGAGGGAAAGAU

A.brierleyi         GAGACUAGGCCCGAUUUCCCUCUAGGACGCAUAGCCAAAUCCCCCAACCA

A.brierleyi         UUACAAAAGCGGGCUUA
//
# STOCKHOLM 1.0

#=GS A.fulgidus DE converted from brown dataset ct file

A.fulgidus         CGGCGGUGGGCGGCUGACCGAAAGGAGGAAAGUCCCCCCACCCGCUGUGG

A.fulgidus         CGGAAGGCCCCUGAGAAGGGGCGGAGGAGGAACAGAAACGAGACCGGUGC

A.fulgidus         GGGGAAAUGCGAUGAUUCCGCAAGGAUGAGGUCACCCGCUCCGGAUGAAA

A.fulgidus         CGGCCUCCUCCCCGCCGGGUGCAACGCGUAAGCGGCUCAGUCUAAUGCCG

A.fulgidus         CCGGAACAGAAGGGGGCUUACUACCGCCA
//
# STOCKHOLM 1.0

#=GS A.pernix DE converted from brown dataset ct file

A.pernix         GGCGGCGCCGGCCGGCGGCCCACGGCCCCCCAGCCAGGGGGGCUGAGGAA

A.pernix         ACUCCGCCCUCCCCGCGGCGGCCGGGCCCCGCAAGGGGCACGGGUGAAAC

A.pernix         CCGUGGCAACGGCACAGAAACGACACGGCCCCGGGGCGUGUCGAGGACGC

A.pernix         GGCUAGGCCGCCCUGGCAACAGGGCGGCAGCAAACCGCAGAGGAACCCCG

A.pernix         GGGAUGCGGUGAAACGGCCGCCCCCGGCGGAGCAAGGCCCCCGGGCGGUG

A.pernix         AGGGCCGCGCGAAGCCCGGGGGGAGACCGCUUAGCCCAAUGCCGCCGAAG

A.pernix         UACAGAAGGCGGGUUAUGGCCGGCGCCGCC
//
# STOCKHOLM 1.0

#=GS E1B DE converted from brown dataset ct file

E1B         GAGGAAAGUCCAGCCACCACUGGACACACAGACAUUCCCCCAAGGAUGUA

E1B         GGGCGAGAGCUCUGGCUCUGGCACAGAAACGAGACCGCGCCGCGUAAAGC

E1B         GAUGAUGCCGCAAGGCUGAGGUCGCGCGGGAGGCGGAUGAAACGGCGAAA

E1B         CCCUGUGGGUGCAAGCCAAAAUAGAGCUGAGAACGCGGACGUCCAGCCGA

E1B         GCUCGGGUAUGGCGCUAAGCUGAAUGCCGUCAAAGAAACAAAAGCUGGCU

E1B         UA
//
# STOCKHOLM 1.0

#=GS ERE DE converted from brown dataset ct file

ERE         AGCCGAAGGGCAGCUACCGGUUUCUAUAGAUUUAAUGUCUGUAGUUAAAC

ERE         UGAGGAAACUCCACCCAUCAUGCAGAGCCGUGGUGCCGUAGCAUCAGCUG

ERE         AGAGGCUGGACCCUGGAGCAGAAACGACACGUCUCCUGGUGGAUGAUAAU

ERE         GAAGCUUCACCCUCAAGGAGCAGACUGACAUCAGGAGGACCGGUGAAACG

ERE         GCCAUUCCACGGGAUGCAAGGACAAAUGCUGCCUGUGAUUACUGUAGGAG

ERE         GCAGAGGUAGUCCGCCCAGAUGAAUGCUGCCGAACAGAAGGUGGGUUACU

ERE         CUCGGCA
//
# STOCKHOLM 1.0

#=GS H.cutirubrum DE converted from brown dataset ct file

H.cutirubrum         GGCAGAGGGAGCCCGGCUGCCCGUGCCGUGAGGCAUGAGGAAAGUCCCCC

H.cutirubrum         CACCCGUUCGGGCACGCGGCCGGACACACGUCCGGGGCGGGAGACCGCCG

H.cutirubrum         GCACUGGAACAGACACGACACGUCCCUCCCACACCGAUGAGGCGCGCGAC

H.cutirubrum         CCACCCCGAAAGGGACGGCAGUUAACCCGCCGAGGGCGUGGCCGCCACAC

H.cutirubrum         CGGCGGCCACGGACCGGUGAUCGACACCCCAAUGGGAGGGGAGCGAUGGA

H.cutirubrum         ACGGCCAACCCCCGCCGGUGCAAGUCCACGCGCGCAUGGUAGCCCGAACC

H.cutirubrum         ACCCGAAAGGGGCCGCGUGGACGCUCAGCCGAAUGCCGGGCCGAACAGAA

H.cutirubrum         GGGGGCUUACUCCCCUCAGCUCGUA
//
# STOCKHOLM 1.0

#=GS H.morrhuae DE converted from brown dataset ct file

H.morrhuae         GGCAGAGAGAGCCCGGCCACCGCGGCGUACCGACAGGCACACACGUGCCA

H.morrhuae         GCGGGUACGCACGCGAGGAAAGUCCCCCCACCGCCGGGCAGGUGACCGGG

H.morrhuae         GAAACCCCGGGACGGGAGACCGUCGGCGCUGGAACAGCAACGAGACCCCU

H.morrhuae         CCACCCGACCGAUGAGGCGCGGGCGGUGGCAUCGCCACCGUCUCGGCGCG

H.morrhuae         AGCGGCACGGGGUGCAUCGUGCGCCCCGAAGCGAGCGGGCACCGCCCGCG

H.morrhuae         ACGCAGCCGCGAGCGUGCGAACCCGACGCAAAACGGCCACUGGUCGGACA

H.morrhuae         AAGCAACGGGGAGCUAACCCGCCGAGGGAUGAGGGUGGAGAACGGAUGGA

H.morrhuae         ACGGCGAAUCCUCACCGGUGCAAGUCCACGCCACGCGGAUCGGCCGCACG

H.morrhuae         GUAGCCCGGCAGGGACGUGGACGCUCAGCCGAAUGCCGGGGCGAACAGAA

H.morrhuae         GGGGGCUUACUCCUCUCAGCCAUGU
//
# STOCKHOLM 1.0

#=GS H.volcanii DE converted from brown dataset ct file

H.volcanii         GGCAGAGAGAGCCCAGUUCCCGUGCCCGAGACGGGCAUGAGGAAAGUCCC

H.volcanii         CCCACCGUCCGAACGGGUGACCGGGCGCAAGCCCGGAGUCGGAGACGGCU

H.volcanii         GGCGCUGGAACAGAAACGAGACCGCUCGACCCGACCGAUGAUGCGCGCGC

H.volcanii         GACGGCUCCGCCGUCGCCGGCGCGGCCGUCACGGCCGCGUGCGAACCGAC

H.volcanii         CCGUAAGGGAAGGGAGCUAACCCGCAGAGGGAUGAGGUGGCGUCGCCAUC

H.volcanii         UCCGACGGUCGAGAACGGAUGGAACGGCGAAUCCUCACCGGUGCAAGUCC

H.volcanii         GCGCCGCGAAGGGUAGUUCGGACGGCGCGUCGGGUUCGCCCGUCGCGCCC

H.volcanii         UCGGGGGGCUCGCCCCGAGAAGGCGCGGACGCUGAGCCGAAUGCUGGGAC

H.volcanii         GAACAGAAGGGGGCUUACUCCUCUCAGCCGCUU
//
# STOCKHOLM 1.0

#=GS M.barkeri DE converted from brown dataset ct file

M.barkeri         CAUGCGAGAGAGGCUGGACGGCUGACGGGCCUUCGGGUCUGAGGAAAGUC

M.barkeri         UCCCCACCGCUCCGGAUACACGAACAUCUGUAAAGGAUGUCGGGCGAGAG

M.barkeri         CCCGGGCCCUGGCACAGAAACGAUAACCAUCCUCUGAAAAUGCGAUGAUG

M.barkeri         CGGAAGCUGAGAUCUCAGGGUAAAUGGAUGAAACGGCGAACCCUCGUGGG

M.barkeri         UGCAAGUUGGAAAUCGGGGAGAAGAGAAUUCCGGACUCUCCCGGUUGUUU

M.barkeri         UUGGAAACGCAUAGCCGAAUGCCGUCACUGCAAGAGUCCUCAGGACCAUU

M.barkeri         UCCUCCACUGAUGGGUGAUAGGAAAUCUUUGCAGGAACAGAAGGGAGCUU

M.barkeri         ACGUGCCUCACUCGCAUAAAC
//
# STOCKHOLM 1.0

#=GS M.fervidus DE converted from brown dataset ct file

M.fervidus         GAGGAAAGUCCAGCCAUCACCCUAAACCCCGGUGCCGCAAGGCAUCGGCC

M.fervidus         GAGAGGCCGGACCCUGGCGCAGAAACGACACGUCUCCCGAUGGAUGAUAA

M.fervidus         UGAGGCCCCAAUUAAAGGGGUUGAUUGACAUCGGGAGGAUCGGUGAAACG

M.fervidus         GCCAAUCCGGGGGAUGCAAGGGUGAAAAUCUGCCAAUGAUAUGAGGCAGA

M.fervidus         GAUUGCCCGCUUAGAUGAAUGCUGCCUAAACAGAAGGUGGCUUA
//
# STOCKHOLM 1.0

#=GS M.jannaschii DE converted from brown dataset ct file

M.jannaschii         AGGGGGCUGGUGACUUUCCCCUCUUUAAGAGGGGAGGAAGUUCCGCCCAC

M.jannaschii         CCCAUUUAUGGGCAGCGUCCCCUGAGAAGGGGCGGGAGAUGCAGCAGAAA

M.jannaschii         CGACACGGCUCCGGAAGAGAUGACGAUGAUAGUGAAAGUUGAGGACUUCC

M.jannaschii         GGAGAACCGGUGAAACGGGCAUCUCCCCUGCCCGGGGUGCAAGCCGGUUU

M.jannaschii         CGGCGCUUAGCCGAAUGUCACCGAAAUUACAGAAGGCGGGCUAUAGCCCC

M.jannaschii         CA
//
# STOCKHOLM 1.0

#=GS M.maripaludus DE converted from brown dataset ct file

M.maripaludus         AGGGGGCUGGUGACUAUCCACUGGGAGGAAGCUCUGCCCACCCAAUUGUG

M.maripaludus         UAGAUUUCCUGAGAAGGAAUGAAUAGGGUAUAGAAACGACACGGUUCUAA

M.maripaludus         GAAAUAUGACUAUGAUAUUUUCAAAAUUGAGGAUUCUUAGAAAAUCGAUG

M.maripaludus         AAACGACCUUAUUUUACACGGGUGCAAGCAUAUGUGCUAAGCUGAAUGUC

M.maripaludus         ACCGAAAUUACAGAAGGCAGGCUAUAGCCCCCA
//
# STOCKHOLM 1.0

#=GS M.sedula DE converted from brown dataset ct file

M.sedula         UAGGGGAGCCUAACAGGGGGCCACGGGAAACUGGGGAAACUCCAGCCUCU

M.sedula         CGCCCAGGGGGAGUCCCGCGAGGGACGGGGUUAGGUGCUCCGACAACUGC

M.sedula         ACAGAAACGAGACCUGCGGUGGGCCAGAUGAAAAUGAUCAUUUACCCCAU

M.sedula         CUGGCGACGGAUGGGAGGGUGUGAGAGACCUAUCGUGGGUUGAAACGGCA

M.sedula         GAUCUCCCCUUGAGCAAGUAGGGGAGGAUAGGGCAAAAUGACUCCCCUGA

M.sedula         UACGCAGAGCCUAAUCCCCCAAGUACAGAAGCUGGGUUAUUGUUAGGCUC

M.sedula         CCCU
//
# STOCKHOLM 1.0

#=GS N.gregoryi DE converted from brown dataset ct file

N.gregoryi         GGGAGAGAGAGCCCGGCUGCCGCGGGCGUCGUGCGACGCGCGCGAGGAAA

N.gregoryi         GUCCCCCCACCUGUUCGGGCAGGUGACCAGACGCAAGUCCGGGGCGGGAG

N.gregoryi         ACCGCUGGCUCUGGAACAGAAACGACACGUCUCGGCCCGACCGAUGAUGC

N.gregoryi         GUGCGAACCCGACCGCGAGGAAGGGGAGUUGACCCGCAGAGGGAGUGUGG

N.gregoryi         UCGGUAUCCCGUGGUUCGAAUCCACGGAUUGCGAGCGCGGUUCGACGCGU

N.gregoryi         CUCUGACGCGGGACCCGCGACCGAGUGCGACGGCACGAGCCGUCGAACAC

N.gregoryi         GCACGGCGCGAUUGACCACACUGAGACGGCCGAGGAGCGAUGGAACGGCG

N.gregoryi         AACCCUCACCGGUGCAAGUCCGUGCCGUGGUAGCCCGAACAUCUCGCGGC

N.gregoryi         UCCGCCGCGAACGGCGCGGACGCUUAGCCGAAUGCUGGGACGAACAGAAG

N.gregoryi         GGGGCUUACUCCUCUCACCCGUUU
//
# STOCKHOLM 1.0

#=GS P.abyssi DE converted from brown dataset ct file

P.abyssi         UAGGCGAGGGGGCUGGGGGCUGUCGGGCUCGUACCCGAGGAAGUUCCGCC

P.abyssi         CACCGCACCGGGGCCGCGGUGCCGCAAGGCACCUCCCGAGAGGGAGGGCA

P.abyssi         ACGGCACAGAAACGACACGUCCCUCGGGGGAUGUGGAUGAAAGCGGUGAA

P.abyssi         GGCUCCCGGCGACGGGAGCCGAGCUAACCCGCAGACAAUCCCGAGGGGAU

P.abyssi         CGGUGAAACGGCCGUCCCGCGGGGUGCAAGGCCGAGUUAGGGCCGAUGAG

P.abyssi         UUCCCGGUGUGAGGCCCGUGGUAGGCCGCUUAGUCGAAUGCCCCCGUAGU

P.abyssi         ACAGAAGGCGGGCUAUAGCCCCCUCGCCUA
//
# STOCKHOLM 1.0

#=GS S.acidocaldarius DE converted from brown dataset ct file

S.acidocaldarius         UAGGGGAGCCUAACAGGGGGUUACGGGAAUAUCCUGAGGAAACUCCAGCC

S.acidocaldarius         UCCAAGCCUCAUGGGAGCAGUUAGAUCUGCAGGGUUAGUGCUCUGGCUAC

S.acidocaldarius         UGCACAGAAACGUAACCGGUAUAAUAGGAUAUGAAAAUGAGUUUAUAUGU

S.acidocaldarius         AGUCUAGGUAACUAGGCUACAUAAAUGAGACCUAUUAUACCGGCUGAAAC

S.acidocaldarius         GGCAGUCCUCCCAGGAGCAAGUAAGGAGGGGAUGAGUUGAGGUUCAACCC

S.acidocaldarius         UCCUAAGGACGCUUAGUAGAAUCCCCCUAAAUACAAAAGCUGGGUUAUUG

S.acidocaldarius         UUAGGCUCCCCUUAU
//
# STOCKHOLM 1.0

#=GS S.shibatae DE converted from brown dataset ct file

S.shibatae         GAGGAAAGUCCAGCCUCCAACCCUUACAAGAACCCCGUAAGGGGUAGGGA

S.shibatae         UAGAAUCCCUGGCUACUACACAGAAACGAAGCCCUAAUACUAGAUAGAUG

S.shibatae         AUUGGACCUACUAGCAAGUAAUUGCUAGUAGUACGAUAAUGAUGAAAGUA

S.shibatae         UUAGGGCUUGAAACGGUAGACCUCUUGGGAGCAAGUUGAAGGGGGAUGAG

S.shibatae         CAAAGGGUUGACUCCUUAUAGUACGCUUAGUCGAAUCCCCUCAGUACAAA

S.shibatae         AGCUGGCUUA
//
# STOCKHOLM 1.0

#=GS SL2D DE converted from brown dataset ct file

SL2D         GAGGAAAGUCCACCCACCUGCUGAGCGCGCAGCCGUAUGCAAGUACGGGU

SL2D         GGCGAGAGUCACGGCUAUGGCACAGAAACGACACGGCCUGCCCCCAGCCA

SL2D         UGAUGCGAUCGAGUCCAUUCGUGGGCAAUGCGUCCGCUCCCAACAAGCGC

SL2D         GGAUGUCUCGCUGAUGCAUAAGGGUAGGUAGCGACGAAACGGUGAAUCCU

SL2D         GCGGGUGCAAGCCAAAACAGGGCAACAAGGCUGCUCAGUGCCUGCCCGGG

SL2D         UAUGGCGCGUAGCUGAAUUGCCGCACCGACAGAAGCGGGCUUA
//
# STOCKHOLM 1.0

#=GS SLC DE converted from brown dataset ct file

SLC         GAGGAAACUCCACCCAUCAUACAGAACCGUGAUGCCAGCAGGCAUCUGCU

SLC         GAGAAGCAGGACACUGGAGCAGAAACGAUAUGUUUUCUAAUGGACGAACA

SLC         UGAUGCUUAAAUGCUGAUGGACAUUAGAAAAAUACAGUGAAACGGCUAUU

SLC         CCACGGGAUGCAAGGACAAAUACUGUUUAUGGAUCCUGUAUGAAACAGAG

SLC         GUAGUCCGCAAAGAUGAAUGCUGCUAAAACAGAAGGUGGGUUA
//
# STOCKHOLM 1.0

#=GS T.acidophilum DE converted from brown dataset ct file

T.acidophilum         GGCGGGAAAGCGCGAGGGCAGCUGACGCCCUUGAGGUGAGGAAAGUCCCC

T.acidophilum         CCUCCUCGGCGGUAUCCGGCUGGCGCAAGCCAGCAUCCUGAGAGGGAUGG

T.acidophilum         UAAAGGCAAAAGAAAUAAACGGUCUCCGGUAAAGCAUGAUUCCGAAGGGA

T.acidophilum         UGACGUUUCCGGAGGAUCCGAUGGAAAGCCUCCCCGGAUGGAGAAAGUCU

T.acidophilum         AAACGGAUCCUGUGAGGCCGCCGUGAGGAUCGGGUAAGACGAACAGUCGA

T.acidophilum         AUGCUGCCAGCCCAUUGGGUGAACAGAAGGGGGCUUACUCCGCGGAUUCC

T.acidophilum         CGCCA
//
# STOCKHOLM 1.0

#=GS bac.A.chroococcum DE converted from brown dataset ct file

bac.A.chroococcum         GAGGAAAGUCCGGGCUCCAUAGGGCAGAGUGCCAGGUAACGCCUGGGAGG

bac.A.chroococcum         CGUGAGCCUACGGAAAGUGCCACAGAAAACAACCGCCUAAGUGCGCAAGC

bac.A.chroococcum         GCCGGUAAGGGUGAAAAGGUGCGGUAAGAGCGCACCGCACGGCUGGCAAC

bac.A.chroococcum         AGUCCGUGGCUAGGUAAACCCCACUCGGAGCAAGACCAAAUAGGGAUCCG

bac.A.chroococcum         UUGGCGUGGCCCGCGCUGGAUCCGGGUAGGUUGCUAGAGGCGGCCAGCGA

bac.A.chroococcum         UGGUCGUCGUAGAGGAAUGACUGUCCUCGACAGAACCCGGCUUA
//
# STOCKHOLM 1.0

#=GS bac.A.erythreum DE converted from brown dataset ct file

bac.A.erythreum         CACAGAGCACGGUGGUGGCCAACAGCCACCCACGGCGACGUGCGGGACAG

bac.A.erythreum         UGCCACAGAGAACAGACCGCCAGCGGCCCCGCGGCCUUCGGGCCACGGGG

bac.A.erythreum         UGCGGGCAAGGGUGAAACGGUGAGGUAAGAGCUCACCAGCGACGUCGGCG

bac.A.erythreum         ACGGCGUCGGCUCGGUAAACCCCACCGGGAGCAAGACCAAGAGGGCGCUC

bac.A.erythreum         CGGCGCCUGCGCUGACGGGCUGCUCGUCCGACGUCAGCGGGUAGGUCGCU

bac.A.erythreum         CGAGGCACGCAGCAAUGCGUGACCCAGAUGGAUGGUCGCCCCCCAGCCCU

bac.A.erythreum         CGGGCCGGGG
//
# STOCKHOLM 1.0

#=GS bac.A.eutrophus DE converted from brown dataset ct file

bac.A.eutrophus         AAAGCAGGCCAGGCAACCGCUGCCUGCACCGCAAGGUGCAGGGGGAGGAA

bac.A.eutrophus         AGUCCGGACUCCACAGGGCAGGGUGUUGGCUAACAGCCAUCCACGGCAAC

bac.A.eutrophus         GUGCGGAAUAGGGCCACAGAGACGAGUCUUGCCGCCGGGUUCGCCCGGCG

bac.A.eutrophus         GGAAGGGUGAAACGCGGUAACCUCCACCUGGAGCAAUCCCAAAUAGGCAG

bac.A.eutrophus         GCGAUGAAGCGGCCCGCUGAGUCUGCGGGUAGGGAGCUGGAGCCGGCUGG

bac.A.eutrophus         UAACAGCCGGCCUAGAGGAAUGGUUGUCACGCACCGUUUGCCGCAAGGCG

bac.A.eutrophus         GGCGGGGCGCACAGAAUCCGGCUUAUCGGCCUGCUUUGCUU
//
# STOCKHOLM 1.0

#=GS bac.A.fastidiosum DE converted from brown dataset ct file

bac.A.fastidiosum         CACAGAGCAACGGUGGUGGCUAACGGCCACCCACGGCGACGUGCGGGACA

bac.A.fastidiosum         GUGCCACAGAAAUCAGACCGCCAGCGGCCGCCGCUCCUCGGAGCAGCGGU

bac.A.fastidiosum         GCGGGUAAGGGUGAAACGGUGAGGUAAGAGCUCACCAGCGCUCCGGGUGA

bac.A.fastidiosum         CCGGGGCGGCUAGGUAAACCCCACCGGGAGCAAGACCAAGAGAGUCGCGU

bac.A.fastidiosum         GGCGCUUCGGCGGUGCACGGCUUGCGCUGACGGGCUGCUCGUCCGAUGUC

bac.A.fastidiosum         AGCGGGUAGGUUGCACGAGGCGUCCAGCAAUGGGCGUCCCAGAUGGAUGG

bac.A.fastidiosum         UCGCCCACG
//
# STOCKHOLM 1.0

#=GS bac.A.nidulans DE converted from brown dataset ct file

bac.A.nidulans         GCGGGGAAAGGAGGCGAGGCAGUUGCGGCUCAGGCUUCGGUUAUGGGCUG

bac.A.nidulans         AGGAAAGUCCGGGCUCCCAAAAGACCAGACUUGCUGGGUAACGCCCAGUG

bac.A.nidulans         CGGGUGACCGUGAGGAGAGUGCCACAGAAACAUACCGCCGAUGGCCUGCU

bac.A.nidulans         UGCAGGCACAGGUAAGGGUGCAAGGGUGCGGUAAGAGCGCACCAGCAACA

bac.A.nidulans         UCGAGAGGUGUUGGCUCGGUAAACCCCGGUUGGGAGCAAGGUGGAGGGAC

bac.A.nidulans         AACGGUUGGUCUUUUACCUGUUCCGUUUAUGGACCGCUAGAGGUGGCUAG

bac.A.nidulans         UAAUAGCCAUCCCAGAGAGAUAACAGCCCUCUGUCUUCGACAGAGAACAG

bac.A.nidulans         AACCCGGCUUAUGUCCUGCUUUCCCUACUUUAUUU
//
# STOCKHOLM 1.0

#=GS bac.A.tumefaciens DE converted from brown dataset ct file

bac.A.tumefaciens         CCAGUUGGCCGGGCAGCCGCGCCUUACCAAUGUCGAAAGACGGUAAGGUG

bac.A.tumefaciens         AGGAAAGUCCGGGCUCCACGGAAAUACGGUGCCGGAUAACGUCCGGCGGG

bac.A.tumefaciens         GGCGACCCCAGGGAAAGUGCCACAGAGAGCAAACCGCCAUGCCUUGCAUG

bac.A.tumefaciens         GUAAGGGUGAAAGGGUGGGGUAAGAGCCCACCGCGCCGCUGGUGACAGUG

bac.A.tumefaciens         GUGGCAAGGUAAACCCCACCGGGAGCAAGACCGAAUAGGGAUGACACGGG

bac.A.tumefaciens         GCGGGCGAAAGCCUGUUCACAGCCGGUUUCCGGGCCCGUCAUCCGGGUGG

bac.A.tumefaciens         GUUGCGAGAGGCGGCAUGCAAAUGCCGUCCCAGAUGAAUGGCUGCCACGU

bac.A.tumefaciens         UCCGGGUCAAACCGGGGCCAUACAGAACCCGGCUUACAGGCCAACUGGCG

bac.A.tumefaciens         AA
//
# STOCKHOLM 1.0

#=GS bac.Anabaena-ATCC29413 DE converted from brown dataset ct file

bac.Anabaena-ATCC29413         GGGGAGGAAAGUCCGGGCUCCCGAAAGACCAGACUUGCUGGAUAACUUCC

bac.Anabaena-ATCC29413         AGUGCGAGCGAUCGUGAGGAUAGUGCCACAGAAAAAUACCGCCAAAACAA

bac.Anabaena-ATCC29413         UUCAAAAUUCAAAAUUCAAAAUUCAAAAUGAAUAAUUUUGGAUUUUGAGU

bac.Anabaena-ATCC29413         CUUAGUUAUGAAUUCAAUUUUGGUAAGGGUGCAAAGGUGCGGUAAGAGCG

bac.Anabaena-ATCC29413         CACCAGCAGUAUCGAGAGGUACUGGCUCGGUAAACCCCGGUUGGGAGCAA

bac.Anabaena-ATCC29413         GGCCGAAGGAACUAUGGUUGGUCUUUUACCAGUUCCGUUAUCAGAGAGCC

bac.Anabaena-ATCC29413         GCUAGAGGCGUUUGGUAACAAACGUCCCAGAUAGAUAAUCGCCCUCGUGU

bac.Anabaena-ATCC29413         AAAGCAAUUUACACAGAGAACAGAACCCGGCUUAC
//
# STOCKHOLM 1.0

#=GS bac.B.bronchiseptica DE converted from brown dataset ct file

bac.B.bronchiseptica         AGGGCAGAUCGGGCAAUCGCGGGGGAUGCAAAUCCUUCGAGGAAGGUCCG

bac.B.bronchiseptica         GACUCCACAGGGCGGGAUAGCGGCUAACGGCCGUCCGGCGACGCUGGCGG

bac.B.bronchiseptica         GCUUGCCCGCCGGAAAAGCCGAGGAACAGGGCCACAGAGACGAGUCUGUC

bac.B.bronchiseptica         AUGAGGGCGCGCCUGGCGCGCACCGGCACGGCCAUCUCCGUGCCGCGCCG

bac.B.bronchiseptica         UCCGGAAACGGGCGGCGGCAUGACAGGGUGAAACGCGGCAACC
//
# STOCKHOLM 1.0

#=GS bac.B.burgdorferi DE converted from brown dataset ct file

bac.B.burgdorferi         AGCUGGCAGCUAGCCAUCGCUUAGUUUUAUAAUUAAAGCUAAGAGGAAAG

bac.B.burgdorferi         UCCGAGCUCCAAUAAGAACAUAAUGCUAGGUAAUGCCUAGGGGUUUUAAA

bac.B.burgdorferi         CCUAAGAAAGUGUCGCAGAAAAUUACCGCCGUAAAAGGUAAGGGUGAAAA

bac.B.burgdorferi         GGUGAGGUAAGAGCUCACCGCUUAUUUAGCAAUAAAUACAGGCAAGAUAA

bac.B.burgdorferi         ACCUCAUUAGGAGCAAGAUCAAGUAUGAAAGCACCCUUUGUUCUUGAGGA

bac.B.burgdorferi         CAUGCUUACGGGUAGAUCGCUCGAUUUUUUUAGCGAUAAAAAAAUAAGAG

bac.B.burgdorferi         AGAUGAUGGCAUAGUACAGAACUCGGCUUAUGGGUGUCAGCUUAAU
//
# STOCKHOLM 1.0

#=GS bac.B.thetaiotaomicron DE converted from brown dataset ct file

bac.B.thetaiotaomicron         GCAGUUGGCCGGUCUGUCGCGUGCGCGUUUCGUGCAGGAGGAAAGUCCGG

bac.B.thetaiotaomicron         GCAACACAGAGCAUCCUACUUCCUAACAGAAAGCUGUCCGCGAGGGUAGA

bac.B.thetaiotaomicron         GUAACGUAGAAGAAAAUAACCGCCGCUCCUUUCGGGGAGAGGUAAGGGUG

bac.B.thetaiotaomicron         AGAAGGUGGGGUAAGAGCCUACCAGCAGCAUGGUGACAUGUGGGCUGUAC

bac.B.thetaiotaomicron         GUCUUAGGAGUUGUAAGGUCAUGUAAACCGGCGUUAUGAGAGUUGCUCGC

bac.B.thetaiotaomicron         UCCAUGUCGGAGGGUAGACCGCUAAAGUGUCGUGGUGACACGCCACUCAG

bac.B.thetaiotaomicron         AUAAAUGACAGGCACCUUAUUAUAUAAGGUACAGAACUCGGCUUAUAGGC

bac.B.thetaiotaomicron         UGACUGCUUUU
//
# STOCKHOLM 1.0

#=GS bac.Buchnera-APS DE converted from brown dataset ct file

bac.Buchnera-APS         UGAAGUUGACUAAAAACAGUCGCUGUUUAGUUUUUAAAAAUUAAAAAGAG

bac.Buchnera-APS         GAAAGUCCGGGCUCCAUAGAGCAGGGUGCCAGAUAACAUCUGGAAAGCGU

bac.Buchnera-APS         GAGCUUAUGACUAGUGCAACAGAAAAUAAACCACCUAUUUUGUAAUAUAU

bac.Buchnera-APS         AAAAAUAUGGCCAGGGUGAAAAGGCGUGGUAAGAGCACACCGCAUAAUUG

bac.Buchnera-APS         GUAACAAUUCAUGGCAUGGUAAACUCCACCCGGAGCAAAGCCAAAUAUAG

bac.Buchnera-APS         GAUAAAUUUUUUGUACUGCUCGUACUUCUUAAACCUGGGUAGGCUGCUUG

bac.Buchnera-APS         AAUUAGUAAGUGAUUGCUAAUCUAGAUGAAUGACUGUUAAAACAGAACCC

bac.Buchnera-APS         GGCUUACACGAGUCAACUUCAAUAAC
//
# STOCKHOLM 1.0

#=GS bac.C.acetobutylicum DE converted from brown dataset ct file

bac.C.acetobutylicum         CGAGUAAGCCAGACAAUCGCUGCUGCAAUUUGCAGGAGAGGAAAGUCCGA

bac.C.acetobutylicum         GCUCCAUAGGGCAGGGUGCCGGGUAACUCCCGGUCAAGGCGACUUGAAGG

bac.C.acetobutylicum         AAAGUGCAACAGAGAUAUACCGCCAUUUUAUAAUGGUAAGGGUGGAAAGG

bac.C.acetobutylicum         CGAGGUAAGAGCUCACCAGCGCAUUGGCGACUUUGCGGCUAUGUAAACCC

bac.C.acetobutylicum         CAUCUGGAGCAAGAUCAAAUAGGGAAGCGUUUUGGAGUGGCCCGCUCUGC

bac.C.acetobutylicum         UUCCGGGUAGCAUCGCUUGAAUCUUAUGGUAACAUAAGGUCUAGAUAGAU

bac.C.acetobutylicum         GAUUGUCGAAUACAGAACUCGGCUUACAGGUUUAGUCGUCCAUUG
//
# STOCKHOLM 1.0

#=GS bac.C.aurantiacus DE converted from brown dataset ct file

bac.C.aurantiacus         GAGGAAAGUCCGGGCUCCAUAGAGCAGGGUGGUGGGUAACGCCCACCCGG

bac.C.aurantiacus         GGUGACCCGCGGGAAAGUGCCACAGAGAACAGACUGCCGGUUUCGAGCCG

bac.C.aurantiacus         GUGAGGGUGAAACGGUGGAGUAAGUGCCCACCGCGUCAUCGGUGACGGUG

bac.C.aurantiacus         ACGGCAUGGCAAACCCCACCUGGAGCAAGGCCAAGAAGACCGUGAGGUCG

bac.C.aurantiacus         CGGACGCGUUUGAGGGUUGCUCGCUUGAGUGUCUGGGUAGGCUGCGCAGC

bac.C.aurantiacus         CGAAAGGCUGGAGGACACCAGCAAUGGUGUUCACAGAUGGAUGAUCACCG

bac.C.aurantiacus         GCCCGGCGGGGCUACAGAAUCCGGCUUA
//
# STOCKHOLM 1.0

#=GS bac.C.crescentus DE converted from brown dataset ct file

bac.C.crescentus         CGGACCAGAUGAUCGGGCGGUCGCGUCGUCUUCGGACGCCGAGGAAAGUC

bac.C.crescentus         CGGGCUCCACGGUGACAAGGCGGUGGGUAACGCCCACCGGGAGCGAUCCC

bac.C.crescentus         AGGGAUAGCGCCACAGAAAGCAAACCUCCUCCCUACGGGGCGGGAAGGGU

bac.C.crescentus         GAAAGGGUGGGGUAAGAGCCCACCGCGGACCUGGUGACAGGGACGGCAUG

bac.C.crescentus         GCAAGCCCCGCCUGGAGCAAGACCGAAUAGGGAUCCCGCGUCGGCCUCGC

bac.C.crescentus         GCCGACUAGGCCGUCACUGGCUGAGAGGAUCCGGGUAGGUCGCGAGAGCC

bac.C.crescentus         GUCCAGCAAUGGCCGGCCUAGAGGAAUGAUCGUCGCCGUCUCCCUGUCUU

bac.C.crescentus         CGGAUGGGCGGGGCGGAACAGAACCCGGCUUACAGAUCAUCUGGUCCG
//
# STOCKHOLM 1.0

#=GS bac.C.difficile DE converted from brown dataset ct file

bac.C.difficile         AAUAUUAAGUAAGCCAGAUAAUCGCAUGUAAUCUUACAUGAGGAAAGUCG

bac.C.difficile         GAGCUCCAUAGAGCAGGGUGCUAGGUAACGCCUAGUGGGAGCGAUCCUAA

bac.C.difficile         GGAUAGUGCAACAGAAAUAAACCGCCACUAUUGUGGUAAGGAUGGAAAGG

bac.C.difficile         CGAGGUAAGAGCUCACCAGCAGCUAGGCGACUAGUUGGCUAUGUAAACCC

bac.C.difficile         CACCUGGAGCAAGACCAAGAUAGGAAUAAAGAGUGCUGCUCGUACUCUCC

bac.C.difficile         GGUAGGUAGGUCGCUUGAGCCUAUUGGUGACAAUAGGCCUAGAAAGAUGA

bac.C.difficile         UUAUCUAAUACAGAACUCCGCUUAUAGCCUUGCUUAAUUA
//
# STOCKHOLM 1.0

#=GS bac.C.diphtheriae DE converted from brown dataset ct file

bac.C.diphtheriae         UGAGCCGGCUGGGCGAUCGCGACUUUGCGUACCACAUGCGAUGAACAUGG

bac.C.diphtheriae         UGGCGCAAGGACGAGGAAAGUCCGGACUCCACAGAGCACGGUGAUUGUUA

bac.C.diphtheriae         ACAACAACCCGGGGUGACCCGCGGGCAAGUGCAACAGAAAGUAAACCGCC

bac.C.diphtheriae         UAGAAUUUUUCUAGGUAAGGGUGAAACGGUGCGGUAAGAGCGCACCAGCG

bac.C.diphtheriae         AGGUAGGUGACUACCUCGGCUAGGUAAACCCCACUGGGAGCAAGGCAUUA

bac.C.diphtheriae         GGGCGUACCGUCGUUUCAGACGGUAUGUCUGCACGAACGCUUGAAGGCUG

bac.C.diphtheriae         CUCGCCUGAGUUCGUGGGUAGCUGCUUGAGGCGGCCAGUGAUGGUUUCGU

bac.C.diphtheriae         CCAGAUGGAUGAUCGCCGCUGAUCUCCGCUUGUCGGGGGUGAGUACAGAA

bac.C.diphtheriae         UCCGGCUUAUAUGCUGGCUCAUUCG
//
# STOCKHOLM 1.0

#=GS bac.C.hydrogenoformans DE converted from brown dataset ct file

bac.C.hydrogenoformans         AAAAGCGAGUAAGCCGGAUGACCGCGGGGAGAAAUCCCUGAGGAAAGUCC

bac.C.hydrogenoformans         GAGCUCCAUAGGGCAGGAUGCCGGGUAACGCCCGGUGGAGGCGACUCCAA

bac.C.hydrogenoformans         GGAAAGUGCCACAGAAACAAACCGCCGGUAAGGGUGGAAAGGUGAGGUAA

bac.C.hydrogenoformans         GAGCUCACCAGCGGGCAGGUAACUGUCCGGCUAGGCAAACCCCAUCCGGA

bac.C.hydrogenoformans         GCAAGACCAAAUAGGGGGACUAUAGAGUGGCCCGCUCUGUCCCCGGGUUG

bac.C.hydrogenoformans         GUCGCUUAAGGCCUCUGGUGACAGAGGUCUCAGAUAGAUGGUCAUCCUCG

bac.C.hydrogenoformans         ACAGAACUCGGCUUACAGGCUUACUCGCUUG
//
# STOCKHOLM 1.0

#=GS bac.C.jejuni DE converted from brown dataset ct file

bac.C.jejuni         AAGCAUAGUAAAUGCUCGCUUCUUUUUAGGAGAGGAAAGUCCGAGCUGCU

bac.C.jejuni         AAAGACAAACAUUCCAUCUAACAGAUGGCUAGGGUAACCUAAGGGAUAGU

bac.C.jejuni         GCAACAGAAAGAAAACUACCACGCAAGUGGAAAAGGUGAAACGGCGGGGU

bac.C.jejuni         AAAAGCCCACCAGCGAUUUUGGUAACAAUUUCGGCUAUGUAAACCCAAUG

bac.C.jejuni         UGCAGCAAGAAGGGAUGGUUAGCGUCUUUGUUUUAACCCUUCGCUUGAUU

bac.C.jejuni         UUGUUUGCAAAAACAAAACUAGAUAAAUGAGCAUUCAAGACAGAACUCGG

bac.C.jejuni         CUUAUCGCUAUGCUUUUU
//
# STOCKHOLM 1.0

#=GS bac.C.limicola DE converted from brown dataset ct file

bac.C.limicola         AAACCGCAAGUGUGCAGUCGCUGUAUGGCUUGACGCUGUGCAGAGGAAAG

bac.C.limicola         UCCGAACUUCACAGGGCAGGGUGCCGGUCGAGAACCUGGUUCAAGGCCGG

bac.C.limicola         GGGCAGCGGUGCAAACCGUCUGUCACAGAGAGUGCAACAGAAAGCAAACC

bac.C.limicola         GCCCCGGCUCCGGCCGGAGUAAGGGUGAAAAGGCGGUGUAAGAGACCACC

bac.C.limicola         AGGUGCGUCAGCAAUGCCGUACGCUAUGAAAACCUCCCCGAAGCAAGGCC

bac.C.limicola         AAAUAUGGAAGCUUUUUCCGCAAGGAAAGAAGGGUUGCCCGCCCAACGUU

bac.C.limicola         UCCGGGUAGGCCGCAUCAGAUAAAUGACUGCAGCUUCAUCACUCGAUGAU

bac.C.limicola         GAUUCACAGAAUUCGGCUUACAGCUUCGGUUUCAGC
//
# STOCKHOLM 1.0

#=GS bac.C.pecorum-IPA DE converted from brown dataset ct file

bac.C.pecorum-IPA         GAGGAAAGUCCGGACUUCGCAGAAAAAGGUGCCAGUGAAAAACUGGGGGC

bac.C.pecorum-IPA         CGUAAGGCUACGGAAAGUGUAACAGAAAACAAACCGCUAAUUCUACCUAG

bac.C.pecorum-IPA         GUAAGAUUAGACAGGAUGAAAAUGUCGAGCUUAUGGCUCGACCUCUUUGU

bac.C.pecorum-IPA         GGAAACACAAGGACGCUGCAAACCCCACCUGAAGCAAGAAAGAGUUCGUU

bac.C.pecorum-IPA         UCAGUUUUUCGCUCAGGAACUCUUAGAGUCGCUCGAGGAUUUUGGUGAC
//
# STOCKHOLM 1.0

#=GS bac.C.pneumoniae-AR39 DE converted from brown dataset ct file

bac.C.pneumoniae-AR39         AUCGGAAGAGAAAGGCAACCGCUGUUUAUAUUUCUCAAAAAAUAUAAAGA

bac.C.pneumoniae-AR39         GAGGAAAGUCUGGACUUCAUAAGAGAAGAUACUGGAGAAAUUCCAGGGGC

bac.C.pneumoniae-AR39         CGUAAGGCUACGGAAAGUGCAACAGAAAACACUCCGCUAUAAAAUUUAUU

bac.C.pneumoniae-AR39         UUAUAGACAGGCUGAAAAUUCCUACUUUAGGAGUAGGAGCCAUUAAGGUG

bac.C.pneumoniae-AR39         ACUUAAUAGGCAUGCAAACCCUAUCUGAAGCAAGAGAAAAAAGCUUUUUG

bac.C.pneumoniae-AR39         UGUCUGCAAAUGUGAGAGGAAUUCCUCCCAUAGGCUUUUUCGAAAUCGCU

bac.C.pneumoniae-AR39         UGAGGGAUCUAGUAAUAGCUCCCCUAGAUGAAUGGUUGCCCUUAGGAUAG

bac.C.pneumoniae-AR39         UUCGCAAGAGCUAUCUUAUAGACAGAAUCCAGCUUACCCUCUCUUCCGAU

bac.C.pneumoniae-AR39         AUUUUU
//
# STOCKHOLM 1.0

#=GS bac.C.sporogenes DE converted from brown dataset ct file

bac.C.sporogenes         GAGGAAAGUCCGGGCUCCAUAGGGCAGGGUGCUGGGUAAUACCCAGUGGA

bac.C.sporogenes         GGCGACUUUAAGGAAAGUGCAACAGAGAUAUACCGCCAGAUUUAUCUGGU

bac.C.sporogenes         AAGGGUGGAAAGGCGAGGUAAGAGCUCACCAGCGUAUAGGUGACUAUACG

bac.C.sporogenes         GCUAUGUGAACCCCAUCUGGAGCAAGAUCGAAUAGGAGAGCAGGAAACUU

bac.C.sporogenes         UGGUUUCCAGGGGUGGCCCGUCCCGCUCUCGGGUAGUAUCGCUGGAGCCU

bac.C.sporogenes         AUUGGUAACAAUAGGCCUAGAUAGAUGAUUGUCUAACACAGAAUCCGGCU

bac.C.sporogenes         UA
//
# STOCKHOLM 1.0

#=GS bac.C.testosteroni DE converted from brown dataset ct file

bac.C.testosteroni         GAGGAAAGUCCGGGCUGCAUAGGGCGGCGUAGCAGCUAACAGCUGUCCAC

bac.C.testosteroni         CGUGAGGUGAGGAUCAGAGCAACAGAGACGAGUCUGGCAGGAGUGCCGCA

bac.C.testosteroni         AGGCAGACCAACCAGGGUGAAACGGGCAAUCUCUACGCGCAGCAAUACCA

bac.C.testosteroni         AGUAGGCACACGUUGACGGGGCCCCCGGAGUGUGCGGGUAGGUAGCACCG

bac.C.testosteroni         AGCCAUCAGGCGACUGAUGGCCAAGAUUAAUGGCGGUCACAUGGCGGGCA

bac.C.testosteroni         ACCGUUGUGCACAGAAUCCGGCUUA
//
# STOCKHOLM 1.0

#=GS bac.CPA49 DE converted from brown dataset ct file

bac.CPA49         GAGGAAAGUCCGGGCAACACAGAGCACCAUACUUCCUAACGGGAAGGCUU

bac.CPA49         UCUGCUGGUGACGGCAGAAAGACAGACAGGGCCACAGAAACAAACCGCCC

bac.CPA49         UUUGACUUCAAGGCUUGCCAAGAACGUCGAAAGGUAAGGGUGAAAAGGUG

bac.CPA49         GGGUAAGAGCCCACCGUUCCGAUGGUGACAUCGGAAGCUAGGCAAACCUU

bac.CPA49         AUGGGUUGAAAGGUCAAAUAGGCCCCGGGCAAAGAGCUGCUCGUUCGAUU

bac.CPA49         UCUCCUUCGGGAGGAUUCCGGGGUGGGUAGAUCGAUGGAUCCCGAUUGCA

bac.CPA49         AAGUCGGGACUAGAUAAAUGGCAAGAGCCCAUUUUCCCUCGUGGAAAAUG

bac.CPA49         GGAUACAGAACCCGGCUUAU
//
# STOCKHOLM 1.0

#=GS bac.CPA56 DE converted from brown dataset ct file

bac.CPA56         GAGGAAAGUCCGGGCAACACAGAGCAUCGUACUUCCUAACGGGAAGGAUU

bac.CPA56         CCGCUUUAGCGGGAGACAGAAAGUGCCACAGAAAACAAACUACUCGCGCU

bac.CPA56         UAGGUGUGAGAAAAGGUGAAAAGGUGGGGUAAGAGCCCACCGGUCUUGAA

bac.CPA56         AGUGAUUUCAGAUGCAUGGCAAACCUUACGAGUUGAAAGGCCAAAUAGGU

bac.CPA56         CACGCUCACGAAAGUGAUUAGCUGCUCGCUGAUAGUGCAAGCUGGCGUGA

bac.CPA56         UUGGGUAGGCUGCUUGAUUCUAAUGGCGACAUUAGGGCUAGAUAAAUGAU

bac.CPA56         AGGCACUUCGAAAGAGGAACAGAACCCGGCUUAU
//
# STOCKHOLM 1.0

#=GS bac.CPA58 DE converted from brown dataset ct file

bac.CPA58         GAGGAAAGUCCGGGCGCCGUCGAAACGCGGUGGUGGGUAACACCCACCGG

bac.CPA58         CCGCGAGGCCAGGGAAAGUGCAACAGAAAGCAGACCGCCAUCGGGCCGGG

bac.CPA58         GCAACCCAGCCUGAGGGUAAGGGUGAAACGGUGAGGUAAGAGCUCACCAG

bac.CPA58         CAGGCCGGGUAACCGGUCUGGCUAGGCAAACCCCACCGGGCGCAAGGCCA

bac.CPA58         AGCAGGGAGCAUGGGUGGCGGCAGCGAAUCCGUUCGCCACCGGCCGCCCA

bac.CPA58         CGGAUUGUUUCGAGCCGUAACAGACUUCCGGGUAGGCUGCUCGAGACGCC

bac.CPA58         GAGUAAUCGUCGUCCUAGAGAAAUGGCCACCGCCCGUCGUCGCCCUCCGG

bac.CPA58         GGCUUCGACGGGAACAGAAUCCGGCUUAU
//
# STOCKHOLM 1.0

#=GS bac.CPA59 DE converted from brown dataset ct file

bac.CPA59         GAGGAAAGUCCGGGCUCCACAGAGCAGAACGCCGGGUAACACCCGGUGGG

bac.CPA59         GGAAACCCCGAGGAAAGUGCCACAGAAAACAGACCGCCUUCGCCGCGCGA

bac.CPA59         GCGGCGCGGGUAAGGGUGAAACGGUGGGGUAAGAGCCCACCGCGCAGACG

bac.CPA59         GUAACGGAUGCGGCACGGCAAACCCCGUUCGGAGCAAGGCCAUGUAUAGG

bac.CPA59         AACGUUCGAGGGCUGCUCGCCCGAGUUCCAGGGUAGGCCGCUCGAGGCGC

bac.CPA59         ACGGUAACGGGCGUCCCAGAUGAAUGAUCGCCAAGUGUCCCCGGACACUC

bac.CPA59         ACAGAACCCGGCUUAU
//
# STOCKHOLM 1.0

#=GS bac.CPA61 DE converted from brown dataset ct file

bac.CPA61         GAGGAAAGUCCGGGCACCACAGGGCAGGAUGCCGCACGAGCUUCACCGCA

bac.CPA61         AGUGCGGGCGUCGCGUUUCAAGGCGCGGCGACGGACAGUGUCACAGAGAA

bac.CPA61         UAUACCGCCCUCCGUGGUUCGGCGAAAGCCGGGCUUCGAAGGGUAAGGGU

bac.CPA61         GAAAAGGUGGGGUAAGAGCCCACCGCGCCGCCAGCAAUGGCGGCGGCACG

bac.CPA61         AAAAACCCCUUCCGGUGCAAGGCAAAAUAGGUGACUGGGCGGCCCGUCCG

bac.CPA61         AUAGUCACGGGUAUGCCGCAUCCGGCGCCGCUCGCGCAAGUGAGCGGCGC

bac.CPA61         GGGACGAGGCCGCCGCGAGGCGGCCCGAGAGAAAUGACGACUGAAGCGCC

bac.CPA61         GCAAGGCGUGGAACAGAACCCGGCUU
//
# STOCKHOLM 1.0

#=GS bac.CPA62 DE converted from brown dataset ct file

bac.CPA62         GAGGAAAGUCCGGGCUCCACGGAUCAACGGUGCCGGAUAACGUCCGGCGG

bac.CPA62         GGGCAACCCCAGGGAAAGUGCCACAGAAAAGUAAACCGCCACGGGCGCGU

bac.CPA62         UGCGUUUAGCCUGCGGCAAGGGUGAAACGGUGCGGUAAGAGCGCACCGCG

bac.CPA62         UUUCCGGCAACGGAAGCGGCAGGGCAAACCCCACCGGGAGCAAAACCGAA

bac.CPA62         UAGGAACGGCGCGCGUUUCCGCGCAAGCGGGAAAGCAGAUCGAUCCGGAU

bac.CPA62         CAGCCGUUCGGGUAGGUCGCUUCAGGCACACAGCAAUCUGUGCCGCAGAG

bac.CPA62         GAAUGGCCGUCACGUGCUGCGUUAUCGCGCAGCGCCAUACAGAACCCGGC

bac.CPA62         UUAC
//
# STOCKHOLM 1.0

#=GS bac.CPA63 DE converted from brown dataset ct file

bac.CPA63         GAGGAAAGUCCGGGCUCCAAGGGCAAAGCGCCAGGUAACGCCUGGGGGAC

bac.CPA63         GUGAGUCCACGGAAAGUGCAACAGAAAGCAAACCGCCUAAGUUUUUCGCA

bac.CPA63         AGAAAAGCCGGUAAGGGUGAAAGGGUGCGGUAAGAGCGCACCGCGUCGGU

bac.CPA63         GGUAACACUCGACGGCACGGUAAACCCCGCUCGGAGCAAGACCAAAUAGG

bac.CPA63         GGAACAAGUGGUCGUCUCUUCGGAGAUAGUCCGCACGCAUGGCCCAUGCA

bac.CPA63         GGUUCCCGGGUAGGUCGCUUGAGGUCUGUGGUGACACAGAUCCCAGAGGA

bac.CPA63         AUGAUUGUUCACGACAGAACCCGGCUUA
//
# STOCKHOLM 1.0

#=GS bac.CPB147 DE converted from brown dataset ct file

bac.CPB147         GAGGAAAGUCCGGGCUCCAUAGGGCAGGGUGCCAGGUAACGCCUGGGGGG

bac.CPB147         UGUAACAACCUACGACCAGUGCAACAGAGAGCAAACCGCCGAUGGCCCUU

bac.CPB147         UAUGGGAUCAGGUAAGGGUGAAAGGGUGCGGUAAGAGCGCACCGCGCGAC

bac.CPB147         UGGCAACAGUUCGUGGCACGGUAAACUCCACCCGGAGCAAGGCCAAAUAG

bac.CPB147         GGGUUCACAUGGUACGGCCCGUACUGAACCCGGGUAGGCUGCUUGAGCCA

bac.CPB147         GUGAGCGAUUGCUGGCCUAGAUGAAUGACUGUCCACGACAGAAUCCGG
//
# STOCKHOLM 1.0

#=GS bac.CPB149 DE converted from brown dataset ct file

bac.CPB149         GAGGAAAGUCCGGGCUUCAUGAAAACACGGCGCCGGAUAACAUCCGGGGG

bac.CPB149         GCGCAAGCCUACGGAAAGUGCAACAGAAAACAAACCGCCUUGCUUGGCCU

bac.CPB149         CUGGCGAAGCAGGGUAAGGGUGAAACGGUGCGGUAAGAGCGCACCAGCGU

bac.CPB149         CCUGGUAACAGGGCGGCUUGGCAAACCCCGCCGGAAGCAAGGCCAAAUAG

bac.CPB149         GGAAGGCAGGAUACUUCGGUAUCAGGGUCCGUUUUCAGACAAGCCGAAUU

bac.CPB149         C
//
# STOCKHOLM 1.0

#=GS bac.CPB70 DE converted from brown dataset ct file

bac.CPB70         GAGGAAAGUCCGGGCUCCACAGGGCAGGGUGGUUGCUAACGGCAACCCGA

bac.CPB70         GGCGACUCGCGGGAAAGUGCCACAGAGAACAGACCGCCGCGGCGACUUCG

bac.CPB70         UCGCUGCGGUAAGGGUGAAACGGUGGUGUAAGAGACCACCAGCGGGCUGG

bac.CPB70         GCGACCAGCUCGGCUUGGUAAACCCCACCCGGAGCAAGGUCAAAAGGGCA

bac.CPB70         GGUUCGCCUGUCUGCGCAAGCGUUCGAGGGCGGCCCGCCCGAGCUUGCGG

bac.CPB70         GUAGACCGCUAGAACCGGUCGGCAACGGCCGGUCCAGAUGGAUGGUCGCC

bac.CPB70         ACUGCGCGAGAGCGCGGUACAGAAUCCGGCUUAC
//
# STOCKHOLM 1.0

#=GS bac.CPB72 DE converted from brown dataset ct file

bac.CPB72         GAGGAAAGUCCGGGCUCCACAGGAUGCCGUGGUGGAUAACGUCCACCGAC

bac.CPB72         CGCAAGGUUCGGGAAAGUGCAACAGAGAACAGACCGCCGAUCGCUGCGGG

bac.CPB72         GCAACUCGCGGCGAGGUAAGGGUGAAACGGUGAGGUAAGAGCUCACCAGC

bac.CPB72         GGGUCGGGCGACCGACUCGGCUCGGCAAACCCCACGGGGAGCAAGGCCAA

bac.CPB72         GCAGAGAGGAGACUUCGGGCGGCUUCGGUCACUCGGCGUCGCGGGGCGAU

bac.CPB72         UCGUUCCGUUAUCACUCUCGGGUAGGCUGCCAGAGGCGGCGGGCAACCGU

bac.CPB72         CGUCCUAGAGAAAUGAUCGUCGCGACGGCGCAGGCCGUCGGACAGAACCC

bac.CPB72         GGCUUAC
//
# STOCKHOLM 1.0

#=GS bac.CPB7776 DE converted from brown dataset ct file

bac.CPB7776         GAGGAAAGUCCGGGCAACAUAGAGCAGUGUACUUCCUAACGGGAAGGUAU

bac.CPB7776         CCCGCCUUUGGCGGGAUAACAGACAGUGCCACAGAAAACAAACUACCCAU

bac.CPB7776         UCCCGAUUUUAUCGGGAGGGGAAAAGGUGAAAAGGUGAGGUAAGAGCUCA

bac.CPB7776         CCGGUUUGAUGGUGACAUCAGGCGCAUGGUAAACCUUACGCGUUGAAAGG

bac.CPB7776         UCAAAUAAGUCACGAUCAUUCACUUGGUUAGCGGCUCGUUAAUUAAGUUG

bac.CPB7776         AUUCGUCAGCUUAGUCGUGACGGGUAGACUGAUUGAACCUGAUUGCGAAG

bac.CPB7776         UCAGGGCUAGAUAAAUGAUAAGGGCCCUGCCUUUGGCAGGGAACAGAACC

bac.CPB7776         GGCUUAU
//
# STOCKHOLM 1.0

#=GS bac.Calothrix-PCC7601 DE converted from brown dataset ct file

bac.Calothrix-PCC7601         AAGGAGAGAGUAGGCGUAGGCGGUUGCAGAUCAGUCACAAAAACUGAAUU

bac.Calothrix-PCC7601         UGAGGAAAGUCCGGGCUCCCGAAAGACCAAACUUGCUGGAUAACGUCCAG

bac.Calothrix-PCC7601         UGCGAGCGAUCGUGAGGAUAGUGCCACAGAAAGAUACCGCCAAUUAGUCA

bac.Calothrix-PCC7601         UUAGUCAUUUGUCAUUAGUCAUUUGGAAAAACACAAAGGACAAAGGACAA

bac.Calothrix-PCC7601         AGAACAAAUGACCAAAUUGGUAAGGGUGCAAAGGUGCGGUAAGAGCGCAC

bac.Calothrix-PCC7601         CAGCAACGUCGAGAGGCGUUGGCUCGGUAAACCCCGGUUGGGAGCAAGGC

bac.Calothrix-PCC7601         GAAAGGAACUAUGGUUGGUCUUUUACCAGUUCCGCUAAAACAGAGCCGCU

bac.Calothrix-PCC7601         AGAGGCGUUUGGUAACAAACGUCCCAGAUAGAUAACCGCCCUCAUGUAGA

bac.Calothrix-PCC7601         GAAGUUACUUGUAACAUUUCUACAUUCGAGAACAGAACCCGGCUUACUAC

bac.Calothrix-PCC7601         CAACUCUUUCCCUUUUU
//
# STOCKHOLM 1.0

#=GS bac.D.desulfuricans DE converted from brown dataset ct file

bac.D.desulfuricans         GGAGUCGGACGGAUCGUCGCCGCGGGGGCAACUCCGGGGAGGAAAGUCCG

bac.D.desulfuricans         GGCUCCAAAGGGCAGAACGCUGGAUAACAUCCAGGGAGGGCAACCUCCGG

bac.D.desulfuricans         ACAGCGCCACAGAAAGCAAACCGCCCGGCCUCGGCCGGGUAAGGGUGAAA

bac.D.desulfuricans         CGGUGGUGUAAGAGACCACCAGAUGCCGUGGUGACACGGCAUGCUCGGCA

bac.D.desulfuricans         UACCCCGUUCGGAGCAAGACCAAAUAGGGAAGGCGGCCGGCCCGGCCGAA

bac.D.desulfuricans         GCCUUCCGGGUAGGUUGCUUGAGGGUGUGGGCAACCGCACUCCUAGAGGA

bac.D.desulfuricans         AUGACGGUCACACGCGGGCAACCGUGUGGACAGAACCCGGCUUACAGUCC

bac.D.desulfuricans         GACUCCCGCA
//
# STOCKHOLM 1.0

#=GS bac.D.radiodurans DE converted from brown dataset ct file

bac.D.radiodurans         GGAACGCGGGGAAACUCCUGGUCGCGCCUGAGCCGCUUUUUUGGUGGACA

bac.D.radiodurans         GGUGAGGAAAGUCCGGGCACCGCAGGGCAAGGAUGCCAGCUAACGGCUGG

bac.D.radiodurans         UCGGCGAGUCGAGCGCCCGCCUGAGCGCCGAGGGCAGGCGGAAAGCGGCG

bac.D.radiodurans         AAGCCGAAGGACAGUGCCACAGAAACCAGACCGCCACCCCACACAGGCCC

bac.D.radiodurans         CGGCGCGGGUGCGGGUGGUCAGGGUGAAACGGUGCGGUAAGAGCGCACCA

bac.D.radiodurans         GGUUCCCGGGAGACCGGGAGCGUCUGGUCAACCCCAUCCGGUGCAAGACC

bac.D.radiodurans         CGACCGUGCGGCGAGGGCGGCCCGCCCGUUUGAGCCGCCAGGAUGGUCGC

bac.D.radiodurans         UCGAGGCGUCCUGGCAACAGGCGUCCCAGACAGAUGAUCAGGCUGCCCUG

bac.D.radiodurans         GGGGAGACCCCGGAGCAGACAGAACCCGGCUUACCGUUUCCCCGUGCCAG

bac.D.radiodurans         CCACUGCCGCCCCCCGCGCCCGCCGCUGGGGGCGGU
//
# STOCKHOLM 1.0

#=GS bac.Dermocarpa-PCC7437 DE converted from brown dataset ct file

bac.Dermocarpa-PCC7437         GGGGAGGAAAGUCCGGGCUCCCGAGAGACCAAACUUGCUGGGUAACGCCC

bac.Dermocarpa-PCC7437         AGUACAGGCGACUGUGAGGAUAGUGCCACAGAAACAUACCGCCUUUUUUU

bac.Dermocarpa-PCC7437         CAGUCAACAGUAAAAAAAAACUGAUAAUUGGAAAAGGUAAGGGUGCAAAG

bac.Dermocarpa-PCC7437         GUGGGGUAAGAGCCCACCAGCAGUAUCGAGAGGUACUGGCUCGGUAAACC

bac.Dermocarpa-PCC7437         CCGGUUGGGAGCAAGGUCGAAGGAACAAUGGUUGGUCUUUUUCCAGUUCC

bac.Dermocarpa-PCC7437         GUUUUAGGUGAACCGCUAGAGACGUUUGGUAACAGCCAUCCCAGAUAGAU

bac.Dermocarpa-PCC7437         AACUACCCCCAAUAAGACGUAGUAUACUAUGUCUUUAACUGGGAACAGAA

bac.Dermocarpa-PCC7437         CCCGGCUUA
//
# STOCKHOLM 1.0

#=GS bac.E.thermomarinus DE converted from brown dataset ct file

bac.E.thermomarinus         GAGGAAAGUCCGGGCUCCGCAGGGCAGGAUGCUGGGUAAUACCCAGUGGG

bac.E.thermomarinus         GGCGACCCUAAGGAUAGUGCAACAGAAAUAUACCGCCUGACACUUAAUAU

bac.E.thermomarinus         AUGUAGCUAUAGAUGUUACCAUAUAUUAAGUGCCGGGUAAGGGUGGGAAG

bac.E.thermomarinus         GUGAGGUAAGAGCUCACCAGCAGCUAGGCGACUAGCUGGCUCUGUAAACC

bac.E.thermomarinus         CCAUCUGGAGCAAGACCAAGUUAGGGACAUAAAAAGGUGGUGGCCCGUCA

bac.E.thermomarinus         CCGUCCCGGUUGGUAGGUCGCUAGAGCCUAUUGGCGACAAUAGGCGUAGA

bac.E.thermomarinus         UAGAUGGCUGUCUAACACAGAACCCGGCUUA
//
# STOCKHOLM 1.0

#=GS bac.EM14b-11 DE converted from brown dataset ct file

bac.EM14b-11         GAGGAAAGUCCGGGCUCCAAAGGGCAGGGCGCCGGGUAAUACCCGGGGUG

bac.EM14b-11         GGGAAACCCCACACGGUAAGGGCCACAGAAACGAGACCGCCGAAGCGGUA

bac.EM14b-11         AGCCAGGCAAGGGUGAAAGGGUGGGGUAAGGGCCCACCGGCUCCGCGGUA

bac.EM14b-11         ACGCGGGGUGAGGGGGUAAAAAUCCCCCGGCGGGUUUUCCCGCUCUGGUA

bac.EM14b-11         ACCUCCCGCCCGGAGCAAGGCCAAGUAGCGCCGCACCCCGAAAGGGGAUA

bac.EM14b-11         AGGUGGCCCGCCGAAAUGCGGUGCGGGUAGGCCGCAAUGGAAGUCGGGGG

bac.EM14b-11         GCAACUCCCGACUCAAGAUAGAUGACCACCUAGUACAGAACCCGGCUUA
//
# STOCKHOLM 1.0

#=GS bac.EM14b-9 DE converted from brown dataset ct file

bac.EM14b-9         GAGGAAAGUCCGGGCUCAGAGGGUGCGCGUAUCCCGUUAAGGCUGAUGAA

bac.EM14b-9         GCCGGAGCGGGGGCGUGAGAGCGCCGGAAAGUGCCACAGAAAACAUACCG

bac.EM14b-9         CCUUAUGUGUCUUCACACAUAAGGUAAGGGUGAAAAGGUGCGGUAAGAGC

bac.EM14b-9         GCACCCAGGAAAGGAGAAGGUUUAAGGGAAAAAACGCCCUUGCCGAAUCC

bac.EM14b-9         UUUCCUGCGGUAAACCCAUACGCGAGCAAGGCCAAGCAGAGGGGAAUUGC

bac.EM14b-9         GGGAGUUUUCCAAAUCUGACUCCCGCAUGCGGGUUGCACCCUUCCCGCUA

bac.EM14b-9         ACACCCUCGGGUAGGCCGCUUAGAGUAAUGACCCCUUAACACAGAACCCG

bac.EM14b-9         GCUUA
//
# STOCKHOLM 1.0

#=GS bac.ESH167E DE converted from brown dataset ct file

bac.ESH167E         GAGGAAAGUCCGGGCAGUACAGAGCAACCCACCGGUGAACAGCCGGCCAC

bac.ESH167E         CAAUUGGUGAGAGAAAGUGCCACAGAAAAUAACUGUCUUGCCUAAGGCGA

bac.ESH167E         GAUGAGGGUGAAAAUGUGAGGUAAGAGCUCACGGUUGUUAUCGGUAACGG

bac.ESH167E         UAGCAACGGGUAAACCUUGGGUGCUGCAAUGCCACAUAUAGAGCCGUUUU

bac.ESH167E         GAGAGCUGCUCGUUCAAGGCUCAGGGUAGGCAGCAACAGGUAAACAGUAA

bac.ESH167E         UGUUUAUCGCAGAUAAAUGAUAGUGUAGAAACAGAACCCGGCUUA
//
# STOCKHOLM 1.0

#=GS bac.ESH183A DE converted from brown dataset ct file

bac.ESH183A         GAGGAAAGUCCGGGCACCACAGGGCUGGUCGCUGGGUAAUGCCCAGUGCG

bac.ESH183A         CGUGAGCGUGAGGAUAGUGCCACAGAAAUGAAAACCGCCGGCUUGUCCGG

bac.ESH183A         UAAGGGUGCAACGGUGCGGUAAAAGCGUCACCAGCGGAGUCGAGAGGCUC

bac.ESH183A         CGGCUAGGUAAACCCCACUAAAGGUGCAAGGCGAAGGUAUAUCACGAGAA

bac.ESH183A         AACGGUGGCCCGCCGCCUCGAGAUGCCGAUGCUGCUAGAGGGUUUGGGUA

bac.ESH183A         ACCAAAUUCCAAGAUAGAUGACGAUUUAAACAGAACCCGGCUUA
//
# STOCKHOLM 1.0

#=GS bac.ESH20b-1 DE converted from brown dataset ct file

bac.ESH20b-1         GAGGAAAGUCCGGGCUUCACAGGGCAGGAUGCCAGAUAACGUCUGGCGGA

bac.ESH20b-1         GGCGACUCCAGGGAAAGUGCAACAGAAAUAUACCGCCGCUUAAUGCGGUA

bac.ESH20b-1         AGGGUGGAAAGGUGGUGUAAGAGACCACCGCCCUUCUGGUAACAGAAGGG

bac.ESH20b-1         GUCCAUGUAAACCCCAUCCGAAGCAAGACCGAACAGGGAGCAUAAGGCGG

bac.ESH20b-1         CCCGUCUGCUCCCGGGUAGGUCGCUUGAGCCUGCCGGCGACGGCAGGCCU

bac.ESH20b-1         AGAUAGAUGGCCAUUCAAUGACAGAAUCCGGCUUA
//
# STOCKHOLM 1.0

#=GS bac.ESH210B DE converted from brown dataset ct file

bac.ESH210B         GAGGAAAGUCCGGGCUCUACAGAGCAAAGUGGUGGAUAACUUCCACCCGG

bac.ESH210B         GGCGACCCGCGGGAAUAGUGCAACAGAGAGUAAACCGCCAAAAGAAAUUU

bac.ESH210B         UGGUAAGGAGUGAAACGGUGGUGUAAGAGACCACCAGCAUUGCAAGUGAU

bac.ESH210B         UGCAGUGGCUAUGCAAACCCCACUUUUGAGCAAGAUCAAGAAGUUGCAAG

bac.ESH210B         CAAUUGCAAUGGAGUGAAUGUUUGAGAACUGCUCGUUCGAGUUCACAGGU

bac.ESH210B         AGAUCGCAUGACAUAUGUAGCAAUGCAUAUGCAAGAUGGAUGAUUGUCCC

bac.ESH210B         UCAGCAAUGAGGACAGAACCCGGCUUA
//
# STOCKHOLM 1.0

#=GS bac.ESH212C DE converted from brown dataset ct file

bac.ESH212C         GAGGAAAGUCCGGGCUCCAUCGACAUACGGUGCCGGAUAACACCCGGCGG

bac.ESH212C         GGGCGACCCCAGGGAAAGUGCCACAGAGAACGAACCGCCUUCACUCCGUG

bac.ESH212C         AAGGUAAGGGUGAAAAGGUGCGGUAAGAGCGCACCGCGUUUCUAGCAAUA

bac.ESH212C         GAGACGGCAUGGCAAACCCCACCGGGAGCAAAACCGAAUAGGGACGGCAC

bac.ESH212C         AGUGGAAAGUUCGCUCUCGGGCGAUAACUCCGCGGGGCGAUGUCAGGCCC

bac.ESH212C         GCUGUCCGGGUAGGUUGCUUGAGGCGCAAGGUAACUUGCGUCCCAGAGGA

bac.ESH212C         AUGGCCGUCACGUCUGCGUGGUGCGAACCAUUCAGGCCCUACAGAACCCG

bac.ESH212C         GCUUA
//
# STOCKHOLM 1.0

#=GS bac.ESH26-4 DE converted from brown dataset ct file

bac.ESH26-4         GAGGAAAGUCCGGGCUGCACAGAGCGGGAUGACGGCUAACGGCCGUACGC

bac.ESH26-4         UGAAAGCUGGCAACAGUAUAAGGCGAGGAAUAGGGCCACAGAGACGAGCG

bac.ESH26-4         UAUUAAGUUACGGUGAAACGCGGUAACCUCCAUCAGCAGCAAUAUCAAAU

bac.ESH26-4         AGGCUGGCAUUUGUCGCAAGACAUAAGGCGUGGCUCGCGCCUGCCAGCGG

bac.ESH26-4         GUAGAUAGCUUGAGCGUGUGAGUAAUUGCACGCCUAGAGGAAUGACUGUC

bac.ESH26-4         AGCUACGCAAGUAGUUACAGAACCCGGCUUA
//
# STOCKHOLM 1.0

#=GS bac.ESH30-3 DE converted from brown dataset ct file

bac.ESH30-3         GAGGAAAGUCCGGGCAACACAGAGCAUCCUACUUCUUAACGGGAAGCUAU

bac.ESH30-3         CUGCGAAGGUAGAGUAAUGUAGAAGAAAACAACCGCCUUUUUCCUCUUUU

bac.ESH30-3         GGAACAAGGUAAGGGUGAGAAGGUGGAGUAAGAGCCCACCAGUUGCGUGG

bac.ESH30-3         UGACACGGUUAAGCUGUACGUCUUAGGAGUUGUAAGGUCGAUGUAUACCG

bac.ESH30-3         GCAUUAUGAGGGCUGCUCGCCCCACGUCGGAGGGUAGACCGCUAAAGUAA

bac.ESH30-3         UGUGGCAACACAUUACUCAGAUAAAUGACAAACACCUUAAUUUAUUAUUA

bac.ESH30-3         AGGACAGAACCCGGCUUA
//
# STOCKHOLM 1.0

#=GS bac.ESH46a-1 DE converted from brown dataset ct file

bac.ESH46a-1         GAGGAAAGUCCGGGCUCCACAGAGCAGAAUGCCGGCUAACGGCCGGGCGC

bac.ESH46a-1         GGCAACGCGACGGAAAGUGGAACAGAAAGCAAUACCGCCGAUGAUUGCCU

bac.ESH46a-1         UCGGGCAAAACAGGUAAGGGUGAAAAGGUGCGGUAAGAGCGCACCGUGCA

bac.ESH46a-1         UUUGGUAACAAAGGCGCAGCAGGCUAAACCCCAUUCGGAGCAAGACCAAA

bac.ESH46a-1         CAGAACGCGAUGACGCUGCUCGCCGAGCGUUCGGGUAGGUUGCUUGAGCA

bac.ESH46a-1         CACCAGCAAUGAUGUGCCUAGAGGAAUGACUGUCCGCGACAGAACCCGGC

bac.ESH46a-1         UUA
//
# STOCKHOLM 1.0

#=GS bac.ESH7-16 DE converted from brown dataset ct file

bac.ESH7-16         GAGGAAAGUCCGGGCUACAUAGGGCAGCGUGCCAGCUAACGGCUGGGCAG

bac.ESH7-16         GGUAACUUGACGACCAGUGCAGCAGAGAGUAGACCGCCUUUGGCUUAUAU

bac.ESH7-16         GAGUAUCGCAAGAUAUUCAUGUCAUCGGUAAGGGUGAAAGGGUGCGGUAA

bac.ESH7-16         GAGCGCACCGCGUGGCUGGCAACAGUUCACGGCAUGGUAAACUCCACGCG

bac.ESH7-16         UAGCAAGACCAAAUAGGCAUCGGCAUGGCGCGGCCCGCGUUCGAUGCGGG

bac.ESH7-16         UAGGUUGCUUGAGCGUACGAGCGAUUGUGCGCCUAGAGGAAUGAUUGUCC

bac.ESH7-16         ACGACAGAAUCCGGCUUA
//
# STOCKHOLM 1.0

#=GS bac.ESH7-4 DE converted from brown dataset ct file

bac.ESH7-4         GAGGAAAGUCCGGGCUCCACAGGGCAGGAUGCUGGCUAACGGCCAGGCGU

bac.ESH7-4         CGCGAGGCGACGGAAAGUGGAACAGAGAGCAGAACCGCCGAUGGCCGGCC

bac.ESH7-4         GGUGCACCCGCAAGGGUAGCCGGUGGCACAGGCAAGGGUGAAAAGGUGGA

bac.ESH7-4         CUCCUUCGGGAGCCGCCGGGGGGAACCCCGGCGCGGUAAGAGCGCACCGC

bac.ESH7-4         GGACGCAGUGAUGUGGACGGCAGGCUAAACCCCAUCCGGAGCAAGACCAA

bac.ESH7-4         AUAGGGGUACAUUGGCGUGGCCCGCGCUGUACCCGGGUAGGUUGCUUGAG

bac.ESH7-4         CUUGUCGGUAACGGCAAGACUAGAGGAAUGGCUGUCCAACGACAGAAUCC

bac.ESH7-4         GGCUUA
//
# STOCKHOLM 1.0

#=GS bac.F.antarctica DE converted from brown dataset ct file

bac.F.antarctica         CGAAGAGCACGGUGGUGGGUAACGCCCACCCGGGGUGACCCGCGGGACAG

bac.F.antarctica         UGCCACAGAAAGCAGACCGCCCACCCGCCUCGGCGGCGUGGGUAAGGGUG

bac.F.antarctica         AAACGGUGGUGCAAGAGACCACCAGCACCCCCGGUGACGGGGGUGGCUAG

bac.F.antarctica         GCAAACCCCACCGGGAGCAAGACCAAGAAGGCGCCCUCCUGCAGAGGAGG

bac.F.antarctica         ACGCCGCGGGAGCGUUCGAGGGCUGCUCGCCCGAGCUCCCGGGUAGGUCG

bac.F.antarctica         CACCAGGCCGCUGGCAACAGCGGUCGCAGAUGGAUGAUCGCCCCCUCCGC

bac.F.antarctica         UCCGGCGGGGGG
//
# STOCKHOLM 1.0

#=GS bac.F.mortiferum DE converted from brown dataset ct file

bac.F.mortiferum         GAGGAAAGUCCGGGCUUCCAAGAGCAAGAGGGCAGCUAACGGCUGCUAAA

bac.F.mortiferum         GGAAACUUUAAGGAAAGCGCCACAGAAAAUAGACCGCCAUUUUGGUAAGG

bac.F.mortiferum         GUGAAAAGGUGGUGUAAGAGACCACCAGUUCUUUAGGAAACUAAAGAAGC

bac.F.mortiferum         UAGGUAAACCCCCUCUGGAGCAAGACUAAAUAGGAAAGGUUAAGGGUUGC

bac.F.mortiferum         UCGUCCAGCUUUCAGGGUAAGUUGCUUGAAAUUAUAAGAGAUUAUAAUUC

bac.F.mortiferum         UAGAUAAAUAAUUAACAUAUACAGAACCCGGCUUA
//
# STOCKHOLM 1.0

#=GS bac.F.yabuuchiae DE converted from brown dataset ct file

bac.F.yabuuchiae         GAGGAAAGUCCGGACAACACAGAGCAACUCACUUCCUAACGGGAAGGCUC

bac.F.yabuuchiae         CGUUCAGGCGGAGACAGCAAGUGCCACAGAAAAUAUACCGCCUUGUCUUU

bac.F.yabuuchiae         GAUGAGGUAAGGGUGAAAACGUGAGGUAAGAGCUCACGGUAUUGCAUGGC

bac.F.yabuuchiae         GACAUGGAUUACGGUAAACCUUGAGUGUUGAAAGACCAAAUAGGUUACGA

bac.F.yabuuchiae         AACUCGAAGGCUGCUCGUCUUCUUUUACUUCGGUAAGAUUCGUAAUGGGU

bac.F.yabuuchiae         AGGUUGAUGGAGUCUGUCAGCAAUGGCAGAUCUAGAUAAAUGAUAGAAAA

bac.F.yabuuchiae         CCGAUUUUUCGGUGUACAGAACCCGGCUUA
//
# STOCKHOLM 1.0

#=GS bac.Fischerella-UTEX1829 DE converted from brown dataset ct file

bac.Fischerella-UTEX1829         GGGGAGGAAAGUCCGGGCUUCCGAAAGACCAAACUUGCUGGGUAACGCCC

bac.Fischerella-UTEX1829         AGUGCGAGCGAUCGCGAGGAUAGUGCCACAGAAAAAUACCGCCUUCUUUC

bac.Fischerella-UTEX1829         AGUGAACAGUGAACAGUUAUCAGUGAACAGUAAAUAACUGAUAACUGAUA

bac.Fischerella-UTEX1829         ACUGAUAACUGAUAACUGAAAAAGGGUAAGGGUGCAAAGGUGCGGUAAGG

bac.Fischerella-UTEX1829         GCGCACCAGCAACACCGAGAGGUGUUGGCUCGGUAAACCCCGGUUGGAAG

bac.Fischerella-UTEX1829         CAAGGCGAAUGGAACUAUGGUUGGUCUUUUACCAGUUCCACAUAUAAGAG

bac.Fischerella-UTEX1829         CCGCUAGAGGCGUCUGGUAACAGCCGUCCCAGAUAGAUAACCGCCCUCUU

bac.Fischerella-UTEX1829         AAUUUAAGAGAACAGAACCCGGCUUAC
//
# STOCKHOLM 1.0

#=GS bac.G.sulfurreducens DE converted from brown dataset ct file

bac.G.sulfurreducens         GAAGCAGAACAGAUGGCCGCCCUUCGCGUGCGGGGGGAGGAAAGUCCGGG

bac.G.sulfurreducens         CUCCACAGGGCAUGGUGCUGGAUAACGUCCAGCGGGGGCGACCCCAGGGA

bac.G.sulfurreducens         UAGUGCCACAGAGAGAAGUCCGCCCGCUCAGGCGGGUAAGGGUGAAAGGG

bac.G.sulfurreducens         UGAGGUAAGAGCUCACCGGGUUCGGCGGUGACGUCGGAUGCCAGGUAAAC

bac.G.sulfurreducens         CCCACCAGGAGCAAGGCCGAAUAGGGAAGCGUCAAGGAUGGCCCGUCCGU

bac.G.sulfurreducens         GCUUCCGGGUUGGCUGCUUGAGGCCGUCGGUAACGGCGGUCCCAGAGGAA

bac.G.sulfurreducens         UGGUCAUCGCCCGCCAAGGGGUAACCCGCGGCGGGAACAGAACCCGGCUU

bac.G.sulfurreducens         AUGGGCUGCUUCGACCA
//
# STOCKHOLM 1.0

#=GS bac.H.influenza DE converted from brown dataset ct file

bac.H.influenza         CGAGUUGGUUAGACAAUCGCUGGUUUAUUGAAGCCCUUAACCGUAUUUAU

bac.H.influenza         ACGACCUAGUGGGACAAGUAAACGAGAGGAAAGUCCGAGCUACACAGGGC

bac.H.influenza         AGAGUGCCGGAUAACGUCCGGGCGGCGUGAGCCGACGACCAGUGCAACAG

bac.H.influenza         AGAGCAGACCGCCGUGUAAACGGUAAGGGUGAAAGGGUGCGGUAAGAGCG

bac.H.influenza         CACCGUGCCGUUGGUAACAACGUGCAGCAGGGUAAACUCCACUCGUAGCA

bac.H.influenza         AGACCAAAUAGGAACUCAAUGGGUGGCCCGUCCAGAGUUCGGGUAGGUUG

bac.H.influenza         CUUGAGCGGCAGAGUAAUUUGUCGCCUAGAGGAAUGAUUGUCCACGACAG

bac.H.influenza         AACUCGGCUUAUCGACCAACUCAAAAC
//
# STOCKHOLM 1.0

#=GS bac.H.pylori-26695 DE converted from brown dataset ct file

bac.H.pylori-26695         CGCAUUAGAAGAUGGUCGCUAUUUUAGAAUAGAGGAAAGUCCGGGCUACA

bac.H.pylori-26695         UUAGACAAAAUUCCAUCUAACGGAUGGCUAGCGCAAGCUAAGGGAAAGUG

bac.H.pylori-26695         CCACAGAAAGCAAACCGCCUUUUAAGGUAAGGGUGAAAGGGUGGGGUAAG

bac.H.pylori-26695         AGCCCACCAGAGCUAAAGCAAUUUAGCUUGUUUGGGCAAACCCAAUUUGU

bac.H.pylori-26695         AGCAAGAAGCGCAUGGUAAGUCUAAAUUGAUACACGCUUCGCUUGAGGAA

bac.H.pylori-26695         UAUUGCAAAAUAUUUCCCAGAUAAAUGGCCAUCCAUUGACAGAACCCGGC

bac.H.pylori-26695         UUAUUCUAAUGCUCAA
//
# STOCKHOLM 1.0

#=GS bac.I.calvum DE converted from brown dataset ct file

bac.I.calvum         CACAGGGCAGGGUGGUGGCCAACAGCCACCCGGGGUGACCCGCGGGACAG

bac.I.calvum         UGCCACAGAAAACAAACCGCCAACUGCUUCGGCAGUCGGUAAGGGUGAAA

bac.I.calvum         CGGUGGUGUAAGAGACCACCAGCGCGCCAGGUGACUGGAGCGGCUCGGUA

bac.I.calvum         AACCCCACCCGGAGCAAGCCCAGACAGCGCACGUUCGAGACCGGCCCGGU

bac.I.calvum         CGAGUGCGCGGGUAGGGCGCUGGAGCCGGUCAGCAAUGGCCGGCCGAGAU

bac.I.calvum         GGAUGGCCGUCGCCGCGUCACCGGCAACGGAGAUGCGGA
//
# STOCKHOLM 1.0

#=GS bac.L.borgpetersenii DE converted from brown dataset ct file

bac.L.borgpetersenii         GAGGAAAGUCCGGGCACCAGGAAACACGGGACCGGGUAAUCCCCGGAGUU

bac.L.borgpetersenii         UUUUCUUUGAGAGAAAUUUUAGGGAAAAAAUAUGGAAAGUGCAACAGAAA

bac.L.borgpetersenii         GGAUACCGCCUCGUCGAAGAAAUUCGGCGCGGUAAGGGUGAAAUGGCGGG

bac.L.borgpetersenii         GUAAGAGCCCACCUUCGAUUUCGAGAGAGAUCGGGAACGGUAAACCCUCC

bac.L.borgpetersenii         CGGGUGCAAUCUCAAAUAGGCAGCCUUUUUGUCGUUUCCGCAGGGCUGUG

bac.L.borgpetersenii         GGUAGAGAGCAAAGACUCCGAUCGGUAACUUUCGGAGCAAGAUAAAUGAU

bac.L.borgpetersenii         CAUCCAUCUCUUCAGGAGAGGACAGAACCCGGCUUA
//
# STOCKHOLM 1.0

#=GS bac.L.ferrooxidans-CF DE converted from brown dataset ct file

bac.L.ferrooxidans-CF         GAGGAAAGUCCGGGCACCAAAGGGCAAGGCGCUGGGUAACUCCCAGUCCC

bac.L.ferrooxidans-CF         GGUGACGGGAAGGAAAGUGCCACAGAAAAGAUACCGCCCGGAUUCGUUCG

bac.L.ferrooxidans-CF         GGUAAGGGUGAAAAGGUGAGGUAAGAGCUCACCGCGGACCUGGUGACAGG

bac.L.ferrooxidans-CF         GACGGCAUGGUAAACCCCGCCUGGUGCAAGACCAAAUAGGGGGGCGUUCC

bac.L.ferrooxidans-CF         CGCAAGGGAUAAGAUUGGCCCGGUCAAUGCUCCCGGGUAAGGUCGCUUGA

bac.L.ferrooxidans-CF         AUGCAAGGGUAACCUUGCAUCUAGAGUAAUGGUCACCCUGUCUUUCUUUC

bac.L.ferrooxidans-CF         GGGAAAGGCAUGACAGAACCCGGCUUA
//
# STOCKHOLM 1.0

#=GS bac.L.japonicus-IFO12422 DE converted from brown dataset ct file

bac.L.japonicus-IFO12422         CGCAGAGCAAGGUGGUGGGCAACACCCACCCGGGGCAACCCGCGGGAAAG

bac.L.japonicus-IFO12422         UGCCACAGAGAACAGACCGCCGCUCUCUCCGUUCAUUCGGGAAGAGGGGU

bac.L.japonicus-IFO12422         AAGGGUGAAACGGUGGUGUAAGAGACCACCAGCGUGCCGGGUGACCGGGG

bac.L.japonicus-IFO12422         CGGCUAGGUAAACCCCACCUGGAGCAAGAUCAAGAAGCCGUUCCUCUUCG

bac.L.japonicus-IFO12422         GAGGAACGGUGCGCACACGUUCGAGGGCUGCUCGCCCGAGUGUGCGGGUA

bac.L.japonicus-IFO12422         GAUCGCCCGAGGCUGUCGGCAACGGCAGCCCUAGAUGGAUGGUCGCCAAC

bac.L.japonicus-IFO12422         CGGGGCCACGCAAGAAACCCCGGCGA
//
# STOCKHOLM 1.0

#=GS bac.LGA1 DE converted from brown dataset ct file

bac.LGA1         GAGGAAAGUCCGGGCAGCACAGAGCAAUGCACCGGUGAAUAGCCGGGUUC

bac.LGA1         CGUCUUUGACGGAAACAGACAGUGCCACAGAAAAUAACUGCCUUCCCCUC

bac.LGA1         UCCUUUAGGAGAGGGUUGAGGUAGGGUUGAAAACGUGAGGUAAGAGCUCA

bac.LGA1         CGUCCCGAUAUGGUGACAUAUCGGGAGGGUAAACCUUGCAUGCUGAAAUG

bac.LGA1         CCACAUAGGUCAGCGCCUGAGAACUGCUCGUUCAAUGCUGAUGGGUAGGC

bac.LGA1         AGAUUGAUCCCGGUUGGUAACUUCCGGGACAGAUAAAUGAUAGCCACUAA

bac.LGA1         UCCACCUUGCUAAGGCUACGGUGGACAGAACCCGGCUUA
//
# STOCKHOLM 1.0

#=GS bac.LGA10 DE converted from brown dataset ct file

bac.LGA10         GAGGAAAGUCCGGGCUCCUUGGACAAACUGCCAGGUAGCACCUGGGCACA

bac.LGA10         GCGAUGAGCUGUGACGGAAAGUGCCACAGAAAACAAACCGCCAGUACUUC

bac.LGA10         GGUACUGGUAAGGGUGAAAAGGUGGGGUAAGAGCCCACCGCGUCACCGGU

bac.LGA10         AACGGUGGCGGCACGGUAAACCCCAGUUGGAGCAAGGCCAAAUAGGCGGC

bac.LGA10         GAGAGACAGUCCUUCUCGAUCAAGACGCCGCGGGUUGGCUGCUGGAGCGU

bac.LGA10         GAUGGUGACAUCAUGCCGAGAGGAAUCAUCAUCCGGAUCUUUAAUCCGAC

bac.LGA10         AGAAUCCGGCUUA
//
# STOCKHOLM 1.0

#=GS bac.LGA2 DE converted from brown dataset ct file

bac.LGA2         GAGGAAAGUCCGGGCCCCACAGAGCAGGAUGCCGGCUAACGGCCGGGCGC

bac.LGA2         AGCAAGCUUCGCAAGAAGCCCAAGGCGACAGACACCAGUGCAACAGAAAC

bac.LGA2         AUACCGCCUAAGUCCGCAAGGACCGGCAAGGGUGAAAUCGUGCGGUAAGA

bac.LGA2         GCGCACGGCCGUCCUGGUAACAGUGGCGGCGGGCAACCUCAUCCGGGGCA

bac.LGA2         AGGCCAAAUAGGGGAGCAUUGGCGUGGCUCGCGUCGCUCCCGGGUAGGCU

bac.LGA2         GCUAGAGGCCGUCGGCAACGACGGUCCCAGAGGAAUGGUUGCCCACGACA

bac.LGA2         GAACCCGGCUUA
//
# STOCKHOLM 1.0

#=GS bac.LGA6 DE converted from brown dataset ct file

bac.LGA6         GAGGAAAGUCCGGGCUCCACAGGACAGAGUGGUCGGUAACGCCGACCGGC

bac.LGA6         CGAAAGGCUCGGGACAGGGCAACAGAAAGCAAACCGCCGCAUGGGACCGG

bac.LGA6         GCCCCCGUCCAAGUCCAUGCGGUAAGGGUGAAACGGUGCGGUAAGAGCGC

bac.LGA6         ACCAGCAGCCAAGGUGACUUGACUGGCUAGGCAACCCCCACUCGGAGCAA

bac.LGA6         GACCAAACAGGGAGCAGACGCGUUUUUCGAAACGCGUCGUGGGCUCGUCC

bac.LGA6         GGCCCGCUAUCGACUCCCGGGUAGGUCGCUCGAACCGCCGAGCAAUCGUC

bac.LGA6         GGUCUAGAUGAAUGGCCGUCACCUGAUUCACAGAACCCGGCUUA
//
# STOCKHOLM 1.0

#=GS bac.LGA8 DE converted from brown dataset ct file

bac.LGA8         GAGGAAAGUCCGGGCUCCACAGGACAGAGUGGUCGCUAACGGCGACCGGC

bac.LGA8         CGCAAGGCUCGGGAAAGUGCAACAGAAAGACACCGCCUCCGCGAGCCCGU

bac.LGA8         CUCGCGGCGGUAAGGGUGAAAUGGUGCGGUAAGAGCGCACCAGCGGCGGG

bac.LGA8         GUGACUCGCCGGCUCGGCAAACCCCACUCGGAGCAAGACCAAGCAGAGAG

bac.LGA8         GAGCUGCCUGCCACAAGGCGGCGGCACGGUUCGGUCCGGACCGUCGUUAC

bac.LGA8         UCUCGGGUAGGUCGCUGGAGGCGGCGAGCAAUCGCCGUCCUAGAGAAAUG

bac.LGA8         ACCAUCGCCGCCCCAGGGGCUGGCACAGAACCCGGCUUA
//
# STOCKHOLM 1.0

#=GS bac.LGB21 DE converted from brown dataset ct file

bac.LGB21         GAGGAAAGUCCGGGCAUCGACGGGCAGGAUGGUCUCUAACGGAGACUGGG

bac.LGB21         GGUAACCCUAAGGAAAGUGCAACAGAAAAUAUACCGCCGCCCGCCUCUGG

bac.LGB21         CGGCACUCAGGCAGAAACGAAAGUUUCUGCCGGUAAGGGUGAAAUGGUGA

bac.LGB21         GGUAAGAGCUCACCAGUCCCGUGGUGACACGGGAGCUUGGCAAACCCCAU

bac.LGB21         CCGAUGCAAGGCCAAAAAGGGGGCUGCCGGAAAUGGCAGCGAGGAUUGCC

bac.LGB21         CAUCCUUUAACCCGGGUAGGCCGCAAGAGGUCCAGGGCAACCGGGACCCA

bac.LGB21         AAGAGAAAUGGUCACCGUCCCGCCACAGGCGGGAAACAGAACCCGGCUUA
//
# STOCKHOLM 1.0

#=GS bac.LGB23 DE converted from brown dataset ct file

bac.LGB23         GAGGAAAGUCCGGGCUCCAUGAAGCAAGGGUGCCGGGUAAUGCCCGGCCG

bac.LGB23         GGGAAACCCGAGGGAAAGCGCCACAGAGAAGAGUCUGCCCCGAGCUUCGG

bac.LGB23         GGUGAUGGUGAAACGGUGGGGUAAGAGCCCACCGCGGACCGGGCAACCGG

bac.LGB23         GACGGCACGGCAAGCCCCACCCGGAGCAAUGCCGAAUAGGGGCCCCGCGC

bac.LGB23         GGGCUGGUCCCGGACUACGGUCCGCGAUACCGCCGCAGGGAUGCUUCAGC

bac.LGB23         CCAGGGGCCCGGGUUGGCAGCUUGAGCCCGUCGGUAACGGCGGGCCUAGA

bac.LGB23         GGAAUGGUCAUCCAGGGGGCGCAAGCCCCCGGACAGAAUCCGGCUUA
//
# STOCKHOLM 1.0

#=GS bac.LGB27 DE converted from brown dataset ct file

bac.LGB27         GAGGAAAGUCCGGGCAACACAGGGCAGCGUACUUCCUAACGGGAAGGCCC

bac.LGB27         CGAUUAGUCGGGGACAGAAAGUACCACAGAAAACAAACUACCAUGCCCCG

bac.LGB27         ACGAGUCGGGGUAGGAAAAGGUGAAAAGGUGAGGUAAGAGCUCACCGGCC

bac.LGB27         UGGUGGUGACAUCAGGCGCUGGCAAACCUUACGCGUUGAAAAGUCAAAUA

bac.LGB27         GGCCCCGAUCAUGAAUGGCUCGUUCAACUUCCACCCGACUUGUCGGGACG

bac.LGB27         GAAUAUCGGGGUGGGUAGACCGAUUGAUCUCAUCAGCAAUGAUGUGACCA

bac.LGB27         GAUAAAUGAUAAAGGCCCCGACUUGUCGGGGUACAGAACCCGGCUUA
//
# STOCKHOLM 1.0

#=GS bac.LGB41 DE converted from brown dataset ct file

bac.LGB41         GAGGAAAGUCCGGGCUCCACGGAACAACGGUGCCGGGUAACGCCCGGCGG

bac.LGB41         CUCCUGCCUCGGCCGGAGUUAGGGAAAGUGCCACAGAAGCAUACCGCCUG

bac.LGB41         CCUUUGGGCGGGUAAGGGCGAAAGGGUGCGGCAAGAGCGCACCGCGCGGC

bac.LGB41         CGGUAACGGUCGCGGCACGGUAAACCCCACCGGGUGCAAGACCGAAUAGG

bac.LGB41         GGCGGCAUAUGGGCCUGUUCCGGCUCGUCGCCCGGGUUGGUCGCUUGAGG

bac.LGB41         CGAAGGGCAACCUUCGUCCUAGAGGAAUGGUCGCCGAUCCCCUUUAAGGG

bac.LGB41         GUGAACAGAACCCGGCUUA
//
# STOCKHOLM 1.0

#=GS bac.LGB5 DE converted from brown dataset ct file

bac.LGB5         GAGGAAAGUCCGGGCUCCACAGGGCAAGAUGGUUGCUAGCGGCAACUGUC

bac.LGB5         CCGCUAGUCGGGAUAAGGAAAGUGCCACAGAAAAGAAAACCCCCGCGUCU

bac.LGB5         UGUGCGCGGGAGAGCUGAAACGGUGGUGUAAGAGACCACCAGCUUCGUCG

bac.LGB5         UGAGGCGAAGGCUUGGUAAACCCCAUCUGGAGCAAGGCCGAAUAGGGGAG

bac.LGB5         GGAUAAAGCUGCCCGCCUACCUCCCGGGUGUCGCCGCUAAAGCCCCACGG

bac.LGB5         CAACGUGGGCGCGUAGAUAGAUGAUCACUCUCGACAGAACCCGGCUUA
//
# STOCKHOLM 1.0

#=GS bac.LGW17 DE converted from brown dataset ct file

bac.LGW17         GAGGAAAGUCCGGGCUCCAUAGGGCAGGAUGCCAGUUAACGGCUGGGUGC

bac.LGW17         UAUACGUCGCAAGACCAAGGCAACGGACAGUGCAACAGAGAACAGACCGC

bac.LGW17         CGAUGGCUUUGGGCUGUGCCGCUGCUUGCAGCGGAAAAGUCCCUUUAGCA

bac.LGW17         GAGCGAUGAUCGUUUCGACGGCCAGCGUUUUGCGGGGGGCGAGGCCCAAA

bac.LGW17         GAUCAGGUAAGGGUGAAACGGCGAGGUAAGAGCUCACCGCGCUGGCGGUA

bac.LGW17         ACGUUCAGCGGCACGGUGAACCCCAUCCGGAGCAAGACCAAAUAGGGAAG

bac.LGW17         CAUUAGGCGUGGCCCGCGCUGCUUCCGGGUAGGUUGCUUGAGCCUGUCGG

bac.LGW17         UGACGGCAGGCCUAGAGGAAUGAUUGCCGAACCCCGCAAGGGGGGAACAG

bac.LGW17         AACCCGGCUUA
//
# STOCKHOLM 1.0

#=GS bac.LGW18 DE converted from brown dataset ct file

bac.LGW18         GAGGAAAGUCCGGGCUCCGCAGGGCAGUGUGGUUCCUAACGGGAACCGGG

bac.LGW18         AGUAAUCCCAGGGAAAGUGCCACAGAAAACAUACCGCCGCAAGGAAGGCG

bac.LGW18         ACUUCGUUGCGGUAAGGGUGAAAAGGUGCGGUAAGAGCGCACCGCUUCUC

bac.LGW18         UGGUGACAGGGAAGGCAGGGUAAACCCCACACGGAGCAAGAUCAAAUAAG

bac.LGW18         GAGGCCCCAAAGCGGCCCGCUUUGCUUCCGGAAACGGAAGCGGGCUUCCG

bac.LGW18         GGUAGAUCGCCAGAGGAGCCUGGCGACAGGCUUCCCAGAGGAAUGGCCAU

bac.LGW18         CCGUUCGUUAGCAACCUUACGGCUACUAAUGGAUGUACAGAACCCGGCUU

bac.LGW18         A
//
# STOCKHOLM 1.0

#=GS bac.LGW23 DE converted from brown dataset ct file

bac.LGW23         GAGGAAAGUCCGGGCUCCAUAGGGCAAGGUGCCAGGUAACGCCUGGGGGG

bac.LGW23         CGCGAGCCCACGGACAGUGCAACAGAAAGCAAACCGCCUAUGUCACGGCU

bac.LGW23         CGUGCAAACGGGUCGCGGCAGGUAAGGGUGAAAGGGUGCGGUAAGAGCGC

bac.LGW23         ACCGCGCCGGUGGCAACAUUCGGCGGCACGGCAAACCCCACCUGGAGCAA

bac.LGW23         GACCAAAUAGGGAAGCGCGCGGACCUUCGGGUCCGUUCCUGCUGCCCGCA

bac.LGW23         GGGGCUUCCGGGUAGGUCGCUCGAGGCGCACGGCUGUCGUGCGUCCCAGA

bac.LGW23         UGGAUGGUUGUCCUCGACAGAACCCGGCUUA
//
# STOCKHOLM 1.0

#=GS bac.LGW46 DE converted from brown dataset ct file

bac.LGW46         GAGGAAAGUCCGGGCACCAUAGGACAGGGUGGUGGGUAACGCCCACCGGC

bac.LGW46         CGUAAGGUUAGGGAAAGUGCCACAGAAAAUACACCGCCUAAGGGGAGCUG

bac.LGW46         UUAGCGUUUGGCCUUUAGCUCUUAGCCAGACAAUCGUCUGGCUAAUGGCU

bac.LGW46         GACCGCUAAUAGCUAACAGCUUGCCCGGUAAGGGUGAAAAGGUGCGGUAA

bac.LGW46         GAGCGCACCAGCAGGCGAGGUGACUCGCCUGGCUCGGUAAACCCCGCCCG

bac.LGW46         GUGCAAGACCAAGCGGAGAGCAUGAGCCGGUCCGGCUCGCUACGACUCUC

bac.LGW46         GGGUAGGUCGCUAGAGGCCGCGGGCAACCGUGGUCGUAGAGGAAUGAUCG

bac.LGW46         CCAAAUCGCUUCGGCGGAUACAGAAUCCGGCUUA
//
# STOCKHOLM 1.0

#=GS bac.M.avium DE converted from brown dataset ct file

bac.M.avium         CGGACGAGUUGGCCGGGCGGCCGCGGCUCGUAUCCCGAGUCGAGGAAAGU

bac.M.avium         CCGGACUUCACAGAGCAGGGUGAUUGCUAACGGCAAUCCGAGGUGACUCG

bac.M.avium         CGGGAAAGUGCCACAGAAAACAGACCGCCACCCUCGCGGUGGUAAGGGUG

bac.M.avium         AAACGGUGCGGUAAGAGCGCACCAGCACCCCGGGUGACCGGGGUGGCUCG

bac.M.avium         GCAAACCCCACCCGAAGCAAGGCCAAGAAGGCCGUGCCGCCGGCACGGCC

bac.M.avium         GCGCAGGCGUCCGAGGGUUGCUCGCCCGAGCCUGCGGGUAGGCCGCUCGA

bac.M.avium         GGCACCCGGUGACGGUGUGUCCAGAUGGAUGGUCGCCGCCGCGCCGCCGG

bac.M.avium         UUUUCCGGCGGCGCGGAACAGAAUCCGGCUUACAGGCCAACUCGUCCG
//
# STOCKHOLM 1.0

#=GS bac.M.luteus DE converted from brown dataset ct file

bac.M.luteus         GAGGAAAGUCCGGGCACCGCAGAGCAGGAUGGUGGACAACAUCCACCCGG

bac.M.luteus         GGCGACCCGCGGGCCAGUGCCACAGAGAGAAGACCGCCUCCGCGCCGCUG

bac.M.luteus         CGCGGCGGUAAGGGUGAAAGGGUGGUGUAAGAGACCACCAGCGGCCCCGG

bac.M.luteus         UGACGGGGCCGGCUCGGUAAACCCCAUCCGGUGCAAGGCCGAACAGGACG

bac.M.luteus         CGUCACGAGGGCGGCUCGCCCCAGCGUCCGGGUUGGCCGCUCGAGCCCGC

bac.M.luteus         CAGCGAUGGCGGGCCCAGAUGGAUGGCCGUCACCUCGCGCGGGGCAACGC

bac.M.luteus         GCGCGAGGCACAGAAUCCGGCUUAC
//
# STOCKHOLM 1.0

#=GS bac.M.xanthus DE converted from brown dataset ct file

bac.M.xanthus         GAGGAAAGUCCGGGCUCCAGAGGGCAGGGUGCUGGCUAACGGCCAGUCGA

bac.M.xanthus         GGCGACUCGCAGGAAAGUGCCACAGAAAACAGACCGCCCGUUCCGAAAGG

bac.M.xanthus         GGCGGGUAAGGGUGAAACGGUGCGGUAAGAGCGCACCGCGUCCGGGGUGA

bac.M.xanthus         CUCGGACGGCUCGGUAAACCCCGCCUGGAGCAAGAGCCAAUAGGAGCGCG

bac.M.xanthus         UCCUCGCCGUACGGAGGACAGGGAUGGCCCGUCCCAUGCGUUCGGGUUGC

bac.M.xanthus         UCGCUGAUGAGGCCCCUGGGCAACCAGGGCCCUUAGAUGAAUGUUCACCG

bac.M.xanthus         CCCAUCCCGAAAGGGGUGGGAACAGAAUCCGGCUUA
//
# STOCKHOLM 1.0

#=GS bac.N.albus DE converted from brown dataset ct file

bac.N.albus         CACAGGACAGGGUGGUGGCUAACGGCCACCCGGGGUGACCCGCGGGACAG

bac.N.albus         UGCCACAGAGAACAGACCGCCGCUACCCUCCAGGUAGCGGUAAGGGUGAA

bac.N.albus         ACGGUGGGGUAAGAGCCCACCAGUCCUCGUGGUGACACGAGGAGCUAGGU

bac.N.albus         AAACCCCACCCGGAGCAAGACCAGACAGCGUACGACGGUGUUAGUUCACU

bac.N.albus         GGGAGGGCGGUCCGCCCGAGUGCGCGGGUAGGUUGCUAGAGGCCAUCGGC

bac.N.albus         AACGAUGGUCCGAGAUGGAUGGUCGCCGACU
//
# STOCKHOLM 1.0

#=GS bac.N.europaea DE converted from brown dataset ct file

bac.N.europaea         GAAGCCGGUCAGACAGUCGCUGCCUGGUGACAGGGAGAGGAAAGUCCGGG

bac.N.europaea         CUCCACAGAGCAGGAUGCCGGUUAACGGCCGGCCGCCGUGAGGUGAGGAA

bac.N.europaea         CAGGGCCACAGAGACGAGCGUAUUAAGUUACGGUGAAACGCGGUAACCUC

bac.N.europaea         CAUCCGGAGCAAGAUCAAAUAGGCAGAUGAUGACGCUGCUCGCUGAGUCU

bac.N.europaea         GCGGGUAGAUCGCUCGAGCACACGGGUAACUGUAUGCCUAGAGGAAUGAC

bac.N.europaea         UGUCCACGACAGAACCCGGCUUAUCGGCCGGCUUC
//
# STOCKHOLM 1.0

#=GS bac.N.fulvus-KCTC9580 DE converted from brown dataset ct file

bac.N.fulvus-KCTC9580         CGAAGGGCAGCGUGGUGGGUAACGCCCACCCGGGGCAACCCGCGGGACAG

bac.N.fulvus-KCTC9580         UGCCACAGAGAACAGACCGCCAGCGGCCUGAGCGAAUUCCGGUUCGCCUC

bac.N.fulvus-KCTC9580         AGGUGCGGGUGAGGGUGAAACGGUGGUGUAAGAGACCACCAGCUCCGCAG

bac.N.fulvus-KCTC9580         GUGACUGCGGAGGCUCGGUAAACCCCACGUGGAGCAAGGCCAAGAAGGAC

bac.N.fulvus-KCTC9580         GGCGGGCAACCACCGUCCGCGCGAGCGUUCGAGGGCUGCCCGCCCGAGCU

bac.N.fulvus-KCTC9580         CGCGGGUAGGCCGCUGGAGGCUGCCGGCAACGGCAGCCCUAGAUAGAUGA

bac.N.fulvus-KCTC9580         UCGCCAGC
//
# STOCKHOLM 1.0

#=GS bac.N.plantarum DE converted from brown dataset ct file

bac.N.plantarum         CACAGAGCAGGGCGGUGGGUAACACCCACCCGGGGCAACCCGCGGGACAG

bac.N.plantarum         UGCCACAGAGAACAGACCGCCUCCCGAAUCCAGCGCCACCGGACGACGGA

bac.N.plantarum         GGUAAGGGUGAAACGGUGGAGCAAGAGACCACCAGCAUGCCGGGCGACCG

bac.N.plantarum         GCGUGGCUAGGCAAACCCCGCCCGGAGCAAGAUCAGACAGCACACGCAGG

bac.N.plantarum         UUCCGACCGGAAGGGCUGCUCGCCCGAGUGUGCGGGUAGAUCGCUGGAGG

bac.N.plantarum         CCGUCGGCAACGGCGGUCGUAGAUGGAUGGUCGCCCCUCCUCCCGCAAGG

bac.N.plantarum         GCGGAGG
//
# STOCKHOLM 1.0

#=GS bac.N.pyridinolyticus DE converted from brown dataset ct file

bac.N.pyridinolyticus         CACAGGGCAAGGUGGUGGGUAACACCCACCCGGGGCAACCCGCGGGACAG

bac.N.pyridinolyticus         UGCCACAGAGAACAGACCGCCCCUGCGUGCAGGGGUAAGGGUGAAACGGC

bac.N.pyridinolyticus         GGUGUAAGAGACCACCAGCGACCGGGGCGACCCGGCCGGCUCGGCAAACC

bac.N.pyridinolyticus         CCACCUGGAGCAAGGUCAAGAAGUCCGGUGCUCUCACCGGACGCGCGCAC

bac.N.pyridinolyticus         GACUGAGGGCGGCCCGCCCGAGUGCGCGGGUAGACCGCUGGAGGGCGUCG

bac.N.pyridinolyticus         GCAACGGCGCUCGUAGAUGGAUGGUCGCCACGCUUCGGCGUU
//
# STOCKHOLM 1.0

#=GS bac.Oscillatoria-PCC7515 DE converted from brown dataset ct file

bac.Oscillatoria-PCC7515         GGGGAGGAAAGUCCGGGCUCCCAAAAGGCCAAGCUUGCUGGGUAACGCCC

bac.Oscillatoria-PCC7515         AGUGCGAGCGAUCGCGAGGAUAGUGCCACAGAAAUAUACCGCCCUCUAGA

bac.Oscillatoria-PCC7515         UAGAAGAUUUCUCCUGUUUAGUGGGGUAAGGGUGCAAAGGUGCGGUAAGA

bac.Oscillatoria-PCC7515         GCGCACCAGCAGUGUCGUGAGGCACUGGCUAGGUAAACCCCGGCUGGGAG

bac.Oscillatoria-PCC7515         CAAGGUCGGAGGAAUCAUGGUUGGUCUUUUUCCAGUUCCGUCGCACUAUA

bac.Oscillatoria-PCC7515         GGUAAAUCUAUGGUGUUAGGUGUACCGCAAGAGGUGUCUGGUAACAGGCA

bac.Oscillatoria-PCC7515         UCCCAGAUAGAUAACUGCCCUCUUAACUGGUUUCAGCUAAGGGAACAGAA

bac.Oscillatoria-PCC7515         CCCGGCUUA
//
# STOCKHOLM 1.0

#=GS bac.P.acanthamoebae DE converted from brown dataset ct file

bac.P.acanthamoebae         GAGGAAAGUCCGGACUUUAUAGGAGAGGAUGCCAGUGAAAGACUGGGGGC

bac.P.acanthamoebae         CGCAAGGCUACGGAAAGUGCCACAGAAAACAAACCGCUAACAAGCUAUGC

bac.P.acanthamoebae         UUGUUAGAUAGGGUGAAAUGCCUGCUUUAGGAGCAUGGCCUUAUCUAGAG

bac.P.acanthamoebae         AAAUUUAGAAAGUGGUAAACCCCAUCCAAAGCAAGACGGAAAUAAAGCGA

bac.P.acanthamoebae         UACAGUUCUCCGCUGUGCUUUAGAAAAGUCGCUUGAGGGUUUCGGUGACG

bac.P.acanthamoebae         GCGCCCCUAGAGGAAUGAUUGCUCGUCUGCUUUGCAGACCGACAGAACCC

bac.P.acanthamoebae         GGCUUA
//
# STOCKHOLM 1.0

#=GS bac.P.gingivalis DE converted from brown dataset ct file

bac.P.gingivalis         CAGCAGAUCGGUCUGUCGCUCACUCUUUCGAGAGUGGGAGGAACGUCCGG

bac.P.gingivalis         GCAACGCAGAGCACCAUCCUUCCUAACAGGAAGUUACUCGUGAGGGUAAA

bac.P.gingivalis         GGAGCGUAGAAGAGAAUGACCGCCAUUUUCCAUGAGUUGUCUGUGCUUCG

bac.P.gingivalis         GUACGGACUACGUGGAGGGUAAGGGUGAGAAGGUGGGGUAAGAGCCUACC

bac.P.gingivalis         GGAUGCAGCGGUGACGCUGCAUGCCGUACGUCUGAUGGGUUGUAAGAUCA

bac.P.gingivalis         UGUAUACCGGCGCAUGUAGGGUGGCUCGCCCGAUGCCGGGGGGUAGAUCG

bac.P.gingivalis         CUGGAGCCAUGCGGUGACGCACGGCCAAGAUAAAUGACAGACGCUCUGGC

bac.P.gingivalis         UACGUGUGGCCGUGAGUACAGAACCCGGCUUACAGAUCUGCUGCUUUU
//
# STOCKHOLM 1.0

#=GS bac.P.hollandica DE converted from brown dataset ct file

bac.P.hollandica         GCGGAGAAGUAGGCGAGGCGGCUGCGGAUUCGGCGGCGAUGCUGACUGAA

bac.P.hollandica         UUCGAGGAAAGUCCGGGCUUCCGAAAGACCACACUUGCUGGGUAACGCCC

bac.P.hollandica         AGUGCGCGUGAGCGUGAGGAUAGUGCCACAGAAAAAUACCGCCCUGGCCC

bac.P.hollandica         UUCGGGGUUUCGGUGUGGUGGGUCAGGCUCCUGGAGCCGAACCGCUGUCC

bac.P.hollandica         CUGGAAUCUGUGAGUGAAGGGCUGGGGUAAGGGUGCAAAGGUGCGGUAAG

bac.P.hollandica         AGCGCACCAGCAGUAUCGAGAGGUGCUGGCUCGGUAAACCCCGGUGGGAC

bac.P.hollandica         GCAAGGUCGGAGGAACUAGGGUUGGUCUUUUUCCCGUUCCGUACAGGGUC

bac.P.hollandica         AAUCUUCGGGUUGGCGCUGCGGUGUACCGCUAGAGGUGUCUGGUAACAGG

bac.P.hollandica         CAUUCGAGAUAGAUAGCUGCCCCUAAGUCUGGAGACAGAUGAGGGAACAG

bac.P.hollandica         AACCCGGCUUAUGUCCAACUUCUUCGUUUUC
//
# STOCKHOLM 1.0

#=GS bac.P.innocua DE converted from brown dataset ct file

bac.P.innocua         CACAGAGCAGGGUGGUGGGUAACGCCCACCCGGGGUGACCCGCGGGCCAG

bac.P.innocua         UGCCACAGAGAACAGACCGCCCCGAUGCGCCGGUUCGCCGACGUGCCGGG

bac.P.innocua         GUAAGGGUGAAACGGCGGUGUAAGAGACCACCGGCACCGUGAGCGAUCAC

bac.P.innocua         GGUGGCCAGGUAAACCCCACCCGGAGCAAGACCAGACAGCAGGCGGGUUG

bac.P.innocua         CUCGCCCUUGCCUGCGGGUAGGUCGCUGGAGGCCGUCAGCAAUGACGGUC

bac.P.innocua         CGAGAUGGAUGACCGUCCCACG
//
# STOCKHOLM 1.0

#=GS bac.P.marinus DE converted from brown dataset ct file

bac.P.marinus         GAAAGCAGGAGAGGUGAUCGCAAUCGAGAUUUAUCGCGUUUCCGCAAUAA

bac.P.marinus         ACUCUCGGUUGAGGAAAGUCCGGGCUCCCAGAUGGUCCAACUUGCUGGGU

bac.P.marinus         AACUCCCAGUGCGGGUGACCGUGAGGAUAGUGCCACAGAAACACACCGCC

bac.P.marinus         GAUGUCUCAUAGAGCACAGGCAAGGGUGCAAAGGUGCGGUAAGAGCGCAC

bac.P.marinus         CAGCAGUAUCGAGAGGUACUGGCUUGGUAAACCCCGGUUGGGUGCAAGGC

bac.P.marinus         AAAGGUUUUAGGAUGACCAUUUUGCCUAUUUCCUAUUUAAAGCCGCUCGA

bac.P.marinus         GGCUGUUGGAGACAACAGUCCCAGAUAGAUGAUCACCCACUAACCAAUUU

bac.P.marinus         UGGAUAGUGAACAGAACCCGGCUUACUUCCUGCUUUC
//
# STOCKHOLM 1.0

#=GS bac.P.maris DE converted from brown dataset ct file

bac.P.maris         GAGGAAAGUCCGGGCUCCACAGGGCACGGUGGUGGGUAACGCCCACCGUC

bac.P.maris         CGCGAGGACAGGGAAAGUGCAACAGAAAGUAAACCGCCGGGCCAGUUCGC

bac.P.maris         UGGCCAGGUAAGGGUGAAACGGUGCGGUAAGAGCGCACCAGCAGACCGGG

bac.P.maris         UGACCGGUCUGGCUAGGUAAACCCCACCGGGUGCAAGACCAAGCAGGGAG

bac.P.maris         CAGUUCUGGUUCGCCAGAACACGGAUCGGCCCGAUCCGUUACGACUUCCG

bac.P.maris         GGUCGGUCGCGCGAGGCUGCAGGCAACUGCGGUCCCAGAUAAAUGGCCAC

bac.P.maris         UCUCGACAGAACCCGGCUUA
//
# STOCKHOLM 1.0

#=GS bac.P.staleyi DE converted from brown dataset ct file

bac.P.staleyi         GAGGAAAGUCCGGGCUCCACAGGACAGGGUGGUCGAUAACGUCGACCGGU

bac.P.staleyi         CGUGAGAUCAGGGACAGUGCCACAGAAAACAGACCGCCGCUGCGGGCAUG

bac.P.staleyi         AGCCCCCGUCAAGGUUUGAUUGUCUGCAUGCGGUAAGGGUGAAACGGUGC

bac.P.staleyi         GGUAAGAGCGCACCAGCAGUCGAGGCGACUCGGCUGGCUAGGUAAACCCC

bac.P.staleyi         GCCCGGAGCAAGACCAAGCAGAGAGCAUGUUGUCGGUGUCACAGCCGACA

bac.P.staleyi         GCCGGAAUCGGUUCGGUUUCGUAUGACUCUCGGGUAGGUUGCCGGAGCUA

bac.P.staleyi         GCGAGCAAUUGCUAGCCUAGAGAAAUGGUCGUCAGACGUUUUCGAUCCGU

bac.P.staleyi         CGAAGAGCCCAACAGAACCCGGCUUA
//
# STOCKHOLM 1.0

#=GS bac.PF101 DE converted from brown dataset ct file

bac.PF101         GAGGAAAGUCCGGGCUCCAUAGGGCAGGGCGCUCGUCGAGACUGGCGGCG

bac.PF101         GAAGUUCGCCAGUCAAGGCGAGGGAGUUGCUCCGGCGAGAUGCUGGGGCA

bac.PF101         ACUUCGGAAAGUGCCACAGAAACCAUACCGCCGUCGGGCUAAGCGGCACU

bac.PF101         GUGGCUUCCGCUGCCAGCCGCUGCAGUGUUCGCGUUUCCCGGCGGUAAGG

bac.PF101         GUGAAAUGGUGGGGUAAGAGCCCACCAGCACGACCGCGAGGUCGUGGCUG

bac.PF101         GGCAAACCCCGCCCGGAGCAAGACCAAAUAGGGGGCGCUAUCAGGUUGCC

bac.PF101         CGCCGAUGCCCCCGGGUCGGUCGCUUAGAGAAAUGGUCGCCAGCGUCAGG

bac.PF101         GCUAAAACCUGACGCCACAGAACCCGGCUUA
//
# STOCKHOLM 1.0

#=GS bac.PS1 DE converted from brown dataset ct file

bac.PS1         GAGGAAAGUCCGGGCUCCACGAAACAACGGUGCCGGAUAAUGCCCGGCGG

bac.PS1         GGGUGACCCCAGGGAAAGUGCCACACAGAGAGCAGACCGCCCCGGCGCAA

bac.PS1         GCCAAGGGUAAGGGUGAAAGGGUGCGGCAAGAGCGCACCGCGCGGCUGGU

bac.PS1         AACAGGCGCGGCACGGCAAACCCCACCGGGAGCAAGACCGAAUAGGGGCG

bac.PS1         GCGUGAGGUUUCGGCCUCAGGGCACGUUUCGGCCCGUCGCCCGGGUUGGU

bac.PS1         UGCUUGAGCCGUUCCGCAAGGAUCGGCCUAGAGGAAUGGUCGCCUAUCCC

bac.PS1         CGCUUGGGGUGGACAGAAUCCGGCUUA
//
# STOCKHOLM 1.0

#=GS bac.PS2 DE converted from brown dataset ct file

bac.PS2         GAGGAAAGUGCGGGCUCCACGGAAGCAUGGUGCCGGGUAACGCCCGGCGG

bac.PS2         GGGCGACCCCAGGGACAGCGCCACAGAGAACAGACCGCCCGCCUACGCGC

bac.PS2         UAACGCGCUUUAAGCGGGUAAGGGUGAAACGGUGCGGUAAGAGCGCACCG

bac.PS2         CGUUCUCGGCAACGAGAGCGGCACGGCAAGCCCCGCCAGGAGCAAGACCA

bac.PS2         AAUAGGGACGGCGCUAUGGGCUGCUUCAGGCUCGCCGUCCGGGUAGGUCG

bac.PS2         CGCGAGGCGUCCGGCGACGGACGUCCCAGAGGAAUGGUCAUCCAGUCCGC

bac.PS2         AAGGAUGGACAGAAUCCGGCUUA
//
# STOCKHOLM 1.0

#=GS bac.PS24 DE converted from brown dataset ct file

bac.PS24         GAGGAAAGUCCGGGCUCCACAUAACCACGGUGCCGGGUAACGCCCGGCGG

bac.PS24         UCGCGCCUCGGGACUGCGCUAUUGCGUGCGAUAGGGGAAGCCAGACAAGC

bac.PS24         GCGGCAAGGGACAGUGCCACAGAGAGCAGACCGCCUAUGGCCGUCGUCCG

bac.PS24         UUUACGGAUACGUGGCCAGGCAAGGGUGAAAGGGUGCGGCAAGAGCGCAC

bac.PS24         CGCGCGAUGGGUAACCGGAGCGGCAUGGCAAACCCCACCGGGAGCAAGAC

bac.PS24         CGAAUAGGGACGGCGCGGACUCGCAAGGGUUCAGGGCGUGGUUGUCGCCC

bac.PS24         AGUCGUCCGGGUUGGUUGCUAGAGCCGGUCAGCAAUGGCCGGCGUAGAGG

bac.PS24         AAUGGUCGCCCAUCUGCUGAAAGGCAGUGGACAGAACCCGGCUUA
//
# STOCKHOLM 1.0

#=GS bac.PS26 DE converted from brown dataset ct file

bac.PS26         GAGGAAAGUCCGGGCUCCACGGAAACGACGGUGCCGGAUAAUGUCCGGCG

bac.PS26         AGGGUGACCUUAGGGAAAGUGCCACAGAGAGCAAACCGCCGAUGGUCCUU

bac.PS26         UAAGGGACACAGGCAAGGGUGAAAGGGUGCGGUAAGAGCGCACCGCGCGA

bac.PS26         CCGGUAACGGAAGCGGCAAGGCAAACCCCACCCGGAGCAAGACCGAAUAG

bac.PS26         GGACUGCGCGCCCGCAAGGGCAGGCCUGUUUCGGGCCGGCAGUCCGGGUU

bac.PS26         GGUCGCUUGAGCGCGCCCGGCAACGGGCCGCCUAGAGGAAUGGCUGCCGG

bac.PS26         UGCGGAUACGGUCGACUUGUGCGAUACCGUCCGCGCCACAGAACCCGGCU

bac.PS26         AA
//
# STOCKHOLM 1.0

#=GS bac.PS27 DE converted from brown dataset ct file

bac.PS27         GAGGAAAGUCCGGGCUCCACGGAACGCGGUGCCGGGUAACACCCGGCGGG

bac.PS27         GGCGACCCCAGGGACAGUGCCACAGAGAGCAGACCGCCGAUCGGCGUUUC

bac.PS27         GACGUCGAGGCAAGGGUGAAAGGGUGCGGCAAGAGCGCACCGCGCGACGG

bac.PS27         GUAACCGAAGCGGCAUGGCAAACCCCACCGGGAGCAAGACCGAAUAGGGG

bac.PS27         CGGCACGAGCCUCGUGCGCAAGCAUGGAGUUCCGGGCAGGAACCGGCCCA

bac.PS27         GCCGCCCGGGUUGGUUGCUUGAGGCGUCCGGUGACGGGCGUCCUAGAGGA

bac.PS27         AUGAUCGUCGCCGGCUUUCGGGCCGGGACAGAACCCGGCUUA
//
# STOCKHOLM 1.0

#=GS bac.PS31 DE converted from brown dataset ct file

bac.PS31         GAGGAAAGUCCGGGCUCCACGAAACAAGGGUGGCGGGUAACGCCCGCCGG

bac.PS31         CGUUCCUUCGGGGGCGCAAGGGAAAGUGCCACAGAGAGUAUACCGCCGAU

bac.PS31         GAUCCCGGACUUGAUCCGGGAACAGGCAAGGGUGAAAGGGUGCGGUAAGG

bac.PS31         GCGCACCGGGGGGCUGGCAACAGCCACCGCAUGGCAAACCCCACCCGGAG

bac.PS31         CAAGGCCGAAUAGGGGCCGCGUGCCCAUCAGCAAUGGUGGGUAGGGGAGU

bac.PS31         UUCGCCCCGAGCGGCCCGGGUUGGCUGCUAAAGCGCCGGAGCAAUCCGGC

bac.PS31         GACCAGAUGAAUGGCUGCCACCGCAGGCCCGUCCCGCAAGGGAUACCGCC

bac.PS31         UGAGGAGACAGAACCCGGCUUA
//
# STOCKHOLM 1.0

#=GS bac.PS33 DE converted from brown dataset ct file

bac.PS33         GAGGAAAGUCCGGGCACCACAGGGCAGGAUGCGGCUAACGGCCGGCGCCG

bac.PS33         UGAGGCGACGGAAAGUGCAACAGAAAGAUACCGCCGAUGGCCCGCGAGGG

bac.PS33         CUCAGGCAAGGGUGAAAUGGUACGGUAAGAGCGCACCGCUCCAGCGGCAA

bac.PS33         CGUCUGGAGUCGGCAAACCCCAUCCGGUGCAAGACCAAAUAGGGGAGCGU

bac.PS33         UGGCGUGGCCCGCGUCGCUCCCGGGAUGGUUGCUAGAGGCUGCGGGCAAC

bac.PS33         CGCGGUCCCAGAGGAAUGGCUGUCACGGCGUGAAAGCGCCGACAGAACCC

bac.PS33         GGCUUA
//
# STOCKHOLM 1.0

#=GS bac.PS6 DE converted from brown dataset ct file

bac.PS6         GAGGAAAGUCCGGGCUCCACGGAACGCGGUGCCGGGUAACGCCCGGCGGG

bac.PS6         GGCGACCCCAGGGAAAGUGCCACAGAGAGCAGACCGCCGAUGGCUCCGAA

bac.PS6         AGGACCACAGGCAAGGGUGAAAGGGUGCGGCAAGAGCGCACCGCGCAGCG

bac.PS6         GGCAACCGAAGCGGCACGGCAAACCCCACCGGGAGCAAGACCGAAUAGGC

bac.PS6         ACGCGAUGGGCUUAGGCCCGGGGCAGGAACCGGCCCUUUUCGCGUGCGGG

bac.PS6         UUGGUUGGUUGAGGCCGUCGGCAACGCCGGUGGUAGAGGAAUGAUCGUCA

bac.PS6         CUGUCCUUCGGGGCAGAACAGAACCCGGCUUA
//
# STOCKHOLM 1.0

#=GS bac.PS8 DE converted from brown dataset ct file

bac.PS8         GAGGAAAGUCCGGGCAACACAGAGCAGGAUACUUCUUAACGAGAAGCAGU

bac.PS8         UCGCGAGGGCUGAGUAGUGUAACAGAAAAUAACCGCCACACUUCGGUUUG

bac.PS8         GUAAGGGUGAAAAGGUGGGGUAAGAGCCUACCGUAGCGGCCGUAAUUCCG

bac.PS8         CUAGCCGUACGCCUUAUGGGUUGUAAGAUCAUGUACACCGACGCAUGUAG

bac.PS8         AGUGACUCGCUCGAUGUCGGGGGGUAGAUCGCUAGAGUUGCGUAGUGAUA

bac.PS8         CGUAAUCGAGAUAAAUGGCAGACGUUGUGCUUGCACAAUACAGAAUCCGG

bac.PS8         CUUA
//
# STOCKHOLM 1.0

#=GS bac.Prochlorococcus-NATL1 DE converted from brown dataset ct file

bac.Prochlorococcus-NATL1         UUGAGGAAAGUCCGGGCUCCUAUUUGGCCAGGCUUGCUGGGUAAUUCCCA

bac.Prochlorococcus-NATL1         GUGCGGGUGACCGUGAGGAUAGUGCCACAGAAACACACCGCCUAAUGCUU

bac.Prochlorococcus-NATL1         AAUGGGGAAAUCCCAACAAGCGCGGCAAGGGUGCAAAGGUGCGGUAAGAG

bac.Prochlorococcus-NATL1         CGCACCAGCAGCAUCGAGAGGUGCUGGCUAGGUAAACCCCGGCCAGGAGC

bac.Prochlorococcus-NATL1         AAGGCGAGGGGCACUGGAUGGCCAUAGACCUUGUCCCUGUAGAGAGCCGC

bac.Prochlorococcus-NATL1         UUGAGGCUAGCGGUAACGUUAGUCCCAGAUAGAUGAUUGCCCAUUCCCUU

bac.Prochlorococcus-NATL1         UCUAAAGAAAGAGGAAAGAACAGAACCCGGCUU
//
# STOCKHOLM 1.0

#=GS bac.Prochlorococcus-TAK9803-2 DE converted from brown dataset ct file

bac.Prochlorococcus-TAK9803-2         CUGAGGAAAGUCCGGGCUCCCAUAUGGUCAGGCUUGCUGGGUAAUUCCCA

bac.Prochlorococcus-TAK9803-2         GUGCGGGCAACCGUGAGGAUAGUGCCACAGAAACAUACCGCCUAAUACUU

bac.Prochlorococcus-TAK9803-2         UAUGUAUGGCAAGGGUGCAAGGGUGUGGUAAGAGCGCACCAGCAACAUUG

bac.Prochlorococcus-TAK9803-2         AGAAGUGUUGGCUAGGUAAACCCCGGCUGGGAGCAAGGCUUAGUAGAUUU

bac.Prochlorococcus-TAK9803-2         AUGACCAUUGCACAAUCUGCUUUUAAGCGCCGCUUGAGACUGUGAAGUAA

bac.Prochlorococcus-TAK9803-2         UUCCAGUUCUAGAUAGAUGAUUGCCCAUCUUAUUAAAGAUGAACAGAACC

bac.Prochlorococcus-TAK9803-2         CGGCUUAC
//
# STOCKHOLM 1.0

#=GS bac.Pseudoanabaena-PCC6903 DE converted from brown dataset ct file

bac.Pseudoanabaena-PCC6903         GAAAGAGUAAGCGAGCAGUUGCGAAAUUAGUCUUAAAGUAUAAUGAAAAU

bac.Pseudoanabaena-PCC6903         UUGCUUUAAGUACGGAUUUUGAGGAAAGUCCGGGCUUCCAAGAAGAUCAG

bac.Pseudoanabaena-PCC6903         GCUGCUGGAUAACGCCCAGUGCGAGCAAUCGUGAGGAUAGUGCCACAGAA

bac.Pseudoanabaena-PCC6903         AGAUACCGCCUAACUUCGGUUAGGUAAGGGUGCAAAGGUGUGUUAAGAGC

bac.Pseudoanabaena-PCC6903         GCACCAGCAGGGUCGUGAGGCUCUGGCUCGGUAAACCCCAGUCGGAAGCA

bac.Pseudoanabaena-PCC6903         AGGCGAGAGGAAAUAAGCGUUGCGAUCUUCAAUAGACCUUAUUUCCGUGA

bac.Pseudoanabaena-PCC6903         CUUAACUGCGUUUAGUGCGCGAAAGCGUGGCAAGCGUAGUUAAGUGUGUG

bac.Pseudoanabaena-PCC6903         CCGCAAGAGGUAUUUGGUAACAAAUAUCCCAGAUAGAUAACCGCUAGGGC

bac.Pseudoanabaena-PCC6903         AGUUGUUAUCAACUCCCAAAACAGAACCCGGCUUAUGUCUUACUCUUUCU
//
# STOCKHOLM 1.0

#=GS bac.R.capsulatus DE converted from brown dataset ct file

bac.R.capsulatus         GCGGAAGACCGGAUGACCGCGGCGGCCCAUAGCUCCGUUUUUCGGAUAGC

bac.R.capsulatus         UGGGCCUCCGAGGAAAGUCCGGACUCCAUGAAGCAACGGUGCCGGGUAAC

bac.R.capsulatus         GCCCGGCGGGGGCAACCCCAGGGAAAGCGCCACAGAGAACAGACCGCCCC

bac.R.capsulatus         GCUUGCGGGGUGAGGGUGAAACGGUGGGGUAAGAGCCCACCGCGGGACUG

bac.R.capsulatus         GCAACAGGACCGGCACGGCAAGCCCCACCGGGAGCAACGCCGAAUAGGGA

bac.R.capsulatus         UGCCGCGCCGCAACCGGAAACGGGGGACGGCAGGGGAGCUUCGCCCCGAG

bac.R.capsulatus         GUGUCCGGGUUGGCGGCUUGAGGCUGCGGGUGACCGCAGACCCAGAGGAA

bac.R.capsulatus         UGGUCAUCCAGGGGGCAACCCCGGACAAAAUCCGGCUUACAGGUCUUCCG

bac.R.capsulatus         CGCGC
//
# STOCKHOLM 1.0

#=GS bac.R.palustris DE converted from brown dataset ct file

bac.R.palustris         UCAGUCGGCCGGACGGCCGCUCCGGCAAGUGCCGAAAGGCCGCCGGGGAG

bac.R.palustris         GAAAGUCCGGGCUCCAUCGACAUACGGUGCCGGAUAACGUCCGGCGGGGG

bac.R.palustris         CGACCCCAGGGAAAGUGCCACAGAGAACGAACCGCCCGCCUUCGCAGCUU

bac.R.palustris         CGCUGCUUCGGCGCGGCAAGCCCUCGGGCUCGCUGCGCCAUAACCCGCAA

bac.R.palustris         GGGUGAAGGCGAGUAAGGGUGAAAAGGUGCGGUAAGAGCGCACCGCGUCG

bac.R.palustris         CCGGCAACGGGGACGGCAUGGUAAACCCCACCGGGAGCAAAACCGAAUAG

bac.R.palustris         GGACGGCAUCGCGGAUAGUUCGCUGCUCGCAGCGAUAACUCCGCAGGGCG

bac.R.palustris         AUGUCAGGCUCGCCGUCCGGGUAGGUUGCUCGAGGCGCUGUGCAAACAGU

bac.R.palustris         GUCCCAGAGGAAUGGCCGUCGCGCAUCGCCUCCGCAAGGAAGCGGUGCCC

bac.R.palustris         UCACAGAACCCGGCUUACAGGCCGGCUGA
//
# STOCKHOLM 1.0

#=GS bac.R.prowazekii DE converted from brown dataset ct file

bac.R.prowazekii         CUAAAUGGUCGUGCAGUUGCGUGAUGAUAAUCACGAGGAAAGUCCGGACU

bac.R.prowazekii         CUAUAGAGGUAUGGUGCCGGUUAACAUCCGGCAGAGUAUUAUUACUUUAG

bac.R.prowazekii         GGCUAGUACCACAGAAAAUAUACCGCCGAGUAUUUCGGUAAGGGUGAAAA

bac.R.prowazekii         GGUGUGGUAAGAGCACACCGGUAAGUUGGCAACAAGUUACGCAUGGUUAA

bac.R.prowazekii         CCCCACCAAGAGCAAGAUCAAAUAGGCAUUACAGAAUUUAAAUAUUUAUU

bac.R.prowazekii         UAAGUUCCUGGGUUACCUCUAAUCGGAUUGUAAUGCGGGUAGAUCGCUUG

bac.R.prowazekii         AGGUAAACGGUAACGUUUAUCCUAGAUAAAUAACUGCAAUGAAUUAAUAU

bac.R.prowazekii         UCAUACAGAAUCCGGCUUAUAGACCAGAUGAGCAG
//
# STOCKHOLM 1.0

#=GS bac.R.rubrum DE converted from brown dataset ct file

bac.R.rubrum         CCAGUCGGCCGGAUGGCCGCUCUCCGUCAUCGUCCCCGGGCCACCCCCGA

bac.R.rubrum         UGGACCGUCGGGGGGAGGAAAGUCCGGGCUCCACGGGAACACGGUGCCGG

bac.R.rubrum         GUAACGCCCGGCGGGGGCGACCCUAGGGAAAGUGCCACAGAGAGCAAACC

bac.R.rubrum         GCCGGCCUAUACGGCCGGUAAGGGUGAAAGGGUGCGGUAAGAGCGCACCG

bac.R.rubrum         CCUGCCCGGCAACGGGGAGGGCAUGGUAAACCCCACCGGGAGCAAGAUCG

bac.R.rubrum         AAUAGGGACGGCACGCCCCGGUUUUCCGGGGCAAGCGGCGUUUCCGCGCC

bac.R.rubrum         GCCGUCCGGGUAGUAUCGCGCGAGGCGUCCGGUAACGGGCGUCCCAGAUG

bac.R.rubrum         AAUGGCCAUCCCCGUCGUCGCGUCCCUUGCGGGAUACGGCCGGCGUGGAC

bac.R.rubrum         AGAACCCGGCUUACAGGCCGUCUGGCGGU
//
# STOCKHOLM 1.0

#=GS bac.Rr327 DE converted from brown dataset ct file

bac.Rr327         GAGGAAAGUCCGGGCUCCACAGGGCAGGGUGCCAGCUAACGGCUGGGCGG

bac.Rr327         GGUAACCCGACGGAAUAGUGCAACAGAGAGCAGACCGCCGCUUCGCUGCU

bac.Rr327         CCGGCAGCGGGCGGUAAGGGUGAAACGGUGGGGUAAGAGCCCACCAGUGC

bac.Rr327         CCCUGGAGACAGGGGGAGCUAGGUAAACCCCACCCGGUGCAAGGCCUACG

bac.Rr327         UGAGGGCAUGCCCUCGCGCACCCCAGGGAGAGCUUGCCCGGCUCGCUUAC

bac.Rr327         CUGGAGGGAUUGGCCGCUCGAGGUCGCUGGCGACAGCGAUCCCAGAUAGA

bac.Rr327         UGACCGUGGAAACAGAAUCCGGCUUA
//
# STOCKHOLM 1.0

#=GS bac.Rr368 DE converted from brown dataset ct file

bac.Rr368         GAGGAAAGUCCGGGCACCGCAGGGCAGGAUGCCAGCUAACGGCUGGUCGG

bac.Rr368         CGAGUCGAGCACCCGCACGCGCGCCUUGGCGUGUAGGAAGCGGCGAAGCC

bac.Rr368         GAAGGAAAGUGCCACAGAAACCAGACCGCCAUUCCCGGACAGCCCCGGCG

bac.Rr368         CGGGCGGGAGUGGUCAGGGUGAAACGGUGCGGUAAGAGCGCACCAGGCUC

bac.Rr368         CCCGGAGACGGCGAGCGCUGGUAAACCCCAUCCGGUGCAAGACCCGACAG

bac.Rr368         UGCGGUAUGGAACGGCCCGUUCCUUUGACCGCCAGGAUGGUCGCUAGAGG

bac.Rr368         CGCGCGGCGACGUGCGUCCCAGAGAGAUGACCGUGACCCCACGCGAGUGG

bac.Rr368         GCCACAGAAUCCGGCUUA
//
# STOCKHOLM 1.0

#=GS bac.S.azurea-K161T DE converted from brown dataset ct file

bac.S.azurea-K161T         GAGGAAAGUCCGGGCUCCACAGGGCAGGGUGGUUGCUAACAGCAACCCGG

bac.S.azurea-K161T         GGUGACCCGCGGGACAGUGCCACAGAGAACAGACCGCCCGGCCGUCUCGG

bac.S.azurea-K161T         CCGGGUAAGGGUGAAACGGUGGUGUAAGAGACCACCAGCGCCUCGGGUGA

bac.S.azurea-K161T         CCGGGGCGGCUCGGUAAACCCCACCCGGAGCAAGGCCAAGAGGGAGCCGC

bac.S.azurea-K161T         GAGGCUCCUGCGCAGGCGUUCGAGGGCGGCCCGUCCGAUGCCUGCGGGUA

bac.S.azurea-K161T         GGCCGCUGGAGCCUGUCGGCGACGGCAGGCCAAGAUGGAUGGUCGCCCAG

bac.S.azurea-K161T         CGUCCGCCGCGAGGCGGGCGUGGACAGAACCCGGCGUAG
//
# STOCKHOLM 1.0

#=GS bac.S.bikiniensis DE converted from brown dataset ct file

bac.S.bikiniensis         CGAGCCGGGCGGGCGGCCGCGUGGGGGUCUUCGGACCUCCCCGAGGAACG

bac.S.bikiniensis         UCCGGGCUCCACAGAGCAGGGUGGUGGCUAACGGCCACCCGGGGUGACCC

bac.S.bikiniensis         GCGGGACAGUGCCACAGAAAACAGACCGCCGGGGACCUCGGUCCUCGGUA

bac.S.bikiniensis         AGGGUGAAACGGUGGUGUAAGAGACCACCAGCGCCUGAGGCGACUCAGGC

bac.S.bikiniensis         GGCUAGGUAAACCCCACUCGGAGCAAGGUCAAGAGGGGACACCCCGGUGU

bac.S.bikiniensis         CCCUGCGCGGAUGUUCGAGGGCUGCUCGCCCGAGUCCGCGGGUAGACCGC

bac.S.bikiniensis         ACGAGGCCGGCGGCAACGCCGGCCCUAGAUGGAUGGCCGUCGCCCCGACG

bac.S.bikiniensis         ACCGCGAGGUCCCGGGGACAGAACCCGGCGUACAGCCCGACUCGUCUG
//
# STOCKHOLM 1.0

#=GS bac.S.polymorpha DE converted from brown dataset ct file

bac.S.polymorpha         CACGGAAACCACGGUGCCGGAUAACGUCCGGCGGCUUCGGGAAACCGGAG

bac.S.polymorpha         UCAGGGAAAGUGCCACAGAGAGCAGACCGCCAAAGGCUUCGGCCCGGCGA

bac.S.polymorpha         AAGGUGAAAGGGUGCGGUAAGAGCGCACCGCGCGGACGGCAACGGACGCG

bac.S.polymorpha         GCACGGCAAACCCCACCGGGAGCAAGGUCGAAUAGGGAUGGCAAGAGGUG

bac.S.polymorpha         ACUCAGGGCUGGUUUCCGGCCCCGCCGUCCGGGUUGACUGCUUGAGCGUC

bac.S.polymorpha         CGGGCAACCGGCCGCCUAGAGGAAUGAUCGCCCAUCCCCUGUCAAAAGGG

bac.S.polymorpha         GUGG
//
# STOCKHOLM 1.0

#=GS bac.SM-A01 DE converted from brown dataset ct file

bac.SM-A01         GAGGAAAGUCCGGGCUCCGCAGGGCAGGGUGCCGGAUAACGUCCGGCGGG

bac.SM-A01         AGCAAUCCUAGGGACAGUGCCACAGAAAUGAGGACCGCCGAUGGUGUCGG

bac.SM-A01         CAAUGCCGGCACACAGGCAAGGAUGCAACGGUGCGGUAAGAGCGCACCAG

bac.SM-A01         CAACCCGGGAACGGGUUGGCUAGGUAAACCCCACCUGGAGCAAGACCGGA

bac.SM-A01         UAGGAGUGCGCACGUGGUGGCCCGCCACGCACUCGGGUAGGUUGCUUGAG

bac.SM-A01         CCAAUUGGCAACAGUUGGCCUAGAUAGAUGAUUGCCACUCCAUUCGUGCG

bac.SM-A01         AGGCAGACGGGUGAAAUGACCGAGAGCGAGUUGCUUAUCGGAUUUUGCGG

bac.SM-A01         ACCUGCCGCUUGGAGCACAGGAGCACAGAAUCCGGCUUA
//
# STOCKHOLM 1.0

#=GS bac.SM-A04 DE converted from brown dataset ct file

bac.SM-A04         GAGGAAAGUCCGGGCUCCACAGGGCAGGAUGGUCCUUAACGGGGACCGGG

bac.SM-A04         GGCGACCCCAGGGAAAGUGCCACAGAGAGUAGACCGCCCGCCAAGGCCUG

bac.SM-A04         GCCGUGGCGUGGUAAGGGUGAAAGGGUGAGGCAAGAGCUCACCAGUGCCG

bac.SM-A04         GCGGUGACGUCGGCAGCUCGGUAAACCCCAUCCGGAGCAAGGCCAAAUAG

bac.SM-A04         GGGAGUGAUUGAGGACGGCCCGUUCGAGACUCCCGGGUCAGGCUGCUUGA

bac.SM-A04         GGCCAUCGGCAACGGUGGUCCUAGAGGAAUGAUCGUCGCUUCGCAGCGGG

bac.SM-A04         CAACUGCUGCGGGGUACAGAACCCGGCUUA
//
# STOCKHOLM 1.0

#=GS bac.SM-A06 DE converted from brown dataset ct file

bac.SM-A06         GAGGAAAGUCCGGGCUCCUCAGGACAGGAUGGUCGAUAACGUCGACCGGC

bac.SM-A06         CGCGAGGUCAGGGAAAGUGCAACAGAAAGCAGACCGCCGAACGGUCCUUC

bac.SM-A06         GGGACGCGUGGCAAGGGUGAAACGGUGCGGCAAGAGCGCACCAGCGGUCG

bac.SM-A06         AGGUGACUCGAUCGGCUUUGUAAACCCCAUCCGGAGCUAGACCAAACAGG

bac.SM-A06         UUGCAGUCGUCGAGUUCGCUCGACGCGCGAAGUCGUCCGCUUCGUUAUCG

bac.SM-A06         ACAUCCGGGUAGGUCGCGAUUGAGGCGACGAGCAAUCGUCGUGCACAGAU

bac.SM-A06         AGAUGGUCGUCGACGCCCCAGCGGCGUUACAGAACCCGGCUUA
//
# STOCKHOLM 1.0

#=GS bac.SM-A09_11 DE converted from brown dataset ct file

bac.SM-A09_11         GAGGAAAGUCCGGGCUCCACAGGACAGGGUGCCAGAUAACGUCUGGGAGG

bac.SM-A09_11         CGCAAGCCUACGGCCAGUGCAACAGAAAGUAUACCGCCAGCUUCGGCUGG

bac.SM-A09_11         UAAGGGUGAAAUGGUGCGGUAAGAGCGCACCGCGCACGUGGUAACACGGG

bac.SM-A09_11         CGGCGAGGGUAAACCCCACCCGGAGCAAGACCAAAUAGGAAAACCAUGAC

bac.SM-A09_11         GUUGUCCGCGUCGUUUUCGGGUUGGUCGCUUGAGGCUGGAGGGUGACCUU

bac.SM-A09_11         CAGUCCAGAUGAAUGAUUAUCCUAGACAGAACCCGGCUUAC
//
# STOCKHOLM 1.0

#=GS bac.SM-A10_12 DE converted from brown dataset ct file

bac.SM-A10_12         GAGGAAAGUCCGGGCUCCACAGGACAGGGUGCUGGGUAACUCCCAGUCCU

bac.SM-A10_12         GGCGACAGGAAGGAAAGUGCCACAGAAAGGAGACCGCCUCGUUUGAUGUC

bac.SM-A10_12         UGAGACAUCGGAUGGGGUAAGGGUGAAAGGGUGAGAUAAGAGCUCACCAG

bac.SM-A10_12         UCCAGCCGGCGACGGUUGGAGCUUGGUAAACCCCGCCUGGAGCAAGACCA

bac.SM-A10_12         AAUAGGGGAGCGCAUGAGGGUGGUCCGCCCGAGCUUCCGGGUAGGUCGCU

bac.SM-A10_12         UGACCUCGAUGGAGACAUCGAGGCUAGAUGAAUGGUCAUUGUCUUGAAAG

bac.SM-A10_12         UGGGUGACUACUUCGGGAAACAGAAUCCGGCUUAC
//
# STOCKHOLM 1.0

#=GS bac.SM-A11_13 DE converted from brown dataset ct file

bac.SM-A11_13         GAGGAAAGUCCGGGCUCCACAGGACAGAGUGCCAGGUAACGCCUGGGGGG

bac.SM-A11_13         CGUGAGCCUACGGAAAGUGCAGCAGAAAAUAAACCGCCUCUUCGGAGGUA

bac.SM-A11_13         AGGGUGAAAUGGUGCGGUAAGAGCGCACCGCGUGUUCUGGCAACACGACG

bac.SM-A11_13         CGGCUAGGUAAACCCCACUCGGAGCAAGACCAAAUAGGGGAACAUUAUGU

bac.SM-A11_13         GCGGUCCGCACUGUUCCCGGGUAGGUUGCAAGAGGUGUGUGGCGACACAC

bac.SM-A11_13         AUCCCAGAUGAAUGACUGUUCACGACAGAACCCGGCUUAU
//
# STOCKHOLM 1.0

#=GS bac.SM-A13_15 DE converted from brown dataset ct file

bac.SM-A13_15         GAGGAAAGUCCGGGCUCCUUAGGGCAGGAUGCUGGGUAACUCCCAGCGGG

bac.SM-A13_15         ACAGGGCAUAAGGCCUGUUCCAGCGCCAGUGCAACAGAAAAUAUACCGCC

bac.SM-A13_15         GGACUUUGUCCGGUAAGGGUGAAAUGGCGGGUUAAGAGCCCACCGGCAGG

bac.SM-A13_15         CUGGUGACAGCCUGGUCUGGUAAACCGCAUCCGGAGCAAAGCCAAAUAGG

bac.SM-A13_15         GAAGGUAUGGAGCUGCCCGCUCUUCUUCCGAGUUGGCCGCUUGAGAUAAG

bac.SM-A13_15         CAGUAAUGAUUAUCCUAGAUGGAUGACUGCCGCUGACUGUGCGAGAGUGC

bac.SM-A13_15         AGUUAGUACAGAAUCCGGCUUAC
//
# STOCKHOLM 1.0

#=GS bac.SM-A16_21 DE converted from brown dataset ct file

bac.SM-A16_21         GAGGAAAGUCCGGGCAACAAAGAGCGCCAUACUUCCUAACGGGAAGGAGG

bac.SM-A16_21         CUGACUGGAGACGGUCAGUUUACAGAAAGUGCCACAGAAAAUAUACCGUU

bac.SM-A16_21         CCGAUAGCUAUCGGGAUAAGGGUGAAAAGGUAGGGUAAGAGCCUACCGCU

bac.SM-A16_21         CCGCCAGUGAUGUCGGGGGCAUGGUAAACCUUAUGGGUUGAAAGAUCAAA

bac.SM-A16_21         UAGGUUCCGCAUUGGAUUAAGUUCCAAGAAGAGUUGCUCGCUCUUACGCG

bac.SM-A16_21         GAAUGGGUAGAUCGAUGGAUCCUGAUUGUGAAGUCAGGGCUAGAUAAAUG

bac.SM-A16_21         GCAAGAAUCCUUUUGGUUUAUAUCAGAUGGAAACAGAACCCGGCUUAC
//
# STOCKHOLM 1.0

#=GS bac.SM-A17_26 DE converted from brown dataset ct file

bac.SM-A17_26         GAGGAAAGUCCGGGCUCCGCAGGGCGGGAUGCCAGGUAAUGCCUGGGAGG

bac.SM-A17_26         UGAAAACCUAUGGAAAGUGCCACAGAAAAUAUACCGCCCCGCCGCGCACG

bac.SM-A17_26         CGCGCUGGGGUAAGGGUGAAAUGGUGCGGUAAGAGCGCACCGCGCUGCUG

bac.SM-A17_26         GUAACAGCAGUGGCAGGGUAAACCCCAUCCGGAGCAAGACCAAAUAGGGA

bac.SM-A17_26         AGCAUGCGACUGGUUCGCAAUCUGUGGCCCGCAGAUGCUUCCGGGUAGGU

bac.SM-A17_26         UGCUUGAGGCAUUCGGUGACGAAUGACCCAGAUGAAUGACUAUCCGUUGU

bac.SM-A17_26         CUCCAGGCUAAUGGAGAUUCUGACAGAAUCCGGCUUAU
//
# STOCKHOLM 1.0

#=GS bac.SM-A18_31 DE converted from brown dataset ct file

bac.SM-A18_31         GAGGAAAGUCCGGGCUCCAUGGAAGCGCGGUGCCGGAUAACGUCCGGCGG

bac.SM-A18_31         GGGCGACCUCAGGGAAAGUGCCACAGAAAGCAAACCGCCCUCGAGGCCGA

bac.SM-A18_31         AAGGCUUCGCGGAGGGUAAGGGUGAAAGGGUGCGGUAAGAGCGCACCGCG

bac.SM-A18_31         UCUUUGGCAACAAAGGCGGCAAGGCAAACCCCACCGGGAGCAAGACCAAA

bac.SM-A18_31         UAGGGGCUGCACGGACGAGAGAUCGUCCAGGUCUGUUUCCAGACCCGCGG

bac.SM-A18_31         CCCGGGUUGGUUGCAAGAGGCGUCUCGCAAGAGGCGUCCCAGAUGAAUGG

bac.SM-A18_31         CCAUCACCUCGCAGCAAUGCGAGGAACAGAACCCGGCUUA
//
# STOCKHOLM 1.0

#=GS bac.SM-A19_32 DE converted from brown dataset ct file

bac.SM-A19_32         GAGGAAAGUCCGGGCUCCUUCGGACAGGGCGCCAGGUAACGCCUGGGGGG

bac.SM-A19_32         CGUGAGCCCAUGGAAAGUGCCACAGAAAAUAUACCGCCAGCUUUGCUGGU

bac.SM-A19_32         AAGGGUGAAAAGGUGCGGUAAGAGCGCACCGCGCGACUGGUAACAGUUCG

bac.SM-A19_32         CGGCUCGGUAAACCCCGCCCGGAGCAAGACCAAAUAGGGGAGUAGGGCUU

bac.SM-A19_32         CGGCCCGCCGUCGGUUCCGAACGGACUCCCGGGUAGGUUGCUAGAGGUAG

bac.SM-A19_32         CCGGUGACGGCUAUCCCAGAUGAAUGGUUGUCGAUGACAGAACCCGGCUU

bac.SM-A19_32         A
//
# STOCKHOLM 1.0

#=GS bac.SM-A21_35 DE converted from brown dataset ct file

bac.SM-A21_35         GAGGAAAGUCCGGGCAGCAUAGAGUGCCGUACUUCCUAACGGGAAGGUCC

bac.SM-A21_35         CAAUAAAACGGGAACAGAAAGUGCCACAGAAAAUAUACCGUCUCGAUCUA

bac.SM-A21_35         AUCGGGAUAAGGGUGAAAUGGUGAGGUAAGAGCUCACCGCUUCUGCAGUG

bac.SM-A21_35         AUGCAGUUGGCAGGGUAAACCUUACGGGUUGAAAGGCCAAAUAGGUCCUG

bac.SM-A21_35         UUUUCCUUCGUGGAAUUGGGUUGCUCGCUCAAUCGCAAGAGGCAGGAUGG

bac.SM-A21_35         GUAGGCUGAUCGAUCCCGGUAGCGAUACCGGGACCAGAUAAAUGAUAAGA

bac.SM-A21_35         UUCCGUUCAUUUCGGGAACAGAACCCGGCUUA
//
# STOCKHOLM 1.0

#=GS bac.SM-A25_39 DE converted from brown dataset ct file

bac.SM-A25_39         GAGGAAAGUCCGGGCUCCACAGAGAAUGAUGCCGGGUAAUGCCCGGGCCU

bac.SM-A25_39         GUUCAGACUCUCUGCAUUGCAGUUUGUUAAGCAGGACAGAUAGUGCCACA

bac.SM-A25_39         GAAAUAAACCGCCUGGUUUAAAAUCUUGGAUUUUCAGUCAGGUAAGGGUG

bac.SM-A25_39         AAAAGGCGAGGUAAGAGCUCACCGGUCAACCGGUAACGGAUGAUGCAAGG

bac.SM-A25_39         UAAACCUCAUCAGGAGCAAAGUCAAAUAGGUAGGAGGGUUUCUCGUCCAU

bac.SM-A25_39         AUCCUACGGGUAGAUUGCUAAAAGCUUUCAGCAAUGGUAGUUUUAGAUAG

bac.SM-A25_39         AUGGUAAUCCUAGACAGAACCCGGCUUAC
//
# STOCKHOLM 1.0

#=GS bac.SM-A30_48 DE converted from brown dataset ct file

bac.SM-A30_48         GAGGAAAGUCCGGGCUGCAAGUGAGACAGGACUCCAUCUAACGGAUGGCC

bac.SM-A30_48         AGAGUAAUCUGAGGGCAAGUGCAACAGAAAGUAGGUAGCCACUUCGGUGG

bac.SM-A30_48         UGACAGUGAAAGGGUGGGGUAAGAGCCCACCAGUGCUUAUGGUAACAUAG

bac.SM-A30_48         GCAGCUAGGUAAACCCUGUCCGCAGCAAGAAGUAUAUGGUAUAAGUCUCA

bac.SM-A30_48         CAAGCUGUUAGAUCAGCACUCAUACUUCGCUUGAACGUAUUGGCAACAAC

bac.SM-A30_48         ACGUCUAGAUAAAUAACUACCCACGACAGAACCCGGCUUA
//
# STOCKHOLM 1.0

#=GS bac.SM-A55_84 DE converted from brown dataset ct file

bac.SM-A55_84         GAGGAAAGUCCGGGCUCUAGAGGGCGCGGCGGUCGUUAACAACGACUGUC

bac.SM-A55_84         CUGACAUGUACAGGAUAAGGAAAGUGCCACAGAAAAUAUACCGCCCUGAG

bac.SM-A55_84         CUUGUCGAAGGGUAAGGGUGAAAUGGUGAGGUAAGAGCUCACCAGUAUCC

bac.SM-A55_84         CAAGUGAUUGGGAUAGCUUGGCAAACCCCGCUGAGAGCAAAACCAAAUAG

bac.SM-A55_84         GGGAGCACUGAAAUGUACAUCAUUUCAUCAAGUGGCCCGCUUGAAGCUCC

bac.SM-A55_84         CGGGUAGGUUGCUAGAGGUACCUGGCAACAGGUAUCCCAGAUGAAUGACC

bac.SM-A55_84         AUUACCCCAACCAUCUGAUUGGGGGACAGAAUCCGGCUUAU
//
# STOCKHOLM 1.0

#=GS bac.SMB-A5 DE converted from brown dataset ct file

bac.SMB-A5         GAGGAAAGUCCGGGCUCCAGAGGGCAGGGUGCCAGGUAACACCUGGGGGG

bac.SMB-A5         CGCGAGCCUACGGAAAGUGCAGCAGAAAGUAUACCGCCCAAAAAUGGGGU

bac.SMB-A5         GCUGCCCCAUUUGAGCGCCAUUCGUGGCUGGGUAAGGGUGAAACGGUGCG

bac.SMB-A5         GUAAGAGCGCACCGCGCGGCUGGUAACAGGCGUGGCGAUGGUAAACCCCA

bac.SMB-A5         CUCGGAGCAAGACCAAAUAGGAAUCCGUCAGCUGUGGCCCGCAGCGGAUU

bac.SMB-A5         CGGGUAGGUCGCUACAGGCAGGUGGUGACACCUGUCGCAGAUG
//
# STOCKHOLM 1.0

#=GS bac.Synechococcus-PCC6717 DE converted from brown dataset ct file

bac.Synechococcus-PCC6717         GGGGAGGAAAGUCCGGGCUUCCGAAAGACCAAGCUUGCUGGGUAACGCCC

bac.Synechococcus-PCC6717         AGUGCGGGUGACCGUGAGGAAAGUGCCACAGAAAUAUACCGCCGAUGGAG

bac.Synechococcus-PCC6717         GGAAACCUCACAGGUAAGGGUGCAACGGUGCGGUAAGAGCGCACCAGCAA

bac.Synechococcus-PCC6717         CAUCGAGAGGUGUUGGCUCGGUAAACCCCGGCUGGAAGCAAGGUGUGCUA

bac.Synechococcus-PCC6717         GCGCUAAAGAACCAGGGUUGGUCUUUUCCCCAGUUCUUGGCUAGCCAGAG

bac.Synechococcus-PCC6717         CCGCUAGAGGCACCUGGUAACAGGUGUCCCAGAUAGAUAACCCCCUUUGA

bac.Synechococcus-PCC6717         ACAGAACCCGGCUUA
//
# STOCKHOLM 1.0

#=GS bac.Synechococcus-PCC7001 DE converted from brown dataset ct file

bac.Synechococcus-PCC7001         GGGGAGGAAAGUCCGGGCUCCCCAAUGGCCAGGCUUGCUGGGUAACGCCC

bac.Synechococcus-PCC7001         AGUGCGGGUGACCGUGAGGAGAGUGCCACAGAAACACACCGCCGAUGGCU

bac.Synechococcus-PCC7001         CCGCUUCCGCUGCGGUGGAGACGAGCACAGGCAAGGGUGCAAAGGUGCGG

bac.Synechococcus-PCC7001         UAAGAGCGCACCAGCAGCAUCGAGAGGUGCUGGCUCGGUAAACCCCGGCC

bac.Synechococcus-PCC7001         GGGAGCAAGGCCCAGGGACCAACGGUUGGCCAUGACACCGGUCCCGCCCC

bac.Synechococcus-PCC7001         AAGUGCGCCGCUCGAGGCCGCCGGAGACGGCGGUCCCAGACAGAUGAUCA

bac.Synechococcus-PCC7001         CCCCGGGCAGGGUCCGCCCCACCCGGAACAGAACCCGGCUUA
//
# STOCKHOLM 1.0

#=GS bac.Synechocystis-PCC6308 DE converted from brown dataset ct file

bac.Synechocystis-PCC6308         GGGGAGGAAAGUCCGGGCUCCCAAAAGAUCAAACUUGCUGGGUAACGCCC

bac.Synechocystis-PCC6308         AGUGCGCGUGAGCGUGAGGAUAGUGCCACAGAAAAAUACCGCCCGUUUUC

bac.Synechocystis-PCC6308         GGGUAAGGGUGCAAAGGUGUCGGUAAGAGCGCACCAGCAGUAUCGAGAGG

bac.Synechocystis-PCC6308         UACUGGCUCGGUAAACCCCGGUGGGGAGCAAGGACGGAGGAAUUACGGUU

bac.Synechocystis-PCC6308         GAUCUUUUCCCGAUUUCGUCUUCGGUGUACCGCUUGAGGUGAUCAGUAAU

bac.Synechocystis-PCC6308         GUUCAUCCUAGAUAGAUAACUACCCCUUUAGUUUACUAAUAGUUUACCAA

bac.Synechocystis-PCC6308         AGGAACAGAACCCGGCUUAC
//
# STOCKHOLM 1.0

#=GS bac.Synechocystis-PCC6803 DE converted from brown dataset ct file

bac.Synechocystis-PCC6803         GAGAGUUAGGGAGGGAGUUGCGGAUUCCUGUCACAGGGAAUCUGAGGAAA

bac.Synechocystis-PCC6803         GUCCGGGCUUCCCAAAGGCCAAACUUGCUGGGUAACGCCCAGUGCGCGCG

bac.Synechocystis-PCC6803         AGCGUGAGGACAGUGCCACAGAAAAAUACCGCCCUUUUUAGAAAACAGCA

bac.Synechocystis-PCC6803         ACCAGUAAACAGUUAACAGGGUUUUUCUGCUGACUAACUGGUAACUGACC

bac.Synechocystis-PCC6803         ACUGAAAAGGUAAGGGUGCAAAGGUGCGGUAAGAGCGCACCAGCAGUAUC

bac.Synechocystis-PCC6803         GAGAGGUACUGGCUCGGUAAACCCCGGUUGGAAGCAAGGUCGGAGGGGCA

bac.Synechocystis-PCC6803         AAGGUUGGUCUUUUUCCUGCCCCAUGAUUGGUGGAACCGCUUGAGGAAUU

bac.Synechocystis-PCC6803         UGGUAACAAAUUUCCCAGAUAGAUAACUCCCCAAGGGUGCCUCGCAUCCU

bac.Synechocystis-PCC6803         GGAACAGAACCCGGCUUACGACUAACUCUCUUUUUUU
//
# STOCKHOLM 1.0

#=GS bac.T.album DE converted from brown dataset ct file

bac.T.album         GAGGAAAGUCCGGGCACCGCAGGGCAGGGUGGUCGGGAAACCGACCCGGG

bac.T.album         GAAACCCGCGGGAAAGUGCCACAGAAACGACACCGCCUAAGCGGCGGGAC

bac.T.album         CGCACGUGAGUCUCGCCGCCGGCAAGGGUGAAAUGGUGCGGUAAGAGCGC

bac.T.album         ACCGGCAGCGUGGUGACACGCUGGCCGGGCAAACCCCACCCGGUGCAAGG

bac.T.album         CCAAGCAGGGGCGAUGACGCUGCCCGCCGAGCCCCAGGUAGGCCGCAGGG

bac.T.album         CUCCUCGGAGCCCCGUCCGCGGUGGUCCCCAGGGACUCGGCGCGGGCGAG

bac.T.album         AUGGAUGGCUGCUCUCGACAGAACCCGGCUUA
//
# STOCKHOLM 1.0

#=GS bac.T.aquaticus DE converted from brown dataset ct file

bac.T.aquaticus         UGCCCCAGGAUAGGGGUGCGGUCGCGCCCGGGGGACUUCCCCCCUGGGUG

bac.T.aquaticus         AGGAAAGUCCGGGCACCAUAGGGCAGGGUGCCAGCUAACGGCUGGGCGGG

bac.T.aquaticus         GCAACCCGACGGAAAGUGCCACAGAGAAGAGACCGCCAGCGGCCGGGGCU

bac.T.aquaticus         UCCCCGGUGCGGGCAAGGGUGAAACGGUGGGGUAAGAGCCCACCGCCUGG

bac.T.aquaticus         CCUGGCAACAGGCUGGGGCACGGCAAACCCCACCCGGUGCAAGGCCCGAU

bac.T.aquaticus         AGGCAGGAAGGGCUUGCCCGGCCCGUUAGAACCUGCGGGAUGGGCCGCUU

bac.T.aquaticus         GAGGCCGGUGGCGACACCGGUCCCAGAGAGAUGACCGCGUAAAACAGAAC

bac.T.aquaticus         CCGGCUUACGCCCUAUCCUGGGGACCCCGAGCGCAGGCUCGGGG
//
# STOCKHOLM 1.0

#=GS bac.T.commune DE converted from brown dataset ct file

bac.T.commune         GAGGAAAGUCCGGGCUCCACAGGGGAGGACGCCGGGUAACACCCGGAGGG

bac.T.commune         AGUAAUCCCUGGAAAGGGCCACAGAAAACAGACCGCCAGCGGCCAGAAAG

bac.T.commune         GAUUUUUUCCUUUCUGGUGCGGGCAAGGGUGAAAAGGUGGGGUAAGAGCC

bac.T.commune         CACCGCACCAGGUGGUAACACCUGGUGGCACGGCAACCCCCGUCCGGAGC

bac.T.commune         AAGGCCAAACAGAGCCAUGGGUGCCCCGCCCGCUAAGGCUCAGGUAGGCC

bac.T.commune         GCUUAAGAAGAGGGGUAACCCUCUUCUCAGAGAAAUAAUCACCGCCUGGG

bac.T.commune         GAAAAUUUCCCCAGGUAACAGAACCCGGCUUA
//
# STOCKHOLM 1.0

#=GS bac.T.maritima DE converted from brown dataset ct file

bac.T.maritima         GGAGAGGAGCAGGCGGUCGCGGGGGCGCACACCUGCGCUUCCCGAGGAAA

bac.T.maritima         GUCCGGACUCUGGAGCGGGGUGCCGGGUAACGCCCGGGAGGGGUGACCCU

bac.T.maritima         CGGACAGGGCCAUAGAGAAGAAGACCGCCCGUUGAGGGCAAGGGUGGAAC

bac.T.maritima         GGUGGGGUAAGAGCCCACCAGCGUCGGGGCAACCCGGCGGCUUGGCAACC

bac.T.maritima         CCCACCUGGAGCAAGGCCAAGCAGGGGGUUGGGUCGCUCCCCCUAUUCCC

bac.T.maritima         CCGGGUUGGCCGCUUGAGGUGUGCGGUAACGCACACCCCAGAUUGAUGAC

bac.T.maritima         CGCCCACGACAGAAUCCGGCUUAUGCUCCUCUCCCGUG
//
# STOCKHOLM 1.0

#=GS bac.T.pallidum DE converted from brown dataset ct file

bac.T.pallidum         AGAGAACUGCAGAUAGUCGCUGCGGGUUUCUCGCAGAGGAAAGUCCGGAC

bac.T.pallidum         UCCUUCGGAAAUGAUGCUAGUUAAUUACUAGGCAGCGGCUCUCUGCAGUG

bac.T.pallidum         CCGCUGACAGCAAGCGCCACAGAAAAUAUACCGCCUUUGGGUAAGGGUGA

bac.T.pallidum         AAGGGCGAGGUAAGAGCUCACCGCGUUUUGGCGACAAAACGGCACGGCAA

bac.T.pallidum         GCCUCAUCAGGAGCAAGAUCGAGCAGCAAAGGAUAUUCCGAUCCUGUUUU

bac.T.pallidum         GCGGGUUGAUUGCAUAAAUUUAUAUAGCGAUAUAUAAAGUGAGACAGAUG

bac.T.pallidum         AUUAUCCUUGACAGAAUCCGGCUUACCAGUUCUCUGUUUU
//
# STOCKHOLM 1.0

#=GS bac.V.spinosum DE converted from brown dataset ct file

bac.V.spinosum         GAGGAAAGUCCGGGCACCUCAGGGCAGUGUGCCGUGUGAAAACGCGGGGG

bac.V.spinosum         CUGGCGGCGUAAGCUUCCGGUCACGGAAAGUGUCACAGAAAACAUACCGC

bac.V.spinosum         CGCGGGCAACUGCGGUAAGGGUGAAAAGGCGAGGUAAGAGCUCACCGCUC

bac.V.spinosum         CGACUGAAAGGAAGGAGGCAGGACAAACCCCACACGGUGCAAGACAGAAC

bac.V.spinosum         AGGGGAAACGGCCCGCCCUGGCCGCACUGACUCCGCAAGGAGUUGGGAUA

bac.V.spinosum         ACCCCGGGUAUUAGUCGCACCUCGCGCAAAGCGGGGAGCACGGGGCGCAA

bac.V.spinosum         GCCCCGGGCUAGAGAAAUGACCGCCACCUUUUGCGGCAACGCGGGAGGCA

bac.V.spinosum         CAGAACCCGGCUUA
//
# STOCKHOLM 1.0

#=GS bac.Wolbachia-sp DE converted from brown dataset ct file

bac.Wolbachia-sp         UAGGUGGAAUAAGUAGCUGCUGUUGUGUGAUAAACAUAGCAGAGGAAAGU

bac.Wolbachia-sp         CCGGGCUCCAAGGAAAAAUAGUGACGGGUAAUGCCCGCCGGAGGUAACUC

bac.Wolbachia-sp         CAGUUAUAGGGCUACAGAAAAUUACCGCCUAAAAUAUUUUUAGGUAAGGG

bac.Wolbachia-sp         UGAAAAGGUGUGGUAAGAGCACACCAUGGCAAUGGCAACAUUGGUAGUCG

bac.Wolbachia-sp         AGUAACCAACACUAGGAGCAAGAUUAAAUAGAAGUAGAUUUUAUGUUUUC

bac.Wolbachia-sp         CUCAUAUCUACUCGGGUAAAUCGCAUGCGGUAAAUGGUAACAUUUACUCC

bac.Wolbachia-sp         AGAUAAAUAGCUACAUAAACAGAACUCGGCUUAUAUUUCACCUAGGCG
//
# STOCKHOLM 1.0

#=GS bac.X.fastidiosa DE converted from brown dataset ct file

bac.X.fastidiosa         GCGGUGAAGUCGGCUGGGCAGUCGCGUCAUCCGAGAGGAUGCCGAGGAAA

bac.X.fastidiosa         GUCCGGGCUCCAUAGGGCAAGGUGCCAGGUAACACCUGGGCGGCGUGAGU

bac.X.fastidiosa         CGACGGAAAGUGCAACAGAAAGAUACCGCCAAUAUUCCUUUCUAGGAUUC

bac.X.fastidiosa         GGUAAGGGUGAAAUGGUGCGGUAAGAGCGCACCGCGAGUUCGGUAACGGA

bac.X.fastidiosa         CCGGCACGGCAAACCCCACCUGGAGCAAGACCAAAUAGGGAUCCUAUGGU

bac.X.fastidiosa         GUGGCCCGCGCUGGAUCCGGGUAGGUUGCUUGAGCACCGUGGUGACGCGG

bac.X.fastidiosa         UGCCUAGAUGAAUGGCUGUUCAUGACAGAACCCGGCUUAUAGGCCGACUU

bac.X.fastidiosa         CACCGCUUU
//
# STOCKHOLM 1.0

#=GS bac.vHge2 DE converted from brown dataset ct file

bac.vHge2         GAGGAAAGUCCGGGCUUCAUAGGGCAAGGUGCCAGGUAACGCCUGGGCGG

bac.vHge2         UGUGAACCGACGGAAAGUGCAGCAGAGAGUAGACCGCCUUCAAUAACGUU

bac.vHge2         UCUUUUCGGAGAAAUGGAAGGUAAGGGUGAAAGGGUGCGGUAAGAGCGCA

bac.vHge2         CCGCAUGGCUGGUAACAGUUCGUGGCAUGGUAAACCCCACCGGAAGCAAG

bac.vHge2         ACCAAAUAGGGAUCCUAUAGGCAUGGCCCAUGCUGGAUCCGGGUAGGUCG

bac.vHge2         CUUGAGCGUAUGAGUGAUCAUACGCCUAGAGGAAUGAUCGUUCUAGACAG

bac.vHge2         AACCCGGCUUC
//
# STOCKHOLM 1.0

#=GS bac.vHge3-5 DE converted from brown dataset ct file

bac.vHge3-5         GAGGAAAGUCCGGGCUCCGCAGGGCAGGGUGCCGGGUAACUCCCGGUGAA

bac.vHge3-5         GGUGACUUCAAGGAAAGUGCAACAGAGAUAUACCGCGGGCUAGAGAACAG

bac.vHge3-5         AGAACAGAAUAUUAAGUUUGCUGCAAAGGCAAUCGUAAUCUGGUCUCUGA

bac.vHge3-5         CAUCUGUUCUCUGUUCUCUGGAACGUAAGGGUGGAAAGGUGAGGUAAGAG

bac.vHge3-5         CUCACCAGCGGCAUGGCGACUUGCCGGUCUAUGUAAACCCCACUCGGAGC

bac.vHge3-5         AACACCAUGGAGGGACAUAUGGGCUGCCCGCCCGUCCCAUGGAGGUGGCU

bac.vHge3-5         UGAGCUGUACAGAAAUGUAUGGCCUAGAUAGAUGAUCGUCAAAUACAGAA

bac.vHge3-5         UCCGGCUUA
//
# STOCKHOLM 1.0

#=GS bac.A.laidlawii DE converted from brown dataset ct file

bac.A.laidlawii         GAGGAAAGUCCGGGCUAGCACACACCUUAUGGGUGUGUAGUGUUUGUGCU

bac.A.laidlawii         AAGGGAAAUCAUAACCUUAGGUAUGUUGUAUAAACAUAACGGCAAACUAG

bac.A.laidlawii         UUAUAGCUAAGGUGUUUCACUACGUUAUAACUUAAAUUAAAGUGCCACAG

bac.A.laidlawii         AGACGAAUCUAUUUAGAAAUAAAUAGAGUGAAACGCGGUAAACCCCUCAA

bac.A.laidlawii         GCUAGCAACCCAAAUUAGGUAGGGGCACAUGAUGUGUAGCAAUACAACAU

bac.A.laidlawii         CAUGCAAGAUUUGAAUCUUGAGAUUAAUAGUCACAAAAGAAGAAAUUCUU

bac.A.laidlawii         UACAGAACGCGGCUUA
//
# STOCKHOLM 1.0

#=GS bac.B.anthracis DE converted from brown dataset ct file

bac.B.anthracis         UCAUAACGUUUGGGUAAUCGCUGCAACGCCAACGUUGUAGAGGAAAGUCC

bac.B.anthracis         AUGCUCGCACGGCCUGAGAUGGCUGUAGUGUUCGUGCCUAGCCAAUUCAU

bac.B.anthracis         AAGCUAGGGUAUUCUGGCUGUAAGGCUGGUUUAACGGCAGGGAAAAAACC

bac.B.anthracis         UAAGUCCUUUCGGAUAUGGUUUGACUACCUUUAAAGUGCCACAGUGACGA

bac.B.anthracis         AGUCCUUGAAGAAAUGAUAGGAGUGGAACGAGGUAAACCCCACGAGCGAG

bac.B.anthracis         AAACCCAAAUAAUGGUAGGGGAAUCUUUUCCAAGGAAAUGAACGAUGGGA

bac.B.anthracis         AAGGACAGGUUGUAUAACCUGUAGAUAGAUGAUUGCCACCGGAGUACGAG

bac.B.anthracis         GCGUGGGCCGUUUGCAGUACAAAGGAACAGAACAUGGCUUACAGAACGUU

bac.B.anthracis         AUGAACCA
//
# STOCKHOLM 1.0

#=GS bac.B.brevis DE converted from brown dataset ct file

bac.B.brevis         AUGCAGGAAAUGCGGGUAGCCGCUGCCGCAAUCGUCUCGGCGAUUGGCGG

bac.B.brevis         UAGAGGAAAGUCCAGGCUCGCCCAAGCUGAGAUGCUUGGAGUGUUCGUAC

bac.B.brevis         CUGGCGCAAGCCAGGGCAAGUGAGGCGCAAGCCUCGCUGACGGCGUGGAA

bac.B.brevis         AGGGCUCUCUCUGAGGCCCGAGUACGCUGAAAGUGCCACAGAAACGUAGC

bac.B.brevis         UUUUCUGGCGACAGAAAAGAUGGAACGCGGUAAACCCUGCGAGCGAGAAA

bac.B.brevis         CCCAAAUUUGGUAGGGGAACCGUCCUGAAGGAAUCAAACGGAAGGGACGG

bac.B.brevis         AUGGUAUCUUCGGAUGCCAUAGAUAGAUGGCUACCGCUCUUGGUGCGAGG

bac.B.brevis         GAUACGUCCCGCUUGCAGCACGGGAGAGACAGAACCUGGCUUAUAGCAUU

bac.B.brevis         UCCUGCUGGAU
//
# STOCKHOLM 1.0

#=GS bac.B.halodurans DE converted from brown dataset ct file

bac.B.halodurans         AUCAUAACCGUUCAGGUAACCGCUGCAUCGCAUGCGAUGUAGAGGAAAGU

bac.B.halodurans         CCAUGCUCGCACAGGCUGAGAUGCUUGUAGUGUUCGUGCCUAGCGAAGUC

bac.B.halodurans         AUAAGCUAGGGUAGUCUGGUUCUUAGAACUGGGCUAACGGCAAGGUAAGC

bac.B.halodurans         ACCUACGUUCAUCAUGAAUAUGGUGUGAUGCCUUUGAAAGUGCCACAGUG

bac.B.halodurans         ACGUAGUCCGUUUGGAAACAGACGGAGUGGAACGAGGUAAACCCCUCGAG

bac.B.halodurans         CGAGAAACCCAAAAAUUGGUAGGGGAACCUUCUUGAAGGAAAUGAACGGA

bac.B.halodurans         GAGAAGGACGGAAGUUUUACUUCUGUAGACAGAUGGUUACCACCGGAGUA

bac.B.halodurans         CGAGGUUCAUCACCGUUUGUAGUACGAAGGAACAGAACAUGGCUUAUCGA

bac.B.halodurans         ACGGGAAUGAGA
//
# STOCKHOLM 1.0

#=GS bac.B.megaterium DE converted from brown dataset ct file

bac.B.megaterium         UGAAAUAACGUUCAGGUAAUCGCUGCAUCAUUUGAUGUAGAGGAAAGUCC

bac.B.megaterium         AUGCUCGCACGGUGCUGAGAUGCCCGUAGUGUUCGUGCCUAGUGAAAAAA

bac.B.megaterium         UAAGCUAGGGCAGCUUGGCUUAUAGCUUAGCUGACGGCGGGAAAAACCAC

bac.B.megaterium         CUAAGUCUUUGGAUAUGGUCGAGUAUCCUGAAAGUGCCACAGUGACGAAG

bac.B.megaterium         CUUUGCUGGAAACAGCAAAGGUGGAACGCGGUAAACCCCACGAGCGAGAA

bac.B.megaterium         ACCCAAACAAUGGUAGGGGAACUGUCUCAAAGGAAUCUAACGGAGAGACG

bac.B.megaterium         GACGGUUACAUGCGUAAUCGUAGAUAGAUGAUUACCGCCUGAGUACGAGA

bac.B.megaterium         UUAAAAUCGUUUGCAGUACAAAGGUACAAAACAUGGCUUUACGAACGUUG

bac.B.megaterium         UUGAAACA
//
# STOCKHOLM 1.0

#=GS bac.B.stearothermophilus DE converted from brown dataset ct file

bac.B.stearothermophilus         GUUAAUCAUGCUCGGGUAAUCGCUGCGGCCGGUUUCGGCCGUAGAGGAAA

bac.B.stearothermophilus         GUCCAUGCUCGCACGGUGCUGAGAUGCCCGUAGUGUUCGUGCCUAGCGAA

bac.B.stearothermophilus         UCCAUAAGCUAGGGCAGCCUGGCUUCGGCUGGGCUGACGGCGGGGAAAGA

bac.B.stearothermophilus         ACCUACGUCCGGCUGGGAUAUGGUUCGAUUACCCUGAAAGUGCCACAGUG

bac.B.stearothermophilus         ACGGAGCUCUAAGGGAAACCUUAGAGGUGGAACGCGGUAAACCCCACGAG

bac.B.stearothermophilus         CGAGAAACCCAAAUGAUGGUAGGGGCACCUUCCCGAAGGAAAUGAACGGA

bac.B.stearothermophilus         GGGAAGGACAGGCGGCGCAUGCAGCCUGUAGAUAGAUGAUUACCGCCGGA

bac.B.stearothermophilus         GUACGAGGCGCAAAGCCGCUUGCAGUACGAAGGUACAGAACAUGGCUUAU

bac.B.stearothermophilus         AGAGCAUGAUUAACGUG
//
# STOCKHOLM 1.0

#=GS bac.B.subtilis DE converted from brown dataset ct file

bac.B.subtilis         GUUCUUAACGUUCGGGUAAUCGCUGCAGAUCUUGAAUCUGUAGAGGAAAG

bac.B.subtilis         UCCAUGCUCGCACGGUGCUGAGAUGCCCGUAGUGUUCGUGCCUAGCGAAG

bac.B.subtilis         UCAUAAGCUAGGGCAGUCUUUAGAGGCUGACGGCAGGAAAAAAGCCUACG

bac.B.subtilis         UCUUCGGAUAUGGCUGAGUAUCCUUGAAAGUGCCACAGUGACGAAGUCUC

bac.B.subtilis         ACUAGAAAUGGUGAGAGUGGAACGCGGUAAACCCCUCGAGCGAGAAACCC

bac.B.subtilis         AAAUUUUGGUAGGGGAACCUUCUUAACGGAAUUCAACGGAGAGAAGGACA

bac.B.subtilis         GAAUGCUUUCUGUAGAUAGAUGAUUGCCGCCUGAGUACGAGGUGAUGAGC

bac.B.subtilis         CGUUUGCAGUACGAUGGAACAAAACAUGGCUUACAGAACGUUAGACCACU

bac.B.subtilis         U
//
# STOCKHOLM 1.0

#=GS bac.C.innocuum DE converted from brown dataset ct file

bac.C.innocuum         GAGGAAAGUCCGGGCUCGCACAUUCUGUGAUGAAUGUAGUGUUUGUGCUG

bac.C.innocuum         GAUGAAACGAUAAAUCCAGGCAGCGUAAGCUGACGGCUGGAGAAGGCCUG

bac.C.innocuum         UGGUGAAAGCUAUGGCGGACUCCUUUAAAAGUGCCACAGAAACGAGCUUU

bac.C.innocuum         UCGGGAAACCGGAAAGAUGGAACGGGUAAACCCCGCAAGCGAGAAACCCA

bac.C.innocuum         AAUUUGGUAGGGGAAUCUAAUCACGGCAAAACGAAGCCAGUGAUCGGAAC

bac.C.innocuum         GUGGAAACACGUAGAUAAAUGACUGCCACUUUCGCAAGAGAGUACAAAAC

bac.C.innocuum         ACGGCUUA
//
# STOCKHOLM 1.0

#=GS bac.E.faecalis DE converted from brown dataset ct file

bac.E.faecalis         GAGGAAAGUCCGGGCUCGCACAAGCUGAGAUGCUUGUAGUGUUCGUGCUU

bac.E.faecalis         AGCGAAAUCAUAAGCUAAGGUACUCUUUUAGAGUAACGGCAGGAAAAAUG

bac.E.faecalis         ACUAAGGUUUCGACUAUGUCAAAGUAUCCUUGAAAGUGCCACAGUGACGA

bac.E.faecalis         AGCGAUGUGGGAAACUCCAUCGGUGGAACGCGGUAAACCCCUCGAGCGAG

bac.E.faecalis         CAACCCAAACAAUGGUAGGGGCGCUCUUCUAAAGGAAAUGAACGAGUAGA

bac.E.faecalis         AGAGGCAGAGUUUACUCUGCAGAUAGAUGAUGACCGUCACCAAUUUUUCC

bac.E.faecalis         UGAAGAAUUGGUGAUACAGAACGCGGCUUAU
//
# STOCKHOLM 1.0

#=GS bac.H.chlorum DE converted from brown dataset ct file

bac.H.chlorum         GAGGAAAGUCCGGGCUCGCACAUCCUGCGAUGGAUGUAGUGUUCGUGCCC

bac.H.chlorum         GUUCGUAAUGGCGGGGCAGUCAGCUUUUUAGCAGAUUGACGGCGGGGAAA

bac.H.chlorum         GCAUCCUACAGCCAACUUGGCCAUGGUGCAAGUACCCUGAAAGUGGAUAG

bac.H.chlorum         AGACGAGUCGUCGGGGAAACUCGACGAGUGGAACGACUAAACCCCACGAG

bac.H.chlorum         CGAGCAACUCAGUGUGUAGAGGCACCUGGCUGAGAGAAAUGAAUCAAUGC

bac.H.chlorum         CGGGACGAUCGACAUAUGAUCGUAGAAAAAUGAUUGCCCCUUCUGUGGGA

bac.H.chlorum         GGCUGGGAAGCCUAGAACCACAUUGGAACAGAAUCCGGCUUA
//
# STOCKHOLM 1.0

#=GS bac.L.acidophilus DE converted from brown dataset ct file

bac.L.acidophilus         GAGGAAAGUCCGGGCCCGCGCAAGCUGAGAUGCUUGUAGUGUUCGUGCUA

bac.L.acidophilus         AGCCCAAUAAGCUUAGGGGCCGUGUAAACGGCUACGGCGGCCAAACGCGC

bac.L.acidophilus         UAAGGCGUCAGCUAUGCGCUAGUAGGUCUGAAAAGUGCCACAGUGACGAA

bac.L.acidophilus         ACGAUCAGGGAAACCUGAGCGGUGGAACGGGUAAACCCCGCGAGCGAGUA

bac.L.acidophilus         ACCCAAACUUUUGGUAGGGGCGUUUUGCCAAGCAAAUUGAAGCGACGGCA

bac.L.acidophilus         AUACAGCGGUAACGCUGAGAUAGAUGAUGACUGAAGGAGCUUGUGCCUGA

bac.L.acidophilus         ACAAGUUCUGGAACAACACACGGCUUAU
//
# STOCKHOLM 1.0

#=GS bac.M.capricolum DE converted from brown dataset ct file

bac.M.capricolum         GAGAUUUUAUUGGUCAAUCGCUGUAUUUGAAAAAGAAUAUAGAGGAAACU

bac.M.capricolum         CCACGCUUACACAAUCUGUGAUGAUUGUAGUGUUUAUGCUAAAUGAAAAA

bac.M.capricolum         AUAAAUUUAGGCAGUAAUUAAUUACUGACGGCAUAACUAACCUAAGGCUU

bac.M.capricolum         UGCUAUGGUGAUGUUAUAAAGUGCCACAGAGACGAAUAAAGAGAAAUCUU

bac.M.capricolum         GAAAUGGAACGCGGUAAACCCCAUAAGUAAGAAACUCAAAUUUUGGUAGA

bac.M.capricolum         GGAAUCUGAUUAAGAAAAUAAGAAUCAAAAUCAGAAGUUAUUAUUAACUA

bac.M.capricolum         GAUAGAUGAUUGACGCUGAAAAGUACAAAACGUGGGUUAUAAAUAAAAUC

bac.M.capricolum         UCAUCA
//
# STOCKHOLM 1.0

#=GS bac.M.fermentans DE converted from brown dataset ct file

bac.M.fermentans         AGCAUUGGCUAACAGCUGCUUGAAAGAGUAGAGGAAAGUCCACGCUAGCA

bac.M.fermentans         CAACCUGCGAUGGUUGUAGUGAUCAUGCUAGGCCCAAUAAGCCUAGGCUU

bac.M.fermentans         AGACGACUAGUGCCACAGAGACGAGAAUUGUGAAACGCGGUAAACUCCAU

bac.M.fermentans         GAGUUAGAAACCCAAAUAUUGGUAGGGGAACUUUUCAACGGAAAUUGAAC

bac.M.fermentans         CAAAGAAAAGAGUUGAUUAAUCAACUAGAUAAAUUGUUAGCACCUGAGAG

bac.M.fermentans         GGUACAAAACGUGGCUUAUAAAUGCUAAAACACUUGCGCGAGCAGGCGUU

bac.M.fermentans         UU
//
# STOCKHOLM 1.0

#=GS bac.M.flocculare DE converted from brown dataset ct file

bac.M.flocculare         GCACAAGUCAAUCGCAGGUAUAAUCAAAAUAUUAUUUUAUAAAUAUAAAU

bac.M.flocculare         UAUAUUUUGAUUAAUAUUUGAGGAAAGUCCGCGCUAGCACUACCUGUGAU

bac.M.flocculare         GGUAGUAGUGUUCAUGUUGGGUCUAAUAAACCCAAGCUUAGACGACAAGU

bac.M.flocculare         GCCACAGAGACGAGCUUAUUUAUUAAAUUCUUCUUUUUCUAUAUUGAGAA

bac.M.flocculare         UUACAAUUUUUUUCUUAAUAAAUAAGGUGAAACGCGGUAAACUCCAUGAG

bac.M.flocculare         CUAGAAACCUAAAUUUUGGUAAGGGAGCCCAAUUUGAAGAAAAAAAACUU

bac.M.flocculare         CGAUUGGGAAGUUUUUUGAUAAGGUUAUUAUUAAAAGAAAAACUUAGAUA

bac.M.flocculare         AAUGAUUGACUGAUACAGAACGCGGCUUAUUAGUGCAAAAACAGCGUAAA

bac.M.flocculare         AACGCUGUUUUU
//
# STOCKHOLM 1.0

#=GS bac.M.genitalium DE converted from brown dataset ct file

bac.M.genitalium         GCUGUCGGUUAGUUGCUGCUUUAAAGAUAUAUUUAAAGUAGAGGAAAGUC

bac.M.genitalium         CAUGCUUGCACUUGCUGGAAUGCAAGUAGUGUUUGUGUAAAUCAAAGCGA

bac.M.genitalium         UAAGAUUUAGGAUGUGAUAGCCAUAACGACAUAACUAGUCUAAGGUUAAU

bac.M.genitalium         ACUAUGAUGAUGUUUUGAAAGUGCCACAGAGACGAGGCUUGGUGAAAACC

bac.M.genitalium         AGGUAUGAAACGCGGUAAACUCCACAAGCAAGAAACCUAAAUUUUGGUAA

bac.M.genitalium         GGGAAUGUUGCUUUAAGAACAAAUAAUUAAAGUAAUGACAGCAAUUGCUG

bac.M.genitalium         UAGAUAAAUAACUGACUUUAAAACAGAACAUGGCUUAUUGACAGCAUGCU

bac.M.genitalium         AUCUAAAAAAAGGAUCAUGAUGAUCCUUUUUUUA
//
# STOCKHOLM 1.0

#=GS bac.M.hyopneumoniae DE converted from brown dataset ct file

bac.M.hyopneumoniae         UGCACAAGUCAAUUGCAGAUAUAAUUAAAUAUAAUAAUUUUUUUAUAAUU

bac.M.hyopneumoniae         GUUAUAUUUAACAAAUUUAUAUUUGAGGAAAGUCCGCGCUAGCACUACCU

bac.M.hyopneumoniae         GAGAUGGUAGUAGUGUUCAUGUUGGAUCUAAUAAAUCCAAGCUUUAGACG

bac.M.hyopneumoniae         ACCAGUGCCACAGAGACGAGUUUAUUUAUUAAUUUGUUUAUAUUAAAAAA

bac.M.hyopneumoniae         UAGUUUAGAAUUUUUAAAUUAAUAAAUAAGGUGAAACGCGGUAAACUCCA

bac.M.hyopneumoniae         UGAGCUAGAAACCUAAAUUUUGGUAAGGGAGCCCAAUUUCGGGAAACAAA

bac.M.hyopneumoniae         CUUUAAUUGGGAAGUUCUAUUAUAAUAUUUUUAUAAAGAACUUAGAUAAA

bac.M.hyopneumoniae         UGAUUGAUUAAUACAGAACGCGGCUUAUUAGUGCAAAAAAAACAGCGAAU

bac.M.hyopneumoniae         CUGAACGCUGUUUUUU
//
# STOCKHOLM 1.0

#=GS bac.M.pneumoniae DE converted from brown dataset ct file

bac.M.pneumoniae         CGCUGUCGGUCAGUUGCUGCUCAAUGAGUAGAGGAAAGUCCAUGCUUGCA

bac.M.pneumoniae         CUUGCUGGAACGCAAGUAGUGUUUGUGUAAAUUGAACAAAUAGAUUUAGG

bac.M.pneumoniae         ACGCUAAUAGACGUCACGACUGGACUAGUCUAAGGUCUUUGACUAUGAUG

bac.M.pneumoniae         AUGUCCGUAAAGUACCACAGAGACGAGCUUAGUGAAAACUAAGUAUGAAA

bac.M.pneumoniae         CGCGGUAAACUCCACAAGCAAGAAACCUAAAUUUUGGUAAGGGAAUGUUA

bac.M.pneumoniae         CUUUAAGAAAAAUAAUUAAAGUAAUGACAGGAUUACUGUACAUAAAUAAC

bac.M.pneumoniae         UGACUUUAAAACAGAACAUGGCUUAUUGGCAGCGUUCUAUUGAAAAAGGA

bac.M.pneumoniae         UCUGUUUGGAUCCUUUUUU
//
# STOCKHOLM 1.0

#=GS bac.S.aureus-2 DE converted from brown dataset ct file

bac.S.aureus-2         UGAUAUUUCGGGUAAUCGCUAUAUUAUAUAGAGGAAAGUCCAUGCUCACA

bac.S.aureus-2         CAGUCUGAGAUGAUUGUAGUGUUCGUGCUUGAUGAAACAAUAAAUCAAGG

bac.S.aureus-2         CAUUAAUUUGACGGCAAUGAAAUAUCCUAAGUCUUUCGAUAUGGAUAGAG

bac.S.aureus-2         UAAUUUGAAAGUGCCACAGUGACGUAGCUUUUAUAGAAAUAUAAAAGGUG

bac.S.aureus-2         GAACGCGGUAAACCCCUCGAGUGAGCAAUCCAAAUUUGGUAGGAGCACUU

bac.S.aureus-2         GUUUAACGGAAUUCAACGUAUAAACGAGACACACUUCGCGAAAUGAAGUG

bac.S.aureus-2         GUGUAGACAGAUGGUUAUCACCUGAGUACCAGUGUGACUAGUGCACGUGA

bac.S.aureus-2         UGAGUACGAUGGAACAGAACAUGGCUUAUAGAAAUAUCACUACUAGU
//
# STOCKHOLM 1.0

#=GS bac.S.bovis DE converted from brown dataset ct file

bac.S.bovis         GAGGAAAGUCCGGGCUAGCACUGGCUGUGAUGCCGGUAGUGUUUGUGCUA

bac.S.bovis         GGUGAAUCAAUAAGCCUAGGGACAUCUUUUUGAUGUUACGGCGGGCAAAA

bac.S.bovis         AGGCUAAGUCUUUACGGAUAUGUCUGAAUAGCCCUGAAAGUGCCACAGUG

bac.S.bovis         ACGUAGUUCUUGGGGAAACCUAAGAAGUGGAACGCGGUAAACCCCUCAAG

bac.S.bovis         CUAGCAACCCAAACUUUGGUAGGGGCAUGGGAUAGUUGGAAUCCGAACAA

bac.S.bovis         UCUAUCCUGACUGGAAACAGUAGACAGAUGAUUAUCGAAGGAGAUAAGAC

bac.S.bovis         CUAGUUAUCUCUGGAACAAAACACGGCUUAU
//
# STOCKHOLM 1.0

#=GS bac.S.faciem DE converted from brown dataset ct file

bac.S.faciem         GAGGAAAGUCCGGGCUCGCACAGGCUGUGAUGCCUGUAGUGUUCGUGCUU

bac.S.faciem         AGCGAAACAAUAAGCUAAGGUGCUCUAUUAGAGUAACGGCAGGAAAACAA

bac.S.faciem         GCUAAGGUUUUUAACUAUGCUUAAGUAUCCUUGAAAGUGCCACAGUGACG

bac.S.faciem         AAGCGGAUAGGGAAACUUAUUCGGUGGAACGCGGUAAACCCCUCGAGCGA

bac.S.faciem         GCAACCCAAACAAUGGUAGGGGCGCUUUUUGUUGGGAAUUAAGAACGAGA

bac.S.faciem         CAAAAAGGCAGGUUAACUGCAGAUAGAUGGUUACCACAUUGCUUUUUCUC

bac.S.faciem         CCUGGAAAGUAGUGUACAGAACACGGCUUAU
//
# STOCKHOLM 1.0

#=GS bac.S.pneumoniae DE converted from brown dataset ct file

bac.S.pneumoniae         AUGUGCAAUUUUUGGAUAAUCGCGUGAGGAGAAUUGUUUCUCAUGAGGAA

bac.S.pneumoniae         AGUCCAUGCUAGCACAGGCUGUGAUGCCUGUAGUGUUUGUGCUAGGCGAA

bac.S.pneumoniae         ACCAUAAGCCUAGGGACGAGAAAUCGUUACGGCAGUUGAAAUGGCUAAGU

bac.S.pneumoniae         CCUUGGAUAGGCCAGAGUAGGCUUGAAAGUGCCACAGUGACGGAGUCUUU

bac.S.pneumoniae         CUGGAAACAGAGAGAGUGGAACGCGGUAAACCCCUCAAGCUAGCAACCCA

bac.S.pneumoniae         AAUUUUGGUCGGGGCAUGGAGUACGCGGAAACGAACGUAGUAUUCUGACU

bac.S.pneumoniae         GCUAUCAGCUAGAGCUGUUAGUGGUAGACAGAUGAUUAUCGAAGGAAGUG

bac.S.pneumoniae         GUCCUAGUCACUUCUGGAACAAAACAUGGCUUAUAGAAAAUUGCAUAUAG

bac.S.pneumoniae         G
//
# STOCKHOLM 1.0

#=GS bac.U.urealyticum DE converted from brown dataset ct file

bac.U.urealyticum         GUGUAAAAAGCUAAUUGCUGCAUUUUUUAAAAAAUGUAGAGGAAAGUCCG

bac.U.urealyticum         UGCUCACACUAACUGUGAUGUUAGUAGUGUUUGUGUAUGUAUAAUUAAUA

bac.U.urealyticum         AGGCAUAGCAUAGGCAUAUGACGGCAAAUUUUUAAGCUAAGUGAUUUAAA

bac.U.urealyticum         UUAUAUGUUUAAAAAUUUAUAAAAGUGCCACAGAGACGAUUAAUCAAGAA

bac.U.urealyticum         AUUGAUGAGAUGAAACGUUGGUAAACCCCACAAGUGAGAAACCUAAAUUU

bac.U.urealyticum         CGGUAAGGGAAUCUAAUUUAGUAAAUUAAGAAAUUAAAUUAGGAUAGAAU

bac.U.urealyticum         UGUUUACAAUUCUAUAGAUAAAUAAUUAGCGCUACAUUUUUGUAGAACAG

bac.U.urealyticum         AACACGGCUUAUUUUUACAU
//
# STOCKHOLM 1.0

#=GS bac.SMB-B3 DE converted from brown dataset ct file

bac.SMB-B3         GAGGAAAGUCCGGGCAGCACAGAGCAAGGGUGCCUGGUGAAAGCCAGGGA

bac.SMB-B3         GGCGCUAUCUGGCGUCGACAGUCCAGACCGGCACACUCCUCAGGAGUGUG

bac.SMB-B3         AGAGCAACAGAGACCAAUCUAUUGUGCCAAGGCGCAAUAGCUGAAAAGGG

bac.SMB-B3         CAAUCCUCCUCGCUGCAAUCUCCGAUCCGGCCGUUACCAGGUUGCUCGCC

bac.SMB-B3         AAGGCCGAAAGACGAGAGCCGUCGGUGCUCGCAUCGACCGGUCUAUUCGA

bac.SMB-B3         CCGAGAAAGAUGAUCGCCAGGAACAGAACGCGGCUUA
//
# STOCKHOLM 1.0

#=GS bac.T.roseum DE converted from brown dataset ct file

bac.T.roseum         AUACCGGGCAGGGCGGUCGCUGGUGCGGUAAGCACCAGAGGAAAGUCCGA

bac.T.roseum         GCUGCACAGAGCGGGGUGCCUGGGGUCAACCCAGGGCAGCGGAGACCGGC

bac.T.roseum         GCCGCUGACAGUCCAGAUCGGCGCGCUGGAUAACCCAGCGUGAGAGCAAC

bac.T.roseum         AGAGACGAUGACCGGGCUCGUCCCGGGGUGAAAAGGGCAAUCCUCCCUGC

bac.T.roseum         AGCAAUCUCCGAGCGGGCCGCUAUCAGGUUGCUCGCCGAGGCCCGAGGAU

bac.T.roseum         GAGAGCAGUCGCGGAGGUGACGAAGCGACCGUCCGUGCAAGACACGGGCG

bac.T.roseum         AGAGAGAUGACCGCCUAGAACAGAACUCGGCUUACUCGCUCGGUAUCGCU
//
# STOCKHOLM 1.0

#=GS eukarya.A.obstetricans DE converted from brown dataset ct file

eukarya.A.obstetricans         CGGAAGGAAGCUCACUGUAGAGGUCAUGUACGGAGUGCGUCACAACUGUG

eukarya.A.obstetricans         AUGUCACUCCAUUAAUUCCUCCGGGAAGGUCUGAGACAGGAGCCAUUAGC

eukarya.A.obstetricans         UGCCCUCACAGGGCGUCACCUGAGUGGGUGAGUGAGUCCCCAGCAACCCC

eukarya.A.obstetricans         ACGCUGGAGUGGACCGGCUCGACACGUGGAGUGGGCUCUGCAGGAGAGGC

eukarya.A.obstetricans         GGGGUGGACUGCAGUGAGAGGGUGGAGUUACAGAUUGACACUCCCACCCA

eukarya.A.obstetricans         ACUCAGUGAGGCUCCGCCCAGCUGAUGCCGCCCCCUCCCCGGGCCUUGGA

eukarya.A.obstetricans         AGUGGCUCACGGCUGGCUGUGUUAGUCCAAUGGCUGAGGUGGAGCAGCUG

eukarya.A.obstetricans         CACGGGAUGUGUGCGCGCCCCAUAACCCAAUUCAGACCACUCUCCGGAAU

eukarya.A.obstetricans         UCCG
//
# STOCKHOLM 1.0

#=GS eukarya.A.telluris DE converted from brown dataset ct file

eukarya.A.telluris         AAACGCAGAGGACCAGAACUUUGGGACGGGAGGCGGGGGUUUUGUUCGCA

eukarya.A.telluris         GGCUCCUUCUUCCCGCUCCUGGUUCUACGCGGCGUGCGCUGUACCACCAU

eukarya.A.telluris         CGGUGGUUAUGGCGCUUACCCCGUGAGGGGGGCUUGGGGAACCGAGUCUA

eukarya.A.telluris         GCGUUGUUAUAAGAAAUCAAUCUUUUGGAUCCAGCCAGGGUCCUCUAGCA

eukarya.A.telluris         GAAAAGGGGGAUGGGGCUCUCUUGGGCUCUCCCCUCCACGCCUGCGGGAU

eukarya.A.telluris         UCUGAUGGGAAUGACAACGGUCGGUCCAUUUGACUUUAUCAUUACGAUGG

eukarya.A.telluris         UUCUAGUCGUGUUAUGGUAAAGGUCUGUUGAGUGCAAUUGUAGAGCAAAU

eukarya.A.telluris         UGAUUCAAUUUGAA
//
# STOCKHOLM 1.0

#=GS eukarya.A.truei DE converted from brown dataset ct file

eukarya.A.truei         GCGGAAGGAAGCUCACUGUAGAGGCUACUUGCUGGGUGCUGUUGUUACUC

eukarya.A.truei         UAUCAACCAGCCUUGGGGAAGGUCUGAGAUAAGAGCCACUUGUUGCCUUC

eukarya.A.truei         ACAAGGCAUUGCUUGGUGUAAGCAAGUGAGUUCCCAUCAAAGAUGGCUCA

eukarya.A.truei         GUUGCAAGCUUAAUGCAAGAGACAUAGCAAAGAAGCCCAAUAUACUUCUG

eukarya.A.truei         AUAUGGAUGCAAUGCCCAACAGACUGGAAAUGACUCACGGCUGGCAUGUU

eukarya.A.truei         CAAGCUCAAUGACUGAGGGGAAGCAAGUGAUGGCUUCCUAACCCAAUUCA

eukarya.A.truei         GACCACUCUCCGGAAUUCCG
//
# STOCKHOLM 1.0

#=GS eukarya.B.bufo DE converted from brown dataset ct file

eukarya.B.bufo         GCGGAAGGAAGCUCACUGUAGAGGUCACGUGCUGAGUGCGUCACGCUUGU

eukarya.B.bufo         GAUGUCAUCUCUAUCCCACCUCCGGGAAGGUCUGAGACAGGAGCCCCUCG

eukarya.B.bufo         CCGCCCUCACAGGGCGUCACCUGAUAUUCGGGUGAGUGAGCCCCCAGCAA

eukarya.B.bufo         CCCACGUUGGAGUGGACCGGUCCGUUAUGUGGGAGAGGCUAUGCAAAAGA

eukarya.B.bufo         CGCCGAGCAGGGAUGUGGUGAGAUGGGCGGGUCACUGAUUUGAGGCCCGC

eukarya.B.bufo         CUACUCUUCAUCUGCGCCUCUGCCUGGUGGAUGCCGCCUCCUCCCCGGAC

eukarya.B.bufo         CUUGGAAGUGACUCACGGCUGGCUUACUGAGUCCAAUGGCUGAGGCGAGG

eukarya.B.bufo         CAGCUGUGCGCCUCGUAACCCAAUUCAGACCACUCUCCGGAAUUCCG
//
# STOCKHOLM 1.0

#=GS eukarya.C.opuntiae DE converted from brown dataset ct file

eukarya.C.opuntiae         GUUCUCCCCAUCCCUCUCUGGGUGCUUCUGCAUUCAGAGCGAUAUAAUGC

eukarya.C.opuntiae         UCUUGAGAGCUUCCUGGGCGUAGAUAGUUACGCCGGGCGUCGCCAUCAGA

eukarya.C.opuntiae         AAAACAGCAGAGCUACGCUUUGCAUGGGAGGCGGCGCGGAUGGUUGGUCU

eukarya.C.opuntiae         UUCAAUACGAGGAAAGGCUGUUGAGUGCAAUUUGCGGCCUUUGGCA
//
# STOCKHOLM 1.0

#=GS eukarya.E.asper DE converted from brown dataset ct file

eukarya.E.asper         GCGGAAGGAAGCUCACUGUAGAGGCUACAUGCAGAGUGCAUAUGUCACUC

eukarya.E.asper         AAGUACCUUGGGGAAGGUCUGAGACAGGAGCCGGUAAUUGCCCCAGCAGG

eukarya.E.asper         GCAUCCCCUGAAAAGGGGAGCGAGCUCCCAGAGACCCGGGGCCCAAAGGG

eukarya.E.asper         GGUGGCAUGAGACGCGUGACCGUGUAUCUGGUACUCGCUGAUGCUUACUC

eukarya.E.asper         CUUCCGGGCAUUGGAAGUGGCUCGCGGCUGGCACUCCCCUGAGUGCAAUG

eukarya.E.asper         GCUGAGGUGAGGUAAUGGCGCCUCAUAACCCAAUUCAGACCACUCUCCGG

eukarya.E.asper         AAUUCCG
//
# STOCKHOLM 1.0

#=GS eukarya.G.gorilla DE converted from brown dataset ct file

eukarya.G.gorilla         AUAGGGCGGAGGGAAGCUCAUCAGUGGGGCCACGAGCUGAGUGCGUCCUG

eukarya.G.gorilla         UCACUCCACUCCCAUGUCCCUUGGGAAGGUCUGAGACUAGGGCCAGAAGC

eukarya.G.gorilla         GGCCCUAACAGGGCUCUCCCUGAGCUUCGGGGAGGUGAGUUCCCAGAGAA

eukarya.G.gorilla         CGGGGCUCCGCGCGAGGUCAGACUGGGCAGGAGAUGCCGUGGACCCCGCC

eukarya.G.gorilla         CUUCGGGGAGGGGCCCGGCGGAUGCCUCCUUUGCCGGAGCUUGGAACAGA

eukarya.G.gorilla         CUCACGGCCAGCGAAGUGAGUUCAAUGGCUGAGGUGAGGUACCCCGUAGG

eukarya.G.gorilla         GGACCUCAUAACCCAAUUCA
//
# STOCKHOLM 1.0

#=GS eukarya.K.polysporus DE converted from brown dataset ct file

eukarya.K.polysporus         GAAUACAGCAGUUCUCUCUUCGUAAGAAGAGAGAUUGUGUUACCCUUCGU

eukarya.K.polysporus         AACACAUUACCCGUGAGGGAACUAUUAGGUGGAAACCUAGUUAGCUUUGU

eukarya.K.polysporus         CGUCAUAAGUGAUCAACGUCUUUCCCCUCGAUUUAUUUUCGGCGGGCGAA

eukarya.K.polysporus         UGACGGAUGGGAACGGCGAUAGUUACAAUGUUUGACGUAUCACGUGAUAU

eukarya.K.polysporus         UAUCACAAGGUAUGGUCUGUUGAGUGCAAUCGUAGGACCCCGGUUGUUAU

eukarya.K.polysporus         CUACAACCGGUUGAA
//
# STOCKHOLM 1.0

#=GS eukarya.K.thermotolerans DE converted from brown dataset ct file

eukarya.K.thermotolerans         GAACACAGCGAGACAACAAUCGCCAGGGGCUUCGGCCCUGAUUCUCGUGA

eukarya.K.thermotolerans         GAGAAGCCGCUGGAAAGCGGUUGUGGGCGCUGUCAUCAGAAAUACACAUG

eukarya.K.thermotolerans         UUGGCCGGCGCUAUCGCCGCACCAAUGUGAUGGGAAAGGCAGCGGAUGUC

eukarya.K.thermotolerans         UCGUUUGACUUUGCCUUAGGGUAAAGGUCUGUUGAGUGCAAUGGUAGGAG

eukarya.K.thermotolerans         GCCGCUUUAUGGUGGCCAA
//
# STOCKHOLM 1.0

#=GS eukarya.L.muta-1 DE converted from brown dataset ct file

eukarya.L.muta-1         GCGGAAGGAAGCUCACUGUAGAGGCCACUAGCUUGGGUGUCUAUCACCCU

eukarya.L.muta-1         ACUUCCGCCUCUGGGAAGGUCUGAGGGAAGGGCCAAAUUGCCGCCCUAGC

eukarya.L.muta-1         AGGGUGCCACCUUCUGAAGGUGGGGUGAGUUCCCACCAAUGUGGGUCUCC

eukarya.L.muta-1         GAUGAAGCCCUAGAAUUGAGGCAGGAGAAGUGGAGAGGGGUCGUAGGCUC

eukarya.L.muta-1         CUCCCCGCGGAUGCCUCUGUGGCUCCGUUCGGGAUUUGGGAAUGACUCAC

eukarya.L.muta-1         GGCUGGCAGCUUUGAGUACAAUGGGAAGAGGUGAAGCCCGCCAGCUUCAU

eukarya.L.muta-1         AACCCAAUUCAGACCACUCUCCGGAAUUCCG
//
# STOCKHOLM 1.0

#=GS eukarya.P.canadensis DE converted from brown dataset ct file

eukarya.P.canadensis         UUCCCUCCAAAGUCUGUAUUUUACCUGCCUACAAAAGGAGGAGUCCCCGG

eukarya.P.canadensis         CGGACUUCCUCAGUAUUCGCAGGUGGGAAAUUCGGUGAAAUCGCUCUGCC

eukarya.P.canadensis         CACCAGGGAAAAGGUAAAACUCUCCCUGGUCCUUGGAAGGACUUGUCCUU

eukarya.P.canadensis         CUGAGUCUCGUGAGAGAUGCCAAGCGUGGAGACGCUAGGGUGGUCGCCAU

eukarya.P.canadensis         AAGAAACUUCAACAGGUCACACUGUUAUGGGAGGCGCCACGGGCAGUUGG

eukarya.P.canadensis         UCCCUUUGCAUCCAGAAGGAAGCUUUGGGGCUGUUGAGUGCAAUAUACAG

eukarya.P.canadensis         AGCGCUAGAAGGAGUCCUUCCUUCUACGCGUAA
//
# STOCKHOLM 1.0

#=GS eukarya.P.cultripes DE converted from brown dataset ct file

eukarya.P.cultripes         AGAUGUGGAGGGAAGCUCAGUGCUGAGGCUACAACCUGAGUGCAUUUGUC

eukarya.P.cultripes         ACUCUCAUACAUUCCUCAGGGAAGGUCUGAGAUUAGAGCCAUCUAUUGUC

eukarya.P.cultripes         UUAACAAGGCAUUGCUUGGUUUGAGCAAAUGAGUUACCAUCAAACCUUGU

eukarya.P.cultripes         UCUGUUGUCGCUAGACUGCACAAGUAAUAGAAGUGGUUUUCCUCUAUGGA

eukarya.P.cultripes         UGCUGAGGCAACUGAUUUGGAAAGUGACUCAUGACUAGCAAAUUCAAGUU

eukarya.P.cultripes         CAAUUGCUGAGAGGAAGUCAUUACCUUCCUAACCCAAUUCAGACCACUCU

eukarya.P.cultripes         CCGGAAUUCCG
//
# STOCKHOLM 1.0

#=GS eukarya.P.douglassii DE converted from brown dataset ct file

eukarya.P.douglassii         GCGGAAGGAAGCUCACUGUAGAGGUCACGCGCUGGGUGUAUCGAUCACCC

eukarya.P.douglassii         UCCUUGCUACCUUUGGGAAGGUCUGAGAGAAGGGCCAAGUGUCGCCUUAG

eukarya.P.douglassii         CAGGGCGCCAUCUUAGGAAGGUGGGUGAGUUCCCAGCAAUAGGGGUCUCC

eukarya.P.douglassii         UGUAAUGCCCCAGUUUGAGGCAGGAGAAGCGGGGCUGGAGGGGCUACUCC

eukarya.P.douglassii         CUCCUUCCUGCGGAUGCCUCCGUGGCUUACGCGGGGCUUGGGAAUGACUC

eukarya.P.douglassii         ACGGCCGGCACGUUGAGUACAAUGGGCAGAGGUGAAGCGGCCGCUUCAUA

eukarya.P.douglassii         ACCCAAUUCAGACCACUCUCCGGAAUUCCG
//
# STOCKHOLM 1.0

#=GS eukarya.P.guilliermondii DE converted from brown dataset ct file

eukarya.P.guilliermondii         GUUCUCUCCGUCCACGGAGGCAGGUUUCUGCCUUCGCACAAAAUGCUCCU

eukarya.P.guilliermondii         GAGAGCGUCCUGGCGCGAAAGCGCCGGGCAGGGCCAUCAGAAAUCAGUCG

eukarya.P.guilliermondii         AGUUUACUUGGCAUGGGAGGCUCUGCGGACGGUUGGUCAUGUGUAUGAAC

eukarya.P.guilliermondii         AUGGCUAUUGAGUGCAAUAUGCGAACCUUGAAAAAGGCA
//
# STOCKHOLM 1.0

#=GS eukarya.P.mississippiensis DE converted from brown dataset ct file

eukarya.P.mississippiensis         UGGACCUGCCCACAAAAGGAGCUCCGUGCUCAGAAUUACGCAGGUGGGAA

eukarya.P.mississippiensis         AUUCGGUGGUUCACGCUGUCCAACAUUACCCUUUCUCUUGAGAGAUCCUG

eukarya.P.mississippiensis         GCGAGGAAUCGCUGGGUGCGGCCAUAAGAAAUCAGCCCCCUAAAAAGGGC

eukarya.P.mississippiensis         AUGGGAGGCUGCACGGACAGUUGGUCCUUGGAAAGAGGGCUAUUGAGUGC

eukarya.P.mississippiensis         AAUAUACAGACUGGGGGCUUUGGCCCCUGGAA
//
# STOCKHOLM 1.0

#=GS eukarya.P.strasburgensis DE converted from brown dataset ct file

eukarya.P.strasburgensis         UUCUCAUCAAAGUCUGUAUUUACCUGCCUACACAAGGGGCCCUCUUCCCC

eukarya.P.strasburgensis         CAGAGGGACCCAGCAGGAGCAGGUGGGAAAUUCGGUGGUACACGCCGCCC

eukarya.P.strasburgensis         AUUAAUUUCUCUCUUGAGAGAGUCCAGGCGAGGAAUCGCUAGGGUGUUGC

eukarya.P.strasburgensis         CAUAAGAAAUUCAGUCCGCCUAGCGGGCAUGGGAGGCUUCACGGGCGGUU

eukarya.P.strasburgensis         GGUCCCUAGUGCAAAACUUUCGCGCUAGGAGGCUUUUGAGUGCAAUAUAC

eukarya.P.strasburgensis         AGACCGCCUAGUGGUUCCUUGGGAUCAUCUGGGCGGAACGCGAUACCGAU

eukarya.P.strasburgensis         UAUUUUGGUGAGAA
//
# STOCKHOLM 1.0

#=GS eukarya.S.carlsbergensis DE converted from brown dataset ct file

eukarya.S.carlsbergensis         GUGGAACAGUGGUGAUUCCUACGAUUAAGAAACCUGUUUGCAAAAGGGCC

eukarya.S.carlsbergensis         UGCCCACGCGGGUCAUCUUAUUUAUCAGGUGGGAAAUUCGGUGGAACACA

eukarya.S.carlsbergensis         GUGGAGCCUUGCCUUCCGGGCCAUUGUCUCUGGCAGUGGCCCCUGCUCGU

eukarya.S.carlsbergensis         GAGAGAAGAAACUUGCUGGGGAACCAGUCUUUACCGACCGUUGCUAUCAG

eukarya.S.carlsbergensis         AAAUUGAACGGGGCCCGGUCCCGCCGGGCCUCGAUGGGAACGGCAACGGU

eukarya.S.carlsbergensis         UGUUCCGUUUGACUUGUCGCCCGCCACGGCGCGCUGCAAGGUCUGUUGAG

eukarya.S.carlsbergensis         UGCAAUCGUAGGACGCCAUUCGUGGCGAACCCGAUACCGAUUACUGCUGC

eukarya.S.carlsbergensis         UGCUCCAUC
//
# STOCKHOLM 1.0

#=GS eukarya.S.castellii DE converted from brown dataset ct file

eukarya.S.castellii         AGUUGGAACAGCGACGACUCCUACGACUUAGAGACCUGUUUACACAAGGA

eukarya.S.castellii         GGGUACCCUCCCUCAACCAACAGGUGGGAAAUUCGGUGAAACACAGUGGA

eukarya.S.castellii         AUCAUUCCUUCCAGCCUGGGCUCGCUUCCUUCGGGAAGCUAGGCUCAGGU

eukarya.S.castellii         CUUUCCGUGAGGACAGCCUAGCCGGGGACCGGUCUGCCUGGACGUUGUUA

eukarya.S.castellii         UCAGAAAUUCACACGGGUAACCGUGAUGGGAAAGCAACGAGUGUUUUAUU

eukarya.S.castellii         UGACGGGCUUCUGUUUACACAGUGGUCCAGUCUGUUGAGUGCAAUCGUAG

eukarya.S.castellii         GACAUGCCCUAGGGCUUGAACCCGAUACCGAUUACCGUCCUUGUCCCAAC

eukarya.S.castellii         CCUC
//
# STOCKHOLM 1.0

#=GS eukarya.S.cerevisiae DE converted from brown dataset ct file

eukarya.S.cerevisiae         GUGGAACAGUGGUAAUUCCUACGAUUAAGAAACCUGUUUACAGAAGGAUC

eukarya.S.cerevisiae         CCCACCUAUGGGCGGGUUAUCAGAUAUUAUCAGGUGGGAAAUUCGGUGGA

eukarya.S.cerevisiae         ACACAGUGGAGCCUUGUCCUCCGGGUUAAUGUCGCUUUUGGCAUUGGCCC

eukarya.S.cerevisiae         CUGCUCCUGAGAGAAGAAAUAUACUGGGGAACCAGUCUUUACCGACCGUU

eukarya.S.cerevisiae         GUUAUCAGAAAUUCACGGAGUUCGGCCUAGGUCGGACUCCGAUGGGAACG

eukarya.S.cerevisiae         GCAACGGUUGUUCCGUUUGACUUGUCGCCCGCUACGGCGUGAGCGUCAAG

eukarya.S.cerevisiae         GUCUGUUGAGUGCAAUCGUAGGACGUCAUUAGUGGCGAACCCGAUACCGA

eukarya.S.cerevisiae         UUACUGCUGCUGUUCCAGC
//
# STOCKHOLM 1.0

#=GS eukarya.S.dairensis DE converted from brown dataset ct file

eukarya.S.dairensis         ACUAAACAGUGAUGAUUCCUACGUUUUAAGAACCUGUUUACAGAAGGAGG

eukarya.S.dairensis         AUAACACUUUAGUGCUUUUCUCAUAUAAGUUCAGGUGGGAAAUUCGGUGA

eukarya.S.dairensis         AACACAGCGGAACCAACAACAUCUACCAAGGUGUCGUUGCCCUCCCCAAG

eukarya.S.dairensis         CCUAGACGGUGUCUUCUUCUAGGAGGAGCUUAAGUCCAGGUCCUUCCCGU

eukarya.S.dairensis         GAGGGCAGUUUUCUUUGCAAUUUUAAAUUUUACUGGGGAACCGGUCUGCC

eukarya.S.dairensis         UAAAAAUUGCCAUUGAAGAAUUUAUUGGGACGUCGUUAGCAGAAAUUCAC

eukarya.S.dairensis         AGAGACCUCUUUCAAAGAAAUUGGUCCCUGAUGGGAACAGCGACGGUAGU

eukarya.S.dairensis         UCCAUUUGACUUGUGGUGUGAAAUAAUAUCGACCAUAAGGUCUGUUGAGU

eukarya.S.dairensis         GCAAUCGUAGGACAGAUUUGAUUUGAAAAUCUGAACCCGAUACCGAUUAC

eukarya.S.dairensis         CAUUGUUGUUUAGUC
//
# STOCKHOLM 1.0

#=GS eukarya.S.fibuligera DE converted from brown dataset ct file

eukarya.S.fibuligera         GAUCUCUGUCCUGUUCUGGUAUCCUACGGGAUAGUCCAGGACUAUUGGAU

eukarya.S.fibuligera         UUAAUUCCAAAUGCUCCUGAGAGCUCCAUAGAGCGGAAGCUCUGGACGAA

eukarya.S.fibuligera         GCCAUCAGAAAAAUCGCUUACUUGUGAAGUGAUGGGCCACUCUACUUCGG

eukarya.S.fibuligera         AGUGGCUCAAUGGAAGCGGCUUCGUGGACAGUUGGCUUAGGCCGCCCUCA

eukarya.S.fibuligera         GGGGCGGUUUGAGCUGUUAAGUGCAAUACACAGACAUUGUGCA
//
# STOCKHOLM 1.0

#=GS eukarya.S.globosus DE converted from brown dataset ct file

eukarya.S.globosus         UUAGAGCAGUAGCAACUCCUACGAUUUUAACCUGCUUACGAACUAUUAGU

eukarya.S.globosus         CUGAUCUAAUAAUACAUGCAGGUGGGAAAUUCGGUGAAACACAACAAAUG

eukarya.S.globosus         AGGUUUCAGUUAUUUGGGCUCGUGAGAGCAGCCUGGGGAACCUGGUUAUA

eukarya.S.globosus         AUAGCGGCGCUAUCAGAAAUUCAACGCUAUCAAAUUUUGAUGGUGAUGGG

eukarya.S.globosus         AACGGCGCUAGCAACAAACAUAUUUUAUGUACCUCACGUGUUUGACUUAA

eukarya.S.globosus         UCAUUUACUGGUUAAAGUCUGUUCAGUGCAAUCGUAGGACUUCUAAGCAA

eukarya.S.globosus         UUAGUUGCACCCGAUACCGAUCAAUGGUACUGUUCUAAU
//
# STOCKHOLM 1.0

#=GS eukarya.S.kluyveri DE converted from brown dataset ct file

eukarya.S.kluyveri         CCGGAACAGUGGCAUUCCUACUACAAACCUGUUUGCACAAGGAGCGGUCG

eukarya.S.kluyveri         GCGUCAGUCGCACCCUGCUCAGAAAUACAGGUGGGAAAUUCGGUGAAACG

eukarya.S.kluyveri         CGGCGGAGCAACUAUUUCCGAGGGCCGUUCUCGGUCCUGAUUUCCGUGAG

eukarya.S.kluyveri         GAAAGCGUUUGGAAUUUAAACGCUUGGACGUUGUCAUCAGAAAUACACCA

eukarya.S.kluyveri         GUCUCUUGGCUGGAUGGGAAGGCAGCGGAUGCUCCGUUUGACUGUGUUUA

eukarya.S.kluyveri         GCUUCGGCGACACAGGUCUGUUGAGUGCAAUCGUAGGACACUUCUUAUGA

eukarya.S.kluyveri         GGUGAACCCGAUACCGAUUAUUGCCGGUGUUUCGUU
//
# STOCKHOLM 1.0

#=GS eukarya.S.octosporus DE converted from brown dataset ct file

eukarya.S.octosporus         CAUGCCGGACGUACGGACAAACGCCGCACUUCCUCAAAUUCAGACGCACU

eukarya.S.octosporus         UUUACAAGUGUUACGCGCAUUGAGGGGGUAAGGUCGGAGGAACUUCUUCG

eukarya.S.octosporus         UUGCAUGCUCGUGAGGAGCGGAGGACGAAAGUCCUGCCGGGUGUACCAGA

eukarya.S.octosporus         AAUUCGAUCUCUUGGUUCGUCCUUUGAGAUCUUGAAACGCACCCGAGAAG

eukarya.S.octosporus         AUGUCUUUUAGUGCAAUGUGCGGCACCUGUGAAAAGUCAGGCAACUCGAU

eukarya.S.octosporus         UCCGACUAAUCUUGUCUGUAUGUCUGGUAUG
//
# STOCKHOLM 1.0

#=GS eukarya.S.pombe DE converted from brown dataset ct file

eukarya.S.pombe         CAUGCUGGACGUACGGGCGAACGCCGCACUUCCUCAAAUUCAAACGCGUU

eukarya.S.pombe         GAAAAGCGCACAGCUCGUUGAGGGGGUAAGGUCGGAGAAACAUCUUCGUU

eukarya.S.pombe         GCGUGCUCGUGAGGAGCGAAGAACGAACGUUCUGCCGAAUGUACCAGAAA

eukarya.S.pombe         UUCAAUCAGUAUGGCCUCGUUUGUCGUACCUGAUUUUGAAACGCAUUCGA

eukarya.S.pombe         GAAGAUUUAUUUUAGUGCAAUGUGUGGCACCUGUUUGUCAGGUAACUCGA

eukarya.S.pombe         UUCCGACUAAUCUUGUCUGUAUGUCUGGUGUGGU
//
# STOCKHOLM 1.0

#=GS eukarya.S.servazzii DE converted from brown dataset ct file

eukarya.S.servazzii         GAACACAGAGGAUCGAUAAUGACCAGGAACUGUAACAGGUUCUGUUUCCU

eukarya.S.servazzii         CGUGAGAGGGGCUUGGGGAACCGAGUCUGGCGUUGCUAUAAGAAAUCUAC

eukarya.S.servazzii         AGCGUUGUUCGUUACUUGUAACGUGGCAACCCUGAUGGGAAUGGUAACGG

eukarya.S.servazzii         AUGAUCCAUUUGACGUACUGCUACCACUUGUGAUAGCGGUAAGGUCUGUU

eukarya.S.servazzii         GAGUGCAAUCGUAGAGCAAAUGUUCGCAUUUGAA
//
# STOCKHOLM 1.0

#=GS eukarya.S.unisporus DE converted from brown dataset ct file

eukarya.S.unisporus         GAACACAGAGGAUCAAUUAUCAAAGACCAGGAACUGUAAAGGGUUCUGUU

eukarya.S.unisporus         UCCUCGUGAGAGGGGCUUGGGGAACCGAGUUUGGCGUUGUUAUAAGAAAU

eukarya.S.unisporus         CAACAGGGUUUGGUUUGGCAUUUUUCGAAGUGGUUGGCCGAACUCUGAUG

eukarya.S.unisporus         GGAAUGGCAACGGAUGAUCCAUUUGACGUAUCACUAUUAACAAGUGAUAA

eukarya.S.unisporus         GGUCUGUUGAGUGCAAUCGUAGAGCAAAUGGUAACACAUUUGAA
//
# STOCKHOLM 1.0

#=GS eukarya.T.delbrueckii DE converted from brown dataset ct file

eukarya.T.delbrueckii         UCCUACGAUUUAGAAACCUGUUUGCUAACGGAGUCUCAGGGCUCACACUA

eukarya.T.delbrueckii         AUAGCAGGUGGGAAAUUCGGUGAAUCACUGCGGAACCCGACAGAGCCUAA

eukarya.T.delbrueckii         CAAGCUUUGUCGACCGGUUGCCUUGGCGACUUUUCCGUGAGGAGGGCCUG

eukarya.T.delbrueckii         GGGAACCAGGCUCAUAUGGUCAUUGUCACAAGAAAUCAACUCGGUAGUCC

eukarya.T.delbrueckii         UGUACUAUCGAGGAUGGGAAGGCAAUGGACGUUCCGUUUAACUUGAUCUC

eukarya.T.delbrueckii         AUCAAGGUUUGUUGAGUGCAAUCGUAGGACGGUCUUAGACCUGAA
//
# STOCKHOLM 1.0

#=GS eukarya.W.fluorescens DE converted from brown dataset ct file

eukarya.W.fluorescens         GUUCUCUCCAUCCAGACUUAUAGAUUGAAACUUUCCUUGAAAGUUUCGGC

eukarya.W.fluorescens         UUAUGAGUUACAAACUGCUCUUGAGAGCGUCCUUAGCGUGCAAACGCUGG

eukarya.W.fluorescens         GCGGUGCUAUCAGAAAUUUACCAGUCCUUACUUCGUAUUGGGACUGGAUG

eukarya.W.fluorescens         GGAAUGGCACUGCGGAUGGUUGGCCCUCUGAAUGAGAGAGAGGGCUUUUG

eukarya.W.fluorescens         AGUGCAAUAUGCGAACUUGGAUAUUCCAAGAA
//
# STOCKHOLM 1.0

#=GS eukarya.Z.bailii DE converted from brown dataset ct file

eukarya.Z.bailii         GAACACUGUGGGACACUAUGCCGACCCGCUGACUUUCUCGGUCAACGGGC

eukarya.Z.bailii         CGUUUCCGUGAGGAAAGUCUGGGGAACUAGGCUUGCAGCUGCUGUCACAA

eukarya.Z.bailii         GAAAUCAACGCUCACAGUAGCGGAUGGGAAGACAGCAGAGUUCCAUUUAG

eukarya.Z.bailii         CUUGAACACAACGUUGAUUGUUUAAGGCUUGUUGAGUGCAAUCGUAGGAC

eukarya.Z.bailii         AAGAA
//
# STOCKHOLM 1.0

#=GS eukarya.Z.florentinus DE converted from brown dataset ct file

eukarya.Z.florentinus         GAAUUCAGCGGGACGGCAAUGGGUUAGUCGUCAUGACUAAUUCGGCGCAU

eukarya.Z.florentinus         AACCGGUCGCCUCUGCAGCGUAAGCUACAUUGGGGACUUUUCCGUGAGGA

eukarya.Z.florentinus         GGGAUCUUGGGGAACCAAGACCAUAUGGUUGUUGUCAUCAGAAAUCAACC

eukarya.Z.florentinus         AGGUUACGUAAGUUACCUGGUAUGGGAAGGCAACUGUAAGUUCCGUUUGA

eukarya.Z.florentinus         CUUGUGCUAAUUAGUAUAAGGUCUGUUGAGUGCAAUCGAAGGACAAGUCU

eukarya.Z.florentinus         UAUAGAUUUGAA
//
# STOCKHOLM 1.0

#=GS eukarya.Z.rouxii DE converted from brown dataset ct file

eukarya.Z.rouxii         UCCUACGCAAUUUUACCUGCCUUCAUAAGGAACUCAAAGGGUUCAGUUAG

eukarya.Z.rouxii         UACUUAACUUACUAUAUAAGCAGGUGGGAAAUUCGGUGGAACUCUAAGAG

eukarya.Z.rouxii         ACAAUCAGCCGGAUCUUUAGCUUAAUUGUUAAAGAACUGUUUCCGUGAGG

eukarya.Z.rouxii         AAAGUCUGGGGAACUGGACUUGCAGCUGCUGUCACAAGAAAUCAACGCCC

eukarya.Z.rouxii         UUUGUUGGUGGAUGGGAAGGCAGUAGAGGUCUCUUUUGGCUUGGAUGCAA

eukarya.Z.rouxii         AUUUGGACGUCCAAGGCUUGCUGAGUGCAAUCGUGGGACAAAGAA
//
# STOCKHOLM 1.0

#=GS plastid.C.paradoxa-cyanelle DE converted from brown dataset ct file

plastid.C.paradoxa-cyanelle         CGAAUUUAAUUAAUGAUUACAGAUUUAUUCAAUCUGAGGAAAGUCCGGGC

plastid.C.paradoxa-cyanelle         UCCUAUAAAGGUUAGAAUUGCUGGGUAAUUCCCAGUACGAGAUAUCGUGA

plastid.C.paradoxa-cyanelle         GGAUAGUGCCACAGAAAAACACCGCUUAAAAAUAUUUUAAGUAAGGGUGC

plastid.C.paradoxa-cyanelle         AAAGGCUUGGUUAAAGCAAACCAGUUAGAUUUCAAAAUCUAUACUUAGUA

plastid.C.paradoxa-cyanelle         AACCCCGUUCAGGAGCAAAGUUUAGCGGAAAGUAAUUAACCUUUUUUCUU

plastid.C.paradoxa-cyanelle         UCCUUAUAUUUAUUUUUUACUGCUAGAAAAAUUGAGUAAUUAAUUUUGAA

plastid.C.paradoxa-cyanelle         GACAGAUAAUCAUUUUAUAAACAAAACCCGGCUUAAAAUUAAGUUCGUUU

plastid.C.paradoxa-cyanelle         U
//
# STOCKHOLM 1.0

#=GS plastid.N.olivacea-chloroplast DE converted from brown dataset ct file

plastid.N.olivacea-chloroplast         CUCAAGCAAAGCGAUUGCAGAGCAACUAGAAGAUGCUCUGAGGAAAGUCC

plastid.N.olivacea-chloroplast         GGGCUCCCUAACUAUUCCAGCUGCUGGAUAAUUUCCAGUGUGAUAUAAUC

plastid.N.olivacea-chloroplast         ACGAGGAAAGUGCCACAGAAAGAAACCAAUCAAAUCUCCAUCGAAUGGCU

plastid.N.olivacea-chloroplast         CACAAGCUCUAGGAGAUCUUGGAUUGGGUGCAAAUGUAUUCUUGACGUGA

plastid.N.olivacea-chloroplast         GUUAAGCGUCUGGUAUACCCCAGUCGGGAGCAAGAUGAGGUUAGUUUAUA

plastid.N.olivacea-chloroplast         GAGAAUAGACCAUAGACUAAUCUAUUCCAUUGCUCGAGAGGGUUCAUACA

plastid.N.olivacea-chloroplast         GAACUCUCCAAUCAGAUAAUCUCCACACCUCUCAGGACCAAGCUAGAAAC

plastid.N.olivacea-chloroplast         CAGUUUGAGCCUCUCGAGAUUUGUACCGAACCCGGCUUAUUUCUUGAG
//
# STOCKHOLM 1.0

#=GS plastid.P.purpurea-chloroplast DE converted from brown dataset ct file

plastid.P.purpurea-chloroplast         AAGUAAACGUAGAUAGCUGCAGAUUUGAUUUAAUAUAGUCUGAGGAAAGU

plastid.P.purpurea-chloroplast         CCGGGCUCCACAAAUACAAUUUGUGCUGGAAAAACCCCAGUGUAGGAAAC

plastid.P.purpurea-chloroplast         UAUGAGGAACGUGCCACAGAAAUAAACCGCCAGAACAAAUUAUGUUAGCU

plastid.P.purpurea-chloroplast         GGUAAGGGUGCAAAGGUAAGUUAAAAGCUUACCAAAAAUACUGUAAAGUA

plastid.P.purpurea-chloroplast         UUUGUUAGGUAAACCCCAAAAACGGAGCAAAGCGACUAAAUAAAUUUUUU

plastid.P.purpurea-chloroplast         GUAUUUUUCAGUAGUUUAGUCUAAAAUACUGCAUGAAGUUAUUGGCAACA

plastid.P.purpurea-chloroplast         AUAACUCUAGAGGAAUAGCUAUCCUUCGAAAUACUUGUGCAAUGUAUUCG

plastid.P.purpurea-chloroplast         GAGAACAGAACCCGGCUUAUGUAGUACUUUUUA
//
