# Supplementary material for: What does it take to learn the rules of RNA base pairing? A lot less than you may think
Source: bioRxiv. 2025 Aug 2:2025.07.31.668042. Preprint. [Version 1] doi: 10.1101/2025.07.31.668042 (PMC12324431; doi:10.1101/2025.07.31.668042)
Supplement: Supplement 1 [file media-1.gz › supplemental_material/data/TORNADO_7Fam.sto]

# STOCKHOLM 1.0

#=GS AER.PER DE converted from Zweib's SRP dataset 

AER.PER         CGCCCCCAGCCAUGGGGGCCCCGAAGGCGCCACGCGGGGGCCAGAAGAAC
#=GR AER.PER SS [[[[[[[[[[[,<<<<--<<<<<______A__A_>>>>>----a--a-->

AER.PER         CCGCCCCCAGAGCUUGAAGCAGGCCAGCAAGGGCCUGCAGGGUACAAUGA
#=GR AER.PER SS >>>,(((-----(((((((((((((((--((((((((((((((-------

AER.PER         ACCCCGUCCCGCGGGGCCGGCGGAGGCGGGCGGCCAGCCGGAGGGCCGGC
#=GR AER.PER SS -(((--(((((((((((((-((<-<<<<<-<<<<<-<<<____>>>->>>

AER.PER         CGAAGCCGCCGUAGCCGGGGCCACCCGGCGAGGCCCGGAAGGGAGCAGCC
#=GR AER.PER SS >>--->>>>>->,,<<<<<<-----<<<<----<<<____>>>---->>>

AER.PER         GACCCCGGCCGACCGGCGUUCGCGGGGGGAACGGGGGGAGAAGCCCUGCA
#=GR AER.PER SS >->>>>>>,))-)-)))-)))))))))-----)))-------))))))))

AER.PER         GGGUAACCCUCUGGCCUGCUUCAAACUCUGGGAGCGGGGGCUCGGGGGCG
#=GR AER.PER SS ))----))))))))))))))))))-----)-----)))]]]]-]]]]]]]

AER.PER         GGCC
#=GR AER.PER SS ::::
//
# STOCKHOLM 1.0

#=GS AGR.TUM DE converted from Zweib's SRP dataset 

AGR.TUM         GGGAGGUUGGUGGUGGACGAGCCACUCGCCAACCGGGUCAGGUCCGGAAG
#=GR AGR.TUM SS <<<<<<<<<<<<<<<<-<<-<<<-<<<<------<<<<----<<<____>

AGR.TUM         GAAGCAGCCCUAACGAGCCAGGCACGGGUCGCCGUGCCAGCCUCCCACCU
#=GR AGR.TUM SS >>---->>>>--->>>>--->>>->->->>>>>>>-->>>>>>>>>::::

AGR.TUM         UUU
#=GR AGR.TUM SS :::
//
# STOCKHOLM 1.0

#=GS AQU.AEO DE converted from Zweib's SRP dataset 

AQU.AEO         GCCCUGCGGCGGGACAGGGUGAACUCCCCCAGGCCCGAAAGGGAGCAAGG
#=GR AQU.AEO SS <<<<<<<<<<<<<<<-<<<<-----<<<-----<<<____>>>----->>

AQU.AEO         GUAAGCCCGCCGUCCCGUGCGCAGGGU
#=GR AQU.AEO SS >--->>>>--->>>>>>>->>>>>>>>
//
# STOCKHOLM 1.0

#=GS ARA.TH-A DE converted from Zweib's SRP dataset 

ARA.TH-A         GUCGAGCUAAGUAACAAUAGCUUGUAACCCAUGUGGGGACAUUAAGAUGG
#=GR ARA.TH-A SS (((<<<<<<_____AA_>>>>>>,,,,<<<<aa>>>>))):::(((((((

ARA.TH-A         UGGGACACUGGUUCGGUUCCUCGGAUCGGUUCUGAUGUGGGCAUGUUUCU
#=GR ARA.TH-A SS (((--((-(((((-((-((--(((-((((((((((----((-------((

ARA.TH-A         GAGCUGCCCAGUCCAAGCUGUGAGUAAUUAGUGUUGAGUUGAGCGAAGGC
#=GR ARA.TH-A SS ((((((-((-(((((-(((((((((<<<<-<---<<<<<<<<<<____>>

ARA.TH-A         UUGGCUCAUGCAGGUUCUAGAGUCGGAGGGUAAUGCGUGAGGCUGGCUUC
#=GR ARA.TH-A SS >>>>>>>>-->->>>><<__>>,,<<<<<------<<<----<<<_____

ARA.TH-A         ACAGAGCAGCGACUACUUCCCGCUUACAGCAGUGGACGGAUCACGGUUUA
#=GR ARA.TH-A SS _>>>---->>>---->>>>>,)))))))))--)))))))----)))))))

ARA.TH-A         GCGUCGCUCAGAACCACUAUGGCCUGCUGGUCCGAUCUCAUAUGAACCAC
#=GR ARA.TH-A SS )--))--))))))))-----))-)))--))))-)))--))--))--))))

ARA.TH-A         CAUUUU
#=GR ARA.TH-A SS ))))))
//
# STOCKHOLM 1.0

#=GS ARA.TH-C DE converted from Zweib's SRP dataset 

ARA.TH-C         GUCGAACUCAGUAACGCGGGCUUGUGAUCCAAGUGGAGACAAUAAGGGGA
#=GR ARA.TH-C SS (((<<-<<<_____A__>>>->>,,,,<<<<_a>>>>))):::<<<<-<<

ARA.TH-C         UGGGACGUUGGGUCGAUCUCAUUGGGCCGGGUUCGGGUUGGGCUAUAUUC
#=GR ARA.TH-C SS <<<--<<<<<<<<-<--<<-<<<<<<-<<<-<<-<<---<<<-<<-----

ARA.TH-C         UGGCCCGCCCAUUCCAAGUUGGGAGUUGAGGCAUGGGCUUCGAGCGAAGG
#=GR ARA.TH-C SS <<<<<<<-<<-<<<<<-<<<<<<<<__BBBBBBBBBB_BBBBBBB____b

ARA.TH-C         CUCGGGUCUCAUGUCUUCUAGAGUGGGGGAGACCGCGUGAGGCUGGUUUC
#=GR ARA.TH-C SS bbbbbb_bbbbbbbbbbBB__bb_BBBBB_____BBBB____BBB_____

ARA.TH-C         ACAGAGCAGCGUCCACCUCCCGCUCUUGACGGUGGAAGGAUUACGGGCCA
#=GR ARA.TH-C SS _bbb____bbbb___bbbbb_>>>>>>>>>-->>>>>>>---->>>>>>>

ARA.TH-C         UUGCCUUCCGAGCCCACUAUGACCCAAUAAGCCGCUCCGAUUGGACCAUC
#=GR ARA.TH-C SS ->>>>>>>->>->>------>->>>>>>->>-->>>->>>->>-->>>>>

ARA.TH-C         ACUUU
#=GR ARA.TH-C SS ->>>>
//
# STOCKHOLM 1.0

#=GS ARA.TH-G DE converted from Zweib's SRP dataset 

ARA.TH-G         GUCGAGCUAUGUAACGAGAGCUUGUAACCCAAGUGGGGACUAUAAGAUGG
#=GR ARA.TH-G SS (((<<<<<-<____A_>->>>>>,,,,<<<<_a>>>>)))::::((((((

ARA.TH-G         UGGAACACUGGAUCGGCCCACGGGUCGGAUUUGUUGUUGGCAUAGGUCUG
#=GR ARA.TH-G SS (((--((-((---(((-((-((((((((((((((---(((--------((

ARA.TH-G         GACUGCCCAAUCCAAGCUGUGAGUGAACCGUAUGAACCAAGCGAAGGUUU
#=GR ARA.TH-G SS (((((-((--((((-(((((((((<<<<<<<<<<-<-<<<<<____>>>>

ARA.TH-G         GAUCCGUACGGUUGCUAAAGGUUGAGGGUAUUGCGUUAGGCUGGCUUCAC
#=GR ARA.TH-G SS >->->>>>>>>>>><<__>>,,,<<<<------<<<----<<<______>

ARA.TH-G         AGAGCAGCGACUACCUCCCGCUCUCAGCAGUGGACGGACAACGGUUCGAC
#=GR ARA.TH-G SS >>---->>>---->>>>,,)))))))))--))))-))----)))))))--

ARA.TH-G         GCCACACAAAUCCACUAUGGUCCGCUGGCUCGUAACCCGCUUGAACCACC
#=GR ARA.TH-G SS -)))-))))))))-----))))))--))-)))-----))--))--)))))

ARA.TH-G         AUUUU
#=GR ARA.TH-G SS )))):
//
# STOCKHOLM 1.0

#=GS ARC.FUL DE converted from Zweib's SRP dataset 

ARC.FUL         GGUGGGCUAGGCCGGGGGGUUCGGCGUCCCCUGUAACCCGAAACCGCCGA
#=GR ARC.FUL SS [[[[[[[,,((((<<<<<<_AAAAAA>>>>>>,,,,<<<<____aaaaaa

ARC.FUL         UACGCGGGGGCCGAAGCCGAGGGGAGGCCUGUCAAGCGGGCGGCAGCGGU
#=GR ARC.FUL SS ____>>>>)))),,,(((--((---((((((((--(((((((((---(((

ARC.FUL         UCCAGGCACCGCAGAGUCCUCGUCCCGGAGGGCCGGCGGUUAUGGCCGGG
#=GR ARC.FUL SS ((((((((((------(((((((((((((((((((-((<-<<<<<-<<<<

ARC.FUL         CUGCCCGGAGGGGCUGUCCGCCAUAUUAGCCGGGGGGAACGGCCCAGGCC
#=GR ARC.FUL SS <-<<<<____>>>>->>>>>>>>>>->,,<<<<<<-----<<<<----<<

ARC.FUL         CGGAAGGGAGCAGGCUAACCCCGGACGACCGGCGCUUCCGGGGGUGCGGG
#=GR ARC.FUL SS <____>>>---->>>>-->>>>>>,))-)-)))-)))))))))---))))

ARC.FUL         GAGGAGGUGCCUGGGGCUUCAAGCCGCCCGUAAGGCAGGUCGACCCGAGG
#=GR ARC.FUL SS ))---)))))))))))))----)))))))))--))))))))--))---))

ARC.FUL         CGUGCCCACC
#=GR ARC.FUL SS ),,]]]]]]]
//
# STOCKHOLM 1.0

#=GS BAC.ALC DE converted from Zweib's SRP dataset 

BAC.ALC         UUUGCCGUGCUAAGCGGGGAGGUAGCGGUGCCCUGUACUCGCAAUCCGCU
#=GR BAC.ALC SS ::((((((((,,<<-AAAA-A-<<<<<<a-aaaa---<<-<<___>>>>>

BAC.ALC         AUAGCAGGCUGAAUCCCUUCUAGAGGUUUUGUCACCGUAGGCUCUGCCCU
#=GR BAC.ALC SS >-->>->>>>,,,,,<<<<<<---<<<<-<<<<<<--<-<<---<<-<<<

BAC.ALC         AAGUAAGUGGUGUUGACGUUGGGUUCUACGCAACGAAAACCCACGAACCC
#=GR BAC.ALC SS -<<<<-<<<<<------<<<<-<<<<<<<<<<<<<<<___BBBB_____B

BAC.ALC         UGUCAGGUCCGGAAGGAAGCAGCAGUAAGUGGCCCCUUUCGUGUGCCGUA
#=GR BAC.ALC SS BBB____BBB____bbb____bbbb___bbbb____>>>>>>->>>->>>

BAC.ALC         GAGUCGCUGGGCCGAGCUAACUGCUCAGGUAACGCUAGGGUGGCAUGAUC
#=GR BAC.ALC SS >>>--->>->->--->>>->>>>>>->>>--->>>>->->>>>>>->>>>

BAC.ALC         GACAGAAGGUGCACGGUA
#=GR BAC.ALC SS --->>>>>>,))))))))
//
# STOCKHOLM 1.0

#=GS BAC.BRE DE converted from Zweib's SRP dataset 

BAC.BRE         UCUACCGUGCUAGACGGGGAGGUAGCGGUGCCCUGUAACCUGCAAUCCGC
#=GR BAC.BRE SS ::[[[[[[[[,(-((<<<<-<_A_AAAA>->>>>,,,,<--<____aaaa

BAC.BRE         AAUAGCCCAGGUGUGAAUUCCUAUCCUAGGUUUUCUUAUGUGAGGCUGCC
#=GR BAC.BRE SS _a____>-->))-),,,,,<<<<<<---<<<--<<<<<<-<<<<--<<--

BAC.BRE         GUUGAUGGCGGCGGUGUUGAGGAGCGGGUCCUGUGCAACGCGAACCCAUG
#=GR BAC.BRE SS <<<-<<<<-<<<<<<-----<<<<<<<<<<<<<<<<<<<<<<<<-<<<<-

BAC.BRE         AACCUGGUCAGGUCCGGAAGGAAGCAGCCAUAAGUGGAUCAUCGCGUGUG
#=GR BAC.BRE SS ----<<<<----<<<____>>>---->>>>--->>>>->-->>>>>>->>

BAC.BRE         CCGCAGGGUAGCCUGCUCUGAGCUGCUACCAUAAGUAACGCUCGGAUAAG
#=GR BAC.BRE SS >->>>>>>--->>>>>>>>-->>>>>>->>>>->>>-->>>>>>->>>>>

BAC.BRE         GAUUAUCGAAGAUAGGUGCACGGUA
#=GR BAC.BRE SS ->-->>>--->>>>>>,]]]]]]]]
//
# STOCKHOLM 1.0

#=GS BOR.BUR DE converted from Zweib's SRP dataset 

BOR.BUR         UGGGUUCGAAUCCCAUUCUCUCCGAUUCCUAGGACCCGUACUAUCAAGUA
#=GR BOR.BUR SS ::::::::::::::::::<-<--<<<<<<<<<<<<-<<<<<<<<<<<<-<

BOR.BUR         UUGCUGAAUCCCGUCAGGACUGGAAGGUAGCAGCGGUAAGCGAUUUUUUU
#=GR BOR.BUR SS <<<<<-----<<<<----<<<____>>>---->>>>-->>>>>>--->>>

BOR.BUR         GAUGAGUACGUAAGUCUUAGGUUUAAUUUUGAACCCAAAUGCAAUGUUUU
#=GR BOR.BUR SS >>>->>>>>>--->>>>>>>>--->>>>-->->:::::::::::::::::

BOR.BUR         GCUUU
#=GR BOR.BUR SS :::::
//
# STOCKHOLM 1.0

#=GS BUC.APH DE converted from Zweib's SRP dataset 

BUC.APH         GGAGAUUUCUGUUAGUCCUAAACACUGUUAAAUUGAAUAAUUGGUCAGAU
#=GR BUC.APH SS <<-<--<<<<<<<<<<<-<<<<<<<<<----<<<<<-----<<<<----<

BUC.APH         CUGGAAAGAAGCAGCCAAAUCAAUCGAUACAGGUGUUUUGAUAUAGCUAA
#=GR BUC.APH SS <<____>>>---->>>>-->>>>>----->>>->>>->>>---->>>>>>

BUC.APH         CAGAAUCUCCUAUA
#=GR BUC.APH SS >>>>>-->->>:::
//
# STOCKHOLM 1.0

#=GS CAE.BRI DE converted from Zweib's SRP dataset 

CAE.BRI         ACCGGGUGUCGUGGCGGGCGCCUGUGAGUCAGCUUCUUGACGGUAGACAA
#=GR CAE.BRI SS (((<<<<<<<A_AAA_>>>>>>>,,,,<<<_aaa_a__>>>))):(((((

CAE.BRI         GUGUGGAUGGAGUGAAGGGAGGAGUCCUGUGGGUGUUGUCGGCAACGGCG
#=GR CAE.BRI SS (((----(((((---(((((((----(((((((((--((--(((((--(-

CAE.BRI         ACCGAGCGUCCGUGCCAAGCGCUGCGUCGCCAGGGGUCUCCGGUCGGAAG
#=GR CAE.BRI SS --(((((((((--((((-(((((((((<<<<-<<<<<<-<<<<<<____>

CAE.BRI         GCUGGCGGUCCCGGGCGCAUAAGGAGUGGUGCACGGCUCAGGGCCGAAAG
#=GR CAE.BRI SS >>>>>->>>>>>->>>><_____>,<<<<<-----<<<----<<<____>

CAE.BRI         GCAGCAGGCAAAAGCCACCGCGCGGUGCAGUGGCCGGAUAGCGCUUGUGA
#=GR CAE.BRI SS >>---->>>---->>>>>,)))))))))--))))-)))---))))))-)-

CAE.BRI         GUUGUCGCUCGCCCACAGCCUCUCUGAUACCUUCAGACCACUUGUCAUU
#=GR CAE.BRI SS )))))-))-))))))))))))))))-----)))))---)))))))):::
//
# STOCKHOLM 1.0

#=GS CAM.JEJ DE converted from Zweib's SRP dataset 

CAM.JEJ         AGCCUUUUCUUAGACCUGUGCAAUGCUAUUUUUAAGCACCGCUUCAGGGU
#=GR CAM.JEJ SS <<<<<<<<<<<<<<-<<<<<<<<<<<<<---<<<<<----<<<<----<<

CAM.JEJ         GGGAACACAGCAGAGCACUUGAUUUUAGUGUGUGCCGCAGUUAUCUGGGG
#=GR CAM.JEJ SS <____>>>---->>>>->>>>>---->>>>>->>>>>>>>--->>>>>>>

CAM.JEJ         AAGGGUUA
#=GR CAM.JEJ SS >>>>>>>:
//
# STOCKHOLM 1.0

#=GS CAN.SPE DE converted from Zweib's SRP dataset 

CAN.SPE         GCCGGGCGCGGUGGCGCGCGCCUGUAGUCCCAGCUACUCGGGAGGCUGAG
#=GR CAN.SPE SS (((<<<<<<<AAAAA_>>>>>>>,,,,<<<<_aaaaa__>>>>))):(((

CAN.SPE         GCAGGAGGAUCGCUUGAGCCCAGGAGUUCUGGGCUGCAGUGCGCUAUGCC
#=GR CAN.SPE SS ((-((----(((((---((-((((----(((((-(((((((-(((((--(

CAN.SPE         GAUCGGGUGUCCGCACUAAGUUCGGCAUCAAUAUGGUGACCUCCCGGGAG
#=GR CAN.SPE SS ---(((((((((-(((((-(-(((((((<<<<-<<<<<--<<<<<<____

CAN.SPE         CGGGGGACCACCAGGUUGCCUAAGGAGGGGUGAACCGGCCCAGGUCGGAA
#=GR CAN.SPE SS >>>>>>-->>>>>->>>><<___>>,<<<<<-----<<<<----<<<___

CAN.SPE         ACGGAGCAGGUCAAAACUCCCGUGCUGAUCAGUAGUGGGAUCGCGCCUGU
#=GR CAN.SPE SS _>>>---->>>>--->>>>>,)))))))-)--))))))))---))))))-

CAN.SPE         GAAUAGCCACUGCACUCCAGCCUGUGCAACAUAGCGAGACCCCGUCUCU
#=GR CAN.SPE SS )-))))))))))))-)))))))))-))-----)))))---))-))))):
//
# STOCKHOLM 1.0

#=GS CAU.CRE DE converted from Zweib's SRP dataset 

CAU.CRE         GGAGAUCGGCGCGGACGGAGUCCUCGCCAACCUGGUCAGGGCCGAGAGGC
#=GR CAU.CRE SS <<<<<<<<<-<<<<-<<<<<--<<<<------<<<<----<<<____>>>

CAU.CRE         AGCAGCCACAACGAGAUCACCUCUGGGUCGUCUGCCGGUCUCCACCUCAU
#=GR CAU.CRE SS ---->>>>--->>>>----->>>>->->>>>--->>>>>>>>>:::::::

CAU.CRE         UUUCCUCGAAAUU
#=GR CAU.CRE SS :::::::::::::
//
# STOCKHOLM 1.0

#=GS CHL.MUR DE converted from Zweib's SRP dataset 

CHL.MUR         GUAAGUCGGGGACCUCUUAAGAUGAGAGACUUCUGAACCGGGUCAGGAUC
#=GR CHL.MUR SS <<<<<<<<<<<<-<<<<<-<<<<<<<<<--<<<<-----<<<<----<<<

CHL.MUR         GGAAGAUAGCAGCCCUAAGGAAAGGCCUUUUGUGCUAAGAGUCUUCUCUG
#=GR CHL.MUR SS ____>>>---->>>>--->>>>---->>>>>>>->>>>>>>--->>>>>>

CHL.MUR         ACUUAC
#=GR CHL.MUR SS >>>>>>
//
# STOCKHOLM 1.0

#=GS CHL.PNE DE converted from Zweib's SRP dataset 

CHL.PNE         GUAAGUUGGGGGCCUUUUAAGAGAAGGAACCUGCGAAUCGGGUCAGGACU
#=GR CHL.PNE SS <<<<<<<<<<<<-<<<<<-<<<<<<<<<<-<<-<-----<<<<----<<<

CHL.PNE         GGAAGGUAGCAGCCCUAAGGAGAGUUUUCUUUUGCUAAAAGAAUGUUCUC
#=GR CHL.PNE SS ____>>>---->>>>--->->>--->>>>>>>>->>>>>>>----->>>>

CHL.PNE         CAACUUACUC
#=GR CHL.PNE SS >>>>>>>>::
//
# STOCKHOLM 1.0

#=GS CHL.TEP DE converted from Zweib's SRP dataset 

CHL.TEP         GGAGAGUAAGUCCUAUACAGCAUUCUCUUGCCCAACCAUGUCAGGUCCGG
#=GR CHL.TEP SS <<<<<<<<<<<-<<<<---<-<<-<-<<---<<----<<<<----<<<__

CHL.TEP         AAGGAAGCAGCAUCCGGUAAUGUGAGUGCGUGAUAUAGUCAGCUUGCUCU
#=GR CHL.TEP SS __>>>---->>>>-->>------->>->->>-->>>>>--->>>>>>>>>

CHL.TEP         CCUUUU
#=GR CHL.TEP SS >>::::
//
# STOCKHOLM 1.0

#=GS CIN.HYB DE converted from Zweib's SRP dataset 

CIN.HYB         ACCGGGCUUGGUAACGCUAGUCUAUAACUCAAGUGAGGGUAUCAAAGUGG
#=GR CIN.HYB SS (((<<<<<-<____A_>->>>>>,,,,<<<<_a>>>>)))::::<<<<<<

CIN.HYB         UUGAACUUUGAGCUUGGCUUAGCUAGUUGGGUCUGUAGACACCGCACCUG
#=GR CIN.HYB SS -<<--<<<<<-<<<-<-<<<<<-------<<<<<<--<<<<<-----<<<

CIN.HYB         GCUUGCCCGUUCCAAGUCGAGAGUGGGUUCAUGUUUCCUGAGCGAAGGCU
#=GR CIN.HYB SS <<<<<-<<-<<<<<-<<<<<<<___BBBBBBBBBB_BBBBBBB____bbb

CIN.HYB         CGGGUGAUGUGAGCUUUAGAAUCGGGGGGCAAUGCGUUAGGCUGGUUUCA
#=GR CIN.HYB SS bbbb_bbbbbbbbbbBB__bb__BBBBB______BBB____BBB______

CIN.HYB         CAGAGCUGCGAAAACCUCUACCUCUCGACUGUGGAAGGAUUACAAGCCGG
#=GR CIN.HYB SS bbb____bbb____bbbbb__>>>>>>>>-->>>>>>>---->>>>>>>>

CIN.HYB         AGUGUCUUAGGCUCAUAUAACCAGCCUGGCUAGCCCAACAGGACACCCAU
#=GR CIN.HYB SS ->>>>>->>>>>>------------>>>>>->>>->>>->>-->>->>>>

CIN.HYB         UU
#=GR CIN.HYB SS >>
//
# STOCKHOLM 1.0

#=GS CLO.ACE DE converted from Zweib's SRP dataset 

CLO.ACE         GUGCUAGACGGGGAGUUAGCGGUGCCUUGUACCUGCAAUCCGCUGUAGCA
#=GR CLO.ACE SS ((((,,<<<AAAA-A-<<<<<<a-aaaa---<<<<<___>>>>>>-->>>

CLO.ACE         GGGUUGAAUUCCUUGUUUGAGGCUAUAAUUUGUGGGGUUUGCCUCAUCUU
#=GR CLO.ACE SS >>>>>,,,,,<<<<<-----<<<-<<<<<<<<<<<<---<<-<<<<<<<-

CLO.ACE         GGUCAAUGUUGAGAAUUGGGUCCCACGCAACGGAAAUUCAUGAACUCCGU
#=GR CLO.ACE SS -<<<<<<-----<<<<<<<<--<<<<<<<<<<<<<-<<<<<-----<<<<

CLO.ACE         CAGGUCCGGAAGGAAGCAGCGGUAAGUGAAAUCUUCCGUGUGCCGUGGAU
#=GR CLO.ACE SS ----<<<____>>>---->>>>--->>>>>--->>>>>>->>>->>>>--

CLO.ACE         AAAUCUGAUUUGAGUUGACCAGGUGAGUAACACUCAUAGAUUAUUGUCGA
#=GR CLO.ACE SS --->>>>>>>>-->>>>>>->>>>>>>--->>>>>>>>>>>>>>->>>--

CLO.ACE         UUCAAGGUGCAC
#=GR CLO.ACE SS -->>>>>,))))
//
# STOCKHOLM 1.0

#=GS CLO.PER DE converted from Zweib's SRP dataset 

CLO.PER         GCCGUGCUAGAUGGGGAGUUAGCGGUGCCCUGUAACCUGCAAUCCGCUAC
#=GR CLO.PER SS (((((((,,<<<AAAA-A-<<<<<<a-aaaa----<<<<<___>>>>>>-

CLO.PER         AGCAGGAUCGAAGUCCUCAUAGAGGCUCUAACUUGUGGAGUCUGCCCUAU
#=GR CLO.PER SS ->>>>>>>>,,,,,<<<<<<---<<<--<<<<<<<<<<<---<<-<<<<<

CLO.PER         GUAAGUGGUGUUGAGAGUUGGGCCCCACGCAAUGGAAACCUGUGAACCUC
#=GR CLO.PER SS <<<-<<<<<-----<<<<<<<<--<<<<<<<<<<<<<<-<<<<-----<<

CLO.PER         GUCAGGUCCGGAAGGAAGCAGCGAUAAGCAGUCAUUUUCAUGUGCCGUGG
#=GR CLO.PER SS <<----<<<____>>>---->>>>--->>>>--->>>>>>>->>>->>>>

CLO.PER         AUACGUCUGGCUUGAGCUAACUGCAUAGGUAACGUUCAUAAGUUAUUGUC
#=GR CLO.PER SS ----->>>>>>>>-->>>->>>>>>>>>>--->>>>>>>>>>>>>-->>>

CLO.PER         GAAGUGAGGUGCACGGUU
#=GR CLO.PER SS --->>>>>>,))))))):
//
# STOCKHOLM 1.0

#=GS DEI.RAD DE converted from Zweib's SRP dataset 

DEI.RAD         GCAUUGCUGGUGCAGCGCAGCGCGGACGCCCGAACCUGGUCAGAGCCGGA
#=GR DEI.RAD SS <<<<<<<<<<-<<<<<<<<-<<<<<<--<<<-----<<<<----<<<___

DEI.RAD         AGGCAGCAGCCAUAAGGGAUGCUUUGCGGGUGCCGUUGCCUUCCGGCAAU
#=GR DEI.RAD SS _>>>---->>>>--->>>---->>>>>>-->>>->>>>>--->>>>>>>>

DEI.RAD         GCUUUU
#=GR DEI.RAD SS >>::::
//
# STOCKHOLM 1.0

#=GS DRO.MEL DE converted from Zweib's SRP dataset 

DRO.MEL         GACUGGAAGGUUGGCAGCUUCUGUAAUCACGCUUCUGUGAGGUCUGAUUG
#=GR DRO.MEL SS (-(,<<<<<___AAA__>>>>>,,,,<<<_aaa____>>>)-)::(((((

DRO.MEL         UGGGAUGGCCUGAGGCUGGGAUCUACUGCGUAGCGGACCAGCUCAUGUUG
#=GR DRO.MEL SS (((--(((((---((-((((-----(((-((((((---(((-((((-((-

DRO.MEL         ACGGAACGUCCGCACUAAGCUUGCCAUCAAUAUGGGUGCCAUGGAGGAGU
#=GR DRO.MEL SS -(((-((((((-(((((-(((((((((<<<<-<<<<<<<<<<<<<____>

DRO.MEL         CCGUGGCAUUCAGGUUGGCUAAGGAGGGAUGAACCGGGCCAGGGGUGAAA
#=GR DRO.MEL SS >>>>>>>>>>>>->>>>,<___>,,<<<<<------<<<----<<<____

DRO.MEL         ACCAGCAGCCAAGAGUUCCCGUGGUAGGCAGUAGUGGGAUAGCGUACCGG
#=GR DRO.MEL SS >>>---->>>---->>>>>,)))))))))--))))))))---)))-))))

DRO.MEL         AGUGGACUGCCGUUAUCAGCCCAACCGAUAUGGUUGGACCACAAUCUUU
#=GR DRO.MEL SS )))))-)))-)))))))))))))-))-----)))))--)))))))):::
//
# STOCKHOLM 1.0

#=GS ESC.COL DE converted from Zweib's SRP dataset 

ESC.COL         GGGGGCUCUGUUGGUUCUCCCGCAACGCUACUCUGUUUACCAGGUCAGGU
#=GR ESC.COL SS <<<<<<<<<<<<<<<<-<<<<<<<<<<<---<<<<<<-----<<<----<

ESC.COL         CCGGAAGGAAGCAGCCAAGGCAGAUGACGCGUGUGCCGGGAUGUAGCUGG
#=GR ESC.COL SS <<____>>>---->>>-->>>>>>---->>>>->>>->>>>--->>>>>>

ESC.COL         CAGGGCCCCCACC
#=GR ESC.COL SS >>>>>>>>>>:::
//
# STOCKHOLM 1.0

#=GS FUS.NUC DE converted from Zweib's SRP dataset 

FUS.NUC         GCCCUUAGGGGAUAUGAUAUAUUAUUGUCGAACCGUGUCAGAUCUGGAAG
#=GR FUS.NUC SS <--<<<-<<<<<<<<<<<<<<<<---<<<-----<<<<----<<<____>

FUS.NUC         GAAGCAGCACUAAGAUUUAUAGUAUAUGCAUGUCUUCCUAGGGGUAUCU
#=GR FUS.NUC SS >>---->>>>--->>>---->>>>>>>->>>>>>>>>---->>>-->::
//
# STOCKHOLM 1.0

#=GS GYN.AUR DE converted from Zweib's SRP dataset 

GYN.AUR         ACCGGGCUUGGCAACGCUUGCCUAUAACUCAAGUGAGGGUAAGAAAAAGG
#=GR GYN.AUR SS (((<<<<--<____A_>-->>>>,,,,<<<<_a>>>>)))::::::::::

GYN.AUR         GUUGGAAUUGAAAGGG
#=GR GYN.AUR SS ::::::::::::::::
//
# STOCKHOLM 1.0

#=GS HAE.DUC DE converted from Zweib's SRP dataset 

HAE.DUC         GGGGUAUUAUUGGUUUCUCGCAGCAGAAUUCAGCUUACUUAGUCAGGGCC
#=GR HAE.DUC SS <<<<<<<<<<<<<<<<<<<<<<-<<<<<<<<<<<<-----<<<-----<<

HAE.DUC         GGAAGGAAGCAGCUUGGGUUGAAUUUCUGGGUGCCGGGAGUCGCUGGUAA
#=GR HAE.DUC SS ____>>----->>>-->>>>>>>->>>>>-->>>->>>>>-->>>>>>>>

HAE.DUC         UACCCCACCUUUUUGGUAAAAGGUAAUACCG
#=GR HAE.DUC SS >>>>>>:::::::::::::::::::::::::
//
# STOCKHOLM 1.0

#=GS HAE.INF DE converted from Zweib's SRP dataset 

HAE.INF         GGAAACCUUCUCGGUCUCUCGCAACGGUGUCUGGUUUACUCGGUCAGGUC
#=GR HAE.INF SS <<<<<<<<<<<<<<<-<<<<<<<<<<<<<<<<<<<<-----<<<----<<

HAE.INF         CGGAAGGAAGCAGCCAAAGUCGGAAUUACUGUGUGCCGAGAAGAAGCUGG
#=GR HAE.INF SS <____>>>---->>>-->>>>>>>-->>>>>>->>>->>>>---->>>>>

HAE.INF         GAAGGUUUCCGCC
#=GR HAE.INF SS >>>>>>>>>>:::
//
# STOCKHOLM 1.0

#=GS HAL.HAL DE converted from Zweib's SRP dataset 

HAL.HAL         GGACUAGGCCGGGCGGUUUGGCUCCGCCCGACACCCGUGAGACAGUCAUC
#=GR HAL.HAL SS [[[[,,((((<<<<<<__AAAAA>>>>>>,,,,<<<<<_____aaaaa__

HAL.HAL         AGCGGGGGCCGAACACCGGGCGCGUCCGACCGCCGCGGUCGGCCCCGGAA
#=GR HAL.HAL SS _>>>>>)))),,,,,,((((---(((((-(--((-(((((((-(((((--

HAL.HAL         GCCAACGUGGAAGCCUCGUCCGUCGGGGACGGCGGUCCGCGGCGUGCGCC
#=GR HAL.HAL SS (((--(------((((((((((((((((((((((<--<---<<<-<<<<<

HAL.HAL         CGCAGGGGCGUUCCGUCGUGGUUCGACGGUGGCAACCCGCCAGGCACGGA
#=GR HAL.HAL SS <____>>>>>>->->>---->-->,,<<<<<<----<<<<----<<<___

HAL.HAL         AGUGAGCAGCGGACCACCGAACGCCCGUCGCUCGACGGGUCGCGGGGUGG
#=GR HAL.HAL SS _>>>---->>>>->>>>>>,,))))-)))-)))))))))---))))))--

HAL.HAL         AGAAGGCGACCGGGACUACCCGGCCGGGAACGCCGGGCUACCCCGACUGU
#=GR HAL.HAL SS -)--)))--)))))-----)))))))))---)-)))))---)))),,,]]

HAL.HAL         CCAC
#=GR HAL.HAL SS ]]::
//
# STOCKHOLM 1.0

#=GS HAL.VOL DE converted from Zweib's SRP dataset 

HAL.VOL         GGACUAGGUCGGGCAGUUAGGCCCUGCUCUUCACCCGCGAAAUAGGUCUU
#=GR HAL.VOL SS [[[[,,((((<<<<<<__AAAAA>>>>>>,,,,<<<<<______aaaaa_

HAL.VOL         UAGCGGGGACCGAACACGGGCGCGUCCGGUCAGACCGGCGCGGGCCCCGG
#=GR HAL.VOL SS __>>>>>)))),,,,,((((---(((((((----((((((--((-(((((

HAL.VOL         AAGCCAACGUAGAAACCUCGUCCUUCGGGGACAGCGGUUCCGCGUACCCC
#=GR HAL.VOL SS --(((--(------((((((((((((((((((-(((<--<<<<--<-<<<

HAL.VOL         UUCCGCAGGGAAGGGUUCGCGCGGUUUAUCGGUGGUACCCCGCCAGGCGC
#=GR HAL.VOL SS <<<<____>>>>>>>->--->>>>-->,<<<<<<<----<<<<----<<<

HAL.VOL         GGAAGCGAGCAGCGGACCAUCGGACGUGCGUCGCUCGAGGGAUCGCGGGG
#=GR HAL.VOL SS ____>>>---->>>>->>>>>>>,)))--)))-)))))))))---)))))

HAL.VOL         UGGAGGAGGCAACCGGGAUUCCCCACGUCGGAACGCCGGGCAACCUCGCU
#=GR HAL.VOL SS )---)--)))--)))))-----))-))))))---)))))))---)))),,

HAL.VOL         GUCCAC
#=GR HAL.VOL SS ]]]]::
//
# STOCKHOLM 1.0

#=GS HEL.PY-A DE converted from Zweib's SRP dataset 

HEL.PY-A         CUCUUAUUUAGACCUAUGCAAUAGGAUUUUAGGGUAACGCUUCAGGGUAG
#=GR HEL.PY-A SS <<<<<<<<<<<<-<<<-<<<<<<<<<--<<<<<<----<<<<----<<<_

HEL.PY-A         GAAUACAGCAGAGUCCCCUAAUUUCUUGUGUGCCUUAGCCAUCUGAAUAG
#=GR HEL.PY-A SS ___>>>---->>>>->>>>>>-->>>>>>->>>-->>>--->>>>>>>>>

HEL.PY-A         GAG
#=GR HEL.PY-A SS >>>
//
# STOCKHOLM 1.0

#=GS HUM.JA-A DE converted from Zweib's SRP dataset 

HUM.JA-A         GGCCUAGCAACGUGGGCCUGUAACCCAAGUGGGGGCAUGUGGGAGAUGGG
#=GR HUM.JA-A SS <<-<<<____A_>->>->>::::<<<<_a>>>>:::::(-(((((((((-

HUM.JA-A         ACUUUGGGUCAGCCCAUUGGAUCGGGUCCAGUGUUAGCUGCUUGCUGGUC
#=GR HUM.JA-A SS ---((((((--(--((-(((-((-(((((((---(((-((----((((((

HUM.JA-A         UGCCCAUUCCAAGCCGAGAGUUGGGCUGUGUGAUCUGGGCGAAGGCUGGG
#=GR HUM.JA-A SS ((-((-(((((-(((((((((,<<<<<<<<<<<<<<-<<<____>>>->>

HUM.JA-A         GUCGCACAGCUCCUAAAGAGGAGGGCAAUGCGUGAGGCUGGUUUCACAGA
#=GR HUM.JA-A SS >>>>>>>>>>>><<__>>,<<<<<------<<<----<<<______>>>-

HUM.JA-A         GCAGCGACCACCUCCCGCUCUCGGCAGUGGAAGGAUAACGGGUCGGUGCU
#=GR HUM.JA-A SS --->>>---->>>>>,)))))))))--)))))))----))))))))))))

HUM.JA-A         ACUUGGGCCACCAUGGUCACUGCAUGCACUCUUAAUCAGACCAUCUCUUU
#=GR HUM.JA-A SS )-)))))))-----)))))-))--)--)))--)))-----)))))))))-

HUM.JA-A         U
#=GR HUM.JA-A SS )
//
# STOCKHOLM 1.0

#=GS LAC.LAC DE converted from Zweib's SRP dataset 

LAC.LAC         GGAGCAAUAAGUUUCUUACGAAGCGUGUCAGGACCUGACGGUAGCAGCAC
#=GR LAC.LAC SS <<<<<<<<<<<<<-<-<<<-----<<<<----<<<____>>>---->>>>

LAC.LAC         UAAGUAUGGAGCUUAUGUGCUCUUUUU
#=GR LAC.LAC SS --->>>->->>>>>>>->>>>>>::::
//
# STOCKHOLM 1.0

#=GS LEG.PNE DE converted from Zweib's SRP dataset 

LEG.PNE         GGUGACUCUAUUGGUCCCCUCGCGACGAUAGAUUGUGAACCCCGUCAGGC
#=GR LEG.PNE SS <<<<<<<<<<--<<<<-<<<<<<--<<-<-<<<<<<-----<<<<----<

LEG.PNE         CCGGAAGGGAGCAGCGGUAGCAGUUGAUGCGGGCGCCGGGGUGUGGCUCU
#=GR LEG.PNE SS <<____>>>---->>>>-->>>>>>>->>----->>->>>>->-->>>--

LEG.PNE         UAGAGUCGCCGCC
#=GR LEG.PNE SS >>>>>>>>>>:::
//
# STOCKHOLM 1.0

#=GS LEI.MAJ DE converted from Zweib's SRP dataset 

LEI.MAJ         GCCGGAGCUCUGCUCUGUAACCUUCGGGGGCUAACCAGGCUUAGCGGGGA
#=GR LEI.MAJ SS (-(<<<<<___>>>>>,,,,<<<___>>>)-)::::((((((-((((-(-

LEI.MAJ         GGACGUGGACCAGCGAGGGUGAUUUGCUGCGUUGACGUGGUGCUCUGCUU
#=GR LEI.MAJ SS ((-(((((----((--((((-----(((((-((--(((((((-(((((--

LEI.MAJ         GGCUGUGUGUCGGUGUGGCUUGCCCCCCUGCAGAGGGUGGCGCGGGUCCG
#=GR LEI.MAJ SS -((-((((((<<<-<<--<-<<<<-<<<<____>>>>->>>>->->>>>>

LEI.MAJ         CCGUUGAAGCGAGGGAACCGGGUCAGGCCGGAAACGGAGCAGCCCACCCC
#=GR LEI.MAJ SS ,,,,,,,,<---<<<----<<<<----<<<____>>>---->>>>->>>-

LEI.MAJ         ACGCACGUCCGCCGUUGCAGAAUCACACCGCGGAGCAUGUCCGCACUUGA
#=GR LEI.MAJ SS ->)))))-)-))----)))))----))))))))))))-)-)---))))--

LEI.MAJ         GCCCCACGCUUCGUCGCGAAGCCUU
#=GR LEI.MAJ SS ))-)))))-)))-))))-)))))):
//
# STOCKHOLM 1.0

#=GS LEP.COL DE converted from Zweib's SRP dataset 

LEP.COL         GCCGGAGCCUUGCUCUGUAACCUUCGGGGGCUUUCACCAGCUGAACAGGG
#=GR LEP.COL SS (-(<<<<<___>>>>>,,,,<<<___>>>)-)::::::((((--(((((-

LEP.COL         AGCUGUCUGGACCAGCAUAGGGUGCUUGCGGCGUUGACGUGGUGCUCUGC
#=GR LEP.COL SS -(((----------((-(((---(-(-(((((-((--(((((((-(((((

LEP.COL         UUGGCUGUGUGUCGGAGGCCUCCGGGUGCCCCCUUGCAGAAGGGGCGCGC
#=GR LEP.COL SS ---((-((((((<<<<<<-----<<<<<<-<<<<<____>>>->>->>>>

LEP.COL         CCCCUCCGUUAAAGUAGAGGAACUGGGUCAGGCCGGCAACGGAGCAGCCC
#=GR LEP.COL SS >>>>>>>><___><<-<<<<----<<<<----<<<____>>>---->>>>

LEP.COL         ACCUCGCGCACGUCUGCCGUUGCAGAACCACACCGCGGAGCCUGUCAUCA
#=GR LEP.COL SS ->>>>>>)))))-)-))----)))))----))))))))))))-))-)-)-

LEP.COL         CCUGCGCCCCAGGCGAUCCUGUGAAGCUUU
#=GR LEP.COL SS -)))-))----)))---)))))--))))::
//
# STOCKHOLM 1.0

#=GS LIS.INN DE converted from Zweib's SRP dataset 

LIS.INN         UUUGUCGUGCUAGACGGGGAGGUAGCGGCGCCCUGUAACCCGCAAUCCGC
#=GR LIS.INN SS ::[[[[[[[[,,(((<<<<-<__AAAAA>->>>>,,,,<<<<<___aaaa

LIS.INN         UCUAGCGGGGUUGAAUUCCUCAUUUGAGGCAUCGUAAUUGUUUGGUCUGC
#=GR LIS.INN SS a___>>>>>))),,,,,<<<<<<<---<<<<<--<<<<<<<<<<---<<-

LIS.INN         CCUUGACAAGUGGUGUUGAAGGUUGGGUCUUGCGCAAUGGGAACCUGUGA
#=GR LIS.INN SS <<<<<<-<-<<<<<------<<<<<<<<<<<<<<<<<<<<<<<-<<<---

LIS.INN         ACCAUGUCAGGUCCGGAAGGAAGCAGCAUUAAUCAGUGCUUCUCAUGUGC
#=GR LIS.INN SS ---<<<<----<<<____>>>---->>>>---->>>--->>>>>>>->>>

LIS.INN         CGCGAGGUUGCCUGGCCCGAGCUAACUAUCAAGGUAACGCAGGUGAUUGC
#=GR LIS.INN SS ->>>>>>--->>>>>>>--->>>->>>->>>>>>--->>>>>>>>>>>>-

LIS.INN         AUGUCGAGGUGAGGUGCGCGACACUAA
#=GR LIS.INN SS >>>>>-->>>>>>>,]]]]]]]]::::
//
# STOCKHOLM 1.0

#=GS LYC.ES-A DE converted from Zweib's SRP dataset 

LYC.ES-A         GGCGAGCUUAGUAACGUGGGCUUGUAAUCCAAGUGGAGACAUCAAAGUGG
#=GR LYC.ES-A SS (-(<<<<<<<____A_>>>>>>>,,,,<<<<_a>>>>)-):::((-((((

LYC.ES-A         UUGAAUAUUGGGCUUUACCAGAAGGUUGGGCUUGGUGGGCUUAGUUCUGG
#=GR LYC.ES-A SS (((--((((((((--(-(((--((((-((((((((((((-(-----((((

LYC.ES-A         CCUGCCCUGUCCAAGCACAGAGUUGGAUCUCGAGGCCCAAAUGAAAAUAU
#=GR LYC.ES-A SS ((((-((--((((-(((((((((,<<<<<--<<<<<<<<-<<____>>->

LYC.ES-A         GGGCUUCUUGAUUCCUAAAGUGGGGCGGACCGCAUGAGGCUGGCUUCACA
#=GR LYC.ES-A SS >>>>>>>-->>>>><<__>>,<<<<<<-----<<<----<<<______>>

LYC.ES-A         GAGCAGUGAACGCUCCCGCUCUGUGCAGUGGAAGGAUAAUGGGUCGGUGU
#=GR LYC.ES-A SS >---->>>-->>>>>>,)))))))))--))))-))----))))))))-))

LYC.ES-A         CUUAUCAAGUUCAGUAACGCCUAAUGGGUUGCUCCAAUAAACAACCACCU
#=GR LYC.ES-A SS ))-)))))))))------))))--))))--)))-)))))--)))))))-)

LYC.ES-A         UU
#=GR LYC.ES-A SS ):
//
# STOCKHOLM 1.0

#=GS LYC.ES-C DE converted from Zweib's SRP dataset 

LYC.ES-C         GCCGAGCUCAGUAGCGUGGGCUUGUAACUCAAGUGAGGGCAUCAGUGUGG
#=GR LYC.ES-C SS (((<<<<<<<____A_>>>>>>>,,,,<<<<_a>>>>))):::(((((((

LYC.ES-C         UGGAAUGUUGAACAUGCCCAGAAGGUAGGGCUUGUGUGACAAUUCUCUGG
#=GR LYC.ES-C SS (((--(((((((((---(((--(((((((((((((((((--(----((((

LYC.ES-C         CCUGCCCUGUCCAAGCAAAGAGUUGGGUCUUGUGGGCCAAGCGAAGGCUU
#=GR LYC.ES-C SS (-((-((--((((-(((-(((((,<<<<<<-<<<<-<<<<<<____>>>>

LYC.ES-C         GGGCUGCUGGGCUCCUAAAGUGGGGUGGACUGCGUGAGGCUGGUUUCACA
#=GR LYC.ES-C SS >>->>>>->>>>>><<__>>,<<<<<------<<<----<<<______>>

LYC.ES-C         GAGCAACGAAUAGCUCCCGCUCUGUGCAGUGGAAGGAUAACGAGCCAGUG
#=GR LYC.ES-C SS >---->>>---->>>>>,)))))-)))--))))-))----))-))))))-

LYC.ES-C         UCAUAUAAGUUCAACGAAUGUCUGAUGGGCUGUUCUAGUUAAACUACCAC
#=GR LYC.ES-C SS ))))))))))))------)))))--)))--))))-)))-))--)))))))

LYC.ES-C         AUUU
#=GR LYC.ES-C SS ))):
//
# STOCKHOLM 1.0

#=GS LYC.ES-F DE converted from Zweib's SRP dataset 

LYC.ES-F         GCCGAGCUUUGUAACGUGGGCUUGUAACCCGAGUGGGGGCAACAAUGUGG
#=GR LYC.ES-F SS (((<<<<<<_____A__>>>>>>,,,,<<<<_a>>>>))):::((-((((

LYC.ES-F         UGGAAUGUUGGGUCCAUCUUGAUGGAUGGGCUUGAAGGGCUAAUGUUCUG
#=GR LYC.ES-F SS (((--((((((((----((----((-(-(((((((-(((-((-----(((

LYC.ES-F         GCCUGCCCUGUCCAAGCACAGAGUUGGGUCAAGUGGUCUAUACGAAAGUA
#=GR LYC.ES-F SS (((((-((--((((-(((((((((,<<<<<<<<<<<-<<<<<<____>>>

LYC.ES-F         UAGCCACUUGGCCUUUAGAGUGGGAUGGACUGCGUGAGGCUGGUUUCACA
#=GR LYC.ES-F SS >>>>>>>>>>>>>><<__>>,<<<<<------<<<----<<<______>>

LYC.ES-F         GAGCAACGACUAGUCCCCGCUCUGUGCAGUGGAAGGAUCACGGGCUAGUG
#=GR LYC.ES-F SS >---->>>---->>>>>,)))))))))--))))-))----))))))))))

LYC.ES-F         CUCUUUGAGUCCUAACAAAAACCUGAUAGGUUGCCUAAUUAAACCAUCAC
#=GR LYC.ES-F SS -))))))))))--------)-))----))---))))))-))--)))))))

LYC.ES-F         UUUU
#=GR LYC.ES-F SS -)):
//
# STOCKHOLM 1.0

#=GS LYC.ES-L DE converted from Zweib's SRP dataset 

LYC.ES-L         GUUGGGUUGACCCAGAUGGUUGGGUUCGGUAGGCUUAUAGUCUGGCCUGC
#=GR LYC.ES-L SS (((((((-(--(((---(((--((((((-(-((-(------((((((((-

LYC.ES-L         CCUCUCCAAGCAUGGAGUUGGAUCACGUGGCUUAGUCGAAAGACCUGGGU
#=GR LYC.ES-L SS ((--((((-(((((((((,<<<<<<-<<<<<<<<<<<____>>>->>>>>

LYC.ES-L         UGCUUGAUUCCUAAAGUGGGGUGGACUGCGUGAGGCUGGUUUCACAGAGC
#=GR LYC.ES-L SS >>>->>>>>><<__>>,<<<<<------<<<----<<<______>>>---

LYC.ES-L         AACGAACAGCUUCCGCUCUGUGCAGUGGAAGGAUAACGGGUCAGUGCUCA
#=GR LYC.ES-L SS ->>>---->>>>>,)))))))))--))))-))----))))))))-)))-)

LYC.ES-L         GCGAGUCCAGUUAACGCCCUGAUGGGCUGCUCCAACUAAACCACCACUUU
#=GR LYC.ES-L SS -))))))--------)))----)))-)-)))-))))::::::::::::::
//
# STOCKHOLM 1.0

#=GS MET.ACE DE converted from Zweib's SRP dataset 

MET.ACE         UGAUGAGCUAGUCCGGGUAGCCCGGCGUUACCUGUAACCCGAAAUCGCCG
#=GR MET.ACE SS [[[[[[[[,,((((<<<<<<__AAAAA>>>>>>,,,,<<<<____aaaaa

MET.ACE         AUAUGCGGGGGACGAAGCCAAUGGAAGAUGCGUCAAAGGGAUUCCAGCCU
#=GR MET.ACE SS _____>>>>)))),,,(((---((--(-((-(((---((((((-(((-((

MET.ACE         GUGAUCUCAACUGAGAAACCCCGUCCUGCUUGGAUGAUGCAGGUAUGUGG
#=GR MET.ACE SS (-((((((--((-----((((((((((((--(((((-((,,<<<<<<-<<

MET.ACE         ACUUGCUGGAAAACAGGUCCUCAUACCCUAACUGCGGAAACCGGUCGAGG
#=GR MET.ACE SS <<<<<-<____>->>>>>>>->>>>>>,,,,<<<<<<-----<<<<----

MET.ACE         CCCGGAAGGGAGCAGACUCACUGUGGGCAACCGUCGCUUGCGGGGUCGCG
#=GR MET.ACE SS <<<____>>>---->>>>-->>>>>>,))-)-)))-)--))))))---))

MET.ACE         GGGUGGAGAAGAGAUUCCAGUCUACUGAAAUCUCCCAGAUACAACGACCU
#=GR MET.ACE SS ))))--))--))))))-)))----)))-))))))---)))-))-)--))-

MET.ACE         GCGGUGUGCUCAUCA
#=GR MET.ACE SS --))),,]]]]]]]]
//
# STOCKHOLM 1.0

#=GS MET.FER DE converted from Zweib's SRP dataset 

MET.FER         AGGCUAGGCCGGGGGGUUAGGGGUCCCCUGUAAGCGCAAAUCCCCUAUAU
#=GR MET.FER SS [[[[,,((((<<<<<<_AAAAAA>>>>>>,,,,<<<<____aaaaaa___

MET.FER         GGCGCGGCCGAAGCCCAGGAGGCGGCAAGACCGCCAGACAUCGGCCUGAG
#=GR MET.FER SS _>>>>)))),,,(((((((((--(((((((((((((((((((((-(((((

MET.FER         GGUUAAACAAUGAAGCCUCGUCCCACAGGGCCACCGGUGGCGAGGGUCCA
#=GR MET.FER SS (((((((-(-(---((((((-(((((((((((((((<<<<<<<<<<<<<<

MET.FER         GCUGGAGGGCUGGACCUAAUCGCCUUUGCUGCGGGAACGGGUCAGGCCCG
#=GR MET.FER SS <<<____>>>>>>>>>>-->>>>>>>,,<<<<<<<---<<<<----<<<_

MET.FER         GAAGGGAGCAGCCCUACCGCAGACGGAUGGUGCUUGUGGGUCAACGGGGU
#=GR MET.FER SS ___>>>---->>>>->>>>>>>,)))-))))-))))))))----))))))

MET.FER         GGAGUCUAUAACCCUCAGAUCACCGGUGUCUGGUGGUCUUGUCCACUCCU
#=GR MET.FER SS --)-)-))))))))))))---))))))))))))-)))))))))--)))))

MET.FER         GGGCGUGCCU
#=GR MET.FER SS )))),,]]]]
//
# STOCKHOLM 1.0

#=GS MET.JAN DE converted from Zweib's SRP dataset 

MET.JAN         GGUGUGCAUGGCUAGGCCGGGGGGUUGGGCGUCCCCUGUAACCCGAAAUC
#=GR MET.JAN SS [[[[[[[[[[[[[,((((<<<<<<__AAAAA>>>>>>,,,,<<<<____a

MET.JAN         GCCCUUAUGCGGGGGCCGAAAACUUGGGGGCGGCAUGUCCUCCAGUCCUU
#=GR MET.JAN SS aaaa_____>>>>)))),,,,,(((((((--((((((((((-((((((((

MET.JAN         CCUUCCCAGACUCCUCGAUGAGGUCUCGUCCCGUGGGGCUCGGCGGUGGG
#=GR MET.JAN SS ((((((((((-((((-------(((((((((((((((((-(((((<-<<<

MET.JAN         GGAGCAUCUCCUGUAGGGGAGAUGUAACCCCCUUUACCUGCCGAACCCCG
#=GR MET.JAN SS <<-<<<<<<<<<____>>>>>>>>>--->>>>>->,<<<<<<-----<<<

MET.JAN         CCAGGCCCGGAAGGGAGCAACGGUAGGCAGGACGUCGGCGCUCACGGGGG
#=GR MET.JAN SS -----<<<____>>>----->>>-->>>>>>,,))))))-)))))))))-

MET.JAN         UGCGGGACGGAGAAGGAAUCUGGGGGCGAGGGAGGACUGGAGGACAUGCC
#=GR MET.JAN SS --))))))---)-))))-)))))))---)))))))))))-))))))))))

MET.JAN         CACCCCAAGGAAGCCAUGCACACCACUUUU
#=GR MET.JAN SS --))))))),,]]]]]]]]]]]]]::::::
//
# STOCKHOLM 1.0

#=GS MET.KAN DE converted from Zweib's SRP dataset 

MET.KAN         GGGCUAGGCCGGCGGGCUGGCGGUCCGCUGUAACCCGAAAUCCGCCUCAU
#=GR MET.KAN SS [[[[,,((((<<<<<<__AAAAA>>>>>>,,,,<<<<____aaaaa____

MET.KAN         GCGGGGGCCGAAGCCGAGGGGGCGGCCCGGUCCCCCGGAGUACCGGCCCC
#=GR MET.KAN SS _>>>>)))),,,<<<<<<<<<--<<<<<<<<<--<<<<<<<-<<<<---<

MET.KAN         CCGGACCCGACCGAUGACCCUCCGGCCCCCCGGGGGCCCGGGGUGGCGGG
#=GR MET.KAN SS <<----<<<<<<--<--<<-<<-<<<<<<-<<<<<<<<--<_B_BBBBBB

MET.KAN         GCCGCCGCCGGAGGGCGGCGCGCCACCGCCUUUGCCGGGGCACCGGGUCA
#=GR MET.KAN SS __BBBBBBB____bbbbbbb__b__bbbbb_b__BBBBBB____BBBB__

MET.KAN         GGCCCGAGAGGGAGCAGCCCACCCCGGACCCGCGGCCGCUCGGGGGUCGC
#=GR MET.KAN SS __BBB____bbb____bbbb_bbbbbb__>>-->>>>->>>>>>>>>-->

MET.KAN         CGGAGGCAGGUCGGCCGGGGGAGUACCGGGCUCCGGGGGCCGGGUCCACC
#=GR MET.KAN SS ->>->>-->>>>>>---->>>---->>>>>>>>>>>->>>>>>>>>-->>

MET.KAN         CCUCGGCGCGCCC
#=GR MET.KAN SS >>>>>>>,,]]]]
//
# STOCKHOLM 1.0

#=GS MET.TH-A DE converted from Zweib's SRP dataset 

MET.TH-A         UGGGCUAGACCGGAGGGUUAGGGGUCCUCUGUAAGCGCAAAUCCCCUAUA
#=GR MET.TH-A SS [[[[[,,((((<<<<<<_AAAAAA>>>>>>,,,,<<<<____aaaaaa__

MET.TH-A         CGGCGCGGUCGAAGUUCAGGGGACGGCUGAUCGACUGUUUAUCGGCCCUG
#=GR MET.TH-A SS __>>>>)))),,,(((((((((--(((-((((--(((((((((((-((((

MET.TH-A         CUGAUUGGUGUCGAAGCCUCGUCCCGCAGGAUCAGUGGUGAUGGGGCCCU
#=GR MET.TH-A SS (((((((((------((((((--((((((((((((((<-<<<<<-<<<<<

MET.TH-A         GACUGGAGGGUCAGGGUAAACCAUCUUAGUCAUGGGAACGGGUCAGGCCU
#=GR MET.TH-A SS <<<<____>>>>>>>>>--->>>>>->,,<<<<<<----<<<<----<<<

MET.TH-A         GGAAAGGAGCAGCCCUACCAUGGACAGCUGAUGCUUGCGGAUUAACGGGG
#=GR MET.TH-A SS ____>>>---->>>>-->>>>>>,))-)))))-)))))))-----)))))

MET.TH-A         UGGAGCCAGUCAGCGGGAUCACCGGUAAAUGGAAGGUCUGUCAACCCCUG
#=GR MET.TH-A SS )---)))))))))))))----)))))))))))--))))-)))--))))))

MET.TH-A         AACGUGCCCA
#=GR MET.TH-A SS ))),,]]]]]
//
# STOCKHOLM 1.0

#=GS MET.VOL DE converted from Zweib's SRP dataset 

MET.VOL         UGGCUAGGCUGGGAGGUUAGGCGUCUCCUGUAACUUGAAAUCGCCUUUGC
#=GR MET.VOL SS [[[[[,((((<<<<<<__AAAAA>>>>>>,,,,<<<<____aaaaa___>

MET.VOL         GAGAGCCGAAAACUUGGGGGCGGCAUAAGUUCCCAAAUUUCAUUCUUAAU
#=GR MET.VOL SS >>>)))),,,,,(((((((--((((-((((--((((((((((((((((((

MET.VOL         UAGUAUGUCGACGUUUCGUCCUUUGGGGUAAGAUGGUAAGAGACUCUCUU
#=GR MET.VOL SS ((((((------(((((((((((((((((--((-(<-<<<<<---<<<<<

MET.VOL         UCUUAAGAAAGAGUCAAACUCUUUUCGUAUUUCGAAACCCGCCAGGCCCG
#=GR MET.VOL SS <<____>>>>>>>----->>>>>->,,,<-<<<-----<<<-----<<<_

MET.VOL         GAAGGGAGCAACGGUAGAAUUUACUUCGACGCUCAAGGGGUAGCGGGGCU
#=GR MET.VOL SS ___>>>----->>>-->>>->,,)-))-))-)))))))))---))))))-

MET.VOL         GAGUACUAAUUAAGGCAAAAUGAGAUUUGGUGCUUUUGUCCACCCCAAGG
#=GR MET.VOL SS --)))))))))))))----)))))))))))-))))-))))--))))))),

MET.VOL         AAGCCA
#=GR MET.VOL SS ,]]]]]
//
# STOCKHOLM 1.0

#=GS MIC.LUT DE converted from Zweib's SRP dataset 

MIC.LUT         GGCCCCUACGUGGUGUCAUCUCGCUGAACUUCCCCCAGGACCGGAAGGUA
#=GR MIC.LUT SS <<<<<-<<<<<<-<<<<<-<<<<<<------<<<-----<<<____>>>-

MIC.LUT         GCAAGGGUAGGUGGGCUCUGGCAGGUGCGUGAGGGGUCUUCACGUUU
#=GR MIC.LUT SS ---->>>-->>>>>>--->>>>>-->>>>>>->>>->>:::::::::
//
# STOCKHOLM 1.0

#=GS MUS.MU-B DE converted from Zweib's SRP dataset 

MUS.MU-B         GAGCCGGGUGUGGUGGCGCACACCUUUAAUCCCAGCACUCGGGAGGCAGA
#=GR MUS.MU-B SS ::(((<<<<<<<AA_AA_>>>>>>>,,,,<<<<_aaaa__>>>>))):<<

MUS.MU-B         GGCAGGCGGAUUUCUGAGUUCGAGGCCAGCCUGGUCUACAAAGUGAGCUC
#=GR MUS.MU-B SS <<<<<<----<<<<<-<<<<<--<-----<----<_______________

MUS.MU-B         CAGGACAGCCAGGGCUACACAGAGAAACCCUGUCUC
#=GR MUS.MU-B SS __>---->>-->>>>>---->>>>>--->>>>>>>>
//
# STOCKHOLM 1.0

#=GS MYC.CAP DE converted from Zweib's SRP dataset 

MYC.CAP         AGCCGCGAUAAGAAUAACAUCUGAAUGAGUUAGGACCGGAAGGUAGCAGC
#=GR MYC.CAP SS <<<<<<<<<<<<<<<<--<<<<<---<<<<----<<<____>>>---->>

MYC.CAP         UAUAAGGAAAAGUGUUCUGUAUUGCGGUU
#=GR MYC.CAP SS >>-->>>>>--->>>>>>->>>>>>>>>>
//
# STOCKHOLM 1.0

#=GS MYC.GEN DE converted from Zweib's SRP dataset 

MYC.GEN         AGAACCAUCACAUCAUUAGAGUCGAAUCAUGUCAGGCCAGAAAUGGAGCA
#=GR MYC.GEN SS <<<<<<<<<<<<<<<<<-<<<<<-----<<<<----<<<____>>>----

MYC.GEN         GCAUUAAGACUUGUCAGUGAGUGUGAUGGUUUU
#=GR MYC.GEN SS >>>>--->>>>>--->>>>>->>>>>>>>>>>>
//
# STOCKHOLM 1.0

#=GS MYC.LEP DE converted from Zweib's SRP dataset 

MYC.LEP         GGACCCCGCGCGGCGUCUAUCCUGUGAACUCCCCUAGGGCCGGAAGGCAG
#=GR MYC.LEP SS <<<<<<<<<<<<<<<-----<<<<<-----<<<-----<<<____>>>--

MYC.LEP         CAAGGGUCAAUGGGCUCUGUCGGGUGCGCGGGGUCC
#=GR MYC.LEP SS --->>>--->>>>>--->>>>>---->>>>>>>>>>
//
# STOCKHOLM 1.0

#=GS MYC.PUL DE converted from Zweib's SRP dataset 

MYC.PUL         GCCUUUAGAACAAUAACCUCAUAACCCGGUCAGGACAGAAAUGGAGCAUC
#=GR MYC.PUL SS <<<<--<<<<<<<<<--<<<<-----<<<-----<<<____>>>----->

MYC.PUL         CGCAUUGAGAAGUGUUGUGUCUUUAGGUCUUUU
#=GR MYC.PUL SS >>--->>>>--->>>>>>->>>-->>>>:::::
//
# STOCKHOLM 1.0

#=GS NEI.GON DE converted from Zweib's SRP dataset 

NEI.GON         GCGGGUCUCCCCGCAUGGCAAAUCGGAACACCGGGUCAGGGGCGGAAGCC
#=GR NEI.GON SS <<<<<<<<<<<<<<<<<<<--<<<<<<-----<<<<----<<<____>>>

NEI.GON         AGCAGCCCACUCCGAUGCGCCAGUGCCGGGGGUUUGGUCCGC
#=GR NEI.GON SS ---->>>>-->>>>>>-->>>>->>>->>>>>--->>>>>>>
//
# STOCKHOLM 1.0

#=GS NOS.SPE DE converted from Zweib's SRP dataset 

NOS.SPE         GACCUGGAUCUAUGCGACUGCAACGCCUAAACCUUGUCAGGACCGGAAGG
#=GR NOS.SPE SS <<<<<<<<-<<<<<<-<<<<<<<--<<<-----<<<<----<<<____>>

NOS.SPE         UAGCAGCAACACAGGAUGCUUGUGGUAGGCGUAGUCUCCGGGUCGCCCUA
#=GR NOS.SPE SS >---->>>>--->>>---->>>>>>>-->>>>>>-->>>>>>>>::::::

NOS.SPE         UU
#=GR NOS.SPE SS ::
//
# STOCKHOLM 1.0

#=GS ORY.SA-A DE converted from Zweib's SRP dataset 

ORY.SA-A         GCCGAGCUCAGUAGCGAGAGCCUGUAACCCAAGCGGGGGCACUAAAGGUG
#=GR ORY.SA-A SS (((<-<<<<_____A__>>>>->,,,,<<<__a_>>>))):::(((((((

ORY.SA-A         GCUGCGGAUGUUUGGUGUGGAUUCUGAUCCUGGGCCCCAUGUUGUUGUAA
#=GR ORY.SA-A SS (--(----((-(((----(((-----((-(((((((-----(((------

ORY.SA-A         UCUUGCUGGCUUGCCCGUUCCAAGUUGCGUAGUGGGCCGGAGGGGCUUUG
#=GR ORY.SA-A SS ------(((((((----(((((-(-((-(-(((<<<--<<-<<<<<---<

ORY.SA-A         GCGAAGGCCUUUGCUUUGCUUCUCCGGCCCUAAAGUGGCAGGCACAGCGU
#=GR ORY.SA-A SS <<____>>>--->>>>>->>-->>>,,,,<<__>>,<<<<<------<<<

ORY.SA-A         GAGGCUGGCUUCACAGAGCAGCGAUCACUGCCCGCUUCCAUCGGUGGAAG
#=GR ORY.SA-A SS ----<<<______>>>---->>>---->>>>>,<>)-)))-)--))))))

ORY.SA-A         GAUAACAGGCUGCUGCACCUUGGGCCCGCUUCUGGCCCAGAGUCCCUCUA
#=GR ORY.SA-A SS )----)))))))--------)))----------)))))))-))---)))-

ORY.SA-A         CAACAGACCACCAUCUUU
#=GR ORY.SA-A SS )))))--)--))))))))
//
# STOCKHOLM 1.0

#=GS ORY.SA-B DE converted from Zweib's SRP dataset 

ORY.SA-B         GCCGAGCCAGGUAGCGUUGGCUUGUCACCCGAGCGGGGGCAAUAAGGUGG
#=GR ORY.SA-B SS (((<<<<<<<____A_>>>>>>>,,,,<<<<_a>>>>))):::(((((((

ORY.SA-B         UGUUGGAUGCCUGGUCGUUUGCGCUUGGGGUCUGCGCCUGUGGUUUGCAC
#=GR ORY.SA-B SS ((-----((((-----(---((-(((-(((((-(-(((-(----(((---

ORY.SA-B         UAUGCGGCCCGCCCGUUCCAAGUUGCGUAGCGUGUGUGGGGCGCCUGGGC
#=GR ORY.SA-B SS ---((((((((----(((((-((((-(-(((,,<<<<<<<<<<<-<<<<<

ORY.SA-B         GAAGGCUCGAGCGUCCCUGCACCUAGAGUGGCGGGUAUUGCGUGAGGCUG
#=GR ORY.SA-B SS ____>>>>>->>>>>>->>>>><<__>>,<<<<<------<<<----<<<

ORY.SA-B         GUUUCACAGAGCAGCGAGUACCGCCCGCUUCCAACGGUGGAAGGAUAACG
#=GR ORY.SA-B SS ______>>>---->>>---->>>>>,<>)-)))))--)))))))----))

ORY.SA-B         GGCCGCUGCAGCCCUGGCCCGCUUCCGGCCCAAGUGCCUUCCAUGGCAGA
#=GR ORY.SA-B SS ))))))--)))--)-)))-)------))))))))-))---)---))))--

ORY.SA-B         CCACCACCUUU
#=GR ORY.SA-B SS -))))))))):
//
# STOCKHOLM 1.0

#=GS PER.AME DE converted from Zweib's SRP dataset 

PER.AME         GAUCCGUAACGCGAGCUUAUAACUCGAGCGGGGGCUAUAAAGGUGGUGUG
#=GR PER.AME SS <-<<_____A__>>->::::::<<<<_a>>>>::::::::::::::::::

PER.AME         GAACGAGCUGACUCGACCUGCCGGGUUGGGCCAGGGACUGCGGUGCUGGC
#=GR PER.AME SS ::::::::::::::::::::::::::::::::::::::::::::::::::

PER.AME         UCGCCCGUUCCAAGUCGGGUAGUGGGCCAUGUGGCUUGGGCGAAGGCCUG
#=GR PER.AME SS ::::::::::::::::::::::::<<<<<-<-<<<<<<<<<____>>>>>

PER.AME         GGUUUCUUGGCC
#=GR PER.AME SS >>->>->>>>>>
//
# STOCKHOLM 1.0

#=GS PRO.MA-A DE converted from Zweib's SRP dataset 

PRO.MA-A         GACUCGGGCCCAUGCGGCUUCGACGCCUAAAUCUGGUCAGGACCGGAAGG
#=GR PRO.MA-A SS <<<<<<<<-<<<<<<<<-<<<<<--<<<-----<<<<----<<<____>>

PRO.MA-A         UAGCAGCCACAAGGGAUGCUUGAAUCUGGCGUGGAUUCCGGGUCACCUAA
#=GR PRO.MA-A SS >---->>>>--->>>---->>>>>->>->>>>>>-->>>>>>>>::::::

PRO.MA-A         A
#=GR PRO.MA-A SS :
//
# STOCKHOLM 1.0

#=GS PSE.AER DE converted from Zweib's SRP dataset 

PSE.AER         GGUGGCCCUGUCGGUCCCCCCGCAACGAUUACCCGUCAACCUGGUCAGGU
#=GR PSE.AER SS <<<<<<<<<<<<<<<<-<<<<<<<<<<<<--<<<<<-----<<<<----<

PSE.AER         CCGGAAGGAAGCAGCCACAGCGGGAACAUCGUGUGCCGGGGUGUGGCUGG
#=GR PSE.AER SS <<____>>>---->>>>-->>>>>--->>>>>->>>->>>>->-->>>>>

PSE.AER         CGGGGCCGCCUCC
#=GR PSE.AER SS >>>>>>>>>>:::
//
# STOCKHOLM 1.0

#=GS PYR.ABY DE converted from Zweib's SRP dataset 

PYR.ABY         CGUCCCCUGUAACCGGAAACCGCCGAUAUGCCGGGGCCGAAGCCCGAGGG
#=GR PYR.ABY SS AA::::::::::<<<<____aa________>>>>:::::::(((((((((

PYR.ABY         GCGGUUCCCGAAGCCGCCUCCGGAAGCCAGGGCCGAACGAUGAGUCCUCG
#=GR PYR.ABY SS --((--(((---(((((((((----(((((((((-(-(-----(((((((

PYR.ABY         UCCCGCGGGGUGCCCGGUGGGGGAGGCACGGCUGAAGGGCCGUGCUAACC
#=GR PYR.ABY SS ((((((((((((((((<-<<<<<-<<<<<<<<<____>>>>>>>>>-->>

PYR.ABY         CCCUUUAGGCCCCAAACCCCGCAAGGCCCGGAAGGGAGCAGCGGUAGGGG
#=GR PYR.ABY SS >>>->,,<<<<<<-----<<<<----<<<____>>>---->>>>-->>>>

PYR.ABY         CCACGGAGCACGCUCGCGGGGGUGCGGGGAUGAGGUAGGCCCUGGUGAAA
#=GR PYR.ABY SS >>,)))-))))-)))))))))---)))))))--)-)-)))))))))----

PYR.ABY         GGAGGCGGUGGAGGGUUCCCACCCUCGGGCGUGCCCGCCGCCGCUAG
#=GR PYR.ABY SS )))))))))---)))--))--))))))))):::::::::::::::::
//
# STOCKHOLM 1.0

#=GS PYR.OCC DE converted from Zweib's SRP dataset 

PYR.OCC         CGGGUAGGGCCGGGGGCUCGCCCUCCCCCGAGCCCCGAAAUGGGCGUAAU
#=GR PYR.OCC SS [[[,,,,((((<<<<<__AAAAA>>>>>,,,,,<<<<____aaaaa____

PYR.OCC         GCGGGGGCCAGUAACCCGCACGUCGGCCGUAGUGGUCCAGGGCAGACCCG
#=GR PYR.OCC SS _>>>>)))),,,,,((((((((((((((((((-((((((((((((-((((

PYR.OCC         GCCGACCCAUGACCCCCGUCCCGCGGGGCCGGCGGCGCGGAGCCCCCUCC
#=GR PYR.OCC SS ((((--((---(((((-(((((((((((((((((<-<<<<<<<<<<<<<<

PYR.OCC         GGAGGGAGGGAGGCUACCGCCCUUACCGGGGGAACCAGGCCAGGCCCGGA
#=GR PYR.OCC SS ____>>>>>>->>>>->>>>-->,,<<<<<<-----<<<-----<<<___

PYR.OCC         AGGGAGCAACCUAACCCCGGACGCCCGGCGUUCGCGGGGCCACGGGGUGA
#=GR PYR.OCC SS _>>>----->>>-->>>>>>,))))-)))-)))))))))---))))))--

PYR.OCC         GGCAACGGCCGGGCCCCCUGCCCUGGGCCCCUACGGCUGGCGUGCGGGGG
#=GR PYR.OCC SS ))---))))))))----))))))))))))-)))))))))))))))))),,

PYR.OCC         CCGC
#=GR PYR.OCC SS ]]]:
//
# STOCKHOLM 1.0

#=GS RAS.SOL DE converted from Zweib's SRP dataset 

RAS.SOL         GACGGGCCUCCUCGCAUGGUGGCGCGGUCAACCUGGUCAGGUCGGGAACG
#=GR RAS.SOL SS <<<<<<<<<<<<<<<<<<<<<<-<<<<<-----<<<<----<<<____>>

RAS.SOL         AAGCAGCCACAGCCGUUUUCCGCCAGUGCCGAGGGUCAGGCUCGUCCCCC
#=GR RAS.SOL SS >---->>>>-->>>>>--->>>>>>->>>->>>>>--->>>>>>>>::::

RAS.SOL         UUCU
#=GR RAS.SOL SS ::::
//
# STOCKHOLM 1.0

#=GS RIC.CON DE converted from Zweib's SRP dataset 

RIC.CON         GCUAGUAGUGGGCAUUGUACCUGUUUAGUCGGUCAGGUCUGAAAGGAAGC
#=GR RIC.CON SS :<<<<<<<<<<-<<<<<--<<<<<<-----<<<----<<<____>>>---

RIC.CON         AGCCAGAGUGGGAUUCGAUGGGUCAUUACUAG
#=GR RIC.CON SS ->>>-->>>>>>--->>>>->->>>>>>>>>>
//
# STOCKHOLM 1.0

#=GS RIC.PRO DE converted from Zweib's SRP dataset 

RIC.PRO         GCUAGUAGUGGGCAUUGCUCUUGCUUAGUUGGUCAGGUCUGAAAAGAAGC
#=GR RIC.PRO SS <<<<<<<<<<<-<<<-<-<<<<<<<----<<<<----<<<____>>>---

RIC.PRO         AGCCAGGGUAAGAUUCUGUGGGUCAUUACUAGU
#=GR RIC.PRO SS ->>>>->>>>>>>-->->>>-->>>>>>>>>>>
//
# STOCKHOLM 1.0

#=GS SCH.POM DE converted from Zweib's SRP dataset 

SCH.POM         CGCUGUAAUGGCUUGGUCGAAGUGUUUAGUACUCCCAAUAGUGCAUGUUC
#=GR SCH.POM SS :::::::::::::((((((--((((((-(((((-((----((((((((((

SCH.POM         GGUGGUCUCGGGUUCGAGUCUCGCUUUCGAUCCCUCGAUCUGCCACGUCU
#=GR SCH.POM SS -((((----((((--((((((((((-((((-(((--((((<<<<<--<-<

SCH.POM         GUUCGAAGAGUAGUCUUCGUGGCAACUGGCAGUUAAACCGUGUAGUACCG
#=GR SCH.POM SS -<-<<<<<<____>>>>>>->>->-->>>>><<___>><-<<<<<----<

SCH.POM         AUGGAGGUUGGAAACAAUGCACAUCACUACCGGGUCUUGGGCAGUGCGAU
#=GR SCH.POM SS <<<----<<<____>>>---->>>>->>>>>->)))--)))---)-)))-

SCH.POM         AGCGAUGGGAUUCACCUUCGCAGGAUGUGCAUGGAAGUAUAAACACAACG
#=GR SCH.POM SS ))))-)-))))))))))))))-))))))))))))-)))))))))))--))

SCH.POM         GUCGUU
#=GR SCH.POM SS ))))::
//
# STOCKHOLM 1.0

#=GS STA.AUR DE converted from Zweib's SRP dataset 

STA.AUR         CCGUGCUAGGUGGGGAGGUAGCGGUUCCCUGUACUCGAAAUCCGCUUUAU
#=GR STA.AUR SS [[[[[[,((((<<<<<<__AAAAA>>>>>>,,,<<<<____aaaaa____

STA.AUR         GCGAGGCUUAAUUCCUUUGUUGAGGCCGUAUUUUUGCGAAGUCUGCCCAA
#=GR STA.AUR SS _>>>>)))),,,,<<<--<<---<<-<<<---<<<<<<<<---<<-<<<<

STA.AUR         AGCACGUAGUGUUUGAAGAUUUCGGUCCUAUGCAAUAUGAACCCAUGAAC
#=GR STA.AUR SS <<---<<<<<-----<<<-<<<-<-<<<<<<<<<<<<<<<<-<<<<----

STA.AUR         CAUGUCAGGUCCUGACGGAAGCAGCAUUAAGUGGAUCAUCAUAUGUGCCG
#=GR STA.AUR SS -<<<<----<<<____>>>---->>>>--->>>>->-->>>>>>->>>->

STA.AUR         UAGGGUAGCCGAGAUUUAGCUAACGACUUUGGUUACGUUCGUGAAUUACG
#=GR STA.AUR SS >>>>>--->->>>->>>->>>->>-->>>>>>--->>>>>>>>>>-->>>

STA.AUR         UUCGAUGCUUAGGUGCACGG
#=GR STA.AUR SS ->>--->>-->>>,]]]]]]
//
# STOCKHOLM 1.0

#=GS STR.MUT DE converted from Zweib's SRP dataset 

STR.MUT         GGAGCAACAGCUUUGCGUGAAGCGGGUCAGGGGAGGAAUCCAGCAGCCCU
#=GR STR.MUT SS <<<<<<<<<<<<<<<<<<-----<<<<----<<<____>>>---->>>>-

STR.MUT         AAGCGAUGUAAGCUGUGUGCUCU
#=GR STR.MUT SS -->>>->>->>>>>>>->>>>>>
//
# STOCKHOLM 1.0

#=GS SUL.SO-A DE converted from Zweib's SRP dataset 

SUL.SO-A         AUGGUCAGGUAGGGUGGAGGGUCUCGCCAGCCCUUAUACCCACAUGGCGC
#=GR SUL.SO-A SS [[[[[[[[,,,,((((<<<<<<__AAAAA>>>>>>,,,<<<<<_aaaaa_

SUL.SO-A         AACGUGGGCACCAGUAACUCCUAUGCUAUAAUACCUGCUCUUCGAGAUCC
#=GR SUL.SO-A SS ___>>>>>)))),,,,,(((((((((((((((-(-(((((((((((-(((

SUL.SO-A         CAGUCUAACUAUGAUCAUCGCCCGACGGGGCGAGAUAGUCGUGGGUUCCC
#=GR SUL.SO-A SS ((((((--((----(-((((-(((((((((((-((((<-<<<<<<<<<<<

SUL.SO-A         UUUCUGGAGGGAGAGGGAAUUCCACGUUGACCGGGGGAACCGGCCAGGCC
#=GR SUL.SO-A SS <<<<<____>>>>>>>>>>>->>>>>->,,<<<-<<----<<<-----<<

SUL.SO-A         CGGAAGGGAGCAACCGUGCCCGGCUAUCCGCGUUCGUCGGUCUCCGAUAG
#=GR SUL.SO-A SS <____>>>----->>>-->>>>>,)))))))-))))))))----)))))-

SUL.SO-A         GAGGAAGACUGGGGGUAAAUCUCGGGGAGUAAGGGUUAUGGCAUAGGGGA
#=GR SUL.SO-A SS --))-)))))))))------)))))))))))-)-))))))))))))))),

SUL.SO-A         GCUGACCAU
#=GR SUL.SO-A SS ,]]]]]]]]
//
# STOCKHOLM 1.0

#=GS SUL.SO-B DE converted from Zweib's SRP dataset 

SUL.SO-B         GGGGUCAGGGAGGGUGGGGGAUCUCGCCAAUCCCUAUUACCCGCAAGGCG
#=GR SUL.SO-B SS [[[[[[[[[,,,((((<<<<<<__AAAA_>>>>>>,,,,<<<<<__aaaa

SUL.SO-B         UAAUGCGGGCACCAGUAACUCCUACCCUAUGGUGUCUCCUAUCUGUAGGU
#=GR SUL.SO-B SS ____>>>>>)))),,,,,(((((((((((((((-(--(((((((((((((

SUL.SO-B         CCCAGUGGAGCGAUGAAGCCUGCCCAGCGGGGCUUGGCGGUCAUGGGCUU
#=GR SUL.SO-B SS ((((((---(-------(-(((-(((((((((((-((((<<<<<<<<<<<

SUL.SO-B         UCUCUCCGGAGGGAGAGAAAGUACCAUGAUAGCUGGGGGAAUCGGCGAGG
#=GR SUL.SO-B SS <<<<<<<____>>>>>>>>>>>->>>>>>>,,<<<-<<----<<<<----

SUL.SO-B         CCCGGAAGGGAGCAGCCGUGCCUGGACGCCAGCGUUCGCUGGUCAACAGC
#=GR SUL.SO-B SS <<<____>>>---->>>>-->>>>>,)))))))-))))))))----)))-

SUL.SO-B         CAGAGUGAAACUGGGGUAAACCUAUAGAUAGGUAGGCCAUGGGGUAGGGG
#=GR SUL.SO-B SS )----)---))))))))----)))))))))))-)-)))))))))))))))

SUL.SO-B         GUCUGGCCCCAU
#=GR SUL.SO-B SS ,]]]]]]]]]::
//
# STOCKHOLM 1.0

#=GS SUL.TOC DE converted from Zweib's SRP dataset 

SUL.TOC         GGGUCGGGUAGGGUGGGGAGUCUCGCCAGCUCCUGUAACCCCGUGGCGUA
#=GR SUL.TOC SS [[[[[[[,,,,((((<<<<<<__AAAAA>>>>>>,,,,<<<<_aaaaa__

SUL.TOC         AUGGGGCACCAGUAACCCUUAUGCCAUGAUACCUACCUCUCUAGAUCCCA
#=GR SUL.TOC SS __>>>>)))),,,,,(((((((((((((((-(-(-(((((((((-(((((

SUL.TOC         GCUGAACGAUGAGCACCGCCCGGUGGGGCGAGACGGACGCGAAUCUCCUC
#=GR SUL.TOC SS (((---------((((((-(((((((((((-((((<<<<<<<<<<<<<<<

SUL.TOC         UCUGGAGGGAGAGGGGAUAUCGCGUCAACCGGAGGAAUCGGCCAGGUCCG
#=GR SUL.TOC SS <<<____>>>>>>>>>>>->>>>>>>,,<<<<<-----<<<-----<<<_

SUL.TOC         GAAGGGAGCAACCGUGUCCGGCCGUCCGCGUUCACCGGUCACCGGUGUGA
#=GR SUL.TOC SS ___>>>----->>>-->>>>>,)))))))-))))))))----))))))--

SUL.TOC         GAAAGGCUGGGGGUAAAUCUAGAGAGGAAAGGAUCAUGGCAUAAGGGGGC
#=GR SUL.TOC SS ----))))))))------)))))))))-)-)-))))))))))))))),,]

SUL.TOC         CGACCCAU
#=GR SUL.TOC SS ]]]]]]::
//
# STOCKHOLM 1.0

#=GS TET.ROS DE converted from Zweib's SRP dataset 

TET.ROS         GCCAGGGUAGCAAUGCCUGUGACCUCGUGUGGCAUAAACAAUGUAGUUAG
#=GR TET.ROS SS (((,<<<<<____>>>>>,,,,,<____>,)))::::::(-(((-(((((

TET.ROS         AAUAGUCAGAGUAUGAGAGUUUGAUGAGACAGUUUGCUAAGAGUGUGCCC
#=GR TET.ROS SS (((((-((((((-((-(-(-(------(((((((-(-(--(((((((-((

TET.ROS         GUUCCAAACAGUGAGUUGCUAUGGUGGAAACCUAGUAAUAGGACUUCACC
#=GR TET.ROS SS -(((((-(((((((((<<<<-<<<<<<<--<<<<____>>>>-->>>>>>

TET.ROS         AGGGCAUUAAAGAGCUGAGGAACCGCCUCAGGCUGGCAACAGAACAGGGA
#=GR TET.ROS SS >->>>><<___>><-<<<<------<<<----<<<____>>>---->>>-

TET.ROS         AAACUUGCCGCUUAUUGUGGUGGAAGGAUAACAUACUCAUUAACUGUCAA
#=GR TET.ROS SS --->>>>->)))))))))--)))))))----)))))))))-)))))))--

TET.ROS         GCUAAUCGGUUCUGCUAUUCUGAUCAGACACU
#=GR TET.ROS SS )-)--)))))))))))))))))))---)))-)
//
# STOCKHOLM 1.0

#=GS THE.ACI DE converted from Zweib's SRP dataset 

THE.ACI         UAUUGCCAGACUUGGCCGGGGGGUUAGGCGUCCCCUGUACCCGAAGUCUA
#=GR THE.ACI SS ::::[[[[[[[,(-(((<<<<<<_AAAAA_>>>>>>,,,<<<<__aaaaa

THE.ACI         GAUGCGGGGGCGACAGCCCGGUGAGACCACCUGGGUUUCUGCCAGGCCCU
#=GR THE.ACI SS ____>>>>)))-),,(((((((--(--(---(((--(((((-((((((((

THE.ACI         GCGGAAUCAAUGAUCUCCUGUCCCUCUGGAUCGGAGGCCCAUGGACACGA
#=GR THE.ACI SS ------((------((((((((((((((((((((((<-<<<<<<-<-<<-

THE.ACI         UCUCAAAGGAGAACGCGCCCAUGGCUUGCCAGGGGAACGCGCCAGGCCCG
#=GR THE.ACI SS <<<<____>>>>->>->->>>>>>->,,<<<<<<-----<<-----<<<_

THE.ACI         GAAGGGAGCAACGACACCCUGGACUCUCGAUGCUGGAGGGGUGCGGGGGU
#=GR THE.ACI SS ___>>>----->>--->>>>>>,))))-)))-)))))))))--))))))-

THE.ACI         GAGAGGAAACAGGGGGUACCUGACAGGACGCCCAGACCGAACCGGGUGUG
#=GR THE.ACI SS --))-------))))---))))-)))))---))))--)--))))))),,]

THE.ACI         UCUGGCUUCUGAUCGGC
#=GR THE.ACI SS ]]]]]]:::::::::::
//
# STOCKHOLM 1.0

#=GS THE.THE DE converted from Zweib's SRP dataset 

THE.THE         AGCCCCCGGUCCAGCGCGGCGGGCCAGGCGUGAACCGGGUCAGGUCCGGA
#=GR THE.THE SS :<<<<<<<<<<<<<<<<<-<<<<<<<<<<<<-----<<<<----<<<___

THE.THE         AGGAAGCAGCCCUAAGCGCCUCGGUCCGGGCGCCGCUGGGAAGCCGGGGG
#=GR THE.THE SS _>>>---->>>>--->>>>>>->>>>>>-->>>->>>>>--->>>>>>>>

THE.THE         CGCUU
#=GR THE.THE SS >::::
//
# STOCKHOLM 1.0

#=GS TRE.PAL DE converted from Zweib's SRP dataset 

TRE.PAL         CCGGGGCCGCCCACGAAAUAUCCCCCAAACCCCGCUAGGUCCGGAAGGAA
#=GR TRE.PAL SS :::<<<-<<<---<<<<-<-<<<<<<-----<<<-----<<<____>>>-

TRE.PAL         GCAACGGUAGGGGGACGCUUCGGUGCGCGAUCCGCCCCGG
#=GR TRE.PAL SS ---->>>-->>>>>>->->>>>---->>>->>>:::::::
//
# STOCKHOLM 1.0

#=GS TRY.BR-A DE converted from Zweib's SRP dataset 

TRY.BR-A         AGCCGGAGCGCAUUGCUCUGUAACCUUCGGGGGCUGAUCCCGCUUAGCGG
#=GR TRY.BR-A SS (((,<<<<<<___>>>>>>,,,,<<<___>>>)))::::((((((-((((

TRY.BR-A         GGACGUCUUGGACAAGCGGGGGUUCUGUUGCGUUGACUUGGUGUUCUGCU
#=GR TRY.BR-A SS -((((-(((((----(((-((((((((-(((-((--(((((((((((---

TRY.BR-A         UGGUUGCGUGUCGGUGUUGAGGUCGCCACUGUAGAGAGGCGUUCUCGCGC
#=GR TRY.BR-A SS --(--((((((<<<<<<-<<<<-<<<<-<<____>>->>>>->>>>>>>>

TRY.BR-A         CGUUAAAGUGGGGGGAACGGGUCAGGCCGGUGACGGAGCAGCCCACCUUG
#=GR TRY.BR-A SS >><___><<-<<<<----<<<<----<<<____>>>---->>>>->>>>>

TRY.BR-A         CGCACGUUCCCGUUCGAGAAGCACACCGAGGAGCAUCUCAGGACUUUGCG
#=GR TRY.BR-A SS >)))))-)--)-----))))---))))))))))))---))))))-))-))

TRY.BR-A         CCCCAAGUGUCGUCGCGAGGCGG
#=GR TRY.BR-A SS )-)))))))))-))))-))))))
//
# STOCKHOLM 1.0

#=GS URE.URE DE converted from Zweib's SRP dataset 

URE.URE         UUAUAAUAUAUAUGUCAUUACAAUAUUAAGUAGCGAACCUUGUCAGGCCA
#=GR URE.URE SS :::::::<<<<<<<<<<<<<<<<<<--<<<<-<<-----<<<<----<<<

URE.URE         GAGAUGGAGCAGCAAUAGCAAUAUCUUUUUAUGUGUGAUGACAUAUAUUA
#=GR URE.URE SS ____>>>---->>>>-->>->>--->>-->>>->>>>>>>>>>>>>>>::

URE.URE         A
#=GR URE.URE SS :
//
# STOCKHOLM 1.0

#=GS VIB.CHO DE converted from Zweib's SRP dataset 

VIB.CHO         GGGGGCCCUGGUCCUCCCGCAACACUAGUUCGUGAACCUGGUCAGAUCCG
#=GR VIB.CHO SS <<<<<<<<<<<<<-<<<<<<<<<<<--<<<<<<-----<<<<----<<<_

VIB.CHO         GAAGGAAGCAGCCACAGCGGAUGAUGUGUGUGCCGGGAUGUGGCUGGGGU
#=GR VIB.CHO SS ___>>>---->>>>-->>>>>>--->>>>->>>->>>>--->>>>>>>>>

VIB.CHO         CUCC
#=GR VIB.CHO SS >>>>
//
# STOCKHOLM 1.0

#=GS XAN.AXO DE converted from Zweib's SRP dataset 

XAN.AXO         GGUGGCCCCGUCGGUCCCUCGCGACGCUAGAUCGAAAAUCCCGCCAGGGC
#=GR XAN.AXO SS :::::<<<<<<<<<<-<<<<<<<-<<<--<<<<<<-----<<<-----<<

XAN.AXO         CGGAAGGCAGCAACGGUAUCGAUUGAUGCGGGCGCCGAGGUCAACCGGCG
#=GR XAN.AXO SS <____>>>----->>>-->>>>>>--->>>-->>>->>>>--->>>>>>>

XAN.AXO         GGG
#=GR XAN.AXO SS >>>
//
# STOCKHOLM 1.0

#=GS YAR.LI-A DE converted from Zweib's SRP dataset 

YAR.LI-A         CUUAGCUGUAAUGGCAUUUUGUCGGAGUGGUAAAUCGUCUUCUUGUUGUG
#=GR YAR.LI-A SS ::<--<______>>::::::((((-(((-((((((-(((((((----(((

YAR.LI-A         CGUUCGAGUCUUGGGCUCUGCACUUGGCCAUUUGGUUGUCCUUUCCGAAU
#=GR YAR.LI-A SS ((---(((((---((((((((((-(-(((((<<<<<<<<-<<>->>>---

YAR.LI-A         UCUGCGGUUGAUGGGCGUCUCGGUCUGAGUAAUCGGCUUUGAGAUUUCCG
#=GR YAR.LI-A SS >>>>>>,,,,<<<<<-<<<<<<<-<<<<____>>>>->->>>>>>->>>>

YAR.LI-A         UUCUAAGAUUAACUGGGAAACUUCAGUGGAGCAAUCCAGCAGAGAUCCAG
#=GR YAR.LI-A SS ><<___>>,<<<<<<-----<<<----<<<____>>>---->>>--->>>

YAR.LI-A         UUGCCGUGGGUAUGGCGGUGGGAUCGCAACCAAGUGGUAUAUGUUAUGGA
#=GR YAR.LI-A SS >>>,))))))-----)))-)))---))))))))))))))--------)))

YAR.LI-A         AGAUAUUUACGAUCACGAUU
#=GR YAR.LI-A SS ))))))))))-)))-)))):
//
# STOCKHOLM 1.0

#=GS ZYM.MOB DE converted from Zweib's SRP dataset 

ZYM.MOB         GUCGGGCGGACGGUGCUGUCGCCAACCCGGUCAGGUCCGGAAGGAAGCAG
#=GR ZYM.MOB SS <<<<<<<<<-<<<<<---<<<------<<<<----<<<____>>>---->

ZYM.MOB         CCGUAACGAAUUUUUAUCGGGUCGUUCCGGC
#=GR ZYM.MOB SS >>>--->>>----->>>>->->>>>>>->>>
//
# STOCKHOLM 1.0

#=GS Acid.ferr.-1 DE converted from Zweib's tmRNA dataset 

Acid.ferr.-1         GGGGGCGACCGGCUUCGACGCAGGUCGCGAAGCCUUCGGUGCAUGCAGAG
#=GR Acid.ferr.-1 SS {{{{{{{,,,,,,,,,,,[[[[[--[-----[[[-[[[[-[[[[[[AAAA

Acid.ferr.-1         CUGCGGUUCGCUCUUAAAACUGGUCGCAGAUUCAUAAUUGCCAACGACAG
#=GR Acid.ferr.-1 SS A,<<<<<<_aaaaa_______>>>>>>,,,,,,,,,,,,,,,,,,,,,,,

Acid.ferr.-1         CAAUUACGCUCUCGCUGCUUAAGCAGUGAGCCCUCUGCCCGGAUUUGUCU
#=GR Acid.ferr.-1 SS ,,,,,,,,,,<<<<<<<______>>>>>>>(((((((-(<<<<<<__BBB

Acid.ferr.-1         GUGGAUCCGGAGCCGAAAGGCGCGCGGAGGGUCAUGAAACACGGAAUCGU
#=GR Acid.ferr.-1 SS BBB>>>>>>,,<<<____>>>)--))))))),,,,,,,,bbbbbb,,,<<

Acid.ferr.-1         GCGCAUUCUAGUCUGUGGGAUGCGCGCUAAAUUAAAGCAGAAUCGCCAUG
#=GR Acid.ferr.-1 SS <<<<<<<<<<_CCCC>>>>>>>>>>>>,,,,,,,,,,cccc,,,<<<-<<

Acid.ferr.-1         UCGUCAUCCUGUCUGUCGGAGGGCGGUGCGGUUAAAGCCAAAAGACAAAC
#=GR Acid.ferr.-1 SS <<<<--<<<_DD_DDDD>>>-->>>>>>->>>,,,,,,,,,,,dddd,dd

Acid.ferr.-1         UACGCAUGUAGAUCCGGUGGUCUAGGUACUGCGGACGCGGGUUCAAUUCC
#=GR Acid.ferr.-1 SS ,,,]]]]]]----]]]]-]]]----]--]]]]],,,<<<<<_______>>

Acid.ferr.-1         CGCCGCCUCCACCA
#=GR Acid.ferr.-1 SS >>>}}}}}}}::::
//
# STOCKHOLM 1.0

#=GS Acin.ADP1 DE converted from Zweib's tmRNA dataset 

Acin.ADP1         GGGGAUGUUAUUGGCUUCGACGCUGGUGAUGAAGCUCAUAGAUGCAUGCC
#=GR Acin.ADP1 SS [[[[[[[,,,,,,,,,,,,,((((((((------(((---(((((((((<

Acin.ADP1         GAGAGCGCAUUUUCUCUCGUAAAUAAAAUUUGCAUUUUAAUAGUCGCAAA
#=GR Acin.ADP1 SS <<<<__AAA__AA_>>>>>,,,,,,,aa,,aaa,,,,,,,,,,,,,,,,,

Acin.ADP1         CGACGAAACUUACGCUCUAGCUGCCUAAGGGCAGUUUGUCCGCUUCCUAG
#=GR Acin.ADP1 SS ,,,,,,,,,,,<<<--<<-<<<_______>>>>>-->>>,<<<<-<-<-<

Acin.ADP1         AAUACUUGUGGUUUAGGAACCCGACCGUAGCGCACGCACACAAGUCCGUA
#=GR Acin.ADP1 SS --<-<<<<__BB_>>>>->-->->-->->>>>,bb,,,,,,<<<<<<<--

Acin.ADP1         UAGAGUCAAGCCUCGGGGCUUUAUACCAAACUUAGAGGAUCGCAUCUUGU
#=GR Acin.ADP1 SS <____CC_C>-->->>>->>>,,,,,,,,,,,c,cc,,,,,<<<<<<-<<

Acin.ADP1         ACCCUGUUCGUCGGGUCACUGGGUGUUAAAACAAUAGACGAUAUCUAAGC
#=GR Acin.ADP1 SS -<<<_D_D_DDD>>>-->>->>>>>>,,,,,,,,,,ddd,,,d,d,,,))

Acin.ADP1         AUGUAGUAUUCUCGAGUGUAGUGCUGGCGGACGCGGGUUCAACUCCCGCC
#=GR Acin.ADP1 SS ))))---)))---)))-----)))))))),,,<<<<<_______>>>>>]

Acin.ADP1         AUCUCCACCA
#=GR Acin.ADP1 SS ]]]]]]::::
//
# STOCKHOLM 1.0

#=GS Acti.acti DE converted from Zweib's tmRNA dataset 

Acti.acti         GGGGCUGAUUCUGGAUUCGACGGGAUUAGCGAAGCCCGAAGUGCACGUCG
#=GR Acti.acti SS [[[[[[[,,,,,,,,,,,,,(((((((------(((---(((((((((<<

Acti.acti         AGGUGCGGUAGGCCUCGUAAAUAAACCGCAAAAAAAUAGUCGCAAACGAC
#=GR Acti.acti SS <<<_AAAAA___>>>>>,,,,,,,aaaaa,,,,,,,,,,,,,,,,,,,,,

Acti.acti         GAACAAUACGCUUUAGCAGCUUAAUAACCUGCCUUUAGCCUUCGCUCCCC
#=GR Acti.acti SS ,,,,,,,,,<<<--<<<<<_________>>>>->-->>><<<<<<<<<<<

Acti.acti         AGCUUCCGCUCGUAAGACGGGGAUAAAGCGGAGUCAAACCAAAACGAGAU
#=GR Acti.acti SS --<<<___BBBBB>>>-->>>>---->>>>>>>,,,,,,,,,,bbbbb,,

Acti.acti         CGUGUGGAAGCCACCGUUUGAGGAUCGAAGCAUUAAAUUAAAUCAAAGUA
#=GR Acti.acti SS ,<<<<---<-<<____CCCCC>>->---->>>>,,,,,,,,,ccccc,,,

Acti.acti         GCUUAAUUGUCGCGUGUCCGUCAGCAGGAUUAAGUGAAUUUAAAGACCGG
#=GR Acti.acti SS <<<<<<<<-<-<<__DDDDDDD_>>>->>>>>>>>,,,,,,,,,ddd,dd

Acti.acti         ACUAAACGUGUAGUGCUAACGGCAGAGGAAUUUCGGACGGGGGUUCAACU
#=GR Acti.acti SS dd,,,))))))---)))---)))-----))))))),,,<<<<<_______

Acti.acti         CCCCCCAGCUCCACCA
#=GR Acti.acti SS >>>>>]]]]]]]::::
//
# STOCKHOLM 1.0

#=GS Agro.tume DE converted from Zweib's tmRNA dataset 

Agro.tume         GGGGGCGAAAUAGGAUCGACAAGGGCGUAAAGAUCGAACUUUUGCUCGGC
#=GR Agro.tume SS [[[[[[[,,,,,,,,,,,,((((((-------((((-(((-(((((,AAA

Agro.tume         AUGAUACCGCCGUUAUCGGGUCACAAGUGUAGUUGCAAAUGACAACAACG
#=GR Agro.tume SS ,,<<<-<<<__aaa__>>>>>>,,,,,,,,,,,,,,,,,,,,,,,,,,,,

Agro.tume         CUAAGGAAUACGCUCUCGCUGCCUAAUGGCGGUGCGGGAAUUCCGCUCUA
#=GR Agro.tume SS ,,,,,,,,<-<--<-<<<<<<_____>>>>>>->-->>,,,,,,,,,BBB

Agro.tume         AGUCCUUACGGUUAGCCCCGUAAGGCGGGGUUCGGAGGUACCUGGCAACA
#=GR Agro.tume SS B,,,,<<<<<<bbbb__>>>>>>,<<-<<<<__CCCCCC>>>>->>,,,,

Agro.tume         GAAACCUCCACCUGCCGGGGCAACCCGGCUAUGGCGAUAAACGGUCGGUG
#=GR Agro.tume SS ,,,cccccc,,,D<<<<<<__d_>>>>>>,,,)))))-----)))))))-

Agro.tume         UAAUAAACCUAUUGGACCCGGGGGCGGUACCCGGCGCCUCCACCA
#=GR Agro.tume SS -------)))-))),,,<<<<<_______>>>>>]]]]]]]::::
//
# STOCKHOLM 1.0

#=GS Alca.eutr DE converted from Zweib's tmRNA dataset 

Alca.eutr         UGGGCCGACCUGGUUUCGACGUGGUUACAAAGCAGUGAGGCAUACCGAGG
#=GR Alca.eutr SS :{{{{{{,,,,,,,,,,,,[[[[[[[-----[[[[-[[[[[[[[[<<<<<

Alca.eutr         ACCCGUCACCUCGUUAAUCAAUGGAAUGCAAUAACUGCUAACGACGAACG
#=GR Alca.eutr SS __AAAA__>>>>>,,,,,,,aaaa,,,,,,,,,,,,,,,,,,,,,,,,,,

Alca.eutr         UUACGCACUCGCUUAAUUGCGGCCGUCCUCGCACUGGCUCGCUGACGGGC
#=GR Alca.eutr SS ,,,,<<--<<<________>>>-->>((((((,<<<<<<__BBBBBB>>>

Alca.eutr         UAGGGUCGCAAGACCACGCGAGGUAUUUACGUCAGAUAAGCUCCGGAAGG
#=GR Alca.eutr SS >>><<<<____>>>>,,)))))),,,,,,bbbbbb,,,,<<<<<<<____

Alca.eutr         GUCACGAAGCCGGGGACGAAAACCUAGUGACUCGCCGUCGUAGAGCGUGU
#=GR Alca.eutr SS CCCCC____>>>>>>->,,,,,,,,,ccccc,,<<<<-<<<<---<<_DD

Alca.eutr         UCGUCCGAUGCGCCGGUUAAAUCAAAUGACAGAACUAAGUAUGUAGAACU
#=GR Alca.eutr SS DDDDD>>->>>>->>>>,,,,,,,,,,ddd,dddd,,,]]]]]]----]]

Alca.eutr         CUCUGUGGAGGGCUUACGGACGCGGGUUCGAUUCCCGCCGGCUCCACCA
#=GR Alca.eutr SS ]-]]]]----]]-]]]]],,,<<<<<_______>>>>>}}}}}}:::::
//
# STOCKHOLM 1.0

#=GS Anab.spec DE converted from Zweib's tmRNA dataset 

Anab.spec         GGGUCCGUCGGUUUCGACAGGUUGGCGAACGCUACUCUGUGAUUCAGGUC
#=GR Anab.spec SS [[[[[-[,,,,,,,,,,((((((((-----(((-((((((----(((((A

Anab.spec         GAGAGUGAGUCUCCUCUGCAAAUCAAGGCUCAAAACAAAAGUAAAUGCGA
#=GR Anab.spec SS ,AAA,<<<<<<<__aaaa_______>>>>>>>,,,,,,,,,,,,,,,,,,

Anab.spec         AUAACAUCGUUAAAUUUGCUCGUAAGGACGCUCUAGUAGCUGCCUAAAUA
#=GR Anab.spec SS ,,,,,,,,,,,,,,,,,,,,,,,,,,,,,,<<--<<-<<<<<______>>

Anab.spec         GCCUCUUUCAGGUUCGAGCGUCUUCGGUUUGACUCCGUUAAGGACUGAAG
#=GR Anab.spec SS >>->->>-->>,,,,,,,,<<<<<<<<<<<___BBBBBB__>>>>>>>>>

Anab.spec         ACCAACCCCCAACGGAUGCUCUAGCAAUGUUCUCUGGUUGGCUUGCUAGC
#=GR Anab.spec SS >>,,,,,,,,bbbbbb,,,,<<<<<<<-<<<CCCCCCCC>>>>>>>>>>,

Anab.spec         UAAGAUUUAAUCAGAGCAUCCUACGUUCGGGAUAAUGAACGAUUCCCGCC
#=GR Anab.spec SS ,,,,,,,,cccccccc,<<<<<_DDDDD>>>>>,,,dddddEEEE,,<<<

Anab.spec         UUGAGGGUCAGAAAGGCUAAACCUGUGAAUGAGCGGGGGGUCAAUACCCA
#=GR Anab.spec SS <<__eeee____>>>>>,,,)))))-------)))))))))------)))

Anab.spec         AUUUGGACAGCAGUUCGACUCUGCUCGAUCCACCA
#=GR Anab.spec SS ))))),,,<<<<<_______>>>>>]]]]]]::::
//
# STOCKHOLM 1.0

#=GS Aqui.aeol DE converted from Zweib's tmRNA dataset 

Aqui.aeol         GGGGGCGGAAAGGAUUCGACGGGGACAGGCGGUCCCCGAGGAGCAGGCCG
#=GR Aqui.aeol SS [[[[[[[,,,,,,,,,,,,(((((((-----((((--((((-((((((AA

Aqui.aeol         GGUGGCUCCCGUAACAGCCGCUAAAACAGCUCCCGAAGCUGAACUCGCUC
#=GR Aqui.aeol SS AA<<<<<aaaa____>>>>>,,,,,,,,,,,,,,,,,,,,,,,,,,,,,,

Aqui.aeol         UCGCUGCCUAAUUAAACGGCAGCGCGUCCCCGGUAGGUUUGCGGGUGGCC
#=GR Aqui.aeol SS ,<<<<<_____________>>>>><<<<<<<<<<<<<<<_BBBBBB>>>>

Aqui.aeol         UACCGGAGGGCGUCAGAGACACCCGCUCGGGCUACUCGGUCGCACGGGGC
#=GR Aqui.aeol SS >>>>>>->>>>>,,,,,,,,bbbbbb,,,<<<<<<<<<<<_CCCCCCC>>

Aqui.aeol         UGAGUAGCUGACACCUAACCCGUGCUACCCUCGGGGAGCUUGCCCGUGGG
#=GR Aqui.aeol SS >>>>>>>>>,,,,,,,,,ccccccc<-<<<<<<<<--<<<_DDDDDDD>>

Aqui.aeol         CGACCCGAGGGGAAAUCCUGAACACGGGCUAAGCCUGUAGAGCCUCGGAU
#=GR Aqui.aeol SS >-->>>>>>>>->,,,,,,,,,ddddddd,,,))))))----))))))))

Aqui.aeol         GUGGCCGCCGUCCUCGGACGCGGGUUCGAUUCCCGCCGCCUCCACCA
#=GR Aqui.aeol SS ---------))))))),,,<<<<<_______>>>>>]]]]]]]::::
//
# STOCKHOLM 1.0

#=GS Azot.vine DE converted from Zweib's tmRNA dataset 

Azot.vine         GGGGCCGAUUAGGAUUCGACGCCGGUAACGAAACUUGAGGGGCAUGCCGA
#=GR Azot.vine SS [[[[[[[,,,,,,,,,,,,(((((((--------(((-((-((((((AAA

Azot.vine         GUUGGUGGCAGAACUCGUAAAUCCACUGCUACAAACUCAUAGUUGCCAAC
#=GR Azot.vine SS AA,,<<<<<<<_aaaaa________>>>>>>>,,,,,,,,,,,,,,,,,,

Azot.vine         GACGACAACUACGCUCUGGCGGCUUAAUGCCCCAGCAGUCUCCAGGGGAU
#=GR Azot.vine SS ,,,,,,,,,,,,,,,<<<<-<<_______>>>>>><<<<<<<---<<<-<

Azot.vine         GCCUGUAAACCCGAAGAGACUGUCAGAUAGAACAGGAUCGCCGCCAAGUU
#=GR Azot.vine SS _BBBBB_>->>>--->>>>>>>,,,,,,,,,bbbbb,,,<<<<--<-<<<

Azot.vine         CGCUGUAGACGUAACGGCUAAAACUCAUACAGCUCGCCCAAAGCACCCUG
#=GR Azot.vine SS _CCCCCC>>>->-->>>>,,,,,,,,,cccccc,,<<<<<--<<-<<<_D

Azot.vine         CCCGUCGGGCCGCAAUGGGUUAACUCAAUAGACAGGGCUAAGCAUGUAGA
#=GR Azot.vine SS DDDDDD>>>-->>-->>>>>,,,,,,,,,,ddd,dddd,,,))))))---

Azot.vine         ACCGAUAGCGGAGAGCUGGCGGACGGGGGUUCAAAUCCCCCCGGCUCCAC
#=GR Azot.vine SS -))--)))------))))))),,,<<<<<_______>>>>>]]]]]]]::

Azot.vine         CA
#=GR Azot.vine SS ::
//
# STOCKHOLM 1.0

#=GS Baci.anth DE converted from Zweib's tmRNA dataset 

Baci.anth         GGGGACGUUACGGAUUCGACAGGGAUAGUUCGAGCUUAGGUUGCGAGUCG
#=GR Baci.anth SS [[[[[[[,,,,,,,,,,,,((((((((------(((((((((((((((<<

Baci.anth         AGGGGAUCGGCCUCGUUAAAACGUCAAAGCCUAUAAUUGGCAAACAAAAC
#=GR Baci.anth SS <<<AA__AA_>>>>>,,,,,,aaaa,,,,,,,,,,,,,,,,,,,,,,,,,

Baci.anth         AAUCUUUCUUUAGCUGCUUAAUUGCACUAAAGGUUCCUCCCUCCAUCGUC
#=GR Baci.anth SS ,,,,,,,<<<<-<-<<________>>->>>>><<<<<<<<<<<<<<_BBB

Baci.anth         CAUGUGGUAGGGUAAGGGACUCAAACUAAGUGGACUACGCCGGAGUUCGC
#=GR Baci.anth SS BBB>>>>->>>>-->>>>>>,,,,,,,,,bbbbbb,,,,<<---<<<<__

Baci.anth         CGUCUGAGGACAAAGGAAGAGAACAACCAGACUAGCAACUUGGAAGCCUG
#=GR Baci.anth SS _CCCCC_>>>>--->>,,,,,,,,,,,ccccc,,<<-<-<<----<<<_D

Baci.anth         UCGAUAGGCCGAAGAGUUCGCGAAAUGCUAAUAUAUCGACUACACUCGUA
#=GR Baci.anth SS DDDDDD>>>---->>-->->>,,,,,,,,,,,,ddddddd,,,))))))-

Baci.anth         GAAGCUUAAGUGCCGAUAUUUUUGGACGUGGGUUCGACUCCCACCGUCUC
#=GR Baci.anth SS --)))))))))-----)))))))),,,<<<<<_______>>>>>]]]]]]

Baci.anth         CACCA
#=GR Baci.anth SS ]::::
//
# STOCKHOLM 1.0

#=GS Baci.halo DE converted from Zweib's tmRNA dataset 

Baci.halo         GGGGACGUUACGGAUUCGACAGGGAUGGAUCGAGCUUAAGUGGCGAGCCG
#=GR Baci.halo SS [[[[[[[,,,,,,,,,,,,((((((((------((((((((-((((((AA

Baci.halo         AGGUGGCGAACUCGUUAAAACGCCAUCGCCAAUAACUGGCAAAGAAAACA
#=GR Baci.halo SS AA,<<<<<__aaaa______>>>>>,,,,,,,,,,,,,,,,,,,,,,,,,

Baci.halo         ACAACUUCGCAUUAGCUGCCUAAGCUAGCAAAUGCGGUUCCGCCCUCCAU
#=GR Baci.halo SS ,,,,,,<<<<<<<-<<<<_______>>>>->>>>>>>,<<<<-<-<<<<<

Baci.halo         CGCCCAUGUGGUAGGUGUCGGGACUCACUUUUAGUGGGCUACGCCUCUCA
#=GR Baci.halo SS _BBBBBB>>>>->--->->>>>,,,,,,,,,,,bbbbbb,,,,<<<-<-<

Baci.halo         CCCUCCGUCUGUGGGUGAAGGAAGAGAUUUAUCAGACUAGCCUUACGGAA
#=GR Baci.halo SS <<<___CCCCC_>>>>>->>>,,,,,,,,,,,ccccc,,<<<-<<<----

Baci.halo         GCCUGUCGCUGGGCUGAAGUAACGGCGAAAUGCGAAUACAGUGACUACGC
#=GR Baci.halo SS <<<_DDDDDDD>>>---->>->->>>,,,,,,,,,,,,ddddddd,,,))

Baci.halo         UCGUAGAAGCUUAAGUACUCGUUAUUUCUGGACGUGGGUUCGAUUCCCAC
#=GR Baci.halo SS ))))----))))))))------)))))))),,,<<<<<_______>>>>>

Baci.halo         CGUCUCCACCA
#=GR Baci.halo SS ]]]]]]]::::
//
# STOCKHOLM 1.0

#=GS Baci.stea DE converted from Zweib's tmRNA dataset 

Baci.stea         GGGGACGAUCCGGAUUCGACAGGGGUAGGUCGAGCUUAAGCGGCGAGCCG
#=GR Baci.stea SS [[[[[[[,,,,,,,,,,,,((((((((------(((((((((((((((<<

Baci.stea         AGGGGGACGUCCUCGUAAAAACGUCACCUAAAGAUAACUGGCAAACAAAA
#=GR Baci.stea SS <<<__AAAA_>>>>>,,,,,,aaaa,,,,,,,,,,,,,,,,,,,,,,,,,

Baci.stea         CUACGCUUUAGCUGCCUAAUUGCUGCAGCUAGCUCCUCCCGCCAUCGCCC
#=GR Baci.stea SS ,,,,<--<<<<<<<___________>>>>>>>-->,,<<<-<-<----<_

Baci.stea         GCGUGGCGUUCGAGGGGCUCAUAUGAAGCGGGCUACGCCCAAAUCCGCCG
#=GR Baci.stea SS BB_BB__>->->->>>,,,,,,,,,,,,bb,bb,,,,<<<--<<<<___C

Baci.stea         CCUGAGGAUGAGGGAAGAGAUGAACCAGGCUAGCCGCCGGGAGGCCUGUC
#=GR Baci.stea SS CCCC_>>>>-->>>,,,,,,,,,,,ccccc,,<<<<--<----<<<_DDD

Baci.stea         GGUAGGCGGAACGGACGGCGAAGCGAAAUAUACCGACUACGCUCGUAGAU
#=GR Baci.stea SS DDDD>>>---->--->>>>,,,,,,,,,,,ddddddd,,,))))))---)

Baci.stea         GCUUAAGUGGCGAUGCCUCUGGACGUGGGUUCGACUCCCACCGUCUCCAC
#=GR Baci.stea SS ))))))))-----)))))))),,,<<<<<_______>>>>>]]]]]]]::

Baci.stea         CA
#=GR Baci.stea SS ::
//
# STOCKHOLM 1.0

#=GS Baci.subt DE converted from Zweib's tmRNA dataset 

Baci.subt         GGGGACGUUACGGAUUCGACAGGGAUGGAUCGAGCUUGAGCUGCGAGCCG
#=GR Baci.subt SS [[[[[[[,,,,,,,,,,,,((((((((------((((((((--(((((<<

Baci.subt         AGAGGCGAUCUCGUAAACACGCACUUAAAUAUAACUGGCAAAACUAACAG
#=GR Baci.subt SS <<<_AAA_>>>>>,,,,,,aaa,,,,,,,,,,,,,,,,,,,,,,,,,,,,

Baci.subt         UUUUAACCAAAACGUAGCAUUAGCUGCCUAAUAAGCGCAGCGAGACUCUU
#=GR Baci.subt SS ,,,,,,,,,,,,,,,,,,,<<-<<<<___________>>>>->>,<<<<<

Baci.subt         CCUGACAUUGCCUAUGUGUCUGUGAAGAGCACAUCCAAGUAGGCUACGCU
#=GR Baci.subt SS <--<<<<<_BBBBBB>>>>>--->>>>>>,,,,,,,,,bbbbbb,,,,<<

Baci.subt         UGCGUUCCCGUCUGAGAACGUAAGAAGAGAUGAACAGACUAGCUCUCGGA
#=GR Baci.subt SS <<<<<<<__CCCCC_>>>>>>>>>,,,,,,,,,,ccccc,,<<<<-<---

Baci.subt         AGGCCCGCCCGCAGGCAAGAAGAUGAGUGAAACCAUAAAUAUGCAGGCUA
#=GR Baci.subt SS --<<<_DDD_DDD>>>----->-->>>>,,,,,,,,,,,,,ddd,ddd,,

Baci.subt         CGCUCGAGACGCUUAAGUUAAUCGAUGUUUCUGGACGUGGGUUCGACUCC
#=GR Baci.subt SS ,)))))----))))))))-------)))))))),,,<<<<<_______>>

Baci.subt         CACCGUCUCCACCA
#=GR Baci.subt SS >>>]]]]]]]::::
//
# STOCKHOLM 1.0

#=GS Bact.fors DE converted from Zweib's tmRNA dataset 

Bact.fors         GGGGCUGACCGGUUUUGACAGCGGGCAGAAGUGGUUUGUAAGCAUGCAGU
#=GR Bact.fors SS [[[[[[[,,,,,,,,,,,(((((((------((((((((--((((((AAA

Bact.fors         GCGUCGUUGGCCGGCACUUUAAUCUCGGUUGAUCCAAUUUUAACUGGCGA
#=GR Bact.fors SS AA,,,<<<<<<<_aaaaa________>>>>>>>,,,,,,,,,,,,,,,,,

Bact.fors         AAAUAACUACGCUCUCGCUGCUUAAUCGAAGCACAGUAGAUUGAAGCUUA
#=GR Bact.fors SS ,,,,,,,,,<<-<<<-<<<<_____________>>>>>>>->>,,,,,,,

Bact.fors         AUCCUUACACAAGGUGUUUGGACGAGACAUCACCCGGAAGCCGUGGCUUC
#=GR Bact.fors SS ,,,,,,,,,,,,,,,,,,,,,,,,,,,<--<<<<<<<<-<<<____BBBB

Bact.fors         GAGGCAAUCCGAACCGGUGGUGCAGAAAUGUCGGAGAUAGCUUGACGGAU
#=GR Bact.fors SS BB>>>-->>>>------->>>>-->,,,,,bbbbbb,,,<<<<<-<<-<<

Bact.fors         GUCCCGUACGGCAAGUGAAAAUUCAGGGAAUAAGGUUGCGGUGGGUGGCU
#=GR Bact.fors SS _CCCC>>->>->>>>>,,,,,,,,,cccc,,,,,<<<<<<<<----<<DD

Bact.fors         UCGGUCUUGCCGCAGCACGAAAAUGAAGGCGAAGAUAAGCAUGUAGAAAG
#=GR Bact.fors SS DDD_D>>->>>>>>>>,,,,,,,,,,,d,ddddd,,,,))))))-----)

Bact.fors         CAAAUUAGUUCCUCGUUUGGACGAGAGUUCGAAUCUCUCCAGCUCCACCA
#=GR Bact.fors SS )))))))----)))))-)),,,<<<<<_______>>>>>]]]]]]]::::
//
# STOCKHOLM 1.0

#=GS Bact.frag DE converted from Zweib's tmRNA dataset 

Bact.frag         GGGGUUGACUGGUUUUGACAGCGGGCAGAAAUGGUGGGUAAGCAUGCAGU
#=GR Bact.frag SS [[[[[[[,,,,,,,,,,,(((((((-----((-((((((--((((((AAA

Bact.frag         GCGUCGGUGAUUUGCACUUUAAUCUCAGUUAUCAAAAUUUUAUCUGGCGA
#=GR Bact.frag SS AA,,,<<<<<<<_aaaaa________>>>>>>>,,,,,,,,,,,,,,,,,

Bact.frag         AACUAAUUACGCUCUUGCUGCUUAAUCGAAUCAUAGUAGAUUAGCUUAAU
#=GR Bact.frag SS ,,,,,,,,,,<-<<<-<<<<_____________>>>>>>>->,,,,,,,,

Bact.frag         CCAGGCACCAGGUGCCAGGACGAGACAUCACUCGGAAGCUGUUGCUCCGA
#=GR Bact.frag SS ,,,,,,,,,,,,,,,,,,,,,,,,,<--<<<<<<<<<<<<____BBBBBB

Bact.frag         AGCAUUCCGGUUCAGUGGUGCAGUUACAUCGGGGAUAGUCAGAAGUGGCC
#=GR Bact.frag SS >>>->>>>>------->>>>-->,,,,,bbbbbb,,,<<<<<<<<<__CC

Bact.frag         UUGCGCUUCUGAUGAAACUUUAAAGGAUAAGGCAGGAAUUGAUGGCUUUG
#=GR Bact.frag SS CC__>>>>>>>>>,,,,,,,,,cccc,,,,,<<<<<<-<----<<DDDDD

Bact.frag         GUUCUGCUCCUGCACGAAAAACUUAGGCAAAGAUAAGCAUGUAGAAAGCU
#=GR Bact.frag SS _D>>->->>>>>>,,,,,,,,,,,,d,ddddd,,,,))))))-----)))

Bact.frag         UAUGAUUUCCUCGUUUGGACGAGGGUUCGAAUCCCUCCAGCUCCACCA
#=GR Bact.frag SS )))-))---)))))-)),,,<<<<<_______>>>>>]]]]]]]::::
//
# STOCKHOLM 1.0

#=GS Borr.burg DE converted from Zweib's tmRNA dataset 

Borr.burg         GGGGAUGUUUUGGAUUUGACUGAAAAUGUUAAUAUUGUAAGUUGCAGGCA
#=GR Borr.burg SS [[[[[[[,,,,,,,,,,,,((((((((-----((((((((((-((((((<

Borr.burg         GAGGGAAUCUCUUAAAACUUCUAAAAUAAAUGCAAAAAAUAAUAACUUUA
#=GR Borr.burg SS <<<<AAA>>>>>,,,,,,aaa,,,,,,,,,,,,,,,,,,,,,,,,,,,,,

Borr.burg         CAAGCUCAAAUCUUGUAAUGGCUGCUUAAGUUAGCAGAGGGUUUUGUUGA
#=GR Borr.burg SS ,,,,,,,,,,,,,,,,,,,,<<<<_______>>>><<<<<<<---<-<<<

Borr.burg         AUUUGGCUUUGAGGUUCACUUAUACUCUUUUCGACAUCAAAGCUUGCUUA
#=GR Borr.burg SS <<<<_BBBBBB>>>>>>>->--->>>>>>>,,,,,,,bbbbbb,,,<<<<

Borr.burg         AAAAUGUUUUCAAGUUGAUUUUUAGGGACUUUUAUACUUGAGAGCAAUUU
#=GR Borr.burg SS <<<--<<<_CCCCCC_>>>>>>>>>>,,,,,,,,,cccccc,,<<<<<-<

Borr.burg         GGUGGUUUGCUAGUAUUUCCAAACCAUAUUGCUUAAUAAAAUACUAGAUA
#=GR Borr.burg SS <<<<<____DDDDDDD_>>--->>>>->>>>>,,,,,,,,ddddddd,,,

Borr.burg         AGCUUGUAGAAGCUUAUAGUAUUAUUUUUAGGACGCGGGUUCAAUUCCCG
#=GR Borr.burg SS ,))))))----))))))))))--)))))))),,,<<<<<_______>>>>

Borr.burg         CCAUCUCCACCA
#=GR Borr.burg SS >]]]]]]]::::
//
# STOCKHOLM 1.0

#=GS Brad.japo DE converted from Zweib's tmRNA dataset 

Brad.japo         GGGGGCGAAAUAGGAUCGACGAGGGCGUAAAGGGCGUGCUUUUUCCCGGU
#=GR Brad.japo SS [[[[[[[,,,,,,,,,,,,((((((-------((((-(((-(((((,AAA

Brad.japo         AUUGUUCCGCCGUUAUCGGGCUACUGCAAUAGUUGCCAACGACAACUUUG
#=GR Brad.japo SS ,,,<<-<<<__aaa__>>>>>,,,,,,,,,,,,,,,,,,,,,,,,,,,,,

Brad.japo         CUCCGGUUGCUCAGGCUGCGUAACGCAGUUUGAAAGACCAUCUUAAAGUC
#=GR Brad.japo SS ,,,,,,<<--<<<<<<<<_______>>>>>>>>-->>,,,,<<<<<---<

Brad.japo         CUAACGGGUUAAGCUCCGUUAGGCGGGGUUCGGAGGCACCUGGCAACAGA
#=GR Brad.japo SS _BBBBBB>>>>>>,,bbbbbb,<<-<<<<__CCCCCC>>>>->>,,,,,,

Brad.japo         AGCCUCCACUUGCCGGUUCGCCGGCUAUGGAAAUAAACGGUCGUCGUAAU
#=GR Brad.japo SS ,cccccc,,,,<<<<<<__>>>>>>,,,)))))-----)))))))-----

Brad.japo         AAACCAUUCGGACCCGGGGGCGGUACCCGGCGCCUCCACCA
#=GR Brad.japo SS ---))-)))),,,<<<<<_______>>>>>]]]]]]]::::
//
# STOCKHOLM 1.0

#=GS Buch.APS- DE converted from Zweib's tmRNA dataset 

Buch.APS-         GGGGCUGUUUUUGGAUUUGACAAAAUUAUCAACAAAGUAAAGUGCAUGCC
#=GR Buch.APS- SS [[[[[[[,,,,,,,,,,,,,(((((((--------((((((((((((((A

Buch.APS-         GAGGAACGGUUUGCCUCGAUAAAAGCCGUAAAAAAAUAAUUGCAAAUAAU
#=GR Buch.APS- SS AAAA,<<<<<<<_aaaaa____>>>>>>>,,,,,,,,,,,,,,,,,,,,,

Buch.APS-         AAACAAAACUACGCUUUAGCAGCUUAAAAAACUGAAUAAAGCCCUUCCUU
#=GR Buch.APS- SS ,,,,,,,,,,,,<<<<<<-<<<_________>>>-->>>>>><<<<<<<<

Buch.APS-         CUUAUCCUCCUUCUCUUAGGAUGAGAAAACAGGAAGGUCAGAAAAAGAGA
#=GR Buch.APS- SS <<<<<<<<___BBBBBB>>>>>>>>>---->>>>>>>,,,,,,,bbbbbb

Buch.APS-         AAAACGUGGAUAUCAAGCUUGACGAUAACACGAAGUAGUUUUUUCAAGCU
#=GR Buch.APS- SS ,,,,<<<<--<<<<__CCCCCC_>>>>->>>>,,,,,,,,,,,cccccc,

Buch.APS-         AUAUACCUAAUAUGUGUUUUUCCAAAUUAGGUAAUGAAUUCAAUAAAGAA
#=GR Buch.APS- SS ,,,<<<<<<<<-<<_DDDDDDD>>->>>>>>>>,,,,,,,,,,,,,,ddd

Buch.APS-         AAAACUAAGCAUGUAGGGCUUUAUUAGUAGAAAUUUUGGACGCGGGUUCG
#=GR Buch.APS- SS ,dddd,,,))))))---))))))))------))))))),,,<<<<<____

Buch.APS-         AAUCCCGCCAGCUCCACCA
#=GR Buch.APS- SS ___>>>>>]]]]]]]::::
//
# STOCKHOLM 1.0

#=GS Burk.cepa DE converted from Zweib's tmRNA dataset 

Burk.cepa         GGGGGCGACCUGGUUUCGACAGGGGUUGUGAAGCGGCUAGGGCAUGUCGA
#=GR Burk.cepa SS {{{{{{{,,,,,,,,,,,,[[[[[[[------[[[[[[[[-[[[[[[<<<

Burk.cepa         GGACCCGUCACCUCGUUAAUCAAUGGGAAAAUCGUAACUGCAAACGACGA
#=GR Burk.cepa SS <<_AAAAA__>>>>>,,,,,,,aaaaa,,,,,,,,,,,,,,,,,,,,,,,

Burk.cepa         UACGUUCGCACUGGCAGCCUAAGGGCCGCCGUCCUCUGCCUAGUUCACUG
#=GR Burk.cepa SS ,,,,,,,,,,,<<<<-<________>->>>>,((((((,<<<<<<__BBB

Burk.cepa         ACGGGCUAGUGUCGCAAGACCGGUAGCAAUACCGACAGAGGUCAUUUACG
#=GR Burk.cepa SS BBB>>>>>>,,,,,,,,,,,,<<<<____>>>>,,)))))),,,,,,,bb

Burk.cepa         UCAGUUAAGCCCUGUCGGCGUCGCGACGCCAGGGUCGAAAAUCUAGCGAA
#=GR Burk.cepa SS bbbb,,,,<<<<<<-<<___CCCC__>>->>>>>->,,,,,,,,,cccc,

Burk.cepa         UCGCCGUAGUGCAGCGUGUUCGUCCGCGUCGCUGCGGUUAAAUCAAAAGA
#=GR Burk.cepa SS ,,<<<<<<<<<--<<<_DDDDDDD>>>-->>>>>>>>>,,,,,,,,,,dd

Burk.cepa         CUGGACUAAACAUGUAGAACUAGUCGUGGAGCGCUUCUGGACGCGGGUUC
#=GR Burk.cepa SS d,dddd,,,]]]]]]----]]]]]]]]-----]]]]]]],,,<<<<<___

Burk.cepa         GAUUCCCGCCGCCUCCACCA
#=GR Burk.cepa SS ____>>>>>}}}}}}}::::
//
# STOCKHOLM 1.0

#=GS Camp.jeju DE converted from Zweib's tmRNA dataset 

Camp.jeju         GGGAGCGACUUGGCUUCGACAGGAGUAAGUCUGCUUAGAUGGCAUGUCGC
#=GR Camp.jeju SS [[[[[[[,,,,,,,,,,,,((((((((------(((((((-((((((<<<

Camp.jeju         UUUGGGCAAAGCGUAAAAAGCCCAAAUAAAAUUAAACGCAAACAACGUUA
#=GR Camp.jeju SS <<AAAAA_>>>>>,,,,,,aaaaa,,,,,,,,,,,,,,,,,,,,,,,,,,

Camp.jeju         AAUUCGCUCCUGCUUACGCUAAAGCUGCGUAAGUUCAGUUGAGCCUGAAA
#=GR Camp.jeju SS ,,,,,,,,,,,,,,,,,,,<--<<<<<________>>>>>-->,<<<<<<

Camp.jeju         UUUAAGUCAUACUAUCUAGCUUAAUUUUCGGUCAUUUUUGAUAGUGUAGC
#=GR Camp.jeju SS -<<<<<<-<_BBBBBB>->>>>>>->>>>>>,,,,,,,,bbbbbb,,,<<

Camp.jeju         CUUGCGUUUGACAAGCGUUGAGGUGAAAUAAAGUCUUAGCCUUGCUUUUG
#=GR Camp.jeju SS <<<<-<<-<CCC__>->>>>>>>>,,,,,,,,ccc,,,<<<<<<<<<<--

Camp.jeju         AGUUUUGGAAGAUGAGCGAAGUAGGGUGAAGUAGUCAUCUUUGCUAAGCA
#=GR Camp.jeju SS -<<<___D_DDDDD>>>>>>>>>>>>>,,,,,,,,ddd,,dd,d,,,)))

Camp.jeju         UGUAGAGGUCUUUGUGGGAUUAUUUUUGGACAGGGGUUCGAUUCCCCUCG
#=GR Camp.jeju SS )))----)))----))))--)))))))),,,<<<<<_______>>>>>]]

Camp.jeju         CUUCCACCA
#=GR Camp.jeju SS ]]]]]::::
//
# STOCKHOLM 1.0

#=GS Carb.hydr DE converted from Zweib's tmRNA dataset 

Carb.hydr         GGGGGCGUAAAGGGUUCGACGGGGGAGCGAAGGGCCGAAAGUAGCGAGGC
#=GR Carb.hydr SS [[[[[[[,,,,,,,,,,,,(((((--((---(((((--((((--(((((A

Carb.hydr         GAGGACCCCAUCUUACCUCGUUAAAAAUGGUGGGAAAAGAUAACUGCCAA
#=GR Carb.hydr SS AAAA,,<<<<<<___aaaaa________>>>>>>,,,,,,,,,,,,,,,,

Carb.hydr         CGAAAACUACGCUUUAGCUGCUUAAUAACGCAGCUACGUCCUGACGGAAG
#=GR Carb.hydr SS ,,,,,,,,,,<--<<-<<-<________>>>>>->,<<<<<<<<<<<<<<

Carb.hydr         CUUGCCCGGGGCUUCUGUCGGGGCGUGACCGGACCGGGCUGGCUUAUGAA
#=GR Carb.hydr SS <<_BBBBBB>>>>>>>>>>>>>>>>,,,,,,,,bbbbbb,,<<<<<<<<<

Carb.hydr         GGGUGUCCCGGCUCUUCAUAAGCGAGAUUUUACGGGAUAGCCCGAUUGUG
#=GR Carb.hydr SS <<<<CCCCCC>>>>>>>>>>>>>,,,,,,,,,cccccc,,<<<<<<<<-<

Carb.hydr         GCCUGCCGGUAGGCACCAAUCGGGUGAAAGCAAAAAUACCGGCUGCCCUC
#=GR Carb.hydr SS <<<_DDDDDDD>>>->>>>>>>>>,,,,,,,,,,,,ddddddd,,,))))

Carb.hydr         GGAGAAGCUUUCGGUUCUUGUCCUCCGGACGGUGGGUUCGAUUCCCCCCG
#=GR Carb.hydr SS )-----))))--)))))--))-))))),,,,<-<<<_______>>>->]]

Carb.hydr         CCUCCACCA
#=GR Carb.hydr SS ]]]]]::::
//
# STOCKHOLM 1.0

#=GS Caul.cres DE converted from Zweib's tmRNA dataset 

Caul.cres         GGGGCCGAUCAGCAUCGACAGACGUGUAAAGGUGUCUGCUUUCUCUCGGC
#=GR Caul.cres SS [[[[[[[,,,,,,,,,,,(((-(((------((((-(((--(((((,AAA

Caul.cres         UUGGCCCACCGUUUCGGGCCUUUAUCUAAAUGCGAACGAUAACUUCGCUG
#=GR Caul.cres SS ,,<<<<<___aaa__>>>>>,,,,,,,,,,,,,,,,,,,,,,,,,,,,,,

Caul.cres         AAGAGUUCGCCGUCGCUGCGUAAUGCGGUGCAGGUGAAUUCGCCUCUUAA
#=GR Caul.cres SS ,,,,,<<<<<<--<<<<<_______>>>>>-->>>>>>,,,,,,,BB,BB

Caul.cres         GUCCUAGGGGUUCAGAUCCCUAGGCGGGGCCCGGAGGGAGCCUGCCAACA
#=GR Caul.cres SS ,,,,<<<<<<bb_bb_>>>>>>,C,,CCCC,,<<<<<<<cccc__c____

Caul.cres         GAAUCCCUCCACCUGUCCGGCUUCGGCCGAACUAUGGGGAUAAACGCGCA
#=GR Caul.cres SS ___>>>>>>>,,,,<<-<<<<____>>>>->>,,,)))))-----)))-)

Caul.cres         CGUAAUAAGCGGACUGGACCCGGGUGCGAUUCCCGGCGGCUCCACCA
#=GR Caul.cres SS )))-----)))--))),,,<<<<<_______>>>>>]]]]]]]::::
//
# STOCKHOLM 1.0

#=GS Chla.abor DE converted from Zweib's tmRNA dataset 

Chla.abor         GGGGGUGUAUAGGUUUCGACUUAGGAAUGAAGUGUUAAUCGCAUGCGGAG
#=GR Chla.abor SS [[[[[[[,,,,,,,,,,,,(((((-((-----(((((((-((((((AAAA

Chla.abor         GGCGUUGGCUGGCCUCCUAAAAAGCCGACAAAACAAUAAAUGCCGAACCU
#=GR Chla.abor SS A,,<<<<<<<__aaaaa_____>>>>>>>,,,,,,,,,,,,,,,,,,,,,

Chla.abor         AAGGCUAAAUGCGAAAUUAUCAGUUUCUCUGAACUCUCUGAGCAAAGAUU
#=GR Chla.abor SS ,,,,,,,,,,,,,,,,,,,,,,,,,,,,,,,,,,,,,,,,,,,<<<-<-<

Chla.abor         AGCUGCUUAAUUAGCAAAAGUUGUUAUUUAGAUAACCUCUAGAUAACCCG
#=GR Chla.abor SS <<<<______________>>>>>->->>>,,,,,,,,,,,,,,,,,,,<<

Chla.abor         GUCUUCAUGGACUCUACCAGAGGUUUGUGAAGUACCGUCAUCUAUCUGGU
#=GR Chla.abor SS <<-<<<<<<<<<<__BBBBBB>>>>>>>>>->->>>>,,,,,,,bbbbbb

Chla.abor         UGGAAUCUACCUCCUCUAAUUCUCAAGGGGGUUUAUUCGAGAUUAUUGAG
#=GR Chla.abor SS ,,<<<<--<<<<<<<___CCCCCCC>>>>>>>-->>>>,,,,,,,,cccc

Chla.abor         AAUCGUUGGUUUCCAUAGAUGUUCUUAGCUGAGGAAAUGCAACGUUAGAC
#=GR Chla.abor SS ccc<<<<<<<<<<--<<<___DDDDDDD>>>-->>>>>->>>>>,,,,,,

Chla.abor         UACUAGGGACUAAGCAUGUAGAAGUUAGCAGGGAGUUUACUAAGGACGAG
#=GR Chla.abor SS ,,ddddddd,,,,))))))----)))))))------))-))))),,,<<<

Chla.abor         AGUUCGAGUCUCUCCACCUCCACCA
#=GR Chla.abor SS <<_______>>>>>]]]]]]]::::
//
# STOCKHOLM 1.0

#=GS Chlo.tepi DE converted from Zweib's tmRNA dataset 

Chlo.tepi         GGGGAUGACAGGCUAUCGACAGGAUAGGUGUGAGAUGUCGUUGCACUCCG
#=GR Chlo.tepi SS [[[[[[[,,,,,,,,,,,,(((((((-------(((((-(((((((((AA

Chlo.tepi         AGUUUCAGCAUGGACGGACUCGUUAAACAAGUCUAUGUACCAAUAGAUGC
#=GR Chlo.tepi SS AAA,,,,,<<<<<<<__aaaaa________>>>>>>>,,,,,,,,,,,,,

Chlo.tepi         AGACGAUUAUUCGUAUGCAAUGGCUGCCUGAUUAGCACAAGUUAAUUCAG
#=GR Chlo.tepi SS ,,,,,,,,,,,,,,,,<-<<<-<<<______________>>>-->>>>,,

Chlo.tepi         AAGCCAUCGUCCUGCGGUGAAUGCGCUUACUCUGAAGCCGCCGGAUGGCA
#=GR Chlo.tepi SS ,,,,,,,,,,,,,,,,,,,,,<<-<<<<--<-<<<<<<<<__B__>>>>-

Chlo.tepi         UAACCCGCGCUUGAGCCUACGGGUUCGCGCAAGUAAGCUCCGUACAUUCA
#=GR Chlo.tepi SS >--------->>>->----->>>>->>,,,,,,b,,,,<<<<<<<<<<<-

Chlo.tepi         UGCCCGAGGGGGUGUGCGGGUAACCAAUCGGGAUAAGGGGACGAACGCUG
#=GR Chlo.tepi SS <_CCCCC>->>>>>>>>>>>,,,,,,,ccccc,,,,,DD,,DDD,,,,D,

Chlo.tepi         CUGGCGGUGUAAUCGGACCACGAAAAACCAACCACCAGAGAUGAGUGUGG
#=GR Chlo.tepi SS <<<<-<<<d___ddd__dd___________>>>->>>>,,,,))))))--

Chlo.tepi         UAACUGCAUCGAGCAGUGUCCUGGACGCGGGUUCAAGUCCCGCCAUCUCC
#=GR Chlo.tepi SS -)))-)))))------))))))),,,<<<<<_______>>>>>]]]]]]]

Chlo.tepi         ACCA
#=GR Chlo.tepi SS ::::
//
# STOCKHOLM 1.0

#=GS Clos.acet.-1.pa DE converted from Zweib's tmRNA dataset 

Clos.acet.-1.pa         AAUCUGGCGUCGAGAGCGGGGAAACGAGCCUUACAAAGCUUUGAGUAAGG
#=GR Clos.acet.-1.pa SS ::::::::::::::::::::::::<<--<<<<<<__AAAAAA__>>>>>>

Clos.acet.-1.pa         AACGGAAUUUAUGAAGCUACUGAAGUGAAAAGCUUGUUUGUAGGCGUUUC
#=GR Clos.acet.-1.pa SS -->>::::::::aaaaaa::<---<<<<<<-<<<_BBBBBBB>>>->>>>

Clos.acet.-1.pa         AUGGAGGGAAUGUUAAAAUACAAACUGCACUCGGAGAUGCUUAAAUGAAA
#=GR Clos.acet.-1.pa SS >>--->::::::::::::bbbbbbb:::::::::::::::::::::::::

Clos.acet.-1.pa         CCAUUUUCGGACAGGGGUUCGAUUCCCCUCGCCUCCACCA
#=GR Clos.acet.-1.pa SS ::::::::::::<<<<<_______>>>>>:::::::::::
//
# STOCKHOLM 1.0

#=GS Clos.botu DE converted from Zweib's tmRNA dataset 

Clos.botu         GGGGGCGCAAUGGUUUCGACGGGGGCAAAUUGCUCCUGGGAAGCGAGUCG
#=GR Clos.botu SS [[[[[[[,,,,,,,,,,,,((((((((------(((((((-(-(((((AA

Clos.botu         AAGGGAUCCUGUACCUGCGUUAAAAAACUGGGAACUUAAAUAUAAUUGCA
#=GR Clos.botu SS ,AA,,,<<<-<<__aa_aa_______>>->>>,,,,,,,,,,,,,,,,,,

Clos.botu         AACGAUAAUUUUGCAUUAGCUGCCUAAUAGUUGCAGCUCGUCAGCCUAAG
#=GR Clos.botu SS ,,,,,,,,,,,<<-<<-<<<<<___________>>>>>->>>><<<<<<<

Clos.botu         AGUCCCACGACUUAGGGUCUGGCGUCGACAGUGGGGAACCGAGUCUUACA
#=GR Clos.botu SS __BBBBBB__>>>>>------>>,,,,,,,bbbbbb,,<<<--<<<<<<_

Clos.botu         AAGCUUUGAGUAAGGAACGGAAUUAAUGAAGCUACUGAAUCUAGGAGCCU
#=GR Clos.botu SS _CCCCCC__>>>>>>-->>>,,,,,,,cccccc,<<---<<<<<--<<<_

Clos.botu         GUUUAUCGGCGCUUAGAGGAGGGAAUGUAAAAGGAUAAACUGCACUCGGA
#=GR Clos.botu SS DDDDDDD>>>-->>>>>--->>,,,,,,,,,,,ddddddd,,,)))))--

Clos.botu         GAUGCCCAGGGGUUGCUGCUUUCGGACAGGGGUUCGAUUCCCCUCGCCUC
#=GR Clos.botu SS --)-)))))))-----)))))))),,,<<<<<_______>>>>>]]]]]]

Clos.botu         CACCA
#=GR Clos.botu SS ]::::
//
# STOCKHOLM 1.0

#=GS Clos.diff DE converted from Zweib's tmRNA dataset 

Clos.diff         GGGGCGUAAAGGUUUCGACGUGGGUUUGGAACUUGAGGCUGCAUGUCGUG
#=GR Clos.diff SS [[[[[[,,,,,,,,,,,,((((((((-----((((--((-((((((AAAA

Clos.diff         UUACUCUGGGUCACGUAAAAACUGGGGAACUUUAAAAUAAACGCAGACGA
#=GR Clos.diff SS ,,,<<<<<<__aaaa______>>>>>>,,,,,,,,,,,,,,,,,,,,,,,

Clos.diff         UAAUUUCGCGAUAGCAGCCUAGUUGCUGCUCGUCCCUCUUAGUCCUCCUG
#=GR Clos.diff SS ,,,,,,,,,<-<<<<<<_____>>>>>>-><<<<<-<<<<<<<<_BBBBB

Clos.diff         CCGACUAAGACUGGACGUCAUUAUGCAGGGAACUACUUUAGGGGUGUCUC
#=GR Clos.diff SS B_>>>>>>>>-->>>>>,,,,,,,bbbbbb,,<<<<<<<<<<___CCCCC

Clos.diff         GACUUGAAGUAGAUUAAUUGGGACUGGCUAAGCAUAGAGCCUGCCACUUG
#=GR Clos.diff SS __>>>>>>>>>>,,,,,,,ccccc,,,<<--<<<<<<-<<<_DDDDDDD>

Clos.diff         GCGCUAUGUGAGGUGAGAUAUUAGUGAAGUUGGCUAAGCAUGUAGAUGCA
#=GR Clos.diff SS >>->>>>>>-->>,,,,,,,,,,,,,ddd,dddd,,,))))))----))-

Clos.diff         GCAAGGAAAAGAUUUGCGGACAGGGGUUCGACUCCCCUCGUCUCCACCA
#=GR Clos.diff SS -))))-----)))))))),,,<<<<<_______>>>>>]]-]]]]::::
//
# STOCKHOLM 1.0

#=GS Clos.perf DE converted from Zweib's tmRNA dataset 

Clos.perf         GGGGGCGUUUUGGCUUCGACGGGGGUAAGAUGGGUUUGAUAAGCGAGUCG
#=GR Clos.perf SS [[[[[[[,,,,,,,,,,,,((((((((-(-(((----(((--((((((AA

Clos.perf         AGGGAAGCAUGGUGCCUCGAUAAUAAAGUAUGCAUUAAAGAUAAACGCAG
#=GR Clos.perf SS AAA,,,<<<<<-<_aaaaa_______>->>>>>,,,,,,,,,,,,,,,,,

Clos.perf         AAGAUAAUUUUGCAUUAGCAGCUUAAUUUAGCGCUGCUCAUCCUUCCUCA
#=GR Clos.perf SS ,,,,,,,,,,,<-<<-<<<<<____________>>>>>->>>,<<<<<<<

Clos.perf         AUUGCCCACGGUUGAGAGUAAGGGUGUCAUUUAAAAGUGGGGAACCGAGC
#=GR Clos.perf SS <<__BBBBB_>>>>>>----->>>,,,,,,,,,,,,bbbbb,,,<<<--<

Clos.perf         CUAGCAAAGCUUUGAGCUAGGAACGGAAUUUAUGAAGCUUACCAAAGAGG
#=GR Clos.perf SS <<<<<__CCCCCC__>>>>>>-->>>,,,,,,,cccccc<--<<-<<<<-

Clos.perf         AAGUUUGUCUGUGGACGUUCUCUGAGGGAAUUUUAAAACACAAGACUACA
#=GR Clos.perf SS --<<__DDDDDDD_>>->>>>->>-->,,,,,,,,,,,ddd,dddd,,,)

Clos.perf         CUCGUAGAAAGUCUUACUGGUCUGCUUUCGGACACGGGUUCGACACCCGU
#=GR Clos.perf SS )))))-----))))))-)----)))))))),,,<<<<<_______>>>>>

Clos.perf         CGCCUCCACCA
#=GR Clos.perf SS ]]]]]]]::::
//
# STOCKHOLM 1.0

#=GS Clos.ther DE converted from Zweib's tmRNA dataset 

Clos.ther         GGGGGCGUAUUGGUUUCGACGGGAUUGUUGAAGCUUGAGUAGCGGGUAGA
#=GR Clos.ther SS [[[[[[[,,,,,,,,,,,,((((((((-------((((((--(((((AAA

Clos.ther         GGAUUCUCGUUGGCCUCUUUAAAAAACGAGAAACUAAAAUAAACGCUAAC
#=GR Clos.ther SS AA,<<<<<<<___aaaaa_______>>>>>>>,,,,,,,,,,,,,,,,,,

Clos.ther         GAAGAUAAUUACGCUUUAGCUGCUGCCUAAUAUAGGCAGCCCGUCAGUCC
#=GR Clos.ther SS ,,,,,,,,,,,,,,,<<-<<-<<<<___________>>>>-->>->>,,<

Clos.ther         AGGGUUCCUGCGCCUUGGGUAGCUGGCGUCAUUAAGUCAGGCCUUUUGAG
#=GR Clos.ther SS <<<<-------<<<<<<<<____BBBB__>->>>---->>>>->>>>>,,

Clos.ther         UGGGAAGGUUAAACUCUAGAACUGUCACAGUGGUAGCCUUGAGCUGUGAU
#=GR Clos.ther SS ,,,,,,,bbbb,,,,,,,,,,<<<<<<<<<<_CCCCCCCC_>->>>>>>>

Clos.ther         GGAUUUUAAAGGCUACUGAUAUCCAAAGCCUGCCCAUGGGCGUUGGGUUG
#=GR Clos.ther SS >>,,,,,,cccccccc<--<<<<<<----<__DDDDD__>--->>>>>->

Clos.ther         AGGGAAUUUUUAAAACAUGGGCUGCACCCGGAGAAGCUCUUGUGGAUACG
#=GR Clos.ther SS -->,,,,,,,,,,,d,,dddd,,,,)))))-----)))----)))---))

Clos.ther         AUUUCGGACAGGGGUUCGACUCCCCUCGCCUCCACCA
#=GR Clos.ther SS )))))),,,<<<<<_______>>>>>]]]]]]]::::
//
# STOCKHOLM 1.0

#=GS Colw.spec DE converted from Zweib's tmRNA dataset 

Colw.spec         GGGGCGGAUCUAGGAUUCGACAAGAUUCAUGAAACUCAAGGUGCAUGCCC
#=GR Colw.spec SS [[[[[[[,,,,,,,,,,,,,(((((--(-------((--(((((((((AA

Colw.spec         AGGGGCGGUUUGCCUGGUAAAAAGCCGCAAAACUAUAAUUGCUAACGACG
#=GR Colw.spec SS AAA,<<<<<<<_aaaaa____>>>>>>>,,,,,,,,,,,,,,,,,,,,,,

Colw.spec         AUACGUUCGCACUAGCCGCUUAGGCUAGCCAUCGCCUUGAAAUCUCUCCU
#=GR Colw.spec SS ,,,,,,,,,,,<-<<<-<_____________>->>->->,,,<<--<___

Colw.spec         AUUGGUUAGAGGAUCGAUGGUCACCCCAAAUAGGAUAGCGAGGGAAGCAC
#=GR Colw.spec SS _____BB_B______>-->>,,,,,,,,,,b,bb,,,<<<-----<<<__

Colw.spec         GCUUGAGGCUGAACCGCGAAAUAGUAUCAAGCUCACCAUGACGAAGCCUG
#=GR Colw.spec SS CCCCCC_>>>---->>>,,,,,,,,,cccccc,,,,<--<--<-<<<<_D

Colw.spec         UCGCUUGGCGUCUAAUUGGUUAAAUAAAUGAGCGACUAAGCAUGUAGUAC
#=GR Colw.spec SS DDDDDD>>>->->-->-->,,,,,,,,,,ddddddd,,,))))))---))

Colw.spec         CGAGAACGUAGGCUUUUUGGACGGGGGUUCGAUUCCCCCCCGCUCCACCA
#=GR Colw.spec SS )--))------)--))))),,,<<<<<_______>>>>>]]]]]]]::::
//
# STOCKHOLM 1.0

#=GS Coma.test DE converted from Zweib's tmRNA dataset 

Coma.test         GGGGCCGAUUCUGGAUUCGACGUGGGUUCGGGACCGGUGCGGUGCAUGUC
#=GR Coma.test SS {{{{{{{,,,,,,,,,,,,,[[[[[[[[-----[[[[-[[[[-[[[[[[<

Coma.test         GAGCUUGAGUGACGCUCGUAAAUCUCCAUUCAAAAAACUAACUGCAAACG
#=GR Coma.test SS <<<<__AAAAA__>>>>>,,,,,,,,aaaaa,,,,,,,,,,,,,,,,,,,

Coma.test         ACGAACGUUUCGCACUCGCCGCUUAAUCCGGUGAGCCUUGCAACAGCACG
#=GR Coma.test SS ,,,,,,,,,,,,,,<<<<<<<_______>>>>>>>(((((((,<<<<___

Coma.test         CUAGUGGGCUGGGCAAGGGGGUAGCAAUACCUCCCGGCUGCAAGGGAAUU
#=GR Coma.test SS BBBBBB_>>>>,,,,,,,,<<<<____>>>>,,,,,,,))))))),,,,,

Coma.test         UUCAUUAGCUGGCUGGAUACCGGGCUUCUUGGUAUUUGGCGAGAUUUUAG
#=GR Coma.test SS ,,bbbbbb<<-<<<<<<<<<<<_CCCCCC>>>>>>>>>>>->>,,,,,,c

Coma.test         GAAGCUGGCUACCCAAGCAGCGUGUGCCUGCGGGGUUUGGGUGGUGAGAU
#=GR Coma.test SS ccccc,,<<<<<<<<<<---<<_DDDDDDD>>--->>>>>>>>>>,,,,,

Coma.test         UUAAAACAGAGCACUAAACAUGUAGAUCUGUCCGGCGAAGGCUUACGGAC
#=GR Coma.test SS ,,,,,,ddd,dddd,,,]]]]]]----]]]]]]]]----]]]]]]]],,,

Coma.test         GCGGGUUCAAUUCCCGCCGGCUCCACCA
#=GR Coma.test SS <<<<<_______>>>>>}}}}}}}::::
//
# STOCKHOLM 1.0

#=GS Cory.diph DE converted from Zweib's tmRNA dataset 

Cory.diph         GGGGCUGAUUUUGGUUUCGACUGCGUGCAUUAAGCUAGGGGAAGCGUGCC
#=GR Cory.diph SS [[[[[[[,,,,,,,,,,,,,(((((--((----(((((-((---(((((<

Cory.diph         GGUGCAGGCUAGAGACCACCGAUUUUAAGCGUCGUAGCAAAUAUAUAAGC
#=GR Cory.diph SS <<<<___AAAA__A__>>>>>,,,,,,,,,,a,,aaaa,,,,,,,,,,,,

Cory.diph         GCAGAGAACACUCAGCGCGACUACGCCCUCGCUGCCUAAUUUGCAGCGAC
#=GR Cory.diph SS ,,,,,,,,,,,,,,,,,,,,,,,,<<-<<-<-<<____________>>->

Cory.diph         CUGCGUGUCUGUCAGCCUAGAUUCGUCUCUGGUUUAGUGUCUGGCAUCGA
#=GR Cory.diph SS -->->->>,<<<<<<-<<<<<<<_BBBBBB>>>>>>>--->>>>>>,,,,

Cory.diph         UUAAGAGACUUGCUGGUUUGUUGUGUCAACGGGGCAAACUGGGACUUUCA
#=GR Cory.diph SS ,,,bbbbbb,,,<<<<<<<<<<__CCCC_CCC>>>>>>>>>>,,,,,,,,

Cory.diph         CCGAUGACUGGGCUCAUCAUCCGGGUGUGUUCGUCCAAGCCGGAGAGCCG
#=GR Cory.diph SS ccc,cccc,,<<<<<-<<-----<____DDDDDD_>----->>->>>>>,

Cory.diph         AGUAGAGAUCCACGCGCGAACUGCGCACGGAGAAGCCCUAGCGAGGUGAC
#=GR Cory.diph SS ,,,,,,,,,,,,,,,dddddd,,,)))))------)))))))----))-)

Cory.diph         GUAGGACCCGGGUUCAAUUCCCGGCAGCUCCACCA
#=GR Cory.diph SS )))),,,<<<<<_______>>>>>]]]]]]]::::
//
# STOCKHOLM 1.0

#=GS Coxi.burn DE converted from Zweib's tmRNA dataset 

Coxi.burn         GGGGGCGACCAGGCUUCGACGUGGAUCCUGAAACCCGAGACGCAUGUCGA
#=GR Coxi.burn SS [[[[[[[,,,,,,,,,,,,((((((((------((---(((((((((<<<

Coxi.burn         GCCGGCAACGAAGGCUCGUAAAUCCAUCAGUUGCAAACAGAUAGUUGCAA
#=GR Coxi.burn SS <<__AAAAA____>>>>>,,,,,,,,,,,aaaaa,,,,,,,,,,,,,,,,

Coxi.burn         ACGAUAGUAAUUAUCUCCAAGAAGCUUACGCAUAAAGCUUCUUCCGUUGC
#=GR Coxi.burn SS ,,,,,,,,,,,,,,,,,,,,,,,,<<<<-<<<_______________>>>

Coxi.burn         UGGGAUUCGCUUAUAGAUCCCUACCAACGGCCAUAGCAUAUAAGCUCGCC
#=GR Coxi.burn SS >>>>,,,,<<<<<<---<__________BBBBBB>---->>>>>>,,,,,

Coxi.burn         CUCAAGCAUGGCUCAUGACUUGAAGGUUAAACAGAAGAGCUCGCAGUCAA
#=GR Coxi.burn SS ,,,,,,,bbbbbb,,<<<<<<__>>>>>>,,,,,,,,,,,,,<<<<<<<<

Coxi.burn         UUUCCCCUGCACGUCGGGCGAUUGACUGUUAAAUCAUAGACGAUGCUAAG
#=GR Coxi.burn SS <<--<<<_CCC_CCC>>>->>>>>>>>>>,,,,,,,,,ccc,,ccc,,,)

Coxi.burn         CAUGUAGUGUCAACGGCGGAUGAUUUACGGACGCGGGUUCAAUUCCCGCC
#=GR Coxi.burn SS )))))---)))---))-----)))))))),,,<<<<<_______>>>>>]

Coxi.burn         GCCUCCACCA
#=GR Coxi.burn SS ]]]]]]::::
//
# STOCKHOLM 1.0

#=GS Cyan.para.cy DE converted from Zweib's tmRNA dataset 

Cyan.para.cy         GGGGCUGUUUAGGUUUCGACGUUUUUUUCUAAUUAUGUUUGUUAAGCAAG
#=GR Cyan.para.cy SS [[[[[[[,,,,,,,,,,,,((((((((----(((((-(((((---(((((

Cyan.para.cy         UCGAGGAUUUGUUCUAUCUCGAAAAUCAAGAACUCUCAAAAUUUAAACGC
#=GR Cyan.para.cy SS (<<<<<__AA_AA___>>>>>,,,,,,aa,aa,,,,,,,,,,,,,,,,,,

Cyan.para.cy         AACUAAUAUUGUACGUUUUAACCGUAAAGCAGCUUUCGCUGUUUAAUAAU
#=GR Cyan.para.cy SS ,,,,,,,,,,,,,,,,,,,,,,,,,,,,,,<<-<<<--<<<_________

Cyan.para.cy         UACUUUUAAUUUAAAAACCUAAUUUUUUUAGGAAUUUAUUUAUUUAUUGU
#=GR Cyan.para.cy SS ____________________________>>>>>>->>,,,,<<<<<<<<-

Cyan.para.cy         UUAUCCUGCUUAAUGAAUUAAAAAAAGCUAUACUUGUGAAUAAACGCAUA
#=GR Cyan.para.cy SS -<<___>>-->>>>>>>>,,,,,,,,,,,,,))))))--)))))---)))

Cyan.para.cy         AUUUAAAAAAACGGACGUGGGUUCAAAUCCCACCAGCUCCACCA
#=GR Cyan.para.cy SS ))---)))))))),,,<<<<<_______>>>>>]]]]]]]::::
//
# STOCKHOLM 1.0

#=GS Cyto.hutc DE converted from Zweib's tmRNA dataset 

Cyto.hutc         GGGGUCGACAGGAAUUGACAGGUUGAGUGAUUACGUGUGUAAGCAUGCAG
#=GR Cyto.hutc SS [[[[[[[,,,,,,,,,,,((((--(((-----(((((-((--((((((AA

Cyto.hutc         GCUCAUGGGAUGAGAGCCUUAAAAGAUAGUUCCGAACAAUAAUUGGCGAA
#=GR Cyto.hutc SS AAA,,<<<<<<___aaaaa_________>>>>>>,,,,,,,,,,,,,,,,

Cyto.hutc         GAAUCUUACGCCAUGGCUGCUUAAUUACGAACUAAGUUUGUAAUAAUGAG
#=GR Cyto.hutc SS ,,,,,,,,,<--<<<<<<________________>>>->>>-->,,,,,,

Cyto.hutc         CGUUGAGUGGAGCUGUUAAGAACAGCACCCGGCCACAUCUCACACGGCUU
#=GR Cyto.hutc SS ,,,,,,,,,,,,,,,,,,,,,,,,,,,,,,,,,,<<<<<<<-<<<<<<<<

Cyto.hutc         CUGUUCUGCGGGCUGUGAACUGAGAUGUCGAACAGCAGGACUAGGGGAGU
#=GR Cyto.hutc SS ___BBBBB_>>>>>>>>---->>>>>>>,,,,,,,,,,,,,bbbbb,,<<

Cyto.hutc         ACAAGUUGCGGGUGCUUCGCGAAAUUAAGUAACUAAGGUUAUAGUUGGGU
#=GR Cyto.hutc SS --<<<<___C__C>>>>->>,,,,,,c,,c,,,,,,<<<<-<<<<--<<<

Cyto.hutc         GCCGGUGACCUGCUACAGCUCGAAAAUGAACAUCCGGCUAAGCAUGUAGA
#=GR Cyto.hutc SS DDDDDDD>>>->>>>->>>>,,,,,,,,,,ddd,dddd,,,))))))---

Cyto.hutc         AGAUUCGAUAGUGGCCUUCUCUGGACGAGAGUUCGAAUCUCUCCGACUCC
#=GR Cyto.hutc SS --))-)-))-))---)))-)))),,,<<<<<_______>>>>>]]]]]]]

Cyto.hutc         ACCA
#=GR Cyto.hutc SS ::::
//
# STOCKHOLM 1.0

#=GS Deha.ethe DE converted from Zweib's tmRNA dataset 

Deha.ethe         GGGGACGCGUGGUUUCGACAGGGAAGGUAGGCUACUGGAUUGCAGGCUGA
#=GR Deha.ethe SS [[[[[[[,,,,,,,,,,,(((((-(((--((((---(((((((-(,,AAA

Deha.ethe         GGUGCCAUCCACCUCAUUAAACAGGUGGCAAAAAACAACUGGCGAACGUG
#=GR Deha.ethe SS AA,<<<<<<__aaaaa_______>>>>>>,,,,,,,,,,,,,,,,,,,,,

Deha.ethe         AACUCGUUCUUGCUGGCUAAAUAAGACAGCACAUCCUGCUUGGCCCCACC
#=GR Deha.ethe SS ,,,,,,<<---<--<<<<<_____________________>>>>->-->-

Deha.ethe         UCAACGGGUCAGGUUUGGGUGCCGAUUAGUUGAGGUGCCGUUUCCCCAAC
#=GR Deha.ethe SS -->>,,,,,,,,,<<<<-<<<--<---<<_____BB_BB__>>--->-->

Deha.ethe         GCCGAUGAGGGGGACGAAAGAAAUAUCGGCUGGUUUGGCUAAAUUAGGCC
#=GR Deha.ethe SS >->-->>>>,bb,bb,,,,,,,,,,,,,,,,,,,,,<-<<---<<<-<<_

Deha.ethe         GGCAAAAGCUAGCCAGACAAGAUUAAAUAGACGGAUAAUCCUGUAGUAGA
#=GR Deha.ethe SS C_C____>>>>>-->>->,,,,,,,,,,,,,,,c,c,,,,,,,)-))-))

Deha.ethe         UCCUGGGUCACCUUUUCUGGACGGGGAGUUCGACCCUCCCCCGUCUCCAC
#=GR Deha.ethe SS )))--))))--)))))))),,,,<<<<<_______>>>>>,]]]]]]]::

Deha.ethe         CA
#=GR Deha.ethe SS ::
//
# STOCKHOLM 1.0

#=GS Dein.radi DE converted from Zweib's tmRNA dataset 

Dein.radi         GGGGGUGACCCGGUUUCGACAGGGGAACUGAAGGUGAUGUUGCGUGUCGA
#=GR Dein.radi SS [[[[[[[,,,,,,,,,,,,((((((-------((((-(((-((((((AAA

Dein.radi         GGUGCCGUUGGCCUCGUAAACAAACGGCAAAGCCAUUUAACUGGCAACCA
#=GR Dein.radi SS AA,<<<<<<__aaaaa______>>>>>>,,,,,,,,,,,,,,,,,,,,,,

Dein.radi         GAACUACGCUCUCGCUGCUUAAGUGAGAUGACGACCGUGCAGCCCGGCCU
#=GR Dein.radi SS ,,,,,,,,,<<<<<<<_____>>>>>>><<--<<<<<<<-<<<<__BBBB

Dein.radi         UUGGCGUCGCGGAAGUCACUAAAAAAGAAGGCUAGCCCAGGCGAUUCUCC
#=GR Dein.radi SS BB>>>->>>>>--->>>-->>,,,,,bbbbbb,,CCC,,CCC,,,,<<<<

Dein.radi         AUAGCCGACGGCGAAACUUUAUGGAGCUACGGCCUGCGAGAACCUGCCCA
#=GR Dein.radi SS <<<ccc___ccc_______>>>>>>>,,,,<<<<-<<<---<<<__DDDD

Dein.radi         CUGGUGAGCGCCGGCCCGACAAUCAAACAGUGGGAUACACACGUAGACGC
#=GR Dein.radi SS DD>>>--->>>->>>>,,,,,,,,,,,,dddddd,,,,))))))----))

Dein.radi         ACGCUGGACGGACCUUUGGACGGCGGUUCGACUCCGCCCACCUCCACCA
#=GR Dein.radi SS )))))-------)))))),,,<<<<<_______>>>>>]]]]]]]::::
//
# STOCKHOLM 1.0

#=GS Desu.hafn DE converted from Zweib's tmRNA dataset 

Desu.hafn         GGGGGUGCACUGGCUUCGACGGGGGUCGCAAAAUCGCUUGGCGCAUGCCG
#=GR Desu.hafn SS [[[[[[[,,,,,,,,,,,,(((((--((-----((-((((((((((((AA

Desu.hafn         AGGGGUAGCUUUCCUCGUAAAACAGCUGCAAAACUCUAGUUGCCAACGAC
#=GR Desu.hafn SS AAA,<<<<<<__aaaaa______>>>>>>,,,,,,,,,,,,,,,,,,,,,

Desu.hafn         GACAACUACGCUCUCGCCGCUUAAGGCGUAAGCCCCGAAACUGCUUGUGU
#=GR Desu.hafn SS ,,,,,,,,,<<-<--<<-<_____________________>->>-->->>

Desu.hafn         CCGUGCUCGCAGCGUAGGGUCACUAUCACGGAAUCGCCGGGAGCGGCCGC
#=GR Desu.hafn SS ,,,,,<<<<--<<<<-<<BBB_BB_>>>>>---->-->>>>bb,bbb,<<

Desu.hafn         CUGCCAGCUCCCGUUCAACCUAUAGCAGGCUGGUCCUUGGAUGCGCUUCG
#=GR Desu.hafn SS <-<<<______________________>>>->>>,,,,<--<--<-<-<<

Desu.hafn         CGCGCCGUGCUGUCCCGGGACGAGAUCUAACGGAGCGCUAAGCAUGUAGU
#=GR Desu.hafn SS <CCCCC>>>-->->--->-->,,,,,,,,,,cc,,ccc,,,))))))---

Desu.hafn         GCCGGGGAUGGAGUGCCUUCGGACGGCGGUUCGAUUCCGCCCACCUCCAC
#=GR Desu.hafn SS ))))))))-----))-))))),,,<<<<<_______>>>>>]]]]]]]::

Desu.hafn         CA
#=GR Desu.hafn SS ::
//
# STOCKHOLM 1.0

#=GS Desu.vulg DE converted from Zweib's tmRNA dataset 

Desu.vulg         GGGGGCGCACUGGUUUCGACGGGGACGUAGAAGCCGGAGUUGCAGGCCGA
#=GR Desu.vulg SS [[[[[[[,,,,,,,,,,,,((((((-(-----(-((((((-((((((AAA

Desu.vulg         GGCGCCGCUGGCCUCGUAAAAAGCGGCACAAAAGUAAUUGCCAACAAUUA
#=GR Desu.vulg SS AA,<<<<<<__aaaaa_____>>>>>>,,,,,,,,,,,,,,,,,,,,,,,

Desu.vulg         CGACUACGCUCUGGCUGCUUAAUUGACGGCCACGUCGAACCGGUUCACGC
#=GR Desu.vulg SS ,,,,,,,,,<-<<<<<<_________>>>>>>->,<<---<-<<<---<B

Desu.vulg         CUGAUAGACCGGUGAGACGUAACUUCAUCAGGCUGGCAUCUGACGGCGCU
#=GR Desu.vulg SS BBBBB___>->>>>--->>,,,,,,,bbbbbb,,,<<<<<<--<<__CCC

Desu.vulg         CGCCGCGAAGGGUGCGAGAAAAACAGGUGAGCUGGUCGAAGGUUGCCUGG
#=GR Desu.vulg SS CCCC_>>-->>>>>>,,,,,,,,,,ccccccc<-<<<--<<<----<__D

Desu.vulg         UCGGGGGCGAAACCUGAGAUGACGAUUGUACUCGACCUAAGCCUGUAGAC
#=GR Desu.vulg SS DDDD_D>----->>>-->>>->,,,,,,d,d,dddd,,,,))))))----

Desu.vulg         GCUUCGUGUGGAACAUUCUCGGACGCGGGUUCGAUUCCCGCCGCCUCCAC
#=GR Desu.vulg SS )))))))------)-)))))),,,<<<<<_______>>>>>]]]]]]]::

Desu.vulg         CA
#=GR Desu.vulg SS ::
//
# STOCKHOLM 1.0

#=GS Ehrl.chaf DE converted from Zweib's tmRNA dataset 

Ehrl.chaf         GGGGAUGAAACAGGAUCGACAUGCAUAGUAAAGGGGAUAGUUUUUGCUCG
#=GR Ehrl.chaf SS [[[[[[[,,,,,,,,,,,,(((((((-------((((--(((((((((<<

Ehrl.chaf         GUGAGAAAACAGCCGUUUAAAUGCUCAAAAUUUAUAAGUGCAAACGAUAA
#=GR Ehrl.chaf SS <<__AA__A__>>>>,,,,,,a,,aa,,,,,,,,,,,,,,,,,,,,,,,,

Ehrl.chaf         UUUCGUUUUUGCUAAUGAUAAUAAUAGCAGUGCUAACUUAGUAGCUGCUU
#=GR Ehrl.chaf SS ,,,,,,,,,,,,,,,,,,,,,,,,,,,,,,,,,,,,,,<<<<<<-<<___

Ehrl.chaf         AGUUUUAUUAUUAGCGCGGUUUUUUUAAGGGUUUUCCGGGCAACAGAAAA
#=GR Ehrl.chaf SS _____>>>>>>>><<-<<<_______BBBBB____>>>->>,,,,,,,,,

Ehrl.chaf         ACCCUUUUUUGUGCUUUUAGCACUAUGGCAAUAAAGGCAUCUUAAAAUAG
#=GR Ehrl.chaf SS ,bbbbb,,,,<<<<_____>>>>,,,)))))---))))-))))-------

Ehrl.chaf         AUGUAUUGGACCCGAGGGCAGUGCUCGGCAUCUCCACCA
#=GR Ehrl.chaf SS ))))))-),,,<<<<<_______>>>>>]]]]]]]::::
//
# STOCKHOLM 1.0

#=GS Ente.faec.-1 DE converted from Zweib's tmRNA dataset 

Ente.faec.-1         GGGGGCGUUACGGAUUCGACAGGCAUAGUUGAGCUUGAAUUGCGUUUCGU
#=GR Ente.faec.-1 SS [[[[[[[,,,,,,,,,,,,((((((((-----(((((((((((((((<<<

Ente.faec.-1         AGGUUACGGCUACGUUAAAACGUUACAGUUAAAUAUAACUGCUAAAAACG
#=GR Ente.faec.-1 SS <<AA_AAA_>>>>>,,,,,,aaa,aa,,,,,,,,,,,,,,,,,,,,,,,,

Ente.faec.-1         AAAACAAUUCUUUCGCUUUAGCUGCCUAAAAACCAGCUAGCGAAGAUCCU
#=GR Ente.faec.-1 SS ,,,,,,,,,,,<<<<<<---<<<<_________>>>>->>>>>><<<<<<

Ente.faec.-1         CCCGGCAUCGCCCAUGUGCUCGGGUCAGGGUCCUAAUCGAAGUGGGAUAC
#=GR Ente.faec.-1 SS <<<<<<<<__BBBBB>>>>>->>>-->>>>>>,,,,,,,,,bbbbb,,,,

Ente.faec.-1         GCUAAAUUUUUCCGUCUGUAAAAUUUAGAGGAGCUUACCAGACUAGCAAU
#=GR Ente.faec.-1 SS ,<<<<<<<<<___CCCCC_>>>>>>>>>,,,,,,,,,,ccccc,,<<--<

Ente.faec.-1         ACAGAAUGCCUGUCACUCGGCACGCUGUAAAGCGAACCUUUAAAUGAGUG
#=GR Ente.faec.-1 SS <<<<---<<<_D_DDDDD>>>--->>>>>-->>,,,,,,,,,,,,ddddd

Ente.faec.-1         UCUAUGAACGUAGAGAUUUAAGUGGCAAUAUGUUUGGACGCGGGUUCGAC
#=GR Ente.faec.-1 SS ,d,,,))))))---)))))))))-----)))))))),,,<<<<<______

Ente.faec.-1         UCCCGCCGUCUCCACCA
#=GR Ente.faec.-1 SS _>>>>>]]]]]]]::::
//
# STOCKHOLM 1.0

#=GS Erwi.caro DE converted from Zweib's tmRNA dataset 

Erwi.caro         GGGGCUGAUUCUGGAUUCGACGGGAUUUGCAAAGCCCAAGGUGCAUGCCG
#=GR Erwi.caro SS [[[[[[[,,,,,,,,,,,,,(((((((------(((---(((((((((AA

Erwi.caro         AGGGGCGGUUUGCCUCGUAAAAAGCCGCAAAAAAAUAGUCGCAAACGACG
#=GR Erwi.caro SS AAA,<<<<<<<_aaaaa____>>>>>>>,,,,,,,,,,,,,,,,,,,,,,

Erwi.caro         AAAACUACGCUUUAGCAGCUUAAUAACCUGCUAAGAGCCCUCUCUCCCUA
#=GR Erwi.caro SS ,,,,,,,,<<<<<-<<<<_________>>>>-->>>>><<<<<<<<<<<-

Erwi.caro         GCCUCCGCUCUUAGGACGGGGAUCAAGAGAGGUCAAACCCAAAAGAGAUC
#=GR Erwi.caro SS -<<<___BBBBB>>>-->>>>---->>>>>>>,,,,,,,,,,bbbbb,,,

Erwi.caro         GCGUGGAUGCCCUGCCUGGGGUUGAAGGGCUAAAUCUAAUCAGGCUAGUU
#=GR Erwi.caro SS <<-<----<<<__CCCCCC>>>---->->>,,,,,,,,,cccccc,,<<<

Erwi.caro         UGUUAGUGGCGUGUCUGUCCGCAGCUGGCAAGCGAAUGUAAAGACUGACU
#=GR Erwi.caro SS <<<<<<<-<<<_DDD_DDD>>>->>>>>>>>>>,,,,,,,,,ddd,ddd,

Erwi.caro         AAGCAUGUAGUACCGACGGUAGAGUAGUUCCGGACGGGGGUUCAAAUCCC
#=GR Erwi.caro SS ,,))))))---)))---)))-----))))))),,,<<<<<_______>>>

Erwi.caro         CCCAGCUCCACCA
#=GR Erwi.caro SS >>]]]]]]]::::
//
# STOCKHOLM 1.0

#=GS Fibb.succ DE converted from Zweib's tmRNA dataset 

Fibb.succ         GGGGGUGCUCUGGUUUCGACAGGGUUACCGAAGUGUUAGUUGCAAGUCGA
#=GR Fibb.succ SS [[[[[[[,,,,,,,,,,,,((((((((-----((-((---(((----(((

Fibb.succ         GGUCUCAGACGAGGGCAACUCGUUAAAAAGUCUGAAAAAAAAUAAGUGCU
#=GR Fibb.succ SS (,,,A,A,,,,<<<-<___a_a_______>>>>,,,,,,,,,,,,,,,,,

Fibb.succ         GACGAAAACUACGCACUCGCUGCCUAAUUAACGGCAACGCCGGGCCUCAU
#=GR Fibb.succ SS ,,,,,,,,,,,,,,,,<<<-<<______>>->>>,,,,,<<<<<<--<<<

Fibb.succ         UCCGCUCCCAUCGGGAUGUACGUCCGGACGCAAUAUGGGAUAGGGAAGUG
#=GR Fibb.succ SS <<<<_BBBBBB>>>>>>>--->>>>>>,,,,,,,bbbbbb,,,<<-<<--

Fibb.succ         UCAUGCCUGGGGGCAUCUCCCGAGAUUUACUAGGCUGGUCAAACUCCGCG
#=GR Fibb.succ SS --<<<<CCCC_C>>>>>>->>,,,,,,,,,c,,,cccc,,,,,,<<<<<<

Fibb.succ         CCGACCUUCUUGGGCGUGGAUAAGACGAGAUCUUAAAUACGAAGGGAACA
#=GR Fibb.succ SS <<____DDDDDD>>>>>>>>,,,,,,,,,,,,,,,,,dd,,,dddd,,,,

Fibb.succ         CUUGUAGGAACGUACAUGGACGUGAUUUUGGACAGGGGUUCGACUCCCCU
#=GR Fibb.succ SS ))))-------)))---))))-)))))))),,,<<<<<_______>>>>>

Fibb.succ         CACCUCCACCA
#=GR Fibb.succ SS ]]]]]]]::::
//
# STOCKHOLM 1.0

#=GS Fran.tula DE converted from Zweib's tmRNA dataset 

Fran.tula         GGGGGCGAAUAUGGUUUCGACAUGAAUGUCAAAAUCUAAGGUGCAUGCCG
#=GR Fran.tula SS {{{{{{{,,,,,,,,,,,,,[[[[[[[------[[[[--[[-[[[[[[AA

Fran.tula         AGGAAGUACCGUAACCUCGUUAAUAACAGUACAAAUGCCAAUAAUAACUG
#=GR Fran.tula SS AAA,,<<<<-<<__aaaaa______>>->>>>,,,,,,,,,,,,,,,,,,

Fran.tula         GCAACAAAAAAGCAAACCGCGUAGCGGCUAACGACAGCAACUUUGCUGCU
#=GR Fran.tula SS ,,,,,,,,,,,,,,,,,,,,,,,,,,,,,,,,,,,,,,,,,,,,,,,,,,

Fran.tula         GUUGCUAAAGCUGCCUAGUCUAGCUUAAUAAUCUAGAUGCGCACGGAUAU
#=GR Fran.tula SS ,,,,,<-<<<<<<_______>>>>>>->,,,,,,,((((-(-(((((<<<

Fran.tula         GAUAGUCUUUCUUAUGACACUAUCUAUACAUCCGUUCAUAUUCCGCAUAA
#=GR Fran.tula SS <<__BBBBB__>>>>>,,,,<<____>>,,)))))-)-)))),,,,,,bb

Fran.tula         GACGGUCUUUGCUUUUUGUCUGGGAGUUAAGGCUGUAUUUAACAGACUCG
#=GR Fran.tula SS bbb,,,,<<-<<<<<<<CCCCC>>>>---->>>->->,,,,,ccccc,,<

Fran.tula         CUAACUAUUACCCUGGCUAAUUGGGGAAUAGUCAAGCUAAACUCAAAUAG
#=GR Fran.tula SS <<--<<<<<-<<<_DDDD_DDD>>>->>>>>--->>>,,,,,,,,,,,,d

Fran.tula         AUUAGCCUAAGCAUGUAGAUCCAAAGAUCUAGAGUUUGUGGACGCGGGUU
#=GR Fran.tula SS dd,dddd,,,]]]]]]----]]--]]]]-----]]]]]]],,,<<<<<__

Fran.tula         CAAAUCCCGCCGCCUCCACCA
#=GR Fran.tula SS _____>>>>>}}}}}}}::::
//
# STOCKHOLM 1.0

#=GS Fuso.nucl.-1 DE converted from Zweib's tmRNA dataset 

Fuso.nucl.-1         GGGGAUGCAAAGGUUUCGACGGGGUUGUGAGGUUAUAGGUAGCAAGUCAG
#=GR Fuso.nucl.-1 SS [[[[[[[,,,,,,,,,,,,((((((((-----((((((((-((((((AAA

Fuso.nucl.-1         GCUUGUCGCUGUGAGAGACUAAACACAUCUUUUAGAUGGAAACAAAGAUU
#=GR Fuso.nucl.-1 SS ,A<<<<<aaaa_____>>>->>,,,,,,,,,,,,,,,,,,,,,,,,,,,,

Fuso.nucl.-1         ACGCUUUAGCUGCUUAGUUCAGCUACACCUUGGAUAACUUAUUCUAUACG
#=GR Fuso.nucl.-1 SS ,,<-<-<<<<<<_______>>>>>>->->,,,,,,,,,,,,<<-<<<-<<

Fuso.nucl.-1         GGUUUUUCAAAGGUGUUGACUAGUAUAGAUCACCAUAAAUGAUUUCUCUA
#=GR Fuso.nucl.-1 SS <-<-<_BBB___>->>>>---->>>->>,,,,,,,,,,,bbb,,,,,CCC

Fuso.nucl.-1         AGUUUAUGGGACAUUUUAGAGGAUAGUUUUAGUUAGCCCUGUUUACGGGA
#=GR Fuso.nucl.-1 SS ,,<<<<ccc_______>>>>,<<<<<<<-<------<___DDDDDD>---

Fuso.nucl.-1         GUAAUUAUUACGAAAUUUAAUAGUAAACUAAACUUGUAGAAGCUUAUGGU
#=GR Fuso.nucl.-1 SS >->>>>>>>,,,,,,,,,,,,,dddddd,,,))))))----))))))))-

Fuso.nucl.-1         CAUUAUGAUUUCGGACACGAGUUCGACUCUCGUCAUCUCCACCA
#=GR Fuso.nucl.-1 SS -----)))))))),,,<<<<<_______>>>>>]]]]]]]::::
//
# STOCKHOLM 1.0

#=GS Geob.meta DE converted from Zweib's tmRNA dataset 

Geob.meta         GGGGGUGUACAGGUUUCGACGGGGAUAGGAAACUAAAGGUUGCAUGCCGA
#=GR Geob.meta SS [[[[[[[,,,,,,,,,,,,(((((((-----((--(-(((-((((((AAA

Geob.meta         GGUCCGGGCUGGCCUCGUUAAAAAGCCCGGGGCGAAUUACACGCCGAUAA
#=GR Geob.meta SS AA,<<<<<<<__aaaaa______>>>>>>>,,,,,,,,,,,,,,,,,,,,

Geob.meta         UUACGACUACGCCGUAGCAGCUUAAUACCCUGCUACCGAUCCGCCGAGCC
#=GR Geob.meta SS ,,,,,,,,,,,,,<<<<<<<_________>>>>>>><<<<<<<<---<<<

Geob.meta         UCUCCCACGGGUGAAGAUGGAUCGUUAUUUCAGUGGGAUAGUCAAGGGGA
#=GR Geob.meta SS <__BBBBB>>>>--->->>>>>>>,,,,,,,,bbbbb,,,<<<--<<<<_

Geob.meta         GUGCCCGCGGCCCCAAGGCGAAACUUUAGCAGGAUCGCUUCCCGGAAAUC
#=GR Geob.meta SS C__CCC____>>>>-->>>,,,,,,,,,c,,cc,,c,,,,,<<<---<<<

Geob.meta         CCUGCCAGGGGAGAGUCGGGCGGCUAAAUCAAAUCCUGGCAUAAGCAUGU
#=GR Geob.meta SS -<_DDDDDDD>->->>---->>>,,,,,,,,,,ddddddd,,,,))))))

Geob.meta         AGACGCCUUCUGUGUAUGAUCUUCGGACGCGGGUUCGACUCCCGCCACCU
#=GR Geob.meta SS ----)))-)--))-----))))))),,,<<<<<_______>>>>>]]]]]

Geob.meta         CCACCA
#=GR Geob.meta SS ]]::::
//
# STOCKHOLM 1.0

#=GS Guil.thet.cl DE converted from Zweib's tmRNA dataset 

Guil.thet.cl         GGGGCUGAUUUGGAUUCGACAUAUAAAUUUGCGUGUUUCAUUAUGAAGCA
#=GR Guil.thet.cl SS [[[[[[[,,,,,,,,,,,,(((---((-------(-((((((((---(((

Guil.thet.cl         AGUCAAGUUUAAUGAUCUUGUAAAAAACAUUAAAGUACAAAUAAAUGCAA
#=GR Guil.thet.cl SS (((AAAA<<<<<<<__aaaa_______>>>>>>>,,,,,,,,,,,,,,,,

Guil.thet.cl         GCAAUAUAGUUUCAUUUAGUUCAAAACGUUUAGUCUCUUUUGCAUAAGCA
#=GR Guil.thet.cl SS ,,,,,,,,,,,,,,,,,,,,,,,,,,,,,<<<<<-<-<<<<<______>>

Guil.thet.cl         AAAUGUGUUAAUAACUUUCUUAGUAGAAAUUGGAGAAGUUUACUAAGAUU
#=GR Guil.thet.cl SS >>>->->>>>>,,,,,,,,,,<<<<-<<<<<<<-<_BBBB>->>>>-->>

Guil.thet.cl         UAUAUUUACUCCAUAAUUAUUUUAAAGAUGGUAAAAAGGUGAUUCAUCAU
#=GR Guil.thet.cl SS >->>>>,,,,,,,,bbbb,,,,,,,,,,,,,,,,CC<<<<<<cc______

Guil.thet.cl         UUGUAUGUUUCUAAACUUUGUGAAAGAAUAGUGGGCUCCAUUUAUAAUGA
#=GR Guil.thet.cl SS _>->-->>>>,,,,)))-)))------))))))))-)----))---))),

Guil.thet.cl         ACGUGGGUUCAAAUCCCACCAGCUCCACCA
#=GR Guil.thet.cl SS ,,<<<<<_______>>>>>]]]]]]]::::
//
# STOCKHOLM 1.0

#=GS Heli.pylo DE converted from Zweib's tmRNA dataset 

Heli.pylo         GGGGCUGACUUGGAUUUCGACAGAUUUCUUGUCGCACAGAUAGCAUGCCA
#=GR Heli.pylo SS [[[[[[[,,,,,,,,,,,,,((((--((-----((((((((-((((((<<

Heli.pylo         AGCGCUGCUUGUAAAACAGCAACAAAAAUAACUGUAAACAACACAGAUUA
#=GR Heli.pylo SS <<<AAA>>>>>,,,,,,aaa,,,,,,,,,,,,,,,,,,,,,,,,,,,,,,

Heli.pylo         CGCUCCAGCUUACGCUAAAGCUGCGUGAGUUAAUCUCCUUUUGGAGCUGG
#=GR Heli.pylo SS ,,,,,,,,,,,,<-<<<<<<--<___________>-->->>>>>->,<<<

Heli.pylo         ACUGAUUAGAAUUUCUAGCGUUUUAAUCGCUCCAUAACCUUAAGCUAGAC
#=GR Heli.pylo SS <-<<<<<<<<<<_BBBBBB>>>>>>>>>>->>>>,,,,,,,,,bbbbbb,

Heli.pylo         GCUUUUAAAAGGUGGUUCGCCUUUUAAACUAAGAAACAAGAACUCUUGAA
#=GR Heli.pylo SS ,,,<<<<<<<<<<CCCCC>>>>>>>>>>,,,,,,,,,,,ccccc,,,,<<

Heli.pylo         ACUAUCUCAAGGUUUUAGAAAGUUGGACCAGAGCUAGUUUUAAGGCUAAA
#=GR Heli.pylo SS <<<<-<<<---<<<___DDDD_DDD>>>-->>>->>>>>>,,,,,,,,,,

Heli.pylo         AAACCAACCAAUUUUCUAAGCAUUGUAGAAGUUUGUGUUUAGGGCAAGAU
#=GR Heli.pylo SS ,,,,,,,,ddd,dddd,,,)))-)))----))))))))---------))-

Heli.pylo         UUUUGGACUGGGGUUCGAUUCCCCACAGCUCCACCA
#=GR Heli.pylo SS -)))),,,<<<<<_______>>>>>]]]]]]]::::
//
# STOCKHOLM 1.0

#=GS Lact.gass DE converted from Zweib's tmRNA dataset 

Lact.gass         GGGGAUGUUUUGGGAUUCGACAGGCGUAGAUUCGCGUUGACUGCGAUUCG
#=GR Lact.gass SS [[[[[[[,,,,,,,,,,,,,((((((((------((((--((((((((AA

Lact.gass         UAGGUCACGUCUACGUUAAAACGUCACAGUUAAAUUAUAACUGCAAAUAA
#=GR Lact.gass SS AAA<<-<<<<aaaaa_____>>>>->>,,,,,,,,,,,,,,,,,,,,,,,

Lact.gass         CGAAAAUUCUUACGCAGUAGCUGCUUAGUCAGGCUGCGUGAUCCAAUGAC
#=GR Lact.gass SS ,,,,,,,,,,,<<<<---<<<<_________>>>>>>>><<<<<---<<<

Lact.gass         GGAUUGCUCGUGUCUGUCUGCGGGUCUUACCAUUUAACGAGCUACGUUUA
#=GR Lact.gass SS <<<<_BBBBBB>>>>>>>--->>>>>,,,,,,,,,,bbbbbb,,,,<<<<

Lact.gass         ACUACUUACCUUAAUAGUUAGAAAUAAGAUUCUUAGGUUAGUUUUGAUAG
#=GR Lact.gass SS <<<<_____CCCCC>>>>>>>>,,,,,,,,,,ccccc,,,<<<<<<<<<<

Lact.gass         UUUAGCCCUGUUAUAUGGCGUUUUAUCAAAGCGAAGUUUAAGUAAUAUAA
#=GR Lact.gass SS ----<<<__DDDDDDD>>>--->>>>>>>>>>,,,,,,,,,,,,dddddd

Lact.gass         CUAUGAUCGUAGAGGUUAACGACGGAAUACGUUUGGACAGGGGUUCAAUU
#=GR Lact.gass SS d,,,))))))))-----))))------)))))))),,,<<<<<_______

Lact.gass         CCCCUCAUCUCCACCA
#=GR Lact.gass SS >>>>>]]]]]]]::::
//
# STOCKHOLM 1.0

#=GS Lact.sake DE converted from Zweib's tmRNA dataset 

Lact.sake         GGGGCCGUUACGGAUUCGACAUGUGUAGGUGAGCGUGAAUUGCACUUCGU
#=GR Lact.sake SS [[[[[[[,,,,,,,,,,,,((((((((-----((((---((((((((AAA

Lact.sake         AGGUUACGUCUGCGUUAACAACGUUACAGUUAAUUAUAACUGCAAACAAU
#=GR Lact.sake SS AA<<-<<<<aaaaa______>>>>->>,,,,,,,,,,,,,,,,,,,,,,,

Lact.sake         AACAAUUCUUACGCUGUAGCUGCCUAAACACCAGCAUAGCGUGAUCCGUC
#=GR Lact.sake SS ,,,,,,,,,,<<<<--<<<<<___________>>>->>>>>><<<<<<<<

Lact.sake         UGACUUCACCCAAGGGUUAGAUCCGGGUCUCAAAUUAAUUGGGUUACGUU
#=GR Lact.sake SS <<<<<<_BBBBBB>>>>>>>>-->>>>>>,,,,,,,,,bbbbbb,,,,<<

Lact.sake         AAAUGCCGCCGUUUGAAGUGUUUAAAAGAGAUUUUCAAGCUAGUUAGUCC
#=GR Lact.sake SS <<<<<<____CCCCCC_>>>>>>>>,,,,,,,,,cccccc,,<<<<<<<<

Lact.sake         AUCCGAGCCUCUGUUGAACGGCGUUUUGGGCUAGCGAAUUUCUAAAUAGU
#=GR Lact.sake SS <-----<<<___DDDDDDD>>>---->>>>>>>>>,,,,,,,,,,,,,dd

Lact.sake         UCGACUAUGAGUGUAGAGAUUGACGUGGCAAUGCGCAUGGACGCGGGUUC
#=GR Lact.sake SS ddddd,,,))))))))------))))-----)))))))),,,<<<<<___

Lact.sake         AACCCCCGCCGGCUCCACCA
#=GR Lact.sake SS ____>>>>>]]]]]]]::::
//
# STOCKHOLM 1.0

#=GS Magn.magn.-2 DE converted from Zweib's tmRNA dataset 

Magn.magn.-2         GGGGGCGAAAUAGGAUCGACGUGCGCAGUAAAGGUCUGGUUUGCGUUCGG
#=GR Magn.magn.-2 SS [[[[[[[,,,,,,,,,,,,((((((--------((-((((--(((((,AA

Magn.magn.-2         CAUGAUACCACCGUUAUCGGGUCAAUCCUAACAAGUGCCAACGACAACGU
#=GR Magn.magn.-2 SS A,,<<<-<<___aaa___>>>>>,,,,,,,,,,,,,,,,,,,,,,,,,,,

Magn.magn.-2         UGAACUUGCCGCUGCGGCUUAGUCCGUAAGCGCGGUCCGGGGGGAACCGG
#=GR Magn.magn.-2 SS ,,,,,,,,,,,,<<<<<______>>>>->BB,BBBB,,<<<<<<<bbbb_

Magn.magn.-2         GCAACAGAACUCCCCCCACUUGCCGGGCAACCGGCUAUGACGCUAAACGC
#=GR Magn.magn.-2 SS bb________>>>>>>>,,CC<<<<<__cc>>>>>,,,)))))-----))

Magn.magn.-2         CACACGGAAUAGACGUUACGGACCCGGGGGCGGUACCCGGCGCCUCCACC
#=GR Magn.magn.-2 SS ))-))--------))-)))),,,<<<<<_______>>>>>]]]]]]]:::

Magn.magn.-2         A
#=GR Magn.magn.-2 SS :
//
# STOCKHOLM 1.0

#=GS Meso.loti DE converted from Zweib's tmRNA dataset 

Meso.loti         GGGGGCGAAAUAGGAUCGACGAAGGUGUAAAGAUCGUACUUUUGCCCGGC
#=GR Meso.loti SS [[[[[[[,,,,,,,,,,,,(((((((------((((--((-(((((,AAA

Meso.loti         AUUGUACCACCGUCAUCGGGCUAAACUUAUAGUUGCCAACGACAACUAUG
#=GR Meso.loti SS ,,,<<-<<___aaa___>>>>,,,,,,,,,,,,,,,,,,,,,,,,,,,,,

Meso.loti         CGGAAGCACGUCUCGCUGCUUAAUGCAGUGCGAUAGCUUCAAAUCAAGCC
#=GR Meso.loti SS ,,,,,<<--<<<-<<<<<_______>>>>>->>>->>,,,,,,B,BB,,,

Meso.loti         CUAGGGGUUCGCACUUCUAGGCGGGGUUCGGAGGUACCUGGCAACAGAAA
#=GR Meso.loti SS ,<<<<<<bb_b__>>>>>>,<<-<<<<__CCCCCC>>>>->>,,,,,,,c

Meso.loti         CCUCCACUUGUCGGCUUGACCGACUAUGGCGAUAAAUGGGCGAUGAAAUA
#=GR Meso.loti SS ccccc,,,,<<<<<-<_>->>>>>,,,)))))-----))-))))------

Meso.loti         AGCCGUUCGGACCCGGGGGCGGUACCCGGCGCCUCCACCA
#=GR Meso.loti SS -)))-)))),,,<<<<<_______>>>>>]]]]]]]::::
//
# STOCKHOLM 1.0

#=GS Meso.viri.cl DE converted from Zweib's tmRNA dataset 

Meso.viri.cl         GGGGUUGAAAUGGUUUCGACGUUUUAGUAUAUAUCUUCUUACAAGCAAGU
#=GR Meso.viri.cl SS [[[[[[[,,,,,,,,,,,,((((((((-----((((((((----((((((

Meso.viri.cl         CGAGAAUGAACCAAUCUCGUAAACUUGAGUUCAAUUGCAAAUAAAUGCUA
#=GR Meso.viri.cl SS <<<<<_AAAAA___>>>>>,,,,,,,,,aaaaa,,,,,,,,,,,,,,,,,

Meso.viri.cl         ACAAUAUUUUACCUUUUAAUCGUAAGACAGCCGUAGCUGUUUAAAAGUUU
#=GR Meso.viri.cl SS ,,,,,,,,,,,,,,,,,,,,,,,,,,,,,<--<<-<-<<___________

Meso.viri.cl         UUUGAUAACUUCGAGCAUUUUUGAUUUGUUAAAUACAAUUGUUAUAAAAC
#=GR Meso.viri.cl SS __>>->->>-->,,,,,,,,,<-<<<<<-<<<<_____BBBBB_______

Meso.viri.cl         AAAUUAAAUAAUAGUUUUUGUUUCUUUACAAAUAAUGUAGAAAUAAUUUU
#=GR Meso.viri.cl SS ________________>>>>-------->>>>>->,,,,,,bbbbb,,,,

Meso.viri.cl         UUUUAGCUUUUCAAGCUCCAGCUUUGUGGAUUAGCAAAGCUAAACUUGUG
#=GR Meso.viri.cl SS ,,,,,,,,,,,,,,,CC,,,<<<<<<<cc____>>>>>>>,,,))))))-

Meso.viri.cl         AAUACAAAGAAGAGAUCAAACUAAAGCGGACGCGGGUUCAAAACCCGCCA
#=GR Meso.viri.cl SS ------))))--))))----)))))))),,,<<<<<_______>>>>>]]

Meso.viri.cl         GCUCCACCA
#=GR Meso.viri.cl SS ]]]]]::::
//
# STOCKHOLM 1.0

#=GS Meth.caps DE converted from Zweib's tmRNA dataset 

Meth.caps         GGGGGCGACAUGGCUUCGACGUGGAUCGCGAAACCUGAGGUGCAUGCCGA
#=GR Meth.caps SS [[[[[[[,,,,,,,,,,,,((((((((------((---(((((((((AAA

Meth.caps         GGUGCAGAUGACCUCGUAAAUCCAUCUGCAAACCAAAUAAACGCCAACGA
#=GR Meth.caps SS AA,<<<<<<<_aaaaa______>>>>>>>,,,,,,,,,,,,,,,,,,,,,

Meth.caps         CGACGUUUACGCACUGGCCGCUUAAGCCGGCCGGCCUCUGAUCAGCAGCU
#=GR Meth.caps SS ,,,,,,,,,,,<<--<<<<<___________>>>>>-->>,,,,,,<<<-

Meth.caps         CGCUUACAAGCGGCUGGUUGGGGGUAACCCAAUUGUAAGCUCGCGCUGAA
#=GR Meth.caps SS -<<<<----<<____B_______>>----->>-->>-->>>b<<<<<---

Meth.caps         GUCUGUCCGGGGCCGAAGCGCUAAAACCCAACGGAAUCGCCGUCCGUCUU
#=GR Meth.caps SS <<<__CCCC_>>>--->>>>>,,,,,,,,,,cccc,,,<<<<--<<<---

Meth.caps         CCCUGCCACUCGGGUAGCGUCCGGCUAAAUCAAUAGAGUGGAUACGCAUG
#=GR Meth.caps SS -<<<_DDDDDD>>>-->>>-->>>>,,,,,,,,,,dddddd,,,,)))))

Meth.caps         UAGAACCGAUGGCAGAGGAUUUGCGGACGCGGGUUCAAUUCCCGCCGCCU
#=GR Meth.caps SS )---)))---))-----)))))))),,,<<<<<_______>>>>>]]]]]

Meth.caps         CCACCA
#=GR Meth.caps SS ]]::::
//
# STOCKHOLM 1.0

#=GS Micr.degr DE converted from Zweib's tmRNA dataset 

Micr.degr         GGGGGCGAUUAGGAUUCGACGCCGGUAACAAAACCCGAAGUGCAUGUCGU
#=GR Micr.degr SS [[[[[[[,,,,,,,,,,,,((-(((((-------(((-(((((((((<<<

Micr.degr         GAGGGUAGCCAAUCACGUAAAUCCAAAGCUGCAAAUUAUCAGUUGCCAAU
#=GR Micr.degr SS <<__AAAAA___>>>>>,,,,,,,,,,aaaaa,,,,,,,,,,,,,,,,,,

Micr.degr         GAUGACAACUACGGUGCUCAACUAGCUGCGUAAGUAGCUUUUUGUUACAC
#=GR Micr.degr SS ,,,,,,,,,,,,,,,,,,<<<--<<<<<______>>>>>-->>>,,,,,,

Micr.degr         CAUCUAGCGGUACGCCGCUAGCGGUUUUUAACAAGGUGCCAGUACCGCGU
#=GR Micr.degr SS ,,,,,,,,,,,,,,,,,,,,,<<<<<---<<<--<<__BBBBB_>>-->>

Micr.degr         UAACGACUGUCACUUAGAACUGGAUCGCAGUGAAGCCUGCCUGGGGUGGA
#=GR Micr.degr SS >--->>>>>,,,,,,,,,bbbbb,,,<<-<----<<<<_CCCC>>>>---

Micr.degr         UCAGCUAAACUUUUACAGGAUCGCGCUUUUCGUCCCGCCCGCUGGGCUGU
#=GR Micr.degr SS ->->>,,,,,,,,,,cccc,,,<<<<<<<-<<-<<<D_DDDDD>>>->>-

Micr.degr         AAAGCGUUAAAUCAAUAAGCGGUUCUAAGCAUGUAGAGCUGACGGCGGAG
#=GR Micr.degr SS >>>>>>>,,,,,,,,,,ddddd,d,,,,))))))---)))--)))-----

Micr.degr         UACUGACGGACGGGGGUUCAAAUCCCCCCGCCUCCACCA
#=GR Micr.degr SS )))))-)),,,<<<<<_______>>>>>]]]]]]]::::
//
# STOCKHOLM 1.0

#=GS Myco.aviu DE converted from Zweib's tmRNA dataset 

Myco.aviu         GGGGCUGAACGGUUUCGACUUCGCGCAUCGAAUCAAGGGAAGCGUGCCGG
#=GR Myco.aviu SS [[[[[[[,,,,,,,,,,,((-((-(((-----(((((-(---(((((<<<

Myco.aviu         UGCAGGCAAGAGACCACCGUAAGCGUCGUUGCGACCAAAUAAGCGCCGAU
#=GR Myco.aviu SS <<___AAAA__A__>>>>>,,,,,,a,,aaaa,,,,,,,,,,,,,,,,,,

Myco.aviu         UCACAUCAGCGCGACUACGCUCUCGCUGCCUAAGCGACGGCUAGUCUGUC
#=GR Myco.aviu SS ,,,,,,,,,,,,,,,,,,<<<-<<<-<<______>>->>>-->>>,<<<<

Myco.aviu         AGACCGGGAACGCCCUCGGCCCGGACCCUGGCAUCAGCUAGAGGGAUCCA
#=GR Myco.aviu SS <<-<<<<<--<_BBBBB>->>>>>--->>>>>>,,,,,,,bbbbb,,,,,

Myco.aviu         CCGAUGAGUCCGGUCGCGGGACUCCUCGGGACAACCACAGCGACUGGGAU
#=GR Myco.aviu SS <<<<-<<<<<<_CCCCC_>>>>>>->>>>,,,,,,,,,,ccccc,,<<<<

Myco.aviu         CGUCAUCUCGGCUAGUUCGCGUGACCGGGAGAUCCGAGCAGAGGCAUAGC
#=GR Myco.aviu SS <-<<---<<<____DDDDDD_>>>--->>->>>>>,,,,,,,,,,,,,dd

Myco.aviu         GAACUGCGCACGGAGAAGCCUUGAGGGAAUGCCGUAGGACCCGGGUUCGA
#=GR Myco.aviu SS dddd,,,)))))------))))))-----)))))-)),,,<<<<<_____

Myco.aviu         UUCCCGGCAGCUCCACCA
#=GR Myco.aviu SS __>>>>>]]]]]]]::::
//
# STOCKHOLM 1.0

#=GS Myco.capr DE converted from Zweib's tmRNA dataset 

Myco.capr         GGGGAUGUCAUGGAUUUGACAGGAUAUCUUUAGUACAUAUAAGCAGUAGU
#=GR Myco.capr SS [[[[[[[,,,,,,,,,,,,((((((((-----((((((((--(((((AAA

Myco.capr         GUUGUAGACUAUAAAUACUACUAGGUUUAAAAAACGCAAAUAAAAACGAA
#=GR Myco.capr SS AA,,<<<<<<____aaaaa____>>>>>>,,,,,,,,,,,,,,,,,,,,,

Myco.capr         GAAACUUUUGAAAUGCCAGCAUUUAUGAUGAAUAAUGCAUCAGCUGGAGC
#=GR Myco.capr SS ,,,,,,,,,,,,,,,,,,,,,,,,,,,,,,,,,,,,,,,,,,,,,,,,,,

Myco.capr         AAACUUUAUGUUUGCUUAAUAACUACUAGUUUAGUUAUAGUAUUUCACGA
#=GR Myco.capr SS ,,,,,,<<-<-<<<____________>>>->>><<<<<<<------<-<<

Myco.capr         AUUAUAGAUAUUUUAAGCUUUAUUUAUAACCGUAUUACCCAAGCUUAAUA
#=GR Myco.capr SS <___________BBBBBB>>>->>>>>>>>,,,,,,,,,,,,bbbbbb,,

Myco.capr         GAAUAUAUGAUUGCAAUAAAUAUAUUUGAAAUCUAAUUGCAAAUGAUAUU
#=GR Myco.capr SS <<<<<<<<-<CCCCCC>-->>>>>>>>,,,,,,,,,cccccc,,,<<<<<

Myco.capr         UAACCUUUAGUUAAUUUUAGUUAAAUAUUUUAAUUAGAAAAUUAACUAAA
#=GR Myco.capr SS <<<<--<-<DDDDDDD>->>>>>>>>>>,,,,,,,,,,,ddddddd,,,)

Myco.capr         CUGUAGAAAGUAUGUAUUAAUAUAUCUUGGACGCGAGUUCGAUUCUCGCC
#=GR Myco.capr SS ))))-----))))))))----)))))))),,,<<<<<_______>>>>>]

Myco.capr         AUCUCCACCA
#=GR Myco.capr SS ]]]]]]::::
//
# STOCKHOLM 1.0

#=GS Myco.geni DE converted from Zweib's tmRNA dataset 

Myco.geni         GGGGAUGUUUUGGGUUUGACAUAAUGCUGAUAGACAAACAGUAGCAUUGG
#=GR Myco.geni SS [[[[[[[,,,,,,,,,,,,(((((-(-------(((((((((-(((((<<

Myco.geni         GGUAUGCCCCCUUACAGCGCUAGGUUCAAUAACCGACAAAGAAAAUAACG
#=GR Myco.geni SS <<A__AAA_>>>>,,,,,,,,,aaa,,a,,,,,,,,,,,,,,,,,,,,,,

Myco.geni         AAGUGUUGGUAGAACCAAAUUUGAUCAUUAACCAACAAGCAAGUGUUAAC
#=GR Myco.geni SS ,,,,,,,,,,,,,,,,,,,,,,,,,,,,,,,,,,,,,,,,,,,,,,,,,,

Myco.geni         UUUGCUUUUGCAUAAGUAGAUACUAAAGCUACAGCUGGUGAAUAGUCAUA
#=GR Myco.geni SS ,,,<<-<<<<_____________>>>>>>,<<<<<<<<<<<<<_BBBBBB

Myco.geni         GUUUGCUAGCUGUCAUAGUUUAUGACUCGAGGUUAAAUCGUUCAAUUUAA
#=GR Myco.geni SS >>>>>>>>>>>>>,,,,,,,bbbbbb,,<<<<<<<<<__CCCC_C>>>>>

Myco.geni         CCUUUAAAAAUAGAACUUGUUGUUUCCAUGAUUGUUUUGUGAUCAAUUGG
#=GR Myco.geni SS >>>>,,,,,,c,cccc,,,<<<<<<<<<-<<<_DDDD_DDD>>>--->>>

Myco.geni         AAACAACAAGACAAAAAUCCACAAAACUAAAAUGUAGAAGCUGUUUGUUG
#=GR Myco.geni SS >>>>>>,,,,,,,,,,,,,ddd,dddd,,,)))))----)))))))))--

Myco.geni         UGUCCUUUAUGGAAACGGGUUCGAUUCCCGUCAUCUCCACCA
#=GR Myco.geni SS ----)-))))),,,<<<<<_______>>>>>]]]]]]]::::
//
# STOCKHOLM 1.0

#=GS Myco.pneu DE converted from Zweib's tmRNA dataset 

Myco.pneu         GGGGAUGUAGAGGUUUUGACAUAAUGUUGAAAGGAAAACAGUUGCAGUGG
#=GR Myco.pneu SS [[[[[[[,,,,,,,,,,,,(((((-(--------((((((((((((((AA

Myco.pneu         GGUAUGCCCCUUACAGCUCUAGGUAUAAUAACCGACAAAAAUAACGACGA
#=GR Myco.pneu SS AA<<<<<<aaaa_________>>>>>>,,,,,,,,,,,,,,,,,,,,,,,

Myco.pneu         AGUUUUGGUAGAUCCAAUGUUGAUCGCUAACCAACAAGCAAGUAUCAACU
#=GR Myco.pneu SS ,,,,,,,,,,,,,,,,,,,,,,,,,,,,,,,,,,,,,,,,,,,,,,,,,,

Myco.pneu         ACGCUUUCGCUUAGAACAUACUAAAGCUACACGAAUUGAAUCGCCAUAGU
#=GR Myco.pneu SS ,,<<-<<-<____________>->>>>,<<<<<<<<<<<<<_BBBBBB>>

Myco.pneu         UUGGUUCGUGUCACAGUUUAUGGCUCGGGGUUAACUGGUUCAACUUAAUC
#=GR Myco.pneu SS >>>>>>>>>>>,,,,,,,bbbbbb,,<<<<<<<<--<CCCCC_>>>>>>>

Myco.pneu         CUUAAAUUAUGAACUUAUCGUUUACUUGUUUGUCUUAUGAUCUAAAGUAA
#=GR Myco.pneu SS >>,,,,,,,ccccc,,,<<<<<<<<<<<-<_DDDD_DDD>->-->>>>>>

Myco.pneu         GCGAGACAUUAAAACAUAAGACUAAACUGUAGAAGCUGUUUUACCAAUCC
#=GR Myco.pneu SS >>>>,,,,,,,,,,ddd,dddd,,,)))))---)))))))))-------)

Myco.pneu         UUUAUGGAAACGGGUUCGAUUCCCGUCAUCUCCACCA
#=GR Myco.pneu SS -))))),,,<<<<<_______>>>>>]]]]]]]::::
//
# STOCKHOLM 1.0

#=GS Myco.pulm DE converted from Zweib's tmRNA dataset 

Myco.pulm         GGGGAUGUAAUGGUUUCGACAGGCAUUUAUAACCUUAUAAUGCAGUAGUU
#=GR Myco.pulm SS [[[[[[[,,,,,,,,,,,,((-(((((------(((((((-(((((<<<<

Myco.pulm         UGGCAGACUAUAAUGCUACUAGGCGUUUCAAUAAACGGAACAAAAAAACA
#=GR Myco.pulm SS <AAA>>>>>,,,,,,,,,,,,,,,aaa,,,,,,,,,,,,,,,,,,,,,,,

Myco.pulm         AGAAAAUGACUAUCAAGAUUUAAUGAUUAGUCAAAAUCUAAACCAAAAUC
#=GR Myco.pulm SS ,,,,,,<-----<--<<<__________________>>>-->----->,<

Myco.pulm         UAGCUUUUGCUAGCGUUUAGCAGCUAGUUGCUCCAUUAUAUGUUCUGGAU
#=GR Myco.pulm SS <<<--<----<<<-<<-<_BBB__B_>-->>---->>>--->-->>>>,,

Myco.pulm         AAUGGAAGCAUGCCUAAGAACUUAGUGAAGUUGCUCUAGCGUCAAUUUCA
#=GR Myco.pulm SS ,,,,,,,b,,bbb,,,,,,,,<<-<<<<<<<<<__CCCCC__>>>>>>>>

Myco.pulm         UGAAAUUUAGCUAGUUGAUUUAAUAGAAUUUUGUUCAAUUUUUUCUAUUA
#=GR Myco.pulm SS >->>,,,,,ccccc,,,<<<<<<<<<<______DDDDDD____>>>>>>>

Myco.pulm         AAUCAACAAUUAAAAAUUGGAAUAAACUGUAGAUUUAUAAGCAUUGUGAA
#=GR Myco.pulm SS >>>,,,,,,,,,,,,dddddd,,,,)))))----)))))))-------))

Myco.pulm         UGUGUGGACCCGGGUUCGACUCCCGGCAUUUCCACCA
#=GR Myco.pulm SS )))-)),,,<<<<<_______>>>>>]]]]]]]::::
//
# STOCKHOLM 1.0

#=GS Neis.gono DE converted from Zweib's tmRNA dataset 

Neis.gono         GGGGGCGACCUUGGUUUCGACGGGGGUUGCGAAGCAGAUGCGGGCAUACC
#=GR Neis.gono SS {{{{{{{,,,,,,,,,,,,,[[[[[[[[-----[[[[[-[[[-[[[[[[<

Neis.gono         GGGGUCUCAGAUUCCCGUAAAACACUGAAUUCAAAUAGUCGCAAACGACG
#=GR Neis.gono SS <<<<__AAAA_A>>>>>,,,,,,aaaaa,,,,,,,,,,,,,,,,,,,,,,

Neis.gono         AAACUUACGCUUUAGCCGCUUAAGGCUAGCCGUUGCAGCAGUCGGUCAAU
#=GR Neis.gono SS ,,,,,,,,<--<<<<<<______>>>>>>>((((((,<<<<<<__BBBBB

Neis.gono         GGGCUGUGUGGCGAAAGCCACCGCAACGUCAUCUUACAUUGACUGGUUUC
#=GR Neis.gono SS B>>>>>>,<<<<____>>>>,,)))))),,,,,,,,bbbbbb,,,<<<<<

Neis.gono         CAGCCGGGUUACUUGGCAGGAAAUAAGACUUAAGGUAACUGGUUUCCAAA
#=GR Neis.gono SS <-<<<<_CCCCCC>>>>->>>>>>,,,,,,,,,cccccc,,<<<<<<<--

Neis.gono         AGGCCUGUUGGUCGGCAUGAUGGAAAUAAGAUUUUCAAAUAGACACAACU
#=GR Neis.gono SS <-<<<_DDDDDDD>>>->-->>>>>>>,,,,,,,,,,,,,,ddd,dddd,

Neis.gono         AAGUAUGUAGAACGCUUUGUAGAGGACUUUCGGACGGGGGUUCGAUUCCC
#=GR Neis.gono SS ,,]]]]]]----]]]]]]]]----]]]]]]]],,,<<<<<_______>>>

Neis.gono         CCCGCCUCCACCA
#=GR Neis.gono SS >>}}}}}}}::::
//
# STOCKHOLM 1.0

#=GS Nitr.euro DE converted from Zweib's tmRNA dataset 

Nitr.euro         GGGGGCGAUCCGGUUUCGACGUGGGUUGCAAAGCAGCGCAGGGCAUACCG
#=GR Nitr.euro SS {{{{{{{,,,,,,,,,,,,[[[[[[[[-----[[[[-[[[[-[[[[[[<<

Nitr.euro         AGGUUCAGUACCCUCGUAAAACAGCUGAAAAAAAAUAGUCGCAAACGACG
#=GR Nitr.euro SS <<<_AAAAA__>>>>>,,,,,,,aaaaa,,,,,,,,,,,,,,,,,,,,,,

Nitr.euro         AAAACUACGCUUUAGCCGCUUAAUCCGGCUAAACUCCACACCGGUGGGCC
#=GR Nitr.euro SS ,,,,,,,,,,<<<<<<<<_______>>>>>>>>((((((,<<<<<<__BB

Nitr.euro         UCAACGCCGGGUCUGGCAACAGACAGUGGAGUCAUUAACGAGGAUCGCGU
#=GR Nitr.euro SS BB__>>>>>>,<<<<____>>>>,,)))))),,,,,,,,bbbb,,,<<<<

Nitr.euro         UUUGCAGGGUUACUUUGCAGAGCGCUAAAAAAUAGGUAACUCGCCUGUCA
#=GR Nitr.euro SS <<<<<<__CCCCCCC>>>>>>>>>>,,,,,,,,ccccccc,,<<<<<<--

Nitr.euro         UCAGCCUGCCGGUUGGCGGAUGCCAGGUCAAAUUAAAUAACAUGGCUAAG
#=GR Nitr.euro SS <<-<<<_DDDDDDD>>>>>-->->>>>>,,,,,,,,,,ddd,dddd,,,]

Nitr.euro         UAUGUAGAACUGUCUGUAGAGGACUUGCGGACGCGGGUUCAAUUCCCGCC
#=GR Nitr.euro SS ]]]]]----]]]]]]]]----]]]]]]]],,,<<<<<_______>>>>>}

Nitr.euro         GCCUCCACCA
#=GR Nitr.euro SS }}}}}}::::
//
# STOCKHOLM 1.0

#=GS Odon.sine.cl DE converted from Zweib's tmRNA dataset 

Odon.sine.cl         GGGGCUGACUUGGUUUCGACAUUUAAAAAUUGUUACAGUAUGAUGCAGGU
#=GR Odon.sine.cl SS {{{{{{{,,,,,,,,,,,,[[[[[[[[----[[[[-[[[[[---[[[[[[

Odon.sine.cl         CGAAGUUUCUAAUCUUCGUAAAAAAAGAGAAAUUUAUAAUAAAUGCUAAU
#=GR Odon.sine.cl SS <<<<<AAAAA___>>>>>,,,,,,,aaaaa,,,,,,,,,,,,,,,,,,,,

Odon.sine.cl         AAUUUAAUUUCUUCUGUGUUUAAAAGUUUAUCAACUAAGCAAAAUAGUUU
#=GR Odon.sine.cl SS ,,,,,,,,,,,,,,,,,,,,,,,,,,,,,,,,,,,,,,,,,,,,,,,,,,

Odon.sine.cl         AAAUUUAAGUUUUGCUGUUUAAGUUUUAUGCACAUUUAAUGAUCUAGUAA
#=GR Odon.sine.cl SS ,,,,,,,,,,<<<<<<<___________________________>>>>>>

Odon.sine.cl         AUAACUUUGUUCGCUAUAAUUUAUAUUUAUAACUAGACUUUUGUCUUUUU
#=GR Odon.sine.cl SS >,,,,,,,,,,,(((((((,<<<<<BB>>>>>,,<<<<____>>>>,,,)

Odon.sine.cl         UAUAGUUUAGAAUAACUUUAUCAUUUCAAACCUCGUUCCAUCUAGUUGAA
#=GR Odon.sine.cl SS )))))),,,bb,,,,,,,,,,,,,,,,,,,,,,,<<<<-<<___>>->>>

Odon.sine.cl         CUAAACCUGUGAACGAAUACUAUAAUAAAAUUUUUAGAUGGACGUGGGUU
#=GR Odon.sine.cl SS >,,,]]]]]]------]]]]]-]]]]------]]]]]]]],,,<<<<<__

Odon.sine.cl         CGACUCCCAUCAGCUCCACCA
#=GR Odon.sine.cl SS _____>>>>>}}}}}}}::::
//
# STOCKHOLM 1.0

#=GS Oeno.oeni DE converted from Zweib's tmRNA dataset 

Oeno.oeni         GGGGUAGUUCCGGAAUUCGACAGGUUAUUACAAGCAUGGAUUGCGUUCCC
#=GR Oeno.oeni SS (((((((-------------((((((((-----((((((((-(((((<<<

Oeno.oeni         GUUUGUCGGGUUAAAGACUGCAGAUAUAACUGCAAAAAAUAAUGAACCAU
#=GR Oeno.oeni SS <_____>>>>,,,,,,,,,,,,,,,,,,,,,,,,,,,,,,,,,,,,,,,,

Oeno.oeni         CUUACGCAUUAGCUGCCUAAUCGCAGUAGCGUAGCCCUUUGUUGAGUCCA
#=GR Oeno.oeni SS ,,<<<<<----<<<<________>>>>->>>>><<<--<<<<<__AAAAA

Oeno.oeni         CGGCAACAUUCUCGGCCUAAUUAGUGGAUUAGCUGCUGGCAUUUAUGUUC
#=GR Oeno.oeni SS A>>>>>------->>>,,,,,,,aaaaaa,,,,<<<<<---<<<<<BBBB

Oeno.oeni         GGAAUAAAAGCAGUGAAACAAGAAUCGAACUAGCUCUCGAUUUGGAAGUU
#=GR Oeno.oeni SS BB_>>>>>-->>>>>,,,,,,,,,bbbbbb,,<<<<--<<<--<<__CCC

Oeno.oeni         AGCAACCUAAUCUUGAGCGAAAUUACUUGUUAACUAUGAGCGUAGAUAUU
#=GR Oeno.oeni SS CCCC_>>-->>>-->>>>,,,,,,,,,ccccccc,,,,)))))----)))

Oeno.oeni         UAUGUGAUUGGAUAAUUUGGACAUGGGUUCGACUCCCAUCUACUCCACCA
#=GR Oeno.oeni SS )))))------))))))))--------------------)))))))::::
//
# STOCKHOLM 1.0

#=GS Pavl.luth.cl.pa DE converted from Zweib's tmRNA dataset 

Pavl.luth.cl.pa         GGGGCUGUUUAGGUUUCGAUCCUAAAAAAAACUAAUAAGUGUGAUGCAAG
#=GR Pavl.luth.cl.pa SS ::::::::::::::::::::::::::::::::::::::::::::::::::

Pavl.luth.cl.pa         UAGAGGAAACCCUCUUAAAAAAAAAGCAAACAAUAAAUGCAAACAAUAUU
#=GR Pavl.luth.cl.pa SS :<<<<<____>>>>>:::::::::::::::::::::::::::::::::::

Pavl.luth.cl.pa         UUAUCUUUUAAUCGAGUAGCUGUAGCCCCGUAUAGUUAUAUAGCAUUAAC
#=GR Pavl.luth.cl.pa SS ::::::::::::::::::::::::::::::::::::::::::::::::::

Pavl.luth.cl.pa         UCCUUAUGGUCAAAAAAUCUAGAAAGUUUGAUCGUAAAGCAAACCUUAGC
#=GR Pavl.luth.cl.pa SS :::::<<<<<<---<<<<_______>>>>>>>>>>:::::::::::::::

Pavl.luth.cl.pa         UAGAAGCACACAAGAAUAA
#=GR Pavl.luth.cl.pa SS :::::<--<____>-->::
//
# STOCKHOLM 1.0

#=GS Pedi.pent DE converted from Zweib's tmRNA dataset 

Pedi.pent         GGGGUCGUUAUGGAUUCGACAGGUAUGGGUCGAGCCAUGACUGCAUUUCG
#=GR Pedi.pent SS [[[[[[[,,,,,,,,,,,,,,,,,,,,,,,,,,((((((((-((((((<<

Pedi.pent         UAGGUUACGGCUACGUAAAAACGUUCAGUUUAUUAUAACUGCAAAAAAUA
#=GR Pedi.pent SS <<<___AAA_>>>>>,,,,,,aaa,,,,,,,,,,,,,,,,,,,,,,,,,,

Pedi.pent         AUAACAAUUCUUACGCUUUAGCUGCCUAAUAGUAGCUUGACGUAGAUCCG
#=GR Pedi.pent SS ,,,,,,,,,,,,<<<-<---<<<<________>>>>-->->>>,<<<<<<

Pedi.pent         CCUAGUCUCGUCCAUGGGCUAGAUACGGGUCCUAAAUGAAGUGGACUUGC
#=GR Pedi.pent SS -<<<<<<__BBBBBB_>>>>>>--->>>>>>,,,,,,,,,bbbbbb,,,,

Pedi.pent         GCUUAAGUACUGGCCUGGGUGCUUAAGAAGAGGAUUUACAGACUAGCGUU
#=GR Pedi.pent SS ,<<<<-<<<<<_C_CCC>>>>>->>>>,,,,,,,,,,,ccc,c,,,<<--

Pedi.pent         UUAAUGAAGCCCCGACAUACGGCGUCUUAUUUCGCGAAAUUUAAGUAGUA
#=GR Pedi.pent SS -<<<-<--<<<____DDDDD>>>->->>>--->>,,,,,,,,,,,,,ddd

Pedi.pent         UGAAUAUGAAUGUAGAUGUCAUGGUGGCGACAUGCUUGGACGCGGGUUCG
#=GR Pedi.pent SS dd,,,,,))))))----)))))))),,,,,,,,,,,,,,,,<<<<<____

Pedi.pent         ACUCCCGCCGACUCCACCA
#=GR Pedi.pent SS ___>>>>>]]]]]]]::::
//
# STOCKHOLM 1.0

#=GS Porp.ging DE converted from Zweib's tmRNA dataset 

Porp.ging         GGGGCUGACCGGCUUUGACAGCGUGAUGAAGCGGUAUGUAAGCAUGUAGU
#=GR Porp.ging SS [[[[[[[,,,,,,,,,,,(((((((------((((((((--((((((AAA

Porp.ging         GCGUGGGUGGCUUGCACUAUAAUCUCAGACAUCAAAAGUUUAAUUGGCGA
#=GR Porp.ging SS AA,,,<<<<-<<_aaaaa________>>->>>>,,,,,,,,,,,,,,,,,

Porp.ging         AAAUAACUACGCUCUCGCUGCGUAAUCGAAGAAUAGUAGAUUAGACGCUU
#=GR Porp.ging SS ,,,,,,,,,,<-<<<-<<<<_____________>>>>>>>->,,,,,,,,

Porp.ging         CAUCGCCGCCAAAGUGGCAGCGACGAGACAUCGCCCGAGCAGCUUUUUCC
#=GR Porp.ging SS ,,,,,,,,,,,,,,,,,,,,,,,,,,,,<<-<<<<<<<<<-<<<___BBB

Porp.ging         CGAAGUAGCUCGAUGGUGCGGUGCUGACAAAUCGGGAACCGCUACAGGAU
#=GR Porp.ging SS BBB>>>->>>>>------->>>>->>,,,,,bbbbbb,,,<<<<<<<<__

Porp.ging         GCUUCCUGCCUGUGGUCAGAUCGAACGGAAGAUAAGGAUCGUGCAUUGGG
#=GR Porp.ging SS _CCCCCC_>>>>>>>>,,,,,,,,c,ccccc,,,,,<<-<<-<<---<<<

Porp.ging         UCGUUUCAGCCUCCGCUCGCUCACGAAAAUUCCAACUGAAACUAAACAUG
#=GR Porp.ging SS ___DDDDDD_>>>->>->>->>,,,,,,,,,,,,,dddddd,,,,)))))

Porp.ging         UAGAAAGCAUAUUGAUUCCAUGUUUGGACGAGGGUUCAAUUCCCUCCAGC
#=GR Porp.ging SS )-----))))))))----)))))-)),,,<<<<<_______>>>>>]]]]

Porp.ging         UCCACCA
#=GR Porp.ging SS ]]]::::
//
# STOCKHOLM 1.0

#=GS Porp.purp.cl DE converted from Zweib's tmRNA dataset 

Porp.purp.cl         GGGGCUGCAAGGUUUCUACAUUGUGAAAAAACAAAUAUAUGAAAGUAAAA
#=GR Porp.purp.cl SS [[[[[[[,,,,,,,,,,,((((((((-----((((-(-(((----(-(((

Porp.purp.cl         CGAGCUCAUUAUUAGAGCUUUUAGUUAAAUAAAUGCAGAAAAUAAUAUUA
#=GR Porp.purp.cl SS ,AAAA,,,<<<<<___aaaa_______>>>>>,,,,,,,,,,,,,,,,,,

Porp.purp.cl         UUGCUUUUUCUCGAAAAUUAGCUGUUGCAUAAAUAGUCUCAAUUUUUGUA
#=GR Porp.purp.cl SS ,,,,,,,,,,,,,,,,<--<<<<<<<<_______________________

Porp.purp.cl         AUUCGAAGUGAUAGACUCUUAUACACUACGAAUAUUCUGUUAGAGUUGCU
#=GR Porp.purp.cl SS ________>>>>>>->>-->,,,,,,,,,,,,<<<<--<-<<<__>>>->

Porp.purp.cl         CUUAAUAAAAGAAAAGUAAAAAAAUACAAAUUCUUAUGUUUUUUACCUGA
#=GR Porp.purp.cl SS --->>>>,,,,,,,,,,,,,,,,,,,,,,,,,,,,,,<-<<<<<____>>

Porp.purp.cl         AUUGAUUCAAUUUAAGGUUAGUAUUUUUUGAUUUUUACAAUGGACGUGGG
#=GR Porp.purp.cl SS >-->>->,,,)))-)------))))-))))----)))))))),,,<<<<<

Porp.purp.cl         UUCAAGUCCCACCAGCUCCACCA
#=GR Porp.purp.cl SS _______>>>>>]]]]]]]::::
//
# STOCKHOLM 1.0

#=GS Prev.inte DE converted from Zweib's tmRNA dataset 

Prev.inte         GGGCUUGUAUGGAUUUGACGGCAAGACGAAAUGGUAUGUAAGCAUGCGGA
#=GR Prev.inte SS [[[[[[[,,,,,,,,,,,(((((((-----((-((((((--((((((AAA

Prev.inte         GCAUUGGUAGCUGGCUCCUAAAUAUCGGUUAUCAAACAAUUAAUUGGCGA
#=GR Prev.inte SS AA,,,<<<<<<<_aaaaa________>>>>>>>,,,,,,,,,,,,,,,,,

Prev.inte         AAACAAUUACGCUCUCGCUGCCUAAUCGAAGUACAGUAGAUUACUGGCUU
#=GR Prev.inte SS ,,,,,,,,,,<-<<<-<<<<_____________>>>>>>>->,,,,,,,,

Prev.inte         UAUUCGACUAUUAGAUAGUUGAACGAGACACUGCUCCAAAGAUGUUGUUC
#=GR Prev.inte SS ,,,,,,,,,,,,,,,,,,,,,,,,,,,,<--<<<<<<---<<<____BBB

Prev.inte         CGAAUCGGAGGGUAAAGCGGUGCAGGUUAAAUCGGAAAUAGUUUGGGUAU
#=GR Prev.inte SS BBB>>>--->>------->>>>-->,,,,,,bbbbbb,,,<<<<<<<<<<

Prev.inte         GCCUCGCUGCCCAAAUGAAAUUUAGAGGAUAAGGCAUUGGUUGGUGGUUC
#=GR Prev.inte SS _CCCC>->>>>>>>>>,,,,,,,,cccc,,,,<<<<<<<<<----<<DDD

Prev.inte         AGGUCUUGCCAAUGCUCGAAAACCAAAGGCUGAAAUAAGCAUGUAGAAAG
#=GR Prev.inte SS DD_D>>->>>>>>>>>,,,,,,,,,,,d,ddddd,,,,))))))-----)

Prev.inte         CGUAUGGUUUCCUUGUGCGGACCGGAGUUCGACUCUCCGCAGGUCCACCA
#=GR Prev.inte SS )))))-))---)))))-)),,,<<<<<_______>>>>>]]]]]]]::::
//
# STOCKHOLM 1.0

#=GS Proc.mari.-1 DE converted from Zweib's tmRNA dataset 

Proc.mari.-1         GGGGUUGUAAUGGUUUCGACGGGGCGUAAGGAAGAUGACUGAAGCCUGCU
#=GR Proc.mari.-1 SS [[[[[[[,,,,,,,,,,,,((((((((-----((((-(((,,AAAA<<<<

Proc.mari.-1         CGGUUAGAGCAAAAACACAAACGCUAACAAAAUCGUUAGUUUCUCCCGUC
#=GR Proc.mari.-1 SS <aaaa_>>>>>,,,,,,,,,,,,,,,,,,,,,,,,,,,,,,,,,,,,,,,

Proc.mari.-1         AAACAGCACCAGUUGCUGCUUGAUCUCAAAGGAGAUGGGGUGAUAUCAGC
#=GR Proc.mari.-1 SS ,,,,,,,,,,,<<<-<<<_________________>>>>>>,,,,<<<<-

Proc.mari.-1         CUUAUCAACCAAAUGAUCCAAGGAGCCUGGAAGGGCUCCACCAUUACUAG
#=GR Proc.mari.-1 SS <<--<<________B_BB___>>>>->>>>,,,bb,b,,,,,,,,,,,,)

Proc.mari.-1         GUGAUCUCAACCGAUGUUUCGGACAGCGGUUCGAUUCCGCUCAACUCCAC
#=GR Proc.mari.-1 SS ))-))))------)))))))),,,<<<<<_______>>>>>]]]]]]]::

Proc.mari.-1         CA
#=GR Proc.mari.-1 SS ::
//
# STOCKHOLM 1.0

#=GS Proc.mari.-2 DE converted from Zweib's tmRNA dataset 

Proc.mari.-2         GGGGCUGCAAUGGUUUCGACGGGGUAUGAGGAGGGUGACUGAAGCCUGCU
#=GR Proc.mari.-2 SS [[[[[[[,,,,,,,,,,,,((((((((---(-((((-(((,,,AAA<<<<

Proc.mari.-2         CGGUAAGAGCAAAUCCGUAACUGCGAACAACAUCGUUCGUUUCUCCCGUC
#=GR Proc.mari.-2 SS <aaa__>>>>>,,,,,,,,,,,,,,,,,,,,,,,,,,,,,,,,,,,,,,,

Proc.mari.-2         AGCCUGCCCUCGUGGCUGCCUGACCCUAAUAAGGGAGAUGGGGUGAGGUC
#=GR Proc.mari.-2 SS ,,,,,,,<<<<<<--<<<____________________>>>->>>>>>,<

Proc.mari.-2         AGCCUUAUCACCCAAAUGACCCAUGGGGGCUGCGAGGCCCCUUUAACUAC
#=GR Proc.mari.-2 SS <<<<<--<<<_______B_BB__>>>>>>>>>,,,bb,b,,,,,,,,,,,

Proc.mari.-2         UAGGUGAUCCACACCAGUGUCUCGGACAGCGGUUCGAUUCCGCUCAGCUC
#=GR Proc.mari.-2 SS ,,)))-))))-)----)))))))),,,<<<<<_______>>>>>]]]]]]

Proc.mari.-2         CACCA
#=GR Proc.mari.-2 SS ]::::
//
# STOCKHOLM 1.0

#=GS Pseu.puti DE converted from Zweib's tmRNA dataset 

Pseu.puti         GGGGCCGAUUAGGAUUCGACGCCGGUAGCGAAACUCUAGGUGCAUGCCGA
#=GR Pseu.puti SS [[[[[[[,,,,,,,,,,,,((((((((-------(---(((((((((AAA

Pseu.puti         GUUGGUAACAGAACUCGUAAAUCCACUGUUGCAACUUUUAUAGUUGCCAA
#=GR Pseu.puti SS AA,,<<<<<<<_aaaaa________>>>>>>>,,,,,,,,,,,,,,,,,,

Pseu.puti         UGACGAAAACUACGGCGCGGAGUACAAGCUGGCUGCGUAAGCAGUCCUCU
#=GR Pseu.puti SS ,,,,,,,,,,,,,,,,,,,,,,,,,<<<<<-<<<<_______________

Pseu.puti         UGACCCGUUGCUUCUGGUAGCUUCGGCUCCAGCAAUCACUAGGGGAUGCC
#=GR Pseu.puti SS ______________>>>>>>>>>,,,,,,,,,<<<<<<-<--<<<-<_BB

Pseu.puti         UGUAAACCCGAACUGAUUGUCAUACAGAACAGGAUCGUCGCGUAGCACGU
#=GR Pseu.puti SS BBB_>->>>-->->>>>>>,,,,,,,,,bbbbb,,,<<<<<-<-<<-<CC

Pseu.puti         UGUGGGCGAAGUGACUAAAACUUACACAACUCAUCCAAAGCACCCUGCCC
#=GR Pseu.puti SS CCCC>>>->->>>>>,,,,,,,,,cccccc,,<--<---<--<<<_DDD_

Pseu.puti         GUCGGGCGGCUGCGGAUUAAAUCAGUAGACACGGCUAAGCAUGUAGUACC
#=GR Pseu.puti SS DDD>>>---->--->->,,,,,,,,,,ddd,,ddd,,,))))))---)))

Pseu.puti         GACAGCGGAGUACUGGCGGACGGGGGUUCAAAUCCCCCCGGCUCCACCA
#=GR Pseu.puti SS ----)-----)))))))),,,<<<<<_______>>>>>]]]]]]]::::
//
# STOCKHOLM 1.0

#=GS Recl.amer.mt DE converted from Zweib's tmRNA dataset 

Recl.amer.mt         GGGGAUGUUUUUAGUAUUCGACAUAGUGGAAUUUAUUUGUGGAAUUUUUA
#=GR Recl.amer.mt SS (((((((,,,,,,,,,,,,,,<<<<<<-<--<<<<<----<<<<---<<<

Recl.amer.mt         AAUUUUAUUUUUUUAUCUACUUUUAAGAAGGAUUUUUUAAAAACACCUUG
#=GR Recl.amer.mt SS <<<---A--<<<<<-<____a_____>>>>>>------------------

Recl.amer.mt         UUAAAUAAGUAAAUAAAAAAAAUAAAAUUUAAAUUAUUUUUUUAUAAGAA
#=GR Recl.amer.mt SS -------------------------->>>>>>---->>>>--->>>>>--

Recl.amer.mt         UGACUAUGGAACCGAGGGCGGAUCUCGGCAUCUCCACCA
#=GR Recl.amer.mt SS >->>>>>>,,,<<<<<_______>>>>>)))))))::::
//
# STOCKHOLM 1.0

#=GS Rhod.spha DE converted from Zweib's tmRNA dataset 

Rhod.spha         GGGGCCGAAACAGGAUCGACGAACGUCUAAAGGGGUUGGCUUUGUCCCGG
#=GR Rhod.spha SS [[[[[[[,,,,,,,,,,,,(((-(((-----((-(---((--(((((,AA

Rhod.spha         UGAGGUACCACCGUUAUCGGUCCGAAAAGUACAGUUGCCAACGACAACCG
#=GR Rhod.spha SS AA,<<-<<<__aaaa___>>>>>,,,,,,,,,,,,,,,,,,,,,,,,,,,

Rhod.spha         UGCUCCGGUGGCUCUGGCUGCGUAAGCAGUUCGAGUUAUCGAAACUUAAG
#=GR Rhod.spha SS ,,,,,,,<<<<<<<-<<<<<______>>>>>->>>>>>>,,,,,,BBBB,

Rhod.spha         CCCUUGCGCUUAGCCGCGUAAGGCGGGGUUCGCAGGUACCUGGCAACAGA
#=GR Rhod.spha SS ,,,<<<<<<bbbb__>>>>>>,<<-<<<<__CCCCCC>>>>->>,,,,,,

Rhod.spha         AACCUGCACUUGUCCGGGGCAACCCGGACUAUGGACAUAAACGCGCUCGU
#=GR Rhod.spha SS ,cccccc,,,D<<<<<<<d___>>>>>>>,,,)))))-----))---)-)

Rhod.spha         CAUAAGCGGAUCGGACCCGGGGGCGGUACCCGGCGGCUCCACCA
#=GR Rhod.spha SS )----)))--))),,,<<<<<_______>>>>>]]]]]]]::::
//
# STOCKHOLM 1.0

#=GS Rick.cono DE converted from Zweib's tmRNA dataset 

Rick.cono         GGGGGCGAAAUAGGAUCGACGUGCCUAAUAAAAAGAUUGCUUUUACUCGG
#=GR Rick.cono SS [[[[[[[,,,,,,,,,,,,(((((((-------(((((((--(((((AAA

Rick.cono         GAUGAUUCCGCCGAUGGCUUGUGCCAUAUGGGUCAAAACAAAGAAACGCA
#=GR Rick.cono SS A,,<<-<<<<_______aaaa_______>>>>>>,,,,,,,,,,,,,,,,

Rick.cono         AACGAUAAUAAUCGUUCUGUAGGUCAUUUAGCUUUAGCAGCUUAAUCCUA
#=GR Rick.cono SS ,,,,,,,,,,,,,,,,,,,,,,,,,,,,,,,,,,<<<-<______>->>>

Rick.cono         CGCGGCUGGAGGGUGUGCCGGGCAACAGAACAACCCUCACUUGCUAAUAU
#=GR Rick.cono SS <-<<<<____BBB_BB>>>>->,,,,,,,,,,bb,bbb,,,C<<<<c__>

Rick.cono         AGCUAUAGUAAUAAACGUAAUUUAGAAUAGAGGUUGCGGACUCGGGGGCA
#=GR Rick.cono SS >>>,,,)))))-----)))))))-------))))-))),,,<<<<<____

Rick.cono         GUACCCGACGCCUCCACCA
#=GR Rick.cono SS ___>>>>>]]]]]]]::::
//
# STOCKHOLM 1.0

#=GS Rumi.albu DE converted from Zweib's tmRNA dataset 

Rumi.albu         GGGGAUGUGAAGGUUUCGACGGGGGUCUUGUAUGGCGAUAAGCGAGUGGA
#=GR Rumi.albu SS [[[[[[[,,,,,,,,,,,,((((((((---((((--(((--((((((<<-

Rumi.albu         GGAGCCGCACUCUCUUAAAACGGCGUACGUUUUAAAAUUAGGCGGCCACG
#=GR Rumi.albu SS <<___AA__>>->>,,,,,,aa,,,,,,,,,,,,,,,,,,,,,,,,,,,,

Rumi.albu         GUUAUUUUGCAAAGGCAAGCUAAGGGCCACCCGUUCUUCCUGGGAAGUAC
#=GR Rumi.albu SS ,,,,,,,,,,,,,<<<_________>>>,,,,<<<<----<<<--<<<_B

Rumi.albu         CCCGGGCUGGGUUAAAGCGUUGGAUAAUUGUUGACCUUCGCCAGCCGAUG
#=GR Rumi.albu SS __BBB>>>--->>>------->>>>,,bbb,,b,,,,,,,,,,<<--<<<

Rumi.albu         CGGUUGCCCGGUCGUUGUAUGCCAUUUUACCAAAGCGAGGGGGCGUGGUC
#=GR Rumi.albu SS <<<<_____C>>>>->>>-->>,,,,,,,c,,,,,<---<<-<-<<<DDD

Rumi.albu         UGUUUGCCCGUGCGGAGGGAAACGGCGCAAGCCGAAAAUAACCCGACUAG
#=GR Rumi.albu SS _DDD>>>>>--->--->,,,,,,,,,,,,,,,,,,,,,,ddd,,ddd,,,

Rumi.albu         ACUCGUAGAAAUUCGCGUGAAUGGGCUUUCGGACAGGAGUUCGAUUCUCC
#=GR Rumi.albu SS ))))))----)))--))))----)))))))),,,<<<<<_______>>>>

Rumi.albu         UCAUCUCCACCA
#=GR Rumi.albu SS >]]]]]]]::::
//
# STOCKHOLM 1.0

#=GS Shew.putr DE converted from Zweib's tmRNA dataset 

Shew.putr         GGGGGCGAUUCUGGAUUCGACAGGAUUCACGAAACCCUGGGAGCAUGCCG
#=GR Shew.putr SS [[[[[[[,,,,,,,,,,,,,(((((--(--------(((((-((((((AA

Shew.putr         AGGGGCGGUUGGCCUCGUAAAAAGCCGCAAAGUUAUAGUUGCAAACGACG
#=GR Shew.putr SS AAA,<<<<<<__aaaaa_____>>>>>>,,,,,,,,,,,,,,,,,,,,,,

Shew.putr         AUAACUACGCUCUAGCCGCUUAAUGCCGCUAGCCAUCUACCACACGCUUU
#=GR Shew.putr SS ,,,,,,,,,,,<<<<<-<_______>->>>>><<<<<-<<<<<--<<<<_

Shew.putr         GCACAUGGGCAGUGGAUUUGAUGGUCAUCUCACAUCGUGCUAGCGAGGGA
#=GR Shew.putr SS BBBB__>>>>->>>>-->->>>>>,,,,,,,,,,,,bbbb,,<<<-<--<

Shew.putr         ACCCUGUCUGGGGGUGAACCGCGAAACAGUACCGGACUCACCGUGUGGGA
#=GR Shew.putr SS -<<__CCCCCC>>->--->>>>,,,,,,,,,cccccc,,<<<<<-<<<<-

Shew.putr         UCCUGUCUUUCGGAGUUCAAACGGUUAAACAAUAGAAAGACUAAGCAUGU
#=GR Shew.putr SS <<<_DDDDDDD>>>->>>>->>>>>,,,,,,,,,ddddddd,,,))))))

Shew.putr         AGCGCCUUGGAUGUAGGUUUUCUGGACGCGGGUUCAAGUCCCGCCGCCUC
#=GR Shew.putr SS ----))-)))------)--))))),,,<<<<<_______>>>>>]]]]]]

Shew.putr         CACCA
#=GR Shew.putr SS ]::::
//
# STOCKHOLM 1.0

#=GS Sphi.arom DE converted from Zweib's tmRNA dataset 

Sphi.arom         GGGGCCGAACUAGGAUCGACGUGUGUUGAAAAGCGUUGUUUUCACCCGGG
#=GR Sphi.arom SS [[[[[[[,,,,,,,,,,,,(((((((------(((((((--(((((<<<<

Sphi.arom         CUGAGUAACCCGUUCAAGGCUCAAAACUCACAAGUGCCAACGACAACGAA
#=GR Sphi.arom SS __AAAA__>>>>,,,,,,aaaa,,,,,,,,,,,,,,,,,,,,,,,,,,,,

Sphi.arom         GCACUUGCUCUCGCGGCGUAAUUCUAGGGGCUAACGCCCUGAAGUUACUA
#=GR Sphi.arom SS ,,,,,,<<<<<-<-<<_____>>->->>>>><<<---<BBBB_>>>>,,,

Sphi.arom         AGUUAGAGCACGGUUCGGACCGAACCGGGUAACAGAAUCGGAAACCGGGC
#=GR Sphi.arom SS ,,bbbb,<<-<<<<_____CCCC>>>>->>,,,,,,,cccc,,,,,D,<<

Sphi.arom         CGGUUCAGGCCGGCUAUGGUGAUAAACUGCGGCGUGCAAUAGGCACAGCG
#=GR Sphi.arom SS <<<<<d_>>>>>>>,,,)))))------)))))))-------))))-)))

Sphi.arom         GACCCGGGGGCGGUACCCGGCGGCUCCACCA
#=GR Sphi.arom SS ,,,<<<<<_______>>>>>]]]]]]]::::
//
# STOCKHOLM 1.0

#=GS Spir.kunk DE converted from Zweib's tmRNA dataset 

Spir.kunk         GGGGAUGUUCCGGUUUCGACAGGAAUGAUCUACUAAUAUUGGCAGUAGUU
#=GR Spir.kunk SS [[[[[[[,,,,,,,,,,,,((-(((((-----((((((((-(((((AAA,

Spir.kunk         UAGUAGACUAUAAUGCUACUAGGUUUGAAGAAACGCAAGCAAAAAACAAA
#=GR Spir.kunk SS A,,<<<<<<___a_aaa____>>>>>>,,,,,,,,,,,,,,,,,,,,,,,

Spir.kunk         AAGAAGACAAAAUUGAAAUGCCAGCUUUUAUGAUGAACAAUCAAUUAGCA
#=GR Spir.kunk SS ,,,,,,,,,,,,,,,,,,,,,,,,,,,,,,,,,,,,,,,,,,,,,,,,,,

Spir.kunk         GUAUCAAUGUUAGCAGCUUAAUUCCUCGCUGUUAGAGGAUCGCUAGCCGU
#=GR Spir.kunk SS ,,<-<-<<-<<<<__________________>>>>--->>->->,,,,<<

Spir.kunk         AAUAGUAGUUAAUUGUAGAUUAUUAACUAUUAUCGUAUCUCAAGUCUUAA
#=GR Spir.kunk SS -<<<<<<<<<<<<__BBBBBB>>>>>>>>>>>>->>,,,,,,,,,,,,bb

Spir.kunk         UCUAAUAGAAAUUCUAAUUGAUAAUGUUAGAAUUUUGAAAGUCUUAUUAU
#=GR Spir.kunk SS bbbb,,,<<<<<<<<<<<_CCCCCC>>>>>>>>>>>,,,,,,,,,ccccc

Spir.kunk         CUAAUUAUUUAAUUAGUUGUCUAAUCCUAUUAUUAAAUAAUGAAAAAAAG
#=GR Spir.kunk SS c,,<<<<<<<<<<<<<__DDDD_DDD>>>-->>>>>>>>>>,,,,,,,,,

Spir.kunk         AUGAUUAGACUAAACUGUAGAAGAUAUUAGAAUGUUAUUUGUGGACGCGG
#=GR Spir.kunk SS ,,ddd,dddd,,,)))))----))))))))-----)))))-)),,,<<<<

Spir.kunk         GUUCAAUUCCCGCCAUCUCCACCA
#=GR Spir.kunk SS <_______>>>>>]]]]]]]::::
//
# STOCKHOLM 1.0

#=GS Stap.aure.-1 DE converted from Zweib's tmRNA dataset 

Stap.aure.-1         GGGGACGUUCAUGGAUUCGACAGGGGUCCCCCGAGCUCAUUAAGCGUGUC
#=GR Stap.aure.-1 SS [[[[[[[,,,,,,,,,,,,,((((((((------((-((((--((((((<

Stap.aure.-1         GGAGGGUUGUCUUCGUCAUCAACACACACAGUUUAUAAUAACUGGCAAAU
#=GR Stap.aure.-1 SS <<<<_AAAAA>>>>>,,,,,,,,,,,,aaaaa,,,,,,,,,,,,,,,,,,

Stap.aure.-1         CAAACAAUAAUUUCGCAGUAGCUGCCUAAUCGCACUCUGCAUCGCCUAAC
#=GR Stap.aure.-1 SS ,,,,,,,,,,,,,,,,,<<<<-<<________>>->->>>,<<<<-<<<<

Stap.aure.-1         AGCAUUUCCUAUGUGCUGUUAACGCGAUUCAACCUUAAUAGGAUAUGCUA
#=GR Stap.aure.-1 SS <<<<<_BBBBBB>>>>>>>>->->>>>,,,,,,,,,,bbbbbb,,,,<<<

Stap.aure.-1         AACACUGCCGUUUGAAGUCUGUUUAGAAGAAACUUAAUCAAACUAGCAUC
#=GR Stap.aure.-1 SS <<<<<<___CCCCCC>>>-->>>>>>,,,,,,,,,,,cccccc,,<<<<<

Stap.aure.-1         AUGUUGGUUGUUUAUCACUUUUCAUGAUGCGAAACCUAUCGAUAAACUAC
#=GR Stap.aure.-1 SS <<<--<<<_DDDDDDD>>>--->>>>>>>>,,,,,,,,,,ddddddd,,,

Stap.aure.-1         ACACGUAGAAAGAUGUGUAUCAGGACCUUUGGACGCGGGUUCAAAUCCCG
#=GR Stap.aure.-1 SS ))))))---))--))-))-----)))))))),,,<<<<<_______>>>>

Stap.aure.-1         CCGUCUCCACCA
#=GR Stap.aure.-1 SS >]]]]]]]::::
//
# STOCKHOLM 1.0

#=GS Stre.coel DE converted from Zweib's tmRNA dataset 

Stre.coel         GGGGAUGAUCGGUUUCGACAGCGGCUGUCGAAGCAGGGGAAGCGUGUCGA
#=GR Stre.coel SS [[[[[[[,,,,,,,,,,,(((((--((------((((-(---(((((<<<

Stre.coel         GGAAGCGGCCAUGAUCUCGUAAACCACAGGCCGAAAAAAUAAUCGCCAAC
#=GR Stre.coel SS <<___AAAAA____>>>>>,,,,,,,,,aaaaa,,,,,,,,,,,,,,,,,

Stre.coel         ACCAAGCGCGAUUCCUCCCAGCAGGCCUUCGCCCUCGCUGCCUGAUCUCA
#=GR Stre.coel SS ,,,,,,,,,,,,,,,,,,,,,,,,,,,,,<-<<-<<<<<<__________

Stre.coel         GGUAGCGAAGCGAGCCUCCUACUAAGGGAGUGUCAGCCCGGGGCUGUUCC
#=GR Stre.coel SS __>>>>>>->->->,,,,,,,,,,,,,,,,<<<<<<-<<<<<--<BBBBB

Stre.coel         CGACCCGGAUCCUGGCAUCAGCUAGGGGACUAAACCUUGAUCCCGGUCAC
#=GR Stre.coel SS B>->>>>>--->>>>>>,,,,,,,bbbbbb,,,,<<<<-<<<<__CCCCC

Stre.coel         GGGGUGAAGAGGGAAACCAAACAGUGACUGGGCCCGUCGGAGACUUGUCC
#=GR Stre.coel SS C>>>>--->>>>,,,,,,,,,c,ccccc,,<<<<<---<<-<____DDDD

Stre.coel         GCGUGAUCUCCGGGGCCGAGAAAAUCGAAGCGGACUGCACACGGAGAAGC
#=GR Stre.coel SS DD_>--->>--->>>>>,,,,,,,,,,,,dddddd,,,)))))------)

Stre.coel         CCUGAUUCCGCACCGUUGGACGCGGGUUCGAUUCCCGCCAUCUCCACCA
#=GR Stre.coel SS ))))------))-))))),,,<<<<<_______>>>>>]]]]]]]::::
//
# STOCKHOLM 1.0

#=GS Stre.equi DE converted from Zweib's tmRNA dataset 

Stre.equi         GGGGUUGUUACGGAUUCGACAGGCAUUAUGAGGCCUAUUUUGCAACUCAU
#=GR Stre.equi SS [[[[[[[,,,,,,,,,,,,((((((((-----((((((((-((((((<<<

Stre.equi         CGGCAGAUGUAAAAAUGCCAGUUAAAUAUAACUGCAAAAAAUAACACAAC
#=GR Stre.equi SS <AAAA>>>>,,,,,,aaaa,,,,,,,,,,,,,,,,,,,,,,,,,,,,,,,

Stre.equi         UUACGCUUUAGCUGCCUAAAAACCAGCCGGCGUGACUUCUAUAGGAUUGC
#=GR Stre.equi SS ,,<<<<<---<<<<_________>>>>->>>>><<<<<<<<<<<<<<_BB

Stre.equi         UUGUGUCUUAUUAGAGGUCUCAAAACAGCAAGCUACGUUUAGGUGAUUGU
#=GR Stre.equi SS BBBB>>>>>>>->>>>>>>,,,,,,,,bbbbbb,,,,<<<<<<<<<__CC

Stre.equi         CUAGUCACCUAAAAAGAGAACCCUAGACUCGCAGGCUGAUGGCUUGAGUU
#=GR Stre.equi SS CCCC>>>>>>>>>,,,,,,,,,cccccc,,,<<<<<<<<-<<<____DDD

Stre.equi         AUGUGUCCUUGGUCUGUUAAAGUAAGACAUAACCUAUGGUUGUAGACAAA
#=GR Stre.equi SS DDDD>>>->>>>>>>>,,,,,,,,,,ddddddd,,,,))))))----)))

Stre.equi         UAGGUUAGCAGGUGUUUGGACGUGGGUUCGACUCCCACCAGCUCCACCA
#=GR Stre.equi SS )))))-----)))))))),,,<<<<<_______>>>>>]]]]]]]::::
//
# STOCKHOLM 1.0

#=GS Stre.muta DE converted from Zweib's tmRNA dataset 

Stre.muta         GGGGUCGUUACGGAUUCGACAGGCAUUAUGAGACCUAUUUUGCGACUCAU
#=GR Stre.muta SS [[[[[[[,,,,,,,,,,,,((((((((-----((((((((-((((((<<<

Stre.muta         CUAGCGGAUGUAAAACGCCAGUUAAAUAUAACUGCAAAAAAUACAAAUUC
#=GR Stre.muta SS <A_AAA>>>>,,,,,aaa,a,,,,,,,,,,,,,,,,,,,,,,,,,,,,,,

Stre.muta         UUACGCAGUAGCUGCCUAAAAACCAGCCUGUGUGAUCAAUAACAAAUUGC
#=GR Stre.muta SS ,,<<<<<<--<<<<_________>>>>>>>>>><<<<<<<<<<<<<<_BB

Stre.muta         UUGUGUUUGUUGAUUGGUCUUAUUGUUAACAAGCUACGUUAGAACUGAGU
#=GR Stre.muta SS BBBB>>>>>>>->>>>>>>,,,,,,,,,bbbbbb,,,,<<<<<<<-<_CC

Stre.muta         CAGGCUGUUCUAAAAGAGUUCUACUGACUCGCAUCGUUAGAGUUUGAGUU
#=GR Stre.muta SS CCC_>->>>>>>>,,,,,,,,,,ccccc,,,<<<<<<<<-<<<____DDD

Stre.muta         AUGUAUUGUAACGGUGUUAAAUAAACACAUAACCUAUAGUUGUAGACAAA
#=GR Stre.muta SS DDDD>>>->>>>>>>>,,,,,,,,,,ddddddd,,,,))))))----)))

Stre.muta         UGGGUUAGCAGAUGUUUGGACGUGGGUUCGACUCCCACCGGCUCCACCA
#=GR Stre.muta SS )))))-----)))))))),,,<<<<<_______>>>>>]]]]]]]::::
//
# STOCKHOLM 1.0

#=GS Syne.spec.-1 DE converted from Zweib's tmRNA dataset 

Syne.spec.-1         GGGGCCGCAAUGGUUUCGACAGGUUGGCGAAAGCUUGCCCGUGAUACAGG
#=GR Syne.spec.-1 SS [[[[[[[,,,,,,,,,,,,((((((((-----((((--((((---(((((

Syne.spec.-1         UCGAGAGUGAGUCUCCUCUCGCAAAUCAAAGGCUCAAAAAAAAGUAACUG
#=GR Syne.spec.-1 SS (AAAAA,<<<<<<<__aaaaa________>>>>>>>,,,,,,,,,,,,,,

Syne.spec.-1         CGAAUAACAUCGUCAGCUUCAAACGGGUAGCCAUAGCAGCCUAGUCUGUA
#=GR Syne.spec.-1 SS ,,,,,,,,,,,,,,,,,,,,,,,,,,<<-<-<-<-<<<<___________

Syne.spec.-1         AAAGCUACAUUUUCUUGUCAAAGACCGUUUACUUCUUUUCUGACUCCGUU
#=GR Syne.spec.-1 SS ______________>>>>-->->->->>,,<<<<<<-<<<<___BBBBBB

Syne.spec.-1         AAGGAUUAGAGGUUAACCCCAACGGAUGCUUUGUUUGGCUCUUCUCUAGU
#=GR Syne.spec.-1 SS _>>>>-->>>>>>,,,,,,,bbbbbb,,,,<<<<<<<<<<___CCCCCCC

Syne.spec.-1         UAGCUAAACAAUCAAGACUCAGACUAGAGCAUCCCACCAUCAGGGAUAAU
#=GR Syne.spec.-1 SS C>>>>>>>>>>,,,,,,,,,,cccccccc,<<<<<__DDDD_>>>>>,,,

Syne.spec.-1         CGAUGGUCCCCGUCCUAGGGCUAGAAGGACUAAACCUGUGAAUGAGCGGA
#=GR Syne.spec.-1 SS ,ddddE,EE,,<<<<<__ee_e___>>>>>,,,))))))------))))-

Syne.spec.-1         AAGUUAAUACCCAGUUUGGACAGCAGUUCAAUUCUGCUCGGCUCCACCA
#=GR Syne.spec.-1 SS ))))------)))))))),,,<<<<<_______>>>>>]]]]]]]::::
//
# STOCKHOLM 1.0

#=GS Syne.spec.-2 DE converted from Zweib's tmRNA dataset 

Syne.spec.-2         GGGGCUGUAAUGGUUUCGACGUGUUGGUGAAUCCUUCACCGUGAUUCAGG
#=GR Syne.spec.-2 SS [[[[[[[,,,,,,,,,,,,((((((((------(((--((((----((((

Syne.spec.-2         CCGAGAGGGAGUCCACUCUCGUAAAUCCAGGCUCAACCAAAAGUAACUGC
#=GR Syne.spec.-2 SS (<<<<<__AAAAA___>>>>>,,,,,,,,aaaaa,,,,,,,,,,,,,,,,

Syne.spec.-2         GAACAACAUCGUUCCUUUCGCUCGUAAGGCUGCUCCUGUAGCUGCUUAAA
#=GR Syne.spec.-2 SS ,,,,,,,,,,,,,,,,,,,,,,,,,,,,,,,,,,<-<<-<<<<<______

Syne.spec.-2         CGCCACAAACUUUCUGGCUCGAGCGUCUAGUCGUAGACUCCGUUAAUACG
#=GR Syne.spec.-2 SS ______________>>>>>>>->,<<<<<<-<<<<___BBBBBB__>>>>

Syne.spec.-2         CCUAGACUUAAACCCCCAACGGAUGCUCGAGUGGCGGCCUCAGGUCCGUC
#=GR Syne.spec.-2 SS ->>>>>>,,,,,,,,,,bbbbbb,,,,<<<<-<<<<<_CCCCCCC>>>>>

Syne.spec.-2         CUCUCGCUAAGCAAAAACCUGAGCAUCCCGCCAACGGGGAUAAUCGUUGG
#=GR Syne.spec.-2 SS -->>>>,,,,,,,,,,ccccccc,<<<<<__DDDDD>>>>>,,,ddddd<

Syne.spec.-2         CUCCCGCACAGUGGGUCAACCGUGCUAAGCCUGUGAACGAGCGGAAAGUU
#=GR Syne.spec.-2 SS <<<__EEEE___>>>>,,,,,eeee,,,)))))-------))))-)))--

Syne.spec.-2         ACUAGUCAAUGCGGACAGCGGUUCGAUUCCGCUCAGCUCCACCA
#=GR Syne.spec.-2 SS -----)))))))),,,<<<<<_______>>>>>]]]]]]]::::
//
# STOCKHOLM 1.0

#=GS Thal.weis.cl DE converted from Zweib's tmRNA dataset 

Thal.weis.cl         GGGGCUGAUUUGGUUUCGACAUUUAAAACUUCUUUCUAUGUGUCAGGUCA
#=GR Thal.weis.cl SS [[[[[[[,,,,,,,,,,,,((((((((----(((----(-((((((((<<

Thal.weis.cl         AAGUUUGUAUUCUUUGUAAAAAAAUACUAAAAUACUAAUAAAUGCUAAUA
#=GR Thal.weis.cl SS <<<___AAAAA>>>>>,,,,,,aaaaa,,,,,,,,,,,,,,,,,,,,,,,

Thal.weis.cl         AUAUAAUACCGUUUAUUUUUAAAGCAGUAAAAACAAAAAAAGAAGCAAUG
#=GR Thal.weis.cl SS ,,,,,,,,,,,,,,,,,,,,,,,,,,,,,,,,,,,,,,,,,,,,,,,,,,

Thal.weis.cl         GCUUUAAAUUUUGCUGUAUAGUUCAUUAACUUAGGUUAUUAAAUAUUUUU
#=GR Thal.weis.cl SS ,,,,,<<<<-<<<-<<____________________>>->->>->>>>,,

Thal.weis.cl         UCAUUAUAACUGGACUUUUCUCUAGUUUAUAGUUUAGAAUAAAUUUAAAU
#=GR Thal.weis.cl SS ,,<<<<<<<<<<<<_B_BBB>>>>>->>>>>>>,,,bbb,b,,,,,,,,,

Thal.weis.cl         UUUGCAAAACUCGUUCGAAAAUUUUCGGGCUAAACCUGUAAACGCAAAUA
#=GR Thal.weis.cl SS ,,,,,,,,C,C,<<<<<<<c_c_>>>>>>>,,,)))))-----)))-)--

Thal.weis.cl         CUAAGAAAUUUUAGAUGGACAUGGGUUCAAUUCCCAUCAGUUCCACCA
#=GR Thal.weis.cl SS --)))----)))))))),,,<<<<<_______>>>>>]]]]]]]::::
//
# STOCKHOLM 1.0

#=GS Ther.fusc DE converted from Zweib's tmRNA dataset 

Ther.fusc         GGGGGUGAUCGGUUUCGACUUCGAUGGUUGUUGUAGGGGAAGCGGGCCGA
#=GR Ther.fusc SS [[[[[[[,,,,,,,,,,,((((((((------(((((-(---(((((AAA

Ther.fusc         GGAGAGCGGACGCAGCCUCGUUAAAAAUGCGACCGCGAAAAAAUAAGUGC
#=GR Ther.fusc SS AA,,,,<<<-<<<__aaaaa________>>>->>>,,,,,,,,,,,,,,,

Ther.fusc         CAACUCUAAGCGCACUGAGUUCGCUCUCGCUGCUUGAUCGAGAGUGACUC
#=GR Ther.fusc SS ,,,,,,,,,,,,,,,,,,,,,,,,,,<<<<<___________>>>>>,,,

Ther.fusc         UGUCGGCCUGGGAGCGUCUCCGACCCAGUGUCCGGCAUCGUUGAGGAGAC
#=GR Ther.fusc SS <<<<<<-<<<<<--<BBBBBB>->>>>>--->>>>>>,,,,,,,bbbbbb

Ther.fusc         UUGCCGGUCAGAUCAGGCCACAGGAUCUGACUGGGACAUGCUCUGUGGCU
#=GR Ther.fusc SS ,,,<<<<<<<<<<<__CCCCCCC>>>>>>>>>>>,,,,,,,,ccccccc,

Ther.fusc         GGGCCUGUCGGCGACUUGUCUGCGUGAGCGCCGGGGCCGAGGAGAACGCU
#=GR Ther.fusc SS ,<<<<<----<<<____DDDDDD_>>-->---->>>>>,,,,,,,,,,,,

Ther.fusc         GAGCAGACUGCGCCCGGAGAAGCCCUGCUGCAGCAUCGAAGGACGCGGGU
#=GR Ther.fusc SS ,,dddddd,,,)))))------))))))-----)))))))),,,<<<<<_

Ther.fusc         UCGAUUCCCGCCACCUCCACCA
#=GR Ther.fusc SS ______>>>>>]]]]]]]::::
//
# STOCKHOLM 1.0

#=GS Ther.mari DE converted from Zweib's tmRNA dataset 

Ther.mari         GGGGGCGAACGGGUUCGACGGGGAUGGAGUCCCCUGGGAAGCGAGCCGAG
#=GR Ther.mari SS [[[[[[[,,,,,,,,,,,((((((((--((((-(((((---(((((AAAA

Ther.mari         GUCCCCACCUCCUCGUAAAAAAGGUGGGACAAAGAAUAAGUGCCAACGAA
#=GR Ther.mari SS A,,<<<<<<<aaaaa______>>>>>>>,,,,,,,,,,,,,,,,,,,,,,

Ther.mari         CCUGUUGCUGUUGCCGCUUAAUAGAUAAGCGGCCGUCCUCUCCGAAGUUG
#=GR Ther.mari SS ,,,,,,,,,,,,<<<<_____________>>>><<<<<<<<<<<<<<<<B

Ther.mari         GCUGGGCUUCGGAAGAGGGCGUGAGAGAUCCAGCCUACCGAUUCAGCUUC
#=GR Ther.mari SS BBBB>>>>>>>>>->>>>>>>,,,,,,,,,bbbbb,,<<<<<<<<<-<<_

Ther.mari         GCCUUCCGGCCUGAAUCGGGAAAACUCAGGAAGGCUGUGGGAGAGGACAC
#=GR Ther.mari SS CCCCCCC>>->>>>>>>>>,,,,,,,,,ccccccc,,<<<<<<-<<----

Ther.mari         CCUGCCCGUGGGAGGUCCCUCCCGAGAGCGAAAACACGGGCUGCGCUCGG
#=GR Ther.mari SS <<_DDDDDDD>>--->>->>>>>>,,,,,,,,,,ddddddd,,,)))))-

Ther.mari         AGAAGCCCAGGGGCCUCCAUCUUCGGACGGGGGUUCGAAUCCCCCCGCCU
#=GR Ther.mari SS -----)))))))))---)))))))),,,<<<<<_______>>>>>]]]]]

Ther.mari         CCACCA
#=GR Ther.mari SS ]]::::
//
# STOCKHOLM 1.0

#=GS Ther.teng DE converted from Zweib's tmRNA dataset 

Ther.teng         GGGGGUGUGUUGGUUUCGACGGGGGCGGUCGAGGUAAAAGUAGCGAGCCG
#=GR Ther.teng SS [[[[[[[,,,,,,,,,,,,((((((((-----(((((((((--(((((AA

Ther.teng         AGUUCUCCACCAGCUCGUAAAAAAGGUGGAAAAAAAUAAACGCAGACAGA
#=GR Ther.teng SS AAA,,<<<<<<_aaaaa_______>>>>>>,,,,,,,,,,,,,,,,,,,,

Ther.teng         GAACUCGCUUACGCUGCCUAAUUAAAGGCGGCCGUCCAGCCUGAAAUGCC
#=GR Ther.teng SS ,,,,,,,,<<<<<<<<____________>>>>->>-->>,,,,,,,,,,,

Ther.teng         CACGUUUCAGGACUGGGCGUCAAAAGAGUGGGGAACUGGUUUUGCCUGCG
#=GR Ther.teng SS <-<<<<<--<<________>>->>--->>>->,,,<<<<<<<<<<<<__B

Ther.teng         CCUCGGGGCAAAACCGGAAUAAUGAGGCUACCGAAGCGGUUAUCCUGUCG
#=GR Ther.teng SS BBBB_>>>>>>>>>>>>,,,,,,bbbbb,,<<--<<<<<<--<-<__CCC

Ther.teng         CUGGGAGAACCGCUGAGGGAAAGCUAAAACAGCGACUGCGCUCGGAGAAG
#=GR Ther.teng SS CC__>->->>>>>>-->>,,,,,,,,,,c,,cccc,,,,)))))-----)

Ther.teng         CUUUUACCGGGACGCCUUCGGACCGGGGUUCGAAUCCCCGCACCUCCACC
#=GR Ther.teng SS ))))))))----)))))))),,,<<<<<_______>>>>>]]]]]]]:::

Ther.teng         A
#=GR Ther.teng SS :
//
# STOCKHOLM 1.0

#=GS Ther.ther DE converted from Zweib's tmRNA dataset 

Ther.ther         GGGGGUGAAACGGUCUCGACGGGGGUCGCCGAGGGCGUGGCUGCGCGCCG
#=GR Ther.ther SS [[[[[[[,,,,,,,,,,,,((((((((------((((-((((((((((AA

Ther.ther         AGGUGCGGGUGGCCUCGUAAAAACCCGCAACGGCAUAACUGCCAACACCA
#=GR Ther.ther SS AAA,<<<<<<__aaaaa_____>>>>>>,,,,,,,,,,,,,,,,,,,,,,

Ther.ther         ACUACGCUCUCGCGGCUUAAUGACCGCGACCUCGCCCGGUAGCCCUGCCG
#=GR Ther.ther SS ,,,,,,,,,<<<<<<________>>>>>><<<<<<-<<<<<<<<__BBBB

Ther.ther         GGGGCUCACCGGAAGCGGGGACACAAACCCGGCUAGCCCGGGGCCACGCC
#=GR Ther.ther SS BB>>>>->>>>--->>>>>>,,,,,,,bbbbbb,,<<<<<<<<--<_CCC

Ther.ther         CUCUAACCCCGGGCGAAGCUUGAAGGGGGCUCGCUCCUGGCCGCCCGUCC
#=GR Ther.ther SS CCC>-->>>>>>>>,,,,,,,,,,cccccc,,,<<<<<<<<-<<<_DDDD

Ther.ther         GCGGGCCAAGCCAGGAGGACACGCGAAACGCGGACUACGCGCGUAGAGGC
#=GR Ther.ther SS DDD>>>--->>>>>>>>,,,,,,,,,,,ddddddd,,,))))))---)))

Ther.ther         CCGCCGUAGAGACCUUCGGACGGGGGUUCGACUCCCCCCACCUCCACCA
#=GR Ther.ther SS )))))-----)))))))),,,<<<<<_______>>>>>]]]]]]]::::
//
# STOCKHOLM 1.0

#=GS Trep.dent DE converted from Zweib's tmRNA dataset 

Trep.dent         GGGGAUGUUCCGGUUUCGACCGGAAAGACGGAGGCUUAAGCUGCAGGCGG
#=GR Trep.dent SS [[[[[[[,,,,,,,,,,,,((((((((-----((-((((((-((((((AA

Trep.dent         AGUGCCGAUCUCCUGAUUCGGCAAACACUAUAACUGCCGAAAAUAACGAC
#=GR Trep.dent SS AA<<<<<<_aaaa____>>>>>>,,,,,,,,,,,,,,,,,,,,,,,,,,,

Trep.dent         AGUUUCGAUUACGCCUUAGCUGCAUAAUCGCGGAAUCUGCUUUGCACUGC
#=GR Trep.dent SS ,,,,,,,,,,,,,,,,<-<<-<_____>->>><<<<<--<<<<<--<<BB

Trep.dent         UCCGAGCGGGGCAUGAUUCCGACGCCAAUCGGGGCUUGCUUUUUAGCGGC
#=GR Trep.dent SS BBBB>>>>>>>--->>>>>,,,,,,,,,,bbbbbb,,,<<<<<<---<<<

Trep.dent         GUGUAAACGUUAAAAGGGACUUUUUUUACACUAAGGAUUCGACGCUUUCG
#=GR Trep.dent SS <CCCCCC>>>>>>>>>>,,,,,,,cccccc,,,,<<<<<<<--<-<_DDD

Trep.dent         GUGCUGCUACCGGAUCCCUACAACCACCUCGCACCGAUAAGCCUGUAGAC
#=GR Trep.dent SS DDDD_>->-->>>>>>>,,,,,,,,,,,,,ddddddd,,,))))))----

Trep.dent         GCUUCUGAUUCCCUUUUCGGGACGGGGGUUCAAUUCCCCCCAUCUCCACC
#=GR Trep.dent SS ))))--))-))-)))))))),,,<<<<<_______>>>>>]]]]]]]:::

Trep.dent         A
#=GR Trep.dent SS :
//
# STOCKHOLM 1.0

#=GS Trep.pall DE converted from Zweib's tmRNA dataset 

Trep.pall         GGGGAUGACUAGGUUUCGACUAGGGAUGUGGGGUGUUGCGCUGCAGGUGG
#=GR Trep.pall SS [[[[[[[,,,,,,,,,,,,(((((((------(((((((((-((((((AA

Trep.pall         AGUGUCGAUCUCCUGAUUCGGCGCCUUUAUAACUGCCAAUUCUGACAGUU
#=GR Trep.pall SS AA<<<<<<_aaaa____>>>>>>,,,,,,,,,,,,,,,,,,,,,,,,,,,

Trep.pall         UCGACUACGCGCUCGCCGCGUAAUCGCGGGCCUGUGUUUGCGCUGCUCUG
#=GR Trep.pall SS ,,,,,,,,,,,,<-<<-<_____>->>><<<<-<<<<<<<--<<BBBBBB

Trep.pall         AGCGAACAUAUCGGCCCGACGCCAAACGGAGCUUGCUCUUACGUUGUGCA
#=GR Trep.pall SS >>>>>>>-->>->>>>,,,,,,,,,,bbbbbb,,,<<<<<<<<<<<CCCC

Trep.pall         CGGCGGACGUAGGGGGACUUUUGUCUGUGCUAAGACUCUGGCGCGUGCGG
#=GR Trep.pall SS _CC>>>->>>>>>>>,,,,,,,,cccccc,,,,<<<<<<<--<<-<DDDD

Trep.pall         UGCAGGCCUAGCAGAGUCCGACAAACGCAGUACGCACCGCUAAACCUGUA
#=GR Trep.pall SS DDD>->-->-->>>>>>>,,,,,,,,,,,,,,,ddddddd,,,))))))-

Trep.pall         GGCGCGCAGCACUCGCUCUUUAGGACGGGGGUUCGAUUCCCCCCAUCUCC
#=GR Trep.pall SS ---)))))))))----))))))),,,<<<<<_______>>>>>]]]]]]]

Trep.pall         ACCA
#=GR Trep.pall SS ::::
//
# STOCKHOLM 1.0

#=GS Tric.eryt DE converted from Zweib's tmRNA dataset 

Tric.eryt         GGGGCAUUAACGGUUUCGACAGGGUGGUGAAAUCUGCUUUGUGAUGCAGG
#=GR Tric.eryt SS [[[[[[[,,,,,,,,,,,,((((((((----((((---((((---(((((

Tric.eryt         CCGAGAGUGAGUCUUCUCUCGAAAAUCCUGGACUCAAAAAAUAAUAAGUG
#=GR Tric.eryt SS ,AAAAA,<<<<<<<__aaaaa________>>>>>>>,,,,,,,,,,,,,,

Tric.eryt         CAAACAACAUUGUACCUUUUGCUCGUAAGCAAGUAGCUGCUCUAGCUUAA
#=GR Tric.eryt SS ,,,,,,,,,,,,,,,,,,,,,,,,,,,,,,,,<<----<<<--<<_____

Tric.eryt         UUGCAAAAACACCUCUUAUAGGUUCGAGCGUCUGUGGUUUGACUCCGUUA
#=GR Tric.eryt SS ______________>>---->>>---->><<<<<<<<<<____BBBBBB_

Tric.eryt         AUAAUUGCAGACUUAACCCCAACGGAUGCUCUAGCAAUUUUUCUCUGGUU
#=GR Tric.eryt SS __>>>>>>>>>>,,,,,,,,bbbbbb,,,,<<<<<_______________

Tric.eryt         ACCUGCUAGUUAAGAUUUAACCAGAGCAUCCCACUAUCCGGGAUAAUGGA
#=GR Tric.eryt SS ____>>>>>,,,,,,,,,,,,,,,,,,<<<<<__CCCCC>>>>>,,,ccc

Tric.eryt         UAGUCCCAGCUCUGAGGGUUAAGAAGGGCUAAACCUGUGAAUGAGUGAAG
#=GR Tric.eryt SS ccDDDD,,<<<<<__dddd_____>>>>>,,,,)))))------))))-)

Tric.eryt         GGUGAAUAGCCAUUUUGGACAUGGGUUCGACUCCCAUAUGCUCCACCA
#=GR Tric.eryt SS )))------)))))))),,,<<<<<_______>>>>>]]]]]]]::::
//
# STOCKHOLM 1.0

#=GS Trop.whip DE converted from Zweib's tmRNA dataset 

Trop.whip         GGGGAUGACUGGUUUCGACGCUGUUUGUGUACUCGUGGGAAGCGGGUCGA
#=GR Trop.whip SS [[[[[[[,,,,,,,,,,,((-(((--------(((((-(--((((((AAA

Trop.whip         GGAUGCGAGGUUGUCUCGUUAACGAUCCUCGCAAAAUAUAAGUGCCAACU
#=GR Trop.whip SS AA,,<<<<<<___aaaaa________>>>>>>,,,,,,,,,,,,,,,,,,

Trop.whip         UAAAGCGCACUGAUCUAAGUCUUGCUGCUUAAGCGCUUAGAUCUGUCGGU
#=GR Trop.whip SS ,,,,,,,,,,,,,,,,,,,,,<<<-<<______>>->->>,,,<<<<<<-

Trop.whip         AUAGGGCUUGUCUUCGGCCCUGUAUCCGGCAUGGUUUUAGAGGACUUGCC
#=GR Trop.whip SS -<<<<<-<<BBBBBB>>>>>>>--->>>>>>,,,,,,,,bbbbbb,,,<<

Trop.whip         GCGUGUUUGCCGCUUGCGUGAACACCGGGACUUUAUUGCAAGCUGGGCCU
#=GR Trop.whip SS <-<<<<<<<<_CCCCCC>>>>>>>>>>>,,,,,,,,,cccccc,,<<<<<

Trop.whip         GUUGAUUUAGAUUCCGCUGCAAAGAAUCAGGGCUGAGUAUAACGGUUUUA
#=GR Trop.whip SS <-<--<<_____DDDDDDD_>>--->->->>>>>,,,,,,,,,,,,,,dd

Trop.whip         GCGGAUACACCCGUAGAAGUCACGGGCUCCAUGCCGCGGACGGGGGUUCG
#=GR Trop.whip SS ddddd,,,))))))-----))))))-------))-))),,,<<<<<____

Trop.whip         AUUCCCCCCAUCUCCACCA
#=GR Trop.whip SS ___>>>>>]]]]]]]::::
//
# STOCKHOLM 1.0

#=GS Urea.urea DE converted from Zweib's tmRNA dataset 

Urea.urea         GGGGAUGUCACGGUUUCGACGUGACACAUUAAUUUUUAAUUGCAGUGGGG
#=GR Urea.urea SS [[[[[[[,,,,,,,,,,,,((((((((----(((--((((-(((((<<<<

Urea.urea         UUAGCCCCUUAUCGCUUUCGAGGCAUUUUAAAUGCAGAAAAUAAAAAAUC
#=GR Urea.urea SS <__A___AAA___>>>>>,,aaa,,,a,,,,,,,,,,,,,,,,,,,,,,,

Urea.urea         UUCUGAAGUAGAAUUAAACCCAGCGUUUAUGGCUUCAGCUACUAAUGCAA
#=GR Urea.urea SS ,,,,,,,,,,,,,,,,,,,,,,,,,,,,,,,,,,,,,,,,,,,,,,,,,,

Urea.urea         ACUACGCUUUUGCGUACUAAUUAGUUAUUAGUAGAAACGUUCAUUAACAU
#=GR Urea.urea SS ,,,,,<-<<<<<___________________>>>>>-><<<----<<-<-

Urea.urea         AAUUACUAUUGGUUGGUUUUUGGGCUUAUUUUACAAUAGUUUUAAAUUUA
#=GR Urea.urea SS <<<_______BBBB_>>>->----->>------->>>,,,,,,,,,,,,,

Urea.urea         AAAUUCUUAUUUGUUGUUUAAAUUUAAAUAGAUUUAACAAAUAGUUAGUU
#=GR Urea.urea SS ,bbbb,,,<<<<<<<<__C_CCCC>->>>>>>>,,,,,,,,,cccc,c,,

Urea.urea         AAUUUUAAAUUUGUUUUAUUAGUUAUUAACUACACUAUUUUUAAUAAAAC
#=GR Urea.urea SS ,,<-<<<<--<<DDDD_DDD>>--->>>>-->,,,,,,,,,,ddd,dddd

Urea.urea         UAAACUGUAGAUAUUAUUAAUUAUGUGUUGCGGAAAGGGGUUCGACUCCC
#=GR Urea.urea SS ,,,)))))----))))--)))---)))))))),,,<<<<<_______>>>

Urea.urea         CUCAUCUCCACCA
#=GR Urea.urea SS >>]]]]]]]::::
//
# STOCKHOLM 1.0

#=GS Vibr.chol DE converted from Zweib's tmRNA dataset 

Vibr.chol         GGGGCUGAUUCAGGAUUCGACGGGAAUUUUGCAGUCUGAGGUGCAUGCCG
#=GR Vibr.chol SS [[[[[[[,,,,,,,,,,,,,((((((((-----((((--(((((((((<<

Vibr.chol         AGGUGCGGUAGGCCUCGUUAACAAACCGCAAAAAAAUAGUCGCAAACGAC
#=GR Vibr.chol SS <<<_AAAAA___>>>>>,,,,,,,aaaaa,,,,,,,,,,,,,,,,,,,,,

Vibr.chol         GAAAACUACGCACUAGCAGCUUAAUACCCUGCUCAGAGCCCUUCCUCCCU
#=GR Vibr.chol SS ,,,,,,,,,<<-<<-<<<<_________>>>>-->>->><<<<<<<<<<<

Vibr.chol         AGCUUCCGCUUGUAAGACGGGGAAAUCAGGAAGGUCAAACCAAAUCAAGC
#=GR Vibr.chol SS --<<<__BBBBB_>>>-->>>>----->>>>>>>,,,,,,,,,,,bbbbb

Vibr.chol         UGGCGUGGAUUCCCCCACCUGAGGGAUGAAGCGCGAGAUCUAAUUCAGGU
#=GR Vibr.chol SS ,,<<<<----<<<<__CCCCCC>>>>---->>>>,,,,,,,,,,cccccc

Vibr.chol         UAGCCAUUCGUUAGCGUGUCGGUUCGCAGGCGGUGGUGAAAUUAAAGAUC
#=GR Vibr.chol SS ,,<<<<<<-<<<-<<<_DDDDDDD>>>->>>>>>>>>,,,,,,,,,dddd

Vibr.chol         GACUAAGCAUGUAGUACCAAAGAUGAAUGGUUUUCGGACGGGGGUUCAAC
#=GR Vibr.chol SS ddd,,,))))))---)))--))))----)))))))),,,<<<<<______

Vibr.chol         UCCCCCCAGCUCCACCA
#=GR Vibr.chol SS _>>>>>]]]]]]]::::
//
# STOCKHOLM 1.0

#=GS Wolb.spec DE converted from Zweib's tmRNA dataset 

Wolb.spec         GGGGACGAAUAAGGAUCGACAUGCAUAGUAAAGAUGGUAGCUUUGCUCGG
#=GR Wolb.spec SS [[[[[[[,,,,,,,,,,,,(((((((---(-((--(((((--(((((<<<

Wolb.spec         UUAGACACCACCGCUAAGAGUUCAUAAUUUAAAUGCAAACGAUAAUUUUG
#=GR Wolb.spec SS <__AAA_A_>>>>,,,,a,aaa,,,,,,,,,,,,,,,,,,,,,,,,,,,,

Wolb.spec         CUGCUGAAGACAAUGUCGACGCAAUAGCUGCUUAAUUUAAGCACUAUAAC
#=GR Wolb.spec SS ,,,,,,,,,,,,,,,,,,,,,,,,<-<<<__________>>>>,<<<<-<

Wolb.spec         UUCAUUGCUAUAAGCACGGUUCAGGGAACGCCGGGUAACAGAAGUUCCCC
#=GR Wolb.spec SS ______>->>>>,<<-<<<<___BBBBB_>>>>->>,,,,,,,,bbbbb,

Wolb.spec         AAAAGUACAUUUUGUGUACUAUAGCAAUAAAAUUACCUUGUAAUAGGUGU
#=GR Wolb.spec SS ,CCC<<<<__ccc__>>>>,,,)))))-----)))))))-)-----))))

Wolb.spec         AUUGGACCCGAGGGCAGUACUCGGCGUCUCCACCA
#=GR Wolb.spec SS ))-),,,<<<<<_______>>>>>]]]]]]]::::
//
# STOCKHOLM 1.0

#=GS Xant.axon DE converted from Zweib's tmRNA dataset 

Xant.axon         GGGGGUGCACUGGUUUCGACGGGGGUCGCGAAGUCGCUUGGCGCAUGCCG
#=GR Xant.axon SS [[[[[[[,,,,,,,,,,,,(((((((------(((-(-((((((((((<<

Xant.axon         AGGGGGCAGCUUUCCUCGUUAAUCCAGCAGCAAACUUUUAGUUGCCAACG
#=GR Xant.axon SS <<<__AA_AAA__>>>>>,,,,,,,aaa,aa,,,,,,,,,,,,,,,,,,,

Xant.axon         AUGACAACUACGGUUCGGACUUCGCUAUCGCCGCUUAAUUGGCUUUAGUU
#=GR Xant.axon SS ,,,,,,,,,,,,,,,,,,,,,,,<<<<--<<<<______>>>>-->>>>,

Xant.axon         GUAGUUCUACAGCCGCCUAAGGCGAACCCCCGAACCUACUUGUGCCCGUG
#=GR Xant.axon SS ,,,,,,,,,,,,,,,,,,,,,,,,,<<<<----<<<<<<--<___BBBBB

Xant.axon         CUCGUAGGUGUAGGGUCAUUAUCACGGAACCAUCGGUAGUGGCUGCCUGU
#=GR Xant.axon SS >-->>>>>>--->>>>,,,,,,bbbbb,,,,<<<<<<--<<___CCCCCC

Xant.axon         CAGCUACCGGUCAGAUAAAGCAGGCUGGUUUCCAGGUGCGCUUUGCCAAC
#=GR Xant.axon SS >>--->>>>>>,,,,,,,,cccccc,,<<<<<<<<<<-<<<___DDD__D

Xant.axon         CGUGCUGCCUGGGAACGAGAUCUAACGGAGGGCUAAGCAUGUAGUGCUGG
#=GR Xant.axon SS D>>>-->>>>>>>>>>,,,,,,,,,,dd,,ddd,,,))))))---)))))

Xant.axon         GGAUGGAGUGCUUCCGGACGGCGGUUCGAUUCCGCCCACCUCCACCA
#=GR Xant.axon SS -)))-----))))))),,,<<<<<_______>>>>>]]]]]]]::::
//

# STOCKHOLM 1.0

#=GS A.ambivalens DE converted from brown dataset ct file

A.ambivalens         GAGGAAAGUCCCGCCUCCAGAUCAAGGGAAGUCCCGCGAGGGACAAGGGU
#=GR A.ambivalens SS :::::[[[-[[[[[AAAA-[[[[[,(((((<<<<<____>>>>><<<<<_

A.ambivalens         AGUACCCUUGGCAACUGCACAGAAAACUUACCCCUAAAUAUUCAAUGAGG
#=GR A.ambivalens SS ____>>>>><<---<<<<------------<<<<<<<<<<<---------

A.ambivalens         AUUUGAUUCGACUCUUACCUUGGCGACAAGGUAAGAUAGAUGAAGAGAAU
#=GR A.ambivalens SS -------<<---<<<<<<<<<<____>>>>>>>>>>-->>-------->>

A.ambivalens         AUUUAGGGGUUGAAACGCAGUCCUUCCCGGAGCAAGUAGGGGGGUCAAUG
#=GR A.ambivalens SS >>>>>>>>>------->>>>->>)))))aaaa,,,<<-<<<<<<<<--<<

A.ambivalens         AGAAUGAUCUGAAGACCUCCCUUGACGCAUAGUCGAAUCCCCCAAAUACA
#=GR A.ambivalens SS <<__>>>>>>>>>>>>>>]]]---]]------------------------

A.ambivalens         GAAGCGGGCUUA
#=GR A.ambivalens SS ---]]]]]]]]:
//
# STOCKHOLM 1.0

#=GS A.brierleyi DE converted from brown dataset ct file

A.brierleyi         GAGGAAAGUCCCGCCUCCUGGCCUAAAGGAGUCUCUAUAGAGACAAGGGC
#=GR A.brierleyi SS :::::[[[-[[[[[AAAA-[[[[[,(((((<<<<<____>>>>><<<<<_

A.brierleyi         AACACCCUUGGCAACUAUACAGAAACAAGUACCUUGAAAGCUACAUGUGA
#=GR A.brierleyi SS ____>>>>><<---<<<<-------------<<<<<<<<<<<--------

A.brierleyi         AAAUGAUUGUGCCCCUUCCUCUGGUAACGGAGGAAGAAACAUGAGAGUAG
#=GR A.brierleyi SS -------<<-----<<<<<<<<<____>>>>>>>>>--->>------->>

A.brierleyi         CUUUCAAGGAUGAAAAGAUAGACCUCCUAGGAGCAAGUAGAGGGAAAGAU
#=GR A.brierleyi SS >>>>>>>>>-------->>>>->>)))))aaaa,,,<<-<<<<<<<<---

A.brierleyi         GAGACUAGGCCCGAUUUCCCUCUAGGACGCAUAGCCAAAUCCCCCAACCA
#=GR A.brierleyi SS <<<___>>>>>>>>>>>>>]]]----]]----------------------

A.brierleyi         UUACAAAAGCGGGCUUA
#=GR A.brierleyi SS --------]]]]]]]]:
//
# STOCKHOLM 1.0

#=GS A.fulgidus DE converted from brown dataset ct file

A.fulgidus         CGGCGGUGGGCGGCUGACCGAAAGGAGGAAAGUCCCCCCACCCGCUGUGG
#=GR A.fulgidus SS {{{{{{{{AAAAAA,,,<<____>>,,,,[[[-[[[[[(((((-----((

A.fulgidus         CGGAAGGCCCCUGAGAAGGGGCGGAGGAGGAACAGAAACGAGACCGGUGC
#=GR A.fulgidus SS (((,,,<<<<<<____>>>>>><<<<<<<<<------------<<<<<<<

A.fulgidus         GGGGAAAUGCGAUGAUUCCGCAAGGAUGAGGUCACCCGCUCCGGAUGAAA
#=GR A.fulgidus SS <<<<<-----------<<<____>>>----->>->>>>>>>>>>------

A.fulgidus         CGGCCUCCUCCCCGCCGGGUGCAACGCGUAAGCGGCUCAGUCUAAUGCCG
#=GR A.fulgidus SS -->>>>>>>>>)))))))))),,,<<<____>>>,,,,,,,,,,,,aaaa

A.fulgidus         CCGGAACAGAAGGGGGCUUACUACCGCCA
#=GR A.fulgidus SS aa,,,,,,,,,]]]]]]]],,}}}}}}}}
//
# STOCKHOLM 1.0

#=GS A.pernix DE converted from brown dataset ct file

A.pernix         GGCGGCGCCGGCCGGCGGCCCACGGCCCCCCAGCCAGGGGGGCUGAGGAA
#=GR A.pernix SS {{{{{{{{{{{{{BBBBBB,,,<<<<<<<<<_____>>>>>>>>>,,,,[

A.pernix         ACUCCGCCCUCCCCGCGGCGGCCGGGCCCCGCAAGGGGCACGGGUGAAAC
#=GR A.pernix SS [[-[[[[[AAAA-[[[[[[,(((((<<<<<____>>>>><<<<<<___>>

A.pernix         CCGUGGCAACGGCACAGAAACGACACGGCCCCGGGGCGUGUCGAGGACGC
#=GR A.pernix SS >>>><<---<<<<------------<<<<<<<<<<<------------<<

A.pernix         GGCUAGGCCGCCCUGGCAACAGGGCGGCAGCAAACCGCAGAGGAACCCCG
#=GR A.pernix SS <<-----<<<<<<<<____>>>>>>>>------->>>>------->>>>>

A.pernix         GGGAUGCGGUGAAACGGCCGCCCCCGGCGGAGCAAGGCCCCCGGGCGGUG
#=GR A.pernix SS >>>>-->>-------->>>>->>)))))aaaa,,,<<<<<<<<<<<--<<

A.pernix         AGGGCCGCGCGAAGCCCGGGGGGAGACCGCUUAGCCCAAUGCCGCCGAAG
#=GR A.pernix SS <<_>>>>>>>>>>>>>>>]]]]----]]------------bbbbbb----

A.pernix         UACAGAAGGCGGGUUAUGGCCGGCGCCGCC
#=GR A.pernix SS -------]]]]]]]],,}}}}}}}}}}}}}
//
# STOCKHOLM 1.0

#=GS E1B DE converted from brown dataset ct file

E1B         GAGGAAAGUCCAGCCACCACUGGACACACAGACAUUCCCCCAAGGAUGUA
#=GR E1B SS :::::[[[-[[[[[AAAA-[[[[[[,(((((<<<<<<______>>>>>><

E1B         GGGCGAGAGCUCUGGCUCUGGCACAGAAACGAGACCGCGCCGCGUAAAGC
#=GR E1B SS <<<<____>>>>><<---<<<<------------<<<<<<<<<<<-----

E1B         GAUGAUGCCGCAAGGCUGAGGUCGCGCGGGAGGCGGAUGAAACGGCGAAA
#=GR E1B SS ------<<<____>>>------->>>>>>>-->>>>-------->>>>--

E1B         CCCUGUGGGUGCAAGCCAAAAUAGAGCUGAGAACGCGGACGUCCAGCCGA
#=GR E1B SS >>)))))aaaa,,,<<<<-----<<<<<-------<<<__>>>>>>>>>>

E1B         GCUCGGGUAUGGCGCUAAGCUGAAUGCCGUCAAAGAAACAAAAGCUGGCU
#=GR E1B SS >>]]-----]]]]------------------------------]]]]]]]

E1B         UA
#=GR E1B SS ]:
//
# STOCKHOLM 1.0

#=GS ERE DE converted from brown dataset ct file

ERE         AGCCGAAGGGCAGCUACCGGUUUCUAUAGAUUUAAUGUCUGUAGUUAAAC
#=GR ERE SS {{{{{{{{BBBBBB,,,<<<<<<<<<<<<<<_____>>>>>>>>-->>>>

ERE         UGAGGAAACUCCACCCAUCAUGCAGAGCCGUGGUGCCGUAGCAUCAGCUG
#=GR ERE SS >>,,,,[[[-[[[[[AAAA-[[[[[,,(((((<<<<____>>>><<<<<_

ERE         AGAGGCUGGACCCUGGAGCAGAAACGACACGUCUCCUGGUGGAUGAUAAU
#=GR ERE SS ___>>>>><<---<<<<------------<<<<<<<<<<<<---------

ERE         GAAGCUUCACCCUCAAGGAGCAGACUGACAUCAGGAGGACCGGUGAAACG
#=GR ERE SS ---<<<<<________>>>>>------->>>>>>>>>>-->>--------

ERE         GCCAUUCCACGGGAUGCAAGGACAAAUGCUGCCUGUGAUUACUGUAGGAG
#=GR ERE SS >>>>->>)))))aaaa,,,<<<<-----<<<<<---<<<__>>>>>>>>>

ERE         GCAGAGGUAGUCCGCCCAGAUGAAUGCUGCCGAACAGAAGGUGGGUUACU
#=GR ERE SS >>>]-----]]]]------------bbbbbb--------]]]]]]]],}}

ERE         CUCGGCA
#=GR ERE SS -}}}}}}
//
# STOCKHOLM 1.0

#=GS H.cutirubrum DE converted from brown dataset ct file

H.cutirubrum         GGCAGAGGGAGCCCGGCUGCCCGUGCCGUGAGGCAUGAGGAAAGUCCCCC
#=GR H.cutirubrum SS {{{{{{{{{{{BBBBBB,,,,<<<<<<____>>>>>>,,,,{{{-{{{{{

H.cutirubrum         CACCCGUUCGGGCACGCGGCCGGACACACGUCCGGGGCGGGAGACCGCCG
#=GR H.cutirubrum SS AAAA-{{{{{{{{,[[[[[<<<<<<____>>>>>><<<<<____>>>>>(

H.cutirubrum         GCACUGGAACAGACACGACACGUCCCUCCCACACCGAUGAGGCGCGCGAC
#=GR H.cutirubrum SS (---((((------------(((((((((((,,,,,,,,,<<<<-<<---

H.cutirubrum         CCACCCCGAAAGGGACGGCAGUUAACCCGCCGAGGGCGUGGCCGCCACAC
#=GR H.cutirubrum SS <<--<<<____>>>-->>-->>----->>>>,,,,,,,<<<<<<<<____

H.cutirubrum         CGGCGGCCACGGACCGGUGAUCGACACCCCAAUGGGAGGGGAGCGAUGGA
#=GR H.cutirubrum SS _>>>>>>>>,,,,,,<<<<_____>>>>,,,,))))))))--)))-----

H.cutirubrum         ACGGCCAACCCCCGCCGGUGCAAGUCCACGCGCGCAUGGUAGCCCGAACC
#=GR H.cutirubrum SS ---))))--))]]]]]aaaa,,,(<<<<<<<<_________>>>>>>>>,

H.cutirubrum         ACCCGAAAGGGGCCGCGUGGACGCUCAGCCGAAUGCCGGGCCGAACAGAA
#=GR H.cutirubrum SS ,<<<____>>>,,)}}}}}}}}------------bbbbbb----------

H.cutirubrum         GGGGGCUUACUCCCCUCAGCUCGUA
#=GR H.cutirubrum SS }}}}}}}},}}-}}}}}}}}}::::
//
# STOCKHOLM 1.0

#=GS H.morrhuae DE converted from brown dataset ct file

H.morrhuae         GGCAGAGAGAGCCCGGCCACCGCGGCGUACCGACAGGCACACACGUGCCA
#=GR H.morrhuae SS {{{{{{{{{{{BBBBBB,,,<<<<<<<<<<<----<<<<<____>>>>>-

H.morrhuae         GCGGGUACGCACGCGAGGAAAGUCCCCCCACCGCCGGGCAGGUGACCGGG
#=GR H.morrhuae SS --->>>>>>>->>>>,,,,{{{-{{{{{{{{{-AAAAAA-{{{{{<<<<<

H.morrhuae         GAAACCCCGGGACGGGAGACCGUCGGCGCUGGAACAGCAACGAGACCCCU
#=GR H.morrhuae SS <___>>>>>><<<<<____>>>>>[[---[[[[------------[[[[[

H.morrhuae         CCACCCGACCGAUGAGGCGCGGGCGGUGGCAUCGCCACCGUCUCGGCGCG
#=GR H.morrhuae SS [[[[[[---------[[[[,<<<<<<<<<<___>>>>>>>>>>,,(((((

H.morrhuae         AGCGGCACGGGGUGCAUCGUGCGCCCCGAAGCGAGCGGGCACCGCCCGCG
#=GR H.morrhuae SS ((((((,<<<<<<<<<___>>>>>>>>>,,<<<-<<<<<<___>>>>>>-

H.morrhuae         ACGCAGCCGCGAGCGUGCGAACCCGACGCAAAACGGCCACUGGUCGGACA
#=GR H.morrhuae SS ->>>,)))))))))))<<---<<<<--<<----<<<<<___>>>>>----

H.morrhuae         AAGCAACGGGGAGCUAACCCGCCGAGGGAUGAGGGUGGAGAACGGAUGGA
#=GR H.morrhuae SS -->>-->>>>-->>,,,,,]]]]---------]]]]]]]]--]]]-----

H.morrhuae         ACGGCGAAUCCUCACCGGUGCAAGUCCACGCCACGCGGAUCGGCCGCACG
#=GR H.morrhuae SS ---]]]]--]]}}}}}}}}},,,<<<<<<<<<--<<<<<___>>>>>---

H.morrhuae         GUAGCCCGGCAGGGACGUGGACGCUCAGCCGAAUGCCGGGGCGAACAGAA
#=GR H.morrhuae SS ----aaaaaa-->>->>>>>>>,,,,,,,,,,,,bbbbbb,,,,,,,,,,

H.morrhuae         GGGGGCUUACUCCUCUCAGCCAUGU
#=GR H.morrhuae SS }}}}}}}},}}-}}}}}}}}}::::
//
# STOCKHOLM 1.0

#=GS H.volcanii DE converted from brown dataset ct file

H.volcanii         GGCAGAGAGAGCCCAGUUCCCGUGCCCGAGACGGGCAUGAGGAAAGUCCC
#=GR H.volcanii SS {{{{{{{{{{{BBBBBB,,,<<<<<<<<___>>>>>>>>,,,,{{{-{{{

H.volcanii         CCCACCGUCCGAACGGGUGACCGGGCGCAAGCCCGGAGUCGGAGACGGCU
#=GR H.volcanii SS {{AAAA-{{{{{{{,{{{{{<<<<<<____>>>>>><<<<<____>>>>>

H.volcanii         GGCGCUGGAACAGAAACGAGACCGCUCGACCCGACCGAUGAUGCGCGCGC
#=GR H.volcanii SS [[---[[[[------------[[[[[[[[[[[,,,,,,,,,((((<<-<<

H.volcanii         GACGGCUCCGCCGUCGCCGGCGCGGCCGUCACGGCCGCGUGCGAACCGAC
#=GR H.volcanii SS <<<<<<___>>>>>>>>>><<<<<<<<<___>>>>>>>>><<---<<--<

H.volcanii         CCGUAAGGGAAGGGAGCUAACCCGCAGAGGGAUGAGGUGGCGUCGCCAUC
#=GR H.volcanii SS <<____>>>-->>-->>,,,,,)))),,,,,,,<<<<<<<<___>>>>>>

H.volcanii         UCCGACGGUCGAGAACGGAUGGAACGGCGAAUCCUCACCGGUGCAAGUCC
#=GR H.volcanii SS >>,,,]]]]]]]]--]]]--------]]]]--]]}}}}}aaaa,,,((<<

H.volcanii         GCGCCGCGAAGGGUAGUUCGGACGGCGCGUCGGGUUCGCCCGUCGCGCCC
#=GR H.volcanii SS <<<<<__________>>>>>>>,<<<<<<<<<<<____>>>>>>>>>>><

H.volcanii         UCGGGGGGCUCGCCCCGAGAAGGCGCGGACGCUGAGCCGAAUGCUGGGAC
#=GR H.volcanii SS <<<<<<______>>>>>>>,,))}}}}}}}------------bbbbbb--

H.volcanii         GAACAGAAGGGGGCUUACUCCUCUCAGCCGCUU
#=GR H.volcanii SS --------}}}}}}}},}}-}}}}}}}}}::::
//
# STOCKHOLM 1.0

#=GS M.barkeri DE converted from brown dataset ct file

M.barkeri         CAUGCGAGAGAGGCUGGACGGCUGACGGGCCUUCGGGUCUGAGGAAAGUC
#=GR M.barkeri SS :::{{{{{{{{{{{{{{{{{{{,,,<<<<<<____>>>>>>,,,,BBB,B

M.barkeri         UCCCCACCGCUCCGGAUACACGAACAUCUGUAAAGGAUGUCGGGCGAGAG
#=GR M.barkeri SS BBBBAAAA,,[[[[[[,,(((((<<<<<<_____>>>>>><<<<<____>

M.barkeri         CCCGGGCCCUGGCACAGAAACGAUAACCAUCCUCUGAAAAUGCGAUGAUG
#=GR M.barkeri SS >>>><<---<<<<-------------<<<<<<<<<<<------------<

M.barkeri         CGGAAGCUGAGAUCUCAGGGUAAAUGGAUGAAACGGCGAACCCUCGUGGG
#=GR M.barkeri SS <____>>------->>>>>>>>-->>>-------->>>>-->>)))))aa

M.barkeri         UGCAAGUUGGAAAUCGGGGAGAAGAGAAUUCCGGACUCUCCCGGUUGUUU
#=GR M.barkeri SS aa,,,<<<---<<<<<<<----<<<<___>>>>>>>>>>>>>>]]]----

M.barkeri         UUGGAAACGCAUAGCCGAAUGCCGUCACUGCAAGAGUCCUCAGGACCAUU
#=GR M.barkeri SS -----]]],,,,,,,,,,,,}}}}}}((((((((,<<<<___>>>>,<<<

M.barkeri         UCCUCCACUGAUGGGUGAUAGGAAAUCUUUGCAGGAACAGAAGGGAGCUU
#=GR M.barkeri SS <<<<-<<<<____>>>>-->>>>>>>,)))))))),,,,,,,bbbbbbbb

M.barkeri         ACGUGCCUCACUCGCAUAAAC
#=GR M.barkeri SS ,}}-}}}}}}}}}}}::::::
//
# STOCKHOLM 1.0

#=GS M.fervidus DE converted from brown dataset ct file

M.fervidus         GAGGAAAGUCCAGCCAUCACCCUAAACCCCGGUGCCGCAAGGCAUCGGCC
#=GR M.fervidus SS :::::[[[-[[[[[((((--------(((((<<<<<____>>>>><<<<<

M.fervidus         GAGAGGCCGGACCCUGGCGCAGAAACGACACGUCUCCCGAUGGAUGAUAA
#=GR M.fervidus SS ____>>>>><<---<<<<------------<<<<<<<<<<<<--------

M.fervidus         UGAGGCCCCAAUUAAAGGGGUUGAUUGACAUCGGGAGGAUCGGUGAAACG
#=GR M.fervidus SS ----<<<<<_______>>>>>------->>>>>>>>>>-->>--------

M.fervidus         GCCAAUCCGGGGGAUGCAAGGGUGAAAAUCUGCCAAUGAUAUGAGGCAGA
#=GR M.fervidus SS >>>>->>))))))))),,,<<<<-----<<<<<<--<______>>>>>>>

M.fervidus         GAUUGCCCGCUUAGAUGAAUGCUGCCUAAACAGAAGGUGGCUUA
#=GR M.fervidus SS ---->>>>,,,,,,,,,,,,,,,,,,,,,,,,,,,]]]]]]]]:
//
# STOCKHOLM 1.0

#=GS M.jannaschii DE converted from brown dataset ct file

M.jannaschii         AGGGGGCUGGUGACUUUCCCCUCUUUAAGAGGGGAGGAAGUUCCGCCCAC
#=GR M.jannaschii SS {{{{{{{{AAAAAA,,,<<<<<<<___>>>>>>>,,,,[[[-[[[[[(((

M.jannaschii         CCCAUUUAUGGGCAGCGUCCCCUGAGAAGGGGCGGGAGAUGCAGCAGAAA
#=GR M.jannaschii SS ((------(((((((,<-<<<<<____>>>>>><<<<<<<<<<-------

M.jannaschii         CGACACGGCUCCGGAAGAGAUGACGAUGAUAGUGAAAGUUGAGGACUUCC
#=GR M.jannaschii SS -----<<<<<<<<<<<<--------------<<____>>------>>>>>

M.jannaschii         GGAGAACCGGUGAAACGGGCAUCUCCCCUGCCCGGGGUGCAAGCCGGUUU
#=GR M.jannaschii SS >>>>-->>>-------->>>>>>>>>>)))))))))))),,,<<<<____

M.jannaschii         CGGCGCUUAGCCGAAUGUCACCGAAAUUACAGAAGGCGGGCUAUAGCCCC
#=GR M.jannaschii SS >>>>,,,,,,,,,,,,aaaaaa,,,,,,,,,,,,]]]]]]]],,}}}}}}

M.jannaschii         CA
#=GR M.jannaschii SS }}
//
# STOCKHOLM 1.0

#=GS M.maripaludus DE converted from brown dataset ct file

M.maripaludus         AGGGGGCUGGUGACUAUCCACUGGGAGGAAGCUCUGCCCACCCAAUUGUG
#=GR M.maripaludus SS {{{{{{{{AAAAAA,,,<<____>>,,,,[[[-[[[[[(((((----(((

M.maripaludus         UAGAUUUCCUGAGAAGGAAUGAAUAGGGUAUAGAAACGACACGGUUCUAA
#=GR M.maripaludus SS ((,<-<<<<<____>>>>>><<<<<<<<<------------<<<<<<<<<

M.maripaludus         GAAAUAUGACUAUGAUAUUUUCAAAAUUGAGGAUUCUUAGAAAAUCGAUG
#=GR M.maripaludus SS <<<-------------<<<_____>>>------>>>>>>>>>-->>>---

M.maripaludus         AAACGACCUUAUUUUACACGGGUGCAAGCAUAUGUGCUAAGCUGAAUGUC
#=GR M.maripaludus SS ----->>>>>>>>>)))))))))),,,<<____>>,,,,,,,,,,,,aaa

M.maripaludus         ACCGAAAUUACAGAAGGCAGGCUAUAGCCCCCA
#=GR M.maripaludus SS aaa,,,,,,,,,,,,]]]]]]]],,}}}}}}}}
//
# STOCKHOLM 1.0

#=GS M.sedula DE converted from brown dataset ct file

M.sedula         UAGGGGAGCCUAACAGGGGGCCACGGGAAACUGGGGAAACUCCAGCCUCU
#=GR M.sedula SS :{{{{{{{{{{{{{BBBBBB,,,<<<____>>>,,,,[[[-[[[[[((((

M.sedula         CGCCCAGGGGGAGUCCCGCGAGGGACGGGGUUAGGUGCUCCGACAACUGC
#=GR M.sedula SS -AAAA-((-(((<<<<<____>>>>><<<<<_____>>>>><<---<<<<

M.sedula         ACAGAAACGAGACCUGCGGUGGGCCAGAUGAAAAUGAUCAUUUACCCCAU
#=GR M.sedula SS ------------<<<<<<<<<<<---------------<<-----<<<<<

M.sedula         CUGGCGACGGAUGGGAGGGUGUGAGAGACCUAUCGUGGGUUGAAACGGCA
#=GR M.sedula SS <<<____>>>>>>>>---->>------->>>>>>>>>>>-------->>>

M.sedula         GAUCUCCCCUUGAGCAAGUAGGGGAGGAUAGGGCAAAAUGACUCCCCUGA
#=GR M.sedula SS >->>)))-)))))),,,<<-<<<<<<<<___aaaa>>---->>>>>>---

M.sedula         UACGCAGAGCCUAAUCCCCCAAGUACAGAAGCUGGGUUAUUGUUAGGCUC
#=GR M.sedula SS ->>,,,,,,,,,,,,bbbbbb,,,,,,,,,]]]]]]]],,,}}}}}}}}}

M.sedula         CCCU
#=GR M.sedula SS }}}}
//
# STOCKHOLM 1.0

#=GS N.gregoryi DE converted from brown dataset ct file

N.gregoryi         GGGAGAGAGAGCCCGGCUGCCGCGGGCGUCGUGCGACGCGCGCGAGGAAA
#=GR N.gregoryi SS {{{{{{{{{{{BBBBBB,,,<<<<<<<<<<____>>>>>>>>>>,,,,{{

N.gregoryi         GUCCCCCCACCUGUUCGGGCAGGUGACCAGACGCAAGUCCGGGGCGGGAG
#=GR N.gregoryi SS {-{{{{{AAAA-{{{{{{{{,{{{{{<<<<<<____>>>>>><<<<<___

N.gregoryi         ACCGCUGGCUCUGGAACAGAAACGACACGUCUCGGCCCGACCGAUGAUGC
#=GR N.gregoryi SS _>>>>>{{---{{{{------------{{{{{{{{{{{,,,,,,,,,<<<

N.gregoryi         GUGCGAACCCGACCGCGAGGAAGGGGAGUUGACCCGCAGAGGGAGUGUGG
#=GR N.gregoryi SS <-<<---<<<--<<____>>-->>>-->>----->>>>,,,,,[[[[[[[

N.gregoryi         UCGGUAUCCCGUGGUUCGAAUCCACGGAUUGCGAGCGCGGUUCGACGCGU
#=GR N.gregoryi SS [[[[[,,,<<<<<<_______>>>>>>,,((((,,<<<<<<<<--<<<<<

N.gregoryi         CUCUGACGCGGGACCCGCGACCGAGUGCGACGGCACGAGCCGUCGAACAC
#=GR N.gregoryi SS <___>>>>>>>>>>>->>>,<<<<<<<<<<<<<<____>>>>>>>---->

N.gregoryi         GCACGGCGCGAUUGACCACACUGAGACGGCCGAGGAGCGAUGGAACGGCG
#=GR N.gregoryi SS >>>>>>))))]]]]]]]]]]]],,,,}}}}}}}}--}}}--------}}}

N.gregoryi         AACCCUCACCGGUGCAAGUCCGUGCCGUGGUAGCCCGAACAUCUCGCGGC
#=GR N.gregoryi SS }--}}}}}}}aaaa,,,(<<<<<<<<______>>>>>>>>,,,<<<<<<<

N.gregoryi         UCCGCCGCGAACGGCGCGGACGCUUAGCCGAAUGCUGGGACGAACAGAAG
#=GR N.gregoryi SS ___>>>>>>>,,)}}}}}}}}------------bbbbbb----------}

N.gregoryi         GGGGCUUACUCCUCUCACCCGUUU
#=GR N.gregoryi SS }}}}}}},}}-}}}}}}}}}::::
//
# STOCKHOLM 1.0

#=GS P.abyssi DE converted from brown dataset ct file

P.abyssi         UAGGCGAGGGGGCUGGGGGCUGUCGGGCUCGUACCCGAGGAAGUUCCGCC
#=GR P.abyssi SS :{{{{{{{{{{{{{BBBBBB,,,<<<<<____>>>>>,,,,[[[-[[[[[

P.abyssi         CACCGCACCGGGGCCGCGGUGCCGCAAGGCACCUCCCGAGAGGGAGGGCA
#=GR P.abyssi SS AAAA-[[[[[[[,(((((<<<<<____>>>>><<<<<____>>>>><<--

P.abyssi         ACGGCACAGAAACGACACGUCCCUCGGGGGAUGUGGAUGAAAGCGGUGAA
#=GR P.abyssi SS -<<<<------------<<<<<<<<<<<<-------------<<<<----

P.abyssi         GGCUCCCGGCGACGGGAGCCGAGCUAACCCGCAGACAAUCCCGAGGGGAU
#=GR P.abyssi SS <<<<<<<<____>>>>>>>>-------->>>>------>>>>>>>>>>--

P.abyssi         CGGUGAAACGGCCGUCCCGCGGGGUGCAAGGCCGAGUUAGGGCCGAUGAG
#=GR P.abyssi SS >>-------->>>>->>)))))aaaa,,,<<<<------<<<<<---<<<

P.abyssi         UUCCCGGUGUGAGGCCCGUGGUAGGCCGCUUAGUCGAAUGCCCCCGUAGU
#=GR P.abyssi SS __>>>>>>>>>>>>]]]------]]]]------------bbbbbb-----

P.abyssi         ACAGAAGGCGGGCUAUAGCCCCCUCGCCUA
#=GR P.abyssi SS ------]]]]]]]],,}}}}}}}}}}}}}:
//
# STOCKHOLM 1.0

#=GS S.acidocaldarius DE converted from brown dataset ct file

S.acidocaldarius         UAGGGGAGCCUAACAGGGGGUUACGGGAAUAUCCUGAGGAAACUCCAGCC
#=GR S.acidocaldarius SS :{{{{{{{{{{{{{BBBBBB,,,<<<<<___>>>>>,,,,[[[-[[[[[A

S.acidocaldarius         UCCAAGCCUCAUGGGAGCAGUUAGAUCUGCAGGGUUAGUGCUCUGGCUAC
#=GR S.acidocaldarius SS AAA-[[[[[[,(((((<<<<<____>>>>><<<<<____>>>>><<---<

S.acidocaldarius         UGCACAGAAACGUAACCGGUAUAAUAGGAUAUGAAAAUGAGUUUAUAUGU
#=GR S.acidocaldarius SS <<<------------<<<<<<<<<<<---------------<<--<<<<<

S.acidocaldarius         AGUCUAGGUAACUAGGCUACAUAAAUGAGACCUAUUAUACCGGCUGAAAC
#=GR S.acidocaldarius SS <<<<<<<____>>>>>>>>>>>>>>------->>>>>>>>>>>-------

S.acidocaldarius         GGCAGUCCUCCCAGGAGCAAGUAAGGAGGGGAUGAGUUGAGGUUCAACCC
#=GR S.acidocaldarius SS ->>>>->>)))))aaaa,,,<<-<<<<<<<---<<<__>>>>>>>>>>>>

S.acidocaldarius         UCCUAAGGACGCUUAGUAGAAUCCCCCUAAAUACAAAAGCUGGGUUAUUG
#=GR S.acidocaldarius SS ]]]]----]]------------bbbbbb----------]]]]]]]],,,}

S.acidocaldarius         UUAGGCUCCCCUUAU
#=GR S.acidocaldarius SS }}}}}}}}}}}}:::
//
# STOCKHOLM 1.0

#=GS S.shibatae DE converted from brown dataset ct file

S.shibatae         GAGGAAAGUCCAGCCUCCAACCCUUACAAGAACCCCGUAAGGGGUAGGGA
#=GR S.shibatae SS :::::[[[-[[[[[AAAA-[[[[[[,(((((<<<<<____>>>>><<<<<

S.shibatae         UAGAAUCCCUGGCUACUACACAGAAACGAAGCCCUAAUACUAGAUAGAUG
#=GR S.shibatae SS _____>>>>><<---<<<<-----------<<<<<<<<<<<---------

S.shibatae         AUUGGACCUACUAGCAAGUAAUUGCUAGUAGUACGAUAAUGAUGAAAGUA
#=GR S.shibatae SS --<<---<<<<<<<<<<____>>>>>>>>>>-->>----------->>>>

S.shibatae         UUAGGGCUUGAAACGGUAGACCUCUUGGGAGCAAGUUGAAGGGGGAUGAG
#=GR S.shibatae SS >>>>>>>-------->>>>->>)))))aaaa,,,<<---<<<<<<--<<<

S.shibatae         CAAAGGGUUGACUCCUUAUAGUACGCUUAGUCGAAUCCCCUCAGUACAAA
#=GR S.shibatae SS __>>>>>>>>>>>]]]]-----]]--------------------------

S.shibatae         AGCUGGCUUA
#=GR S.shibatae SS -]]]]]]]]:
//
# STOCKHOLM 1.0

#=GS SL2D DE converted from brown dataset ct file

SL2D         GAGGAAAGUCCACCCACCUGCUGAGCGCGCAGCCGUAUGCAAGUACGGGU
#=GR SL2D SS :::::{{{-{{{{{AAAA-{{{{{{{,[[[[[<<<<<<____>>>>>><<

SL2D         GGCGAGAGUCACGGCUAUGGCACAGAAACGACACGGCCUGCCCCCAGCCA
#=GR SL2D SS <<<____>>>>>((---((((------------((((((((((-------

SL2D         UGAUGCGAUCGAGUCCAUUCGUGGGCAAUGCGUCCGCUCCCAACAAGCGC
#=GR SL2D SS ----((((,,,,<<<<<____>>>>>,,,<<<<<<<<___________>>

SL2D         GGAUGUCUCGCUGAUGCAUAAGGGUAGGUAGCGACGAAACGGUGAAUCCU
#=GR SL2D SS >>>>>>,))))----------))))))))--))--------))))-))]]

SL2D         GCGGGUGCAAGCCAAAACAGGGCAACAAGGCUGCUCAGUGCCUGCCCGGG
#=GR SL2D SS ]]]aaaa,,,<<<<-----<<<<<----<<<_>>>>>>>>>>>>}}}---

SL2D         UAUGGCGCGUAGCUGAAUUGCCGCACCGACAGAAGCGGGCUUA
#=GR SL2D SS --}}}}----------------------------}}}}}}}}:
//
# STOCKHOLM 1.0

#=GS SLC DE converted from brown dataset ct file

SLC         GAGGAAACUCCACCCAUCAUACAGAACCGUGAUGCCAGCAGGCAUCUGCU
#=GR SLC SS :::::[[[-[[[[[AAAA-[[[[[,,(((((<<<<<____>>>>><<<<<

SLC         GAGAAGCAGGACACUGGAGCAGAAACGAUAUGUUUUCUAAUGGACGAACA
#=GR SLC SS ____>>>>><<---<<<<------------<<<<<<<<<<<<--------

SLC         UGAUGCUUAAAUGCUGAUGGACAUUAGAAAAAUACAGUGAAACGGCUAUU
#=GR SLC SS ----<<<____>>>------->>>>>>>>>>--->>-------->>>>->

SLC         CCACGGGAUGCAAGGACAAAUACUGUUUAUGGAUCCUGUAUGAAACAGAG
#=GR SLC SS >)))))aaaa,,,<<<<-----<<<<<---<<<__>>>>>>>>>>>>]--

SLC         GUAGUCCGCAAAGAUGAAUGCUGCUAAAACAGAAGGUGGGUUA
#=GR SLC SS ---]]]]---------------------------]]]]]]]]:
//
# STOCKHOLM 1.0

#=GS T.acidophilum DE converted from brown dataset ct file

T.acidophilum         GGCGGGAAAGCGCGAGGGCAGCUGACGCCCUUGAGGUGAGGAAAGUCCCC
#=GR T.acidophilum SS :::{{{{{{{{{{{{{{{{{{{,,,<<<<_____>>>>,,,,BBB,BBBB

T.acidophilum         CCUCCUCGGCGGUAUCCGGCUGGCGCAAGCCAGCAUCCUGAGAGGGAUGG
#=GR T.acidophilum SS BAAAA,[[[[[[,(((((<<<<<<____>>>>>><<<<<____>>>>><<

T.acidophilum         UAAAGGCAAAAGAAAUAAACGGUCUCCGGUAAAGCAUGAUUCCGAAGGGA
#=GR T.acidophilum SS ---<<<<------------<<<<<<<<<<---------<<<<<___>>>>

T.acidophilum         UGACGUUUCCGGAGGAUCCGAUGGAAAGCCUCCCCGGAUGGAGAAAGUCU
#=GR T.acidophilum SS >------->>>>>>>-->>>------->>>>->>)))))aaaa,,,<<<<

T.acidophilum         AAACGGAUCCUGUGAGGCCGCCGUGAGGAUCGGGUAAGACGAACAGUCGA
#=GR T.acidophilum SS -----<<<<<--<<<__>>>>>>>>>>>>]]-----]]]],,,,,,,,,,

T.acidophilum         AUGCUGCCAGCCCAUUGGGUGAACAGAAGGGGGCUUACUCCGCGGAUUCC
#=GR T.acidophilum SS ,,}}}}}}<<<<<___>>>>>,,,,,,,bbbbbbbb,}}-}}}}}}}}}}

T.acidophilum         CGCCA
#=GR T.acidophilum SS }::::
//
# STOCKHOLM 1.0

#=GS bac.A.chroococcum DE converted from brown dataset ct file

bac.A.chroococcum         GAGGAAAGUCCGGGCUCCAUAGGGCAGAGUGCCAGGUAACGCCUGGGAGG
#=GR bac.A.chroococcum SS :::::{{{-{{{{{[[[[---AAAA-[[[[[<<<<<_____>>>>><<<<

bac.A.chroococcum         CGUGAGCCUACGGAAAGUGCCACAGAAAACAACCGCCUAAGUGCGCAAGC
#=GR bac.A.chroococcum SS <____>>>>->((---(((((,,,,,,,,,,,<<<<<---<<<<____>>

bac.A.chroococcum         GCCGGUAAGGGUGAAAAGGUGCGGUAAGAGCGCACCGCACGGCUGGCAAC
#=GR bac.A.chroococcum SS >>->>>-->>,,,,,,,<<<<<<_______>>>>>><<<<<<<<<____>

bac.A.chroococcum         AGUCCGUGGCUAGGUAAACCCCACUCGGAGCAAGACCAAAUAGGGAUCCG
#=GR bac.A.chroococcum SS >>->>>>>->,,)))--))))]]]]]]]]],,,<<<<------<<<<<<-

bac.A.chroococcum         UUGGCGUGGCCCGCGCUGGAUCCGGGUAGGUUGCUAGAGGCGGCCAGCGA
#=GR bac.A.chroococcum SS --<<<<<_aaaa>>>>>>>>>>>----->>>>,,,,,,<<<<<<<<____

bac.A.chroococcum         UGGUCGUCGUAGAGGAAUGACUGUCCUCGACAGAACCCGGCUUA
#=GR bac.A.chroococcum SS >>>>>>>>,,,,,,,,,,,,,,,,,,,,,,,,,,,}}}}}}}}:
//
# STOCKHOLM 1.0

#=GS bac.A.erythreum DE converted from brown dataset ct file

bac.A.erythreum         CACAGAGCACGGUGGUGGCCAACAGCCACCCACGGCGACGUGCGGGACAG
#=GR bac.A.erythreum SS [---AAAA-[[[[[<<<<<_____>>>>><<<<<____>>>>->((---(

bac.A.erythreum         UGCCACAGAGAACAGACCGCCAGCGGCCCCGCGGCCUUCGGGCCACGGGG
#=GR bac.A.erythreum SS ((((,,,,,,,,,,,,<<<<<--<<<<<<<<<<<<<____>>>>>>>>>>

bac.A.erythreum         UGCGGGCAAGGGUGAAACGGUGAGGUAAGAGCUCACCAGCGACGUCGGCG
#=GR bac.A.erythreum SS >->>>>>-->>,,,,,,,<<<<<<_______>>>>>><<<<<<<<<<___

bac.A.erythreum         ACGGCGUCGGCUCGGUAAACCCCACCGGGAGCAAGACCAAGAGGGCGCUC
#=GR bac.A.erythreum SS _>>>>>>>>->>,)))--))))]]]]]]::::::((((,,,,<<<<<<__

bac.A.erythreum         CGGCGCCUGCGCUGACGGGCUGCUCGUCCGACGUCAGCGGGUAGGUCGCU
#=GR bac.A.erythreum SS __>>>>>>,,<<<<<<<<<<_aaaa>>>>>--->>>>>,,,,,)))):::

bac.A.erythreum         CGAGGCACGCAGCAAUGCGUGACCCAGAUGGAUGGUCGCCCCCCAGCCCU
#=GR bac.A.erythreum SS :::<<<<<<<<____>>>>>>>>:::::::::::::::::<<<<<<<<__

bac.A.erythreum         CGGGCCGGGG
#=GR bac.A.erythreum SS __>>>>>>>>
//
# STOCKHOLM 1.0

#=GS bac.A.eutrophus DE converted from brown dataset ct file

bac.A.eutrophus         AAAGCAGGCCAGGCAACCGCUGCCUGCACCGCAAGGUGCAGGGGGAGGAA
#=GR bac.A.eutrophus SS {{{{{{{{{{{[[[[[[[,<<<<<<<<<<<____>>>>>>>>>>>,,,,B

bac.A.eutrophus         AGUCCGGACUCCACAGGGCAGGGUGUUGGCUAACAGCCAUCCACGGCAAC
#=GR bac.A.eutrophus SS BB,BBBBB((((---AAAA-(((((<<<<<_____>>>>><<<<<____>

bac.A.eutrophus         GUGCGGAAUAGGGCCACAGAGACGAGUCUUGCCGCCGGGUUCGCCCGGCG
#=GR bac.A.eutrophus SS >>>-><<---<<<<<-----------<<<<<<<<<<<<<____>>>>>>>

bac.A.eutrophus         GGAAGGGUGAAACGCGGUAACCUCCACCUGGAGCAAUCCCAAAUAGGCAG
#=GR bac.A.eutrophus SS >>>>>>--------->>>-->>>>))))))))),,,<<<<------<<<<

bac.A.eutrophus         GCGAUGAAGCGGCCCGCUGAGUCUGCGGGUAGGGAGCUGGAGCCGGCUGG
#=GR bac.A.eutrophus SS <<---<<<<<_aaaa>>>>>>>>>>>----->>>>,,,,,,<<<<<<<<_

bac.A.eutrophus         UAACAGCCGGCCUAGAGGAAUGGUUGUCACGCACCGUUUGCCGCAAGGCG
#=GR bac.A.eutrophus SS ___>>>>>>>>,,,,,,,,,,]]]]]]]<<<<<<<<<<<<<<____>>>>

bac.A.eutrophus         GGCGGGGCGCACAGAAUCCGGCUUAUCGGCCUGCUUUGCUU
#=GR bac.A.eutrophus SS >>>>>>>>>>,,,,,,bbbbbbbb,}-}}}}}}}}}}::::
//
# STOCKHOLM 1.0

#=GS bac.A.fastidiosum DE converted from brown dataset ct file

bac.A.fastidiosum         CACAGAGCAACGGUGGUGGCUAACGGCCACCCACGGCGACGUGCGGGACA
#=GR bac.A.fastidiosum SS [---AAAA--[[[[[<<<<<_____>>>>><<<<<____>>>>->((---

bac.A.fastidiosum         GUGCCACAGAAAUCAGACCGCCAGCGGCCGCCGCUCCUCGGAGCAGCGGU
#=GR bac.A.fastidiosum SS (((((,,,,,,,,,,,,<<<<<--<<<<<<<<<<<<____>>>>>>>>>>

bac.A.fastidiosum         GCGGGUAAGGGUGAAACGGUGAGGUAAGAGCUCACCAGCGCUCCGGGUGA
#=GR bac.A.fastidiosum SS ->>>>>-->>,,,,,,,<<<<<<_______>>>>>><<<<<<<<<<____

bac.A.fastidiosum         CCGGGGCGGCUAGGUAAACCCCACCGGGAGCAAGACCAAGAGAGUCGCGU
#=GR bac.A.fastidiosum SS >>>>>>>>->>,)))--))))]]]]]]::::::((((,,,,<<<<--<<<

bac.A.fastidiosum         GGCGCUUCGGCGGUGCACGGCUUGCGCUGACGGGCUGCUCGUCCGAUGUC
#=GR bac.A.fastidiosum SS <-<<<____>>>--->>>>>>>>,,<<<<<<<<<<_aaaa>>>>>--->>

bac.A.fastidiosum         AGCGGGUAGGUUGCACGAGGCGUCCAGCAAUGGGCGUCCCAGAUGGAUGG
#=GR bac.A.fastidiosum SS >>>,,,,,))))::::::<<<<<<<<____>>>>>>>>::::::::::::

bac.A.fastidiosum         UCGCCCACG
#=GR bac.A.fastidiosum SS :::::::::
//
# STOCKHOLM 1.0

#=GS bac.A.nidulans DE converted from brown dataset ct file

bac.A.nidulans         GCGGGGAAAGGAGGCGAGGCAGUUGCGGCUCAGGCUUCGGUUAUGGGCUG
#=GR bac.A.nidulans SS :::::{{{{{{{{{-{{{{{{{{{,<<<<<<<<<<____>>>->>>>>>>

bac.A.nidulans         AGGAAAGUCCGGGCUCCCAAAAGACCAGACUUGCUGGGUAACGCCCAGUG
#=GR bac.A.nidulans SS ,,,,BBB,BBBBBAAAAA,{{{{{{{,[[[-[[<<<<<_____>>>>><<

bac.A.nidulans         CGGGUGACCGUGAGGAGAGUGCCACAGAAACAUACCGCCGAUGGCCUGCU
#=GR bac.A.nidulans SS <<<____>>>>->((---(((((,,,,,,,,,,,<<<<<--<<<<<<<__

bac.A.nidulans         UGCAGGCACAGGUAAGGGUGCAAGGGUGCGGUAAGAGCGCACCAGCAACA
#=GR bac.A.nidulans SS __>>>>>->>>>>-->>,,,,,,,<<<<<<_______>>>>>><<<<<<<

bac.A.nidulans         UCGAGAGGUGUUGGCUCGGUAAACCCCGGUUGGGAGCAAGGUGGAGGGAC
#=GR bac.A.nidulans SS <<____>>>>>>>->>,)))--))))]]]]]aaaaa,,,<<<----<<<<

bac.A.nidulans         AACGGUUGGUCUUUUACCUGUUCCGUUUAUGGACCGCUAGAGGUGGCUAG
#=GR bac.A.nidulans SS <--<<<_>>>>>>>->>>>}}}}---------}}},,,,,,<<<<<<<<_

bac.A.nidulans         UAAUAGCCAUCCCAGAGAGAUAACAGCCCUCUGUCUUCGACAGAGAACAG
#=GR bac.A.nidulans SS ___>>>>>>>>,,,,,,,,,,}}}}}}}<<<<<<<___>>>>>>>,,,,,

bac.A.nidulans         AACCCGGCUUAUGUCCUGCUUUCCCUACUUUAUUU
#=GR bac.A.nidulans SS ,,bbbbbbbb,}-}}}}}}}}}}::::::::::::
//
# STOCKHOLM 1.0

#=GS bac.A.tumefaciens DE converted from brown dataset ct file

bac.A.tumefaciens         CCAGUUGGCCGGGCAGCCGCGCCUUACCAAUGUCGAAAGACGGUAAGGUG
#=GR bac.A.tumefaciens SS {{{{{{{{{{{{{{{{{{,<<<<<<<<<---<<<____>>>>>>>>>>>>

bac.A.tumefaciens         AGGAAAGUCCGGGCUCCACGGAAAUACGGUGCCGGAUAACGUCCGGCGGG
#=GR bac.A.tumefaciens SS ,,,,BBB,BBBBB[[[[-AAAAAAA-[[[[[<<<<<_____>>>>><<<<

bac.A.tumefaciens         GGCGACCCCAGGGAAAGUGCCACAGAGAGCAAACCGCCAUGCCUUGCAUG
#=GR bac.A.tumefaciens SS <____>>>>->((---(((((,,,,,,,,,,,,<<<<<<<<<___>>>>>

bac.A.tumefaciens         GUAAGGGUGAAAGGGUGGGGUAAGAGCCCACCGCGCCGCUGGUGACAGUG
#=GR bac.A.tumefaciens SS >>-->>,,,,,,,<<<<<<_______>>>>>><<<<<<<<<____>>>>>

bac.A.tumefaciens         GUGGCAAGGUAAACCCCACCGGGAGCAAGACCGAAUAGGGAUGACACGGG
#=GR bac.A.tumefaciens SS >>>->,,)))--))))]]]]]]]]],,,((((------(((((((,,,<<

bac.A.tumefaciens         GCGGGCGAAAGCCUGUUCACAGCCGGUUUCCGGGCCCGUCAUCCGGGUGG
#=GR bac.A.tumefaciens SS <<<<<<____>>>>>>>>,,,<<<_aaaaaaa>>>,,)))))))-----)

bac.A.tumefaciens         GUUGCGAGAGGCGGCAUGCAAAUGCCGUCCCAGAUGAAUGGCUGCCACGU
#=GR bac.A.tumefaciens SS ))),,,,,,<<<<<<<<____>>>>>>>>,,,,,,,,,,}}}}}}}<<<<

bac.A.tumefaciens         UCCGGGUCAAACCGGGGCCAUACAGAACCCGGCUUACAGGCCAACUGGCG
#=GR bac.A.tumefaciens SS <<<<<______>>>>>>>->>,,,,,,bbbbbbbb,}-}}}}}}}}}}::

bac.A.tumefaciens         AA
#=GR bac.A.tumefaciens SS ::
//
# STOCKHOLM 1.0

#=GS bac.Anabaena-ATCC29413 DE converted from brown dataset ct file

bac.Anabaena-ATCC29413         GGGGAGGAAAGUCCGGGCUCCCGAAAGACCAGACUUGCUGGAUAACUUCC
#=GR bac.Anabaena-ATCC29413 SS ::::::::{{{-{{{{{AAAAA,{{{{{{{,[[[-[[<<<<<_____>>>

bac.Anabaena-ATCC29413         AGUGCGAGCGAUCGUGAGGAUAGUGCCACAGAAAAAUACCGCCAAAACAA
#=GR bac.Anabaena-ATCC29413 SS >><<<<<____>>>>->((---(((((,,,,,,,,,,,<<<<<<<<<<<<

bac.Anabaena-ATCC29413         UUCAAAAUUCAAAAUUCAAAAUUCAAAAUGAAUAAUUUUGGAUUUUGAGU
#=GR bac.Anabaena-ATCC29413 SS -<<<<<<<<<<<<<<<<<<<<<<<<<<<<_____>>>>>>>>>>>>>>>>

bac.Anabaena-ATCC29413         CUUAGUUAUGAAUUCAAUUUUGGUAAGGGUGCAAAGGUGCGGUAAGAGCG
#=GR bac.Anabaena-ATCC29413 SS >>>>>>>>>>>>>>-->>>>>>>>-->>,,,,,,,<<<<<<_______>>

bac.Anabaena-ATCC29413         CACCAGCAGUAUCGAGAGGUACUGGCUCGGUAAACCCCGGUUGGGAGCAA
#=GR bac.Anabaena-ATCC29413 SS >>>><<<<<<<<<____>>>>>>>->>,)))--))))]]]]]aaaaa,,,

bac.Anabaena-ATCC29413         GGCCGAAGGAACUAUGGUUGGUCUUUUACCAGUUCCGUUAUCAGAGAGCC
#=GR bac.Anabaena-ATCC29413 SS <<<-----<<<<<--<<<_>>>>>>>->>>>}}}}------------}}}

bac.Anabaena-ATCC29413         GCUAGAGGCGUUUGGUAACAAACGUCCCAGAUAGAUAAUCGCCCUCGUGU
#=GR bac.Anabaena-ATCC29413 SS ,,,,,,<<<<<<<<____>>>>>>>>,,,,,,,,,,,,,,,,,<<<<<<<

bac.Anabaena-ATCC29413         AAAGCAAUUUACACAGAGAACAGAACCCGGCUUAC
#=GR bac.Anabaena-ATCC29413 SS <<<____>>>>>>>->>>,,,,,,,}}}}}}}}::
//
# STOCKHOLM 1.0

#=GS bac.B.bronchiseptica DE converted from brown dataset ct file

bac.B.bronchiseptica         AGGGCAGAUCGGGCAAUCGCGGGGGAUGCAAAUCCUUCGAGGAAGGUCCG
#=GR bac.B.bronchiseptica SS :::::::::::::::::::<<<<<<<<____>>>>>>>>:::::::::::

bac.B.bronchiseptica         GACUCCACAGGGCGGGAUAGCGGCUAACGGCCGUCCGGCGACGCUGGCGG
#=GR bac.B.bronchiseptica SS :::::::::::::::::::<<<<<_____>>>>><<<<<<<<<<<<<<<<

bac.B.bronchiseptica         GCUUGCCCGCCGGAAAAGCCGAGGAACAGGGCCACAGAGACGAGUCUGUC
#=GR bac.B.bronchiseptica SS <____>>>>>>>>>>>>>>>>->:::::(((((-----------((((((

bac.B.bronchiseptica         AUGAGGGCGCGCCUGGCGCGCACCGGCACGGCCAUCUCCGUGCCGCGCCG
#=GR bac.B.bronchiseptica SS ((((<<<<<<<<___>>>>>>>><<<<<<<<______>>>>>>>><<<<<

bac.B.bronchiseptica         UCCGGAAACGGGCGGCGGCAUGACAGGGUGAAACGCGGCAACC
#=GR bac.B.bronchiseptica SS <<<<____>>>>>>>>>))))))))))---------)))--))
//
# STOCKHOLM 1.0

#=GS bac.B.burgdorferi DE converted from brown dataset ct file

bac.B.burgdorferi         AGCUGGCAGCUAGCCAUCGCUUAGUUUUAUAAUUAAAGCUAAGAGGAAAG
#=GR bac.B.burgdorferi SS {{{{{{{{{{{BBBBBBB,<<<<<<<<<<____>>>>>>>>>>,,,,{{{

bac.B.burgdorferi         UCCGAGCUCCAAUAAGAACAUAAUGCUAGGUAAUGCCUAGGGGUUUUAAA
#=GR bac.B.burgdorferi SS -{{{{{AAAA,,,,{{{{{,[[[[[<<<<<_____>>>>><<<<<___>>

bac.B.burgdorferi         CCUAAGAAAGUGUCGCAGAAAAUUACCGCCGUAAAAGGUAAGGGUGAAAA
#=GR bac.B.burgdorferi SS >>>,((---(((((,,,,,,,,,,,<<<<<______>>>-->>,,,,,,,

bac.B.burgdorferi         GGUGAGGUAAGAGCUCACCGCUUAUUUAGCAAUAAAUACAGGCAAGAUAA
#=GR bac.B.burgdorferi SS <<<<<<_______>>>>>><<<<<<<<<____>>>>>-->>>>,,)))--

bac.B.burgdorferi         ACCUCAUUAGGAGCAAGAUCAAGUAUGAAAGCACCCUUUGUUCUUGAGGA
#=GR bac.B.burgdorferi SS ))))]]]]]aaaa,,,<<<<------<<<<<<--<<<<<_>>>>>>>>>>

bac.B.burgdorferi         CAUGCUUACGGGUAGAUCGCUCGAUUUUUUUAGCGAUAAAAAAAUAAGAG
#=GR bac.B.burgdorferi SS --->>>>>}-----}}}},,,,,,<<<<<<<<____>>>>>>>>,,,,,,

bac.B.burgdorferi         AGAUGAUGGCAUAGUACAGAACUCGGCUUAUGGGUGUCAGCUUAAU
#=GR bac.B.burgdorferi SS ,,,,bbbbbbb,,,,,,,,,,}}}}}}}},}-}}}}}}}}}}::::
//
# STOCKHOLM 1.0

#=GS bac.B.thetaiotaomicron DE converted from brown dataset ct file

bac.B.thetaiotaomicron         GCAGUUGGCCGGUCUGUCGCGUGCGCGUUUCGUGCAGGAGGAAAGUCCGG
#=GR bac.B.thetaiotaomicron SS {{{{{{{{{{{{{{{{{{,<<<<<<<_____>>>>>>>,,,,BBB,BBBB

bac.B.thetaiotaomicron         GCAACACAGAGCAUCCUACUUCCUAACAGAAAGCUGUCCGCGAGGGUAGA
#=GR bac.B.thetaiotaomicron SS B[[[[---AAAA-[[[[[<<<<<_____>>>>><<<<<<____>>>>>>(

bac.B.thetaiotaomicron         GUAACGUAGAAGAAAAUAACCGCCGCUCCUUUCGGGGAGAGGUAAGGGUG
#=GR bac.B.thetaiotaomicron SS (--(((((,,,,,,,,,,,<<<<<<<<<<<____>>>>>>>>>-->>,,,

bac.B.thetaiotaomicron         AGAAGGUGGGGUAAGAGCCUACCAGCAGCAUGGUGACAUGUGGGCUGUAC
#=GR bac.B.thetaiotaomicron SS ,,,,<<<<<<_______>>>>>><<<<<<<<<____>>>>>>>->>,)))

bac.B.thetaiotaomicron         GUCUUAGGAGUUGUAAGGUCAUGUAAACCGGCGUUAUGAGAGUUGCUCGC
#=GR bac.B.thetaiotaomicron SS ))))]]]]]]]]],,,<<<<-------<<<<<<<----<<<<<_aaaa>>

bac.B.thetaiotaomicron         UCCAUGUCGGAGGGUAGACCGCUAAAGUGUCGUGGUGACACGCCACUCAG
#=GR bac.B.thetaiotaomicron SS >>>>>>>>>>------>>>>,,,,,,<<<<<<<<____>>>>>>>>,,,,

bac.B.thetaiotaomicron         AUAAAUGACAGGCACCUUAUUAUAUAAGGUACAGAACUCGGCUUAUAGGC
#=GR bac.B.thetaiotaomicron SS ,,,,,,}}}}}}}<<<<<<<___>>>>>>>,,,,,,bbbbbbbb,}-}}}

bac.B.thetaiotaomicron         UGACUGCUUUU
#=GR bac.B.thetaiotaomicron SS }}}}}}}::::
//
# STOCKHOLM 1.0

#=GS bac.Buchnera-APS DE converted from brown dataset ct file

bac.Buchnera-APS         UGAAGUUGACUAAAAACAGUCGCUGUUUAGUUUUUAAAAAUUAAAAAGAG
#=GR bac.Buchnera-APS SS :::{{{{{{{{{{{BBBBBBB,<<<<<<<<<<_____>->>>>>>>>>,,

bac.Buchnera-APS         GAAAGUCCGGGCUCCAUAGAGCAGGGUGCCAGAUAACAUCUGGAAAGCGU
#=GR bac.Buchnera-APS SS ,,{{{-{{{{{[[[[---AAAA-[[[[[<<<<<_____>>>>><<<<<__

bac.Buchnera-APS         GAGCUUAUGACUAGUGCAACAGAAAAUAAACCACCUAUUUUGUAAUAUAU
#=GR bac.Buchnera-APS SS __>>>>->((---(((((,,,,,,,,,,,,<<<<<<<<<<<<<<___>>>

bac.Buchnera-APS         AAAAAUAUGGCCAGGGUGAAAAGGCGUGGUAAGAGCACACCGCAUAAUUG
#=GR bac.Buchnera-APS SS >>>->>>->>>-->>,,,,,,,<<<<<<_______>>>>>><<<<<<<<<

bac.Buchnera-APS         GUAACAAUUCAUGGCAUGGUAAACUCCACCCGGAGCAAAGCCAAAUAUAG
#=GR bac.Buchnera-APS SS ____>>>->>>>>->,,)))--))))]]]]]]]]],,,<<<<------<<

bac.Buchnera-APS         GAUAAAUUUUUUGUACUGCUCGUACUUCUUAAACCUGGGUAGGCUGCUUG
#=GR bac.Buchnera-APS SS <<<<-------<<<<<_aaaa>>>>>---->>>>>>----->>>>,,,,,

bac.Buchnera-APS         AAUUAGUAAGUGAUUGCUAAUCUAGAUGAAUGACUGUUAAAACAGAACCC
#=GR bac.Buchnera-APS SS ,<<<<<<<<____>>>>>>>>,,,,,,,,,,bbbbbbb,,,,,,,,,}}}

bac.Buchnera-APS         GGCUUACACGAGUCAACUUCAAUAAC
#=GR bac.Buchnera-APS SS }}}}},}-}}}}}}}}}}::::::::
//
# STOCKHOLM 1.0

#=GS bac.C.acetobutylicum DE converted from brown dataset ct file

bac.C.acetobutylicum         CGAGUAAGCCAGACAAUCGCUGCUGCAAUUUGCAGGAGAGGAAAGUCCGA
#=GR bac.C.acetobutylicum SS {{{{{{{{{{{BBBBBBB,<<<<<<<<___>>>>>>>>,,,,{{{-{{{{

bac.C.acetobutylicum         GCUCCAUAGGGCAGGGUGCCGGGUAACUCCCGGUCAAGGCGACUUGAAGG
#=GR bac.C.acetobutylicum SS {[[[[---AAAA-[[[[[<<<<<_____>>>>><<<<<____>>>>->((

bac.C.acetobutylicum         AAAGUGCAACAGAGAUAUACCGCCAUUUUAUAAUGGUAAGGGUGGAAAGG
#=GR bac.C.acetobutylicum SS ---(((((,,,,,,,,,,,<<<<<<<<____>>>>>>-->>,,,,,,,<<

bac.C.acetobutylicum         CGAGGUAAGAGCUCACCAGCGCAUUGGCGACUUUGCGGCUAUGUAAACCC
#=GR bac.C.acetobutylicum SS <<<<_______>>>>>><<<<<<<<<____>>>>>>>->>,)))--))))

bac.C.acetobutylicum         CAUCUGGAGCAAGAUCAAAUAGGGAAGCGUUUUGGAGUGGCCCGCUCUGC
#=GR bac.C.acetobutylicum SS ]]]]]]]]],,,<<<<------<<<<<<-----<<<<<_aaaa>>>>>>>

bac.C.acetobutylicum         UUCCGGGUAGCAUCGCUUGAAUCUUAUGGUAACAUAAGGUCUAGAUAGAU
#=GR bac.C.acetobutylicum SS >>>>----->->>>,,,,,,<<<<<<<<____>>>>>>>>,,,,,,,,,,

bac.C.acetobutylicum         GAUUGUCGAAUACAGAACUCGGCUUACAGGUUUAGUCGUCCAUUG
#=GR bac.C.acetobutylicum SS bbbbbbb,,,,,,,,,,}}}}}}}},}-}}}}}}}}}}:::::::
//
# STOCKHOLM 1.0

#=GS bac.C.aurantiacus DE converted from brown dataset ct file

bac.C.aurantiacus         GAGGAAAGUCCGGGCUCCAUAGAGCAGGGUGGUGGGUAACGCCCACCCGG
#=GR bac.C.aurantiacus SS :::::{{{-{{{{{[[[[---AAAA-[[[[[<<<<<_____>>>>><<<<

bac.C.aurantiacus         GGUGACCCGCGGGAAAGUGCCACAGAGAACAGACUGCCGGUUUCGAGCCG
#=GR bac.C.aurantiacus SS <____>>>>->((---(((((,,,,,,,,,,,,<<<<<<<<<___>>>>>

bac.C.aurantiacus         GUGAGGGUGAAACGGUGGAGUAAGUGCCCACCGCGUCAUCGGUGACGGUG
#=GR bac.C.aurantiacus SS >>-->>,,,,,,,<<<<<<_______>>>>>><<<<<<<<<____>>>>>

bac.C.aurantiacus         ACGGCAUGGCAAACCCCACCUGGAGCAAGGCCAAGAAGACCGUGAGGUCG
#=GR bac.C.aurantiacus SS >>>->,,)))--))))]]]]]]]]],,,((((,,,,<<<<<____>>>>>

bac.C.aurantiacus         CGGACGCGUUUGAGGGUUGCUCGCUUGAGUGUCUGGGUAGGCUGCGCAGC
#=GR bac.C.aurantiacus SS ,<<<<<<----<<<<<<_aaaa>>>>>>>>>>>>,,,,,)))),,,<<<<

bac.C.aurantiacus         CGAAAGGCUGGAGGACACCAGCAAUGGUGUUCACAGAUGGAUGAUCACCG
#=GR bac.C.aurantiacus SS <____>>>>>,,<<<<<<<<____>>>>>>>>,,,,,,,,,,,,,,,,,<

bac.C.aurantiacus         GCCCGGCGGGGCUACAGAAUCCGGCUUA
#=GR bac.C.aurantiacus SS <<<<____>>>>>,,,,,,}}}}}}}}:
//
# STOCKHOLM 1.0

#=GS bac.C.crescentus DE converted from brown dataset ct file

bac.C.crescentus         CGGACCAGAUGAUCGGGCGGUCGCGUCGUCUUCGGACGCCGAGGAAAGUC
#=GR bac.C.crescentus SS ::::{{{{{{{{{{{{{{{{{{,<<<<<<<____>>>>>>>,,,,BBB,B

bac.C.crescentus         CGGGCUCCACGGUGACAAGGCGGUGGGUAACGCCCACCGGGAGCGAUCCC
#=GR bac.C.crescentus SS BBBB[[[[-AAAAAAA-[[[[[<<<<<_____>>>>><<<<<____>>>>

bac.C.crescentus         AGGGAUAGCGCCACAGAAAGCAAACCUCCUCCCUACGGGGCGGGAAGGGU
#=GR bac.C.crescentus SS ->((---(((((,,,,,,,,,,,,<<<<<<<<<____>>>>>>>-->>,,

bac.C.crescentus         GAAAGGGUGGGGUAAGAGCCCACCGCGGACCUGGUGACAGGGACGGCAUG
#=GR bac.C.crescentus SS ,,,,,<<<<<<_______>>>>>><<<<<<<<<____>>>>>>>>->,,)

bac.C.crescentus         GCAAGCCCCGCCUGGAGCAAGACCGAAUAGGGAUCCCGCGUCGGCCUCGC
#=GR bac.C.crescentus SS ))--))))]]]]]]]]],,,((((------((((((,,,,<<<<<_____

bac.C.crescentus         GCCGACUAGGCCGUCACUGGCUGAGAGGAUCCGGGUAGGUCGCGAGAGCC
#=GR bac.C.crescentus SS >>>>><<<<<<_aaaaaaa>>>>>>,))))))-----)))),,,,,,<<<

bac.C.crescentus         GUCCAGCAAUGGCCGGCCUAGAGGAAUGAUCGUCGCCGUCUCCCUGUCUU
#=GR bac.C.crescentus SS <<<<<____>>>>>>>>,,,,,,,,,,}}}}}}}<<<<<<<<<<<<<<__

bac.C.crescentus         CGGAUGGGCGGGGCGGAACAGAACCCGGCUUACAGAUCAUCUGGUCCG
#=GR bac.C.crescentus SS __>>>>>>->>>>>>>>,,,,,,bbbbbbbb,}-}}}}}}}}}}::::
//
# STOCKHOLM 1.0

#=GS bac.C.difficile DE converted from brown dataset ct file

bac.C.difficile         AAUAUUAAGUAAGCCAGAUAAUCGCAUGUAAUCUUACAUGAGGAAAGUCG
#=GR bac.C.difficile SS :::::{{{{{{{{{{{BBBBBBB,<<<<<<____>>>>>>,,,,{{{-{{

bac.C.difficile         GAGCUCCAUAGAGCAGGGUGCUAGGUAACGCCUAGUGGGAGCGAUCCUAA
#=GR bac.C.difficile SS {{{[[[[---AAAA-[[[[[<<<<<_____>>>>><<<<<____>>>>->

bac.C.difficile         GGAUAGUGCAACAGAAAUAAACCGCCACUAUUGUGGUAAGGAUGGAAAGG
#=GR bac.C.difficile SS ((---(((((,,,,,,,,,,,<<<<<<<____>>>>>-->>,,,,,,,<<

bac.C.difficile         CGAGGUAAGAGCUCACCAGCAGCUAGGCGACUAGUUGGCUAUGUAAACCC
#=GR bac.C.difficile SS <<<<_______>>>>>><<<<<<<<<____>>>>>>>->>,)))--))))

bac.C.difficile         CACCUGGAGCAAGACCAAGAUAGGAAUAAAGAGUGCUGCUCGUACUCUCC
#=GR bac.C.difficile SS ]]]]]]]]],,,<<<<-------<<<<<<-<<<<<<_aaaa>>>>>>>>>

bac.C.difficile         GGUAGGUAGGUCGCUUGAGCCUAUUGGUGACAAUAGGCCUAGAAAGAUGA
#=GR bac.C.difficile SS >>>----->>>>,,,,,,<<<<<<<<____>>>>>>>>,,,,,,,,,,bb

bac.C.difficile         UUAUCUAAUACAGAACUCCGCUUAUAGCCUUGCUUAAUUA
#=GR bac.C.difficile SS bbbbb,,,,,,,,,,}}}}}}}},}-}}}}}}}}}}::::
//
# STOCKHOLM 1.0

#=GS bac.C.diphtheriae DE converted from brown dataset ct file

bac.C.diphtheriae         UGAGCCGGCUGGGCGAUCGCGACUUUGCGUACCACAUGCGAUGAACAUGG
#=GR bac.C.diphtheriae SS {{{{{{{{{{{{{{{{{{,<<<<<<<<<<<<<<<<<<_______>>>>>>

bac.C.diphtheriae         UGGCGCAAGGACGAGGAAAGUCCGGACUCCACAGAGCACGGUGAUUGUUA
#=GR bac.C.diphtheriae SS >>->>>>>>>>>>,,,,BBB,BBBBB[[[[---AAAA-[[[[[<<<<<__

bac.C.diphtheriae         ACAACAACCCGGGGUGACCCGCGGGCAAGUGCAACAGAAAGUAAACCGCC
#=GR bac.C.diphtheriae SS ___>>>>><<<<<____>>>>->((---(((((,,,,,,,,,,,,<<<<<

bac.C.diphtheriae         UAGAAUUUUUCUAGGUAAGGGUGAAACGGUGCGGUAAGAGCGCACCAGCG
#=GR bac.C.diphtheriae SS <<<<<___>>>>>>>>-->>,,,,,,,<<<<<<_______>>>>>><<<<

bac.C.diphtheriae         AGGUAGGUGACUACCUCGGCUAGGUAAACCCCACUGGGAGCAAGGCAUUA
#=GR bac.C.diphtheriae SS <<<<<<____>>>>>>>>->>,)))--))))]]]]]]]]],,,(((,,,,

bac.C.diphtheriae         GGGCGUACCGUCGUUUCAGACGGUAUGUCUGCACGAACGCUUGAAGGCUG
#=GR bac.C.diphtheriae SS <<<<<<<<-<<<______>>>->>>>>>>>,,<<<<<<----<<<<<<_a

bac.C.diphtheriae         CUCGCCUGAGUUCGUGGGUAGCUGCUUGAGGCGGCCAGUGAUGGUUUCGU
#=GR bac.C.diphtheriae SS aaa>>>>>>>>>>>>,,,,,))),,,,,,<<<<<<<<____>>>>>>->>

bac.C.diphtheriae         CCAGAUGGAUGAUCGCCGCUGAUCUCCGCUUGUCGGGGGUGAGUACAGAA
#=GR bac.C.diphtheriae SS ,,,,,,,,,,}}}}}}}<<<<<<<<<<<_____>>>>>>>>>>>,,,,,,

bac.C.diphtheriae         UCCGGCUUAUAUGCUGGCUCAUUCG
#=GR bac.C.diphtheriae SS bbbbbbbb,}-}}}}}}}}}}::::
//
# STOCKHOLM 1.0

#=GS bac.C.hydrogenoformans DE converted from brown dataset ct file

bac.C.hydrogenoformans         AAAAGCGAGUAAGCCGGAUGACCGCGGGGAGAAAUCCCUGAGGAAAGUCC
#=GR bac.C.hydrogenoformans SS :::::{{{{{{{{{{{BBBBBBB,<<<<<<____>>>>>>,,,,{{{-{{

bac.C.hydrogenoformans         GAGCUCCAUAGGGCAGGAUGCCGGGUAACGCCCGGUGGAGGCGACUCCAA
#=GR bac.C.hydrogenoformans SS {{{[[[[---AAAA-[[[[[<<<<<_____>>>>><<<<<____>>>>->

bac.C.hydrogenoformans         GGAAAGUGCCACAGAAACAAACCGCCGGUAAGGGUGGAAAGGUGAGGUAA
#=GR bac.C.hydrogenoformans SS ((---(((((,,,,,,,,,,,<<<<<>>>-->>,,,,,,,<<<<<<____

bac.C.hydrogenoformans         GAGCUCACCAGCGGGCAGGUAACUGUCCGGCUAGGCAAACCCCAUCCGGA
#=GR bac.C.hydrogenoformans SS ___>>>>>><<<<<<<<<____>>>>>>>->>,)))--))))]]]]]]]]

bac.C.hydrogenoformans         GCAAGACCAAAUAGGGGGACUAUAGAGUGGCCCGCUCUGUCCCCGGGUUG
#=GR bac.C.hydrogenoformans SS ],,,<<<<------<<<<<<---<<<<<_aaaa>>>>>>>>>>>----->

bac.C.hydrogenoformans         GUCGCUUAAGGCCUCUGGUGACAGAGGUCUCAGAUAGAUGGUCAUCCUCG
#=GR bac.C.hydrogenoformans SS >>>,,,,,,<<<<<<<<____>>>>>>>>,,,,,,,,,,bbbbbbb,,,,

bac.C.hydrogenoformans         ACAGAACUCGGCUUACAGGCUUACUCGCUUG
#=GR bac.C.hydrogenoformans SS ,,,,,,}}}}}}}},}-}}}}}}}}}}::::
//
# STOCKHOLM 1.0

#=GS bac.C.jejuni DE converted from brown dataset ct file

bac.C.jejuni         AAGCAUAGUAAAUGCUCGCUUCUUUUUAGGAGAGGAAAGUCCGAGCUGCU
#=GR bac.C.jejuni SS {{{{{{{{{{BBBBBBB,<<<<_____>>>->,,,,{{{-{{{{{[[[[-

bac.C.jejuni         AAAGACAAACAUUCCAUCUAACAGAUGGCUAGGGUAACCUAAGGGAUAGU
#=GR bac.C.jejuni SS ---AAAA-[[[[[<<<<<_____>>>>><<<<<____>>>>->((---((

bac.C.jejuni         GCAACAGAAAGAAAACUACCACGCAAGUGGAAAAGGUGAAACGGCGGGGU
#=GR bac.C.jejuni SS (((,,,,,,,,,,,,<<<<<<<____>>>>>-->>,,,,,,,<<<<<<__

bac.C.jejuni         AAAAGCCCACCAGCGAUUUUGGUAACAAUUUCGGCUAUGUAAACCCAAUG
#=GR bac.C.jejuni SS _____>>>>>><<<<<<<<<<____>>>>>>>>->>,)))--))))]]]]

bac.C.jejuni         UGCAGCAAGAAGGGAUGGUUAGCGUCUUUGUUUUAACCCUUCGCUUGAUU
#=GR bac.C.jejuni SS ]]]]],,,<<<<<<<<<<-<<<_aaaa>>>-->>>>>>>>>>,,,,,,<<

bac.C.jejuni         UUGUUUGCAAAAACAAAACUAGAUAAAUGAGCAUUCAAGACAGAACUCGG
#=GR bac.C.jejuni SS <<<<<<____>>>>>>>>,,,,,,,,,,bbbbbbb,,,,,,,,,,}}}}}

bac.C.jejuni         CUUAUCGCUAUGCUUUUU
#=GR bac.C.jejuni SS }}},}-}}}}}}}}}:::
//
# STOCKHOLM 1.0

#=GS bac.C.limicola DE converted from brown dataset ct file

bac.C.limicola         AAACCGCAAGUGUGCAGUCGCUGUAUGGCUUGACGCUGUGCAGAGGAAAG
#=GR bac.C.limicola SS {{{{{{-{{{{{{{{{{{{,<<<<<<<<<_____>>>>>>>>>,,,,BBB

bac.C.limicola         UCCGAACUUCACAGGGCAGGGUGCCGGUCGAGAACCUGGUUCAAGGCCGG
#=GR bac.C.limicola SS ,BBBBB[[[[---AAAA-[[[-[<<<<<<--<<<<___>>>>-->>>>>>

bac.C.limicola         GGGCAGCGGUGCAAACCGUCUGUCACAGAGAGUGCAACAGAAAGCAAACC
#=GR bac.C.limicola SS <<<<<<<<<<____>>>>->>>>>->((---(((((,,,,,,,,,,,,<<

bac.C.limicola         GCCCCGGCUCCGGCCGGAGUAAGGGUGAAAAGGCGGUGUAAGAGACCACC
#=GR bac.C.limicola SS <<<<<<<<____>>>>>>>>-->>,,,,,,,<<<<<<_______>>>>>>

bac.C.limicola         AGGUGCGUCAGCAAUGCCGUACGCUAUGAAAACCUCCCCGAAGCAAGGCC
#=GR bac.C.limicola SS <<<<<<<<<<____>>>>>>>>->>,)))--))))]]]]]]]],,,((((

bac.C.limicola         AAAUAUGGAAGCUUUUUCCGCAAGGAAAGAAGGGUUGCCCGCCCAACGUU
#=GR bac.C.limicola SS ------((((((<<<<<<<____>>>>>>>,<<<<_aaaa>>>>,,,)))

bac.C.limicola         UCCGGGUAGGCCGCAUCAGAUAAAUGACUGCAGCUUCAUCACUCGAUGAU
#=GR bac.C.limicola SS )))-----)))),,,,,,,,,,,,,}}}}}}}<<<<<<<<<_____>>>>

bac.C.limicola         GAUUCACAGAAUUCGGCUUACAGCUUCGGUUUCAGC
#=GR bac.C.limicola SS >>>>>,,,,,,bbbbbbbb,}-}}}}}}}}}}::::
//
# STOCKHOLM 1.0

#=GS bac.C.pecorum-IPA DE converted from brown dataset ct file

bac.C.pecorum-IPA         GAGGAAAGUCCGGACUUCGCAGAAAAAGGUGCCAGUGAAAAACUGGGGGC
#=GR bac.C.pecorum-IPA SS ::::::::::::::[[[[---AAAA-[[[[[<<<<<_____>>>>><<<<

bac.C.pecorum-IPA         CGUAAGGCUACGGAAAGUGUAACAGAAAACAAACCGCUAAUUCUACCUAG
#=GR bac.C.pecorum-IPA SS <____>>>>->((---(((((,,,,,,,,,,,,<<<<<<<<<<<<<____

bac.C.pecorum-IPA         GUAAGAUUAGACAGGAUGAAAAUGUCGAGCUUAUGGCUCGACCUCUUUGU
#=GR bac.C.pecorum-IPA SS >>>>>>>>>>>-->>,,,,,,,,<<<<<<_______>>>>>><<<<<<<<

bac.C.pecorum-IPA         GGAAACACAAGGACGCUGCAAACCCCACCUGAAGCAAGAAAGAGUUCGUU
#=GR bac.C.pecorum-IPA SS <____>>>>>>>>->,)))--))))]]]]]]]]]:::<<<<<<<<<<---

bac.C.pecorum-IPA         UCAGUUUUUCGCUCAGGAACUCUUAGAGUCGCUCGAGGAUUUUGGUGAC
#=GR bac.C.pecorum-IPA SS --<<<_aaaa>>>--->>>>>>>>---->>:::::::::::::<____>
//
# STOCKHOLM 1.0

#=GS bac.C.pneumoniae-AR39 DE converted from brown dataset ct file

bac.C.pneumoniae-AR39         AUCGGAAGAGAAAGGCAACCGCUGUUUAUAUUUCUCAAAAAAUAUAAAGA
#=GR bac.C.pneumoniae-AR39 SS ::{{{{{{{{{{{{{{{{{{,<<<<<<<<<<<<______>>>>>>>>>>>

bac.C.pneumoniae-AR39         GAGGAAAGUCUGGACUUCAUAAGAGAAGAUACUGGAGAAAUUCCAGGGGC
#=GR bac.C.pneumoniae-AR39 SS >,,,,BBB,BBBBB[[[[---AAAA-[[[[[<<<<<_____>>>>><<<<

bac.C.pneumoniae-AR39         CGUAAGGCUACGGAAAGUGCAACAGAAAACACUCCGCUAUAAAAUUUAUU
#=GR bac.C.pneumoniae-AR39 SS <____>>>>->((---(((((,,,,,,,,,,,,<<<<<<<<<<<____>>

bac.C.pneumoniae-AR39         UUAUAGACAGGCUGAAAAUUCCUACUUUAGGAGUAGGAGCCAUUAAGGUG
#=GR bac.C.pneumoniae-AR39 SS >>>>>>>-->>,,,,,,,,<<<<<<_______>>>>>><<<<<<<<<___

bac.C.pneumoniae-AR39         ACUUAAUAGGCAUGCAAACCCUAUCUGAAGCAAGAGAAAAAAGCUUUUUG
#=GR bac.C.pneumoniae-AR39 SS _>>>>>>>>->,)))--))))]]]]]]]]],,,((-(((((,,,,,<<<<

bac.C.pneumoniae-AR39         UGUCUGCAAAUGUGAGAGGAAUUCCUCCCAUAGGCUUUUUCGAAAUCGCU
#=GR bac.C.pneumoniae-AR39 SS _aaaa_>>>>,<<<<<<<<____>>>>>>>>,,,,)))))-----)),,,

bac.C.pneumoniae-AR39         UGAGGGAUCUAGUAAUAGCUCCCCUAGAUGAAUGGUUGCCCUUAGGAUAG
#=GR bac.C.pneumoniae-AR39 SS ,,,<<<<<<<<____>>>>>>>>,,,,,,,,,,}}}}}}}<<<<<<<<<<

bac.C.pneumoniae-AR39         UUCGCAAGAGCUAUCUUAUAGACAGAAUCCAGCUUACCCUCUCUUCCGAU
#=GR bac.C.pneumoniae-AR39 SS <<<____>>>>>>>>>>>->>,,,,,,bbbbbbbb,}-}}}}}}}}}}::

bac.C.pneumoniae-AR39         AUUUUU
#=GR bac.C.pneumoniae-AR39 SS ::::::
//
# STOCKHOLM 1.0

#=GS bac.C.sporogenes DE converted from brown dataset ct file

bac.C.sporogenes         GAGGAAAGUCCGGGCUCCAUAGGGCAGGGUGCUGGGUAAUACCCAGUGGA
#=GR bac.C.sporogenes SS :::::{{{-{{{{{[[[[---AAAA-[[[[[<<<<<_____>>>>><<<<

bac.C.sporogenes         GGCGACUUUAAGGAAAGUGCAACAGAGAUAUACCGCCAGAUUUAUCUGGU
#=GR bac.C.sporogenes SS <____>>>>->((---(((((,,,,,,,,,,,<<<<<<<<____>>>>>>

bac.C.sporogenes         AAGGGUGGAAAGGCGAGGUAAGAGCUCACCAGCGUAUAGGUGACUAUACG
#=GR bac.C.sporogenes SS -->>,,,,,,,<<<<<<_______>>>>>><<<<<<<<<____>>>>>>>

bac.C.sporogenes         GCUAUGUGAACCCCAUCUGGAGCAAGAUCGAAUAGGAGAGCAGGAAACUU
#=GR bac.C.sporogenes SS ->>,)))--))))]]]]]]]]],,,((((------((((((,<<<<<___

bac.C.sporogenes         UGGUUUCCAGGGGUGGCCCGUCCCGCUCUCGGGUAGUAUCGCUGGAGCCU
#=GR bac.C.sporogenes SS ___>>>>>,<<<<<_aaaa>>>>>))))))------)))),,,,,,<<<<

bac.C.sporogenes         AUUGGUAACAAUAGGCCUAGAUAGAUGAUUGUCUAACACAGAAUCCGGCU
#=GR bac.C.sporogenes SS <<<<____>>>>>>>>,,,,,,,,,,,,,,,,,,,,,,,,,,,}}}}}}}

bac.C.sporogenes         UA
#=GR bac.C.sporogenes SS }:
//
# STOCKHOLM 1.0

#=GS bac.C.testosteroni DE converted from brown dataset ct file

bac.C.testosteroni         GAGGAAAGUCCGGGCUGCAUAGGGCGGCGUAGCAGCUAACAGCUGUCCAC
#=GR bac.C.testosteroni SS :::::[[[-[[[[[((((---AAAA-(((((<<<<<_____>>>>><<<<

bac.C.testosteroni         CGUGAGGUGAGGAUCAGAGCAACAGAGACGAGUCUGGCAGGAGUGCCGCA
#=GR bac.C.testosteroni SS <____>>>>-><<---<<<<<-----------<<<<<<<<<<<<<<<___

bac.C.testosteroni         AGGCAGACCAACCAGGGUGAAACGGGCAAUCUCUACGCGCAGCAAUACCA
#=GR bac.C.testosteroni SS _>>>>>>>>>>>>>>>-------->>>-->>>>))))))))),,,<<<<-

bac.C.testosteroni         AGUAGGCACACGUUGACGGGGCCCCCGGAGUGUGCGGGUAGGUAGCACCG
#=GR bac.C.testosteroni SS -----<<<<<<---<<<<<_aaaa>>>>>>>>>>>----->>>>,,,,,,

bac.C.testosteroni         AGCCAUCAGGCGACUGAUGGCCAAGAUUAAUGGCGGUCACAUGGCGGGCA
#=GR bac.C.testosteroni SS ,<<<<<<<<____>>>>>>>>,,,,,,,,,,,,,,,,,<<<<<<<<<___

bac.C.testosteroni         ACCGUUGUGCACAGAAUCCGGCUUA
#=GR bac.C.testosteroni SS _>>>>>>>>>,,,,,,]]]]]]]]:
//
# STOCKHOLM 1.0

#=GS bac.CPA49 DE converted from brown dataset ct file

bac.CPA49         GAGGAAAGUCCGGGCAACACAGAGCACCAUACUUCCUAACGGGAAGGCUU
#=GR bac.CPA49 SS :::::{{{-{{{{{[[[[---AAAA-[[[[[<<<<<_____>>>>><<<<

bac.CPA49         UCUGCUGGUGACGGCAGAAAGACAGACAGGGCCACAGAAACAAACCGCCC
#=GR bac.CPA49 SS <<<<<-<_____>>>>>>>>>->((---(((((,,,,,,,,,,,<<<<<<

bac.CPA49         UUUGACUUCAAGGCUUGCCAAGAACGUCGAAAGGUAAGGGUGAAAAGGUG
#=GR bac.CPA49 SS <<<<<<<<<<<<<_____>>>>>>>>>>>>>>>>>-->>,,,,,,,<<<<

bac.CPA49         GGGUAAGAGCCCACCGUUCCGAUGGUGACAUCGGAAGCUAGGCAAACCUU
#=GR bac.CPA49 SS <<_______>>>>>><<<<<<<<<____>>>>>>>>->,,)))--))))]

bac.CPA49         AUGGGUUGAAAGGUCAAAUAGGCCCCGGGCAAAGAGCUGCUCGUUCGAUU
#=GR bac.CPA49 SS ]]]]]]]],,,((((------((((((,,,,,,,<<<_aaaa>>-><<<<

bac.CPA49         UCUCCUUCGGGAGGAUUCCGGGGUGGGUAGAUCGAUGGAUCCCGAUUGCA
#=GR bac.CPA49 SS <<<<<____>>>>>>>>>))))))-----)))),,,,,,<<<<<<<<___

bac.CPA49         AAGUCGGGACUAGAUAAAUGGCAAGAGCCCAUUUUCCCUCGUGGAAAAUG
#=GR bac.CPA49 SS _>>>>>>>>,,,,,,,,,,,,,,,,,<<<<<<<<<<<_____>>>>>>>>

bac.CPA49         GGAUACAGAACCCGGCUUAU
#=GR bac.CPA49 SS >>->,,,,,,}}}}}}}}::
//
# STOCKHOLM 1.0

#=GS bac.CPA56 DE converted from brown dataset ct file

bac.CPA56         GAGGAAAGUCCGGGCAACACAGAGCAUCGUACUUCCUAACGGGAAGGAUU
#=GR bac.CPA56 SS :::::{{{-{{{{{[[[[---AAAA-[[[[[<<<<<_____>>>>><<<<

bac.CPA56         CCGCUUUAGCGGGAGACAGAAAGUGCCACAGAAAACAAACUACUCGCGCU
#=GR bac.CPA56 SS <<<<____>>>>>>>->((---(((((,,,,,,,,,,,,<<<<<<<-<<_

bac.CPA56         UAGGUGUGAGAAAAGGUGAAAAGGUGGGGUAAGAGCCCACCGGUCUUGAA
#=GR bac.CPA56 SS ____>>>>>>>-->>,,,,,,,<<<<<<_______>>>>>><<<<-<<<<

bac.CPA56         AGUGAUUUCAGAUGCAUGGCAAACCUUACGAGUUGAAAGGCCAAAUAGGU
#=GR bac.CPA56 SS <____>>>>>>>>->,,)))--))))]]]]]]]]],,,((((------((

bac.CPA56         CACGCUCACGAAAGUGAUUAGCUGCUCGCUGAUAGUGCAAGCUGGCGUGA
#=GR bac.CPA56 SS ((((,,<<<____>>><<<<<<_aaaa>>>>>><<<____>>>,,,))))

bac.CPA56         UUGGGUAGGCUGCUUGAUUCUAAUGGCGACAUUAGGGCUAGAUAAAUGAU
#=GR bac.CPA56 SS ))-----)))),,,,,,<<<<<<<<____>>>>>>>>,,,,,,,,,,,,,

bac.CPA56         AGGCACUUCGAAAGAGGAACAGAACCCGGCUUAU
#=GR bac.CPA56 SS ,,,,<<<<<____>>>>>,,,,,,}}}}}}}}::
//
# STOCKHOLM 1.0

#=GS bac.CPA58 DE converted from brown dataset ct file

bac.CPA58         GAGGAAAGUCCGGGCGCCGUCGAAACGCGGUGGUGGGUAACACCCACCGG
#=GR bac.CPA58 SS :::::{{{-{{{{{[[[[-AAAAAA-[[[[[<<<<<_____>>>>><<<<

bac.CPA58         CCGCGAGGCCAGGGAAAGUGCAACAGAAAGCAGACCGCCAUCGGGCCGGG
#=GR bac.CPA58 SS <_____>>>>->((---(((((,,,,,,,,,,,,<<<<<<<<<<<<<<<<

bac.CPA58         GCAACCCAGCCUGAGGGUAAGGGUGAAACGGUGAGGUAAGAGCUCACCAG
#=GR bac.CPA58 SS ____>>>>>>>>>>>>>>-->>,,,,,,,<<<<<<_______>>>>>><<

bac.CPA58         CAGGCCGGGUAACCGGUCUGGCUAGGCAAACCCCACCGGGCGCAAGGCCA
#=GR bac.CPA58 SS <<<<<<<<____>>>>>>>>->>,)))--))))]]]]]]]]],,,((((-

bac.CPA58         AGCAGGGAGCAUGGGUGGCGGCAGCGAAUCCGUUCGCCACCGGCCGCCCA
#=GR bac.CPA58 SS ----(((((,,,<<<<<<<<<<<<<<<<____>>>>>>>>>->>>>>>><

bac.CPA58         CGGAUUGUUUCGAGCCGUAACAGACUUCCGGGUAGGCUGCUCGAGACGCC
#=GR bac.CPA58 SS <<<___aaaaaa__>>>>,,,,,,)))))-----)))),,,,,,<<<<<<

bac.CPA58         GAGUAAUCGUCGUCCUAGAGAAAUGGCCACCGCCCGUCGUCGCCCUCCGG
#=GR bac.CPA58 SS <<____>>>>>>>>,,,,,,,,,,,,,,,,,<<<<<<<<<<<<<<____>

bac.CPA58         GGCUUCGACGGGAACAGAAUCCGGCUUAU
#=GR bac.CPA58 SS >>>>>>>>>>>>>,,,,,,}}}}}}}}::
//
# STOCKHOLM 1.0

#=GS bac.CPA59 DE converted from brown dataset ct file

bac.CPA59         GAGGAAAGUCCGGGCUCCACAGAGCAGAACGCCGGGUAACACCCGGUGGG
#=GR bac.CPA59 SS :::::{{{-{{{{{[[[[---AAAA-[[[[[<<<<<_____>>>>><<<<

bac.CPA59         GGAAACCCCGAGGAAAGUGCCACAGAAAACAGACCGCCUUCGCCGCGCGA
#=GR bac.CPA59 SS <____>>>>->((---(((((,,,,,,,,,,,,<<<<<<<<<<<<<____

bac.CPA59         GCGGCGCGGGUAAGGGUGAAACGGUGGGGUAAGAGCCCACCGCGCAGACG
#=GR bac.CPA59 SS >>>>>>>>>>>-->>,,,,,,,<<<<<<_______>>>>>><<<<<<<<<

bac.CPA59         GUAACGGAUGCGGCACGGCAAACCCCGUUCGGAGCAAGGCCAUGUAUAGG
#=GR bac.CPA59 SS ____>>>>>>>>->,,)))--))))]]]]]]]]],,,<<<<------<<<

bac.CPA59         AACGUUCGAGGGCUGCUCGCCCGAGUUCCAGGGUAGGCCGCUCGAGGCGC
#=GR bac.CPA59 SS <<<----<<<<<<_aaaa>>>>>>>>>>>>----->>>>,,,,,,<<<<<

bac.CPA59         ACGGUAACGGGCGUCCCAGAUGAAUGAUCGCCAAGUGUCCCCGGACACUC
#=GR bac.CPA59 SS <<<____>>>>>>>>,,,,,,,,,,,,,,,,,<<<<<<<____>>>>>>>

bac.CPA59         ACAGAACCCGGCUUAU
#=GR bac.CPA59 SS ,,,,,,}}}}}}}}::
//
# STOCKHOLM 1.0

#=GS bac.CPA61 DE converted from brown dataset ct file

bac.CPA61         GAGGAAAGUCCGGGCACCACAGGGCAGGAUGCCGCACGAGCUUCACCGCA
#=GR bac.CPA61 SS :::::{{{-{{{{{[[[[---AAAA-[[[[[<<<<<<--<<______>>-

bac.CPA61         AGUGCGGGCGUCGCGUUUCAAGGCGCGGCGACGGACAGUGUCACAGAGAA
#=GR bac.CPA61 SS ->>>>>><<<<<<<<<<____>>>>>>>>>->((---(((((,,,,,,,,

bac.CPA61         UAUACCGCCCUCCGUGGUUCGGCGAAAGCCGGGCUUCGAAGGGUAAGGGU
#=GR bac.CPA61 SS ,,,,<<<<<<<<<<<<<<<<<<<____>>>>>>>>>>>>>>>>>-->>,,

bac.CPA61         GAAAAGGUGGGGUAAGAGCCCACCGCGCCGCCAGCAAUGGCGGCGGCACG
#=GR bac.CPA61 SS ,,,,,<<<<<<_______>>>>>><<<<<<<<<____>>>>>>>>->,,)

bac.CPA61         AAAAACCCCUUCCGGUGCAAGGCAAAAUAGGUGACUGGGCGGCCCGUCCG
#=GR bac.CPA61 SS ))--))))]]]]]]]]],,,<<<<------<<<<<<<<<<_aaaa>>>>>

bac.CPA61         AUAGUCACGGGUAUGCCGCAUCCGGCGCCGCUCGCGCAAGUGAGCGGCGC
#=GR bac.CPA61 SS --->>>>>----->>>>,,,<<<<<<<____________________>>>

bac.CPA61         GGGACGAGGCCGCCGCGAGGCGGCCCGAGAGAAAUGACGACUGAAGCGCC
#=GR bac.CPA61 SS >>>>,,,<<<<<<<____>>>>>>>,,,,,,,,,,,,,,,,,<<<<<<<<

bac.CPA61         GCAAGGCGUGGAACAGAACCCGGCUU
#=GR bac.CPA61 SS ____>>>>>>>>,,,,,,}}}}}}}}
//
# STOCKHOLM 1.0

#=GS bac.CPA62 DE converted from brown dataset ct file

bac.CPA62         GAGGAAAGUCCGGGCUCCACGGAUCAACGGUGCCGGAUAACGUCCGGCGG
#=GR bac.CPA62 SS :::::{{{-{{{{{[[[[--AAAAAA-[[[[[<<<<<_____>>>>><<<

bac.CPA62         GGGCAACCCCAGGGAAAGUGCCACAGAAAAGUAAACCGCCACGGGCGCGU
#=GR bac.CPA62 SS <<____>>>>->((---(((((,,,,,,,,,,,,,<<<<<<<<<<<____

bac.CPA62         UGCGUUUAGCCUGCGGCAAGGGUGAAACGGUGCGGUAAGAGCGCACCGCG
#=GR bac.CPA62 SS ________>>>>>>>>>-->>,,,,,,,<<<<<<_______>>>>>><<<

bac.CPA62         UUUCCGGCAACGGAAGCGGCAGGGCAAACCCCACCGGGAGCAAAACCGAA
#=GR bac.CPA62 SS <<<<<<____>>>>>>>>->,,)))--))))]]]]]]]]],,,((((---

bac.CPA62         UAGGAACGGCGCGCGUUUCCGCGCAAGCGGGAAAGCAGAUCGAUCCGGAU
#=GR bac.CPA62 SS ---(((((((,,<<<<<<<<<<____>>>>>>>>>>,<<<<aaaaaa>>>

bac.CPA62         CAGCCGUUCGGGUAGGUCGCUUCAGGCACACAGCAAUCUGUGCCGCAGAG
#=GR bac.CPA62 SS >,)))))))-----)))),,,,,,<<<<<<<<____>>>>>>>>,,,,,,

bac.CPA62         GAAUGGCCGUCACGUGCUGCGUUAUCGCGCAGCGCCAUACAGAACCCGGC
#=GR bac.CPA62 SS ,,,,,,,,,,,<<<<<<<<<<<____>>>>>>>>>->>,,,,,,}}}}}}

bac.CPA62         UUAC
#=GR bac.CPA62 SS }}::
//
# STOCKHOLM 1.0

#=GS bac.CPA63 DE converted from brown dataset ct file

bac.CPA63         GAGGAAAGUCCGGGCUCCAAGGGCAAAGCGCCAGGUAACGCCUGGGGGAC
#=GR bac.CPA63 SS :::::{{{-{{{{{[[[[--AAAA-[[[[[<<<<<_____>>>>><<<<<

bac.CPA63         GUGAGUCCACGGAAAGUGCAACAGAAAGCAAACCGCCUAAGUUUUUCGCA
#=GR bac.CPA63 SS ____>>>>->((---(((((,,,,,,,,,,,,<<<<<---<<<<<<<___

bac.CPA63         AGAAAAGCCGGUAAGGGUGAAAGGGUGCGGUAAGAGCGCACCGCGUCGGU
#=GR bac.CPA63 SS _>>>>>>>->>>-->>,,,,,,,<<<<<<_______>>>>>><<<<<<<<

bac.CPA63         GGUAACACUCGACGGCACGGUAAACCCCGCUCGGAGCAAGACCAAAUAGG
#=GR bac.CPA63 SS <____>>>->>>>>->,,)))--))))]]]]]]]]],,,((((------(

bac.CPA63         GGAACAAGUGGUCGUCUCUUCGGAGAUAGUCCGCACGCAUGGCCCAUGCA
#=GR bac.CPA63 SS (((-(((<<<<<<<<<<<____>>>>>>->>>>>,,<<<<_aaaa>>>>)

bac.CPA63         GGUUCCCGGGUAGGUCGCUUGAGGUCUGUGGUGACACAGAUCCCAGAGGA
#=GR bac.CPA63 SS ))-))))-----)))),,,,,,<<<<<<<<____>>>>>>>>,,,,,,,,

bac.CPA63         AUGAUUGUUCACGACAGAACCCGGCUUA
#=GR bac.CPA63 SS ,,,,,,,,,,,,,,,,,,,}}}}}}}}:
//
# STOCKHOLM 1.0

#=GS bac.CPB147 DE converted from brown dataset ct file

bac.CPB147         GAGGAAAGUCCGGGCUCCAUAGGGCAGGGUGCCAGGUAACGCCUGGGGGG
#=GR bac.CPB147 SS :::::::::{{{{{[[[[---AAAA-[[[[[<<<<<_____>>>>><<<<

bac.CPB147         UGUAACAACCUACGACCAGUGCAACAGAGAGCAAACCGCCGAUGGCCCUU
#=GR bac.CPB147 SS <______>>>>->((---(((((,,,,,,,,,,,,<<<<<--<<<<<<__

bac.CPB147         UAUGGGAUCAGGUAAGGGUGAAAGGGUGCGGUAAGAGCGCACCGCGCGAC
#=GR bac.CPB147 SS ___>>>->>>>>>-->>,,,,,,,<<<<<<_______>>>>>><<<<<<<

bac.CPB147         UGGCAACAGUUCGUGGCACGGUAAACUCCACCCGGAGCAAGGCCAAAUAG
#=GR bac.CPB147 SS <<____>>>->>>>>->,,)))--))))]]]]]]]]],,,<<<<------

bac.CPB147         GGGUUCACAUGGUACGGCCCGUACUGAACCCGGGUAGGCUGCUUGAGCCA
#=GR bac.CPB147 SS <<<<-<----<<<<<_aaaa>>>>>>->>>>----->>>>,,,,,,<<<<

bac.CPB147         GUGAGCGAUUGCUGGCCUAGAUGAAUGACUGUCCACGACAGAAUCCGG
#=GR bac.CPB147 SS <<<<____>>>>>>>>,,,,,,,,,,,,,,,,,,,,,,,,,,,}}}}}
//
# STOCKHOLM 1.0

#=GS bac.CPB149 DE converted from brown dataset ct file

bac.CPB149         GAGGAAAGUCCGGGCUUCAUGAAAACACGGCGCCGGAUAACAUCCGGGGG
#=GR bac.CPB149 SS ::::::::::::::[[[[-AAAAAAA-[[[[[<<<<<_____>>>>><<<

bac.CPB149         GCGCAAGCCUACGGAAAGUGCAACAGAAAACAAACCGCCUUGCUUGGCCU
#=GR bac.CPB149 SS <<____>>>>->((---(((((,,,,,,,,,,,,<<<<<<<<<<<<<<<_

bac.CPB149         CUGGCGAAGCAGGGUAAGGGUGAAACGGUGCGGUAAGAGCGCACCAGCGU
#=GR bac.CPB149 SS __>>>>>>>>>>>>>-->>,,,,,,,<<<<<<_______>>>>>><<<<<

bac.CPB149         CCUGGUAACAGGGCGGCUUGGCAAACCCCGCCGGAAGCAAGGCCAAAUAG
#=GR bac.CPB149 SS <<<<____>>>>>>>->>,)))--))))]]]]]]]]]::::::::::::(

bac.CPB149         GGAAGGCAGGAUACUUCGGUAUCAGGGUCCGUUUUCAGACAAGCCGAAUU
#=GR bac.CPB149 SS (((((((,,<<<<<____>>>>>,,,<<<_aaaaaaa>>>,,))))))))

bac.CPB149         C
#=GR bac.CPB149 SS :
//
# STOCKHOLM 1.0

#=GS bac.CPB70 DE converted from brown dataset ct file

bac.CPB70         GAGGAAAGUCCGGGCUCCACAGGGCAGGGUGGUUGCUAACGGCAACCCGA
#=GR bac.CPB70 SS :::::{{{-{{{{{[[[[---AAAA-[[[[[<<<<<_____>>>>><<<<

bac.CPB70         GGCGACUCGCGGGAAAGUGCCACAGAGAACAGACCGCCGCGGCGACUUCG
#=GR bac.CPB70 SS <____>>>>->((---(((((,,,,,,,,,,,,<<<<<<<<<<<<<___>

bac.CPB70         UCGCUGCGGUAAGGGUGAAACGGUGGUGUAAGAGACCACCAGCGGGCUGG
#=GR bac.CPB70 SS >>>>>>>>>>-->>,,,,,,,<<<<<<_______>>>>>><<<<<<<<<<

bac.CPB70         GCGACCAGCUCGGCUUGGUAAACCCCACCCGGAGCAAGGUCAAAAGGGCA
#=GR bac.CPB70 SS ____>>>>>>>>->>,)))--))))]]]]]]]]],,,((((------(((

bac.CPB70         GGUUCGCCUGUCUGCGCAAGCGUUCGAGGGCGGCCCGCCCGAGCUUGCGG
#=GR bac.CPB70 SS (((,,,,,,,,,<<<____>>>,,,<<<<<<_aaaa>>>>>>))))))--

bac.CPB70         GUAGACCGCUAGAACCGGUCGGCAACGGCCGGUCCAGAUGGAUGGUCGCC
#=GR bac.CPB70 SS ---)))),,,,,,<<<<<<<<____>>>>>>>>,,,,,,,,,,,,,,,,,

bac.CPB70         ACUGCGCGAGAGCGCGGUACAGAAUCCGGCUUAC
#=GR bac.CPB70 SS <<<<<<<____>>>>>>>,,,,,,}}}}}}}}::
//
# STOCKHOLM 1.0

#=GS bac.CPB72 DE converted from brown dataset ct file

bac.CPB72         GAGGAAAGUCCGGGCUCCACAGGAUGCCGUGGUGGAUAACGUCCACCGAC
#=GR bac.CPB72 SS :::::{{{-{{{{{[[[[---AAAA-[[[[[<<<<<_____>>>>><<<<

bac.CPB72         CGCAAGGUUCGGGAAAGUGCAACAGAGAACAGACCGCCGAUCGCUGCGGG
#=GR bac.CPB72 SS <____>>>>->((---(((((,,,,,,,,,,,,<<<<<--<<<<<<<<<<

bac.CPB72         GCAACUCGCGGCGAGGUAAGGGUGAAACGGUGAGGUAAGAGCUCACCAGC
#=GR bac.CPB72 SS ____>>>>>>>>>>>>>-->>,,,,,,,<<<<<<_______>>>>>><<<

bac.CPB72         GGGUCGGGCGACCGACUCGGCUCGGCAAACCCCACGGGGAGCAAGGCCAA
#=GR bac.CPB72 SS <<<<<<<____>>>>>>>>->>,)))--))))]]]]]]]]],,,((((--

bac.CPB72         GCAGAGAGGAGACUUCGGGCGGCUUCGGUCACUCGGCGUCGCGGGGCGAU
#=GR bac.CPB72 SS ---(((((,,<<<<<<<<<<<<<____>>>>>>>>>>>>>,<<<<<<_aa

bac.CPB72         UCGUUCCGUUAUCACUCUCGGGUAGGCUGCCAGAGGCGGCGGGCAACCGU
#=GR bac.CPB72 SS aa>>>>>>,,,,,,)))))-----)))),,,,,,<<<<<<<<____>>>>

bac.CPB72         CGUCCUAGAGAAAUGAUCGUCGCGACGGCGCAGGCCGUCGGACAGAACCC
#=GR bac.CPB72 SS >>>>,,,,,,,,,,,,,,,,,<<<<<<<<____>>>>>>>>,,,,,,}}}

bac.CPB72         GGCUUAC
#=GR bac.CPB72 SS }}}}}::
//
# STOCKHOLM 1.0

#=GS bac.CPB7776 DE converted from brown dataset ct file

bac.CPB7776         GAGGAAAGUCCGGGCAACAUAGAGCAGUGUACUUCCUAACGGGAAGGUAU
#=GR bac.CPB7776 SS :::::{{{-{{{{{[[[[---AAAA-[[[[[<<<<<_____>>>>><<<<

bac.CPB7776         CCCGCCUUUGGCGGGAUAACAGACAGUGCCACAGAAAACAAACUACCCAU
#=GR bac.CPB7776 SS <<<<<<___>>>>>>>>>->((---(((((,,,,,,,,,,,,<<<<<--<

bac.CPB7776         UCCCGAUUUUAUCGGGAGGGGAAAAGGUGAAAAGGUGAGGUAAGAGCUCA
#=GR bac.CPB7776 SS <<<<<<<___>>>>>>->>>>>-->>,,,,,,,<<<<<<_______>>>>

bac.CPB7776         CCGGUUUGAUGGUGACAUCAGGCGCAUGGUAAACCUUACGCGUUGAAAGG
#=GR bac.CPB7776 SS >><<<<<<<<<____>>>>>>>>->,,)))--))))]]]]]]]]],,,((

bac.CPB7776         UCAAAUAAGUCACGAUCAUUCACUUGGUUAGCGGCUCGUUAAUUAAGUUG
#=GR bac.CPB7776 SS ((------((((((<<<<______>>>><<<<_aaaa>>>><<<<<<<<<

bac.CPB7776         AUUCGUCAGCUUAGUCGUGACGGGUAGACUGAUUGAACCUGAUUGCGAAG
#=GR bac.CPB7776 SS <____>>>>>>>>>>))))))-----)))),,,,,,<<<<<<<<____>>

bac.CPB7776         UCAGGGCUAGAUAAAUGAUAAGGGCCCUGCCUUUGGCAGGGAACAGAACC
#=GR bac.CPB7776 SS >>>>>>,,,,,,,,,,,,,,,,,<<<<<<<<___>>>>>>>>,,,,,,}}

bac.CPB7776         GGCUUAU
#=GR bac.CPB7776 SS }}}}}}:
//
# STOCKHOLM 1.0

#=GS bac.Calothrix-PCC7601 DE converted from brown dataset ct file

bac.Calothrix-PCC7601         AAGGAGAGAGUAGGCGUAGGCGGUUGCAGAUCAGUCACAAAAACUGAAUU
#=GR bac.Calothrix-PCC7601 SS :::::{{{{{{{{{--{{{{{{{{{,<<<<<<<<<<_____>>>>>->>>

bac.Calothrix-PCC7601         UGAGGAAAGUCCGGGCUCCCGAAAGACCAAACUUGCUGGAUAACGUCCAG
#=GR bac.Calothrix-PCC7601 SS >>,,,,BBB,BBBBBAAAAA,{{{{{{{,[[[-[[<<<<<_____>>>>>

bac.Calothrix-PCC7601         UGCGAGCGAUCGUGAGGAUAGUGCCACAGAAAGAUACCGCCAAUUAGUCA
#=GR bac.Calothrix-PCC7601 SS <<<<<____>>>>->((---(((((,,,,,,,,,,,<<<<<<<<<<<<<<

bac.Calothrix-PCC7601         UUAGUCAUUUGUCAUUAGUCAUUUGGAAAAACACAAAGGACAAAGGACAA
#=GR bac.Calothrix-PCC7601 SS <<<<<<<<<<<<<<<<<<<<<<<<<<<____>>>>>>>>>>>>>>>>>>>

bac.Calothrix-PCC7601         AGAACAAAUGACCAAAUUGGUAAGGGUGCAAAGGUGCGGUAAGAGCGCAC
#=GR bac.Calothrix-PCC7601 SS >>>>>>>>>>>>>>>->>>>>-->>,,,,,,,<<<<<<_______>>>>>

bac.Calothrix-PCC7601         CAGCAACGUCGAGAGGCGUUGGCUCGGUAAACCCCGGUUGGGAGCAAGGC
#=GR bac.Calothrix-PCC7601 SS ><<<<<<<<<____>>>>>>>->>,)))--))))]]]]]aaaaa,,,<<<

bac.Calothrix-PCC7601         GAAAGGAACUAUGGUUGGUCUUUUACCAGUUCCGCUAAAACAGAGCCGCU
#=GR bac.Calothrix-PCC7601 SS -----<<<<<--<<<_>>>>>>>->>>>}}}}------------}}},,,

bac.Calothrix-PCC7601         AGAGGCGUUUGGUAACAAACGUCCCAGAUAGAUAACCGCCCUCAUGUAGA
#=GR bac.Calothrix-PCC7601 SS ,,,<<<<<<<<____>>>>>>>>,,,,,,,,,,}}}}}}}<<<<<<<<<<

bac.Calothrix-PCC7601         GAAGUUACUUGUAACAUUUCUACAUUCGAGAACAGAACCCGGCUUACUAC
#=GR bac.Calothrix-PCC7601 SS <<<<<<<____>>>>>>>>>>>>>>-->>>,,,,,,,bbbbbbbb,}-}}

bac.Calothrix-PCC7601         CAACUCUUUCCCUUUUU
#=GR bac.Calothrix-PCC7601 SS }}}}}}}}:::::::::
//
# STOCKHOLM 1.0

#=GS bac.D.desulfuricans DE converted from brown dataset ct file

bac.D.desulfuricans         GGAGUCGGACGGAUCGUCGCCGCGGGGGCAACUCCGGGGAGGAAAGUCCG
#=GR bac.D.desulfuricans SS {{{{{{{{{{{{{{{{{{,<<<<<<<<____>>>>>>>>,,,,BBB,BBB

bac.D.desulfuricans         GGCUCCAAAGGGCAGAACGCUGGAUAACAUCCAGGGAGGGCAACCUCCGG
#=GR bac.D.desulfuricans SS BB[[[[---AAAA-[[[[[<<<<<_____>>>>><<<<<____>>>>>((

bac.D.desulfuricans         ACAGCGCCACAGAAAGCAAACCGCCCGGCCUCGGCCGGGUAAGGGUGAAA
#=GR bac.D.desulfuricans SS ---(((((,,,,,,,,,,,,<<<<<<<<<____>>>>>>>-->>,,,,,,

bac.D.desulfuricans         CGGUGGUGUAAGAGACCACCAGAUGCCGUGGUGACACGGCAUGCUCGGCA
#=GR bac.D.desulfuricans SS ,<<<<<<_______>>>>>><<<<<<<<<<____>>>>>>>>->>,)))-

bac.D.desulfuricans         UACCCCGUUCGGAGCAAGACCAAAUAGGGAAGGCGGCCGGCCCGGCCGAA
#=GR bac.D.desulfuricans SS -))))]]]]]]]]],,,<<<<------<<<<<<<<<<<_aaaa>>>>>--

bac.D.desulfuricans         GCCUUCCGGGUAGGUUGCUUGAGGGUGUGGGCAACCGCACUCCUAGAGGA
#=GR bac.D.desulfuricans SS ->>>>>>----->>>>,,,,,,<<<<<<<<____>>>>>>>>,,,,,,,,

bac.D.desulfuricans         AUGACGGUCACACGCGGGCAACCGUGUGGACAGAACCCGGCUUACAGUCC
#=GR bac.D.desulfuricans SS ,,}}}}}}}<<<<<<<<____>>>>>>>>,,,,,,bbbbbbbb,}-}}}}

bac.D.desulfuricans         GACUCCCGCA
#=GR bac.D.desulfuricans SS }}}}}}::::
//
# STOCKHOLM 1.0

#=GS bac.D.radiodurans DE converted from brown dataset ct file

bac.D.radiodurans         GGAACGCGGGGAAACUCCUGGUCGCGCCUGAGCCGCUUUUUUGGUGGACA
#=GR bac.D.radiodurans SS :::::{{{{{{{{{{{{{{{{{{,<<<<<<-<<<<<<_____>>>>>>>>

bac.D.radiodurans         GGUGAGGAAAGUCCGGGCACCGCAGGGCAAGGAUGCCAGCUAACGGCUGG
#=GR bac.D.radiodurans SS >>>>,,,,BBB,BBBBB[[[[---AAAA--[[[[[<<<<<_____>>>>>

bac.D.radiodurans         UCGGCGAGUCGAGCGCCCGCCUGAGCGCCGAGGGCAGGCGGAAAGCGGCG
#=GR bac.D.radiodurans SS <<<<<<<<<<<<-<<<<<<<<<<___________>>>>>>>>>>>>>>>>

bac.D.radiodurans         AAGCCGAAGGACAGUGCCACAGAAACCAGACCGCCACCCCACACAGGCCC
#=GR bac.D.radiodurans SS ->>>>>->((---(((((,,,,,,,,,,,,<<<<<<<<<<<<<<<<<<__

bac.D.radiodurans         CGGCGCGGGUGCGGGUGGUCAGGGUGAAACGGUGCGGUAAGAGCGCACCA
#=GR bac.D.radiodurans SS __>>>>>>>>>->>>>>>>-->>,,,,,,,<<<<<<_______>>>>>><

bac.D.radiodurans         GGUUCCCGGGAGACCGGGAGCGUCUGGUCAACCCCAUCCGGUGCAAGACC
#=GR bac.D.radiodurans SS <<<<<<<<<____>>>>>>>>-->>)))--))))]]]]]]]]],,,<<<<

bac.D.radiodurans         CGACCGUGCGGCGAGGGCGGCCCGCCCGUUUGAGCCGCCAGGAUGGUCGC
#=GR bac.D.radiodurans SS -------<<<<<<<<<<<_aaaa>>>>---->>>>>>>------>>>>,,

bac.D.radiodurans         UCGAGGCGUCCUGGCAACAGGCGUCCCAGACAGAUGAUCAGGCUGCCCUG
#=GR bac.D.radiodurans SS ,,,,<<<<<-<<<____>>>>>>>>,,,,,,,,,,}}}}}}}<<<<<<<<

bac.D.radiodurans         GGGGAGACCCCGGAGCAGACAGAACCCGGCUUACCGUUUCCCCGUGCCAG
#=GR bac.D.radiodurans SS <<<____>>>>>>>>>>>,,,,,,bbbbbbbb,}-}}}}}}}}}}:::::

bac.D.radiodurans         CCACUGCCGCCCCCCGCGCCCGCCGCUGGGGGCGGU
#=GR bac.D.radiodurans SS :::::<<<<<<<<<<<<<_____>>>>>>>>>>>>>
//
# STOCKHOLM 1.0

#=GS bac.Dermocarpa-PCC7437 DE converted from brown dataset ct file

bac.Dermocarpa-PCC7437         GGGGAGGAAAGUCCGGGCUCCCGAGAGACCAAACUUGCUGGGUAACGCCC
#=GR bac.Dermocarpa-PCC7437 SS ::::::::{{{-{{{{{AAAAA,{{{{{{{,[[[-[[<<<<<_____>>>

bac.Dermocarpa-PCC7437         AGUACAGGCGACUGUGAGGAUAGUGCCACAGAAACAUACCGCCUUUUUUU
#=GR bac.Dermocarpa-PCC7437 SS >><<<<<____>>>>->((---(((((,,,,,,,,,,,<<<<<--<<<<<

bac.Dermocarpa-PCC7437         CAGUCAACAGUAAAAAAAAACUGAUAAUUGGAAAAGGUAAGGGUGCAAAG
#=GR bac.Dermocarpa-PCC7437 SS <<<<<<<<<____________>>>>>>>>>>>>>>>>>-->>,,,,,,,<

bac.Dermocarpa-PCC7437         GUGGGGUAAGAGCCCACCAGCAGUAUCGAGAGGUACUGGCUCGGUAAACC
#=GR bac.Dermocarpa-PCC7437 SS <<<<<_______>>>>>><<<<<<<<<____>>>>>>>->>,)))--)))

bac.Dermocarpa-PCC7437         CCGGUUGGGAGCAAGGUCGAAGGAACAAUGGUUGGUCUUUUUCCAGUUCC
#=GR bac.Dermocarpa-PCC7437 SS )]]]]]aaaaa,,,<<<----<<<<<--<<<<_>>>>>>>->>>>>}}}}

bac.Dermocarpa-PCC7437         GUUUUAGGUGAACCGCUAGAGACGUUUGGUAACAGCCAUCCCAGAUAGAU
#=GR bac.Dermocarpa-PCC7437 SS -----------}}},,,,,,<<<<<<<<____>>>>>>>>,,,,,,,,,,

bac.Dermocarpa-PCC7437         AACUACCCCCAAUAAGACGUAGUAUACUAUGUCUUUAACUGGGAACAGAA
#=GR bac.Dermocarpa-PCC7437 SS ,,,,,,,<<<<<<<<<<<<<<<____>>>>>>>>>-->>>>>>,,,,,,,

bac.Dermocarpa-PCC7437         CCCGGCUUA
#=GR bac.Dermocarpa-PCC7437 SS }}}}}}}}:
//
# STOCKHOLM 1.0

#=GS bac.E.thermomarinus DE converted from brown dataset ct file

bac.E.thermomarinus         GAGGAAAGUCCGGGCUCCGCAGGGCAGGAUGCUGGGUAAUACCCAGUGGG
#=GR bac.E.thermomarinus SS :::::{{{-{{{{{[[[[---AAAA-[[[[[<<<<<_____>>>>><<<<

bac.E.thermomarinus         GGCGACCCUAAGGAUAGUGCAACAGAAAUAUACCGCCUGACACUUAAUAU
#=GR bac.E.thermomarinus SS <____>>>>->((---(((((,,,,,,,,,,,<<<<<<<<<<<<<<<<<<

bac.E.thermomarinus         AUGUAGCUAUAGAUGUUACCAUAUAUUAAGUGCCGGGUAAGGGUGGGAAG
#=GR bac.E.thermomarinus SS <<<<<<<_______>>>>>->>>>>>>>>>>>>>>>>>-->>,,,,,,,<

bac.E.thermomarinus         GUGAGGUAAGAGCUCACCAGCAGCUAGGCGACUAGCUGGCUCUGUAAACC
#=GR bac.E.thermomarinus SS <<<<<_______>>>>>><<<<<<<<<____>>>>>>>->>,)))--)))

bac.E.thermomarinus         CCAUCUGGAGCAAGACCAAGUUAGGGACAUAAAAAGGUGGUGGCCCGUCA
#=GR bac.E.thermomarinus SS )]]]]]]]]],,,<<<<------<<<<<-------<<<<<<_aaaa>>>>

bac.E.thermomarinus         CCGUCCCGGUUGGUAGGUCGCUAGAGCCUAUUGGCGACAAUAGGCGUAGA
#=GR bac.E.thermomarinus SS >>>>>>>-------->>>>,,,,,,<<<<<<<<____>>>>>>>>,,,,,

bac.E.thermomarinus         UAGAUGGCUGUCUAACACAGAACCCGGCUUA
#=GR bac.E.thermomarinus SS ,,,,,,,,,,,,,,,,,,,,,,}}}}}}}}:
//
# STOCKHOLM 1.0

#=GS bac.EM14b-11 DE converted from brown dataset ct file

bac.EM14b-11         GAGGAAAGUCCGGGCUCCAAAGGGCAGGGCGCCGGGUAAUACCCGGGGUG
#=GR bac.EM14b-11 SS :::::{{{-{{{{{[[[[---AAAA-[[[[[<<<<<_____>>>>><<<<

bac.EM14b-11         GGGAAACCCCACACGGUAAGGGCCACAGAAACGAGACCGCCGAAGCGGUA
#=GR bac.EM14b-11 SS <<<___>>>>>>->((---(((((,,,,,,,,,,,,<<<<<---<<____

bac.EM14b-11         AGCCAGGCAAGGGUGAAAGGGUGGGGUAAGGGCCCACCGGCUCCGCGGUA
#=GR bac.EM14b-11 SS _>>-->>>-->>,,,,,,,<<<<<<_______>>>>>><<<<<<<<<___

bac.EM14b-11         ACGCGGGGUGAGGGGGUAAAAAUCCCCCGGCGGGUUUUCCCGCUCUGGUA
#=GR bac.EM14b-11 SS _>>>>>>>>-><<<-<--<<<<<<<______>>>>>>>-->->>>,)))-

bac.EM14b-11         ACCUCCCGCCCGGAGCAAGGCCAAGUAGCGCCGCACCCCGAAAGGGGAUA
#=GR bac.EM14b-11 SS --))))]]]]]]]]],,,((((-----((((((((<<<<____>>>>,,<

bac.EM14b-11         AGGUGGCCCGCCGAAAUGCGGUGCGGGUAGGCCGCAAUGGAAGUCGGGGG
#=GR bac.EM14b-11 SS <<<<_aaaa>>>>>,,))))))))-----)))),,,,,,,,<<<<<<<<_

bac.EM14b-11         GCAACUCCCGACUCAAGAUAGAUGACCACCUAGUACAGAACCCGGCUUA
#=GR bac.EM14b-11 SS _____>>>>>>>>,,,,,,,,,,,,,,,,,,,,,,,,,,,}}}}}}}}:
//
# STOCKHOLM 1.0

#=GS bac.EM14b-9 DE converted from brown dataset ct file

bac.EM14b-9         GAGGAAAGUCCGGGCUCAGAGGGUGCGCGUAUCCCGUUAAGGCUGAUGAA
#=GR bac.EM14b-9 SS :::::{{{-{{{{{[[[[-AAAAAAA-[[[[[<<<<<<--<<<<_____>

bac.EM14b-9         GCCGGAGCGGGGGCGUGAGAGCGCCGGAAAGUGCCACAGAAAACAUACCG
#=GR bac.EM14b-9 SS >>>-->>>>>><<<<<____>>>>>((---(((((,,,,,,,,,,,,<<<

bac.EM14b-9         CCUUAUGUGUCUUCACACAUAAGGUAAGGGUGAAAAGGUGCGGUAAGAGC
#=GR bac.EM14b-9 SS <<<<<<<<<<____>>>>>>>>>>>-->>,,,,,,,<<<<<<_______>

bac.EM14b-9         GCACCCAGGAAAGGAGAAGGUUUAAGGGAAAAAACGCCCUUGCCGAAUCC
#=GR bac.EM14b-9 SS >>>>><<<<<<<<<<---<<<--<<<<<________>>>>>>>>--->>>

bac.EM14b-9         UUUCCUGCGGUAAACCCAUACGCGAGCAAGGCCAAGCAGAGGGGAAUUGC
#=GR bac.EM14b-9 SS >>>>>>>,)))--))))]]]]]]]]],,,((((-----(((((,,,,<<<

bac.EM14b-9         GGGAGUUUUCCAAAUCUGACUCCCGCAUGCGGGUUGCACCCUUCCCGCUA
#=GR bac.EM14b-9 SS <<<<<<<__________>>>>>>>>>>,<<<<<<_aaaaaaa>>>>>>,,

bac.EM14b-9         ACACCCUCGGGUAGGCCGCUUAGAGUAAUGACCCCUUAACACAGAACCCG
#=GR bac.EM14b-9 SS ,,,)))))-----)))),,,,,,,,,,,,,,,,,,,,,,,,,,,,,}}}}

bac.EM14b-9         GCUUA
#=GR bac.EM14b-9 SS }}}}:
//
# STOCKHOLM 1.0

#=GS bac.ESH167E DE converted from brown dataset ct file

bac.ESH167E         GAGGAAAGUCCGGGCAGUACAGAGCAACCCACCGGUGAACAGCCGGCCAC
#=GR bac.ESH167E SS :::::{{{-{{{{{[[[[---AAAA-[[[[[<<<<<_____>>>>><<<<

bac.ESH167E         CAAUUGGUGAGAGAAAGUGCCACAGAAAAUAACUGUCUUGCCUAAGGCGA
#=GR bac.ESH167E SS <____>>>>->((---(((((,,,,,,,,,,,<<<<<<<<<<___>>>>>

bac.ESH167E         GAUGAGGGUGAAAAUGUGAGGUAAGAGCUCACGGUUGUUAUCGGUAACGG
#=GR bac.ESH167E SS >>>-->>,,,,,,,<<<<<<_______>>>>>><<<<<<<<<<____>>>

bac.ESH167E         UAGCAACGGGUAAACCUUGGGUGCUGCAAUGCCACAUAUAGAGCCGUUUU
#=GR bac.ESH167E SS >>>>>>>,)))--))))]]]]]]]]],,,<<<<------<<<<<<-----

bac.ESH167E         GAGAGCUGCUCGUUCAAGGCUCAGGGUAGGCAGCAACAGGUAAACAGUAA
#=GR bac.ESH167E SS <<<<<<_aaaa>>>>>>>>>>>>----->>>>,,,,,,<<<<<<<<____

bac.ESH167E         UGUUUAUCGCAGAUAAAUGAUAGUGUAGAAACAGAACCCGGCUUA
#=GR bac.ESH167E SS >>>>>>>>,,,,,,,,,,,,,,,,,,,,,,,,,,,,}}}}}}}}:
//
# STOCKHOLM 1.0

#=GS bac.ESH183A DE converted from brown dataset ct file

bac.ESH183A         GAGGAAAGUCCGGGCACCACAGGGCUGGUCGCUGGGUAAUGCCCAGUGCG
#=GR bac.ESH183A SS :::::{{{-{{{{{[[[[---AAAA-[[[-[<<<<<_____>>>>><<<<

bac.ESH183A         CGUGAGCGUGAGGAUAGUGCCACAGAAAUGAAAACCGCCGGCUUGUCCGG
#=GR bac.ESH183A SS <____>>>>->((---(((((,,,,,,,,,,,,,<<<<<<<_____>>>>

bac.ESH183A         UAAGGGUGCAACGGUGCGGUAAAAGCGUCACCAGCGGAGUCGAGAGGCUC
#=GR bac.ESH183A SS >-->>,,,,,,,<<<<<<_______>>->>>><<<<<<<<<____>>>>>

bac.ESH183A         CGGCUAGGUAAACCCCACUAAAGGUGCAAGGCGAAGGUAUAUCACGAGAA
#=GR bac.ESH183A SS >>->>,)))--))))]]]]---]]]],,,<<<<-------<<<<<<<<--

bac.ESH183A         AACGGUGGCCCGCCGCCUCGAGAUGCCGAUGCUGCUAGAGGGUUUGGGUA
#=GR bac.ESH183A SS --<<<<_aaaa>>>>->>>>>>>>---->->>>,,,,,,<<<<<<<<___

bac.ESH183A         ACCAAAUUCCAAGAUAGAUGACGAUUUAAACAGAACCCGGCUUA
#=GR bac.ESH183A SS _>>>>>>>>,,,,,,,,,,,,,,,,,,,,,,,,,,}}}}}}}}:
//
# STOCKHOLM 1.0

#=GS bac.ESH20b-1 DE converted from brown dataset ct file

bac.ESH20b-1         GAGGAAAGUCCGGGCUUCACAGGGCAGGAUGCCAGAUAACGUCUGGCGGA
#=GR bac.ESH20b-1 SS :::::{{{-{{{{{[[[[---AAAA-[[[[[<<<<<_____>>>>><<<<

bac.ESH20b-1         GGCGACUCCAGGGAAAGUGCAACAGAAAUAUACCGCCGCUUAAUGCGGUA
#=GR bac.ESH20b-1 SS <____>>>>->((---(((((,,,,,,,,,,,<<<<<<<_____>>>>>-

bac.ESH20b-1         AGGGUGGAAAGGUGGUGUAAGAGACCACCGCCCUUCUGGUAACAGAAGGG
#=GR bac.ESH20b-1 SS ->>,,,,,,,<<<<<<_______>>>>>><<<<<<<<<____>>>>>>>>

bac.ESH20b-1         GUCCAUGUAAACCCCAUCCGAAGCAAGACCGAACAGGGAGCAUAAGGCGG
#=GR bac.ESH20b-1 SS ->,,,)))--))))]]]]]]]]],,,<<<<-----<<<<<<---<<<<_a

bac.ESH20b-1         CCCGUCUGCUCCCGGGUAGGUCGCUUGAGCCUGCCGGCGACGGCAGGCCU
#=GR bac.ESH20b-1 SS aaa>>>>>>>>>>----->>>>,,,,,,<<<<<<<<____>>>>>>>>,,

bac.ESH20b-1         AGAUAGAUGGCCAUUCAAUGACAGAAUCCGGCUUA
#=GR bac.ESH20b-1 SS ,,,,,,,,,,,,,,,,,,,,,,,,,,}}}}}}}}:
//
# STOCKHOLM 1.0

#=GS bac.ESH210B DE converted from brown dataset ct file

bac.ESH210B         GAGGAAAGUCCGGGCUCUACAGAGCAAAGUGGUGGAUAACUUCCACCCGG
#=GR bac.ESH210B SS :::::{{{-{{{{{[[[[---AAAA-[[[[[<<<<<_____>>>>><<<<

bac.ESH210B         GGCGACCCGCGGGAAUAGUGCAACAGAGAGUAAACCGCCAAAAGAAAUUU
#=GR bac.ESH210B SS <____>>>>->((----(((((,,,,,,,,,,,,<<<<<<<<<____>>>

bac.ESH210B         UGGUAAGGAGUGAAACGGUGGUGUAAGAGACCACCAGCAUUGCAAGUGAU
#=GR bac.ESH210B SS >>>>-->>,,,,,,,,<<<<<<_______>>>>>><<<<<<<<<<____>

bac.ESH210B         UGCAGUGGCUAUGCAAACCCCACUUUUGAGCAAGAUCAAGAAGUUGCAAG
#=GR bac.ESH210B SS >>>>>>>->>,)))--))))]]]]]-]]]],,,((((,,,,<<<<<<<<_

bac.ESH210B         CAAUUGCAAUGGAGUGAAUGUUUGAGAACUGCUCGUUCGAGUUCACAGGU
#=GR bac.ESH210B SS ___>>>>>>>>,,<<<<<<----<<<<<<_aaaa>>>>>>>>>>>>,,,,

bac.ESH210B         AGAUCGCAUGACAUAUGUAGCAAUGCAUAUGCAAGAUGGAUGAUUGUCCC
#=GR bac.ESH210B SS ,)))),,,,,,<<<<<<<<____>>>>>>>>,,,,,,,,,,,,,,,,,<<

bac.ESH210B         UCAGCAAUGAGGACAGAACCCGGCUUA
#=GR bac.ESH210B SS <<<____>>>>>,,,,,,}}}}}}}}:
//
# STOCKHOLM 1.0

#=GS bac.ESH212C DE converted from brown dataset ct file

bac.ESH212C         GAGGAAAGUCCGGGCUCCAUCGACAUACGGUGCCGGAUAACACCCGGCGG
#=GR bac.ESH212C SS :::::{{{-{{{{{[[[[---AAAAA-[[[[[<<<<<_____>>>>><<<

bac.ESH212C         GGGCGACCCCAGGGAAAGUGCCACAGAGAACGAACCGCCUUCACUCCGUG
#=GR bac.ESH212C SS <<____>>>>->((---(((((,,,,,,,,,,,,<<<<<<<<<<___>>>

bac.ESH212C         AAGGUAAGGGUGAAAAGGUGCGGUAAGAGCGCACCGCGUUUCUAGCAAUA
#=GR bac.ESH212C SS >>>>>-->>,,,,,,,<<<<<<_______>>>>>><<<<<<<<<____>>

bac.ESH212C         GAGACGGCAUGGCAAACCCCACCGGGAGCAAAACCGAAUAGGGACGGCAC
#=GR bac.ESH212C SS >>>>>>->,,)))--))))]]]]]]]]],,,((((------(((((((,,

bac.ESH212C         AGUGGAAAGUUCGCUCUCGGGCGAUAACUCCGCGGGGCGAUGUCAGGCCC
#=GR bac.ESH212C SS ,<<<<<--<<<<<____>>>>>------>>>>>,<<<<<_aaaaa>>>>>

bac.ESH212C         GCUGUCCGGGUAGGUUGCUUGAGGCGCAAGGUAACUUGCGUCCCAGAGGA
#=GR bac.ESH212C SS )))))))-----)))),,,,,,<<<<<<<<____>>>>>>>>,,,,,,,,

bac.ESH212C         AUGGCCGUCACGUCUGCGUGGUGCGAACCAUUCAGGCCCUACAGAACCCG
#=GR bac.ESH212C SS ,,,,,,,,,<<<<<<<<<<<<<____>>>>>>>>>>>->>,,,,,,}}}}

bac.ESH212C         GCUUA
#=GR bac.ESH212C SS }}}}:
//
# STOCKHOLM 1.0

#=GS bac.ESH26-4 DE converted from brown dataset ct file

bac.ESH26-4         GAGGAAAGUCCGGGCUGCACAGAGCGGGAUGACGGCUAACGGCCGUACGC
#=GR bac.ESH26-4 SS :::::[[[-[[[[[((((---AAAA-(((((<<<<<_____>>>>><<<<

bac.ESH26-4         UGAAAGCUGGCAACAGUAUAAGGCGAGGAAUAGGGCCACAGAGACGAGCG
#=GR bac.ESH26-4 SS <<<<<<<<<____>>>>>>>>>>>>-><<---<<<<<-----------<<

bac.ESH26-4         UAUUAAGUUACGGUGAAACGCGGUAACCUCCAUCAGCAGCAAUAUCAAAU
#=GR bac.ESH26-4 SS <<<____>>>>>--------->>>-->>>>))))))))),,,((((----

bac.ESH26-4         AGGCUGGCAUUUGUCGCAAGACAUAAGGCGUGGCUCGCGCCUGCCAGCGG
#=GR bac.ESH26-4 SS --(((((((,,<<<<____>>>>,,,<<<<<_aaaa>>>>>)))))))--

bac.ESH26-4         GUAGAUAGCUUGAGCGUGUGAGUAAUUGCACGCCUAGAGGAAUGACUGUC
#=GR bac.ESH26-4 SS ---)))),,,,,,<<<<<<<<____>>>>>>>>,,,,,,,,,,,,,,,,,

bac.ESH26-4         AGCUACGCAAGUAGUUACAGAACCCGGCUUA
#=GR bac.ESH26-4 SS <<<<<<____>>>>>>,,,,,,]]]]]]]]:
//
# STOCKHOLM 1.0

#=GS bac.ESH30-3 DE converted from brown dataset ct file

bac.ESH30-3         GAGGAAAGUCCGGGCAACACAGAGCAUCCUACUUCUUAACGGGAAGCUAU
#=GR bac.ESH30-3 SS :::::{{{-{{{{{[[[[---AAAA-[[[[[<<<<<_____>>>>><<<<

bac.ESH30-3         CUGCGAAGGUAGAGUAAUGUAGAAGAAAACAACCGCCUUUUUCCUCUUUU
#=GR bac.ESH30-3 SS <<____>>>>>>((--(((((,,,,,,,,,,,<<<<<<<<<<<<______

bac.ESH30-3         GGAACAAGGUAAGGGUGAGAAGGUGGAGUAAGAGCCCACCAGUUGCGUGG
#=GR bac.ESH30-3 SS >>>>>>>>>>-->>,,,,,,,<<<<<<_______>>>>>><<<<<<<<<_

bac.ESH30-3         UGACACGGUUAAGCUGUACGUCUUAGGAGUUGUAAGGUCGAUGUAUACCG
#=GR bac.ESH30-3 SS ___>>>>-->>>->>,)))))))]]]]]]]]],,,<<<<-------<<<<

bac.ESH30-3         GCAUUAUGAGGGCUGCUCGCCCCACGUCGGAGGGUAGACCGCUAAAGUAA
#=GR bac.ESH30-3 SS <<-------<<<<_aaaa>>>>--->>>>>>----->>>>,,,,,,<<<<

bac.ESH30-3         UGUGGCAACACAUUACUCAGAUAAAUGACAAACACCUUAAUUUAUUAUUA
#=GR bac.ESH30-3 SS <<<<____>>>>>>>>,,,,,,,,,,,,,,,,,,<<<<<<<_____>>>>

bac.ESH30-3         AGGACAGAACCCGGCUUA
#=GR bac.ESH30-3 SS >>>,,,,,,}}}}}}}}:
//
# STOCKHOLM 1.0

#=GS bac.ESH46a-1 DE converted from brown dataset ct file

bac.ESH46a-1         GAGGAAAGUCCGGGCUCCACAGAGCAGAAUGCCGGCUAACGGCCGGGCGC
#=GR bac.ESH46a-1 SS :::::{{{-{{{{{[[[[---AAAA-[[[[[<<<<<_____>>>>><<<<

bac.ESH46a-1         GGCAACGCGACGGAAAGUGGAACAGAAAGCAAUACCGCCGAUGAUUGCCU
#=GR bac.ESH46a-1 SS <____>>>>->((---(((((,,,,,,,,,,,,,<<<<<--<<<<<<<<_

bac.ESH46a-1         UCGGGCAAAACAGGUAAGGGUGAAAAGGUGCGGUAAGAGCGCACCGUGCA
#=GR bac.ESH46a-1 SS ___>>>>>->>>>>>-->>,,,,,,,<<<<<<_______>>>>>><<<<<

bac.ESH46a-1         UUUGGUAACAAAGGCGCAGCAGGCUAAACCCCAUUCGGAGCAAGACCAAA
#=GR bac.ESH46a-1 SS <<<<____>>>>>>>>--->,,)))--))))]]]]]]]]],,,<<<<---

bac.ESH46a-1         CAGAACGCGAUGACGCUGCUCGCCGAGCGUUCGGGUAGGUUGCUUGAGCA
#=GR bac.ESH46a-1 SS --<<<<<<---<<<<<_aaaa>>>>>>>>>>>----->>>>,,,,,,<<<

bac.ESH46a-1         CACCAGCAAUGAUGUGCCUAGAGGAAUGACUGUCCGCGACAGAACCCGGC
#=GR bac.ESH46a-1 SS <<<<<____>>>>>>>>,,,,,,,,,,,,,,,,,,,,,,,,,,,}}}}}}

bac.ESH46a-1         UUA
#=GR bac.ESH46a-1 SS }}:
//
# STOCKHOLM 1.0

#=GS bac.ESH7-16 DE converted from brown dataset ct file

bac.ESH7-16         GAGGAAAGUCCGGGCUACAUAGGGCAGCGUGCCAGCUAACGGCUGGGCAG
#=GR bac.ESH7-16 SS :::::{{{-{{{{{[[[[---AAAA-[[[[[<<<<<_____>>>>><<<<

bac.ESH7-16         GGUAACUUGACGACCAGUGCAGCAGAGAGUAGACCGCCUUUGGCUUAUAU
#=GR bac.ESH7-16 SS <____>>>>->((---(((((,,,,,,,,,,,,<<<<<---<<<--<<<<

bac.ESH7-16         GAGUAUCGCAAGAUAUUCAUGUCAUCGGUAAGGGUGAAAGGGUGCGGUAA
#=GR bac.ESH7-16 SS <<<<<<<____>>>>>>>>>>>->>>>>>-->>,,,,,,,<<<<<<____

bac.ESH7-16         GAGCGCACCGCGUGGCUGGCAACAGUUCACGGCAUGGUAAACUCCACGCG
#=GR bac.ESH7-16 SS ___>>>>>><<<<<<<<<____>>>->>>>>->,,)))--))))]]]]]]

bac.ESH7-16         UAGCAAGACCAAAUAGGCAUCGGCAUGGCGCGGCCCGCGUUCGAUGCGGG
#=GR bac.ESH7-16 SS ]]],,,<<<<------<<<<<<----<<<<<_aaaa>>>>>>>>>>>---

bac.ESH7-16         UAGGUUGCUUGAGCGUACGAGCGAUUGUGCGCCUAGAGGAAUGAUUGUCC
#=GR bac.ESH7-16 SS -->>>>,,,,,,<<<<<<<<____>>>>>>>>,,,,,,,,,,,,,,,,,,

bac.ESH7-16         ACGACAGAAUCCGGCUUA
#=GR bac.ESH7-16 SS ,,,,,,,,,}}}}}}}}:
//
# STOCKHOLM 1.0

#=GS bac.ESH7-4 DE converted from brown dataset ct file

bac.ESH7-4         GAGGAAAGUCCGGGCUCCACAGGGCAGGAUGCUGGCUAACGGCCAGGCGU
#=GR bac.ESH7-4 SS :::::{{{-{{{{{{{{{---AAAA-{{{{{<<<<<_____>>>>><<<<

bac.ESH7-4         CGCGAGGCGACGGAAAGUGGAACAGAGAGCAGAACCGCCGAUGGCCGGCC
#=GR bac.ESH7-4 SS <____>>>>->[[---[[[[[,,,,,,,,,,,,,<<<<<--<<<<<-<<<

bac.ESH7-4         GGUGCACCCGCAAGGGUAGCCGGUGGCACAGGCAAGGGUGAAAAGGUGGA
#=GR bac.ESH7-4 SS <<--<<<<<____>>>>->>>>>>>>>->>>>>-->>,,,,,,,((((<-

bac.ESH7-4         CUCCUUCGGGAGCCGCCGGGGGGAACCCCGGCGCGGUAAGAGCGCACCGC
#=GR bac.ESH7-4 SS <<<<____>>>>><<<<<<<<____>>>>>>>><<_______>>))))<<

bac.ESH7-4         GGACGCAGUGAUGUGGACGGCAGGCUAAACCCCAUCCGGAGCAAGACCAA
#=GR bac.ESH7-4 SS <<<<<<<____>>>>>>>>->,,]]]--]]]]}}}}}}}}},,,<<<<--

bac.ESH7-4         AUAGGGGUACAUUGGCGUGGCCCGCGCUGUACCCGGGUAGGUUGCUUGAG
#=GR bac.ESH7-4 SS ----<<<<<<---<<<<<_aaaa>>>>>>>>>>>----->>>>,,,,,,<

bac.ESH7-4         CUUGUCGGUAACGGCAAGACUAGAGGAAUGGCUGUCCAACGACAGAAUCC
#=GR bac.ESH7-4 SS <<<<<<<____>>>>>>>>,,,,,,,,,,,,,,,,,,,,,,,,,,,,}}}

bac.ESH7-4         GGCUUA
#=GR bac.ESH7-4 SS }}}}}:
//
# STOCKHOLM 1.0

#=GS bac.F.antarctica DE converted from brown dataset ct file

bac.F.antarctica         CGAAGAGCACGGUGGUGGGUAACGCCCACCCGGGGUGACCCGCGGGACAG
#=GR bac.F.antarctica SS [---AAAA-[[[[[<<<<<_____>>>>><<<<<____>>>>->((---(

bac.F.antarctica         UGCCACAGAAAGCAGACCGCCCACCCGCCUCGGCGGCGUGGGUAAGGGUG
#=GR bac.F.antarctica SS ((((,,,,,,,,,,,,<<<<<<<<<<<<_____>>>>>>>>>>-->>,,,

bac.F.antarctica         AAACGGUGGUGCAAGAGACCACCAGCACCCCCGGUGACGGGGGUGGCUAG
#=GR bac.F.antarctica SS ,,,,<<<<<<_______>>>>>><<<<<<<<<<____>>>>>>>>->>,)

bac.F.antarctica         GCAAACCCCACCGGGAGCAAGACCAAGAAGGCGCCCUCCUGCAGAGGAGG
#=GR bac.F.antarctica SS ))--))))]]]]]]::::::((((,,,,,<<<<<<<<<<<____>>>>>>

bac.F.antarctica         ACGCCGCGGGAGCGUUCGAGGGCUGCUCGCCCGAGCUCCCGGGUAGGUCG
#=GR bac.F.antarctica SS >>>>>,,<<<<<<----<<<<<<_aaaa>>>>>>>>>>>>,,,,,)))):

bac.F.antarctica         CACCAGGCCGCUGGCAACAGCGGUCGCAGAUGGAUGAUCGCCCCCUCCGC
#=GR bac.F.antarctica SS :::::<<<<<<<<____>>>>>>>>:::::::::::::::::<<<<<<<<

bac.F.antarctica         UCCGGCGGGGGG
#=GR bac.F.antarctica SS ____>>>>>>>>
//
# STOCKHOLM 1.0

#=GS bac.F.mortiferum DE converted from brown dataset ct file

bac.F.mortiferum         GAGGAAAGUCCGGGCUUCCAAGAGCAAGAGGGCAGCUAACGGCUGCUAAA
#=GR bac.F.mortiferum SS :::::{{{-{{{{{[[[[---AAAA-[[[[[<<<<<_____>>>>><<<<

bac.F.mortiferum         GGAAACUUUAAGGAAAGCGCCACAGAAAAUAGACCGCCAUUUUGGUAAGG
#=GR bac.F.mortiferum SS <____>>>>->((---(((((,,,,,,,,,,,,<<<<<<___>>>>-->>

bac.F.mortiferum         GUGAAAAGGUGGUGUAAGAGACCACCAGUUCUUUAGGAAACUAAAGAAGC
#=GR bac.F.mortiferum SS ,,,,,,,<<<<<<_______>>>>>><<<<<<<<<<____>>>>>>>>->

bac.F.mortiferum         UAGGUAAACCCCCUCUGGAGCAAGACUAAAUAGGAAAGGUUAAGGGUUGC
#=GR bac.F.mortiferum SS >,)))--))))]]]]]]]]],,,<<<<------<<<<<-----<<<<_aa

bac.F.mortiferum         UCGUCCAGCUUUCAGGGUAAGUUGCUUGAAAUUAUAAGAGAUUAUAAUUC
#=GR bac.F.mortiferum SS aa>>>>-->>>>>------>>>>,,,,,,<<<<<<<<____>>>>>>>>,

bac.F.mortiferum         UAGAUAAAUAAUUAACAUAUACAGAACCCGGCUUA
#=GR bac.F.mortiferum SS ,,,,,,,,,,,,,,,,,,,,,,,,,,}}}}}}}}:
//
# STOCKHOLM 1.0

#=GS bac.F.yabuuchiae DE converted from brown dataset ct file

bac.F.yabuuchiae         GAGGAAAGUCCGGACAACACAGAGCAACUCACUUCCUAACGGGAAGGCUC
#=GR bac.F.yabuuchiae SS :::::{{{-{{{{{[[[[---AAAA-[[[[[<<<<<_____>>>>><<<<

bac.F.yabuuchiae         CGUUCAGGCGGAGACAGCAAGUGCCACAGAAAAUAUACCGCCUUGUCUUU
#=GR bac.F.yabuuchiae SS <<<____>>>>>>->((---(((((,,,,,,,,,,,,<<<<<<<<<<___

bac.F.yabuuchiae         GAUGAGGUAAGGGUGAAAACGUGAGGUAAGAGCUCACGGUAUUGCAUGGC
#=GR bac.F.yabuuchiae SS >>>>>>>>-->>,,,,,,,<<<<<<_______>>>>>><<<<<<<<<<__

bac.F.yabuuchiae         GACAUGGAUUACGGUAAACCUUGAGUGUUGAAAGACCAAAUAGGUUACGA
#=GR bac.F.yabuuchiae SS __>>>>>>>>>>)))--))))]]]]]]]]],,,((((------(((((((

bac.F.yabuuchiae         AACUCGAAGGCUGCUCGUCUUCUUUUACUUCGGUAAGAUUCGUAAUGGGU
#=GR bac.F.yabuuchiae SS (,,,,<<<<<<_aaaa>>>>>><<<<<<____>>>>>>))))))))----

bac.F.yabuuchiae         AGGUUGAUGGAGUCUGUCAGCAAUGGCAGAUCUAGAUAAAUGAUAGAAAA
#=GR bac.F.yabuuchiae SS -)))),,,,,,<<<<<<<<____>>>>>>>>,,,,,,,,,,,,,,,,,<<

bac.F.yabuuchiae         CCGAUUUUUCGGUGUACAGAACCCGGCUUA
#=GR bac.F.yabuuchiae SS <<<<____>>>>>->,,,,,,}}}}}}}}:
//
# STOCKHOLM 1.0

#=GS bac.Fischerella-UTEX1829 DE converted from brown dataset ct file

bac.Fischerella-UTEX1829         GGGGAGGAAAGUCCGGGCUUCCGAAAGACCAAACUUGCUGGGUAACGCCC
#=GR bac.Fischerella-UTEX1829 SS ::::::::{{{-{{{{{AAAAA,{{{{{{{,[[[-[[<<<<<_____>>>

bac.Fischerella-UTEX1829         AGUGCGAGCGAUCGCGAGGAUAGUGCCACAGAAAAAUACCGCCUUCUUUC
#=GR bac.Fischerella-UTEX1829 SS >><<<<<____>>>>->((---(((((,,,,,,,,,,,<<<<<<<<<<<<

bac.Fischerella-UTEX1829         AGUGAACAGUGAACAGUUAUCAGUGAACAGUAAAUAACUGAUAACUGAUA
#=GR bac.Fischerella-UTEX1829 SS <<<<<<<<<<<<<<<<<<<<<<<<<<<<<<<_____>>>>>>>>>>>>>>

bac.Fischerella-UTEX1829         ACUGAUAACUGAUAACUGAAAAAGGGUAAGGGUGCAAAGGUGCGGUAAGG
#=GR bac.Fischerella-UTEX1829 SS >>>>>>>>>>>>>>>>>>>>>>>>>>>-->>,,,,,,,<<<<<<______

bac.Fischerella-UTEX1829         GCGCACCAGCAACACCGAGAGGUGUUGGCUCGGUAAACCCCGGUUGGAAG
#=GR bac.Fischerella-UTEX1829 SS _>>>>>><<<<<<<<<____>>>>>>>->>,)))--))))]]]]]aaaaa

bac.Fischerella-UTEX1829         CAAGGCGAAUGGAACUAUGGUUGGUCUUUUACCAGUUCCACAUAUAAGAG
#=GR bac.Fischerella-UTEX1829 SS ,,,<<<-----<<<<<--<<<_>>>>>>>->>>>}}}}-----------}

bac.Fischerella-UTEX1829         CCGCUAGAGGCGUCUGGUAACAGCCGUCCCAGAUAGAUAACCGCCCUCUU
#=GR bac.Fischerella-UTEX1829 SS }},,,,,,<<<<<<<<____>>>>>>>>,,,,,,,,,,,,,,,,,<<<<<

bac.Fischerella-UTEX1829         AAUUUAAGAGAACAGAACCCGGCUUAC
#=GR bac.Fischerella-UTEX1829 SS <___>>>>>>,,,,,,,}}}}}}}}::
//
# STOCKHOLM 1.0

#=GS bac.G.sulfurreducens DE converted from brown dataset ct file

bac.G.sulfurreducens         GAAGCAGAACAGAUGGCCGCCCUUCGCGUGCGGGGGGAGGAAAGUCCGGG
#=GR bac.G.sulfurreducens SS {{{{{{{{{{{{{{{{{{,<<<<<<<____>>>>>>>,,,,BBB,BBBBB

bac.G.sulfurreducens         CUCCACAGGGCAUGGUGCUGGAUAACGUCCAGCGGGGGCGACCCCAGGGA
#=GR bac.G.sulfurreducens SS [[[[---AAAA-[[[[[<<<<<_____>>>>><<<<<____>>>>->((-

bac.G.sulfurreducens         UAGUGCCACAGAGAGAAGUCCGCCCGCUCAGGCGGGUAAGGGUGAAAGGG
#=GR bac.G.sulfurreducens SS --(((((,,,,,,,,,,,,<<<<<<<<____>>>>>>-->>,,,,,,,<<

bac.G.sulfurreducens         UGAGGUAAGAGCUCACCGGGUUCGGCGGUGACGUCGGAUGCCAGGUAAAC
#=GR bac.G.sulfurreducens SS <<<<_______>>>>>><<<<<<<<<<____>>>>>>>>->>,)))--))

bac.G.sulfurreducens         CCCACCAGGAGCAAGGCCGAAUAGGGAAGCGUCAAGGAUGGCCCGUCCGU
#=GR bac.G.sulfurreducens SS ))]]]]]]]]],,,<<<<------<<<<<<----<<<<<_aaaa>>>>>-

bac.G.sulfurreducens         GCUUCCGGGUUGGCUGCUUGAGGCCGUCGGUAACGGCGGUCCCAGAGGAA
#=GR bac.G.sulfurreducens SS >>>>>>----->>>>,,,,,,<<<<<<<<____>>>>>>>>,,,,,,,,,

bac.G.sulfurreducens         UGGUCAUCGCCCGCCAAGGGGUAACCCGCGGCGGGAACAGAACCCGGCUU
#=GR bac.G.sulfurreducens SS ,}}}}}}}<<<<<<<<<<<<____>>>>>>>>>>>>,,,,,,bbbbbbbb

bac.G.sulfurreducens         AUGGGCUGCUUCGACCA
#=GR bac.G.sulfurreducens SS ,}}}}}}}}}}}:::::
//
# STOCKHOLM 1.0

#=GS bac.H.influenza DE converted from brown dataset ct file

bac.H.influenza         CGAGUUGGUUAGACAAUCGCUGGUUUAUUGAAGCCCUUAACCGUAUUUAU
#=GR bac.H.influenza SS {{{{{{{{{{{BBBBBBB,<<<<<<<<<<<<<-<<<<<<-<<<<______

bac.H.influenza         ACGACCUAGUGGGACAAGUAAACGAGAGGAAAGUCCGAGCUACACAGGGC
#=GR bac.H.influenza SS >>>>>>>>>->>>>->->>>>>>>>>,,,,{{{-{{{{{[[[[---AAAA

bac.H.influenza         AGAGUGCCGGAUAACGUCCGGGCGGCGUGAGCCGACGACCAGUGCAACAG
#=GR bac.H.influenza SS -[[[[[<<<<<_____>>>>><<<<<____>>>>->((---(((((,,,,

bac.H.influenza         AGAGCAGACCGCCGUGUAAACGGUAAGGGUGAAAGGGUGCGGUAAGAGCG
#=GR bac.H.influenza SS ,,,,,,,,<<<<<<<____>>>>>-->>,,,,,,,<<<<<<_______>>

bac.H.influenza         CACCGUGCCGUUGGUAACAACGUGCAGCAGGGUAAACUCCACUCGUAGCA
#=GR bac.H.influenza SS >>>><<<<<<<<<____>>>->>>>>->,,)))--))))]]]]]]]]],,

bac.H.influenza         AGACCAAAUAGGAACUCAAUGGGUGGCCCGUCCAGAGUUCGGGUAGGUUG
#=GR bac.H.influenza SS ,<<<<------<<<<<<--<<<<<_aaaa>>>>>>>>>>>----->>>>,

bac.H.influenza         CUUGAGCGGCAGAGUAAUUUGUCGCCUAGAGGAAUGAUUGUCCACGACAG
#=GR bac.H.influenza SS ,,,,,<<<<<<<<____>>>>>>>>,,,,,,,,,,bbbbbbb,,,,,,,,

bac.H.influenza         AACUCGGCUUAUCGACCAACUCAAAAC
#=GR bac.H.influenza SS ,,}}}}}}}},}-}}}}}}}}}}::::
//
# STOCKHOLM 1.0

#=GS bac.H.pylori-26695 DE converted from brown dataset ct file

bac.H.pylori-26695         CGCAUUAGAAGAUGGUCGCUAUUUUAGAAUAGAGGAAAGUCCGGGCUACA
#=GR bac.H.pylori-26695 SS {{{{{{{{{{BBBBBBB,<<<<<____>>>>>,,,,{{{-{{{{{AAAA,

bac.H.pylori-26695         UUAGACAAAAUUCCAUCUAACGGAUGGCUAGCGCAAGCUAAGGGAAAGUG
#=GR bac.H.pylori-26695 SS ,{{{{{,[[[[[<<<<<_____>>>>><<<<<____>>>>->((---(((

bac.H.pylori-26695         CCACAGAAAGCAAACCGCCUUUUAAGGUAAGGGUGAAAGGGUGGGGUAAG
#=GR bac.H.pylori-26695 SS ((,,,,,,,,,,,,<<<<<<____>>>>-->>,,,,,,,<<<<<<_____

bac.H.pylori-26695         AGCCCACCAGAGCUAAAGCAAUUUAGCUUGUUUGGGCAAACCCAAUUUGU
#=GR bac.H.pylori-26695 SS __>>>>>><<<<<<<<<____>>>>>>>>->,,,)))--))))]]]]]aa

bac.H.pylori-26695         AGCAAGAAGCGCAUGGUAAGUCUAAAUUGAUACACGCUUCGCUUGAGGAA
#=GR bac.H.pylori-26695 SS aa,,,<<<<-------<<<__>>>>>>>}-------}}}},,,,,,<<<<

bac.H.pylori-26695         UAUUGCAAAAUAUUUCCCAGAUAAAUGGCCAUCCAUUGACAGAACCCGGC
#=GR bac.H.pylori-26695 SS <<<<____>>>>>>>>,,,,,,,,,,bbbbbbb,,,,,,,,,,,}}}}}}

bac.H.pylori-26695         UUAUUCUAAUGCUCAA
#=GR bac.H.pylori-26695 SS }},}}}}}}}}}}:::
//
# STOCKHOLM 1.0

#=GS bac.I.calvum DE converted from brown dataset ct file

bac.I.calvum         CACAGGGCAGGGUGGUGGCCAACAGCCACCCGGGGUGACCCGCGGGACAG
#=GR bac.I.calvum SS A:::{{{{,[[[[[<<<<<_____>>>>><<<<<____>>>>->((---(

bac.I.calvum         UGCCACAGAAAACAAACCGCCAACUGCUUCGGCAGUCGGUAAGGGUGAAA
#=GR bac.I.calvum SS ((((,,,,,,,,,,,,<<<<<<<<<<<____>>>>>>>>>-->>,,,,,,

bac.I.calvum         CGGUGGUGUAAGAGACCACCAGCGCGCCAGGUGACUGGAGCGGCUCGGUA
#=GR bac.I.calvum SS ,<<<<<<_______>>>>>><<<<<<<<<<____>>>>>>>>->>,)))-

bac.I.calvum         AACCCCACCCGGAGCAAGCCCAGACAGCGCACGUUCGAGACCGGCCCGGU
#=GR bac.I.calvum SS -))))]]]]]a,,,,,,<<<<-----<<<<<<----<<<<<<_>>>>>>>

bac.I.calvum         CGAGUGCGCGGGUAGGGCGCUGGAGCCGGUCAGCAAUGGCCGGCCGAGAU
#=GR bac.I.calvum SS >>>>>>>>>,,,,,}}}}::::::<<<<<<<<____>>>>>>>>::::::

bac.I.calvum         GGAUGGCCGUCGCCGCGUCACCGGCAACGGAGAUGCGGA
#=GR bac.I.calvum SS :::::::::::<<<<<<<<<<<<____>>>>>>>>>>>>
//
# STOCKHOLM 1.0

#=GS bac.L.borgpetersenii DE converted from brown dataset ct file

bac.L.borgpetersenii         GAGGAAAGUCCGGGCACCAGGAAACACGGGACCGGGUAAUCCCCGGAGUU
#=GR bac.L.borgpetersenii SS :::::{{{-{{{{{AAAA,{{{{{{,[[[[[<<<<<_____>>>>><<<<

bac.L.borgpetersenii         UUUUCUUUGAGAGAAAUUUUAGGGAAAAAAUAUGGAAAGUGCAACAGAAA
#=GR bac.L.borgpetersenii SS <<<<<<<<<<<<____>>>>>>>>>>>>>>>->((---(((((,,,,,,,

bac.L.borgpetersenii         GGAUACCGCCUCGUCGAAGAAAUUCGGCGCGGUAAGGGUGAAAUGGCGGG
#=GR bac.L.borgpetersenii SS ,,,,,<<<<<<<<<<<<<____>>>>>>>>>>>-->>,,,,,,,<<<<<<

bac.L.borgpetersenii         GUAAGAGCCCACCUUCGAUUUCGAGAGAGAUCGGGAACGGUAAACCCUCC
#=GR bac.L.borgpetersenii SS _______>>>>>><<<<<<<<<____>>>>>>>>->,,)))--))))]]]

bac.L.borgpetersenii         CGGGUGCAAUCUCAAAUAGGCAGCCUUUUUGUCGUUUCCGCAGGGCUGUG
#=GR bac.L.borgpetersenii SS ]]aaaa,,,<<<<-------<<<<<<--<<<<>>>>>>->>>>>>>>}}-

bac.L.borgpetersenii         GGUAGAGAGCAAAGACUCCGAUCGGUAACUUUCGGAGCAAGAUAAAUGAU
#=GR bac.L.borgpetersenii SS ----}}}},,,,,,,<<<<<<<<______>>>>>>>>,,,,,,,,,,,,,

bac.L.borgpetersenii         CAUCCAUCUCUUCAGGAGAGGACAGAACCCGGCUUA
#=GR bac.L.borgpetersenii SS ,,,,<<<<<<<___>>>>>>>,,,,,,}}}}}}}}:
//
# STOCKHOLM 1.0

#=GS bac.L.ferrooxidans-CF DE converted from brown dataset ct file

bac.L.ferrooxidans-CF         GAGGAAAGUCCGGGCACCAAAGGGCAAGGCGCUGGGUAACUCCCAGUCCC
#=GR bac.L.ferrooxidans-CF SS :::::{{{-{{{{{[[[[---AAAA-[[[[[<<<<<_____>>>>><<<<

bac.L.ferrooxidans-CF         GGUGACGGGAAGGAAAGUGCCACAGAAAAGAUACCGCCCGGAUUCGUUCG
#=GR bac.L.ferrooxidans-CF SS <____>>>>->((---(((((,,,,,,,,,,,,<<<<<<<<<____>>>>

bac.L.ferrooxidans-CF         GGUAAGGGUGAAAAGGUGAGGUAAGAGCUCACCGCGGACCUGGUGACAGG
#=GR bac.L.ferrooxidans-CF SS >>>-->>,,,,,,,<<<<<<_______>>>>>><<<<<<<<<____>>>>

bac.L.ferrooxidans-CF         GACGGCAUGGUAAACCCCGCCUGGUGCAAGACCAAAUAGGGGGGCGUUCC
#=GR bac.L.ferrooxidans-CF SS >>>>->,,)))--))))]]]]]]]]],,,<<<<------<<<<<<-----

bac.L.ferrooxidans-CF         CGCAAGGGAUAAGAUUGGCCCGGUCAAUGCUCCCGGGUAAGGUCGCUUGA
#=GR bac.L.ferrooxidans-CF SS ------------<<<<_aaaa>>>>--->>>>>>------>>>>,,,,,,

bac.L.ferrooxidans-CF         AUGCAAGGGUAACCUUGCAUCUAGAGUAAUGGUCACCCUGUCUUUCUUUC
#=GR bac.L.ferrooxidans-CF SS <<<<<<<<____>>>>>>>>,,,,,,,,,,,,,,,,,<<<<<<<<<____

bac.L.ferrooxidans-CF         GGGAAAGGCAUGACAGAACCCGGCUUA
#=GR bac.L.ferrooxidans-CF SS ___>>>>>>>>>,,,,,,}}}}}}}}:
//
# STOCKHOLM 1.0

#=GS bac.L.japonicus-IFO12422 DE converted from brown dataset ct file

bac.L.japonicus-IFO12422         CGCAGAGCAAGGUGGUGGGCAACACCCACCCGGGGCAACCCGCGGGAAAG
#=GR bac.L.japonicus-IFO12422 SS [---AAAA-[[[[[<<<<<_____>>>>><<<<<____>>>>->((---(

bac.L.japonicus-IFO12422         UGCCACAGAGAACAGACCGCCGCUCUCUCCGUUCAUUCGGGAAGAGGGGU
#=GR bac.L.japonicus-IFO12422 SS ((((,,,,,,,,,,,,<<<<<-<<<<<<<_________>>>->>>>->>>

bac.L.japonicus-IFO12422         AAGGGUGAAACGGUGGUGUAAGAGACCACCAGCGUGCCGGGUGACCGGGG
#=GR bac.L.japonicus-IFO12422 SS -->>,,,,,,,<<<<<<_______>>>>>><<<<<<<<<<____>>>>>>

bac.L.japonicus-IFO12422         CGGCUAGGUAAACCCCACCUGGAGCAAGAUCAAGAAGCCGUUCCUCUUCG
#=GR bac.L.japonicus-IFO12422 SS >>->>,)))--))))]]]]]]::::::((((,,,,,<<<<<<<<<<____

bac.L.japonicus-IFO12422         GAGGAACGGUGCGCACACGUUCGAGGGCUGCUCGCCCGAGUGUGCGGGUA
#=GR bac.L.japonicus-IFO12422 SS >>>>>>>>>>,,<<<<<<----<<<<<<_aaaa>>>>>>>>>>>>,,,,,

bac.L.japonicus-IFO12422         GAUCGCCCGAGGCUGUCGGCAACGGCAGCCCUAGAUGGAUGGUCGCCAAC
#=GR bac.L.japonicus-IFO12422 SS ))))::::::<<<<<<<<____>>>>>>>>:::::::::::::::::<<<

bac.L.japonicus-IFO12422         CGGGGCCACGCAAGAAACCCCGGCGA
#=GR bac.L.japonicus-IFO12422 SS <<<<<<<<<____>>>>>>>>>>>>:
//
# STOCKHOLM 1.0

#=GS bac.LGA1 DE converted from brown dataset ct file

bac.LGA1         GAGGAAAGUCCGGGCAGCACAGAGCAAUGCACCGGUGAAUAGCCGGGUUC
#=GR bac.LGA1 SS :::::{{{-{{{{{[[[[---AAAA-[[[[[<<<<<_____>>>>><<<<

bac.LGA1         CGUCUUUGACGGAAACAGACAGUGCCACAGAAAAUAACUGCCUUCCCCUC
#=GR bac.LGA1 SS <<<<___>>>>>>>->((---(((((,,,,,,,,,,,<<<<<<<<<<<<<

bac.LGA1         UCCUUUAGGAGAGGGUUGAGGUAGGGUUGAAAACGUGAGGUAAGAGCUCA
#=GR bac.LGA1 SS <<<____>>>>>>>>->>>>>>-->>,,,,,,,<<<<<<_______>>>>

bac.LGA1         CGUCCCGAUAUGGUGACAUAUCGGGAGGGUAAACCUUGCAUGCUGAAAUG
#=GR bac.LGA1 SS >><<<<<<<<<<____>>>>>>>>>>,)))--))))]]]]]]]]],,,<<

bac.LGA1         CCACAUAGGUCAGCGCCUGAGAACUGCUCGUUCAAUGCUGAUGGGUAGGC
#=GR bac.LGA1 SS <<------<<<<<<<---<<<<<<_aaaa>>>>>>>>>>>>>----->>>

bac.LGA1         AGAUUGAUCCCGGUUGGUAACUUCCGGGACAGAUAAAUGAUAGCCACUAA
#=GR bac.LGA1 SS >,,,,,,<<<-<<<<<____>>>>>>>>,,,,,,,,,,,,,,,,,,,,,,

bac.LGA1         UCCACCUUGCUAAGGCUACGGUGGACAGAACCCGGCUUA
#=GR bac.LGA1 SS ,<<<<<<<<<____>>->>>>>>>,,,,,,}}}}}}}}:
//
# STOCKHOLM 1.0

#=GS bac.LGA10 DE converted from brown dataset ct file

bac.LGA10         GAGGAAAGUCCGGGCUCCUUGGACAAACUGCCAGGUAGCACCUGGGCACA
#=GR bac.LGA10 SS :::::{{{-{{{{{[[[[--AAAA-[[[[[<<<<<_____>>>>><<<<<

bac.LGA10         GCGAUGAGCUGUGACGGAAAGUGCCACAGAAAACAAACCGCCAGUACUUC
#=GR bac.LGA10 SS <<_____>>>>>>->((---(((((,,,,,,,,,,,,<<<<<<<<<<___

bac.LGA10         GGUACUGGUAAGGGUGAAAAGGUGGGGUAAGAGCCCACCGCGUCACCGGU
#=GR bac.LGA10 SS _>>>>>>>>-->>,,,,,,,<<<<<<_______>>>>>><<<<<<<<<__

bac.LGA10         AACGGUGGCGGCACGGUAAACCCCAGUUGGAGCAAGGCCAAAUAGGCGGC
#=GR bac.LGA10 SS __>>>>>>>>->,,)))--))))]]]]]]]]],,,<<<<------<<<<<

bac.LGA10         GAGAGACAGUCCUUCUCGAUCAAGACGCCGCGGGUUGGCUGCUGGAGCGU
#=GR bac.LGA10 SS <-<<<<<_aaaa>>>>>-------->>>>>>----->>>>,,,,,,<<<<

bac.LGA10         GAUGGUGACAUCAUGCCGAGAGGAAUCAUCAUCCGGAUCUUUAAUCCGAC
#=GR bac.LGA10 SS <<<<____>>>>>>>>,,,,,,,,,,,,,,,,,<<<<<_____>>>>>,,

bac.LGA10         AGAAUCCGGCUUA
#=GR bac.LGA10 SS ,,,,}}}}}}}}:
//
# STOCKHOLM 1.0

#=GS bac.LGA2 DE converted from brown dataset ct file

bac.LGA2         GAGGAAAGUCCGGGCCCCACAGAGCAGGAUGCCGGCUAACGGCCGGGCGC
#=GR bac.LGA2 SS :::::{{{-{{{{{[[[[---AAAA-[[[[[<<<<<_____>>>>><<<<

bac.LGA2         AGCAAGCUUCGCAAGAAGCCCAAGGCGACAGACACCAGUGCAACAGAAAC
#=GR bac.LGA2 SS <<<<<<<<<<____>>>>>>>>>>>>>->((------(((((,,,,,,,,

bac.LGA2         AUACCGCCUAAGUCCGCAAGGACCGGCAAGGGUGAAAUCGUGCGGUAAGA
#=GR bac.LGA2 SS ,,,<<<<<---<<<<____>>>>->>>-->>,,,,,,,<<<<<<______

bac.LGA2         GCGCACGGCCGUCCUGGUAACAGUGGCGGCGGGCAACCUCAUCCGGGGCA
#=GR bac.LGA2 SS _>>>>>><<<<<<<<<____>>>->>>>>>,)))-))))]]]]]]]]],,

bac.LGA2         AGGCCAAAUAGGGGAGCAUUGGCGUGGCUCGCGUCGCUCCCGGGUAGGCU
#=GR bac.LGA2 SS ,<<<<------<<<<<<---<<<<<_aaaa>>>>>>>>>>>----->>>>

bac.LGA2         GCUAGAGGCCGUCGGCAACGACGGUCCCAGAGGAAUGGUUGCCCACGACA
#=GR bac.LGA2 SS ,,,,,,<<<<<<<<____>>>>>>>>,,,,,,,,,,,,,,,,,,,,,,,,

bac.LGA2         GAACCCGGCUUA
#=GR bac.LGA2 SS ,,,}}}}}}}}:
//
# STOCKHOLM 1.0

#=GS bac.LGA6 DE converted from brown dataset ct file

bac.LGA6         GAGGAAAGUCCGGGCUCCACAGGACAGAGUGGUCGGUAACGCCGACCGGC
#=GR bac.LGA6 SS :::::{{{-{{{{{[[[[---AAAA-[[[[[<<<<<_____>>>>><<<<

bac.LGA6         CGAAAGGCUCGGGACAGGGCAACAGAAAGCAAACCGCCGCAUGGGACCGG
#=GR bac.LGA6 SS <____>>>>->((---(((((,,,,,,,,,,,,<<<<<<<<<<<<<<<<<

bac.LGA6         GCCCCCGUCCAAGUCCAUGCGGUAAGGGUGAAACGGUGCGGUAAGAGCGC
#=GR bac.LGA6 SS <<____>>>>>>>>>>>>>>>>>-->>,,,,,,,<<<<<<_______>>>

bac.LGA6         ACCAGCAGCCAAGGUGACUUGACUGGCUAGGCAACCCCCACUCGGAGCAA
#=GR bac.LGA6 SS >>><<<<<<<<<<____>>>>>>>>->>,)))--))))]]]]]]]]],,,

bac.LGA6         GACCAAACAGGGAGCAGACGCGUUUUUCGAAACGCGUCGUGGGCUCGUCC
#=GR bac.LGA6 SS ((((-----(((((,,<<<<<<<<<____>>>>>>>>><<<<<<<_aaaa

bac.LGA6         GGCCCGCUAUCGACUCCCGGGUAGGUCGCUCGAACCGCCGAGCAAUCGUC
#=GR bac.LGA6 SS >>>>>>>,,,,,,)))))-----)))),,,,,,<<<<<<<<____>>>>>

bac.LGA6         GGUCUAGAUGAAUGGCCGUCACCUGAUUCACAGAACCCGGCUUA
#=GR bac.LGA6 SS >>>,,,,,,,,,,,,,,,,,,,,,,,,,,,,,,,,}}}}}}}}:
//
# STOCKHOLM 1.0

#=GS bac.LGA8 DE converted from brown dataset ct file

bac.LGA8         GAGGAAAGUCCGGGCUCCACAGGACAGAGUGGUCGCUAACGGCGACCGGC
#=GR bac.LGA8 SS :::::{{{-{{{{{[[[[---AAAA-[[[[[<<<<<_____>>>>><<<<

bac.LGA8         CGCAAGGCUCGGGAAAGUGCAACAGAAAGACACCGCCUCCGCGAGCCCGU
#=GR bac.LGA8 SS <____>>>>->((---(((((,,,,,,,,,,,<<<<<<<<<<<<<_____

bac.LGA8         CUCGCGGCGGUAAGGGUGAAAUGGUGCGGUAAGAGCGCACCAGCGGCGGG
#=GR bac.LGA8 SS >>>>>>>>>>>-->>,,,,,,,<<<<<<_______>>>>>><<<<<<<<<

bac.LGA8         GUGACUCGCCGGCUCGGCAAACCCCACUCGGAGCAAGACCAAGCAGAGAG
#=GR bac.LGA8 SS ____>>>>>>>->>,)))--))))]]]]]]]]],,,((((-----(((((

bac.LGA8         GAGCUGCCUGCCACAAGGCGGCGGCACGGUUCGGUCCGGACCGUCGUUAC
#=GR bac.LGA8 SS ,,<<<<<-<<<<____>>>>>>>>><<<<<<<_aaaa>>>>>>>,,,,,)

bac.LGA8         UCUCGGGUAGGUCGCUGGAGGCGGCGAGCAAUCGCCGUCCUAGAGAAAUG
#=GR bac.LGA8 SS ))))-----)))),,,,,,<<<<<<<<____>>>>>>>>,,,,,,,,,,,

bac.LGA8         ACCAUCGCCGCCCCAGGGGCUGGCACAGAACCCGGCUUA
#=GR bac.LGA8 SS ,,,,,,<<<<<<<___>>>>->>>,,,,,,}}}}}}}}:
//
# STOCKHOLM 1.0

#=GS bac.LGB21 DE converted from brown dataset ct file

bac.LGB21         GAGGAAAGUCCGGGCAUCGACGGGCAGGAUGGUCUCUAACGGAGACUGGG
#=GR bac.LGB21 SS :::::{{{-{{{{{{{{{---AAAA-{{{{{<<<<<_____>>>>><<<<

bac.LGB21         GGUAACCCUAAGGAAAGUGCAACAGAAAAUAUACCGCCGCCCGCCUCUGG
#=GR bac.LGB21 SS <____>>>>->[[---[[[[[,,,,,,,,,,,,(((((<<<-<<<___>>

bac.LGB21         CGGCACUCAGGCAGAAACGAAAGUUUCUGCCGGUAAGGGUGAAAUGGUGA
#=GR bac.LGB21 SS >>>>,,,,,<<<<<<<<<____>>>>>>>>>)))--)),,,,,,,<<<<<

bac.LGB21         GGUAAGAGCUCACCAGUCCCGUGGUGACACGGGAGCUUGGCAAACCCCAU
#=GR bac.LGB21 SS <_______>>>>>><<<<<<<<<____>>>>>>>->>,]]]--]]]]}}}

bac.LGB21         CCGAUGCAAGGCCAAAAAGGGGGCUGCCGGAAAUGGCAGCGAGGAUUGCC
#=GR bac.LGB21 SS }}}}}},,,((((------(((<<<<<<<____>>>>>>><<<<<<_aaa

bac.LGB21         CAUCCUUUAACCCGGGUAGGCCGCAAGAGGUCCAGGGCAACCGGGACCCA
#=GR bac.LGB21 SS a>>>>>>,,,)))-----)))),,,,,,<<<<<<<<____>>>>>>>>,,

bac.LGB21         AAGAGAAAUGGUCACCGUCCCGCCACAGGCGGGAAACAGAACCCGGCUUA
#=GR bac.LGB21 SS ,,,,,,,,,,,,,,,,<<<<<<<<___>>>>>>>>,,,,,,}}}}}}}}:
//
# STOCKHOLM 1.0

#=GS bac.LGB23 DE converted from brown dataset ct file

bac.LGB23         GAGGAAAGUCCGGGCUCCAUGAAGCAAGGGUGCCGGGUAAUGCCCGGCCG
#=GR bac.LGB23 SS :::::{{{-{{{{{[[[[----AAAA-[[[[[<<<<<_____>>>>><<<

bac.LGB23         GGGAAACCCGAGGGAAAGCGCCACAGAGAAGAGUCUGCCCCGAGCUUCGG
#=GR bac.LGB23 SS <<____>>>>->((---(((((,,,,,,,,,,,,<<<<<<<<<___>>>>

bac.LGB23         GGUGAUGGUGAAACGGUGGGGUAAGAGCCCACCGCGGACCGGGCAACCGG
#=GR bac.LGB23 SS >>>-->>,,,,,,,<<<<<<_______>>>>>><<<<<<<<<____>>>>

bac.LGB23         GACGGCACGGCAAGCCCCACCCGGAGCAAUGCCGAAUAGGGGCCCCGCGC
#=GR bac.LGB23 SS >>>>->,,)))--))))]]]]]]]]],,,((((------(((((((----

bac.LGB23         GGGCUGGUCCCGGACUACGGUCCGCGAUACCGCCGCAGGGAUGCUUCAGC
#=GR bac.LGB23 SS (((((((((((<<<<____>>>><<<_______>>>,)))))aaaa))))

bac.LGB23         CCAGGGGCCCGGGUUGGCAGCUUGAGCCCGUCGGUAACGGCGGGCCUAGA
#=GR bac.LGB23 SS ))-)))))))-----)))),,,,,,<<<<<<<<____>>>>>>>>,,,,,

bac.LGB23         GGAAUGGUCAUCCAGGGGGCGCAAGCCCCCGGACAGAAUCCGGCUUA
#=GR bac.LGB23 SS ,,,,,,,,,,,,<<<<<<<<____>>>>>>>>,,,,,,}}}}}}}}:
//
# STOCKHOLM 1.0

#=GS bac.LGB27 DE converted from brown dataset ct file

bac.LGB27         GAGGAAAGUCCGGGCAACACAGGGCAGCGUACUUCCUAACGGGAAGGCCC
#=GR bac.LGB27 SS :::::{{{-{{{{{[[[[---AAAA-[[[[[<<<<<_____>>>>><<<<

bac.LGB27         CGAUUAGUCGGGGACAGAAAGUACCACAGAAAACAAACUACCAUGCCCCG
#=GR bac.LGB27 SS <<<____>>>>>>->((---(((((,,,,,,,,,,,,<<<<<-<<<<<<<

bac.LGB27         ACGAGUCGGGGUAGGAAAAGGUGAAAAGGUGAGGUAAGAGCUCACCGGCC
#=GR bac.LGB27 SS <____>>>>>>>>>>>-->>,,,,,,,<<<<<<_______>>>>>><<<<

bac.LGB27         UGGUGGUGACAUCAGGCGCUGGCAAACCUUACGCGUUGAAAAGUCAAAUA
#=GR bac.LGB27 SS <<<<<____>>>>>>>>->,)))--))))]]]]]]]]],,,((((-----

bac.LGB27         GGCCCCGAUCAUGAAUGGCUCGUUCAACUUCCACCCGACUUGUCGGGACG
#=GR bac.LGB27 SS -((((((((,,<<<<<_aaaa>>>>>,,<<<<<<<<<<____>>>>->>>

bac.LGB27         GAAUAUCGGGGUGGGUAGACCGAUUGAUCUCAUCAGCAAUGAUGUGACCA
#=GR bac.LGB27 SS >>>,))))))))-----)))),,,,,,<<<<<<<<____>>>>>>>>,,,

bac.LGB27         GAUAAAUGAUAAAGGCCCCGACUUGUCGGGGUACAGAACCCGGCUUA
#=GR bac.LGB27 SS ,,,,,,,,,,,,,,<<<<<<<____>>>>>>>,,,,,,}}}}}}}}:
//
# STOCKHOLM 1.0

#=GS bac.LGB41 DE converted from brown dataset ct file

bac.LGB41         GAGGAAAGUCCGGGCUCCACGGAACAACGGUGCCGGGUAACGCCCGGCGG
#=GR bac.LGB41 SS :::::{{{-{{{{{AAAA,,,{{{{{,[[[[[<<<<<_____>>>>><<<

bac.LGB41         CUCCUGCCUCGGCCGGAGUUAGGGAAAGUGCCACAGAAGCAUACCGCCUG
#=GR bac.LGB41 SS <<<<<<<____>>>>>>>>>->((---(((((,,,,,,,,,,,<<<<<<<

bac.LGB41         CCUUUGGGCGGGUAAGGGCGAAAGGGUGCGGCAAGAGCGCACCGCGCGGC
#=GR bac.LGB41 SS <<____>>>>>>>-->>,,,,,,,<<<<<<_______>>>>>><<<<<<<

bac.LGB41         CGGUAACGGUCGCGGCACGGUAAACCCCACCGGGUGCAAGACCGAAUAGG
#=GR bac.LGB41 SS <<____>>>>>>>>->,,)))--))))]]]]]aaaa,,,<<<<------<

bac.LGB41         GGCGGCAUAUGGGCCUGUUCCGGCUCGUCGCCCGGGUUGGUCGCUUGAGG
#=GR bac.LGB41 SS <<<<<<----<<<<<_>>>>>>>>>>>>>>>>}-----}}}},,,,,,<<

bac.LGB41         CGAAGGGCAACCUUCGUCCUAGAGGAAUGGUCGCCGAUCCCCUUUAAGGG
#=GR bac.LGB41 SS <<<<<<____>>>>>>>>,,,,,,,,,,,,,,,,,<<<<<<<<___>>>>

bac.LGB41         GUGAACAGAACCCGGCUUA
#=GR bac.LGB41 SS >>>>,,,,,,}}}}}}}}:
//
# STOCKHOLM 1.0

#=GS bac.LGB5 DE converted from brown dataset ct file

bac.LGB5         GAGGAAAGUCCGGGCUCCACAGGGCAAGAUGGUUGCUAGCGGCAACUGUC
#=GR bac.LGB5 SS :::::{{{-{{{{{[[[[---AAAA-[[[[[<<<<<_____>>>>><<<<

bac.LGB5         CCGCUAGUCGGGAUAAGGAAAGUGCCACAGAAAAGAAAACCCCCGCGUCU
#=GR bac.LGB5 SS <<<_____>>>>>>->((---(((((,,,,,,,,,,,,,<<<<<<<<<__

bac.LGB5         UGUGCGCGGGAGAGCUGAAACGGUGGUGUAAGAGACCACCAGCUUCGUCG
#=GR bac.LGB5 SS ___>>>>>>>-->>,,,,,,,<<<<<<_______>>>>>><<<<<<<<<_

bac.LGB5         UGAGGCGAAGGCUUGGUAAACCCCAUCUGGAGCAAGGCCGAAUAGGGGAG
#=GR bac.LGB5 SS ___>>>>>>>->>,)))--))))]]]]]]]]],,,<<<<------<<<<<

bac.LGB5         GGAUAAAGCUGCCCGCCUACCUCCCGGGUGUCGCCGCUAAAGCCCCACGG
#=GR bac.LGB5 SS <------<<_aaaa>>--->>>>>>------>>>>,,,,,,<<<<<<<<_

bac.LGB5         CAACGUGGGCGCGUAGAUAGAUGAUCACUCUCGACAGAACCCGGCUUA
#=GR bac.LGB5 SS ___>>>>>>->>,,,,,,,,,,,,,,,,,,,,,,,,,,,}}}}}}}}:
//
# STOCKHOLM 1.0

#=GS bac.LGW17 DE converted from brown dataset ct file

bac.LGW17         GAGGAAAGUCCGGGCUCCAUAGGGCAGGAUGCCAGUUAACGGCUGGGUGC
#=GR bac.LGW17 SS :::::{{{-{{{{{{{{{---AAAA-{{{{{<<<<<_____>>>>><<<<

bac.LGW17         UAUACGUCGCAAGACCAAGGCAACGGACAGUGCAACAGAGAACAGACCGC
#=GR bac.LGW17 SS <<<<-<<_____>>>>>->>>>->[[---[[[[[,,,,,,,,,,,,((((

bac.LGW17         CGAUGGCUUUGGGCUGUGCCGCUGCUUGCAGCGGAAAAGUCCCUUUAGCA
#=GR bac.LGW17 SS (--((((((((((((((,<<<<<<____>>>>>>,,,,<<<<<<<<--<<

bac.LGW17         GAGCGAUGAUCGUUUCGACGGCCAGCGUUUUGCGGGGGGCGAGGCCCAAA
#=GR bac.LGW17 SS <<<<<<<<<<<<<____>>>>>>>>>>>>>>>>>>>>>>>))))))))))

bac.LGW17         GAUCAGGUAAGGGUGAAACGGCGAGGUAAGAGCUCACCGCGCUGGCGGUA
#=GR bac.LGW17 SS )-))))))--)),,,,,,,<<<<<<_______>>>>>><<<<<<<<<___

bac.LGW17         ACGUUCAGCGGCACGGUGAACCCCAUCCGGAGCAAGACCAAAUAGGGAAG
#=GR bac.LGW17 SS _>>>->>>>>->,,]]]--]]]]}}}}}}}}},,,<<<<------<<<<<

bac.LGW17         CAUUAGGCGUGGCCCGCGCUGCUUCCGGGUAGGUUGCUUGAGCCUGUCGG
#=GR bac.LGW17 SS <----<<<<<_aaaa>>>>>>>>>>>----->>>>,,,,,,<<<<<<<<_

bac.LGW17         UGACGGCAGGCCUAGAGGAAUGAUUGCCGAACCCCGCAAGGGGGGAACAG
#=GR bac.LGW17 SS ___>>>>>>>>,,,,,,,,,,,,,,,,,<<<<<<<____>>>>>>>,,,,

bac.LGW17         AACCCGGCUUA
#=GR bac.LGW17 SS ,,}}}}}}}}:
//
# STOCKHOLM 1.0

#=GS bac.LGW18 DE converted from brown dataset ct file

bac.LGW18         GAGGAAAGUCCGGGCUCCGCAGGGCAGUGUGGUUCCUAACGGGAACCGGG
#=GR bac.LGW18 SS :::::{{{-{{{{{[[[[---AAAA-[[[[[<<<<<_____>>>>><<<<

bac.LGW18         AGUAAUCCCAGGGAAAGUGCCACAGAAAACAUACCGCCGCAAGGAAGGCG
#=GR bac.LGW18 SS <____>>>>->((---(((((,,,,,,,,,,,,<<<<<<<<<<<<<<___

bac.LGW18         ACUUCGUUGCGGUAAGGGUGAAAAGGUGCGGUAAGAGCGCACCGCUUCUC
#=GR bac.LGW18 SS _>>>>>>>>>>>>-->>,,,,,,,<<<<<<_______>>>>>><<<<<<<

bac.LGW18         UGGUGACAGGGAAGGCAGGGUAAACCCCACACGGAGCAAGAUCAAAUAAG
#=GR bac.LGW18 SS <<____>>>>>>>>->,,)))--))))]]]]]]]]],,,((((------(

bac.LGW18         GAGGCCCCAAAGCGGCCCGCUUUGCUUCCGGAAACGGAAGCGGGCUUCCG
#=GR bac.LGW18 SS ((((((,,,<<<<_aaaa>>>><<<<<<<<____>>>>>>>>)))))))-

bac.LGW18         GGUAGAUCGCCAGAGGAGCCUGGCGACAGGCUUCCCAGAGGAAUGGCCAU
#=GR bac.LGW18 SS ----)))),,,,,,<<<<<<<<____>>>>>>>>,,,,,,,,,,,,,,,,

bac.LGW18         CCGUUCGUUAGCAACCUUACGGCUACUAAUGGAUGUACAGAACCCGGCUU
#=GR bac.LGW18 SS ,<<<<<<<<<<<<<<<____>>>>>>>>>>>>>>>,,,,,,,}}}}}}}}

bac.LGW18         A
#=GR bac.LGW18 SS :
//
# STOCKHOLM 1.0

#=GS bac.LGW23 DE converted from brown dataset ct file

bac.LGW23         GAGGAAAGUCCGGGCUCCAUAGGGCAAGGUGCCAGGUAACGCCUGGGGGG
#=GR bac.LGW23 SS :::::{{{-{{{{{[[[[---AAAA-[[[[[<<<<<_____>>>>><<<<

bac.LGW23         CGCGAGCCCACGGACAGUGCAACAGAAAGCAAACCGCCUAUGUCACGGCU
#=GR bac.LGW23 SS <____>>>>->((---(((((,,,,,,,,,,,,<<<<<--<<<<<<<<<<

bac.LGW23         CGUGCAAACGGGUCGCGGCAGGUAAGGGUGAAAGGGUGCGGUAAGAGCGC
#=GR bac.LGW23 SS <<<____>>>>>>>>>>>>>>>>-->>,,,,,,,<<<<<<_______>>>

bac.LGW23         ACCGCGCCGGUGGCAACAUUCGGCGGCACGGCAAACCCCACCUGGAGCAA
#=GR bac.LGW23 SS >>><<<<<<<<<____>>>->>>>>->,,)))--))))]]]]]]]]],,,

bac.LGW23         GACCAAAUAGGGAAGCGCGCGGACCUUCGGGUCCGUUCCUGCUGCCCGCA
#=GR bac.LGW23 SS ((((------((((((,,<<<<<<<____>>>>>>><<<<<<_aaaa>>>

bac.LGW23         GGGGCUUCCGGGUAGGUCGCUCGAGGCGCACGGCUGUCGUGCGUCCCAGA
#=GR bac.LGW23 SS >>>))))))-----)))),,,,,,<<<<<<<<_____>>>>>>>>,,,,,

bac.LGW23         UGGAUGGUUGUCCUCGACAGAACCCGGCUUA
#=GR bac.LGW23 SS ,,,,,,,,,,,,,,,,,,,,,,}}}}}}}}:
//
# STOCKHOLM 1.0

#=GS bac.LGW46 DE converted from brown dataset ct file

bac.LGW46         GAGGAAAGUCCGGGCACCAUAGGACAGGGUGGUGGGUAACGCCCACCGGC
#=GR bac.LGW46 SS :::::{{{-{{{{{[[[[---AAAA-[[[[[<<<<<_____>>>>><<<<

bac.LGW46         CGUAAGGUUAGGGAAAGUGCCACAGAAAAUACACCGCCUAAGGGGAGCUG
#=GR bac.LGW46 SS <____>>>>->((---(((((,,,,,,,,,,,,<<<<<---<<<<<<<<<

bac.LGW46         UUAGCGUUUGGCCUUUAGCUCUUAGCCAGACAAUCGUCUGGCUAAUGGCU
#=GR bac.LGW46 SS <<<<<<<<<<<<<<<<<<<<<<<<<<<<<<<____>>>>>>>>>>>>>>>

bac.LGW46         GACCGCUAAUAGCUAACAGCUUGCCCGGUAAGGGUGAAAAGGUGCGGUAA
#=GR bac.LGW46 SS >>>>>>>>>>>>>>>>>>>>>>->>>>>>-->>,,,,,,,<<<<<<____

bac.LGW46         GAGCGCACCAGCAGGCGAGGUGACUCGCCUGGCUCGGUAAACCCCGCCCG
#=GR bac.LGW46 SS ___>>>>>><<<<<<<<<<____>>>>>>>>->>,)))--))))]]]]]]

bac.LGW46         GUGCAAGACCAAGCGGAGAGCAUGAGCCGGUCCGGCUCGCUACGACUCUC
#=GR bac.LGW46 SS ]]],,,<<<<-----<<<<<--<<<<<<_aaaa>>>>>>------>>>>>

bac.LGW46         GGGUAGGUCGCUAGAGGCCGCGGGCAACCGUGGUCGUAGAGGAAUGAUCG
#=GR bac.LGW46 SS ----->>>>,,,,,,<<<<<<<<____>>>>>>>>,,,,,,,,,,,,,,,

bac.LGW46         CCAAAUCGCUUCGGCGGAUACAGAAUCCGGCUUA
#=GR bac.LGW46 SS ,,,<<<<<<____>>>>>>,,,,,,}}}}}}}}:
//
# STOCKHOLM 1.0

#=GS bac.M.avium DE converted from brown dataset ct file

bac.M.avium         CGGACGAGUUGGCCGGGCGGCCGCGGCUCGUAUCCCGAGUCGAGGAAAGU
#=GR bac.M.avium SS ::::{{{{{{{{{{{{{{{{{{,<<<<<<<_____>>>>>>>,,,,BBB,

bac.M.avium         CCGGACUUCACAGAGCAGGGUGAUUGCUAACGGCAAUCCGAGGUGACUCG
#=GR bac.M.avium SS BBBBB[[[[---AAAA-[[[[[<<<<<_____>>>>><<<<<____>>>>

bac.M.avium         CGGGAAAGUGCCACAGAAAACAGACCGCCACCCUCGCGGUGGUAAGGGUG
#=GR bac.M.avium SS ->((---(((((,,,,,,,,,,,,<<<<<<<<_____>>>>>>-->>,,,

bac.M.avium         AAACGGUGCGGUAAGAGCGCACCAGCACCCCGGGUGACCGGGGUGGCUCG
#=GR bac.M.avium SS ,,,,<<<<<<_______>>>>>><<<<<<<<<<____>>>>>>>>->>,)

bac.M.avium         GCAAACCCCACCCGAAGCAAGGCCAAGAAGGCCGUGCCGCCGGCACGGCC
#=GR bac.M.avium SS ))--))))]]]]]]]]],,,((((,,,,,<<<<<<<<_____>>>>>>>>

bac.M.avium         GCGCAGGCGUCCGAGGGUUGCUCGCCCGAGCCUGCGGGUAGGCCGCUCGA
#=GR bac.M.avium SS ,,<<<<<<----<<<<<<_aaaa>>>>>>>>>>>>,,,,,)))),,,,,,

bac.M.avium         GGCACCCGGUGACGGUGUGUCCAGAUGGAUGGUCGCCGCCGCGCCGCCGG
#=GR bac.M.avium SS <<<<<<<<____>>>>>>>>,,,,,,,,,,}}}}}}}<<<<<<<<<<<<<

bac.M.avium         UUUUCCGGCGGCGCGGAACAGAAUCCGGCUUACAGGCCAACUCGUCCG
#=GR bac.M.avium SS ____>>>>>>>>>>>>>,,,,,,bbbbbbbb,}-}}}}}}}}}}::::
//
# STOCKHOLM 1.0

#=GS bac.M.luteus DE converted from brown dataset ct file

bac.M.luteus         GAGGAAAGUCCGGGCACCGCAGAGCAGGAUGGUGGACAACAUCCACCCGG
#=GR bac.M.luteus SS :::::{{{-{{{{{[[[[---AAAA-[[[[[<<<<<_____>>>>><<<<

bac.M.luteus         GGCGACCCGCGGGCCAGUGCCACAGAGAGAAGACCGCCUCCGCGCCGCUG
#=GR bac.M.luteus SS <____>>>>->((---(((((,,,,,,,,,,,,<<<<<<<<<<<<____>

bac.M.luteus         CGCGGCGGUAAGGGUGAAAGGGUGGUGUAAGAGACCACCAGCGGCCCCGG
#=GR bac.M.luteus SS >>>>>>>>>-->>,,,,,,,<<<<<<_______>>>>>><<<<<<<<<<_

bac.M.luteus         UGACGGGGCCGGCUCGGUAAACCCCAUCCGGUGCAAGGCCGAACAGGACG
#=GR bac.M.luteus SS ___>>>>>>>>->>,)))--))))]]]]]]]]],,,<<<<-----<<<<<

bac.M.luteus         CGUCACGAGGGCGGCUCGCCCCAGCGUCCGGGUUGGCCGCUCGAGCCCGC
#=GR bac.M.luteus SS <-----<<<<<<_aaaa>>>>>>>>>>>>----->>>>,,,,,,<<<<<<

bac.M.luteus         CAGCGAUGGCGGGCCCAGAUGGAUGGCCGUCACCUCGCGCGGGGCAACGC
#=GR bac.M.luteus SS <<____>>>>>>>>,,,,,,,,,,,,,,,,,<<<<<<<<<<<<____>>>

bac.M.luteus         GCGCGAGGCACAGAAUCCGGCUUAC
#=GR bac.M.luteus SS >>>>>>>>>,,,,,,}}}}}}}}::
//
# STOCKHOLM 1.0

#=GS bac.M.xanthus DE converted from brown dataset ct file

bac.M.xanthus         GAGGAAAGUCCGGGCUCCAGAGGGCAGGGUGCUGGCUAACGGCCAGUCGA
#=GR bac.M.xanthus SS :::::{{{-{{{{{[[[[---AAAA-[[[[[<<<<<_____>>>>><<<<

bac.M.xanthus         GGCGACUCGCAGGAAAGUGCCACAGAAAACAGACCGCCCGUUCCGAAAGG
#=GR bac.M.xanthus SS <____>>>>->((---(((((,,,,,,,,,,,,<<<<<<<<<<<____>>

bac.M.xanthus         GGCGGGUAAGGGUGAAACGGUGCGGUAAGAGCGCACCGCGUCCGGGGUGA
#=GR bac.M.xanthus SS >>>>>>>-->>,,,,,,,<<<<<<_______>>>>>><<<<<<<<<____

bac.M.xanthus         CUCGGACGGCUCGGUAAACCCCGCCUGGAGCAAGAGCCAAUAGGAGCGCG
#=GR bac.M.xanthus SS >>>>>>>>->,,)))--))))]]]]]]]]],,,((((------((((((<

bac.M.xanthus         UCCUCGCCGUACGGAGGACAGGGAUGGCCCGUCCCAUGCGUUCGGGUUGC
#=GR bac.M.xanthus SS <<<<--<<____>>>>>>>,<<<<<_aaaa>>>>>,,))))))-----))

bac.M.xanthus         UCGCUGAUGAGGCCCCUGGGCAACCAGGGCCCUUAGAUGAAUGUUCACCG
#=GR bac.M.xanthus SS )),,,,,,,,<<<<<<<<______>>>>>>>>,,,,,,,,,,,,,,,,,<

bac.M.xanthus         CCCAUCCCGAAAGGGGUGGGAACAGAAUCCGGCUUA
#=GR bac.M.xanthus SS <<<<<<<<____>>>>>>>>>,,,,,,}}}}}}}}:
//
# STOCKHOLM 1.0

#=GS bac.N.albus DE converted from brown dataset ct file

bac.N.albus         CACAGGACAGGGUGGUGGCUAACGGCCACCCGGGGUGACCCGCGGGACAG
#=GR bac.N.albus SS [---AAAA-[[[[[<<<<<_____>>>>><<<<<____>>>>->((---(

bac.N.albus         UGCCACAGAGAACAGACCGCCGCUACCCUCCAGGUAGCGGUAAGGGUGAA
#=GR bac.N.albus SS ((((,,,,,,,,,,,,<<<<<<<<<<<_____>>>>>>>>>-->>,,,,,

bac.N.albus         ACGGUGGGGUAAGAGCCCACCAGUCCUCGUGGUGACACGAGGAGCUAGGU
#=GR bac.N.albus SS ,,<<<<<<_______>>>>>><<<<<<<<<<____>>>>>>>>->>,)))

bac.N.albus         AAACCCCACCCGGAGCAAGACCAGACAGCGUACGACGGUGUUAGUUCACU
#=GR bac.N.albus SS --))))]]]]]]::::::((((-----((((((,,<<<<<______>>>>

bac.N.albus         GGGAGGGCGGUCCGCCCGAGUGCGCGGGUAGGUUGCUAGAGGCCAUCGGC
#=GR bac.N.albus SS >,,<<<<<_aaaa>>>>>,))))))-----))))::::::<<<<<<<<__

bac.N.albus         AACGAUGGUCCGAGAUGGAUGGUCGCCGACU
#=GR bac.N.albus SS __>>>>>>>>:::::::::::::::::::::
//
# STOCKHOLM 1.0

#=GS bac.N.europaea DE converted from brown dataset ct file

bac.N.europaea         GAAGCCGGUCAGACAGUCGCUGCCUGGUGACAGGGAGAGGAAAGUCCGGG
#=GR bac.N.europaea SS {{{{{{{{{{{BBBBBBB,<<<<<<______>>>>>>,,,,[[[-[[[[[

bac.N.europaea         CUCCACAGAGCAGGAUGCCGGUUAACGGCCGGCCGCCGUGAGGUGAGGAA
#=GR bac.N.europaea SS ((((---AAAA-(((((<<<<<_____>>>>><<<<<____>>>>-><<-

bac.N.europaea         CAGGGCCACAGAGACGAGCGUAUUAAGUUACGGUGAAACGCGGUAACCUC
#=GR bac.N.europaea SS --<<<<<-----------<<<<<____>>>>>--------->>>-->>>>

bac.N.europaea         CAUCCGGAGCAAGAUCAAAUAGGCAGAUGAUGACGCUGCUCGCUGAGUCU
#=GR bac.N.europaea SS ))))))))),,,<<<<------<<<<<<---<<<<<_aaaa>>>>>>>>>

bac.N.europaea         GCGGGUAGAUCGCUCGAGCACACGGGUAACUGUAUGCCUAGAGGAAUGAC
#=GR bac.N.europaea SS >>----->>>>,,,,,,<<<<<<<<____>>>>>>>>,,,,,,,,,,bbb

bac.N.europaea         UGUCCACGACAGAACCCGGCUUAUCGGCCGGCUUC
#=GR bac.N.europaea SS bbbb,,,,,,,,,,]]]]]]]],}-}}}}}}}}}}
//
# STOCKHOLM 1.0

#=GS bac.N.fulvus-KCTC9580 DE converted from brown dataset ct file

bac.N.fulvus-KCTC9580         CGAAGGGCAGCGUGGUGGGUAACGCCCACCCGGGGCAACCCGCGGGACAG
#=GR bac.N.fulvus-KCTC9580 SS [---AAAA-[[[[[<<<<<_____>>>>><<<<<____>>>>->((---(

bac.N.fulvus-KCTC9580         UGCCACAGAGAACAGACCGCCAGCGGCCUGAGCGAAUUCCGGUUCGCCUC
#=GR bac.N.fulvus-KCTC9580 SS ((((,,,,,,,,,,,,<<<<<--<<<<<<<<<<<<<<____>>>>>>->>

bac.N.fulvus-KCTC9580         AGGUGCGGGUGAGGGUGAAACGGUGGUGUAAGAGACCACCAGCUCCGCAG
#=GR bac.N.fulvus-KCTC9580 SS >>->>>>>>>-->>,,,,,,,<<<<<<_______>>>>>><<<<<<<<<<

bac.N.fulvus-KCTC9580         GUGACUGCGGAGGCUCGGUAAACCCCACGUGGAGCAAGGCCAAGAAGGAC
#=GR bac.N.fulvus-KCTC9580 SS ____>>>>>>>>->>,)))--))))]]]]]]::::::((((,,,,,<<<<

bac.N.fulvus-KCTC9580         GGCGGGCAACCACCGUCCGCGCGAGCGUUCGAGGGCUGCCCGCCCGAGCU
#=GR bac.N.fulvus-KCTC9580 SS <<<<<____>>>>>>>>>,,<<<<<<----<<<<<<_aaaa>>>>>>>>>

bac.N.fulvus-KCTC9580         CGCGGGUAGGCCGCUGGAGGCUGCCGGCAACGGCAGCCCUAGAUAGAUGA
#=GR bac.N.fulvus-KCTC9580 SS >>>,,,,,))))::::::<<<<<<<<____>>>>>>>>::::::::::::

bac.N.fulvus-KCTC9580         UCGCCAGC
#=GR bac.N.fulvus-KCTC9580 SS ::::::::
//
# STOCKHOLM 1.0

#=GS bac.N.plantarum DE converted from brown dataset ct file

bac.N.plantarum         CACAGAGCAGGGCGGUGGGUAACACCCACCCGGGGCAACCCGCGGGACAG
#=GR bac.N.plantarum SS [---AAAA-[[[[[<<<<<_____>>>>><<<<<____>>>>->((---(

bac.N.plantarum         UGCCACAGAGAACAGACCGCCUCCCGAAUCCAGCGCCACCGGACGACGGA
#=GR bac.N.plantarum SS ((((,,,,,,,,,,,,<<<<<-------------------<<_____>>-

bac.N.plantarum         GGUAAGGGUGAAACGGUGGAGCAAGAGACCACCAGCAUGCCGGGCGACCG
#=GR bac.N.plantarum SS >>>-->>,,,,,,,<<<<<<_______>>>>>><<<<<<<<<<____>>>

bac.N.plantarum         GCGUGGCUAGGCAAACCCCGCCCGGAGCAAGAUCAGACAGCACACGCAGG
#=GR bac.N.plantarum SS >>>>>->>,)))--))))]]]]]]::::::((((-----((((((,,,<<

bac.N.plantarum         UUCCGACCGGAAGGGCUGCUCGCCCGAGUGUGCGGGUAGAUCGCUGGAGG
#=GR bac.N.plantarum SS <____>>>,,<<<<<<_aaaa>>>>>>))))))-----))))::::::<<

bac.N.plantarum         CCGUCGGCAACGGCGGUCGUAGAUGGAUGGUCGCCCCUCCUCCCGCAAGG
#=GR bac.N.plantarum SS <<<<<<____>>>>>>>>:::::::::::::::::<<<<<<<<<____>>

bac.N.plantarum         GCGGAGG
#=GR bac.N.plantarum SS >>>>>>>
//
# STOCKHOLM 1.0

#=GS bac.N.pyridinolyticus DE converted from brown dataset ct file

bac.N.pyridinolyticus         CACAGGGCAAGGUGGUGGGUAACACCCACCCGGGGCAACCCGCGGGACAG
#=GR bac.N.pyridinolyticus SS [---AAAA-[[[[[<<<<<_____>>>>><<<<<____>>>>->((---(

bac.N.pyridinolyticus         UGCCACAGAGAACAGACCGCCCCUGCGUGCAGGGGUAAGGGUGAAACGGC
#=GR bac.N.pyridinolyticus SS ((((,,,,,,,,,,,,<<<<<<<<<____>>>>>>>-->>,,,,,,,<<<

bac.N.pyridinolyticus         GGUGUAAGAGACCACCAGCGACCGGGGCGACCCGGCCGGCUCGGCAAACC
#=GR bac.N.pyridinolyticus SS <<<_______>>>>>><<<<<<<<<<____>>>>>>>>->>,)))--)))

bac.N.pyridinolyticus         CCACCUGGAGCAAGGUCAAGAAGUCCGGUGCUCUCACCGGACGCGCGCAC
#=GR bac.N.pyridinolyticus SS )]]]]]]::::::((((,,,,,<<<<<<<<____>>>>>>>>,,<<<<<<

bac.N.pyridinolyticus         GACUGAGGGCGGCCCGCCCGAGUGCGCGGGUAGACCGCUGGAGGGCGUCG
#=GR bac.N.pyridinolyticus SS -----<<<<<_aaaa>>>>>->>>>>>,,,,,))))::::::<<<<<<<<

bac.N.pyridinolyticus         GCAACGGCGCUCGUAGAUGGAUGGUCGCCACGCUUCGGCGUU
#=GR bac.N.pyridinolyticus SS ____>>>>>>>>:::::::::::::::::<<<<____>>>>:
//
# STOCKHOLM 1.0

#=GS bac.Oscillatoria-PCC7515 DE converted from brown dataset ct file

bac.Oscillatoria-PCC7515         GGGGAGGAAAGUCCGGGCUCCCAAAAGGCCAAGCUUGCUGGGUAACGCCC
#=GR bac.Oscillatoria-PCC7515 SS ::::::::{{{-{{{{{AAAAA,{{{{{{{,[[[-[[<<<<<_____>>>

bac.Oscillatoria-PCC7515         AGUGCGAGCGAUCGCGAGGAUAGUGCCACAGAAAUAUACCGCCCUCUAGA
#=GR bac.Oscillatoria-PCC7515 SS >><<<<<____>>>>->((---(((((,,,,,,,,,,,<<<<<<<<<<<<

bac.Oscillatoria-PCC7515         UAGAAGAUUUCUCCUGUUUAGUGGGGUAAGGGUGCAAAGGUGCGGUAAGA
#=GR bac.Oscillatoria-PCC7515 SS <<<<<<____>>>>>>>>>>>->>>>>-->>,,,,,,,<<<<<<______

bac.Oscillatoria-PCC7515         GCGCACCAGCAGUGUCGUGAGGCACUGGCUAGGUAAACCCCGGCUGGGAG
#=GR bac.Oscillatoria-PCC7515 SS _>>>>>><<<<<<<<<____>>>>>>>->>,)))--))))]]]]]aaaaa

bac.Oscillatoria-PCC7515         CAAGGUCGGAGGAAUCAUGGUUGGUCUUUUUCCAGUUCCGUCGCACUAUA
#=GR bac.Oscillatoria-PCC7515 SS ,,,<<<-----<<<<<--<<<_>>>>>>>->>>>}}}},,,,<<<<<<<<

bac.Oscillatoria-PCC7515         GGUAAAUCUAUGGUGUUAGGUGUACCGCAAGAGGUGUCUGGUAACAGGCA
#=GR bac.Oscillatoria-PCC7515 SS <<____>>>>>>>>>>,,,,,,,}}},,,,,,<<<<<<<<____>>>>>>

bac.Oscillatoria-PCC7515         UCCCAGAUAGAUAACUGCCCUCUUAACUGGUUUCAGCUAAGGGAACAGAA
#=GR bac.Oscillatoria-PCC7515 SS >>,,,,,,,,,,,,,,,,,<<<<<<<<<<____>>>>>>>>>>,,,,,,,

bac.Oscillatoria-PCC7515         CCCGGCUUA
#=GR bac.Oscillatoria-PCC7515 SS }}}}}}}}:
//
# STOCKHOLM 1.0

#=GS bac.P.acanthamoebae DE converted from brown dataset ct file

bac.P.acanthamoebae         GAGGAAAGUCCGGACUUUAUAGGAGAGGAUGCCAGUGAAAGACUGGGGGC
#=GR bac.P.acanthamoebae SS :::::{{{-{{{{{[[[[---AAAA-[[[[[<<<<<_____>>>>><<<<

bac.P.acanthamoebae         CGCAAGGCUACGGAAAGUGCCACAGAAAACAAACCGCUAACAAGCUAUGC
#=GR bac.P.acanthamoebae SS <____>>>>->((---(((((,,,,,,,,,,,,<<<<<<<<<<<<___>>

bac.P.acanthamoebae         UUGUUAGAUAGGGUGAAAUGCCUGCUUUAGGAGCAUGGCCUUAUCUAGAG
#=GR bac.P.acanthamoebae SS >>>>>>>>-->>,,,,,,,<<<<<<_______>>>>>><<<<<<<<<___

bac.P.acanthamoebae         AAAUUUAGAAAGUGGUAAACCCCAUCCAAAGCAAGACGGAAAUAAAGCGA
#=GR bac.P.acanthamoebae SS _>>>>>>>>-->,)))--))))]]]]]]]]],,,<<<-----<<<<<---

bac.P.acanthamoebae         UACAGUUCUCCGCUGUGCUUUAGAAAAGUCGCUUGAGGGUUUCGGUGACG
#=GR bac.P.acanthamoebae SS <<<<<<_aaaa>>>>>>>>>>>----->>>,,,,,,<<<<<<<<____>>

bac.P.acanthamoebae         GCGCCCCUAGAGGAAUGAUUGCUCGUCUGCUUUGCAGACCGACAGAACCC
#=GR bac.P.acanthamoebae SS >>>>>>,,,,,,,,,,,,,,,,,<<<<<<____>>>>>>,,,,,,,,}}}

bac.P.acanthamoebae         GGCUUA
#=GR bac.P.acanthamoebae SS }}}}}:
//
# STOCKHOLM 1.0

#=GS bac.P.gingivalis DE converted from brown dataset ct file

bac.P.gingivalis         CAGCAGAUCGGUCUGUCGCUCACUCUUUCGAGAGUGGGAGGAACGUCCGG
#=GR bac.P.gingivalis SS {{{{{{{{{{{{{{{{{,<<<<<<<<____>>>>>>>>,,,,BBB,BBBB

bac.P.gingivalis         GCAACGCAGAGCACCAUCCUUCCUAACAGGAAGUUACUCGUGAGGGUAAA
#=GR bac.P.gingivalis SS B[[[[---AAAA-[[[[[<<<<<_____>>>>><<<<<<____>>>>>>(

bac.P.gingivalis         GGAGCGUAGAAGAGAAUGACCGCCAUUUUCCAUGAGUUGUCUGUGCUUCG
#=GR bac.P.gingivalis SS (--(((((,,,,,,,,,,,<<<<<---<<<<<<<--<<<<<<<_______

bac.P.gingivalis         GUACGGACUACGUGGAGGGUAAGGGUGAGAAGGUGGGGUAAGAGCCUACC
#=GR bac.P.gingivalis SS ___>>>>>>>>>>>>>>>>>-->>,,,,,,,<<<<<<_______>>>>>>

bac.P.gingivalis         GGAUGCAGCGGUGACGCUGCAUGCCGUACGUCUGAUGGGUUGUAAGAUCA
#=GR bac.P.gingivalis SS <<<<<<<<<<____>>>>>>>>->>,)))))))]]]]]]]]],,,<<<<-

bac.P.gingivalis         UGUAUACCGGCGCAUGUAGGGUGGCUCGCCCGAUGCCGGGGGGUAGAUCG
#=GR bac.P.gingivalis SS ------<<<<<<------<<<<_aaaa>>>>-->>>>>>------>>>>,

bac.P.gingivalis         CUGGAGCCAUGCGGUGACGCACGGCCAAGAUAAAUGACAGACGCUCUGGC
#=GR bac.P.gingivalis SS ,,,,,<<<<<<<<____>>>>>>>>,,,,,,,,,,}}}}}}}<<<<<<<<

bac.P.gingivalis         UACGUGUGGCCGUGAGUACAGAACCCGGCUUACAGAUCUGCUGCUUUU
#=GR bac.P.gingivalis SS <<____>>>>>>->>>>,,,,,,bbbbbbbb,}-}}}}}}}}}:::::
//
# STOCKHOLM 1.0

#=GS bac.P.hollandica DE converted from brown dataset ct file

bac.P.hollandica         GCGGAGAAGUAGGCGAGGCGGCUGCGGAUUCGGCGGCGAUGCUGACUGAA
#=GR bac.P.hollandica SS ::::{{{{{{{{{-{{{{{{{{{,<<<<<<<<<<<<<___>>>>->>>>>

bac.P.hollandica         UUCGAGGAAAGUCCGGGCUUCCGAAAGACCACACUUGCUGGGUAACGCCC
#=GR bac.P.hollandica SS >>>>,,,,BBB,BBBBB[[[[[---AAAAA-[[[-[[<<<<<_____>>>

bac.P.hollandica         AGUGCGCGUGAGCGUGAGGAUAGUGCCACAGAAAAAUACCGCCCUGGCCC
#=GR bac.P.hollandica SS >><<<<<____>>>>->((---(((((,,,,,,,,,,,<<<<<<<<<<<<

bac.P.hollandica         UUCGGGGUUUCGGUGUGGUGGGUCAGGCUCCUGGAGCCGAACCGCUGUCC
#=GR bac.P.hollandica SS <<<<<<<<<<<<<<<<<<<<<<<<-<<<<<___>>>>>>>>>>>>>>->>

bac.P.hollandica         CUGGAAUCUGUGAGUGAAGGGCUGGGGUAAGGGUGCAAAGGUGCGGUAAG
#=GR bac.P.hollandica SS >>>>>>>>>----->>>>>>>>>>>>>>-->>,,,,,,,<<<<<<_____

bac.P.hollandica         AGCGCACCAGCAGUAUCGAGAGGUGCUGGCUCGGUAAACCCCGGUGGGAC
#=GR bac.P.hollandica SS __>>>>>><<<<<<<<<____>>>>>>>->>,)))--))))]]]]]]]]]

bac.P.hollandica         GCAAGGUCGGAGGAACUAGGGUUGGUCUUUUUCCCGUUCCGUACAGGGUC
#=GR bac.P.hollandica SS ],,,(((,,,,<<<<<--<<<<_aaaaa___>>>>>>>>>,,,<<<<<<<

bac.P.hollandica         AAUCUUCGGGUUGGCGCUGCGGUGUACCGCUAGAGGUGUCUGGUAACAGG
#=GR bac.P.hollandica SS <<<<____>>>>>>>>>>>,,,,,,))),,,,,,<<<<<<<<____>>>>

bac.P.hollandica         CAUUCGAGAUAGAUAGCUGCCCCUAAGUCUGGAGACAGAUGAGGGAACAG
#=GR bac.P.hollandica SS >>>>,,,,,,,,,,}}}}}}}<<<<<<<<<<____>>>>>>>>>>,,,,,

bac.P.hollandica         AACCCGGCUUAUGUCCAACUUCUUCGUUUUC
#=GR bac.P.hollandica SS ,,bbbbbbbb,}-}}}}}}}}}}::::::::
//
# STOCKHOLM 1.0

#=GS bac.P.innocua DE converted from brown dataset ct file

bac.P.innocua         CACAGAGCAGGGUGGUGGGUAACGCCCACCCGGGGUGACCCGCGGGCCAG
#=GR bac.P.innocua SS A:::{{{{,[[[[[<<<<<_____>>>>><<<<<____>>>>->((---(

bac.P.innocua         UGCCACAGAGAACAGACCGCCCCGAUGCGCCGGUUCGCCGACGUGCCGGG
#=GR bac.P.innocua SS ((((,,,,,,,,,,,,<<<<<<<<<<<<<<<<<____>>>>>>>>>>>>>

bac.P.innocua         GUAAGGGUGAAACGGCGGUGUAAGAGACCACCGGCACCGUGAGCGAUCAC
#=GR bac.P.innocua SS >>-->>,,,,,,,<<<<<<_______>>>>>><<<<<<<<<<____>>>>

bac.P.innocua         GGUGGCCAGGUAAACCCCACCCGGAGCAAGACCAGACAGCAGGCGGGUUG
#=GR bac.P.innocua SS >>>>->>,)))--))))]]]]]a,,,,,,<<<<-----<<<<<<<<<<_>

bac.P.innocua         CUCGCCCUUGCCUGCGGGUAGGUCGCUGGAGGCCGUCAGCAAUGACGGUC
#=GR bac.P.innocua SS >>>>>>>-->>>>>>,,,,,}}}}::::::<<<<<<<<____>>>>>>>>

bac.P.innocua         CGAGAUGGAUGACCGUCCCACG
#=GR bac.P.innocua SS ::::::::::::::::::::::
//
# STOCKHOLM 1.0

#=GS bac.P.marinus DE converted from brown dataset ct file

bac.P.marinus         GAAAGCAGGAGAGGUGAUCGCAAUCGAGAUUUAUCGCGUUUCCGCAAUAA
#=GR bac.P.marinus SS {{{{{{{{{-{{{{{{{{{,<<<<<<<<<<<<<<<<<<____>>>>>>>>

bac.P.marinus         ACUCUCGGUUGAGGAAAGUCCGGGCUCCCAGAUGGUCCAACUUGCUGGGU
#=GR bac.P.marinus SS >->>>>>>>>>,,,,BBB,BBBBB[[[[[---AAAAA-[[[-[[<<<<<_

bac.P.marinus         AACUCCCAGUGCGGGUGACCGUGAGGAUAGUGCCACAGAAACACACCGCC
#=GR bac.P.marinus SS ____>>>>><<<<<____>>>>->((---(((((,,,,,,,,,,,<<<<<

bac.P.marinus         GAUGUCUCAUAGAGCACAGGCAAGGGUGCAAAGGUGCGGUAAGAGCGCAC
#=GR bac.P.marinus SS <<<<<-<<___>>>>>>>>>>-->>,,,,,,,<<<<<<_______>>>>>

bac.P.marinus         CAGCAGUAUCGAGAGGUACUGGCUUGGUAAACCCCGGUUGGGUGCAAGGC
#=GR bac.P.marinus SS ><<<<<<<<<____>>>>>>>->>,)))--))))]]]]]]]]]],,,<<<

bac.P.marinus         AAAGGUUUUAGGAUGACCAUUUUGCCUAUUUCCUAUUUAAAGCCGCUCGA
#=GR bac.P.marinus SS ---<<<<<--<<__aaaaa______>>--->>>>>------>>>,,,,,,

bac.P.marinus         GGCUGUUGGAGACAACAGUCCCAGAUAGAUGAUCACCCACUAACCAAUUU
#=GR bac.P.marinus SS <<<<<<<<____>>>>>>>>,,,,,,,,,,}}}}}}}<<<<<<<<<____

bac.P.marinus         UGGAUAGUGAACAGAACCCGGCUUACUUCCUGCUUUC
#=GR bac.P.marinus SS >>>>>>>>>,,,,,,,bbbbbbbb,}-}}}}}}}}}}
//
# STOCKHOLM 1.0

#=GS bac.P.maris DE converted from brown dataset ct file

bac.P.maris         GAGGAAAGUCCGGGCUCCACAGGGCACGGUGGUGGGUAACGCCCACCGUC
#=GR bac.P.maris SS :::::{{{-{{{{{[[[[---AAAA-[[[[[<<<<<_____>>>>><<<<

bac.P.maris         CGCGAGGACAGGGAAAGUGCAACAGAAAGUAAACCGCCGGGCCAGUUCGC
#=GR bac.P.maris SS <____>>>>->((---(((((,,,,,,,,,,,,<<<<<<<<<<<<____>

bac.P.maris         UGGCCAGGUAAGGGUGAAACGGUGCGGUAAGAGCGCACCAGCAGACCGGG
#=GR bac.P.maris SS >>>>>>>>>-->>,,,,,,,<<<<<<_______>>>>>><<<<<<<<<<_

bac.P.maris         UGACCGGUCUGGCUAGGUAAACCCCACCGGGUGCAAGACCAAGCAGGGAG
#=GR bac.P.maris SS ___>>>>>>>>->>,)))--))))]]]]]]]]],,,((((-----(((((

bac.P.maris         CAGUUCUGGUUCGCCAGAACACGGAUCGGCCCGAUCCGUUACGACUUCCG
#=GR bac.P.maris SS ,,<<<<<<<____>>>>>>><<<<<<<_aaaa>>>>>>>,,,,,)))))-

bac.P.maris         GGUCGGUCGCGCGAGGCUGCAGGCAACUGCGGUCCCAGAUAAAUGGCCAC
#=GR bac.P.maris SS ----)))),,,,,,<<<<<<<<____>>>>>>>>,,,,,,,,,,,,,,,,

bac.P.maris         UCUCGACAGAACCCGGCUUA
#=GR bac.P.maris SS ,,,,,,,,,,,}}}}}}}}:
//
# STOCKHOLM 1.0

#=GS bac.P.staleyi DE converted from brown dataset ct file

bac.P.staleyi         GAGGAAAGUCCGGGCUCCACAGGACAGGGUGGUCGAUAACGUCGACCGGU
#=GR bac.P.staleyi SS :::::{{{-{{{{{[[[[---AAAA-[[[[[<<<<<_____>>>>><<<<

bac.P.staleyi         CGUGAGAUCAGGGACAGUGCCACAGAAAACAGACCGCCGCUGCGGGCAUG
#=GR bac.P.staleyi SS <____>>>>->((---(((((,,,,,,,,,,,,<<<<<<<<<<<<<<<<<

bac.P.staleyi         AGCCCCCGUCAAGGUUUGAUUGUCUGCAUGCGGUAAGGGUGAAACGGUGC
#=GR bac.P.staleyi SS <<<<________>>>>>>-->>>>>>>>->>>>>-->>,,,,,,,<<<<<

bac.P.staleyi         GGUAAGAGCGCACCAGCAGUCGAGGCGACUCGGCUGGCUAGGUAAACCCC
#=GR bac.P.staleyi SS <_______>>>>>><<<<<<<<<<____>>>>>>>>->>,)))--))))]

bac.P.staleyi         GCCCGGAGCAAGACCAAGCAGAGAGCAUGUUGUCGGUGUCACAGCCGACA
#=GR bac.P.staleyi SS ]]]]]]]],,,((((-----(((((,,,<<<<<<<<<______>>>>>>>

bac.P.staleyi         GCCGGAAUCGGUUCGGUUUCGUAUGACUCUCGGGUAGGUUGCCGGAGCUA
#=GR bac.P.staleyi SS >><<<<<<<_aaaa>>>>>>>,,,,,)))))-----)))),,,,,,<<<<

bac.P.staleyi         GCGAGCAAUUGCUAGCCUAGAGAAAUGGUCGUCAGACGUUUUCGAUCCGU
#=GR bac.P.staleyi SS <<<<____>>>>>>>>,,,,,,,,,,,,,,,,,<<<<<<<<<<<<____>

bac.P.staleyi         CGAAGAGCCCAACAGAACCCGGCUUA
#=GR bac.P.staleyi SS >>>>>>>>>>>,,,,,,}}}}}}}}:
//
# STOCKHOLM 1.0

#=GS bac.PF101 DE converted from brown dataset ct file

bac.PF101         GAGGAAAGUCCGGGCUCCAUAGGGCAGGGCGCUCGUCGAGACUGGCGGCG
#=GR bac.PF101 SS :::::{{{-{{{{{[[[[---AAAA-[[[[[<<<<<<--<<<<<<<<<__

bac.PF101         GAAGUUCGCCAGUCAAGGCGAGGGAGUUGCUCCGGCGAGAUGCUGGGGCA
#=GR bac.PF101 SS _____>>>>>>>>>-->>>>->><<<<<<<<<<<<<<___>>>>>>>>>>

bac.PF101         ACUUCGGAAAGUGCCACAGAAACCAUACCGCCGUCGGGCUAAGCGGCACU
#=GR bac.PF101 SS >>>->((---(((((,,,,,,,,,,,,<<<<<<<<<<<<<<<<<<<<<<<

bac.PF101         GUGGCUUCCGCUGCCAGCCGCUGCAGUGUUCGCGUUUCCCGGCGGUAAGG
#=GR bac.PF101 SS <<<<<<---<<<___>>>>>>>>>>>>>->>>>>>>>>>>>>>>>>-->>

bac.PF101         GUGAAAUGGUGGGGUAAGAGCCCACCAGCACGACCGCGAGGUCGUGGCUG
#=GR bac.PF101 SS ,,,,,,,<<<<<<_______>>>>>><<<<<<<<<____>>>>>>>->>,

bac.PF101         GGCAAACCCCGCCCGGAGCAAGACCAAAUAGGGGGCGCUAUCAGGUUGCC
#=GR bac.PF101 SS )))--))))]]]]]]]]],,,<<<<-----<<<<<<----<<-<<<_aaa

bac.PF101         CGCCGAUGCCCCCGGGUCGGUCGCUUAGAGAAAUGGUCGCCAGCGUCAGG
#=GR bac.PF101 SS a>>>>>->>>>>>----->>>>,,,,,,,,,,,,,,,,,,,<<<<<<<<<

bac.PF101         GCUAAAACCUGACGCCACAGAACCCGGCUUA
#=GR bac.PF101 SS _______>>>>>>>>>,,,,,,}}}}}}}}:
//
# STOCKHOLM 1.0

#=GS bac.PS1 DE converted from brown dataset ct file

bac.PS1         GAGGAAAGUCCGGGCUCCACGAAACAACGGUGCCGGAUAAUGCCCGGCGG
#=GR bac.PS1 SS :::::{{{-{{{{{[[[[---AAAAA-[[[[[<<<<<_____>>>>><<<

bac.PS1         GGGUGACCCCAGGGAAAGUGCCACACAGAGAGCAGACCGCCCCGGCGCAA
#=GR bac.PS1 SS <<____>>>>->((---(((((,,,,,,,,,,,,,,<<<<<<<<<<____

bac.PS1         GCCAAGGGUAAGGGUGAAAGGGUGCGGCAAGAGCGCACCGCGCGGCUGGU
#=GR bac.PS1 SS >>>>->>>>-->>,,,,,,,<<<<<<_______>>>>>><<<<<<<<<__

bac.PS1         AACAGGCGCGGCACGGCAAACCCCACCGGGAGCAAGACCGAAUAGGGGCG
#=GR bac.PS1 SS __>>>>>>>>->,,)))--))))]]]]]]]]],,,((((------(((((

bac.PS1         GCGUGAGGUUUCGGCCUCAGGGCACGUUUCGGCCCGUCGCCCGGGUUGGU
#=GR bac.PS1 SS ((,<<<<<<____>>>>>><<<<<_aaaaa>>>>>)))))))-----)))

bac.PS1         UGCUUGAGCCGUUCCGCAAGGAUCGGCCUAGAGGAAUGGUCGCCUAUCCC
#=GR bac.PS1 SS ),,,,,,<<<<<<<<____>>>>>>>>,,,,,,,,,,,,,,,,,<<<<<<

bac.PS1         CGCUUGGGGUGGACAGAAUCCGGCUUA
#=GR bac.PS1 SS <____>>>>>>>,,,,,,}}}}}}}}:
//
# STOCKHOLM 1.0

#=GS bac.PS2 DE converted from brown dataset ct file

bac.PS2         GAGGAAAGUGCGGGCUCCACGGAAGCAUGGUGCCGGGUAACGCCCGGCGG
#=GR bac.PS2 SS :::::{{{-{{{{{[[[[----AAAA-[[[[[<<<<<_____>>>>><<<

bac.PS2         GGGCGACCCCAGGGACAGCGCCACAGAGAACAGACCGCCCGCCUACGCGC
#=GR bac.PS2 SS <<____>>>>->((---(((((,,,,,,,,,,,,<<<<<<<<<<<<<<<_

bac.PS2         UAACGCGCUUUAAGCGGGUAAGGGUGAAACGGUGCGGUAAGAGCGCACCG
#=GR bac.PS2 SS ___>>>>->-->>>>>>>>-->>,,,,,,,<<<<<<_______>>>>>><

bac.PS2         CGUUCUCGGCAACGAGAGCGGCACGGCAAGCCCCGCCAGGAGCAAGACCA
#=GR bac.PS2 SS <<<<<<<<____>>>>>>>>->,,)))--))))]]]]]]]]],,,<<<<-

bac.PS2         AAUAGGGACGGCGCUAUGGGCUGCUUCAGGCUCGCCGUCCGGGUAGGUCG
#=GR bac.PS2 SS -----<<<<<<<-----<<<<<_aaaa>>>>>->>>>>>>----->>>>,

bac.PS2         CGCGAGGCGUCCGGCGACGGACGUCCCAGAGGAAUGGUCAUCCAGUCCGC
#=GR bac.PS2 SS ,,,,,<<<<<<<<____>>>>>>>>,,,,,,,,,,,,,,,,,<<<<<<__

bac.PS2         AAGGAUGGACAGAAUCCGGCUUA
#=GR bac.PS2 SS __>>>>>>,,,,,,}}}}}}}}:
//
# STOCKHOLM 1.0

#=GS bac.PS24 DE converted from brown dataset ct file

bac.PS24         GAGGAAAGUCCGGGCUCCACAUAACCACGGUGCCGGGUAACGCCCGGCGG
#=GR bac.PS24 SS :::::{{{-{{{{{[[[[----AAAA-[[[[[<<<<<_____>>>>><<<

bac.PS24         UCGCGCCUCGGGACUGCGCUAUUGCGUGCGAUAGGGGAAGCCAGACAAGC
#=GR bac.PS24 SS <<<<<<<<<<<<<<<<<<<_____________>>>>->>>>>>>>-->>>

bac.PS24         GCGGCAAGGGACAGUGCCACAGAGAGCAGACCGCCUAUGGCCGUCGUCCG
#=GR bac.PS24 SS >>>>>>->((---(((((,,,,,,,,,,,,<<<<<--<<<<<<<<<<<<<

bac.PS24         UUUACGGAUACGUGGCCAGGCAAGGGUGAAAGGGUGCGGCAAGAGCGCAC
#=GR bac.PS24 SS ____>>>>>->>>>>>>>>>>-->>,,,,,,,<<<<<<_______>>>>>

bac.PS24         CGCGCGAUGGGUAACCGGAGCGGCAUGGCAAACCCCACCGGGAGCAAGAC
#=GR bac.PS24 SS ><<<<<<<<<____>>>>>>>>->,,)))--))))]]]]]]]]],,,(((

bac.PS24         CGAAUAGGGACGGCGCGGACUCGCAAGGGUUCAGGGCGUGGUUGUCGCCC
#=GR bac.PS24 SS (------(((((((,,<<<<<<____>>>>>>,<<<<<<_aaaa>>>>>>

bac.PS24         AGUCGUCCGGGUUGGUUGCUAGAGCCGGUCAGCAAUGGCCGGCGUAGAGG
#=GR bac.PS24 SS ,)))))))-----)))),,,,,,<<<<<<<<____>>>>>>>>,,,,,,,

bac.PS24         AAUGGUCGCCCAUCUGCUGAAAGGCAGUGGACAGAACCCGGCUUA
#=GR bac.PS24 SS ,,,,,,,,,,<<<<<<<<____>>>>>>>>,,,,,,}}}}}}}}:
//
# STOCKHOLM 1.0

#=GS bac.PS26 DE converted from brown dataset ct file

bac.PS26         GAGGAAAGUCCGGGCUCCACGGAAACGACGGUGCCGGAUAAUGUCCGGCG
#=GR bac.PS26 SS :::::{{{-{{{{{[[[[-----AAAA-[[[[[<<<<<_____>>>>><<

bac.PS26         AGGGUGACCUUAGGGAAAGUGCCACAGAGAGCAAACCGCCGAUGGUCCUU
#=GR bac.PS26 SS <<<____>>>>->((---(((((,,,,,,,,,,,,<<<<<--<<<<<<<_

bac.PS26         UAAGGGACACAGGCAAGGGUGAAAGGGUGCGGUAAGAGCGCACCGCGCGA
#=GR bac.PS26 SS ___>>>>>->>>>>-->>,,,,,,,<<<<<<_______>>>>>><<<<<<

bac.PS26         CCGGUAACGGAAGCGGCAAGGCAAACCCCACCCGGAGCAAGACCGAAUAG
#=GR bac.PS26 SS <<<____>>>>>>>>->,,)))--))))]]]]]]]]],,,((((------

bac.PS26         GGACUGCGCGCCCGCAAGGGCAGGCCUGUUUCGGGCCGGCAGUCCGGGUU
#=GR bac.PS26 SS (((((((,,<<<<____>>>>,<<<<<_aaaa>>>>>,)))))))-----

bac.PS26         GGUCGCUUGAGCGCGCCCGGCAACGGGCCGCCUAGAGGAAUGGCUGCCGG
#=GR bac.PS26 SS )))),,,,,,<<<-<<<<<____>>>>>>>>,,,,,,,,,,,,,,,,,<<

bac.PS26         UGCGGAUACGGUCGACUUGUGCGAUACCGUCCGCGCCACAGAACCCGGCU
#=GR bac.PS26 SS <<<<<--<<<<<<<_______>>>-->>>>>>>>>>>,,,,,,}}}}}}}

bac.PS26         AA
#=GR bac.PS26 SS }:
//
# STOCKHOLM 1.0

#=GS bac.PS27 DE converted from brown dataset ct file

bac.PS27         GAGGAAAGUCCGGGCUCCACGGAACGCGGUGCCGGGUAACACCCGGCGGG
#=GR bac.PS27 SS :::::{{{-{{{{{[[[[-AAAAAA-[[[[[<<<<<_____>>>>><<<<

bac.PS27         GGCGACCCCAGGGACAGUGCCACAGAGAGCAGACCGCCGAUCGGCGUUUC
#=GR bac.PS27 SS <____>>>>->((---(((((,,,,,,,,,,,,<<<<<--<<<<<<<___

bac.PS27         GACGUCGAGGCAAGGGUGAAAGGGUGCGGCAAGAGCGCACCGCGCGACGG
#=GR bac.PS27 SS _>>>>>>>>>>-->>,,,,,,,<<<<<<_______>>>>>><<<<<<<<<

bac.PS27         GUAACCGAAGCGGCAUGGCAAACCCCACCGGGAGCAAGACCGAAUAGGGG
#=GR bac.PS27 SS ____>>>>>>>>->,,)))--))))]]]]]]]]],,,((((------(((

bac.PS27         CGGCACGAGCCUCGUGCGCAAGCAUGGAGUUCCGGGCAGGAACCGGCCCA
#=GR bac.PS27 SS ((((,,<<<<<<<<<<<____>>>>>>>>>>>,<<<<__aaaaaa>>>>,

bac.PS27         GCCGCCCGGGUUGGUUGCUUGAGGCGUCCGGUGACGGGCGUCCUAGAGGA
#=GR bac.PS27 SS )))))))-----)))),,,,,,<<<<<<<<____>>>>>>>>,,,,,,,,

bac.PS27         AUGAUCGUCGCCGGCUUUCGGGCCGGGACAGAACCCGGCUUA
#=GR bac.PS27 SS ,,,,,,,,,<<<<<<<____>>>>>>>,,,,,,}}}}}}}}:
//
# STOCKHOLM 1.0

#=GS bac.PS31 DE converted from brown dataset ct file

bac.PS31         GAGGAAAGUCCGGGCUCCACGAAACAAGGGUGGCGGGUAACGCCCGCCGG
#=GR bac.PS31 SS :::::{{{-{{{{{[[[[--AAAAAA-[[[[[<<<<<_____>>>>><<<

bac.PS31         CGUUCCUUCGGGGGCGCAAGGGAAAGUGCCACAGAGAGUAUACCGCCGAU
#=GR bac.PS31 SS <<<<<<____>>>>>>>>->((---(((((,,,,,,,,,,,,<<<<<--<

bac.PS31         GAUCCCGGACUUGAUCCGGGAACAGGCAAGGGUGAAAGGGUGCGGUAAGG
#=GR bac.PS31 SS <<<<<<<<<_____>>>>>>>>>>>>>-->>,,,,,,,<<<<<<______

bac.PS31         GCGCACCGGGGGGCUGGCAACAGCCACCGCAUGGCAAACCCCACCCGGAG
#=GR bac.PS31 SS _>>>>>><<<<<<<<<____>>>>>>>>->,,)))--))))]]]]]]]]]

bac.PS31         CAAGGCCGAAUAGGGGCCGCGUGCCCAUCAGCAAUGGUGGGUAGGGGAGU
#=GR bac.PS31 SS ,,,((((------(((((((,<<<<<<<<<____>>>>>>>>><<<<_aa

bac.PS31         UUCGCCCCGAGCGGCCCGGGUUGGCUGCUAAAGCGCCGGAGCAAUCCGGC
#=GR bac.PS31 SS aaaa>>>>,,)))))))-----)))),,,,,,<<<<<<<<____>>>>>>

bac.PS31         GACCAGAUGAAUGGCUGCCACCGCAGGCCCGUCCCGCAAGGGAUACCGCC
#=GR bac.PS31 SS >>,,,,,,,,,,,,,,,,,<<<<<<<<<<<<<<<<____>>>>>>->>->

bac.PS31         UGAGGAGACAGAACCCGGCUUA
#=GR bac.PS31 SS >>>>>>>,,,,,,}}}}}}}}:
//
# STOCKHOLM 1.0

#=GS bac.PS33 DE converted from brown dataset ct file

bac.PS33         GAGGAAAGUCCGGGCACCACAGGGCAGGAUGCGGCUAACGGCCGGCGCCG
#=GR bac.PS33 SS :::::{{{-{{{{{[[[[---AAAA-[[[[[<<<<_____>>>><<<<<_

bac.PS33         UGAGGCGACGGAAAGUGCAACAGAAAGAUACCGCCGAUGGCCCGCGAGGG
#=GR bac.PS33 SS ___>>>>->((---(((((,,,,,,,,,,,<<<<<--<<<<<<____>>>

bac.PS33         CUCAGGCAAGGGUGAAAUGGUACGGUAAGAGCGCACCGCUCCAGCGGCAA
#=GR bac.PS33 SS >->>>>>-->>,,,,,,,<<<<<<_______>>>>>><<<<<<<<<____

bac.PS33         CGUCUGGAGUCGGCAAACCCCAUCCGGUGCAAGACCAAAUAGGGGAGCGU
#=GR bac.PS33 SS >>>->>>>>>,)))--))))]]]]]]]]],,,<<<<------<<<<<<--

bac.PS33         UGGCGUGGCCCGCGUCGCUCCCGGGAUGGUUGCUAGAGGCUGCGGGCAAC
#=GR bac.PS33 SS -<<<<<_aaaa>>>>>>>>>>>----->>>>,,,,,,<<<<<<<<____>

bac.PS33         CGCGGUCCCAGAGGAAUGGCUGUCACGGCGUGAAAGCGCCGACAGAACCC
#=GR bac.PS33 SS >>>>>>>,,,,,,,,,,,,,,,,,,<<<<<<____>>>>>>,,,,,,}}}

bac.PS33         GGCUUA
#=GR bac.PS33 SS }}}}}:
//
# STOCKHOLM 1.0

#=GS bac.PS6 DE converted from brown dataset ct file

bac.PS6         GAGGAAAGUCCGGGCUCCACGGAACGCGGUGCCGGGUAACGCCCGGCGGG
#=GR bac.PS6 SS :::::{{{-{{{{{[[[[--AAAAA-[[[[[<<<<<_____>>>>><<<<

bac.PS6         GGCGACCCCAGGGAAAGUGCCACAGAGAGCAGACCGCCGAUGGCUCCGAA
#=GR bac.PS6 SS <____>>>>->((---(((((,,,,,,,,,,,,<<<<<--<<<<<<<___

bac.PS6         AGGACCACAGGCAAGGGUGAAAGGGUGCGGCAAGAGCGCACCGCGCAGCG
#=GR bac.PS6 SS _>>>>->>>>>>-->>,,,,,,,<<<<<<_______>>>>>><<<<<<<<

bac.PS6         GGCAACCGAAGCGGCACGGCAAACCCCACCGGGAGCAAGACCGAAUAGGC
#=GR bac.PS6 SS <____>>>>>>>>->,,)))--))))]]]]]]]]],,,((((------((

bac.PS6         ACGCGAUGGGCUUAGGCCCGGGGCAGGAACCGGCCCUUUUCGCGUGCGGG
#=GR bac.PS6 SS ((((((,<<<<____>>>><<<<<<_aaaaa>>>>>>,,))))))))---

bac.PS6         UUGGUUGGUUGAGGCCGUCGGCAACGCCGGUGGUAGAGGAAUGAUCGUCA
#=GR bac.PS6 SS --)))),,,,,,<<<<<<<<____>>>>>>>>,,,,,,,,,,,,,,,,,<

bac.PS6         CUGUCCUUCGGGGCAGAACAGAACCCGGCUUA
#=GR bac.PS6 SS <<<<<<____>>>>>>>,,,,,,}}}}}}}}:
//
# STOCKHOLM 1.0

#=GS bac.PS8 DE converted from brown dataset ct file

bac.PS8         GAGGAAAGUCCGGGCAACACAGAGCAGGAUACUUCUUAACGAGAAGCAGU
#=GR bac.PS8 SS :::::{{{-{{{{{[[[[---AAAA-[[[[[<<<<<_____>>>>><<<<

bac.PS8         UCGCGAGGGCUGAGUAGUGUAACAGAAAAUAACCGCCACACUUCGGUUUG
#=GR bac.PS8 SS <<____>>>>>>((--(((((,,,,,,,,,,,<<<<<<<<<____>>>>>

bac.PS8         GUAAGGGUGAAAAGGUGGGGUAAGAGCCUACCGUAGCGGCCGUAAUUCCG
#=GR bac.PS8 SS >>-->>,,,,,,,<<<<<<_______>>>>>><<<<<<<<<____>>>>>

bac.PS8         CUAGCCGUACGCCUUAUGGGUUGUAAGAUCAUGUACACCGACGCAUGUAG
#=GR bac.PS8 SS >>>->,,)))))))]]]]]]]]],,,<<<<-------<<<<<<----<<<

bac.PS8         AGUGACUCGCUCGAUGUCGGGGGGUAGAUCGCUAGAGUUGCGUAGUGAUA
#=GR bac.PS8 SS <<<_aaaa>>>>>>>>>>>>------>>>>,,,,,,<<<<<<<<____>>

bac.PS8         CGUAAUCGAGAUAAAUGGCAGACGUUGUGCUUGCACAAUACAGAAUCCGG
#=GR bac.PS8 SS >>>>>>,,,,,,,,,,,,,,,,,<<<<<<____>>>>>>,,,,,,}}}}}

bac.PS8         CUUA
#=GR bac.PS8 SS }}}:
//
# STOCKHOLM 1.0

#=GS bac.Prochlorococcus-NATL1 DE converted from brown dataset ct file

bac.Prochlorococcus-NATL1         UUGAGGAAAGUCCGGGCUCCUAUUUGGCCAGGCUUGCUGGGUAAUUCCCA
#=GR bac.Prochlorococcus-NATL1 SS :::::::{{{-{{{{{[[[[[---AAAAA-[[[-[[<<<<<_____>>>>

bac.Prochlorococcus-NATL1         GUGCGGGUGACCGUGAGGAUAGUGCCACAGAAACACACCGCCUAAUGCUU
#=GR bac.Prochlorococcus-NATL1 SS ><<<<<____>>>>->((---(((((,,,,,,,,,,,<<<<<--<<<<<<

bac.Prochlorococcus-NATL1         AAUGGGGAAAUCCCAACAAGCGCGGCAAGGGUGCAAAGGUGCGGUAAGAG
#=GR bac.Prochlorococcus-NATL1 SS <<<<<<<___>>>>>>>>>>>>>>>>-->>,,,,,,,<<<<<<_______

bac.Prochlorococcus-NATL1         CGCACCAGCAGCAUCGAGAGGUGCUGGCUAGGUAAACCCCGGCCAGGAGC
#=GR bac.Prochlorococcus-NATL1 SS >>>>>><<<<<<<<<____>>>>>>>->>,)))--))))]]]]]]]]]],

bac.Prochlorococcus-NATL1         AAGGCGAGGGGCACUGGAUGGCCAUAGACCUUGUCCCUGUAGAGAGCCGC
#=GR bac.Prochlorococcus-NATL1 SS ,,<<<--<<<<<<--<<<_aaaaa___>>>->>>>>>-------->>>,,

bac.Prochlorococcus-NATL1         UUGAGGCUAGCGGUAACGUUAGUCCCAGAUAGAUGAUUGCCCAUUCCCUU
#=GR bac.Prochlorococcus-NATL1 SS ,,,,<<<<<<<<____>>>>>>>>,,,,,,,,,,,,,,,,,<<<<<<<<<

bac.Prochlorococcus-NATL1         UCUAAAGAAAGAGGAAAGAACAGAACCCGGCUU
#=GR bac.Prochlorococcus-NATL1 SS -<_____>>>>>>->>>>,,,,,,,}}}}}}}}
//
# STOCKHOLM 1.0

#=GS bac.Prochlorococcus-TAK9803-2 DE converted from brown dataset ct file

bac.Prochlorococcus-TAK9803-2         CUGAGGAAAGUCCGGGCUCCCAUAUGGUCAGGCUUGCUGGGUAAUUCCCA
#=GR bac.Prochlorococcus-TAK9803-2 SS :::::::{{{-{{{{{[[[[[---AAAAA-[[[-[[<<<<<_____>>>>

bac.Prochlorococcus-TAK9803-2         GUGCGGGCAACCGUGAGGAUAGUGCCACAGAAACAUACCGCCUAAUACUU
#=GR bac.Prochlorococcus-TAK9803-2 SS ><<<<<____>>>>->((---(((((,,,,,,,,,,,<<<<<--<<<<__

bac.Prochlorococcus-TAK9803-2         UAUGUAUGGCAAGGGUGCAAGGGUGUGGUAAGAGCGCACCAGCAACAUUG
#=GR bac.Prochlorococcus-TAK9803-2 SS ___>>>>>>>-->>,,,,,,,<<<<<<_______>>>>>><<<<<<<<<_

bac.Prochlorococcus-TAK9803-2         AGAAGUGUUGGCUAGGUAAACCCCGGCUGGGAGCAAGGCUUAGUAGAUUU
#=GR bac.Prochlorococcus-TAK9803-2 SS ___>>>>>>>->>,)))--))))]]]]]]]]]],,,<<<--<<<<<<-<<

bac.Prochlorococcus-TAK9803-2         AUGACCAUUGCACAAUCUGCUUUUAAGCGCCGCUUGAGACUGUGAAGUAA
#=GR bac.Prochlorococcus-TAK9803-2 SS <_aaaaa___>>>-->>>>>>------->>>,,,,,,<<<<<-<<<____

bac.Prochlorococcus-TAK9803-2         UUCCAGUUCUAGAUAGAUGAUUGCCCAUCUUAUUAAAGAUGAACAGAACC
#=GR bac.Prochlorococcus-TAK9803-2 SS >>>>>>>>,,,,,,,,,,,,,,,,,<<<<<<____>>>>>>,,,,,,,}}

bac.Prochlorococcus-TAK9803-2         CGGCUUAC
#=GR bac.Prochlorococcus-TAK9803-2 SS }}}}}}::
//
# STOCKHOLM 1.0

#=GS bac.Pseudoanabaena-PCC6903 DE converted from brown dataset ct file

bac.Pseudoanabaena-PCC6903         GAAAGAGUAAGCGAGCAGUUGCGAAAUUAGUCUUAAAGUAUAAUGAAAAU
#=GR bac.Pseudoanabaena-PCC6903 SS ::{{{{{{{{{{{{{{{{{{,<<<<<<<<<<<<<<<<<<<-<<<____>>

bac.Pseudoanabaena-PCC6903         UUGCUUUAAGUACGGAUUUUGAGGAAAGUCCGGGCUUCCAAGAAGAUCAG
#=GR bac.Pseudoanabaena-PCC6903 SS >>>>>>>>>>->>>>>>>>>>,,,,BBB,BBBBBAAAAA,,{{{{{{{,[

bac.Pseudoanabaena-PCC6903         GCUGCUGGAUAACGCCCAGUGCGAGCAAUCGUGAGGAUAGUGCCACAGAA
#=GR bac.Pseudoanabaena-PCC6903 SS [[[[<<<<<_____>>>>><<<<<____>>>>->((---(((((,,,,,,

bac.Pseudoanabaena-PCC6903         AGAUACCGCCUAACUUCGGUUAGGUAAGGGUGCAAAGGUGUGUUAAGAGC
#=GR bac.Pseudoanabaena-PCC6903 SS ,,,,,<<<<<<<<<____>>>>>>>-->>,,,,,,,<<<<<<_______>

bac.Pseudoanabaena-PCC6903         GCACCAGCAGGGUCGUGAGGCUCUGGCUCGGUAAACCCCAGUCGGAAGCA
#=GR bac.Pseudoanabaena-PCC6903 SS >>>>><<<<<<<<<____>>>>>>>->>,)))--))))]]]]]aaaaa,,

bac.Pseudoanabaena-PCC6903         AGGCGAGAGGAAAUAAGCGUUGCGAUCUUCAAUAGACCUUAUUUCCGUGA
#=GR bac.Pseudoanabaena-PCC6903 SS ,<<<----<<<<<<<<--<<<<_>>>>>>>--->>>>->>>>}}}},,,<

bac.Pseudoanabaena-PCC6903         CUUAACUGCGUUUAGUGCGCGAAAGCGUGGCAAGCGUAGUUAAGUGUGUG
#=GR bac.Pseudoanabaena-PCC6903 SS <<<<<<<<<<<<<--<<<<<____>>>>>-->>>>>>>>>>>>>>,,,,}

bac.Pseudoanabaena-PCC6903         CCGCAAGAGGUAUUUGGUAACAAAUAUCCCAGAUAGAUAACCGCUAGGGC
#=GR bac.Pseudoanabaena-PCC6903 SS }},,,,,,<<<<<<<<____>>>>>>>>,,,,,,,,,,}}}}}}}<<<<-

bac.Pseudoanabaena-PCC6903         AGUUGUUAUCAACUCCCAAAACAGAACCCGGCUUAUGUCUUACUCUUUCU
#=GR bac.Pseudoanabaena-PCC6903 SS <<<<<____>>>>>>>>>,,,,,,,,bbbbbbbb,}}-}}}}}}}}}:::
//
# STOCKHOLM 1.0

#=GS bac.R.capsulatus DE converted from brown dataset ct file

bac.R.capsulatus         GCGGAAGACCGGAUGACCGCGGCGGCCCAUAGCUCCGUUUUUCGGAUAGC
#=GR bac.R.capsulatus SS {{{{{{{{{{{{{{{{{{,<<<<<<<<<<<<<<<<<<_____>>>>>>>>

bac.R.capsulatus         UGGGCCUCCGAGGAAAGUCCGGACUCCAUGAAGCAACGGUGCCGGGUAAC
#=GR bac.R.capsulatus SS >>>>>>>>>>,,,,BBB,BBBBB[[[[--AAAAAA-[[[[[<<<<<____

bac.R.capsulatus         GCCCGGCGGGGGCAACCCCAGGGAAAGCGCCACAGAGAACAGACCGCCCC
#=GR bac.R.capsulatus SS _>>>>><<<<<____>>>>->((---(((((,,,,,,,,,,,,<<<<<<<

bac.R.capsulatus         GCUUGCGGGGUGAGGGUGAAACGGUGGGGUAAGAGCCCACCGCGGGACUG
#=GR bac.R.capsulatus SS <____>>>>>>-->>,,,,,,,<<<<<<_______>>>>>><<<<<<<<<

bac.R.capsulatus         GCAACAGGACCGGCACGGCAAGCCCCACCGGGAGCAACGCCGAAUAGGGA
#=GR bac.R.capsulatus SS ____>>>>>>>>->,,)))--))))]]]]]]]]],,,((((------(((

bac.R.capsulatus         UGCCGCGCCGCAACCGGAAACGGGGGACGGCAGGGGAGCUUCGCCCCGAG
#=GR bac.R.capsulatus SS ((((,,<<<<<<<<<<____>>>>>->>>>>,<<<<_aaaaaa>>>>,,)

bac.R.capsulatus         GUGUCCGGGUUGGCGGCUUGAGGCUGCGGGUGACCGCAGACCCAGAGGAA
#=GR bac.R.capsulatus SS ))))))-----)))),,,,,,<<<<<<<<____>>>>>>>>,,,,,,,,,

bac.R.capsulatus         UGGUCAUCCAGGGGGCAACCCCGGACAAAAUCCGGCUUACAGGUCUUCCG
#=GR bac.R.capsulatus SS ,}}}}}}}<<<<<<____>>>>>>,,,,,,bbbbbbbb,}-}}}}}}}}}

bac.R.capsulatus         CGCGC
#=GR bac.R.capsulatus SS }::::
//
# STOCKHOLM 1.0

#=GS bac.R.palustris DE converted from brown dataset ct file

bac.R.palustris         UCAGUCGGCCGGACGGCCGCUCCGGCAAGUGCCGAAAGGCCGCCGGGGAG
#=GR bac.R.palustris SS {{{{{{{{{{{{{{{{{{,<<<<<<<--<-<<<____>>>>>>>>>>>,,

bac.R.palustris         GAAAGUCCGGGCUCCAUCGACAUACGGUGCCGGAUAACGUCCGGCGGGGG
#=GR bac.R.palustris SS ,,BBB,BBBBB{{{{-AAAAAAA-{{{{{<<<<<_____>>>>><<<<<_

bac.R.palustris         CGACCCCAGGGAAAGUGCCACAGAGAACGAACCGCCCGCCUUCGCAGCUU
#=GR bac.R.palustris SS ___>>>>->[[---[[[[[,,,,,,,,,,,,((((((((((((<<<<<__

bac.R.palustris         CGCUGCUUCGGCGCGGCAAGCCCUCGGGCUCGCUGCGCCAUAACCCGCAA
#=GR bac.R.palustris SS _>>>>><<<<<<<<<<<<<<<<____>>>>>>>>>>>>>>>><<<<____

bac.R.palustris         GGGUGAAGGCGAGUAAGGGUGAAAAGGUGCGGUAAGAGCGCACCGCGUCG
#=GR bac.R.palustris SS >>>>))))))))))--)),,,,,,,<<<<<<_______>>>>>><<<<<<

bac.R.palustris         CCGGCAACGGGGACGGCAUGGUAAACCCCACCGGGAGCAAAACCGAAUAG
#=GR bac.R.palustris SS <<<____>>>>>>>>->,,]]]--]]]]}}}}}}}}},,,((((------

bac.R.palustris         GGACGGCAUCGCGGAUAGUUCGCUGCUCGCAGCGAUAACUCCGCAGGGCG
#=GR bac.R.palustris SS (((((((,,,<<<<<--<<<<<<<<____>>>>>-->>>>>>>>,<<<<_

bac.R.palustris         AUGUCAGGCUCGCCGUCCGGGUAGGUUGCUCGAGGCGCUGUGCAAACAGU
#=GR bac.R.palustris SS aaaaaaa>>>>)))))))-----)))),,,,,,<<<<<<<<____>>>>>

bac.R.palustris         GUCCCAGAGGAAUGGCCGUCGCGCAUCGCCUCCGCAAGGAAGCGGUGCCC
#=GR bac.R.palustris SS >>>,,,,,,,,,,}}}}}}}<<<<<<<<<<<<<____>>>>>>>>>>>--

bac.R.palustris         UCACAGAACCCGGCUUACAGGCCGGCUGA
#=GR bac.R.palustris SS >>,,,,,,bbbbbbbb,}-}}}}}}}}}}
//
# STOCKHOLM 1.0

#=GS bac.R.prowazekii DE converted from brown dataset ct file

bac.R.prowazekii         CUAAAUGGUCGUGCAGUUGCGUGAUGAUAAUCACGAGGAAAGUCCGGACU
#=GR bac.R.prowazekii SS {{{{{{{{{{{{{{{{{{,<<<<<<____>>>>>>,,,,BBB,BBBBB[[

bac.R.prowazekii         CUAUAGAGGUAUGGUGCCGGUUAACAUCCGGCAGAGUAUUAUUACUUUAG
#=GR bac.R.prowazekii SS [[-AAAAAAA-[[[[[<<<<<_____>>>>><<<<<<<____>>>>>>->

bac.R.prowazekii         GGCUAGUACCACAGAAAAUAUACCGCCGAGUAUUUCGGUAAGGGUGAAAA
#=GR bac.R.prowazekii SS ((---(((((,,,,,,,,,,,,<<<<<<<<___>>>>>>-->>,,,,,,,

bac.R.prowazekii         GGUGUGGUAAGAGCACACCGGUAAGUUGGCAACAAGUUACGCAUGGUUAA
#=GR bac.R.prowazekii SS <<<<<<_______>>>>>><<<<<<<<<____>>>>>>>>->,,)))--)

bac.R.prowazekii         CCCCACCAAGAGCAAGAUCAAAUAGGCAUUACAGAAUUUAAAUAUUUAUU
#=GR bac.R.prowazekii SS )))]]]]]]]]],,,((((------((((((((<<<<<<<<<<____>>>

bac.R.prowazekii         UAAGUUCCUGGGUUACCUCUAAUCGGAUUGUAAUGCGGGUAGAUCGCUUG
#=GR bac.R.prowazekii SS >>>>>>><<<<<_aaaaaaa_>>>>>,,))))))))-----)))),,,,,

bac.R.prowazekii         AGGUAAACGGUAACGUUUAUCCUAGAUAAAUAACUGCAAUGAAUUAAUAU
#=GR bac.R.prowazekii SS ,<<<<<<<<____>>>>>>>>,,,,,,,,,,}}}}}}}<<<<<<____>>

bac.R.prowazekii         UCAUACAGAAUCCGGCUUAUAGACCAGAUGAGCAG
#=GR bac.R.prowazekii SS >>>>,,,,,,bbbbbbbb,}-}}}}}}}}}}::::
//
# STOCKHOLM 1.0

#=GS bac.R.rubrum DE converted from brown dataset ct file

bac.R.rubrum         CCAGUCGGCCGGAUGGCCGCUCUCCGUCAUCGUCCCCGGGCCACCCCCGA
#=GR bac.R.rubrum SS {{{{{{{{{{{{{{{{{{,<<<<<<<--<<<<<<<<<<<<_____>>>>>

bac.R.rubrum         UGGACCGUCGGGGGGAGGAAAGUCCGGGCUCCACGGGAACACGGUGCCGG
#=GR bac.R.rubrum SS ->>>>>>>>>>>>>>,,,,BBB,BBBBB[[[[----AAAA-[[[[[<<<<

bac.R.rubrum         GUAACGCCCGGCGGGGGCGACCCUAGGGAAAGUGCCACAGAGAGCAAACC
#=GR bac.R.rubrum SS <_____>>>>><<<<<____>>>>->((---(((((,,,,,,,,,,,,<<

bac.R.rubrum         GCCGGCCUAUACGGCCGGUAAGGGUGAAAGGGUGCGGUAAGAGCGCACCG
#=GR bac.R.rubrum SS <<<<<<<_____>>>>>>>-->>,,,,,,,<<<<<<_______>>>>>><

bac.R.rubrum         CCUGCCCGGCAACGGGGAGGGCAUGGUAAACCCCACCGGGAGCAAGAUCG
#=GR bac.R.rubrum SS <<<<<<<<____>>>>>>>>->,,)))--))))]]]]]]]]],,,((((-

bac.R.rubrum         AAUAGGGACGGCACGCCCCGGUUUUCCGGGGCAAGCGGCGUUUCCGCGCC
#=GR bac.R.rubrum SS -----(((((((,,<<<<<<<____>>>>>>>,,<<<<_aaaa>>>>,,,

bac.R.rubrum         GCCGUCCGGGUAGUAUCGCGCGAGGCGUCCGGUAACGGGCGUCCCAGAUG
#=GR bac.R.rubrum SS )))))))-----)-))),,,,,,<<<<<<<<____>>>>>>>>,,,,,,,

bac.R.rubrum         AAUGGCCAUCCCCGUCGUCGCGUCCCUUGCGGGAUACGGCCGGCGUGGAC
#=GR bac.R.rubrum SS ,,,}}}}}}}<<<<<<<<<<<<<<<<____>>>>>>>>>->>>>>->>,,

bac.R.rubrum         AGAACCCGGCUUACAGGCCGUCUGGCGGU
#=GR bac.R.rubrum SS ,,,,bbbbbbbb,}-}}}}}}}}}}::::
//
# STOCKHOLM 1.0

#=GS bac.Rr327 DE converted from brown dataset ct file

bac.Rr327         GAGGAAAGUCCGGGCUCCACAGGGCAGGGUGCCAGCUAACGGCUGGGCGG
#=GR bac.Rr327 SS :::::{{{-{{{{{[[[[---AAAA-[[[[[<<<<<_____>>>>><<<<

bac.Rr327         GGUAACCCGACGGAAUAGUGCAACAGAGAGCAGACCGCCGCUUCGCUGCU
#=GR bac.Rr327 SS <____>>>>->((----(((((,,,,,,,,,,,,<<<<<<<<-<<<<<__

bac.Rr327         CCGGCAGCGGGCGGUAAGGGUGAAACGGUGGGGUAAGAGCCCACCAGUGC
#=GR bac.Rr327 SS ___>>>>>->>>>>>-->>,,,,,,,<<<<<<_______>>>>>><<<<<

bac.Rr327         CCCUGGAGACAGGGGGAGCUAGGUAAACCCCACCCGGUGCAAGGCCUACG
#=GR bac.Rr327 SS <<<<<____>>>>>>>>->>,)))--))))]]]]]]]]],,,((((,,<<

bac.Rr327         UGAGGGCAUGCCCUCGCGCACCCCAGGGAGAGCUUGCCCGGCUCGCUUAC
#=GR bac.Rr327 SS <<<<<<____>>>>>>>>,,,<<<<<<--<<<<<_aaaa>>>>>----->

bac.Rr327         CUGGAGGGAUUGGCCGCUCGAGGUCGCUGGCGACAGCGAUCCCAGAUAGA
#=GR bac.Rr327 SS >>>>>,,,,,,)))),,,,,,<<<<<<<<____>>>>>>>>,,,,,,,,,

bac.Rr327         UGACCGUGGAAACAGAAUCCGGCUUA
#=GR bac.Rr327 SS ,,,,,,,,,,,,,,,,,}}}}}}}}:
//
# STOCKHOLM 1.0

#=GS bac.Rr368 DE converted from brown dataset ct file

bac.Rr368         GAGGAAAGUCCGGGCACCGCAGGGCAGGAUGCCAGCUAACGGCUGGUCGG
#=GR bac.Rr368 SS :::::{{{-{{{{{[[[[---AAAA-[[[[[<<<<<_____>>>>><<<<

bac.Rr368         CGAGUCGAGCACCCGCACGCGCGCCUUGGCGUGUAGGAAGCGGCGAAGCC
#=GR bac.Rr368 SS <---<<<-----<<<<-<<<<<<<____>>>>>>>---->>>>>>>->>>

bac.Rr368         GAAGGAAAGUGCCACAGAAACCAGACCGCCAUUCCCGGACAGCCCCGGCG
#=GR bac.Rr368 SS >->((---(((((,,,,,,,,,,,,<<<<<<<<<<<<------<<<<___

bac.Rr368         CGGGCGGGAGUGGUCAGGGUGAAACGGUGCGGUAAGAGCGCACCAGGCUC
#=GR bac.Rr368 SS >>>>>>>>>>>>>>-->>,,,,,,,<<<<<<_______>>>>>><<<<<<

bac.Rr368         CCCGGAGACGGCGAGCGCUGGUAAACCCCAUCCGGUGCAAGACCCGACAG
#=GR bac.Rr368 SS <<<<____>>>>>>>>->>)))--))))]]]]]]]]],,,<<<<------

bac.Rr368         UGCGGUAUGGAACGGCCCGUUCCUUUGACCGCCAGGAUGGUCGCUAGAGG
#=GR bac.Rr368 SS -<<<<<--<<<<<_aaaa>>>>>---->>>>>------>>>>,,,,,,<<

bac.Rr368         CGCGCGGCGACGUGCGUCCCAGAGAGAUGACCGUGACCCCACGCGAGUGG
#=GR bac.Rr368 SS <<<<<<____>>>>>>>>,,,,,,,,,,,,,,,,,<<<<<<<____>>>>

bac.Rr368         GCCACAGAAUCCGGCUUA
#=GR bac.Rr368 SS >>>,,,,,}}}}}}}}::
//
# STOCKHOLM 1.0

#=GS bac.S.azurea-K161T DE converted from brown dataset ct file

bac.S.azurea-K161T         GAGGAAAGUCCGGGCUCCACAGGGCAGGGUGGUUGCUAACAGCAACCCGG
#=GR bac.S.azurea-K161T SS :::::{{{-{{{{{[[[[---AAAA-[[[[[<<<<<_____>>>>><<<<

bac.S.azurea-K161T         GGUGACCCGCGGGACAGUGCCACAGAGAACAGACCGCCCGGCCGUCUCGG
#=GR bac.S.azurea-K161T SS <____>>>>->((---(((((,,,,,,,,,,,,<<<<<<<<<<_____>>

bac.S.azurea-K161T         CCGGGUAAGGGUGAAACGGUGGUGUAAGAGACCACCAGCGCCUCGGGUGA
#=GR bac.S.azurea-K161T SS >>>>>>-->>,,,,,,,<<<<<<_______>>>>>><<<<<<<<<<____

bac.S.azurea-K161T         CCGGGGCGGCUCGGUAAACCCCACCCGGAGCAAGGCCAAGAGGGAGCCGC
#=GR bac.S.azurea-K161T SS >>>>>>>>->>,)))--))))]]]]]]]]],,,((((,,,,<<<<<<<__

bac.S.azurea-K161T         GAGGCUCCUGCGCAGGCGUUCGAGGGCGGCCCGUCCGAUGCCUGCGGGUA
#=GR bac.S.azurea-K161T SS __>>>>>>>,,<<<<<<<---<<<<<<_aaaa>>>>>>>>>>>>>,,,,,

bac.S.azurea-K161T         GGCCGCUGGAGCCUGUCGGCGACGGCAGGCCAAGAUGGAUGGUCGCCCAG
#=GR bac.S.azurea-K161T SS )))),,,,,,<<<<<<<<____>>>>>>>>,,,,,,,,,,,,,,,,,<<<

bac.S.azurea-K161T         CGUCCGCCGCGAGGCGGGCGUGGACAGAACCCGGCGUAG
#=GR bac.S.azurea-K161T SS <<<<<<<<____>>>>>>>>>>>,,,,,,}}}}}}}}::
//
# STOCKHOLM 1.0

#=GS bac.S.bikiniensis DE converted from brown dataset ct file

bac.S.bikiniensis         CGAGCCGGGCGGGCGGCCGCGUGGGGGUCUUCGGACCUCCCCGAGGAACG
#=GR bac.S.bikiniensis SS {{{{{{{{{{{{{{{{{{,<<<<<<<<<<____>>>>>>>>>>,,,,BBB

bac.S.bikiniensis         UCCGGGCUCCACAGAGCAGGGUGGUGGCUAACGGCCACCCGGGGUGACCC
#=GR bac.S.bikiniensis SS ,BBBBB[[[[---AAAA-[[[[[<<<<<_____>>>>><<<<<____>>>

bac.S.bikiniensis         GCGGGACAGUGCCACAGAAAACAGACCGCCGGGGACCUCGGUCCUCGGUA
#=GR bac.S.bikiniensis SS >->((---(((((,,,,,,,,,,,,<<<<<<<<<<<____>>>>>>>>>-

bac.S.bikiniensis         AGGGUGAAACGGUGGUGUAAGAGACCACCAGCGCCUGAGGCGACUCAGGC
#=GR bac.S.bikiniensis SS ->>,,,,,,,<<<<<<_______>>>>>><<<<<<<<<<____>>>>>>>

bac.S.bikiniensis         GGCUAGGUAAACCCCACUCGGAGCAAGGUCAAGAGGGGACACCCCGGUGU
#=GR bac.S.bikiniensis SS >->>,)))--))))]]]]]]]]],,,((((,,,,<<<<<<<<____>>>>

bac.S.bikiniensis         CCCUGCGCGGAUGUUCGAGGGCUGCUCGCCCGAGUCCGCGGGUAGACCGC
#=GR bac.S.bikiniensis SS >>>>,,<<<<<<----<<<<<<_aaaa>>>>>>>>>>>>,,,,,)))),,

bac.S.bikiniensis         ACGAGGCCGGCGGCAACGCCGGCCCUAGAUGGAUGGCCGUCGCCCCGACG
#=GR bac.S.bikiniensis SS ,,,,<<<<<<<<____>>>>>>>>,,,,,,,,,,}}}}}}},<<<<<-<<

bac.S.bikiniensis         ACCGCGAGGUCCCGGGGACAGAACCCGGCGUACAGCCCGACUCGUCUG
#=GR bac.S.bikiniensis SS <<<____>>>>>>>>>>,,,,,,bbbbbbbb,}-}}}}}}}}}}::::
//
# STOCKHOLM 1.0

#=GS bac.S.polymorpha DE converted from brown dataset ct file

bac.S.polymorpha         CACGGAAACCACGGUGCCGGAUAACGUCCGGCGGCUUCGGGAAACCGGAG
#=GR bac.S.polymorpha SS A:{{{{{-{{,[[[[[<<<<<_____>>>>><<<<<<<<<____>>>>>>

bac.S.polymorpha         UCAGGGAAAGUGCCACAGAGAGCAGACCGCCAAAGGCUUCGGCCCGGCGA
#=GR bac.S.polymorpha SS >>->((---(((((,,,,,,,,,,,,<<<<<______________>>>>-

bac.S.polymorpha         AAGGUGAAAGGGUGCGGUAAGAGCGCACCGCGCGGACGGCAACGGACGCG
#=GR bac.S.polymorpha SS -->,,,,,,,<<<<<<_______>>>>>><<<<<<<<<____>>>>>>>>

bac.S.polymorpha         GCACGGCAAACCCCACCGGGAGCAAGGUCGAAUAGGGAUGGCAAGAGGUG
#=GR bac.S.polymorpha SS ->,,)))--))))]]]]]a,,,,,,<<<<------<<<<<<---AAA---

bac.S.polymorpha         ACUCAGGGCUGGUUUCCGGCCCCGCCGUCCGGGUUGACUGCUUGAGCGUC
#=GR bac.S.polymorpha SS -aaa-<<<<_>>->>>>>>>>>-->>>}}}-----}}}}::::::<<<<<

bac.S.polymorpha         CGGGCAACCGGCCGCCUAGAGGAAUGAUCGCCCAUCCCCUGUCAAAAGGG
#=GR bac.S.polymorpha SS <<<____>>>>>>>>:::::::::::::::::<<<<<--<________>>

bac.S.polymorpha         GUGG
#=GR bac.S.polymorpha SS >>>>
//
# STOCKHOLM 1.0

#=GS bac.SM-A01 DE converted from brown dataset ct file

bac.SM-A01         GAGGAAAGUCCGGGCUCCGCAGGGCAGGGUGCCGGAUAACGUCCGGCGGG
#=GR bac.SM-A01 SS :::::{{{-{{{{{[[[[---AAAA-[[[[[<<<<<_____>>>>><<<<

bac.SM-A01         AGCAAUCCUAGGGACAGUGCCACAGAAAUGAGGACCGCCGAUGGUGUCGG
#=GR bac.SM-A01 SS <____>>>>->((---(((((,,,,,,,,,,,,,<<<<<--<<<<<<<<<

bac.SM-A01         CAAUGCCGGCACACAGGCAAGGAUGCAACGGUGCGGUAAGAGCGCACCAG
#=GR bac.SM-A01 SS <___>>>>>>>>->>>>>-->>,,,,,,,<<<<<<_______>>>>>><<

bac.SM-A01         CAACCCGGGAACGGGUUGGCUAGGUAAACCCCACCUGGAGCAAGACCGGA
#=GR bac.SM-A01 SS <<<<<<<____>>>>>>>->>,)))--))))]]]]]]]]],,,<<<<---

bac.SM-A01         UAGGAGUGCGCACGUGGUGGCCCGCCACGCACUCGGGUAGGUUGCUUGAG
#=GR bac.SM-A01 SS ---<<<<<<----<<<<<_aaaa>>>>>>>>>>>----->>>>,,,,,,<

bac.SM-A01         CCAAUUGGCAACAGUUGGCCUAGAUAGAUGAUUGCCACUCCAUUCGUGCG
#=GR bac.SM-A01 SS <<<<<<<____>>>>>>>>,,,,,,,,,,,,,,,,,<<<<<---<<<<<<

bac.SM-A01         AGGCAGACGGGUGAAAUGACCGAGAGCGAGUUGCUUAUCGGAUUUUGCGG
#=GR bac.SM-A01 SS <<<<<<<<<<<<<<<<<--<<<<<<<<_____>>>>->>>>>>>>>>>>>

bac.SM-A01         ACCUGCCGCUUGGAGCACAGGAGCACAGAAUCCGGCUUA
#=GR bac.SM-A01 SS >>>>>>>>----->>>>>>>>>>>,,,,,,}}}}}}}}:
//
# STOCKHOLM 1.0

#=GS bac.SM-A04 DE converted from brown dataset ct file

bac.SM-A04         GAGGAAAGUCCGGGCUCCACAGGGCAGGAUGGUCCUUAACGGGGACCGGG
#=GR bac.SM-A04 SS :::::{{{-{{{{{[[[[---AAAA-[[[[[<<<<<_____>>>>><<<<

bac.SM-A04         GGCGACCCCAGGGAAAGUGCCACAGAGAGUAGACCGCCCGCCAAGGCCUG
#=GR bac.SM-A04 SS <____>>>>->((---(((((,,,,,,,,,,,,<<<<<<<<<<<<<<___

bac.SM-A04         GCCGUGGCGUGGUAAGGGUGAAAGGGUGAGGCAAGAGCUCACCAGUGCCG
#=GR bac.SM-A04 SS >>>>->>>>>>>>-->>,,,,,,,<<<<<<_______>>>>>><<<<<<<

bac.SM-A04         GCGGUGACGUCGGCAGCUCGGUAAACCCCAUCCGGAGCAAGGCCAAAUAG
#=GR bac.SM-A04 SS <<<____>>>>>>>>->>,)))--))))]]]]]]]]],,,<<<<------

bac.SM-A04         GGGAGUGAUUGAGGACGGCCCGUUCGAGACUCCCGGGUCAGGCUGCUUGA
#=GR bac.SM-A04 SS <<<<<<---<<<<<<<_aaaa>>>>>>>>>>>>>------>>>>,,,,,,

bac.SM-A04         GGCCAUCGGCAACGGUGGUCCUAGAGGAAUGAUCGUCGCUUCGCAGCGGG
#=GR bac.SM-A04 SS <<<<<<<<____>>>>>>>>,,,,,,,,,,,,,,,,,<<<<<<<<<<<<_

bac.SM-A04         CAACUGCUGCGGGGUACAGAACCCGGCUUA
#=GR bac.SM-A04 SS ___>>>>>>>>>>>>,,,,,,}}}}}}}}:
//
# STOCKHOLM 1.0

#=GS bac.SM-A06 DE converted from brown dataset ct file

bac.SM-A06         GAGGAAAGUCCGGGCUCCUCAGGACAGGAUGGUCGAUAACGUCGACCGGC
#=GR bac.SM-A06 SS :::::{{{-{{{{{[[[[---AAAA-[[[[[<<<<<_____>>>>><<<<

bac.SM-A06         CGCGAGGUCAGGGAAAGUGCAACAGAAAGCAGACCGCCGAACGGUCCUUC
#=GR bac.SM-A06 SS <____>>>>->((---(((((,,,,,,,,,,,,<<<<<--<<<<<<<___

bac.SM-A06         GGGACGCGUGGCAAGGGUGAAACGGUGCGGCAAGAGCGCACCAGCGGUCG
#=GR bac.SM-A06 SS __>>>>>>>>>>-->>,,,,,,,<<<<<<_______>>>>>><<<<<<<<

bac.SM-A06         AGGUGACUCGAUCGGCUUUGUAAACCCCAUCCGGAGCUAGACCAAACAGG
#=GR bac.SM-A06 SS <<____>>>>>>>>->>,)))--))))]]]]]]]]],,,((((-----((

bac.SM-A06         UUGCAGUCGUCGAGUUCGCUCGACGCGCGAAGUCGUCCGCUUCGUUAUCG
#=GR bac.SM-A06 SS (((,,,,,,,,,<<_________>>,<<<<<<<_aaaa>>>>>>>,,,,,

bac.SM-A06         ACAUCCGGGUAGGUCGCGAUUGAGGCGACGAGCAAUCGUCGUGCACAGAU
#=GR bac.SM-A06 SS ,)))))-----)))),,,,,,,,<<<<<<<<____>>>>>>>->,,,,,,

bac.SM-A06         AGAUGGUCGUCGACGCCCCAGCGGCGUUACAGAACCCGGCUUA
#=GR bac.SM-A06 SS ,,,,,,,,,,,<<<<<<_____>>>>>>,,,,,,}}}}}}}}:
//
# STOCKHOLM 1.0

#=GS bac.SM-A09_11 DE converted from brown dataset ct file

bac.SM-A09_11         GAGGAAAGUCCGGGCUCCACAGGACAGGGUGCCAGAUAACGUCUGGGAGG
#=GR bac.SM-A09_11 SS :::::{{{-{{{{{[[[[---AAAA-[[[[[<<<<<_____>>>>><<<<

bac.SM-A09_11         CGCAAGCCUACGGCCAGUGCAACAGAAAGUAUACCGCCAGCUUCGGCUGG
#=GR bac.SM-A09_11 SS <____>>>>->((---(((((,,,,,,,,,,,,<<<<<<<<____>>>>>

bac.SM-A09_11         UAAGGGUGAAAUGGUGCGGUAAGAGCGCACCGCGCACGUGGUAACACGGG
#=GR bac.SM-A09_11 SS >-->>,,,,,,,<<<<<<_______>>>>>><<<<<<<<<____>>>>>>

bac.SM-A09_11         CGGCGAGGGUAAACCCCACCCGGAGCAAGACCAAAUAGGAAAACCAUGAC
#=GR bac.SM-A09_11 SS >>->,,,)))--))))]]]]]]]]],,,<<<<------<<<<<<---<<<

bac.SM-A09_11         GUUGUCCGCGUCGUUUUCGGGUUGGUCGCUUGAGGCUGGAGGGUGACCUU
#=GR bac.SM-A09_11 SS <<_aaaa>>>>>>>>>>>----->>>>,,,,,,,<<<<<<<<____>>>>

bac.SM-A09_11         CAGUCCAGAUGAAUGAUUAUCCUAGACAGAACCCGGCUUAC
#=GR bac.SM-A09_11 SS >>>>,,,,,,,,,,,,,,,,,,,,,,,,,,,}}}}}}}}::
//
# STOCKHOLM 1.0

#=GS bac.SM-A10_12 DE converted from brown dataset ct file

bac.SM-A10_12         GAGGAAAGUCCGGGCUCCACAGGACAGGGUGCUGGGUAACUCCCAGUCCU
#=GR bac.SM-A10_12 SS :::::{{{-{{{{{[[[[---AAAA-[[[[[<<<<<_____>>>>><<<<

bac.SM-A10_12         GGCGACAGGAAGGAAAGUGCCACAGAAAGGAGACCGCCUCGUUUGAUGUC
#=GR bac.SM-A10_12 SS <____>>>>->((---(((((,,,,,,,,,,,,<<<<<<<<<<<<<<<<<

bac.SM-A10_12         UGAGACAUCGGAUGGGGUAAGGGUGAAAGGGUGAGAUAAGAGCUCACCAG
#=GR bac.SM-A10_12 SS ___>>>>>>>>>>>>>>>-->>,,,,,,,<<<<<<_______>>>>>><<

bac.SM-A10_12         UCCAGCCGGCGACGGUUGGAGCUUGGUAAACCCCGCCUGGAGCAAGACCA
#=GR bac.SM-A10_12 SS <<<<<<<<____>>>>>>>>->>,)))--))))]]]]]]]]],,,<<<<-

bac.SM-A10_12         AAUAGGGGAGCGCAUGAGGGUGGUCCGCCCGAGCUUCCGGGUAGGUCGCU
#=GR bac.SM-A10_12 SS -----<<<<<<----<<<<<<_aaaa>>>>>>>>>>>>----->>>>,,,

bac.SM-A10_12         UGACCUCGAUGGAGACAUCGAGGCUAGAUGAAUGGUCAUUGUCUUGAAAG
#=GR bac.SM-A10_12 SS ,,,<<<<<<<<____>>>>>>>>,,,,,,,,,,,,,,,,,<<<<<<<-<<

bac.SM-A10_12         UGGGUGACUACUUCGGGAAACAGAAUCCGGCUUAC
#=GR bac.SM-A10_12 SS <<<____>>>>>>>>>>>>,,,,,,}}}}}}}}::
//
# STOCKHOLM 1.0

#=GS bac.SM-A11_13 DE converted from brown dataset ct file

bac.SM-A11_13         GAGGAAAGUCCGGGCUCCACAGGACAGAGUGCCAGGUAACGCCUGGGGGG
#=GR bac.SM-A11_13 SS :::::{{{-{{{{{[[[[---AAAA-[[[[[<<<<<_____>>>>><<<<

bac.SM-A11_13         CGUGAGCCUACGGAAAGUGCAGCAGAAAAUAAACCGCCUCUUCGGAGGUA
#=GR bac.SM-A11_13 SS <____>>>>->((---(((((,,,,,,,,,,,,<<<<<<<____>>>>>-

bac.SM-A11_13         AGGGUGAAAUGGUGCGGUAAGAGCGCACCGCGUGUUCUGGCAACACGACG
#=GR bac.SM-A11_13 SS ->>,,,,,,,<<<<<<_______>>>>>><<<<<<<<<<____>>>>>>>

bac.SM-A11_13         CGGCUAGGUAAACCCCACUCGGAGCAAGACCAAAUAGGGGAACAUUAUGU
#=GR bac.SM-A11_13 SS >->>,,)))--))))]]]]]]]]],,,<<<<------<<<<<<----<<<

bac.SM-A11_13         GCGGUCCGCACUGUUCCCGGGUAGGUUGCAAGAGGUGUGUGGCGACACAC
#=GR bac.SM-A11_13 SS <<_aaaa>>>>>>>>>>>----->>>>,,,,,,<<<<<<<<____>>>>>

bac.SM-A11_13         AUCCCAGAUGAAUGACUGUUCACGACAGAACCCGGCUUAU
#=GR bac.SM-A11_13 SS >>>,,,,,,,,,,,,,,,,,,,,,,,,,,,}}}}}}}}::
//
# STOCKHOLM 1.0

#=GS bac.SM-A13_15 DE converted from brown dataset ct file

bac.SM-A13_15         GAGGAAAGUCCGGGCUCCUUAGGGCAGGAUGCUGGGUAACUCCCAGCGGG
#=GR bac.SM-A13_15 SS :::::{{{-{{{{{[[[[---AAAA-[[[[[<<<<<_____>>>>><<<<

bac.SM-A13_15         ACAGGGCAUAAGGCCUGUUCCAGCGCCAGUGCAACAGAAAAUAUACCGCC
#=GR bac.SM-A13_15 SS <<<<<________>>>>>>>>->((---(((((,,,,,,,,,,,,<<<<<

bac.SM-A13_15         GGACUUUGUCCGGUAAGGGUGAAAUGGCGGGUUAAGAGCCCACCGGCAGG
#=GR bac.SM-A13_15 SS <<<<___>>>>>>>-->>,,,,,,,<<<<<<_______>>>>>><<<<<<

bac.SM-A13_15         CUGGUGACAGCCUGGUCUGGUAAACCGCAUCCGGAGCAAAGCCAAAUAGG
#=GR bac.SM-A13_15 SS <<<____>>>>>>>->>,)))--))))]]]]]]]]],,,<<<<------<

bac.SM-A13_15         GAAGGUAUGGAGCUGCCCGCUCUUCUUCCGAGUUGGCCGCUUGAGAUAAG
#=GR bac.SM-A13_15 SS <<<<<---<<<<<_aaaa>>>>>>>>>>>----->>>>,,,,,,<<<<<<

bac.SM-A13_15         CAGUAAUGAUUAUCCUAGAUGGAUGACUGCCGCUGACUGUGCGAGAGUGC
#=GR bac.SM-A13_15 SS <<____>>>>>>>>,,,,,,,,,,,,,,,,,<<<<<<<<<<<____>>>>

bac.SM-A13_15         AGUUAGUACAGAAUCCGGCUUAC
#=GR bac.SM-A13_15 SS >>>>>>>,,,,,,}}}}}}}}::
//
# STOCKHOLM 1.0

#=GS bac.SM-A16_21 DE converted from brown dataset ct file

bac.SM-A16_21         GAGGAAAGUCCGGGCAACAAAGAGCGCCAUACUUCCUAACGGGAAGGAGG
#=GR bac.SM-A16_21 SS :::::{{{-{{{{{[[[[---AAAA-[[[[[<<<<<_____>>>>><<<<

bac.SM-A16_21         CUGACUGGAGACGGUCAGUUUACAGAAAGUGCCACAGAAAAUAUACCGUU
#=GR bac.SM-A16_21 SS <<<<<<<____>>>>>>>>>>->((---(((((,,,,,,,,,,,,<<<<<

bac.SM-A16_21         CCGAUAGCUAUCGGGAUAAGGGUGAAAAGGUAGGGUAAGAGCCUACCGCU
#=GR bac.SM-A16_21 SS <<<<<____>>>>>>>>-->>,,,,,,,<<<<<<_______>>>>>><<<

bac.SM-A16_21         CCGCCAGUGAUGUCGGGGGCAUGGUAAACCUUAUGGGUUGAAAGAUCAAA
#=GR bac.SM-A16_21 SS <<<<<<____>>>>>>>>->,,)))--))))]]]]]]]]],,,((((---

bac.SM-A16_21         UAGGUUCCGCAUUGGAUUAAGUUCCAAGAAGAGUUGCUCGCUCUUACGCG
#=GR bac.SM-A16_21 SS ---(((((((,<<<<<______>>>>>,<<<<<<_aaaa>>>>>>,,)))

bac.SM-A16_21         GAAUGGGUAGAUCGAUGGAUCCUGAUUGUGAAGUCAGGGCUAGAUAAAUG
#=GR bac.SM-A16_21 SS ))))-----)))),,,,,,<<<<<<<<____>>>>>>>>,,,,,,,,,,,

bac.SM-A16_21         GCAAGAAUCCUUUUGGUUUAUAUCAGAUGGAAACAGAACCCGGCUUAC
#=GR bac.SM-A16_21 SS ,,,,,,<<<<<<<<<<<____>>>>>>>>>>>,,,,,,}}}}}}}}::
//
# STOCKHOLM 1.0

#=GS bac.SM-A17_26 DE converted from brown dataset ct file

bac.SM-A17_26         GAGGAAAGUCCGGGCUCCGCAGGGCGGGAUGCCAGGUAAUGCCUGGGAGG
#=GR bac.SM-A17_26 SS :::::{{{-{{{{{[[[[---AAAA-[[[[[<<<<<_____>>>>><<<<

bac.SM-A17_26         UGAAAACCUAUGGAAAGUGCCACAGAAAAUAUACCGCCCCGCCGCGCACG
#=GR bac.SM-A17_26 SS <____>>>>->((---(((((,,,,,,,,,,,,<<<<<<<<<<<<____>

bac.SM-A17_26         CGCGCUGGGGUAAGGGUGAAAUGGUGCGGUAAGAGCGCACCGCGCUGCUG
#=GR bac.SM-A17_26 SS >>->>->>>>>-->>,,,,,,,<<<<<<_______>>>>>><<<<<<<<<

bac.SM-A17_26         GUAACAGCAGUGGCAGGGUAAACCCCAUCCGGAGCAAGACCAAAUAGGGA
#=GR bac.SM-A17_26 SS ____>>>>>>>>->,,)))--))))]]]]]]]]],,,((((------(((

bac.SM-A17_26         AGCAUGCGACUGGUUCGCAAUCUGUGGCCCGCAGAUGCUUCCGGGUAGGU
#=GR bac.SM-A17_26 SS (((,<<<<<_____>>>>><<<<<<_aaaa>>>>>>))))))-----)))

bac.SM-A17_26         UGCUUGAGGCAUUCGGUGACGAAUGACCCAGAUGAAUGACUAUCCGUUGU
#=GR bac.SM-A17_26 SS ),,,,,,<<<<<<<<____>>>>>>>>,,,,,,,,,,,,,,,,,<<<<<<

bac.SM-A17_26         CUCCAGGCUAAUGGAGAUUCUGACAGAAUCCGGCUUAU
#=GR bac.SM-A17_26 SS <<<<<______>>>>>>>>>>>,,,,,,}}}}}}}}::
//
# STOCKHOLM 1.0

#=GS bac.SM-A18_31 DE converted from brown dataset ct file

bac.SM-A18_31         GAGGAAAGUCCGGGCUCCAUGGAAGCGCGGUGCCGGAUAACGUCCGGCGG
#=GR bac.SM-A18_31 SS :::::{{{-{{{{{[[[[-AAAAAAA-[[[[[<<<<<_____>>>>><<<

bac.SM-A18_31         GGGCGACCUCAGGGAAAGUGCCACAGAAAGCAAACCGCCCUCGAGGCCGA
#=GR bac.SM-A18_31 SS <<____>>>>->((---(((((,,,,,,,,,,,,<<<<<<<<<<<<<<__

bac.SM-A18_31         AAGGCUUCGCGGAGGGUAAGGGUGAAAGGGUGCGGUAAGAGCGCACCGCG
#=GR bac.SM-A18_31 SS __>>>>>>--->>>>>>-->>,,,,,,,<<<<<<_______>>>>>><<<

bac.SM-A18_31         UCUUUGGCAACAAAGGCGGCAAGGCAAACCCCACCGGGAGCAAGACCAAA
#=GR bac.SM-A18_31 SS <<<<<<____>>>>>>>>->,,)))--))))]]]]]]]]],,,((((---

bac.SM-A18_31         UAGGGGCUGCACGGACGAGAGAUCGUCCAGGUCUGUUUCCAGACCCGCGG
#=GR bac.SM-A18_31 SS ---(((((((,,<<<<<<____>>>>>>,<<<<_aaaaaaa>>>>,))))

bac.SM-A18_31         CCCGGGUUGGUUGCAAGAGGCGUCUCGCAAGAGGCGUCCCAGAUGAAUGG
#=GR bac.SM-A18_31 SS )))-----)))),,,,,,<<<<<<<<____>>>>>>>>,,,,,,,,,,,,

bac.SM-A18_31         CCAUCACCUCGCAGCAAUGCGAGGAACAGAACCCGGCUUA
#=GR bac.SM-A18_31 SS ,,,,,<<<<<<<<____>>>>>>>>,,,,,,}}}}}}}}:
//
# STOCKHOLM 1.0

#=GS bac.SM-A19_32 DE converted from brown dataset ct file

bac.SM-A19_32         GAGGAAAGUCCGGGCUCCUUCGGACAGGGCGCCAGGUAACGCCUGGGGGG
#=GR bac.SM-A19_32 SS :::::{{{-{{{{{[[[[-AAAAAA-[[[[[<<<<<_____>>>>><<<<

bac.SM-A19_32         CGUGAGCCCAUGGAAAGUGCCACAGAAAAUAUACCGCCAGCUUUGCUGGU
#=GR bac.SM-A19_32 SS <____>>>>->((---(((((,,,,,,,,,,,,<<<<<<<<___>>>>>>

bac.SM-A19_32         AAGGGUGAAAAGGUGCGGUAAGAGCGCACCGCGCGACUGGUAACAGUUCG
#=GR bac.SM-A19_32 SS -->>,,,,,,,<<<<<<_______>>>>>><<<<<<<<<____>>>->>>

bac.SM-A19_32         CGGCUCGGUAAACCCCGCCCGGAGCAAGACCAAAUAGGGGAGUAGGGCUU
#=GR bac.SM-A19_32 SS >>->,,)))--))))]]]]]]]]],,,((((------((((((,<<<<__

bac.SM-A19_32         CGGCCCGCCGUCGGUUCCGAACGGACUCCCGGGUAGGUUGCUAGAGGUAG
#=GR bac.SM-A19_32 SS __>>>>,<<<<__aa_aaaa>>>>))))))-----)))),,,,,,<<<<<

bac.SM-A19_32         CCGGUGACGGCUAUCCCAGAUGAAUGGUUGUCGAUGACAGAACCCGGCUU
#=GR bac.SM-A19_32 SS <<<____>>>>>>>>,,,,,,,,,,,,,,,,,,,,,,,,,,,}}}}}}}}

bac.SM-A19_32         A
#=GR bac.SM-A19_32 SS :
//
# STOCKHOLM 1.0

#=GS bac.SM-A21_35 DE converted from brown dataset ct file

bac.SM-A21_35         GAGGAAAGUCCGGGCAGCAUAGAGUGCCGUACUUCCUAACGGGAAGGUCC
#=GR bac.SM-A21_35 SS :::::{{{-{{{{{[[[[---AAAA-[[[[[<<<<<_____>>>>><<<<

bac.SM-A21_35         CAAUAAAACGGGAACAGAAAGUGCCACAGAAAAUAUACCGUCUCGAUCUA
#=GR bac.SM-A21_35 SS <________>>>>->((---(((((,,,,,,,,,,,,<<<<<<<<<<___

bac.SM-A21_35         AUCGGGAUAAGGGUGAAAUGGUGAGGUAAGAGCUCACCGCUUCUGCAGUG
#=GR bac.SM-A21_35 SS >>>>>>>>-->>,,,,,,,<<<<<<_______>>>>>><<<<<<<<<___

bac.SM-A21_35         AUGCAGUUGGCAGGGUAAACCUUACGGGUUGAAAGGCCAAAUAGGUCCUG
#=GR bac.SM-A21_35 SS _>>>>>>>>->,,)))--))))]]]]]]]]],,,((((------((((((

bac.SM-A21_35         UUUUCCUUCGUGGAAUUGGGUUGCUCGCUCAAUCGCAAGAGGCAGGAUGG
#=GR bac.SM-A21_35 SS (,<<<<_____>>>><<<<<<_aaaa>>>>>><<____>>,)))))))--

bac.SM-A21_35         GUAGGCUGAUCGAUCCCGGUAGCGAUACCGGGACCAGAUAAAUGAUAAGA
#=GR bac.SM-A21_35 SS ---)))),,,,,,<<<<<<<<____>>>>>>>>,,,,,,,,,,,,,,,,,

bac.SM-A21_35         UUCCGUUCAUUUCGGGAACAGAACCCGGCUUA
#=GR bac.SM-A21_35 SS <<<<<_______>>>>>,,,,,,}}}}}}}}:
//
# STOCKHOLM 1.0

#=GS bac.SM-A25_39 DE converted from brown dataset ct file

bac.SM-A25_39         GAGGAAAGUCCGGGCUCCACAGAGAAUGAUGCCGGGUAAUGCCCGGGCCU
#=GR bac.SM-A25_39 SS :::::{{{-{{{{{[[[[---AAAA-[[[[[<<<<<_____>>>>><<<<

bac.SM-A25_39         GUUCAGACUCUCUGCAUUGCAGUUUGUUAAGCAGGACAGAUAGUGCCACA
#=GR bac.SM-A25_39 SS <<<<<<<<<___________>>>>>>--->>>>>>->((---(((((,,,

bac.SM-A25_39         GAAAUAAACCGCCUGGUUUAAAAUCUUGGAUUUUCAGUCAGGUAAGGGUG
#=GR bac.SM-A25_39 SS ,,,,,,,,<<<<<<<<<<<<<<<-<____>>>>>>>>>>>>>>-->>,,,

bac.SM-A25_39         AAAAGGCGAGGUAAGAGCUCACCGGUCAACCGGUAACGGAUGAUGCAAGG
#=GR bac.SM-A25_39 SS ,,,,<<<<<<_______>>>>>><<<<<<<<<____>>>>>>>>->,,))

bac.SM-A25_39         UAAACCUCAUCAGGAGCAAAGUCAAAUAGGUAGGAGGGUUUCUCGUCCAU
#=GR bac.SM-A25_39 SS )--))))]]]]]]]]],,,<<<<------<<<<<<<<<<_aaaa>>>>--

bac.SM-A25_39         AUCCUACGGGUAGAUUGCUAAAAGCUUUCAGCAAUGGUAGUUUUAGAUAG
#=GR bac.SM-A25_39 SS ->>>>>>----->>>>,,,,,,<<<<<<<<____>>>>>>>>,,,,,,,,

bac.SM-A25_39         AUGGUAAUCCUAGACAGAACCCGGCUUAC
#=GR bac.SM-A25_39 SS ,,,,,,,,,,,,,,,,,,,}}}}}}}}::
//
# STOCKHOLM 1.0

#=GS bac.SM-A30_48 DE converted from brown dataset ct file

bac.SM-A30_48         GAGGAAAGUCCGGGCUGCAAGUGAGACAGGACUCCAUCUAACGGAUGGCC
#=GR bac.SM-A30_48 SS :::::{{{-{{{{{AAAA,,{{{{{{{,[[[[[<<<<<_____>>>>><<

bac.SM-A30_48         AGAGUAAUCUGAGGGCAAGUGCAACAGAAAGUAGGUAGCCACUUCGGUGG
#=GR bac.SM-A30_48 SS <-<_____>>>->((---(((((,,,,,,,,,,,,<<<<<<<____>>>>

bac.SM-A30_48         UGACAGUGAAAGGGUGGGGUAAGAGCCCACCAGUGCUUAUGGUAACAUAG
#=GR bac.SM-A30_48 SS >-->>,,,,,,,<<<<<<_______>>>>>><<<<<<<<<<____>>>>>

bac.SM-A30_48         GCAGCUAGGUAAACCCUGUCCGCAGCAAGAAGUAUAUGGUAUAAGUCUCA
#=GR bac.SM-A30_48 SS >>>->>,)))--))))]]]]]aaaa,,,<<<<------<<<<<<>>>>>>

bac.SM-A30_48         CAAGCUGUUAGAUCAGCACUCAUACUUCGCUUGAACGUAUUGGCAACAAC
#=GR bac.SM-A30_48 SS >------>>>}}}-----------}}}},,,,,,<<<<<<<<____>>>>

bac.SM-A30_48         ACGUCUAGAUAAAUAACUACCCACGACAGAACCCGGCUUA
#=GR bac.SM-A30_48 SS >>>>,,,,,,,,,,,,,,,,,,,,,,,,,,,}}}}}}}}:
//
# STOCKHOLM 1.0

#=GS bac.SM-A55_84 DE converted from brown dataset ct file

bac.SM-A55_84         GAGGAAAGUCCGGGCUCUAGAGGGCGCGGCGGUCGUUAACAACGACUGUC
#=GR bac.SM-A55_84 SS :::::{{{-{{{{{[[[[---AAAA-[[[[[<<<<<_____>>>>><<<<

bac.SM-A55_84         CUGACAUGUACAGGAUAAGGAAAGUGCCACAGAAAAUAUACCGCCCUGAG
#=GR bac.SM-A55_84 SS <<<_______>>>>>>->((---(((((,,,,,,,,,,,,<<<<<<<<<<

bac.SM-A55_84         CUUGUCGAAGGGUAAGGGUGAAAUGGUGAGGUAAGAGCUCACCAGUAUCC
#=GR bac.SM-A55_84 SS _____>>>>>>>>-->>,,,,,,,<<<<<<_______>>>>>><<<<<<<

bac.SM-A55_84         CAAGUGAUUGGGAUAGCUUGGCAAACCCCGCUGAGAGCAAAACCAAAUAG
#=GR bac.SM-A55_84 SS <<<____>>>>>>>>->>,)))--))))]]]]]]]]],,,((((------

bac.SM-A55_84         GGGAGCACUGAAAUGUACAUCAUUUCAUCAAGUGGCCCGCUUGAAGCUCC
#=GR bac.SM-A55_84 SS ((((((,,<<<<<<<_____>>>>>>><<<<<<_aaaa>>>>>>,)))))

bac.SM-A55_84         CGGGUAGGUUGCUAGAGGUACCUGGCAACAGGUAUCCCAGAUGAAUGACC
#=GR bac.SM-A55_84 SS )-----)))),,,,,,<<<<<<<<____>>>>>>>>,,,,,,,,,,,,,,

bac.SM-A55_84         AUUACCCCAACCAUCUGAUUGGGGGACAGAAUCCGGCUUAU
#=GR bac.SM-A55_84 SS ,,,<<<<<<<<<____>>>>>>>>>,,,,,,}}}}}}}}::
//
# STOCKHOLM 1.0

#=GS bac.SMB-A5 DE converted from brown dataset ct file

bac.SMB-A5         GAGGAAAGUCCGGGCUCCAGAGGGCAGGGUGCCAGGUAACACCUGGGGGG
#=GR bac.SMB-A5 SS ::::::::::::::{{{{---AAAA-{{{{{<<<<<_____>>>>><<<<

bac.SMB-A5         CGCGAGCCUACGGAAAGUGCAGCAGAAAGUAUACCGCCCAAAAAUGGGGU
#=GR bac.SMB-A5 SS <____>>>>->[[---[[[[[,,,,,,,,,,,,(((((((,<<<<<<<<<

bac.SMB-A5         GCUGCCCCAUUUGAGCGCCAUUCGUGGCUGGGUAAGGGUGAAACGGUGCG
#=GR bac.SMB-A5 SS ___>>>>>>>>>,,,,<<<<____>>>>)))))--)),,,,,,,<<<<<<

bac.SMB-A5         GUAAGAGCGCACCGCGCGGCUGGUAACAGGCGUGGCGAUGGUAAACCCCA
#=GR bac.SMB-A5 SS _______>>>>>><<<<<<<<<____>>>>>>>>->,,,]]]--]]]]}}

bac.SMB-A5         CUCGGAGCAAGACCAAAUAGGAAUCCGUCAGCUGUGGCCCGCAGCGGAUU
#=GR bac.SMB-A5 SS }}}}}}}:::<<<<------<<<<<<----<<<<<_aaaa>>>>>>>>>>

bac.SMB-A5         CGGGUAGGUCGCUACAGGCAGGUGGUGACACCUGUCGCAGAUG
#=GR bac.SMB-A5 SS >----->>>>::::::<<<<<<<<____>>>>>>>>:::::::
//
# STOCKHOLM 1.0

#=GS bac.Synechococcus-PCC6717 DE converted from brown dataset ct file

bac.Synechococcus-PCC6717         GGGGAGGAAAGUCCGGGCUUCCGAAAGACCAAGCUUGCUGGGUAACGCCC
#=GR bac.Synechococcus-PCC6717 SS ::::::::{{{-{{{{{AAAAA,{{{{{{{,[[[-[[<<<<<_____>>>

bac.Synechococcus-PCC6717         AGUGCGGGUGACCGUGAGGAAAGUGCCACAGAAAUAUACCGCCGAUGGAG
#=GR bac.Synechococcus-PCC6717 SS >><<<<<____>>>>->((---(((((,,,,,,,,,,,<<<<<---<<<<

bac.Synechococcus-PCC6717         GGAAACCUCACAGGUAAGGGUGCAACGGUGCGGUAAGAGCGCACCAGCAA
#=GR bac.Synechococcus-PCC6717 SS <_____>>>->>>>>-->>,,,,,,,<<<<<<_______>>>>>><<<<<

bac.Synechococcus-PCC6717         CAUCGAGAGGUGUUGGCUCGGUAAACCCCGGCUGGAAGCAAGGUGUGCUA
#=GR bac.Synechococcus-PCC6717 SS <<<<____>>>>>>>->>,)))--))))]]]]]aaaaa,,,<<<------

bac.Synechococcus-PCC6717         GCGCUAAAGAACCAGGGUUGGUCUUUUCCCCAGUUCUUGGCUAGCCAGAG
#=GR bac.Synechococcus-PCC6717 SS --<<<<<-<<<---<<<_>>>>>>>-->>>--->>>>}}}}--------}

bac.Synechococcus-PCC6717         CCGCUAGAGGCACCUGGUAACAGGUGUCCCAGAUAGAUAACCCCCUUUGA
#=GR bac.Synechococcus-PCC6717 SS }},,,,,,<<<<<<<<____>>>>>>>>,,,,,,,,,,,,,,,,,,,,,,

bac.Synechococcus-PCC6717         ACAGAACCCGGCUUA
#=GR bac.Synechococcus-PCC6717 SS ,,,,,,}}}}}}}}:
//
# STOCKHOLM 1.0

#=GS bac.Synechococcus-PCC7001 DE converted from brown dataset ct file

bac.Synechococcus-PCC7001         GGGGAGGAAAGUCCGGGCUCCCCAAUGGCCAGGCUUGCUGGGUAACGCCC
#=GR bac.Synechococcus-PCC7001 SS ::::::::{{{-{{{{{AAAAA,{{{{{{{,[[[-[[<<<<<_____>>>

bac.Synechococcus-PCC7001         AGUGCGGGUGACCGUGAGGAGAGUGCCACAGAAACACACCGCCGAUGGCU
#=GR bac.Synechococcus-PCC7001 SS >><<<<<____>>>>->((---(((((,,,,,,,,,,,<<<<<--<<<<<

bac.Synechococcus-PCC7001         CCGCUUCCGCUGCGGUGGAGACGAGCACAGGCAAGGGUGCAAAGGUGCGG
#=GR bac.Synechococcus-PCC7001 SS -<<<<<<<<<____>>>>>>>>>>>>->>>>>-->>,,,,,,,<<<<<<_

bac.Synechococcus-PCC7001         UAAGAGCGCACCAGCAGCAUCGAGAGGUGCUGGCUCGGUAAACCCCGGCC
#=GR bac.Synechococcus-PCC7001 SS ______>>>>>><<<<<<<<<____>>>>>>>->>,)))--))))]]]]]

bac.Synechococcus-PCC7001         GGGAGCAAGGCCCAGGGACCAACGGUUGGCCAUGACACCGGUCCCGCCCC
#=GR bac.Synechococcus-PCC7001 SS aaaaa,,,<<<---<<<<<<---<<<_>>>>>>>-->>>>>}}}}-----

bac.Synechococcus-PCC7001         AAGUGCGCCGCUCGAGGCCGCCGGAGACGGCGGUCCCAGACAGAUGAUCA
#=GR bac.Synechococcus-PCC7001 SS ------}}},,,,,,<<<<<<<<____>>>>>>>>,,,,,,,,,,,,,,,

bac.Synechococcus-PCC7001         CCCCGGGCAGGGUCCGCCCCACCCGGAACAGAACCCGGCUUA
#=GR bac.Synechococcus-PCC7001 SS ,,<<<<<-<<<<_____>>>>>>>>>,,,,,,,}}}}}}}}:
//
# STOCKHOLM 1.0

#=GS bac.Synechocystis-PCC6308 DE converted from brown dataset ct file

bac.Synechocystis-PCC6308         GGGGAGGAAAGUCCGGGCUCCCAAAAGAUCAAACUUGCUGGGUAACGCCC
#=GR bac.Synechocystis-PCC6308 SS ::::::::{{{-{{{{{AAAAA,{{{{{{{,[[[-[[<<<<<_____>>>

bac.Synechocystis-PCC6308         AGUGCGCGUGAGCGUGAGGAUAGUGCCACAGAAAAAUACCGCCCGUUUUC
#=GR bac.Synechocystis-PCC6308 SS >><<<<<____>>>>->((---(((((,,,,,,,,,,,<<<<<<<____>

bac.Synechocystis-PCC6308         GGGUAAGGGUGCAAAGGUGUCGGUAAGAGCGCACCAGCAGUAUCGAGAGG
#=GR bac.Synechocystis-PCC6308 SS >>>>-->>,,,,,,,<<<<-<<_______>>>>>><<<<<<<<<____>>

bac.Synechocystis-PCC6308         UACUGGCUCGGUAAACCCCGGUGGGGAGCAAGGACGGAGGAAUUACGGUU
#=GR bac.Synechocystis-PCC6308 SS >>>>>->>,)))--))))]]]]]aaaaa,,,<<------<<<<<--<<<_

bac.Synechocystis-PCC6308         GAUCUUUUCCCGAUUUCGUCUUCGGUGUACCGCUUGAGGUGAUCAGUAAU
#=GR bac.Synechocystis-PCC6308 SS >>>>>>>->>>}}}}}-------------}},,,,,,<<<<<<<<____>

bac.Synechocystis-PCC6308         GUUCAUCCUAGAUAGAUAACUACCCCUUUAGUUUACUAAUAGUUUACCAA
#=GR bac.Synechocystis-PCC6308 SS >>>>>>>,,,,,,,,,,,,,,,,,<<<<<<<<<<<<<___>>>>>>>>>>

bac.Synechocystis-PCC6308         AGGAACAGAACCCGGCUUAC
#=GR bac.Synechocystis-PCC6308 SS >>>,,,,,,,}}}}}}}}::
//
# STOCKHOLM 1.0

#=GS bac.Synechocystis-PCC6803 DE converted from brown dataset ct file

bac.Synechocystis-PCC6803         GAGAGUUAGGGAGGGAGUUGCGGAUUCCUGUCACAGGGAAUCUGAGGAAA
#=GR bac.Synechocystis-PCC6803 SS {{{{{{{{{-{{{{{{{{{,<<<<<<<<<<___>>>>>->>>>>,,,,BB

bac.Synechocystis-PCC6803         GUCCGGGCUUCCCAAAGGCCAAACUUGCUGGGUAACGCCCAGUGCGCGCG
#=GR bac.Synechocystis-PCC6803 SS B,BBBBBAAAAA,{{{{{{{,[[[-[[<<<<<_____>>>>><<<<<___

bac.Synechocystis-PCC6803         AGCGUGAGGACAGUGCCACAGAAAAAUACCGCCCUUUUUAGAAAACAGCA
#=GR bac.Synechocystis-PCC6803 SS _>>>>->((---(((((,,,,,,,,,,,<<<<<-<<<<<<<<<<<<<<<<

bac.Synechocystis-PCC6803         ACCAGUAAACAGUUAACAGGGUUUUUCUGCUGACUAACUGGUAACUGACC
#=GR bac.Synechocystis-PCC6803 SS <<<<<<---<<<<<<<<<<<<___>>>>>>>>>>>>>>>>>>>>>>>>>>

bac.Synechocystis-PCC6803         ACUGAAAAGGUAAGGGUGCAAAGGUGCGGUAAGAGCGCACCAGCAGUAUC
#=GR bac.Synechocystis-PCC6803 SS >>>>>>>>>>>-->>,,,,,,,<<<<<<_______>>>>>><<<<<<<<<

bac.Synechocystis-PCC6803         GAGAGGUACUGGCUCGGUAAACCCCGGUUGGAAGCAAGGUCGGAGGGGCA
#=GR bac.Synechocystis-PCC6803 SS ____>>>>>>>->>,)))--))))]]]]]aaaaa,,,<<<-----<<<<<

bac.Synechocystis-PCC6803         AAGGUUGGUCUUUUUCCUGCCCCAUGAUUGGUGGAACCGCUUGAGGAAUU
#=GR bac.Synechocystis-PCC6803 SS --<<<_>>>>>>>->>>>}}}}-------------}}},,,,,,<<<<<<

bac.Synechocystis-PCC6803         UGGUAACAAAUUUCCCAGAUAGAUAACUCCCCAAGGGUGCCUCGCAUCCU
#=GR bac.Synechocystis-PCC6803 SS <<____>>>>>>>>,,,,,,,,,,}}}}}}}<<<<<<<<<___>>>>>>>

bac.Synechocystis-PCC6803         GGAACAGAACCCGGCUUACGACUAACUCUCUUUUUUU
#=GR bac.Synechocystis-PCC6803 SS >>,,,,,,,bbbbbbbb,}-}}}}}}}}}}:::::::
//
# STOCKHOLM 1.0

#=GS bac.T.album DE converted from brown dataset ct file

bac.T.album         GAGGAAAGUCCGGGCACCGCAGGGCAGGGUGGUCGGGAAACCGACCCGGG
#=GR bac.T.album SS :::::{{{-{{{{{[[[[---AAAA-[[[[[<<<<<____>>>>><<<<<

bac.T.album         GAAACCCGCGGGAAAGUGCCACAGAAACGACACCGCCUAAGCGGCGGGAC
#=GR bac.T.album SS ____>>>>->((---(((((,,,,,,,,,,,,<<<<<---<<<<<<<<<<

bac.T.album         CGCACGUGAGUCUCGCCGCCGGCAAGGGUGAAAUGGUGCGGUAAGAGCGC
#=GR bac.T.album SS <<____>>->>>>>>>>>>->>>-->>,,,,,,,<<<<<<_______>>>

bac.T.album         ACCGGCAGCGUGGUGACACGCUGGCCGGGCAAACCCCACCCGGUGCAAGG
#=GR bac.T.album SS >>><<<<<<<<<____>>>>>>>->>,)))--))))]]]]]]]]],,,<<

bac.T.album         CCAAGCAGGGGCGAUGACGCUGCCCGCCGAGCCCCAGGUAGGCCGCAGGG
#=GR bac.T.album SS <<-----<<<<<---<<<<<_aaaa>>>>>>>>>>----->>>>,,,<<<

bac.T.album         CUCCUCGGAGCCCCGUCCGCGGUGGUCCCCAGGGACUCGGCGCGGGCGAG
#=GR bac.T.album SS <<<____>>>>>><<<<<<<<<<<<<______>>>>>--->>>>>>>>,,

bac.T.album         AUGGAUGGCUGCUCUCGACAGAACCCGGCUUA
#=GR bac.T.album SS ,,,,,,,,,,,,,,,,,,,,,,,}}}}}}}}:
//
# STOCKHOLM 1.0

#=GS bac.T.aquaticus DE converted from brown dataset ct file

bac.T.aquaticus         UGCCCCAGGAUAGGGGUGCGGUCGCGCCCGGGGGACUUCCCCCCUGGGUG
#=GR bac.T.aquaticus SS :::::{{{{{{{{{{{BBBBBBB,<<<<<<<<<<______>>>>>>>>>>

bac.T.aquaticus         AGGAAAGUCCGGGCACCAUAGGGCAGGGUGCCAGCUAACGGCUGGGCGGG
#=GR bac.T.aquaticus SS ,,,,{{{-{{{{{[[[[---AAAA-[[[[[<<<<<_____>>>>><<<<<

bac.T.aquaticus         GCAACCCGACGGAAAGUGCCACAGAGAAGAGACCGCCAGCGGCCGGGGCU
#=GR bac.T.aquaticus SS ____>>>>->((---(((((,,,,,,,,,,,,<<<<<<<<-<<<<<<<__

bac.T.aquaticus         UCCCCGGUGCGGGCAAGGGUGAAACGGUGGGGUAAGAGCCCACCGCCUGG
#=GR bac.T.aquaticus SS _>>>>>>>>>>>>>-->>,,,,,,,<<<<<<_______>>>>>><<<<<<

bac.T.aquaticus         CCUGGCAACAGGCUGGGGCACGGCAAACCCCACCCGGUGCAAGGCCCGAU
#=GR bac.T.aquaticus SS <<<<____>>>>>>>>->>,,)))--))))]]]]]]]]],,,<<<<----

bac.T.aquaticus         AGGCAGGAAGGGCUUGCCCGGCCCGUUAGAACCUGCGGGAUGGGCCGCUU
#=GR bac.T.aquaticus SS --<<<<<--<<<<<_aaaa>>>>>------->>>>>------>>>>,,,,

bac.T.aquaticus         GAGGCCGGUGGCGACACCGGUCCCAGAGAGAUGACCGCGUAAAACAGAAC
#=GR bac.T.aquaticus SS ,,<<<<<<<<____>>>>>>>>,,,,,,,,,,bbbbbbb,,,,,,,,,,}

bac.T.aquaticus         CCGGCUUACGCCCUAUCCUGGGGACCCCGAGCGCAGGCUCGGGG
#=GR bac.T.aquaticus SS }}}}}}},}-}}}}}}}}}}::::<<<<<<<<____>>>>>>>>
//
# STOCKHOLM 1.0

#=GS bac.T.commune DE converted from brown dataset ct file

bac.T.commune         GAGGAAAGUCCGGGCUCCACAGGGGAGGACGCCGGGUAACACCCGGAGGG
#=GR bac.T.commune SS :::::{{{-{{{{{[[[[---AAAA-[[[[[<<<<<_____>>>>><<<<

bac.T.commune         AGUAAUCCCUGGAAAGGGCCACAGAAAACAGACCGCCAGCGGCCAGAAAG
#=GR bac.T.commune SS <____>>>>>((---(((((,,,,,,,,,,,,<<<<<<<<-<<<<<<<<<

bac.T.commune         GAUUUUUUCCUUUCUGGUGCGGGCAAGGGUGAAAAGGUGGGGUAAGAGCC
#=GR bac.T.commune SS <<_____>>>>>>>>>>>>>>>>>-->>,,,,,,,<<<<<<_______>>

bac.T.commune         CACCGCACCAGGUGGUAACACCUGGUGGCACGGCAACCCCCGUCCGGAGC
#=GR bac.T.commune SS >>>><<<<<<<<<<____>>>>>>>>->>,,)))--))))]]]]]]]]],

bac.T.commune         AAGGCCAAACAGAGCCAUGGGUGCCCCGCCCGCUAAGGCUCAGGUAGGCC
#=GR bac.T.commune SS ,,<<<<------<<<<--<<<<_aaaa>>>>----->>>>------>>>>

bac.T.commune         GCUUAAGAAGAGGGGUAACCCUCUUCUCAGAGAAAUAAUCACCGCCUGGG
#=GR bac.T.commune SS ,,,,,,<<<<<<<<____>>>>>>>>,,,,,,,,,,,,,,,,,<<<<<<<

bac.T.commune         GAAAAUUUCCCCAGGUAACAGAACCCGGCUUA
#=GR bac.T.commune SS <<<___>>>>>>>>>>,,,,,,,}}}}}}}}:
//
# STOCKHOLM 1.0

#=GS bac.T.maritima DE converted from brown dataset ct file

bac.T.maritima         GGAGAGGAGCAGGCGGUCGCGGGGGCGCACACCUGCGCUUCCCGAGGAAA
#=GR bac.T.maritima SS {{{{{{{{{{{BBBBBBB,<<<<<<<<<<____>>>>>->>>>>,,,,{{

bac.T.maritima         GUCCGGACUCUGGAGCGGGGUGCCGGGUAACGCCCGGGAGGGGUGACCCU
#=GR bac.T.maritima SS {-{{{{{[[[[-AAAA-[[[[[<<<<<_____>>>>><<<<<____>>>>

bac.T.maritima         CGGACAGGGCCAUAGAGAAGAAGACCGCCCGUUGAGGGCAAGGGUGGAAC
#=GR bac.T.maritima SS >((---(((((,,,,,,,,,,,,,<<<<<<_____>>>>-->>,,,,,,,

bac.T.maritima         GGUGGGGUAAGAGCCCACCAGCGUCGGGGCAACCCGGCGGCUUGGCAACC
#=GR bac.T.maritima SS <<<<<<_______>>>>>><<<<<<<<<____>>>>>>>->>,)))--))

bac.T.maritima         CCCACCUGGAGCAAGGCCAAGCAGGGGGUUGGGUCGCUCCCCCUAUUCCC
#=GR bac.T.maritima SS ))]]]]]]]]],,,<<<<-----<<<<<-<<<<<_aaaa_>>>>>-->>>

bac.T.maritima         CCGGGUUGGCCGCUUGAGGUGUGCGGUAACGCACACCCCAGAUUGAUGAC
#=GR bac.T.maritima SS >>----->>>>,,,,,,<<<<<<<<____>>>>>>>>,,,,,,,,,,bbb

bac.T.maritima         CGCCCACGACAGAAUCCGGCUUAUGCUCCUCUCCCGUG
#=GR bac.T.maritima SS bbbb,,,,,,,,,,}}}}}}}},}}}}}}}}}}}::::
//
# STOCKHOLM 1.0

#=GS bac.T.pallidum DE converted from brown dataset ct file

bac.T.pallidum         AGAGAACUGCAGAUAGUCGCUGCGGGUUUCUCGCAGAGGAAAGUCCGGAC
#=GR bac.T.pallidum SS {{{{{{{{-{{BBBBBBB,<<<<<<<___>>>>>>>,,,,{{{-{{{{{A

bac.T.pallidum         UCCUUCGGAAAUGAUGCUAGUUAAUUACUAGGCAGCGGCUCUCUGCAGUG
#=GR bac.T.pallidum SS AAA,{{{{{{,[[[[[<<<<<_____>>>>><<<<<<<<<<<____>>>>

bac.T.pallidum         CCGCUGACAGCAAGCGCCACAGAAAAUAUACCGCCUUUGGGUAAGGGUGA
#=GR bac.T.pallidum SS >>>>>>->((---(((((,,,,,,,,,,,,<<<<<____>>>-->>,,,,

bac.T.pallidum         AAGGGCGAGGUAAGAGCUCACCGCGUUUUGGCGACAAAACGGCACGGCAA
#=GR bac.T.pallidum SS ,,,<<<<<<_______>>>>>><<<<<<<<____>>>>>>>->,,)))--

bac.T.pallidum         GCCUCAUCAGGAGCAAGAUCGAGCAGCAAAGGAUAUUCCGAUCCUGUUUU
#=GR bac.T.pallidum SS ))))]]]]]aaaa,,,<<<<-----<<<<<<<<__>>>>>>>>>--->>>

bac.T.pallidum         GCGGGUUGAUUGCAUAAAUUUAUAUAGCGAUAUAUAAAGUGAGACAGAUG
#=GR bac.T.pallidum SS }}-----}}}},,,,,,<<<<<<<<______>>>>>>>>,,,,,,,,,,b

bac.T.pallidum         AUUAUCCUUGACAGAAUCCGGCUUACCAGUUCUCUGUUUU
#=GR bac.T.pallidum SS bbbbbb,,,,,,,,,,}}}}}}}},}}}}}}}}}}:::::
//
# STOCKHOLM 1.0

#=GS bac.V.spinosum DE converted from brown dataset ct file

bac.V.spinosum         GAGGAAAGUCCGGGCACCUCAGGGCAGUGUGCCGUGUGAAAACGCGGGGG
#=GR bac.V.spinosum SS :::::{{{-{{{{{AAAA,{{{{{{,[[[[[<<<<<<____>>>>>><<<

bac.V.spinosum         CUGGCGGCGUAAGCUUCCGGUCACGGAAAGUGUCACAGAAAACAUACCGC
#=GR bac.V.spinosum SS <<<<<<<<____>>>>>>>>>>->((---(((((,,,,,,,,,,,,<<<<

bac.V.spinosum         CGCGGGCAACUGCGGUAAGGGUGAAAAGGCGAGGUAAGAGCUCACCGCUC
#=GR bac.V.spinosum SS <<<<<____>>>>>>>-->>,,,,,,,<<<<<<_______>>>>>><<<<

bac.V.spinosum         CGACUGAAAGGAAGGAGGCAGGACAAACCCCACACGGUGCAAGACAGAAC
#=GR bac.V.spinosum SS <<<<<____>>>>>>>>->,,)))--))))]]]]]aaaa,,,(<<-----

bac.V.spinosum         AGGGGAAACGGCCCGCCCUGGCCGCACUGACUCCGCAAGGAGUUGGGAUA
#=GR bac.V.spinosum SS -<<<<----<<<<_>>>>>>>>>>,,<<<<<<<<____>>>>>>>>,,,,

bac.V.spinosum         ACCCCGGGUAUUAGUCGCACCUCGCGCAAAGCGGGGAGCACGGGGCGCAA
#=GR bac.V.spinosum SS ,)}}}--------}}},,,<<<<<<_____>>>>>><<<<<<<<<<____

bac.V.spinosum         GCCCCGGGCUAGAGAAAUGACCGCCACCUUUUGCGGCAACGCGGGAGGCA
#=GR bac.V.spinosum SS >>>>>>>>>>,,,,,,,,,,,,,,,<<<<<<<<<<____>>>>>>>>>>,

bac.V.spinosum         CAGAACCCGGCUUA
#=GR bac.V.spinosum SS ,,,,,}}}}}}}}:
//
# STOCKHOLM 1.0

#=GS bac.Wolbachia-sp DE converted from brown dataset ct file

bac.Wolbachia-sp         UAGGUGGAAUAAGUAGCUGCUGUUGUGUGAUAAACAUAGCAGAGGAAAGU
#=GR bac.Wolbachia-sp SS {{{{{{{{{{{BBBBBBB,<<<<<<<<<_____>>>>>>>>>,,,,{{{-

bac.Wolbachia-sp         CCGGGCUCCAAGGAAAAAUAGUGACGGGUAAUGCCCGCCGGAGGUAACUC
#=GR bac.Wolbachia-sp SS {{{{{AAAA,{{{{{{{,[[[[[<<<<<_____>>>>><<<<<____>>>

bac.Wolbachia-sp         CAGUUAUAGGGCUACAGAAAAUUACCGCCUAAAAUAUUUUUAGGUAAGGG
#=GR bac.Wolbachia-sp SS >->((---(((((,,,,,,,,,,,<<<<<<<<<<___>>>>>>>>-->>,

bac.Wolbachia-sp         UGAAAAGGUGUGGUAAGAGCACACCAUGGCAAUGGCAACAUUGGUAGUCG
#=GR bac.Wolbachia-sp SS ,,,,,,<<<<<<_______>>>>>><<<<<<<<<____>>>>>>>>->,,

bac.Wolbachia-sp         AGUAACCAACACUAGGAGCAAGAUUAAAUAGAAGUAGAUUUUAUGUUUUC
#=GR bac.Wolbachia-sp SS )))--))))]]]]]aaaa,,,<<<<------<<<<<<<---<<<<>>>>>

bac.Wolbachia-sp         CUCAUAUCUACUCGGGUAAAUCGCAUGCGGUAAAUGGUAACAUUUACUCC
#=GR bac.Wolbachia-sp SS >>>>>>>>>>}}}-----}}}},,,,,,<<<<<<<<____>>>>>>>>,,

bac.Wolbachia-sp         AGAUAAAUAGCUACAUAAACAGAACUCGGCUUAUAUUUCACCUAGGCG
#=GR bac.Wolbachia-sp SS ,,,,,,,,bbbbbbb,,,,,,,,,}}}}}}}},}}}}}}}}}}}::::
//
# STOCKHOLM 1.0

#=GS bac.X.fastidiosa DE converted from brown dataset ct file

bac.X.fastidiosa         GCGGUGAAGUCGGCUGGGCAGUCGCGUCAUCCGAGAGGAUGCCGAGGAAA
#=GR bac.X.fastidiosa SS :::::{{{{{{{{{{{BBBBBBB,<<<<<<<<____>>>>>>>>,,,,{{

bac.X.fastidiosa         GUCCGGGCUCCAUAGGGCAAGGUGCCAGGUAACACCUGGGCGGCGUGAGU
#=GR bac.X.fastidiosa SS {-{{{{{[[[[---AAAA-[[[[[<<<<<_____>>>>><<<<<____>>

bac.X.fastidiosa         CGACGGAAAGUGCAACAGAAAGAUACCGCCAAUAUUCCUUUCUAGGAUUC
#=GR bac.X.fastidiosa SS >>->((---(((((,,,,,,,,,,,<<<<<<<---<<<<____>>>>>>-

bac.X.fastidiosa         GGUAAGGGUGAAAUGGUGCGGUAAGAGCGCACCGCGAGUUCGGUAACGGA
#=GR bac.X.fastidiosa SS >>>-->>,,,,,,,<<<<<<_______>>>>>><-<<<<<<<____>>>>

bac.X.fastidiosa         CCGGCACGGCAAACCCCACCUGGAGCAAGACCAAAUAGGGAUCCUAUGGU
#=GR bac.X.fastidiosa SS >>>->,,)))--))))]]]]]]]]],,,<<<<------<<<<<<---<<<

bac.X.fastidiosa         GUGGCCCGCGCUGGAUCCGGGUAGGUUGCUUGAGCACCGUGGUGACGCGG
#=GR bac.X.fastidiosa SS <<_aaaa>>>>>>>>>>>----->>>>,,,,,,<<<<<<<<____>>>>>

bac.X.fastidiosa         UGCCUAGAUGAAUGGCUGUUCAUGACAGAACCCGGCUUAUAGGCCGACUU
#=GR bac.X.fastidiosa SS >>>,,,,,,,,,,bbbbbbb,,,,,,,,,,}}}}}}}},}-}}}}}}}}}

bac.X.fastidiosa         CACCGCUUU
#=GR bac.X.fastidiosa SS }::::::::
//
# STOCKHOLM 1.0

#=GS bac.vHge2 DE converted from brown dataset ct file

bac.vHge2         GAGGAAAGUCCGGGCUUCAUAGGGCAAGGUGCCAGGUAACGCCUGGGCGG
#=GR bac.vHge2 SS :::::{{{-{{{{{[[[[---AAAA-[[[[[<<<<<_____>>>>><<<<

bac.vHge2         UGUGAACCGACGGAAAGUGCAGCAGAGAGUAGACCGCCUUCAAUAACGUU
#=GR bac.vHge2 SS <____>>>>->((---(((((,,,,,,,,,,,,<<<<<<<<-----<<<<

bac.vHge2         UCUUUUCGGAGAAAUGGAAGGUAAGGGUGAAAGGGUGCGGUAAGAGCGCA
#=GR bac.vHge2 SS <<<<____>>>>>>>>>>>>>>-->>,,,,,,,<<<<<<_______>>>>

bac.vHge2         CCGCAUGGCUGGUAACAGUUCGUGGCAUGGUAAACCCCACCGGAAGCAAG
#=GR bac.vHge2 SS >><<<<<<<<<____>>>->>>>>->,,)))--))))]]]]]]]]],,,<

bac.vHge2         ACCAAAUAGGGAUCCUAUAGGCAUGGCCCAUGCUGGAUCCGGGUAGGUCG
#=GR bac.vHge2 SS <<<------<<<<<<----<<<<<_aaaa>>>>>>>>>>>----->>>>,

bac.vHge2         CUUGAGCGUAUGAGUGAUCAUACGCCUAGAGGAAUGAUCGUUCUAGACAG
#=GR bac.vHge2 SS ,,,,,<<<<<<<<____>>>>>>>>,,,,,,,,,,,,,,,,,,,,,,,,,

bac.vHge2         AACCCGGCUUC
#=GR bac.vHge2 SS ,,}}}}}}}}:
//
# STOCKHOLM 1.0

#=GS bac.vHge3-5 DE converted from brown dataset ct file

bac.vHge3-5         GAGGAAAGUCCGGGCUCCGCAGGGCAGGGUGCCGGGUAACUCCCGGUGAA
#=GR bac.vHge3-5 SS :::::{{{-{{{{{[[[[---AAAA-[[[[[<<<<<_____>>>>><<<<

bac.vHge3-5         GGUGACUUCAAGGAAAGUGCAACAGAGAUAUACCGCGGGCUAGAGAACAG
#=GR bac.vHge3-5 SS <____>>>>->((---(((((,,,,,,,,,,,<<<<<<<<<<<<<<<<<<

bac.vHge3-5         AGAACAGAAUAUUAAGUUUGCUGCAAAGGCAAUCGUAAUCUGGUCUCUGA
#=GR bac.vHge3-5 SS <<<<<<<<<-<<<<<<<<<<<<_____>>>>>>>>>>>>-----------

bac.vHge3-5         CAUCUGUUCUCUGUUCUCUGGAACGUAAGGGUGGAAAGGUGAGGUAAGAG
#=GR bac.vHge3-5 SS ->>>>>>>>>>>>>>>>>>>>>>>>>-->>,,,,,,,<<<<<<_______

bac.vHge3-5         CUCACCAGCGGCAUGGCGACUUGCCGGUCUAUGUAAACCCCACUCGGAGC
#=GR bac.vHge3-5 SS >>>>>><<<<<<<<______>>>>>>-->>,)))--))))]]]]]]]]],

bac.vHge3-5         AACACCAUGGAGGGACAUAUGGGCUGCCCGCCCGUCCCAUGGAGGUGGCU
#=GR bac.vHge3-5 SS ,,<<<<-----<<<<<----<<<<_aaaa>>>>>>>>>----->>>>,,,

bac.vHge3-5         UGAGCUGUACAGAAAUGUAUGGCCUAGAUAGAUGAUCGUCAAAUACAGAA
#=GR bac.vHge3-5 SS ,,,<<<<<<<<____>>>>>>>>,,,,,,,,,,,,,,,,,,,,,,,,,,,

bac.vHge3-5         UCCGGCUUA
#=GR bac.vHge3-5 SS }}}}}}}}:
//
# STOCKHOLM 1.0

#=GS bac.A.laidlawii DE converted from brown dataset ct file

bac.A.laidlawii         GAGGAAAGUCCGGGCUAGCACACACCUUAUGGGUGUGUAGUGUUUGUGCU
#=GR bac.A.laidlawii SS :::::{{{-{{{{{{{{{{<<<<<<_______>>>>>>,,,,,[[[[[<<

bac.A.laidlawii         AAGGGAAAUCAUAACCUUAGGUAUGUUGUAUAAACAUAACGGCAAACUAG
#=GR bac.A.laidlawii SS <<<<__________>>>>>><<<<<<<_____>>>>>>->((,,,,,,<<

bac.A.laidlawii         UUAUAGCUAAGGUGUUUCACUACGUUAUAACUUAAAUUAAAGUGCCACAG
#=GR bac.A.laidlawii SS <<--------<<<<___>>>>------->>>>,,,,,,,,,<<<<<----

bac.A.laidlawii         AGACGAAUCUAUUUAGAAAUAAAUAGAGUGAAACGCGGUAAACCCCUCAA
#=GR bac.A.laidlawii SS -------<<<<<<<<____>>>>>>>>--------->>>-->>))]]]]]

bac.A.laidlawii         GCUAGCAACCCAAAUUAGGUAGGGGCACAUGAUGUGUAGCAAUACAACAU
#=GR bac.A.laidlawii SS }}}}},,,<<<__________>>>,,,<<<<<<<_____________>>>

bac.A.laidlawii         CAUGCAAGAUUUGAAUCUUGAGAUUAAUAGUCACAAAAGAAGAAAUUCUU
#=GR bac.A.laidlawii SS >>>><<<<<<____>>>>>>,,,,,,,,,,,,,,,<<<<<<____>>>>>

bac.A.laidlawii         UACAGAACGCGGCUUA
#=GR bac.A.laidlawii SS >,,,,,,}}}}}}}}:
//
# STOCKHOLM 1.0

#=GS bac.B.anthracis DE converted from brown dataset ct file

bac.B.anthracis         UCAUAACGUUUGGGUAAUCGCUGCAACGCCAACGUUGUAGAGGAAAGUCC
#=GR bac.B.anthracis SS :{{{{{{{{{{{{{{{{{{,<<<<<<<<____>>>>>>>>,,,,AAA,AA

bac.B.anthracis         AUGCUCGCACGGCCUGAGAUGGCUGUAGUGUUCGUGCCUAGCCAAUUCAU
#=GR bac.B.anthracis SS AAA{{{{{<<<<<<______>>>>>>,,,,,[[[[[<<<<<<________

bac.B.anthracis         AAGCUAGGGUAUUCUGGCUGUAAGGCUGGUUUAACGGCAGGGAAAAAACC
#=GR bac.B.anthracis SS __>>>>>><<<<<<<<<<<____>>>>>>>>>>->((,<<<-----<<<<

bac.B.anthracis         UAAGUCCUUUCGGAUAUGGUUUGACUACCUUUAAAGUGCCACAGUGACGA
#=GR bac.B.anthracis SS ---<<<<____>>>>-->>>>------>>>,,,,,<<<<<----------

bac.B.anthracis         AGUCCUUGAAGAAAUGAUAGGAGUGGAACGAGGUAAACCCCACGAGCGAG
#=GR bac.B.anthracis SS --<<<<<<<<____>>>>>>>>--------->>>-->>))]]]]]}}}}}

bac.B.anthracis         AAACCCAAAUAAUGGUAGGGGAAUCUUUUCCAAGGAAAUGAACGAUGGGA
#=GR bac.B.anthracis SS ,,,<<<___________>>>,,,<<<<<<<_________________>>>

bac.B.anthracis         AAGGACAGGUUGUAUAACCUGUAGAUAGAUGAUUGCCACCGGAGUACGAG
#=GR bac.B.anthracis SS >>>><<<<<<<____>>>>>>>,,,,,,,,}}}}}}},<<<<<<<<<<<<

bac.B.anthracis         GCGUGGGCCGUUUGCAGUACAAAGGAACAGAACAUGGCUUACAGAACGUU
#=GR bac.B.anthracis SS <<____>>>>>----->>>>>>>>>,,,,,,,aaaaaaaa,}-}}}}}}}

bac.B.anthracis         AUGAACCA
#=GR bac.B.anthracis SS }}}:::::
//
# STOCKHOLM 1.0

#=GS bac.B.brevis DE converted from brown dataset ct file

bac.B.brevis         AUGCAGGAAAUGCGGGUAGCCGCUGCCGCAAUCGUCUCGGCGAUUGGCGG
#=GR bac.B.brevis SS :::{{{{{{{{{{{{{{{{{{,<<<<<<<<<<<<<____>>>>>>->>>>

bac.B.brevis         UAGAGGAAAGUCCAGGCUCGCCCAAGCUGAGAUGCUUGGAGUGUUCGUAC
#=GR bac.B.brevis SS >>>,,,,AAA,AAAAA{{{{{<<<<<<______>>>>>>,,,,,[[[[[<

bac.B.brevis         CUGGCGCAAGCCAGGGCAAGUGAGGCGCAAGCCUCGCUGACGGCGUGGAA
#=GR bac.B.brevis SS <<<<<____>>>>>><<<-<<<<<<<____>>>>>>>>>->((,<<<---

bac.B.brevis         AGGGCUCUCUCUGAGGCCCGAGUACGCUGAAAGUGCCACAGAAACGUAGC
#=GR bac.B.brevis SS --<<<--<<___>>->>>------>>>,,,,,<<<<<------------<

bac.B.brevis         UUUUCUGGCGACAGAAAAGAUGGAACGCGGUAAACCCUGCGAGCGAGAAA
#=GR bac.B.brevis SS <<<<<<<____>>>>>>>>--------->>>-->>))]]]]]}}}}},,,

bac.B.brevis         CCCAAAUUUGGUAGGGGAACCGUCCUGAAGGAAUCAAACGGAAGGGACGG
#=GR bac.B.brevis SS <<<__________>>>,,,<<<<<<<_________________>>>>>>>

bac.B.brevis         AUGGUAUCUUCGGAUGCCAUAGAUAGAUGGCUACCGCUCUUGGUGCGAGG
#=GR bac.B.brevis SS <<<<<<<<____>>>>>>>>,,,,,,,,}}}}}}},<<<<<<-<<<<<<<

bac.B.brevis         GAUACGUCCCGCUUGCAGCACGGGAGAGACAGAACCUGGCUUAUAGCAUU
#=GR bac.B.brevis SS <<____>>>>>>----->>>>>>>>>,,,,,,,,aaaaaaaa,}-}}}}}

bac.B.brevis         UCCUGCUGGAU
#=GR bac.B.brevis SS }}}}}::::::
//
# STOCKHOLM 1.0

#=GS bac.B.halodurans DE converted from brown dataset ct file

bac.B.halodurans         AUCAUAACCGUUCAGGUAACCGCUGCAUCGCAUGCGAUGUAGAGGAAAGU
#=GR bac.B.halodurans SS :::{{{{{{{{{{{{{{{{{{,<<<<<<<<____>>>>>>>>,,,,AAA,

bac.B.halodurans         CCAUGCUCGCACAGGCUGAGAUGCUUGUAGUGUUCGUGCCUAGCGAAGUC
#=GR bac.B.halodurans SS AAAAA{{{{{<<<<<<______>>>>>>,,,,,[[[[[<<<<<<______

bac.B.halodurans         AUAAGCUAGGGUAGUCUGGUUCUUAGAACUGGGCUAACGGCAAGGUAAGC
#=GR bac.B.halodurans SS ____>>>>>><<<<<<<<<<<_____>>>>>>>>>>->((,<<<<----<

bac.B.halodurans         ACCUACGUUCAUCAUGAAUAUGGUGUGAUGCCUUUGAAAGUGCCACAGUG
#=GR bac.B.halodurans SS <<<---<<<<_____>>>>-->>>>----->>>>,,,,,<<<<<------

bac.B.halodurans         ACGUAGUCCGUUUGGAAACAGACGGAGUGGAACGAGGUAAACCCCUCGAG
#=GR bac.B.halodurans SS ------<<<<<<<<____>>>>>>>>--------->>>-->>))]]]]]}

bac.B.halodurans         CGAGAAACCCAAAAAUUGGUAGGGGAACCUUCUUGAAGGAAAUGAACGGA
#=GR bac.B.halodurans SS }}}},,,<<<___________>>>,,,<<<<<<<________________

bac.B.halodurans         GAGAAGGACGGAAGUUUUACUUCUGUAGACAGAUGGUUACCACCGGAGUA
#=GR bac.B.halodurans SS >>>>>>><<<<<<<<___>>>>>>>>,,,,,,,,}}}}}}},<<<<<<<<

bac.B.halodurans         CGAGGUUCAUCACCGUUUGUAGUACGAAGGAACAGAACAUGGCUUAUCGA
#=GR bac.B.halodurans SS <<<<<<_____>>>>>----->>>>>>>>>,,,,,,,aaaaaaaa,}-}}

bac.B.halodurans         ACGGGAAUGAGA
#=GR bac.B.halodurans SS }}}}}}}}::::
//
# STOCKHOLM 1.0

#=GS bac.B.megaterium DE converted from brown dataset ct file

bac.B.megaterium         UGAAAUAACGUUCAGGUAAUCGCUGCAUCAUUUGAUGUAGAGGAAAGUCC
#=GR bac.B.megaterium SS :::{{{{{{{{{{{{{{{{{{,<<<<<<<____>>>>>>>,,,,AAA,AA

bac.B.megaterium         AUGCUCGCACGGUGCUGAGAUGCCCGUAGUGUUCGUGCCUAGUGAAAAAA
#=GR bac.B.megaterium SS AAA{{{{{<<<<-<<______>>>>>>,,,,,[[[[[<<<<<<_______

bac.B.megaterium         UAAGCUAGGGCAGCUUGGCUUAUAGCUUAGCUGACGGCGGGAAAAACCAC
#=GR bac.B.megaterium SS ___>>>>>><<<<<<<<<<<___>>>>>>>>>>->((,<<<-------<<

bac.B.megaterium         CUAAGUCUUUGGAUAUGGUCGAGUAUCCUGAAAGUGCCACAGUGACGAAG
#=GR bac.B.megaterium SS <---<<<____>>>-->>>------>>>,,,,,<<<<<------------

bac.B.megaterium         CUUUGCUGGAAACAGCAAAGGUGGAACGCGGUAAACCCCACGAGCGAGAA
#=GR bac.B.megaterium SS <<<<<<<<____>>>>>>>>--------->>>-->>))]]]]]}}}}},,

bac.B.megaterium         ACCCAAACAAUGGUAGGGGAACUGUCUCAAAGGAAUCUAACGGAGAGACG
#=GR bac.B.megaterium SS ,<<<___________>>>,,,<<<<<<<________________>>>>>>

bac.B.megaterium         GACGGUUACAUGCGUAAUCGUAGAUAGAUGAUUACCGCCUGAGUACGAGA
#=GR bac.B.megaterium SS ><<<<<<<<____>>>>>>>>,,,,,,,,}}}}}}},<<<<<<<<<<<<<

bac.B.megaterium         UUAAAAUCGUUUGCAGUACAAAGGUACAAAACAUGGCUUUACGAACGUUG
#=GR bac.B.megaterium SS <____>>>>>----->>>>>>>>>,,,,,,,aaaaaaaa,}-}}}}}}}}

bac.B.megaterium         UUGAAACA
#=GR bac.B.megaterium SS }}::::::
//
# STOCKHOLM 1.0

#=GS bac.B.stearothermophilus DE converted from brown dataset ct file

bac.B.stearothermophilus         GUUAAUCAUGCUCGGGUAAUCGCUGCGGCCGGUUUCGGCCGUAGAGGAAA
#=GR bac.B.stearothermophilus SS :::{{{{{{{{{{{{{{{{{{,<<<<<<<<<____>>>>>>>>>,,,,AA

bac.B.stearothermophilus         GUCCAUGCUCGCACGGUGCUGAGAUGCCCGUAGUGUUCGUGCCUAGCGAA
#=GR bac.B.stearothermophilus SS A,AAAAA{{{{{<<<<-<<______>>>>>>,,,,,[[[[[<<<<<<___

bac.B.stearothermophilus         UCCAUAAGCUAGGGCAGCCUGGCUUCGGCUGGGCUGACGGCGGGGAAAGA
#=GR bac.B.stearothermophilus SS _______>>>>>><<<<<<<<<<____>>>>>>>>>->((,<<<-----<

bac.B.stearothermophilus         ACCUACGUCCGGCUGGGAUAUGGUUCGAUUACCCUGAAAGUGCCACAGUG
#=GR bac.B.stearothermophilus SS <<<---<<<<_____>>>>-->>>>------>>>,,,,,<<<<<------

bac.B.stearothermophilus         ACGGAGCUCUAAGGGAAACCUUAGAGGUGGAACGCGGUAAACCCCACGAG
#=GR bac.B.stearothermophilus SS ------<<<<<<<<____>>>>>>>>--------->>>-->>))]]]]]}

bac.B.stearothermophilus         CGAGAAACCCAAAUGAUGGUAGGGGCACCUUCCCGAAGGAAAUGAACGGA
#=GR bac.B.stearothermophilus SS }}}},,,<<<___________>>>,,,<<<<<<<________________

bac.B.stearothermophilus         GGGAAGGACAGGCGGCGCAUGCAGCCUGUAGAUAGAUGAUUACCGCCGGA
#=GR bac.B.stearothermophilus SS >>>>>>><<<<<<<<<____>>>>>>>>>,,,,,,,,}}}}}}},<<<<<

bac.B.stearothermophilus         GUACGAGGCGCAAAGCCGCUUGCAGUACGAAGGUACAGAACAUGGCUUAU
#=GR bac.B.stearothermophilus SS <<<<<<<<<_____>>>>>----->>>>>>>>>,,,,,,,aaaaaaaa,}

bac.B.stearothermophilus         AGAGCAUGAUUAACGUG
#=GR bac.B.stearothermophilus SS -}}}}}}}}}}::::::
//
# STOCKHOLM 1.0

#=GS bac.B.subtilis DE converted from brown dataset ct file

bac.B.subtilis         GUUCUUAACGUUCGGGUAAUCGCUGCAGAUCUUGAAUCUGUAGAGGAAAG
#=GR bac.B.subtilis SS :::{{{{{{{{{{{{{{{{{{,<<<<<<<<_____>>>>>>>>,,,,AAA

bac.B.subtilis         UCCAUGCUCGCACGGUGCUGAGAUGCCCGUAGUGUUCGUGCCUAGCGAAG
#=GR bac.B.subtilis SS ,AAAAA{{{{{<<<<-<<______>>>>>>,,,,,[[[[[<<<<<<____

bac.B.subtilis         UCAUAAGCUAGGGCAGUCUUUAGAGGCUGACGGCAGGAAAAAAGCCUACG
#=GR bac.B.subtilis SS ______>>>>>><<<<<<<____>>>>>>->((,<<<<-----<<<---<

bac.B.subtilis         UCUUCGGAUAUGGCUGAGUAUCCUUGAAAGUGCCACAGUGACGAAGUCUC
#=GR bac.B.subtilis SS <<____>>>-->>>------>>>>,,,,,<<<<<------------<<<<

bac.B.subtilis         ACUAGAAAUGGUGAGAGUGGAACGCGGUAAACCCCUCGAGCGAGAAACCC
#=GR bac.B.subtilis SS <<<<____>>>>>>>>--------->>>-->>))]]]]]}}}}},,,<<<

bac.B.subtilis         AAAUUUUGGUAGGGGAACCUUCUUAACGGAAUUCAACGGAGAGAAGGACA
#=GR bac.B.subtilis SS ___________>>>,,,<<<<<<<________________>>>>>>><<<

bac.B.subtilis         GAAUGCUUUCUGUAGAUAGAUGAUUGCCGCCUGAGUACGAGGUGAUGAGC
#=GR bac.B.subtilis SS <<<____>>>>>>,,,,,,,,}}}}}}},<<<<<<<<<<<<<<_____>>

bac.B.subtilis         CGUUUGCAGUACGAUGGAACAAAACAUGGCUUACAGAACGUUAGACCACU
#=GR bac.B.subtilis SS >>>----->>>>>>>>>,,,,,,,aaaaaaaa,}-}}}}}}}}}}:::::

bac.B.subtilis         U
#=GR bac.B.subtilis SS :
//
# STOCKHOLM 1.0

#=GS bac.C.innocuum DE converted from brown dataset ct file

bac.C.innocuum         GAGGAAAGUCCGGGCUCGCACAUUCUGUGAUGAAUGUAGUGUUUGUGCUG
#=GR bac.C.innocuum SS :::::{{{-{{{{{{{{{{<<<<<<______>>>>>>,,,,,[[[[[<<<

bac.C.innocuum         GAUGAAACGAUAAAUCCAGGCAGCGUAAGCUGACGGCUGGAGAAGGCCUG
#=GR bac.C.innocuum SS <<<__________>>>>>><<<<<____>>>>->((,,<<<<---<<<--

bac.C.innocuum         UGGUGAAAGCUAUGGCGGACUCCUUUAAAAGUGCCACAGAAACGAGCUUU
#=GR bac.C.innocuum SS -<<<____>>>-->>>------>>>>,,,,<<<<<-----------<<<<

bac.C.innocuum         UCGGGAAACCGGAAAGAUGGAACGGGUAAACCCCGCAAGCGAGAAACCCA
#=GR bac.C.innocuum SS <<<<____>>>>>>>>-------->>>-->>))]]]]]}}}}},,,<<<_

bac.C.innocuum         AAUUUGGUAGGGGAAUCUAAUCACGGCAAAACGAAGCCAGUGAUCGGAAC
#=GR bac.C.innocuum SS _________>>>,,,<<<<<<<___________________>>>>>>><<

bac.C.innocuum         GUGGAAACACGUAGAUAAAUGACUGCCACUUUCGCAAGAGAGUACAAAAC
#=GR bac.C.innocuum SS <<<____>>>>>,,,,,,,,,,,,,,,,<<<<<____>>>>>,,,,,,,}

bac.C.innocuum         ACGGCUUA
#=GR bac.C.innocuum SS }}}}}}}:
//
# STOCKHOLM 1.0

#=GS bac.E.faecalis DE converted from brown dataset ct file

bac.E.faecalis         GAGGAAAGUCCGGGCUCGCACAAGCUGAGAUGCUUGUAGUGUUCGUGCUU
#=GR bac.E.faecalis SS :::::{{{-{{{{{{{{{{<<<<<<______>>>>>>,,,,,[[[[[<<<

bac.E.faecalis         AGCGAAAUCAUAAGCUAAGGUACUCUUUUAGAGUAACGGCAGGAAAAAUG
#=GR bac.E.faecalis SS <<<__________>>>>>><<<<<<<___>>>>>>->((,<<<<-----<

bac.E.faecalis         ACUAAGGUUUCGACUAUGUCAAAGUAUCCUUGAAAGUGCCACAGUGACGA
#=GR bac.E.faecalis SS <<---<<<____>>>-->>>------>>>>,,,,,<<<<<----------

bac.E.faecalis         AGCGAUGUGGGAAACUCCAUCGGUGGAACGCGGUAAACCCCUCGAGCGAG
#=GR bac.E.faecalis SS --<<<<<<<<____>>>>>>>>--------->>>-->>))]]]]]}}}}}

bac.E.faecalis         CAACCCAAACAAUGGUAGGGGCGCUCUUCUAAAGGAAAUGAACGAGUAGA
#=GR bac.E.faecalis SS ,,,<<<___________>>>,,,<<<<<<<_________________>>>

bac.E.faecalis         AGAGGCAGAGUUUACUCUGCAGAUAGAUGAUGACCGUCACCAAUUUUUCC
#=GR bac.E.faecalis SS >>>><<<<<<____>>>>>>,,,,,,,,,,,,,,,,<<<<<<<<<<<<__

bac.E.faecalis         UGAAGAAUUGGUGAUACAGAACGCGGCUUAU
#=GR bac.E.faecalis SS __>>>>>>>>>>>>,,,,,,,}}}}}}}}::
//
# STOCKHOLM 1.0

#=GS bac.H.chlorum DE converted from brown dataset ct file

bac.H.chlorum         GAGGAAAGUCCGGGCUCGCACAUCCUGCGAUGGAUGUAGUGUUCGUGCCC
#=GR bac.H.chlorum SS :::::{{{-{{{{{{{{{{<<<<<<______>>>>>>,,,,,[[[[[<<<

bac.H.chlorum         GUUCGUAAUGGCGGGGCAGUCAGCUUUUUAGCAGAUUGACGGCGGGGAAA
#=GR bac.H.chlorum SS <<<______>>>>>><<<<<<<<<<____>>>>>>>>>->((,<<<----

bac.H.chlorum         GCAUCCUACAGCCAACUUGGCCAUGGUGCAAGUACCCUGAAAGUGGAUAG
#=GR bac.H.chlorum SS <<<<------<<<<___>>>>---->>>>----->>>,,,,,<<<<----

bac.H.chlorum         AGACGAGUCGUCGGGGAAACUCGACGAGUGGAACGACUAAACCCCACGAG
#=GR bac.H.chlorum SS -------<<<<<<<<____>>>>>>>>--------->>-->>))]]]]]}

bac.H.chlorum         CGAGCAACUCAGUGUGUAGAGGCACCUGGCUGAGAGAAAUGAAUCAAUGC
#=GR bac.H.chlorum SS }}}},,,<<<________>>>,,,<<<<<<<________________>>>

bac.H.chlorum         CGGGACGAUCGACAUAUGAUCGUAGAAAAAUGAUUGCCCCUUCUGUGGGA
#=GR bac.H.chlorum SS >>>><<<<<<<_____>>>>>>>,,,,,,,,,,,,,,,,<<<<<<<<<<<

bac.H.chlorum         GGCUGGGAAGCCUAGAACCACAUUGGAACAGAAUCCGGCUUA
#=GR bac.H.chlorum SS <<<<____>>>>-->>->>>>>>>>>,,,,,,,}}}}}}}}:
//
# STOCKHOLM 1.0

#=GS bac.L.acidophilus DE converted from brown dataset ct file

bac.L.acidophilus         GAGGAAAGUCCGGGCCCGCGCAAGCUGAGAUGCUUGUAGUGUUCGUGCUA
#=GR bac.L.acidophilus SS :::::{{{-{{{{{{{{{{<<<<<<______>>>>>>,,,,,[[[[[<<<

bac.L.acidophilus         AGCCCAAUAAGCUUAGGGGCCGUGUAAACGGCUACGGCGGCCAAACGCGC
#=GR bac.L.acidophilus SS <<<_______>>>>>><<<<<<<____>>>>>>->((,<<<<----<<<<

bac.L.acidophilus         UAAGGCGUCAGCUAUGCGCUAGUAGGUCUGAAAAGUGCCACAGUGACGAA
#=GR bac.L.acidophilus SS ---<<<____>>>-->>>>------>>>>,,,,,<<<<<-----------

bac.L.acidophilus         ACGAUCAGGGAAACCUGAGCGGUGGAACGGGUAAACCCCGCGAGCGAGUA
#=GR bac.L.acidophilus SS -<<<<<<<<____>>>>>>>>-------->>>-->>))]]]]]}}}}},,

bac.L.acidophilus         ACCCAAACUUUUGGUAGGGGCGUUUUGCCAAGCAAAUUGAAGCGACGGCA
#=GR bac.L.acidophilus SS ,<<<____________>>>,,,<<<<<<<_________________>>>>

bac.L.acidophilus         AUACAGCGGUAACGCUGAGAUAGAUGAUGACUGAAGGAGCUUGUGCCUGA
#=GR bac.L.acidophilus SS >>><<<<<____>>>>>,,,,,,,,,,,,,,,,,,<<<<<<<<<______

bac.L.acidophilus         ACAAGUUCUGGAACAACACACGGCUUAU
#=GR bac.L.acidophilus SS >>>>>>>>>,,,,,,,,,}}}}}}}}::
//
# STOCKHOLM 1.0

#=GS bac.M.capricolum DE converted from brown dataset ct file

bac.M.capricolum         GAGAUUUUAUUGGUCAAUCGCUGUAUUUGAAAAAGAAUAUAGAGGAAACU
#=GR bac.M.capricolum SS :{{{{{{{{{{{{{{{{{{,<<<<<<<<______>>>>>>>>,,,,AAA,

bac.M.capricolum         CCACGCUUACACAAUCUGUGAUGAUUGUAGUGUUUAUGCUAAAUGAAAAA
#=GR bac.M.capricolum SS AAAAA{{{{{<<<<<<______>>>>>>,,,,,[[[[[<<<<<<______

bac.M.capricolum         AUAAAUUUAGGCAGUAAUUAAUUACUGACGGCAUAACUAACCUAAGGCUU
#=GR bac.M.capricolum SS ____>>>>>><<<<<<<____>>>>>>->((,<<<<---<<<---<<<__

bac.M.capricolum         UGCUAUGGUGAUGUUAUAAAGUGCCACAGAGACGAAUAAAGAGAAAUCUU
#=GR bac.M.capricolum SS _>>>-->>>---->>>>,,,<<<<<-----------<<<<<_____>>>>

bac.M.capricolum         GAAAUGGAACGCGGUAAACCCCAUAAGUAAGAAACUCAAAUUUUGGUAGA
#=GR bac.M.capricolum SS >----------->>>-->>))]]]]]}}}}},,,<<<___________>>

bac.M.capricolum         GGAAUCUGAUUAAGAAAAUAAGAAUCAAAAUCAGAAGUUAUUAUUAACUA
#=GR bac.M.capricolum SS >,,,<<<<<<<_________________>>>>>>><<<<<____>>>>>,

bac.M.capricolum         GAUAGAUGAUUGACGCUGAAAAGUACAAAACGUGGGUUAUAAAUAAAAUC
#=GR bac.M.capricolum SS ,,,,,,,}}}}}}},<<____>>,,,,,,,aaaaaaaa,}-}}}}}}}}}

bac.M.capricolum         UCAUCA
#=GR bac.M.capricolum SS }:::::
//
# STOCKHOLM 1.0

#=GS bac.M.fermentans DE converted from brown dataset ct file

bac.M.fermentans         AGCAUUGGCUAACAGCUGCUUGAAAGAGUAGAGGAAAGUCCACGCUAGCA
#=GR bac.M.fermentans SS {{{{{{{{{{{{{{,<<<<<<____>>>>>>,,,,AAA,AAAAA[[[[[<

bac.M.fermentans         CAACCUGCGAUGGUUGUAGUGAUCAUGCUAGGCCCAAUAAGCCUAGGCUU
#=GR bac.M.fermentans SS <<<<<______>>>>>>,,,,,(((((<<<<<<_______>>>>>><<__

bac.M.fermentans         AGACGACUAGUGCCACAGAGACGAGAAUUGUGAAACGCGGUAAACUCCAU
#=GR bac.M.fermentans SS _>-><<---<<<<<________________________>>>-->>>>)))

bac.M.fermentans         GAGUUAGAAACCCAAAUAUUGGUAGGGGAACUUUUCAACGGAAAUUGAAC
#=GR bac.M.fermentans SS ))]]]]],,,<<<___________>>>,,,<<<<<<<_____________

bac.M.fermentans         CAAAGAAAAGAGUUGAUUAAUCAACUAGAUAAAUUGUUAGCACCUGAGAG
#=GR bac.M.fermentans SS ___>>>>>>><<<<<<____>>>>>>,,,,,,,,}}}}}}}<<<<____>

bac.M.fermentans         GGUACAAAACGUGGCUUAUAAAUGCUAAAACACUUGCGCGAGCAGGCGUU
#=GR bac.M.fermentans SS >>>,,,,,,aaaaaaaa,}}-}}}}}<<<<<<<<<<<____>>>>>>>>>

bac.M.fermentans         UU
#=GR bac.M.fermentans SS >>
//
# STOCKHOLM 1.0

#=GS bac.M.flocculare DE converted from brown dataset ct file

bac.M.flocculare         GCACAAGUCAAUCGCAGGUAUAAUCAAAAUAUUAUUUUAUAAAUAUAAAU
#=GR bac.M.flocculare SS {{{{{{AAAAAAA,<<<<<<<<<<<<<<<<<<<<<<<_________>>>>

bac.M.flocculare         UAUAUUUUGAUUAAUAUUUGAGGAAAGUCCGCGCUAGCACUACCUGUGAU
#=GR bac.M.flocculare SS >>>>>>>>>>>>->>>>>>>,,,,{{{-{{{{{[[[[[<<<<<<______

bac.M.flocculare         GGUAGUAGUGUUCAUGUUGGGUCUAAUAAACCCAAGCUUAGACGACAAGU
#=GR bac.M.flocculare SS >>>>>>,,,,,(((((<<<<<<_______>>>>>><<___>-><<---<<

bac.M.flocculare         GCCACAGAGACGAGCUUAUUUAUUAAAUUCUUCUUUUUCUAUAUUGAGAA
#=GR bac.M.flocculare SS <<<-----------<<<<<<<<<<<<<<<<<<<--<<<<______>>>->

bac.M.flocculare         UUACAAUUUUUUUCUUAAUAAAUAAGGUGAAACGCGGUAAACUCCAUGAG
#=GR bac.M.flocculare SS >>>>>>------->>>>>>>>>>>>>--------->>>-->>>>)))))]

bac.M.flocculare         CUAGAAACCUAAAUUUUGGUAAGGGAGCCCAAUUUGAAGAAAAAAAACUU
#=GR bac.M.flocculare SS ]]]],,,<<<___________>>>,,,<<<<<<<________________

bac.M.flocculare         CGAUUGGGAAGUUUUUUGAUAAGGUUAUUAUUAAAAGAAAAACUUAGAUA
#=GR bac.M.flocculare SS _>>>>>>><<<<<<<<<<<<<<_____>>>>---->>>>>>>>>>,,,,,

bac.M.flocculare         AAUGAUUGACUGAUACAGAACGCGGCUUAUUAGUGCAAAAACAGCGUAAA
#=GR bac.M.flocculare SS ,,,aaaaaaa,,,,,,,,,,}}}}}}}},}-}}}}}<<<<<<<<<<<___

bac.M.flocculare         AACGCUGUUUUU
#=GR bac.M.flocculare SS _>>>>>>>>>>>
//
# STOCKHOLM 1.0

#=GS bac.M.genitalium DE converted from brown dataset ct file

bac.M.genitalium         GCUGUCGGUUAGUUGCUGCUUUAAAGAUAUAUUUAAAGUAGAGGAAAGUC
#=GR bac.M.genitalium SS {{{{{{{BBBBBB{,<<<<<<<<<<______>>>>>>>>>>,,,,{{{-{

bac.M.genitalium         CAUGCUUGCACUUGCUGGAAUGCAAGUAGUGUUUGUGUAAAUCAAAGCGA
#=GR bac.M.genitalium SS {{{{{{{{{<<<<<<______>>>>>>,,,,,[[[[[<<<<<<_______

bac.M.genitalium         UAAGAUUUAGGAUGUGAUAGCCAUAACGACAUAACUAGUCUAAGGUUAAU
#=GR bac.M.genitalium SS ___>>>>>><<<<<_AAAAAA>>>>->((<<<<---<<<<---<<<____

bac.M.genitalium         ACUAUGAUGAUGUUUUGAAAGUGCCACAGAGACGAGGCUUGGUGAAAACC
#=GR bac.M.genitalium SS >>>-->>>>---->>>>,,,<<<<<-----------<<<<<<<____>>>

bac.M.genitalium         AGGUAUGAAACGCGGUAAACUCCACAAGCAAGAAACCUAAAUUUUGGUAA
#=GR bac.M.genitalium SS >>>>--------->>>-->>))]]]]]}}}}},,,<<<___________>

bac.M.genitalium         GGGAAUGUUGCUUUAAGAACAAAUAAUUAAAGUAAUGACAGCAAUUGCUG
#=GR bac.M.genitalium SS >>,,,<<<<<<<__________________>>>>>>><<<<<____>>>>

bac.M.genitalium         UAGAUAAAUAACUGACUUUAAAACAGAACAUGGCUUAUUGACAGCAUGCU
#=GR bac.M.genitalium SS >,,,,,,,,}bbbbbb------------}}}}}}}}-}-}}}}}}::aaa

bac.M.genitalium         AUCUAAAAAAAGGAUCAUGAUGAUCCUUUUUUUA
#=GR bac.M.genitalium SS aaa<<<<<<<<<<<<<<___>>>>>>>>>>>>>>
//
# STOCKHOLM 1.0

#=GS bac.M.hyopneumoniae DE converted from brown dataset ct file

bac.M.hyopneumoniae         UGCACAAGUCAAUUGCAGAUAUAAUUAAAUAUAAUAAUUUUUUUAUAAUU
#=GR bac.M.hyopneumoniae SS {{{{{{{AAAAAAA,<<<<<<<<<<<<<<<<<<<<<<<_________>>>

bac.M.hyopneumoniae         GUUAUAUUUAACAAAUUUAUAUUUGAGGAAAGUCCGCGCUAGCACUACCU
#=GR bac.M.hyopneumoniae SS >>>>>>>>>>>---->>->>>>>>>,,,,{{{-{{{{{[[[[[<<<<<<_

bac.M.hyopneumoniae         GAGAUGGUAGUAGUGUUCAUGUUGGAUCUAAUAAAUCCAAGCUUUAGACG
#=GR bac.M.hyopneumoniae SS _____>>>>>>,,,,,(((((<<<<<<_______>>>>>><<____>-><

bac.M.hyopneumoniae         ACCAGUGCCACAGAGACGAGUUUAUUUAUUAAUUUGUUUAUAUUAAAAAA
#=GR bac.M.hyopneumoniae SS <---<<<<<-----------<<<<<<<<<<<<<<<<<<<--<<<<_____

bac.M.hyopneumoniae         UAGUUUAGAAUUUUUAAAUUAAUAAAUAAGGUGAAACGCGGUAAACUCCA
#=GR bac.M.hyopneumoniae SS >>>>>>>>>>------->>>>>>>>>>>>>--------->>>-->>>>))

bac.M.hyopneumoniae         UGAGCUAGAAACCUAAAUUUUGGUAAGGGAGCCCAAUUUCGGGAAACAAA
#=GR bac.M.hyopneumoniae SS )))]]]]],,,<<<___________>>>,,,<<<<<<<____________

bac.M.hyopneumoniae         CUUUAAUUGGGAAGUUCUAUUAUAAUAUUUUUAUAAAGAACUUAGAUAAA
#=GR bac.M.hyopneumoniae SS ____>>>>>>><<<<<<<-<<<<<<_____>>>>>>>>>>>>>,,,,,,,

bac.M.hyopneumoniae         UGAUUGAUUAAUACAGAACGCGGCUUAUUAGUGCAAAAAAAACAGCGAAU
#=GR bac.M.hyopneumoniae SS ,aaaaaaa,,,,,,,,,,}}}}}}}},}-}}}}}}<<<<<<-<<<<<___

bac.M.hyopneumoniae         CUGAACGCUGUUUUUU
#=GR bac.M.hyopneumoniae SS _____>>>>>>>>>>>
//
# STOCKHOLM 1.0

#=GS bac.M.pneumoniae DE converted from brown dataset ct file

bac.M.pneumoniae         CGCUGUCGGUCAGUUGCUGCUCAAUGAGUAGAGGAAAGUCCAUGCUUGCA
#=GR bac.M.pneumoniae SS {{{{{{{{BBBBBB{,<<<<<<___>>>>>>,,,,{{{-{{{{{{{{{{<

bac.M.pneumoniae         CUUGCUGGAACGCAAGUAGUGUUUGUGUAAAUUGAACAAAUAGAUUUAGG
#=GR bac.M.pneumoniae SS <<<<<______>>>>>>,,,,,[[[[[<<<<<<_________>>>>>><<

bac.M.pneumoniae         ACGCUAAUAGACGUCACGACUGGACUAGUCUAAGGUCUUUGACUAUGAUG
#=GR bac.M.pneumoniae SS <<<_AAAAAA_>>>>->((,<<<<---<<<---<<<<___>>>>-->>>-

bac.M.pneumoniae         AUGUCCGUAAAGUACCACAGAGACGAGCUUAGUGAAAACUAAGUAUGAAA
#=GR bac.M.pneumoniae SS --->>>>,,,,<<<<<----------<<<<<<<____>>>>>>>------

bac.M.pneumoniae         CGCGGUAAACUCCACAAGCAAGAAACCUAAAUUUUGGUAAGGGAAUGUUA
#=GR bac.M.pneumoniae SS --->>>-->>))]]]]]}}}}},,,<<<___________>>>,,,<<<<<

bac.M.pneumoniae         CUUUAAGAAAAAUAAUUAAAGUAAUGACAGGAUUACUGUACAUAAAUAAC
#=GR bac.M.pneumoniae SS <<_________________>>>>>>><<<<_____>>>>,,,,,,,,}bb

bac.M.pneumoniae         UGACUUUAAAACAGAACAUGGCUUAUUGGCAGCGUUCUAUUGAAAAAGGA
#=GR bac.M.pneumoniae SS bbbb------------}}}}}}}}-}-}}}}}}}::aaaaaa<<<<<<<<

bac.M.pneumoniae         UCUGUUUGGAUCCUUUUUU
#=GR bac.M.pneumoniae SS <<<____>>>>>>>>>>>:
//
# STOCKHOLM 1.0

#=GS bac.S.aureus-2 DE converted from brown dataset ct file

bac.S.aureus-2         UGAUAUUUCGGGUAAUCGCUAUAUUAUAUAGAGGAAAGUCCAUGCUCACA
#=GR bac.S.aureus-2 SS {{{{{{{{{{{{{{{{{,<<<<<___>>>>>,,,,AAA,AAAAA{{{{{<

bac.S.aureus-2         CAGUCUGAGAUGAUUGUAGUGUUCGUGCUUGAUGAAACAAUAAAUCAAGG
#=GR bac.S.aureus-2 SS <<<<<______>>>>>>,,,,,[[[[[<<<<<<__________>>>>>><

bac.S.aureus-2         CAUUAAUUUGACGGCAAUGAAAUAUCCUAAGUCUUUCGAUAUGGAUAGAG
#=GR bac.S.aureus-2 SS <<______>>->((,<<<<-----<<<---<<<____>>>-->>>-----

bac.S.aureus-2         UAAUUUGAAAGUGCCACAGUGACGUAGCUUUUAUAGAAAUAUAAAAGGUG
#=GR bac.S.aureus-2 SS ->>>>,,,,,<<<<<------------<<<<<<<<____>>>>>>>>---

bac.S.aureus-2         GAACGCGGUAAACCCCUCGAGUGAGCAAUCCAAAUUUGGUAGGAGCACUU
#=GR bac.S.aureus-2 SS ------>>>-->>))]]]]]}}}}},,,<<<__________>>>,,,<<<

bac.S.aureus-2         GUUUAACGGAAUUCAACGUAUAAACGAGACACACUUCGCGAAAUGAAGUG
#=GR bac.S.aureus-2 SS <<<<_________________>>>>>>><<<<<<<<<<_____>>>>>>>

bac.S.aureus-2         GUGUAGACAGAUGGUUAUCACCUGAGUACCAGUGUGACUAGUGCACGUGA
#=GR bac.S.aureus-2 SS ->>>,,,,,,,,}}}}}}},<<<<<<<<<<<<<<<<_____>>>>>>>--

bac.S.aureus-2         UGAGUACGAUGGAACAGAACAUGGCUUAUAGAAAUAUCACUACUAGU
#=GR bac.S.aureus-2 SS --->>>>>>>>>,,,,,,,aaaaaaaa,}-}}}}}}}}}::::::::
//
# STOCKHOLM 1.0

#=GS bac.S.bovis DE converted from brown dataset ct file

bac.S.bovis         GAGGAAAGUCCGGGCUAGCACUGGCUGUGAUGCCGGUAGUGUUUGUGCUA
#=GR bac.S.bovis SS :::::{{{-{{{{{{{{{{<<<<<<______>>>>>>,,,,,[[[[[<<<

bac.S.bovis         GGUGAAUCAAUAAGCCUAGGGACAUCUUUUUGAUGUUACGGCGGGCAAAA
#=GR bac.S.bovis SS <<<__________>>>>>><<<<<<<_____>>>>>>->((,<<<<----

bac.S.bovis         AGGCUAAGUCUUUACGGAUAUGUCUGAAUAGCCCUGAAAGUGCCACAGUG
#=GR bac.S.bovis SS -<<<---<<<____>>>---->>>------>>>>,,,,,<<<<<------

bac.S.bovis         ACGUAGUUCUUGGGGAAACCUAAGAAGUGGAACGCGGUAAACCCCUCAAG
#=GR bac.S.bovis SS ------<<<<<<<<____>>>>>>>>--------->>>-->>))]]]]]}

bac.S.bovis         CUAGCAACCCAAACUUUGGUAGGGGCAUGGGAUAGUUGGAAUCCGAACAA
#=GR bac.S.bovis SS }}}},,,<<<___________>>>,,,<<<<<<<________________

bac.S.bovis         UCUAUCCUGACUGGAAACAGUAGACAGAUGAUUAUCGAAGGAGAUAAGAC
#=GR bac.S.bovis SS __>>>>>>><<<<____>>>>,,,,,,,,,,,,,,,,,,<<<<<<<<<__

bac.S.bovis         CUAGUUAUCUCUGGAACAAAACACGGCUUAU
#=GR bac.S.bovis SS ___>>>>>>>>>,,,,,,,,,}}}}}}}}::
//
# STOCKHOLM 1.0

#=GS bac.S.faciem DE converted from brown dataset ct file

bac.S.faciem         GAGGAAAGUCCGGGCUCGCACAGGCUGUGAUGCCUGUAGUGUUCGUGCUU
#=GR bac.S.faciem SS :::::{{{-{{{{{{{{{{<<<<<<______>>>>>>,,,,,[[[[[<<<

bac.S.faciem         AGCGAAACAAUAAGCUAAGGUGCUCUAUUAGAGUAACGGCAGGAAAACAA
#=GR bac.S.faciem SS <<<__________>>>>>><<<<<<<___>>>>>>->((,<<<<-----<

bac.S.faciem         GCUAAGGUUUUUAACUAUGCUUAAGUAUCCUUGAAAGUGCCACAGUGACG
#=GR bac.S.faciem SS <<---<<<_____>>>-->>>------>>>>,,,,,<<<<<---------

bac.S.faciem         AAGCGGAUAGGGAAACUUAUUCGGUGGAACGCGGUAAACCCCUCGAGCGA
#=GR bac.S.faciem SS ---<<<<<<<<____>>>>>>>>--------->>>-->>))]]]]]}}}}

bac.S.faciem         GCAACCCAAACAAUGGUAGGGGCGCUUUUUGUUGGGAAUUAAGAACGAGA
#=GR bac.S.faciem SS },,,<<<___________>>>,,,<<<<<<<___________________

bac.S.faciem         CAAAAAGGCAGGUUAACUGCAGAUAGAUGGUUACCACAUUGCUUUUUCUC
#=GR bac.S.faciem SS >>>>>>><<<<_____>>>>,,,,,,,,,,,,,,,<<<<<<<<<<<<___

bac.S.faciem         CCUGGAAAGUAGUGUACAGAACACGGCUUAU
#=GR bac.S.faciem SS ___>>>>>>>>>>>>,,,,,,}}}}}}}}::
//
# STOCKHOLM 1.0

#=GS bac.S.pneumoniae DE converted from brown dataset ct file

bac.S.pneumoniae         AUGUGCAAUUUUUGGAUAAUCGCGUGAGGAGAAUUGUUUCUCAUGAGGAA
#=GR bac.S.pneumoniae SS :::{{{{{{{{{{{{{{{{{{,<<<<<<<<<_____>>>>>>>>>,,,,A

bac.S.pneumoniae         AGUCCAUGCUAGCACAGGCUGUGAUGCCUGUAGUGUUUGUGCUAGGCGAA
#=GR bac.S.pneumoniae SS AA,AAAAA{{{{{<<<<<<______>>>>>>,,,,,[[[[[<<<<<<___

bac.S.pneumoniae         ACCAUAAGCCUAGGGACGAGAAAUCGUUACGGCAGUUGAAAUGGCUAAGU
#=GR bac.S.pneumoniae SS _______>>>>>><<<<<<____>>>>>->((,<<<<-----<<<---<<

bac.S.pneumoniae         CCUUGGAUAGGCCAGAGUAGGCUUGAAAGUGCCACAGUGACGGAGUCUUU
#=GR bac.S.pneumoniae SS <____>>>-->>>------>>>>,,,,,<<<<<------------<<<<<

bac.S.pneumoniae         CUGGAAACAGAGAGAGUGGAACGCGGUAAACCCCUCAAGCUAGCAACCCA
#=GR bac.S.pneumoniae SS <<<____>>>>>>>>--------->>>-->>))]]]]]}}}}},,,<<<_

bac.S.pneumoniae         AAUUUUGGUCGGGGCAUGGAGUACGCGGAAACGAACGUAGUAUUCUGACU
#=GR bac.S.pneumoniae SS __________>>>,,,<<<<<<<_________________>>>>>>><<<

bac.S.pneumoniae         GCUAUCAGCUAGAGCUGUUAGUGGUAGACAGAUGAUUAUCGAAGGAAGUG
#=GR bac.S.pneumoniae SS <<<<<<<<<____>>>>>>>>>>>>,,,,,,,,}}}}}}},,,<<<<<<<

bac.S.pneumoniae         GUCCUAGUCACUUCUGGAACAAAACAUGGCUUAUAGAAAAUUGCAUAUAG
#=GR bac.S.pneumoniae SS <<____>>>>>>>>>,,,,,,,,,aaaaaaaa,}-}}}}}}}}}}:::::

bac.S.pneumoniae         G
#=GR bac.S.pneumoniae SS :
//
# STOCKHOLM 1.0

#=GS bac.U.urealyticum DE converted from brown dataset ct file

bac.U.urealyticum         GUGUAAAAAGCUAAUUGCUGCAUUUUUUAAAAAAUGUAGAGGAAAGUCCG
#=GR bac.U.urealyticum SS {{{{{{{{{{{{{{{{,<<<<<<<<_____>->>>>>>>,,,,AAA,AAA

bac.U.urealyticum         UGCUCACACUAACUGUGAUGUUAGUAGUGUUUGUGUAUGUAUAAUUAAUA
#=GR bac.U.urealyticum SS AA{{{{{<<<<<<______>>>>>>,,,,,[[[[[<<<<<<_________

bac.U.urealyticum         AGGCAUAGCAUAGGCAUAUGACGGCAAAUUUUUAAGCUAAGUGAUUUAAA
#=GR bac.U.urealyticum SS _>>>>>><<<<<____>>>>->((,<<<<----<<<<--<<<<_____>>

bac.U.urealyticum         UUAUAUGUUUAAAAAUUUAUAAAAGUGCCACAGAGACGAUUAAUCAAGAA
#=GR bac.U.urealyticum SS >>---->>>>---->>>>,,,,,,<<<<<----------<<<<<<<<___

bac.U.urealyticum         AUUGAUGAGAUGAAACGUUGGUAAACCCCACAAGUGAGAAACCUAAAUUU
#=GR bac.U.urealyticum SS _>>>>>>>>---------->>>-->>))]]]]]}}}}},,,<<<______

bac.U.urealyticum         CGGUAAGGGAAUCUAAUUUAGUAAAUUAAGAAAUUAAAUUAGGAUAGAAU
#=GR bac.U.urealyticum SS _____>>>,,,<<<<<<<__________________>>>>>>><<<<<<<

bac.U.urealyticum         UGUUUACAAUUCUAUAGAUAAAUAAUUAGCGCUACAUUUUUGUAGAACAG
#=GR bac.U.urealyticum SS <<____>>>>>>>>>,,,,,,,,}}}}}}},<<<<<____>>>>>,,,,,

bac.U.urealyticum         AACACGGCUUAUUUUUACAU
#=GR bac.U.urealyticum SS ,,aaaaaaaa,}}}}}}}}}
//
# STOCKHOLM 1.0

#=GS bac.SMB-B3 DE converted from brown dataset ct file

bac.SMB-B3         GAGGAAAGUCCGGGCAGCACAGAGCAAGGGUGCCUGGUGAAAGCCAGGGA
#=GR bac.SMB-B3 SS :::::{{{-{{{{{[[[[---AAAA--[[[-[<<<<<<____>>>>>><<

bac.SMB-B3         GGCGCUAUCUGGCGUCGACAGUCCAGACCGGCACACUCCUCAGGAGUGUG
#=GR bac.SMB-B3 SS <<<<<<____>>>>>>>->((,,,,,,,,,,<<<<<<<<___>>>>>>>>

bac.SMB-B3         AGAGCAACAGAGACCAAUCUAUUGUGCCAAGGCGCAAUAGCUGAAAAGGG
#=GR bac.SMB-B3 SS ,<<<<<------------<<<<<<<<<____>>>>>>>>>-------->>

bac.SMB-B3         CAAUCCUCCUCGCUGCAAUCUCCGAUCCGGCCGUUACCAGGUUGCUCGCC
#=GR bac.SMB-B3 SS >-->>))]]]]]]]],,,<<<<----<<<<<<-------<<<_aaaa>>>

bac.SMB-B3         AAGGCCGAAAGACGAGAGCCGUCGGUGCUCGCAUCGACCGGUCUAUUCGA
#=GR bac.SMB-B3 SS -->>>>>>----->>>>,,,<<<<<<<____>>>>>>><<<<<_____>>

bac.SMB-B3         CCGAGAAAGAUGAUCGCCAGGAACAGAACGCGGCUUA
#=GR bac.SMB-B3 SS >>>,,,,,,,,,,,,,,,,,,,,,,,,,}}}}}}}}:
//
# STOCKHOLM 1.0

#=GS bac.T.roseum DE converted from brown dataset ct file

bac.T.roseum         AUACCGGGCAGGGCGGUCGCUGGUGCGGUAAGCACCAGAGGAAAGUCCGA
#=GR bac.T.roseum SS {{{{{{{{{{{BBBBBBB,<<<<<<<_____>>>>>>>,,,,{{{-{{{{

bac.T.roseum         GCUGCACAGAGCGGGGUGCCUGGGGUCAACCCAGGGCAGCGGAGACCGGC
#=GR bac.T.roseum SS {[[[[---AAAA-[[[-[<<<<<<_____>>>>>><<<<<<<________

bac.T.roseum         GCCGCUGACAGUCCAGAUCGGCGCGCUGGAUAACCCAGCGUGAGAGCAAC
#=GR bac.T.roseum SS _>>>>>>->((,,,,,,,,,,<<<<<<<<_____>>>>>>>>,<<<<<--

bac.T.roseum         AGAGACGAUGACCGGGCUCGUCCCGGGGUGAAAAGGGCAAUCCUCCCUGC
#=GR bac.T.roseum SS -----------<<<<<_____>>>>>--------->>>-->>))]]]]]]

bac.T.roseum         AGCAAUCUCCGAGCGGGCCGCUAUCAGGUUGCUCGCCGAGGCCCGAGGAU
#=GR bac.T.roseum SS ]],,,<<<<----<<<<<<-------<<<_aaaa>>>-->>>>>>-----

bac.T.roseum         GAGAGCAGUCGCGGAGGUGACGAAGCGACCGUCCGUGCAAGACACGGGCG
#=GR bac.T.roseum SS >>>>,,,<<<<<<<<<____>>>>>>>>><<<<<<<<_____>>>>>>>>

bac.T.roseum         AGAGAGAUGACCGCCUAGAACAGAACUCGGCUUACUCGCUCGGUAUCGCU
#=GR bac.T.roseum SS ,,,,,,,,bbbbbbb,,,,,,,,,,}}}}}}}},}-}}}}}}}}}}::::
//
# STOCKHOLM 1.0

#=GS eukarya.A.obstetricans DE converted from brown dataset ct file

eukarya.A.obstetricans         CGGAAGGAAGCUCACUGUAGAGGUCAUGUACGGAGUGCGUCACAACUGUG
#=GR eukarya.A.obstetricans SS {{{{{{{,,,[[[[,<<--<<<<---------<<<<<<<<<<______>>

eukarya.A.obstetricans         AUGUCACUCCAUUAAUUCCUCCGGGAAGGUCUGAGACAGGAGCCAUUAGC
#=GR eukarya.A.obstetricans SS >>>->>>>>-------->>>>>>,,,AAA,AAAAA,,,,,((((,,,,,,

eukarya.A.obstetricans         UGCCCUCACAGGGCGUCACCUGAGUGGGUGAGUGAGUCCCCAGCAACCCC
#=GR eukarya.A.obstetricans SS <<<<<_____>>>>><<<<<<____>>>>>><<<<<<<-----------<

eukarya.A.obstetricans         ACGCUGGAGUGGACCGGCUCGACACGUGGAGUGGGCUCUGCAGGAGAGGC
#=GR eukarya.A.obstetricans SS <<________________________________________________

eukarya.A.obstetricans         GGGGUGGACUGCAGUGAGAGGGUGGAGUUACAGAUUGACACUCCCACCCA
#=GR eukarya.A.obstetricans SS __________________________________________________

eukarya.A.obstetricans         ACUCAGUGAGGCUCCGCCCAGCUGAUGCCGCCCCCUCCCCGGGCCUUGGA
#=GR eukarya.A.obstetricans SS ___________________________________________>>>----

eukarya.A.obstetricans         AGUGGCUCACGGCUGGCUGUGUUAGUCCAAUGGCUGAGGUGGAGCAGCUG
#=GR eukarya.A.obstetricans SS --->>>>>>>)))),,,,,,,,,,,,,,,,,,,,]]]]<<<<<<<<-<<<

eukarya.A.obstetricans         CACGGGAUGUGUGCGCGCCCCAUAACCCAAUUCAGACCACUCUCCGGAAU
#=GR eukarya.A.obstetricans SS <<<<___>>>>->>>>>>>>>>>,,,,,,,,aaaaaaaa,,,,}}}}}}}

eukarya.A.obstetricans         UCCG
#=GR eukarya.A.obstetricans SS ::::
//
# STOCKHOLM 1.0

#=GS eukarya.A.telluris DE converted from brown dataset ct file

eukarya.A.telluris         AAACGCAGAGGACCAGAACUUUGGGACGGGAGGCGGGGGUUUUGUUCGCA
#=GR eukarya.A.telluris SS ::::::::((((((,,,,,,,,,,,,,,,,,,,,,,,,,,,,,,,,,,,,

eukarya.A.telluris         GGCUCCUUCUUCCCGCUCCUGGUUCUACGCGGCGUGCGCUGUACCACCAU
#=GR eukarya.A.telluris SS ,,,,,,,,,,,,,,,,,,,,,,,,,,,,,,,,,,,,,,,,,,,,,,,,,,

eukarya.A.telluris         CGGUGGUUAUGGCGCUUACCCCGUGAGGGGGGCUUGGGGAACCGAGUCUA
#=GR eukarya.A.telluris SS ,,,,,,,,,,,,,,,,,,<<<<____>>>><<<<<<<____>>>>>>>,,

eukarya.A.telluris         GCGUUGUUAUAAGAAAUCAAUCUUUUGGAUCCAGCCAGGGUCCUCUAGCA
#=GR eukarya.A.telluris SS ,<<<<<<<------------------------------------------

eukarya.A.telluris         GAAAAGGGGGAUGGGGCUCUCUUGGGCUCUCCCCUCCACGCCUGCGGGAU
#=GR eukarya.A.telluris SS ------<<<<--<<<<<<<____>>>>>>>->>>>---------------

eukarya.A.telluris         UCUGAUGGGAAUGACAACGGUCGGUCCAUUUGACUUUAUCAUUACGAUGG
#=GR eukarya.A.telluris SS ------------>>>>>>>,,,)))))):::<<<<<<<<<<<<<<-<<<<

eukarya.A.telluris         UUCUAGUCGUGUUAUGGUAAAGGUCUGUUGAGUGCAAUUGUAGAGCAAAU
#=GR eukarya.A.telluris SS <____>>>>>>>>>>>>>>>>->>>::::::::::::::::::::<<<<<

eukarya.A.telluris         UGAUUCAAUUUGAA
#=GR eukarya.A.telluris SS <<___>>>>>>>::
//
# STOCKHOLM 1.0

#=GS eukarya.A.truei DE converted from brown dataset ct file

eukarya.A.truei         GCGGAAGGAAGCUCACUGUAGAGGCUACUUGCUGGGUGCUGUUGUUACUC
#=GR eukarya.A.truei SS {{{{{{{{,,,[[[[,<<--<<<<---------<<<<<_______>>>>>

eukarya.A.truei         UAUCAACCAGCCUUGGGGAAGGUCUGAGAUAAGAGCCACUUGUUGCCUUC
#=GR eukarya.A.truei SS ---------->>>>>>,,,AAA,AAAAA,,,,,((((,,,,,,<<<<<__

eukarya.A.truei         ACAAGGCAUUGCUUGGUGUAAGCAAGUGAGUUCCCAUCAAAGAUGGCUCA
#=GR eukarya.A.truei SS ___>>>>><<<<<<<___>>>>>>><<<<<<<-----------<<<____

eukarya.A.truei         GUUGCAAGCUUAAUGCAAGAGACAUAGCAAAGAAGCCCAAUAUACUUCUG
#=GR eukarya.A.truei SS __________________________________________________

eukarya.A.truei         AUAUGGAUGCAAUGCCCAACAGACUGGAAAUGACUCACGGCUGGCAUGUU
#=GR eukarya.A.truei SS _____________________>>>------->>>>>>>)))),,,,,,,,

eukarya.A.truei         CAAGCUCAAUGACUGAGGGGAAGCAAGUGAUGGCUUCCUAACCCAAUUCA
#=GR eukarya.A.truei SS ,,,,,,,,,,,,,]]]]<<<<<<<________>>>>>>>,,,,,,,,aaa

eukarya.A.truei         GACCACUCUCCGGAAUUCCG
#=GR eukarya.A.truei SS aaaaa,,,,}}}}}}}}:::
//
# STOCKHOLM 1.0

#=GS eukarya.B.bufo DE converted from brown dataset ct file

eukarya.B.bufo         GCGGAAGGAAGCUCACUGUAGAGGUCACGUGCUGAGUGCGUCACGCUUGU
#=GR eukarya.B.bufo SS {{{{{{{{,,,[[[[,<<--<<<<---------<<<<<<<<<<______>

eukarya.B.bufo         GAUGUCAUCUCUAUCCCACCUCCGGGAAGGUCUGAGACAGGAGCCCCUCG
#=GR eukarya.B.bufo SS >>>>->>>>>-------->>>>>>,,,AAA,AAAAA,,,,,((((,,,,,

eukarya.B.bufo         CCGCCCUCACAGGGCGUCACCUGAUAUUCGGGUGAGUGAGCCCCCAGCAA
#=GR eukarya.B.bufo SS ,<<<<<_____>>>>><<<<<<<_____>>>>>>><<<<<<<--------

eukarya.B.bufo         CCCACGUUGGAGUGGACCGGUCCGUUAUGUGGGAGAGGCUAUGCAAAAGA
#=GR eukarya.B.bufo SS --<<<_____________________________________________

eukarya.B.bufo         CGCCGAGCAGGGAUGUGGUGAGAUGGGCGGGUCACUGAUUUGAGGCCCGC
#=GR eukarya.B.bufo SS __________________________________________________

eukarya.B.bufo         CUACUCUUCAUCUGCGCCUCUGCCUGGUGGAUGCCGCCUCCUCCCCGGAC
#=GR eukarya.B.bufo SS _________________________________________________>

eukarya.B.bufo         CUUGGAAGUGACUCACGGCUGGCUUACUGAGUCCAAUGGCUGAGGCGAGG
#=GR eukarya.B.bufo SS >>------->>>>>>>)))),,,,,,,,,,,,,,,,,,,,]]]]<<<<<<

eukarya.B.bufo         CAGCUGUGCGCCUCGUAACCCAAUUCAGACCACUCUCCGGAAUUCCG
#=GR eukarya.B.bufo SS <<-<___>>>>>>>>>,,,,,,,,aaaaaaaa,,,,}}}}}}}}:::
//
# STOCKHOLM 1.0

#=GS eukarya.C.opuntiae DE converted from brown dataset ct file

eukarya.C.opuntiae         GUUCUCCCCAUCCCUCUCUGGGUGCUUCUGCAUUCAGAGCGAUAUAAUGC
#=GR eukarya.C.opuntiae SS :::::::((((((,,,,,,,,,,,,,,,,,,,,,,,,,,,,,,,,,,,<<

eukarya.C.opuntiae         UCUUGAGAGCUUCCUGGGCGUAGAUAGUUACGCCGGGCGUCGCCAUCAGA
#=GR eukarya.C.opuntiae SS <<____>>>>,,<<--<<<<<<<____>>>>>>>>>,<<<<<<<------

eukarya.C.opuntiae         AAAACAGCAGAGCUACGCUUUGCAUGGGAGGCGGCGCGGAUGGUUGGUCU
#=GR eukarya.C.opuntiae SS ------<<<<<<<___>>>>>>>------>>>>>>>,)))))):::<<<<

eukarya.C.opuntiae         UUCAAUACGAGGAAAGGCUGUUGAGUGCAAUUUGCGGCCUUUGGCA
#=GR eukarya.C.opuntiae SS <<<________>>>>>>>::::::::::::::::::::<____>::
//
# STOCKHOLM 1.0

#=GS eukarya.E.asper DE converted from brown dataset ct file

eukarya.E.asper         GCGGAAGGAAGCUCACUGUAGAGGCUACAUGCAGAGUGCAUAUGUCACUC
#=GR eukarya.E.asper SS {{{{{{{{,,,[[[[,<<--<<<<---------<<<<<_______>>>>>

eukarya.E.asper         AAGUACCUUGGGGAAGGUCUGAGACAGGAGCCGGUAAUUGCCCCAGCAGG
#=GR eukarya.E.asper SS ----->>>>>>,,,AAA,AAAAA,,,,,((((,,,,,,<<<<<_____>>

eukarya.E.asper         GCAUCCCCUGAAAAGGGGAGCGAGCUCCCAGAGACCCGGGGCCCAAAGGG
#=GR eukarya.E.asper SS >>><<<<<<____>>>>>><<<<<<<-----------<<<__________

eukarya.E.asper         GGUGGCAUGAGACGCGUGACCGUGUAUCUGGUACUCGCUGAUGCUUACUC
#=GR eukarya.E.asper SS __________________________________________________

eukarya.E.asper         CUUCCGGGCAUUGGAAGUGGCUCGCGGCUGGCACUCCCCUGAGUGCAAUG
#=GR eukarya.E.asper SS ________>>>------->>>>>>>)))),,,,,,,,,,,,,,,,,,,,,

eukarya.E.asper         GCUGAGGUGAGGUAAUGGCGCCUCAUAACCCAAUUCAGACCACUCUCCGG
#=GR eukarya.E.asper SS ,,]]]]<<<<<<<______>>>>>>>,,,,,,,,aaaaaaaa,,,,}}}}

eukarya.E.asper         AAUUCCG
#=GR eukarya.E.asper SS }}}}:::
//
# STOCKHOLM 1.0

#=GS eukarya.G.gorilla DE converted from brown dataset ct file

eukarya.G.gorilla         AUAGGGCGGAGGGAAGCUCAUCAGUGGGGCCACGAGCUGAGUGCGUCCUG
#=GR eukarya.G.gorilla SS ::::::::::::::::[[[[,<<--<<<<<--------<<<<<_______

eukarya.G.gorilla         UCACUCCACUCCCAUGUCCCUUGGGAAGGUCUGAGACUAGGGCCAGAAGC
#=GR eukarya.G.gorilla SS _>>>>>--------->>>>>->>,,,,,,,,AAAA,,,,,((((,,,,,,

eukarya.G.gorilla         GGCCCUAACAGGGCUCUCCCUGAGCUUCGGGGAGGUGAGUUCCCAGAGAA
#=GR eukarya.G.gorilla SS <<<<<_____>>>>><<<<<<<_____>>>>>>><<<<<<<---------

eukarya.G.gorilla         CGGGGCUCCGCGCGAGGUCAGACUGGGCAGGAGAUGCCGUGGACCCCGCC
#=GR eukarya.G.gorilla SS --<<<_____________________________________________

eukarya.G.gorilla         CUUCGGGGAGGGGCCCGGCGGAUGCCUCCUUUGCCGGAGCUUGGAACAGA
#=GR eukarya.G.gorilla SS ______________________________________>>>------->>

eukarya.G.gorilla         CUCACGGCCAGCGAAGUGAGUUCAAUGGCUGAGGUGAGGUACCCCGUAGG
#=GR eukarya.G.gorilla SS >>>>>)))),,,,,,,,,,,,,,,,,,,,]]]]<<<<<<<<-<<<___>>

eukarya.G.gorilla         GGACCUCAUAACCCAAUUCA
#=GR eukarya.G.gorilla SS >>>>>>>>>:::::::aaaa
//
# STOCKHOLM 1.0

#=GS eukarya.K.polysporus DE converted from brown dataset ct file

eukarya.K.polysporus         GAAUACAGCAGUUCUCUCUUCGUAAGAAGAGAGAUUGUGUUACCCUUCGU
#=GR eukarya.K.polysporus SS :::::::::::::::::::::::::::::::::((((((,,,,,,,,,,,

eukarya.K.polysporus         AACACAUUACCCGUGAGGGAACUAUUAGGUGGAAACCUAGUUAGCUUUGU
#=GR eukarya.K.polysporus SS ,,,,,,,<<<<<____>>>>>,,<<<<<<<____>>>>>>>,,,,,,<<<

eukarya.K.polysporus         CGUCAUAAGUGAUCAACGUCUUUCCCCUCGAUUUAUUUUCGGCGGGCGAA
#=GR eukarya.K.polysporus SS <<<<----------------<<<<<<<<<<<_______>>>>>>>>>>>-

eukarya.K.polysporus         UGACGGAUGGGAACGGCGAUAGUUACAAUGUUUGACGUAUCACGUGAUAU
#=GR eukarya.K.polysporus SS -------------->>>>>>>,,))))))::::<<<<<<<<<<<<<<<__

eukarya.K.polysporus         UAUCACAAGGUAUGGUCUGUUGAGUGCAAUCGUAGGACCCCGGUUGUUAU
#=GR eukarya.K.polysporus SS _>>>>>>>>>>>>->>>::::::::::::::::::::<<<<<<<<<<___

eukarya.K.polysporus         CUACAACCGGUUGAA
#=GR eukarya.K.polysporus SS __>>>>>>->>>>::
//
# STOCKHOLM 1.0

#=GS eukarya.K.thermotolerans DE converted from brown dataset ct file

eukarya.K.thermotolerans         GAACACAGCGAGACAACAAUCGCCAGGGGCUUCGGCCCUGAUUCUCGUGA
#=GR eukarya.K.thermotolerans SS :::::::::((((((,,,,,,,,,,,,,,,,,,,,,,,,,,<<<<<____

eukarya.K.thermotolerans         GAGAAGCCGCUGGAAAGCGGUUGUGGGCGCUGUCAUCAGAAAUACACAUG
#=GR eukarya.K.thermotolerans SS >>>>><<<<<<____>>>>>>,,,,,,<<<<<<<---------------<

eukarya.K.thermotolerans         UUGGCCGGCGCUAUCGCCGCACCAAUGUGAUGGGAAAGGCAGCGGAUGUC
#=GR eukarya.K.thermotolerans SS <<<<<<<<<<____>>>>>>>->>>>----------->>>>>>>,,))))

eukarya.K.thermotolerans         UCGUUUGACUUUGCCUUAGGGUAAAGGUCUGUUGAGUGCAAUGGUAGGAG
#=GR eukarya.K.thermotolerans SS ))::::<<<<<<<<_____>>->>>->>>::::::::::::::::::::<

eukarya.K.thermotolerans         GCCGCUUUAUGGUGGCCAA
#=GR eukarya.K.thermotolerans SS <<<<<<____>>>>>>>::
//
# STOCKHOLM 1.0

#=GS eukarya.L.muta-1 DE converted from brown dataset ct file

eukarya.L.muta-1         GCGGAAGGAAGCUCACUGUAGAGGCCACUAGCUUGGGUGUCUAUCACCCU
#=GR eukarya.L.muta-1 SS {{{{{{{{,,,[[[[,<<--<<<<----------<<<<<_____>>>>>-

eukarya.L.muta-1         ACUUCCGCCUCUGGGAAGGUCUGAGGGAAGGGCCAAAUUGCCGCCCUAGC
#=GR eukarya.L.muta-1 SS ------->>>>>>,,,AAA,AAAAA,,,,,((((,,,,,,,<<<<<____

eukarya.L.muta-1         AGGGUGCCACCUUCUGAAGGUGGGGUGAGUUCCCACCAAUGUGGGUCUCC
#=GR eukarya.L.muta-1 SS _>>>>><<<<<<<___>>>>>>>,<<<<<<<-----------<<<_____

eukarya.L.muta-1         GAUGAAGCCCUAGAAUUGAGGCAGGAGAAGUGGAGAGGGGUCGUAGGCUC
#=GR eukarya.L.muta-1 SS __________________________________________________

eukarya.L.muta-1         CUCCCCGCGGAUGCCUCUGUGGCUCCGUUCGGGAUUUGGGAAUGACUCAC
#=GR eukarya.L.muta-1 SS _________________________________>>>------->>>>>>>

eukarya.L.muta-1         GGCUGGCAGCUUUGAGUACAAUGGGAAGAGGUGAAGCCCGCCAGCUUCAU
#=GR eukarya.L.muta-1 SS )))),,,,,,,,,,,,,,,,,,,,,,]]]]<<<<<<________>>>>>>

eukarya.L.muta-1         AACCCAAUUCAGACCACUCUCCGGAAUUCCG
#=GR eukarya.L.muta-1 SS ,,,,,,,,aaaaaaaa,,,,}}}}}}}}:::
//
# STOCKHOLM 1.0

#=GS eukarya.P.canadensis DE converted from brown dataset ct file

eukarya.P.canadensis         UUCCCUCCAAAGUCUGUAUUUUACCUGCCUACAAAAGGAGGAGUCCCCGG
#=GR eukarya.P.canadensis SS ::::::::::::[[[[[[[,,,<<<<<----------<<<<<<<<<____

eukarya.P.canadensis         CGGACUUCCUCAGUAUUCGCAGGUGGGAAAUUCGGUGAAAUCGCUCUGCC
#=GR eukarya.P.canadensis SS _>>>>>>->>>-------->>>>>,,,,,,,,,,,,,,,,,,,,,(((((

eukarya.P.canadensis         CACCAGGGAAAAGGUAAAACUCUCCCUGGUCCUUGGAAGGACUUGUCCUU
#=GR eukarya.P.canadensis SS (,,,,,,,,,,,,,,,,,,,,,,,,,,,,,,,,,,,,,,,,,,,,,,,,,

eukarya.P.canadensis         CUGAGUCUCGUGAGAGAUGCCAAGCGUGGAGACGCUAGGGUGGUCGCCAU
#=GR eukarya.P.canadensis SS ,,,,,<<<<____>>>>,,<<<<<<<<____>>>>>>>>,,<<<<<<<--

eukarya.P.canadensis         AAGAAACUUCAACAGGUCACACUGUUAUGGGAGGCGCCACGGGCAGUUGG
#=GR eukarya.P.canadensis SS ----------<<<<<______>>>>>------>>>>>>>,)))))),,,<

eukarya.P.canadensis         UCCCUUUGCAUCCAGAAGGAAGCUUUGGGGCUGUUGAGUGCAAUAUACAG
#=GR eukarya.P.canadensis SS <<<<<<<<<<<<<____>>>>>>>>>>>>>>,,,,,,,,,,,,,]]]]]]

eukarya.P.canadensis         AGCGCUAGAAGGAGUCCUUCCUUCUACGCGUAA
#=GR eukarya.P.canadensis SS ]<<<<<<<<<<<<<___>>>>>>>>>->>>>::
//
# STOCKHOLM 1.0

#=GS eukarya.P.cultripes DE converted from brown dataset ct file

eukarya.P.cultripes         AGAUGUGGAGGGAAGCUCAGUGCUGAGGCUACAACCUGAGUGCAUUUGUC
#=GR eukarya.P.cultripes SS {-{{{{{{{{{{,,,[[[[,<<--<<<<---------<<<<<_______>

eukarya.P.cultripes         ACUCUCAUACAUUCCUCAGGGAAGGUCUGAGAUUAGAGCCAUCUAUUGUC
#=GR eukarya.P.cultripes SS >>>>--------->>>>>>,,,AAA,AAAAA,,,,,((((,,,,,,<<<<

eukarya.P.cultripes         UUAACAAGGCAUUGCUUGGUUUGAGCAAAUGAGUUACCAUCAAACCUUGU
#=GR eukarya.P.cultripes SS <_____>>>>><<<<<<<___>>>>>>><<<<<<<-----------<<<_

eukarya.P.cultripes         UCUGUUGUCGCUAGACUGCACAAGUAAUAGAAGUGGUUUUCCUCUAUGGA
#=GR eukarya.P.cultripes SS __________________________________________________

eukarya.P.cultripes         UGCUGAGGCAACUGAUUUGGAAAGUGACUCAUGACUAGCAAAUUCAAGUU
#=GR eukarya.P.cultripes SS ______________>>>-------->>>>>>>)))),,,,,,,,,,,,,,

eukarya.P.cultripes         CAAUUGCUGAGAGGAAGUCAUUACCUUCCUAACCCAAUUCAGACCACUCU
#=GR eukarya.P.cultripes SS ,,,,,,,]]]]<<<<<<<_____>>>>>>>,,,,,,,,aaaaaaaa,,,,

eukarya.P.cultripes         CCGGAAUUCCG
#=GR eukarya.P.cultripes SS }}}}}}}}}}}
//
# STOCKHOLM 1.0

#=GS eukarya.P.douglassii DE converted from brown dataset ct file

eukarya.P.douglassii         GCGGAAGGAAGCUCACUGUAGAGGUCACGCGCUGGGUGUAUCGAUCACCC
#=GR eukarya.P.douglassii SS {{{{{{{{,,,[[[[,<<--<<<<---------<<<<<_______>>>>>

eukarya.P.douglassii         UCCUUGCUACCUUUGGGAAGGUCUGAGAGAAGGGCCAAGUGUCGCCUUAG
#=GR eukarya.P.douglassii SS --------->>>>>>,,,AAA,AAAAA,,,,,((((,,,,,,<<<<<___

eukarya.P.douglassii         CAGGGCGCCAUCUUAGGAAGGUGGGUGAGUUCCCAGCAAUAGGGGUCUCC
#=GR eukarya.P.douglassii SS __>>>>><<<<<<<___>>>>>>><<<<<<<-----------<<<_____

eukarya.P.douglassii         UGUAAUGCCCCAGUUUGAGGCAGGAGAAGCGGGGCUGGAGGGGCUACUCC
#=GR eukarya.P.douglassii SS __________________________________________________

eukarya.P.douglassii         CUCCUUCCUGCGGAUGCCUCCGUGGCUUACGCGGGGCUUGGGAAUGACUC
#=GR eukarya.P.douglassii SS ___________________________________>>>------->>>>>

eukarya.P.douglassii         ACGGCCGGCACGUUGAGUACAAUGGGCAGAGGUGAAGCGGCCGCUUCAUA
#=GR eukarya.P.douglassii SS >>)))),,,,,,,,,,,,,,,,,,,,,]]]]<<<<<<<____>>>>>>>,

eukarya.P.douglassii         ACCCAAUUCAGACCACUCUCCGGAAUUCCG
#=GR eukarya.P.douglassii SS ,,,,,,,aaaaaaaa,,,,}}}}}}}}:::
//
# STOCKHOLM 1.0

#=GS eukarya.P.guilliermondii DE converted from brown dataset ct file

eukarya.P.guilliermondii         GUUCUCUCCGUCCACGGAGGCAGGUUUCUGCCUUCGCACAAAAUGCUCCU
#=GR eukarya.P.guilliermondii SS :::::::((((((,,,,,,,,,,,,,,,,,,,,,,,,,,,,,<<<<<<__

eukarya.P.guilliermondii         GAGAGCGUCCUGGCGCGAAAGCGCCGGGCAGGGCCAUCAGAAAUCAGUCG
#=GR eukarya.P.guilliermondii SS __>>>>>>,<<<<<<<____>>>>>>>,<<<<<<<-----------<<<<

eukarya.P.guilliermondii         AGUUUACUUGGCAUGGGAGGCUCUGCGGACGGUUGGUCAUGUGUAUGAAC
#=GR eukarya.P.guilliermondii SS <<____>>>>>>------>>>>>>>,)))))):::<<<<<<<______>>

eukarya.P.guilliermondii         AUGGCUAUUGAGUGCAAUAUGCGAACCUUGAAAAAGGCA
#=GR eukarya.P.guilliermondii SS >>>>>::::::::::::::::::::<<<<____>>>>::
//
# STOCKHOLM 1.0

#=GS eukarya.P.mississippiensis DE converted from brown dataset ct file

eukarya.P.mississippiensis         UGGACCUGCCCACAAAAGGAGCUCCGUGCUCAGAAUUACGCAGGUGGGAA
#=GR eukarya.P.mississippiensis SS [,,<<<<<----------<<<<_____>>>>--------->>>>>,,,,,

eukarya.P.mississippiensis         AUUCGGUGGUUCACGCUGUCCAACAUUACCCUUUCUCUUGAGAGAUCCUG
#=GR eukarya.P.mississippiensis SS ,,,,,,,,,,,,,,,((((((,,,,,,,,,,,,<<<<____>>>>,,<<<

eukarya.P.mississippiensis         GCGAGGAAUCGCUGGGUGCGGCCAUAAGAAAUCAGCCCCCUAAAAAGGGC
#=GR eukarya.P.mississippiensis SS <<<<____>>>>>>>,<<<<<<<-----------<<<<<<____>>>>>>

eukarya.P.mississippiensis         AUGGGAGGCUGCACGGACAGUUGGUCCUUGGAAAGAGGGCUAUUGAGUGC
#=GR eukarya.P.mississippiensis SS ------>>>>>>>,)))))),,,<<<<<<_____>>>>>>,,,,,,,,,,

eukarya.P.mississippiensis         AAUAUACAGACUGGGGGCUUUGGCCCCUGGAA
#=GR eukarya.P.mississippiensis SS ,,,]::::::<<<<<<<<____>>>>>>>>::
//
# STOCKHOLM 1.0

#=GS eukarya.P.strasburgensis DE converted from brown dataset ct file

eukarya.P.strasburgensis         UUCUCAUCAAAGUCUGUAUUUACCUGCCUACACAAGGGGCCCUCUUCCCC
#=GR eukarya.P.strasburgensis SS {{{{{{{{{{{,[[[[[[[,,<<<<<----------<<<<<<<<<_____

eukarya.P.strasburgensis         CAGAGGGACCCAGCAGGAGCAGGUGGGAAAUUCGGUGGUACACGCCGCCC
#=GR eukarya.P.strasburgensis SS _>>>>>>->>>-------->>>>>,,,,AAA,AAAAA,,,,,,,((((((

eukarya.P.strasburgensis         AUUAAUUUCUCUCUUGAGAGAGUCCAGGCGAGGAAUCGCUAGGGUGUUGC
#=GR eukarya.P.strasburgensis SS ,,,,,,,,<<<<<____>>>>>,<<<<<<<<____>>>>>>>>,<<<<<<

eukarya.P.strasburgensis         CAUAAGAAAUUCAGUCCGCCUAGCGGGCAUGGGAGGCUUCACGGGCGGUU
#=GR eukarya.P.strasburgensis SS <------------<<<<<<___>>>>>>------>>>>>>>,)))))),,

eukarya.P.strasburgensis         GGUCCCUAGUGCAAAACUUUCGCGCUAGGAGGCUUUUGAGUGCAAUAUAC
#=GR eukarya.P.strasburgensis SS ,<<<<<<<<<<<<<<___>>>>>>>>>>>->>>,,,,,,,,,,,,,]]]]

eukarya.P.strasburgensis         AGACCGCCUAGUGGUUCCUUGGGAUCAUCUGGGCGGAACGCGAUACCGAU
#=GR eukarya.P.strasburgensis SS ]]]<<<<<<<<<<<<<<____>>>>>>->>>>>>>>,,,,,,,aaaaaaa

eukarya.P.strasburgensis         UAUUUUGGUGAGAA
#=GR eukarya.P.strasburgensis SS a,,}}}}}}}}}}}
//
# STOCKHOLM 1.0

#=GS eukarya.S.carlsbergensis DE converted from brown dataset ct file

eukarya.S.carlsbergensis         GUGGAACAGUGGUGAUUCCUACGAUUAAGAAACCUGUUUGCAAAAGGGCC
#=GR eukarya.S.carlsbergensis SS :{{{{{{{{{{{{{,,[[[[[[[,,,,,,,,<<<<<----------<<<<

eukarya.S.carlsbergensis         UGCCCACGCGGGUCAUCUUAUUUAUCAGGUGGGAAAUUCGGUGGAACACA
#=GR eukarya.S.carlsbergensis SS <<<____>>>>>>>----------->>>>>,,,,AAA,AAAAA,,,,,,,

eukarya.S.carlsbergensis         GUGGAGCCUUGCCUUCCGGGCCAUUGUCUCUGGCAGUGGCCCCUGCUCGU
#=GR eukarya.S.carlsbergensis SS ,((((((,,,,,,,,,,,,,,,,,,,,,,,,,,,,,,,,,,,<<<<<<__

eukarya.S.carlsbergensis         GAGAGAAGAAACUUGCUGGGGAACCAGUCUUUACCGACCGUUGCUAUCAG
#=GR eukarya.S.carlsbergensis SS __>>>>>><<--<<<<<<<____>>>>>>>>>,,,,,,<<<<<<<-----

eukarya.S.carlsbergensis         AAAUUGAACGGGGCCCGGUCCCGCCGGGCCUCGAUGGGAACGGCAACGGU
#=GR eukarya.S.carlsbergensis SS --------<<<<<<<<<<<___>>>>>>>>>>>-------->>>>>>>,,

eukarya.S.carlsbergensis         UGUUCCGUUUGACUUGUCGCCCGCCACGGCGCGCUGCAAGGUCUGUUGAG
#=GR eukarya.S.carlsbergensis SS ,)))))),,,<<<<<<<<<<<<<<____>>>>>>>>>>>->>>,,,,,,,

eukarya.S.carlsbergensis         UGCAAUCGUAGGACGCCAUUCGUGGCGAACCCGAUACCGAUUACUGCUGC
#=GR eukarya.S.carlsbergensis SS ,,,,,,]]]]]]]<<<<<____>>>>>,,,,,,,aaaaaaaa,,}}}}}}

eukarya.S.carlsbergensis         UGCUCCAUC
#=GR eukarya.S.carlsbergensis SS }}}}}}}::
//
# STOCKHOLM 1.0

#=GS eukarya.S.castellii DE converted from brown dataset ct file

eukarya.S.castellii         AGUUGGAACAGCGACGACUCCUACGACUUAGAGACCUGUUUACACAAGGA
#=GR eukarya.S.castellii SS :::{{{{{{{{{{{{{,,[[[[[[[,,,,,,,,<<<<<---------<<<

eukarya.S.castellii         GGGUACCCUCCCUCAACCAACAGGUGGGAAAUUCGGUGAAACACAGUGGA
#=GR eukarya.S.castellii SS <<____>>>>>--------->>>>>,,,,AAA,AAAAA,,,,,,,,((((

eukarya.S.castellii         AUCAUUCCUUCCAGCCUGGGCUCGCUUCCUUCGGGAAGCUAGGCUCAGGU
#=GR eukarya.S.castellii SS ((,,,,,,,,,,,,,,,,,,,,,,,,,,,,,,,,,,,,,,,,,,,,<<<-

eukarya.S.castellii         CUUUCCGUGAGGACAGCCUAGCCGGGGACCGGUCUGCCUGGACGUUGUUA
#=GR eukarya.S.castellii SS <<<<<<____>>>>>>>>>,<<<<<___>>>>>,,,,,,,,,<<<<<<<-

eukarya.S.castellii         UCAGAAAUUCACACGGGUAACCGUGAUGGGAAAGCAACGAGUGUUUUAUU
#=GR eukarya.S.castellii SS -----------<<<<<____>>>>>------->>>>>>>,,,)))))),,

eukarya.S.castellii         UGACGGGCUUCUGUUUACACAGUGGUCCAGUCUGUUGAGUGCAAUCGUAG
#=GR eukarya.S.castellii SS ,<<<<<<<<<<<<<____>>>>>>>>>>->>>,,,,,,,,,,,,,]]]]]

eukarya.S.castellii         GACAUGCCCUAGGGCUUGAACCCGAUACCGAUUACCGUCCUUGUCCCAAC
#=GR eukarya.S.castellii SS ]]<<<<<<____>>>>>>,,,,,,,aaaaaaaa,,}}}}}}}}}}}}}::

eukarya.S.castellii         CCUC
#=GR eukarya.S.castellii SS ::::
//
# STOCKHOLM 1.0

#=GS eukarya.S.cerevisiae DE converted from brown dataset ct file

eukarya.S.cerevisiae         GUGGAACAGUGGUAAUUCCUACGAUUAAGAAACCUGUUUACAGAAGGAUC
#=GR eukarya.S.cerevisiae SS :{{{{{{{{{{{{{,,[[[[[[[,,,,,,,,<<<<<----------<<<<

eukarya.S.cerevisiae         CCCACCUAUGGGCGGGUUAUCAGAUAUUAUCAGGUGGGAAAUUCGGUGGA
#=GR eukarya.S.cerevisiae SS <<<<<<____>>>>>>>->>>--------->>>>>,,,,AAA,AAAAA,,

eukarya.S.cerevisiae         ACACAGUGGAGCCUUGUCCUCCGGGUUAAUGUCGCUUUUGGCAUUGGCCC
#=GR eukarya.S.cerevisiae SS ,,,,,,((((((,,,,,,,,,,,,,,,,,,,,,,,,,,,,,,,,,,,,,,

eukarya.S.cerevisiae         CUGCUCCUGAGAGAAGAAAUAUACUGGGGAACCAGUCUUUACCGACCGUU
#=GR eukarya.S.cerevisiae SS <<<<<<____>>>>>>,,,,,,<<<<<____>>>>>,,,,,,,,,,<<<<

eukarya.S.cerevisiae         GUUAUCAGAAAUUCACGGAGUUCGGCCUAGGUCGGACUCCGAUGGGAACG
#=GR eukarya.S.cerevisiae SS <<<------------<<<<<<<<<<<____>>>>>>>>>>>-------->

eukarya.S.cerevisiae         GCAACGGUUGUUCCGUUUGACUUGUCGCCCGCUACGGCGUGAGCGUCAAG
#=GR eukarya.S.cerevisiae SS >>>>>>,,,)))))),,,<<<<<<<<<<<<<<______>>>>>>>>>>>-

eukarya.S.cerevisiae         GUCUGUUGAGUGCAAUCGUAGGACGUCAUUAGUGGCGAACCCGAUACCGA
#=GR eukarya.S.cerevisiae SS >>>,,,,,,,,,,,,,]]]]]]]<<<<<____>>>>>,,,,,,,aaaaaa

eukarya.S.cerevisiae         UUACUGCUGCUGUUCCAGC
#=GR eukarya.S.cerevisiae SS aa,,}}}}}}}}}}}}}::
//
# STOCKHOLM 1.0

#=GS eukarya.S.dairensis DE converted from brown dataset ct file

eukarya.S.dairensis         ACUAAACAGUGAUGAUUCCUACGUUUUAAGAACCUGUUUACAGAAGGAGG
#=GR eukarya.S.dairensis SS :{{{{{{{{{{{{{,,[[[[[[[,,,,,,,,<<<<<----------<<<<

eukarya.S.dairensis         AUAACACUUUAGUGCUUUUCUCAUAUAAGUUCAGGUGGGAAAUUCGGUGA
#=GR eukarya.S.dairensis SS <<<<<<<____>>>>>>>>>>>--------->>>>>,,,,AAA,AAAAA,

eukarya.S.dairensis         AACACAGCGGAACCAACAACAUCUACCAAGGUGUCGUUGCCCUCCCCAAG
#=GR eukarya.S.dairensis SS ,,,,,,,((((((,,,,,,,,,,,,,,,,,,,,,,,,,,,,,,,,,,,,,

eukarya.S.dairensis         CCUAGACGGUGUCUUCUUCUAGGAGGAGCUUAAGUCCAGGUCCUUCCCGU
#=GR eukarya.S.dairensis SS ,,,,,,,,,,,,,,,,,,,,,,,,,,,,,,,,,,,,,,,,,,<<<<<<__

eukarya.S.dairensis         GAGGGCAGUUUUCUUUGCAAUUUUAAAUUUUACUGGGGAACCGGUCUGCC
#=GR eukarya.S.dairensis SS __>>>>>>,,,,,,,,,,,,,,,,,,,,,,,<<<<<____>>>>>,,,,,

eukarya.S.dairensis         UAAAAAUUGCCAUUGAAGAAUUUAUUGGGACGUCGUUAGCAGAAAUUCAC
#=GR eukarya.S.dairensis SS ,,,,,,,,,,,,,,,,,,,,,,,,,,,,,,<<<<<<<-------------

eukarya.S.dairensis         AGAGACCUCUUUCAAAGAAAUUGGUCCCUGAUGGGAACAGCGACGGUAGU
#=GR eukarya.S.dairensis SS --<<<<<<<<<<<___>>>>>>>>>>>----------->>>>>>>,,,))

eukarya.S.dairensis         UCCAUUUGACUUGUGGUGUGAAAUAAUAUCGACCAUAAGGUCUGUUGAGU
#=GR eukarya.S.dairensis SS )))),,,<<<<<<<<<<______________>>>>>>>->>>,,,,,,,,

eukarya.S.dairensis         GCAAUCGUAGGACAGAUUUGAUUUGAAAAUCUGAACCCGAUACCGAUUAC
#=GR eukarya.S.dairensis SS ,,,,,]]]]]]]<<<<<<<<<___>>>>>>>>>,,,,,,,aaaaaaaa,,

eukarya.S.dairensis         CAUUGUUGUUUAGUC
#=GR eukarya.S.dairensis SS }}}}}}}}}}}}}::
//
# STOCKHOLM 1.0

#=GS eukarya.S.fibuligera DE converted from brown dataset ct file

eukarya.S.fibuligera         GAUCUCUGUCCUGUUCUGGUAUCCUACGGGAUAGUCCAGGACUAUUGGAU
#=GR eukarya.S.fibuligera SS ::::::::::((((((,,,,,,,,,,,,,,,,,,,,,,,,,,,,,,,,,,

eukarya.S.fibuligera         UUAAUUCCAAAUGCUCCUGAGAGCUCCAUAGAGCGGAAGCUCUGGACGAA
#=GR eukarya.S.fibuligera SS ,,,,,,,,,,,,<<<<____>>>>,,,,,<<<<<____>>>>>,,,<<<<

eukarya.S.fibuligera         GCCAUCAGAAAAAUCGCUUACUUGUGAAGUGAUGGGCCACUCUACUUCGG
#=GR eukarya.S.fibuligera SS <<<-----------------------------<<<<<<<<<<<_____>>

eukarya.S.fibuligera         AGUGGCUCAAUGGAAGCGGCUUCGUGGACAGUUGGCUUAGGCCGCCCUCA
#=GR eukarya.S.fibuligera SS >>>>>>>>>-------->>>>>>>,)))))):::<<<<<<<<<<<<<___

eukarya.S.fibuligera         GGGGCGGUUUGAGCUGUUAAGUGCAAUACACAGACAUUGUGCA
#=GR eukarya.S.fibuligera SS _>>>>>>>>>>>>>::::::::::::::::::::<<___>>::
//
# STOCKHOLM 1.0

#=GS eukarya.S.globosus DE converted from brown dataset ct file

eukarya.S.globosus         UUAGAGCAGUAGCAACUCCUACGAUUUUAACCUGCUUACGAACUAUUAGU
#=GR eukarya.S.globosus SS :{{{{{{{{{{{{{,,[[[[[[[,,,,,,<<<<<---------<<<<<<_

eukarya.S.globosus         CUGAUCUAAUAAUACAUGCAGGUGGGAAAUUCGGUGAAACACAACAAAUG
#=GR eukarya.S.globosus SS _____>>>>>>------->>>>>,,,,AAA,AAAAA,,,,,,,,,,,,((

eukarya.S.globosus         AGGUUUCAGUUAUUUGGGCUCGUGAGAGCAGCCUGGGGAACCUGGUUAUA
#=GR eukarya.S.globosus SS ((((,,,,,,,,,,,,,<<<<____>>>><<<<<<<____>>>>>>>,,,

eukarya.S.globosus         AUAGCGGCGCUAUCAGAAAUUCAACGCUAUCAAAUUUUGAUGGUGAUGGG
#=GR eukarya.S.globosus SS ,,,,<<<<<<<-------------<<<<<<<<<___>>>>>>>>>-----

eukarya.S.globosus         AACGGCGCUAGCAACAAACAUAUUUUAUGUACCUCACGUGUUUGACUUAA
#=GR eukarya.S.globosus SS --->>>>>>>,,,,,,,,,,,,,,,,,,,,)))))),,,,,,,<<<<<<<

eukarya.S.globosus         UCAUUUACUGGUUAAAGUCUGUUCAGUGCAAUCGUAGGACUUCUAAGCAA
#=GR eukarya.S.globosus SS <<<_____>>>>>>>->>>,,,,,,,,,,,,,]]]]]]]<<<<<<<____

eukarya.S.globosus         UUAGUUGCACCCGAUACCGAUCAAUGGUACUGUUCUAAU
#=GR eukarya.S.globosus SS >>>>>>>,,,,,,,aaaaaaaa,,}}}}}}}}}}}}}::
//
# STOCKHOLM 1.0

#=GS eukarya.S.kluyveri DE converted from brown dataset ct file

eukarya.S.kluyveri         CCGGAACAGUGGCAUUCCUACUACAAACCUGUUUGCACAAGGAGCGGUCG
#=GR eukarya.S.kluyveri SS :{{{{{{{{{{{{,,[[[[[[[,,,,<<<<<-----------<<<<<<<<

eukarya.S.kluyveri         GCGUCAGUCGCACCCUGCUCAGAAAUACAGGUGGGAAAUUCGGUGAAACG
#=GR eukarya.S.kluyveri SS <<____>>>>>>>>>>----------->>>>>,,,,AAA,AAAAA,,,,,

eukarya.S.kluyveri         CGGCGGAGCAACUAUUUCCGAGGGCCGUUCUCGGUCCUGAUUUCCGUGAG
#=GR eukarya.S.kluyveri SS ,,,,((((((,,,,,,,,,,,,,,,,,,,,,,,,,,,,,,<<<<<____>

eukarya.S.kluyveri         GAAAGCGUUUGGAAUUUAAACGCUUGGACGUUGUCAUCAGAAAUACACCA
#=GR eukarya.S.kluyveri SS >>>><<<<<<<_____>>>>>>>,,,,,<<<<<<<------------<<<

eukarya.S.kluyveri         GUCUCUUGGCUGGAUGGGAAGGCAGCGGAUGCUCCGUUUGACUGUGUUUA
#=GR eukarya.S.kluyveri SS <<<____>>>>>>------->>>>>>>,,)))))),,,,<<<<<<<<<--

eukarya.S.kluyveri         GCUUCGGCGACACAGGUCUGUUGAGUGCAAUCGUAGGACACUUCUUAUGA
#=GR eukarya.S.kluyveri SS <<____>>>>>>>>->>>,,,,,,,,,,,,,]]]]]]]<<<<<<____>>

eukarya.S.kluyveri         GGUGAACCCGAUACCGAUUAUUGCCGGUGUUUCGUU
#=GR eukarya.S.kluyveri SS >>>>,,,,,,,aaaaaaaa,,,}}}}}}}}}}}}::
//
# STOCKHOLM 1.0

#=GS eukarya.S.octosporus DE converted from brown dataset ct file

eukarya.S.octosporus         CAUGCCGGACGUACGGACAAACGCCGCACUUCCUCAAAUUCAGACGCACU
#=GR eukarya.S.octosporus SS :::::::{{{{{{{{{{{{{,,[[[[[[[,<<<<<----------<<<<<

eukarya.S.octosporus         UUUACAAGUGUUACGCGCAUUGAGGGGGUAAGGUCGGAGGAACUUCUUCG
#=GR eukarya.S.octosporus SS _____>>->>>---------->>>>>,,,,AAA,AAAAA,,,,,(((((,

eukarya.S.octosporus         UUGCAUGCUCGUGAGGAGCGGAGGACGAAAGUCCUGCCGGGUGUACCAGA
#=GR eukarya.S.octosporus SS ,,,,<<<<<<_____>>>>>><<<<<____>>>>>,,<<<<<<<------

eukarya.S.octosporus         AAUUCGAUCUCUUGGUUCGUCCUUUGAGAUCUUGAAACGCACCCGAGAAG
#=GR eukarya.S.octosporus SS ------<<<<<______________>>>>>-------->>>>>>>,))))

eukarya.S.octosporus         AUGUCUUUUAGUGCAAUGUGCGGCACCUGUGAAAAGUCAGGCAACUCGAU
#=GR eukarya.S.octosporus SS ),,,,,,,,,,,,,,,,]]]]]]]<<<<<________>>>>>,,,,,,,a

eukarya.S.octosporus         UCCGACUAAUCUUGUCUGUAUGUCUGGUAUG
#=GR eukarya.S.octosporus SS aaaaaaa,,}}}}}}}}}}}}}:::::::::
//
# STOCKHOLM 1.0

#=GS eukarya.S.pombe DE converted from brown dataset ct file

eukarya.S.pombe         CAUGCUGGACGUACGGGCGAACGCCGCACUUCCUCAAAUUCAAACGCGUU
#=GR eukarya.S.pombe SS :::::::{{{{{{{{{{{{{,,[[[[[[[,<<<<<----------<<<<_

eukarya.S.pombe         GAAAAGCGCACAGCUCGUUGAGGGGGUAAGGUCGGAGAAACAUCUUCGUU
#=GR eukarya.S.pombe SS ____>->>>---------->>>>>,,,,AAA,AAAAA,,,,,(((((,,,

eukarya.S.pombe         GCGUGCUCGUGAGGAGCGAAGAACGAACGUUCUGCCGAAUGUACCAGAAA
#=GR eukarya.S.pombe SS ,,<<<<<<_____>>>>>><<<<<____>>>>>,,<<<<<<<--------

eukarya.S.pombe         UUCAAUCAGUAUGGCCUCGUUUGUCGUACCUGAUUUUGAAACGCAUUCGA
#=GR eukarya.S.pombe SS ----<<<<<<<<<<<_______>>>>>>>->>>>-------->>>>>>>,

eukarya.S.pombe         GAAGAUUUAUUUUAGUGCAAUGUGUGGCACCUGUUUGUCAGGUAACUCGA
#=GR eukarya.S.pombe SS ))))),,,,,,,,,,,,,,,,]]]]]]]<<<<<_____>>>>>,,,,,,,

eukarya.S.pombe         UUCCGACUAAUCUUGUCUGUAUGUCUGGUGUGGU
#=GR eukarya.S.pombe SS aaaaaaaa,,}}}}}}}}}}}}}:::::::::::
//
# STOCKHOLM 1.0

#=GS eukarya.S.servazzii DE converted from brown dataset ct file

eukarya.S.servazzii         GAACACAGAGGAUCGAUAAUGACCAGGAACUGUAACAGGUUCUGUUUCCU
#=GR eukarya.S.servazzii SS :::::::::((((((,,,,,,,,,,,,,,,,,,,,,,,,,,,,,,,,<<<

eukarya.S.servazzii         CGUGAGAGGGGCUUGGGGAACCGAGUCUGGCGUUGCUAUAAGAAAUCUAC
#=GR eukarya.S.servazzii SS <____>>>><<<<<<<____>>>>>>>,,,<<<<<<<-------------

eukarya.S.servazzii         AGCGUUGUUCGUUACUUGUAACGUGGCAACCCUGAUGGGAAUGGUAACGG
#=GR eukarya.S.servazzii SS ---<<<<<<<<<<<____>>>>>>>->>>>------------>>>>>>>,

eukarya.S.servazzii         AUGAUCCAUUUGACGUACUGCUACCACUUGUGAUAGCGGUAAGGUCUGUU
#=GR eukarya.S.servazzii SS ,))))))::::<<<<<<<<<<<<<<<____>>>>>>>>>>>>->>>::::

eukarya.S.servazzii         GAGUGCAAUCGUAGAGCAAAUGUUCGCAUUUGAA
#=GR eukarya.S.servazzii SS ::::::::::::::::<<<<<<____>>>>>>::
//
# STOCKHOLM 1.0

#=GS eukarya.S.unisporus DE converted from brown dataset ct file

eukarya.S.unisporus         GAACACAGAGGAUCAAUUAUCAAAGACCAGGAACUGUAAAGGGUUCUGUU
#=GR eukarya.S.unisporus SS :::::::::((((((,,,,,,,,,,,,,,,,,,,,,,,,,,,,,,,,,,<

eukarya.S.unisporus         UCCUCGUGAGAGGGGCUUGGGGAACCGAGUUUGGCGUUGUUAUAAGAAAU
#=GR eukarya.S.unisporus SS <<<<<____>>>>>><<<<<____>>>>>,,,,,<<<<<<<---------

eukarya.S.unisporus         CAACAGGGUUUGGUUUGGCAUUUUUCGAAGUGGUUGGCCGAACUCUGAUG
#=GR eukarya.S.unisporus SS ------------<<<<<<<<<<<____>>>>>>>>>>>------------

eukarya.S.unisporus         GGAAUGGCAACGGAUGAUCCAUUUGACGUAUCACUAUUAACAAGUGAUAA
#=GR eukarya.S.unisporus SS ----->>>>>>>,,))))))::::<<<<<<<<<<<_______>>>>>>>>

eukarya.S.unisporus         GGUCUGUUGAGUGCAAUCGUAGAGCAAAUGGUAACACAUUUGAA
#=GR eukarya.S.unisporus SS ->>>::::::::::::::::::::<<<<<<______>>>>>>::
//
# STOCKHOLM 1.0

#=GS eukarya.T.delbrueckii DE converted from brown dataset ct file

eukarya.T.delbrueckii         UCCUACGAUUUAGAAACCUGUUUGCUAACGGAGUCUCAGGGCUCACACUA
#=GR eukarya.T.delbrueckii SS [[[[[[[,,,,,,,,<<<<<----------<<<<<____>>>>>------
[truncated: 179,291 more chars]
