# Supplementary material for: What does it take to learn the rules of RNA base pairing? A lot less than you may think
Source: bioRxiv. 2025 Aug 2:2025.07.31.668042. Preprint. [Version 1] doi: 10.1101/2025.07.31.668042 (PMC12324431; doi:10.1101/2025.07.31.668042)
Supplement: Supplement 1 [file media-1.gz › supplemental_material/data/TORNADO_7Fam.len0_400.nsq400.noss.sto]

# STOCKHOLM 1.0

bac.E.faecalis         GAGGAAAGUCCGGGCUCGCACAAGCUGAGAUGCUUGUAGUGUUCGUGCUUAGCGAAAUCAUAAGCUAAGGUACUCUUUUAGAGUAACGGCAGGAAAAAUGACUAAGGUUUCGACUAUGUCAAAGUAUCCUUGAAAGUGCCACAGUGACGAAGCGAUGUGGGAAACUCCAUCGGUGGAACGCGGUAAACCCCUCGAGCGAGCAACCCAAACAAUGGUAGGGGCGCUCUUCUAAAGGAAAUGAACGAGUAGAAGAGGCAGAGUUUACUCUGCAGAUAGAUGAUGACCGUCACCAAUUUUUCCUGAAGAAUUGGUGAUACAGAACGCGGCUUAU
//
# STOCKHOLM 1.0

5s2_153         UGCUUGACGAUCAUAGAGCGUUGGAACCACCUGAUCCCAUCCCGAACUCAGCAGUGAAACGACGCAUCGCCGAUGGUAGUGUGGGGUUUCCCCAUGUAAGAGUAGGUCAUCGUCAGGCGC
//
# STOCKHOLM 1.0

5s3_186         AUCUGGGGCCACACCACAGUGAACUCACCGCAUCCCGUUCGAUCUGCGCAGUCAAACACUGUAGGGCCAAGUCAGUAGUGCGGUGGGGGACCACGCGCGAACACUUUGGUGCCCCAGGU
//
# STOCKHOLM 1.0

bac.I.calvum         CACAGGGCAGGGUGGUGGCCAACAGCCACCCGGGGUGACCCGCGGGACAGUGCCACAGAAAACAAACCGCCAACUGCUUCGGCAGUCGGUAAGGGUGAAACGGUGGUGUAAGAGACCACCAGCGCGCCAGGUGACUGGAGCGGCUCGGUAAACCCCACCCGGAGCAAGCCCAGACAGCGCACGUUCGAGACCGGCCCGGUCGAGUGCGCGGGUAGGGCGCUGGAGCCGGUCAGCAAUGGCCGGCCGAGAUGGAUGGCCGUCGCCGCGUCACCGGCAACGGAGAUGCGGA
//
# STOCKHOLM 1.0

5s3_261         GCCAACGGCCAUACCAUGCUGAAUACACCGGUUCUCGUCCGAUCACCGAAGUUAAGCAGCAUCGGGCGCGGUCAGUACCUGGGAGGGUGACCACCUGGGAACACCGCGUGCUGUUGGCAU
//
# STOCKHOLM 1.0

5s2_79         UCUGGUGACUAUAGCAAGGAGGUCACACCUGUUCCCAUGCCGAACACAGAAGUUAAGCUCCUUAGCGUCGAUGGUAGUCGAACUUACGUUCCGCUAGAGUAGAACGUUGCCAGGC
//
# STOCKHOLM 1.0

5s_3         GCCCACCCGGUCACAGUGAGCGGGCAACACCCGGACUCAUUUCGAACCCGGAAGUUAAGCCGCUCACGUUAGUGGGGCCGUGGAUACCGUGAGGAUCCGCAGCCCCACUAAGCUGGGAUGGGUUUU
//
# STOCKHOLM 1.0

5s2_109         UCCUCGGGACCAUAGCGGAGGGGAAACACCCGGUUUCCAUUCCGAACCCGGCAGUUAAGCCCUCCAGCGCCGAUGAUACUGUGCCGGGCGAACGGCACGGGAAAGUAGGUCGUCCCGGGGGUU
//
# STOCKHOLM 1.0

5s2_136         UAUUCUGGUGUCCUAGGCGUAGAGGAACCACACCAAUCCAUCCCGAACUUGGUGGUUAAACUCUACUGCGGUGACGAUACUGUAGGGGAGGUCCUGCGGAAAAAUAGCUCGACGCCAGAAU
//
# STOCKHOLM 1.0

5s3_276         GCCUACGGCCAUACCACGUAGAAUGCACCGGUUCUCGUCCGAUCACCGAAGUUAAGCUGCGUCGGGCGUGGUUAGUACUUGCAUGGGAGACCGGCUGGGAAUACCACGUGCUGUAGGCUU
//
# STOCKHOLM 1.0

CHL.TEP         GGAGAGUAAGUCCUAUACAGCAUUCUCUUGCCCAACCAUGUCAGGUCCGGAAGGAAGCAGCAUCCGGUAAUGUGAGUGCGUGAUAUAGUCAGCUUGCUCUCCUUUU
//
# STOCKHOLM 1.0

Clos.perf         GGGGGCGUUUUGGCUUCGACGGGGGUAAGAUGGGUUUGAUAAGCGAGUCGAGGGAAGCAUGGUGCCUCGAUAAUAAAGUAUGCAUUAAAGAUAAACGCAGAAGAUAAUUUUGCAUUAGCAGCUUAAUUUAGCGCUGCUCAUCCUUCCUCAAUUGCCCACGGUUGAGAGUAAGGGUGUCAUUUAAAAGUGGGGAACCGAGCCUAGCAAAGCUUUGAGCUAGGAACGGAAUUUAUGAAGCUUACCAAAGAGGAAGUUUGUCUGUGGACGUUCUCUGAGGGAAUUUUAAAACACAAGACUACACUCGUAGAAAGUCUUACUGGUCUGCUUUCGGACACGGGUUCGACACCCGUCGCCUCCACCA
//
# STOCKHOLM 1.0

5s2_146         UUUGGUUGGUGAUUACAGAGAAAAGGUCACACUCAGCUCCAUUUCGAACCUGAAAGUUAAGCUUUUCUUCGUCGAUAAUACUGCCCCCUACGGGGGUGGGACGGUAGAUCGUUGCCAACCAUU
//
# STOCKHOLM 1.0

Clos.ther         GGGGGCGUAUUGGUUUCGACGGGAUUGUUGAAGCUUGAGUAGCGGGUAGAGGAUUCUCGUUGGCCUCUUUAAAAAACGAGAAACUAAAAUAAACGCUAACGAAGAUAAUUACGCUUUAGCUGCUGCCUAAUAUAGGCAGCCCGUCAGUCCAGGGUUCCUGCGCCUUGGGUAGCUGGCGUCAUUAAGUCAGGCCUUUUGAGUGGGAAGGUUAAACUCUAGAACUGUCACAGUGGUAGCCUUGAGCUGUGAUGGAUUUUAAAGGCUACUGAUAUCCAAAGCCUGCCCAUGGGCGUUGGGUUGAGGGAAUUUUUAAAACAUGGGCUGCACCCGGAGAAGCUCUUGUGGAUACGAUUUCGGACAGGGGUUCGACUCCCCUCGCCUCCACCA
//
# STOCKHOLM 1.0

Lact.gass         GGGGAUGUUUUGGGAUUCGACAGGCGUAGAUUCGCGUUGACUGCGAUUCGUAGGUCACGUCUACGUUAAAACGUCACAGUUAAAUUAUAACUGCAAAUAACGAAAAUUCUUACGCAGUAGCUGCUUAGUCAGGCUGCGUGAUCCAAUGACGGAUUGCUCGUGUCUGUCUGCGGGUCUUACCAUUUAACGAGCUACGUUUAACUACUUACCUUAAUAGUUAGAAAUAAGAUUCUUAGGUUAGUUUUGAUAGUUUAGCCCUGUUAUAUGGCGUUUUAUCAAAGCGAAGUUUAAGUAAUAUAACUAUGAUCGUAGAGGUUAACGACGGAAUACGUUUGGACAGGGGUUCAAUUCCCCUCAUCUCCACCA
//
# STOCKHOLM 1.0

5s3_201         AUUUUCGGCCACAGGAUUGUGAAAACGCUGCAUCCCGUCCGAUCUGCGCAGCCAAGCACAACACCGCUCAGUCAGUAGGAAGGUGGGGGACCAUUUCCGAAUCCUGGGUGCCGAAGUU
//
# STOCKHOLM 1.0

eukarya.P.cultripes         AGAUGUGGAGGGAAGCUCAGUGCUGAGGCUACAACCUGAGUGCAUUUGUCACUCUCAUACAUUCCUCAGGGAAGGUCUGAGAUUAGAGCCAUCUAUUGUCUUAACAAGGCAUUGCUUGGUUUGAGCAAAUGAGUUACCAUCAAACCUUGUUCUGUUGUCGCUAGACUGCACAAGUAAUAGAAGUGGUUUUCCUCUAUGGAUGCUGAGGCAACUGAUUUGGAAAGUGACUCAUGACUAGCAAAUUCAAGUUCAAUUGCUGAGAGGAAGUCAUUACCUUCCUAACCCAAUUCAGACCACUCUCCGGAAUUCCG
//
# STOCKHOLM 1.0

5s3_83         AACUAACGACCAUACGCGCCAUAAUGCACCCGAAACCUUCAGAACUCGGAAGUCAAGCUGGUGUCGGCCUGCCUAGUACUGCGGAGGGGGACCACGCGGGAACAUCAGGUGUUGUUAGUU
//
# STOCKHOLM 1.0

Proc.mari.-1         GGGGUUGUAAUGGUUUCGACGGGGCGUAAGGAAGAUGACUGAAGCCUGCUCGGUUAGAGCAAAAACACAAACGCUAACAAAAUCGUUAGUUUCUCCCGUCAAACAGCACCAGUUGCUGCUUGAUCUCAAAGGAGAUGGGGUGAUAUCAGCCUUAUCAACCAAAUGAUCCAAGGAGCCUGGAAGGGCUCCACCAUUACUAGGUGAUCUCAACCGAUGUUUCGGACAGCGGUUCGAUUCCGCUCAACUCCACCA
//
# STOCKHOLM 1.0

LEG.PNE         GGUGACUCUAUUGGUCCCCUCGCGACGAUAGAUUGUGAACCCCGUCAGGCCCGGAAGGGAGCAGCGGUAGCAGUUGAUGCGGGCGCCGGGGUGUGGCUCUUAGAGUCGCCGCC
//
# STOCKHOLM 1.0

5s3_119         ACAUACGACCAUAGGGUGUGGAAAACAGGGCUUCCCGUCCGCUCAGCCGUACUUAAGCCACACGCCGGAUGGUUAGUAGUAUGGUGGGUGACCACAUGCGAAUCCCAUCUGUUGUAUGU
//
# STOCKHOLM 1.0

5s3_174         AUUUGGGGCCACACCACAGUGAACUCACCGCAUCCCGUCUGAUCUGCGCAGUCAAUCACUGUAGGGCCUCGUAAGUAGUAGUGUGGGGGACCAACUGCGAACACGAUGGUGCCCCAGGU
//
# STOCKHOLM 1.0

bac.S.azurea-K161T         GAGGAAAGUCCGGGCUCCACAGGGCAGGGUGGUUGCUAACAGCAACCCGGGGUGACCCGCGGGACAGUGCCACAGAGAACAGACCGCCCGGCCGUCUCGGCCGGGUAAGGGUGAAACGGUGGUGUAAGAGACCACCAGCGCCUCGGGUGACCGGGGCGGCUCGGUAAACCCCACCCGGAGCAAGGCCAAGAGGGAGCCGCGAGGCUCCUGCGCAGGCGUUCGAGGGCGGCCCGUCCGAUGCCUGCGGGUAGGCCGCUGGAGCCUGUCGGCGACGGCAGGCCAAGAUGGAUGGUCGCCCAGCGUCCGCCGCGAGGCGGGCGUGGACAGAACCCGGCGUAG
//
# STOCKHOLM 1.0

5s3_211         GCCUACGGCCAUACCACGUUGAAAACACCGGUUCUCGUCUGAUCACCGAAGUUAAGCAACGUAGGGCCUGCCCAGUACUUGGAUGGGUGACCGCCUGGGAACAGCAGGUGUUGUAGGCUU
//
# STOCKHOLM 1.0

Ther.teng         GGGGGUGUGUUGGUUUCGACGGGGGCGGUCGAGGUAAAAGUAGCGAGCCGAGUUCUCCACCAGCUCGUAAAAAAGGUGGAAAAAAAUAAACGCAGACAGAGAACUCGCUUACGCUGCCUAAUUAAAGGCGGCCGUCCAGCCUGAAAUGCCCACGUUUCAGGACUGGGCGUCAAAAGAGUGGGGAACUGGUUUUGCCUGCGCCUCGGGGCAAAACCGGAAUAAUGAGGCUACCGAAGCGGUUAUCCUGUCGCUGGGAGAACCGCUGAGGGAAAGCUAAAACAGCGACUGCGCUCGGAGAAGCUUUUACCGGGACGCCUUCGGACCGGGGUUCGAAUCCCCGCACCUCCACCA
//
# STOCKHOLM 1.0

bac.SM-A06         GAGGAAAGUCCGGGCUCCUCAGGACAGGAUGGUCGAUAACGUCGACCGGCCGCGAGGUCAGGGAAAGUGCAACAGAAAGCAGACCGCCGAACGGUCCUUCGGGACGCGUGGCAAGGGUGAAACGGUGCGGCAAGAGCGCACCAGCGGUCGAGGUGACUCGAUCGGCUUUGUAAACCCCAUCCGGAGCUAGACCAAACAGGUUGCAGUCGUCGAGUUCGCUCGACGCGCGAAGUCGUCCGCUUCGUUAUCGACAUCCGGGUAGGUCGCGAUUGAGGCGACGAGCAAUCGUCGUGCACAGAUAGAUGGUCGUCGACGCCCCAGCGGCGUUACAGAACCCGGCUUA
//
# STOCKHOLM 1.0

TRE.PAL         CCGGGGCCGCCCACGAAAUAUCCCCCAAACCCCGCUAGGUCCGGAAGGAAGCAACGGUAGGGGGACGCUUCGGUGCGCGAUCCGCCCCGG
//
# STOCKHOLM 1.0

Geob.meta         GGGGGUGUACAGGUUUCGACGGGGAUAGGAAACUAAAGGUUGCAUGCCGAGGUCCGGGCUGGCCUCGUUAAAAAGCCCGGGGCGAAUUACACGCCGAUAAUUACGACUACGCCGUAGCAGCUUAAUACCCUGCUACCGAUCCGCCGAGCCUCUCCCACGGGUGAAGAUGGAUCGUUAUUUCAGUGGGAUAGUCAAGGGGAGUGCCCGCGGCCCCAAGGCGAAACUUUAGCAGGAUCGCUUCCCGGAAAUCCCUGCCAGGGGAGAGUCGGGCGGCUAAAUCAAAUCCUGGCAUAAGCAUGUAGACGCCUUCUGUGUAUGAUCUUCGGACGCGGGUUCGACUCCCGCCACCUCCACCA
//
# STOCKHOLM 1.0

MET.FER         AGGCUAGGCCGGGGGGUUAGGGGUCCCCUGUAAGCGCAAAUCCCCUAUAUGGCGCGGCCGAAGCCCAGGAGGCGGCAAGACCGCCAGACAUCGGCCUGAGGGUUAAACAAUGAAGCCUCGUCCCACAGGGCCACCGGUGGCGAGGGUCCAGCUGGAGGGCUGGACCUAAUCGCCUUUGCUGCGGGAACGGGUCAGGCCCGGAAGGGAGCAGCCCUACCGCAGACGGAUGGUGCUUGUGGGUCAACGGGGUGGAGUCUAUAACCCUCAGAUCACCGGUGUCUGGUGGUCUUGUCCACUCCUGGGCGUGCCU
//
# STOCKHOLM 1.0

5s3_287         GCUUACGGCCACACCAACCUGAGCAAGCCCGAUCUCGUCUGAUCUCGGAAGCCAAGCAGGGUUGGGCCUGGUUAGUACUUGGAUGGGAGACUGCCUGGGAAUACCAGGUGUUGUAAGCUU
//
# STOCKHOLM 1.0

Micr.degr         GGGGGCGAUUAGGAUUCGACGCCGGUAACAAAACCCGAAGUGCAUGUCGUGAGGGUAGCCAAUCACGUAAAUCCAAAGCUGCAAAUUAUCAGUUGCCAAUGAUGACAACUACGGUGCUCAACUAGCUGCGUAAGUAGCUUUUUGUUACACCAUCUAGCGGUACGCCGCUAGCGGUUUUUAACAAGGUGCCAGUACCGCGUUAACGACUGUCACUUAGAACUGGAUCGCAGUGAAGCCUGCCUGGGGUGGAUCAGCUAAACUUUUACAGGAUCGCGCUUUUCGUCCCGCCCGCUGGGCUGUAAAGCGUUAAAUCAAUAAGCGGUUCUAAGCAUGUAGAGCUGACGGCGGAGUACUGACGGACGGGGGUUCAAAUCCCCCCGCCUCCACCA
//
# STOCKHOLM 1.0

5s3_80         GUAGACGGCCAUCUUAGGCUGAGAACACCGUAUCCCGUUCGCUCUGCGAAGUUAAGCAGCCUCAAGCUCGGGUAGUACUCGGGUGGGUGACCACCGGGGAAGUCCGAGUGCUGUCUAC
//
# STOCKHOLM 1.0

5s2_52         CCUAGUGAUGAUGGCGUAGAGGAAACACUCCUUUCCAUUCCGAACAGGACAGUUAAGCUCUACAGCGUCGAUGGUACUGCACGGGUGACUGUGUGGGAGAGUAGAACGUUGCUAGGU
//
# STOCKHOLM 1.0

5s2_15         GGUCCGGCGGCCAUAGCGGUGGGUAAAUGCCCGGUCUCAUUCCGAACUCGGAAGCUAAGCCCUCCAGCGCCGAUGGUACUGCACCCGAGAGAGUGUGGGAGAGUAGGACGCCGCCGGACCA
//
# STOCKHOLM 1.0

Magn.magn.-2         GGGGGCGAAAUAGGAUCGACGUGCGCAGUAAAGGUCUGGUUUGCGUUCGGCAUGAUACCACCGUUAUCGGGUCAAUCCUAACAAGUGCCAACGACAACGUUGAACUUGCCGCUGCGGCUUAGUCCGUAAGCGCGGUCCGGGGGGAACCGGGCAACAGAACUCCCCCCACUUGCCGGGCAACCGGCUAUGACGCUAAACGCCACACGGAAUAGACGUUACGGACCCGGGGGCGGUACCCGGCGCCUCCACCA
//
# STOCKHOLM 1.0

Clos.acet.-1.pa         AAUCUGGCGUCGAGAGCGGGGAAACGAGCCUUACAAAGCUUUGAGUAAGGAACGGAAUUUAUGAAGCUACUGAAGUGAAAAGCUUGUUUGUAGGCGUUUCAUGGAGGGAAUGUUAAAAUACAAACUGCACUCGGAGAUGCUUAAAUGAAACCAUUUUCGGACAGGGGUUCGAUUCCCCUCGCCUCCACCA
//
# STOCKHOLM 1.0

bac.C.innocuum         GAGGAAAGUCCGGGCUCGCACAUUCUGUGAUGAAUGUAGUGUUUGUGCUGGAUGAAACGAUAAAUCCAGGCAGCGUAAGCUGACGGCUGGAGAAGGCCUGUGGUGAAAGCUAUGGCGGACUCCUUUAAAAGUGCCACAGAAACGAGCUUUUCGGGAAACCGGAAAGAUGGAACGGGUAAACCCCGCAAGCGAGAAACCCAAAUUUGGUAGGGGAAUCUAAUCACGGCAAAACGAAGCCAGUGAUCGGAACGUGGAAACACGUAGAUAAAUGACUGCCACUUUCGCAAGAGAGUACAAAACACGGCUUA
//
# STOCKHOLM 1.0

bac.vHge2         GAGGAAAGUCCGGGCUUCAUAGGGCAAGGUGCCAGGUAACGCCUGGGCGGUGUGAACCGACGGAAAGUGCAGCAGAGAGUAGACCGCCUUCAAUAACGUUUCUUUUCGGAGAAAUGGAAGGUAAGGGUGAAAGGGUGCGGUAAGAGCGCACCGCAUGGCUGGUAACAGUUCGUGGCAUGGUAAACCCCACCGGAAGCAAGACCAAAUAGGGAUCCUAUAGGCAUGGCCCAUGCUGGAUCCGGGUAGGUCGCUUGAGCGUAUGAGUGAUCAUACGCCUAGAGGAAUGAUCGUUCUAGACAGAACCCGGCUUC
//
# STOCKHOLM 1.0

bac.PS26         GAGGAAAGUCCGGGCUCCACGGAAACGACGGUGCCGGAUAAUGUCCGGCGAGGGUGACCUUAGGGAAAGUGCCACAGAGAGCAAACCGCCGAUGGUCCUUUAAGGGACACAGGCAAGGGUGAAAGGGUGCGGUAAGAGCGCACCGCGCGACCGGUAACGGAAGCGGCAAGGCAAACCCCACCCGGAGCAAGACCGAAUAGGGACUGCGCGCCCGCAAGGGCAGGCCUGUUUCGGGCCGGCAGUCCGGGUUGGUCGCUUGAGCGCGCCCGGCAACGGGCCGCCUAGAGGAAUGGCUGCCGGUGCGGAUACGGUCGACUUGUGCGAUACCGUCCGCGCCACAGAACCCGGCUAA
//
# STOCKHOLM 1.0

bac.LGB23         GAGGAAAGUCCGGGCUCCAUGAAGCAAGGGUGCCGGGUAAUGCCCGGCCGGGGAAACCCGAGGGAAAGCGCCACAGAGAAGAGUCUGCCCCGAGCUUCGGGGUGAUGGUGAAACGGUGGGGUAAGAGCCCACCGCGGACCGGGCAACCGGGACGGCACGGCAAGCCCCACCCGGAGCAAUGCCGAAUAGGGGCCCCGCGCGGGCUGGUCCCGGACUACGGUCCGCGAUACCGCCGCAGGGAUGCUUCAGCCCAGGGGCCCGGGUUGGCAGCUUGAGCCCGUCGGUAACGGCGGGCCUAGAGGAAUGGUCAUCCAGGGGGCGCAAGCCCCCGGACAGAAUCCGGCUUA
//
# STOCKHOLM 1.0

5s2_73         UCCAGUGAUGAUGGCAAAGAGGCCACACCCGUUCCCAUGCCGAACACGGAAGUUAAGCUCUUUUGCGCCGAUGGUAGUUGGGGGUUUCCCCCUGUGAGAGUAGGACGUCGCUGGGC
//
# STOCKHOLM 1.0

bac.CPA62         GAGGAAAGUCCGGGCUCCACGGAUCAACGGUGCCGGAUAACGUCCGGCGGGGGCAACCCCAGGGAAAGUGCCACAGAAAAGUAAACCGCCACGGGCGCGUUGCGUUUAGCCUGCGGCAAGGGUGAAACGGUGCGGUAAGAGCGCACCGCGUUUCCGGCAACGGAAGCGGCAGGGCAAACCCCACCGGGAGCAAAACCGAAUAGGAACGGCGCGCGUUUCCGCGCAAGCGGGAAAGCAGAUCGAUCCGGAUCAGCCGUUCGGGUAGGUCGCUUCAGGCACACAGCAAUCUGUGCCGCAGAGGAAUGGCCGUCACGUGCUGCGUUAUCGCGCAGCGCCAUACAGAACCCGGCUUAC
//
# STOCKHOLM 1.0

bac.ESH46a-1         GAGGAAAGUCCGGGCUCCACAGAGCAGAAUGCCGGCUAACGGCCGGGCGCGGCAACGCGACGGAAAGUGGAACAGAAAGCAAUACCGCCGAUGAUUGCCUUCGGGCAAAACAGGUAAGGGUGAAAAGGUGCGGUAAGAGCGCACCGUGCAUUUGGUAACAAAGGCGCAGCAGGCUAAACCCCAUUCGGAGCAAGACCAAACAGAACGCGAUGACGCUGCUCGCCGAGCGUUCGGGUAGGUUGCUUGAGCACACCAGCAAUGAUGUGCCUAGAGGAAUGACUGUCCGCGACAGAACCCGGCUUA
//
# STOCKHOLM 1.0

STR.MUT         GGAGCAACAGCUUUGCGUGAAGCGGGUCAGGGGAGGAAUCCAGCAGCCCUAAGCGAUGUAAGCUGUGUGCUCU
//
# STOCKHOLM 1.0

5s3_220         GUCUACGGCCAUACCACGAUGAAUACACCGGUUCUCGUCCGAUCACCGAAGUUAAGCAUUGUCGGGCCAGGAUAGUACUUGGAUGGGGGACCGCCUGGGAACUCCUGGUGCCGUAGACUUU
//
# STOCKHOLM 1.0

bac.C.testosteroni         GAGGAAAGUCCGGGCUGCAUAGGGCGGCGUAGCAGCUAACAGCUGUCCACCGUGAGGUGAGGAUCAGAGCAACAGAGACGAGUCUGGCAGGAGUGCCGCAAGGCAGACCAACCAGGGUGAAACGGGCAAUCUCUACGCGCAGCAAUACCAAGUAGGCACACGUUGACGGGGCCCCCGGAGUGUGCGGGUAGGUAGCACCGAGCCAUCAGGCGACUGAUGGCCAAGAUUAAUGGCGGUCACAUGGCGGGCAACCGUUGUGCACAGAAUCCGGCUUA
//
# STOCKHOLM 1.0

A.ambivalens         GAGGAAAGUCCCGCCUCCAGAUCAAGGGAAGUCCCGCGAGGGACAAGGGUAGUACCCUUGGCAACUGCACAGAAAACUUACCCCUAAAUAUUCAAUGAGGAUUUGAUUCGACUCUUACCUUGGCGACAAGGUAAGAUAGAUGAAGAGAAUAUUUAGGGGUUGAAACGCAGUCCUUCCCGGAGCAAGUAGGGGGGUCAAUGAGAAUGAUCUGAAGACCUCCCUUGACGCAUAGUCGAAUCCCCCAAAUACAGAAGCGGGCUUA
//
# STOCKHOLM 1.0

Ehrl.chaf         GGGGAUGAAACAGGAUCGACAUGCAUAGUAAAGGGGAUAGUUUUUGCUCGGUGAGAAAACAGCCGUUUAAAUGCUCAAAAUUUAUAAGUGCAAACGAUAAUUUCGUUUUUGCUAAUGAUAAUAAUAGCAGUGCUAACUUAGUAGCUGCUUAGUUUUAUUAUUAGCGCGGUUUUUUUAAGGGUUUUCCGGGCAACAGAAAAACCCUUUUUUGUGCUUUUAGCACUAUGGCAAUAAAGGCAUCUUAAAAUAGAUGUAUUGGACCCGAGGGCAGUGCUCGGCAUCUCCACCA
//
# STOCKHOLM 1.0

bac.N.fulvus-KCTC9580         CGAAGGGCAGCGUGGUGGGUAACGCCCACCCGGGGCAACCCGCGGGACAGUGCCACAGAGAACAGACCGCCAGCGGCCUGAGCGAAUUCCGGUUCGCCUCAGGUGCGGGUGAGGGUGAAACGGUGGUGUAAGAGACCACCAGCUCCGCAGGUGACUGCGGAGGCUCGGUAAACCCCACGUGGAGCAAGGCCAAGAAGGACGGCGGGCAACCACCGUCCGCGCGAGCGUUCGAGGGCUGCCCGCCCGAGCUCGCGGGUAGGCCGCUGGAGGCUGCCGGCAACGGCAGCCCUAGAUAGAUGAUCGCCAGC
//
# STOCKHOLM 1.0

LAC.LAC         GGAGCAAUAAGUUUCUUACGAAGCGUGUCAGGACCUGACGGUAGCAGCACUAAGUAUGGAGCUUAUGUGCUCUUUUU
//
# STOCKHOLM 1.0

Pseu.puti         GGGGCCGAUUAGGAUUCGACGCCGGUAGCGAAACUCUAGGUGCAUGCCGAGUUGGUAACAGAACUCGUAAAUCCACUGUUGCAACUUUUAUAGUUGCCAAUGACGAAAACUACGGCGCGGAGUACAAGCUGGCUGCGUAAGCAGUCCUCUUGACCCGUUGCUUCUGGUAGCUUCGGCUCCAGCAAUCACUAGGGGAUGCCUGUAAACCCGAACUGAUUGUCAUACAGAACAGGAUCGUCGCGUAGCACGUUGUGGGCGAAGUGACUAAAACUUACACAACUCAUCCAAAGCACCCUGCCCGUCGGGCGGCUGCGGAUUAAAUCAGUAGACACGGCUAAGCAUGUAGUACCGACAGCGGAGUACUGGCGGACGGGGGUUCAAAUCCCCCCGGCUCCACCA
//
# STOCKHOLM 1.0

5s2_1         GUUACGGCGGUCAUAGCGUGGGGGAAACGCCCGGUCCCAUUCCGAACCCGGAAGCUAAGACCCACAGCGCCGAUGGUACUGCACCCGGGAGGGUGUGGGAGAGUAGGUCACCGCCGGACACU
//
# STOCKHOLM 1.0

bac.C.aurantiacus         GAGGAAAGUCCGGGCUCCAUAGAGCAGGGUGGUGGGUAACGCCCACCCGGGGUGACCCGCGGGAAAGUGCCACAGAGAACAGACUGCCGGUUUCGAGCCGGUGAGGGUGAAACGGUGGAGUAAGUGCCCACCGCGUCAUCGGUGACGGUGACGGCAUGGCAAACCCCACCUGGAGCAAGGCCAAGAAGACCGUGAGGUCGCGGACGCGUUUGAGGGUUGCUCGCUUGAGUGUCUGGGUAGGCUGCGCAGCCGAAAGGCUGGAGGACACCAGCAAUGGUGUUCACAGAUGGAUGAUCACCGGCCCGGCGGGGCUACAGAAUCCGGCUUA
//
# STOCKHOLM 1.0

bac.SM-A25_39         GAGGAAAGUCCGGGCUCCACAGAGAAUGAUGCCGGGUAAUGCCCGGGCCUGUUCAGACUCUCUGCAUUGCAGUUUGUUAAGCAGGACAGAUAGUGCCACAGAAAUAAACCGCCUGGUUUAAAAUCUUGGAUUUUCAGUCAGGUAAGGGUGAAAAGGCGAGGUAAGAGCUCACCGGUCAACCGGUAACGGAUGAUGCAAGGUAAACCUCAUCAGGAGCAAAGUCAAAUAGGUAGGAGGGUUUCUCGUCCAUAUCCUACGGGUAGAUUGCUAAAAGCUUUCAGCAAUGGUAGUUUUAGAUAGAUGGUAAUCCUAGACAGAACCCGGCUUAC
//
# STOCKHOLM 1.0

5s2_33         CUUCGUGACAAUAGCGAAGAGGUCACACCUGUUCCCAUACCGAACACAGAAGUCAAGCUCUUCAGCGCCGAUGGUAGUUGGGGGUUUUCCCCCUGCGAGAGUAGGACGUCGCUAAG
//
# STOCKHOLM 1.0

eukarya.P.douglassii         GCGGAAGGAAGCUCACUGUAGAGGUCACGCGCUGGGUGUAUCGAUCACCCUCCUUGCUACCUUUGGGAAGGUCUGAGAGAAGGGCCAAGUGUCGCCUUAGCAGGGCGCCAUCUUAGGAAGGUGGGUGAGUUCCCAGCAAUAGGGGUCUCCUGUAAUGCCCCAGUUUGAGGCAGGAGAAGCGGGGCUGGAGGGGCUACUCCCUCCUUCCUGCGGAUGCCUCCGUGGCUUACGCGGGGCUUGGGAAUGACUCACGGCCGGCACGUUGAGUACAAUGGGCAGAGGUGAAGCGGCCGCUUCAUAACCCAAUUCAGACCACUCUCCGGAAUUCCG
//
# STOCKHOLM 1.0

bac.PS6         GAGGAAAGUCCGGGCUCCACGGAACGCGGUGCCGGGUAACGCCCGGCGGGGGCGACCCCAGGGAAAGUGCCACAGAGAGCAGACCGCCGAUGGCUCCGAAAGGACCACAGGCAAGGGUGAAAGGGUGCGGCAAGAGCGCACCGCGCAGCGGGCAACCGAAGCGGCACGGCAAACCCCACCGGGAGCAAGACCGAAUAGGCACGCGAUGGGCUUAGGCCCGGGGCAGGAACCGGCCCUUUUCGCGUGCGGGUUGGUUGGUUGAGGCCGUCGGCAACGCCGGUGGUAGAGGAAUGAUCGUCACUGUCCUUCGGGGCAGAACAGAACCCGGCUUA
//
# STOCKHOLM 1.0

bac.S.bikiniensis         CGAGCCGGGCGGGCGGCCGCGUGGGGGUCUUCGGACCUCCCCGAGGAACGUCCGGGCUCCACAGAGCAGGGUGGUGGCUAACGGCCACCCGGGGUGACCCGCGGGACAGUGCCACAGAAAACAGACCGCCGGGGACCUCGGUCCUCGGUAAGGGUGAAACGGUGGUGUAAGAGACCACCAGCGCCUGAGGCGACUCAGGCGGCUAGGUAAACCCCACUCGGAGCAAGGUCAAGAGGGGACACCCCGGUGUCCCUGCGCGGAUGUUCGAGGGCUGCUCGCCCGAGUCCGCGGGUAGACCGCACGAGGCCGGCGGCAACGCCGGCCCUAGAUGGAUGGCCGUCGCCCCGACGACCGCGAGGUCCCGGGGACAGAACCCGGCGUACAGCCCGACUCGUCUG
//
# STOCKHOLM 1.0

eukarya.K.polysporus         GAAUACAGCAGUUCUCUCUUCGUAAGAAGAGAGAUUGUGUUACCCUUCGUAACACAUUACCCGUGAGGGAACUAUUAGGUGGAAACCUAGUUAGCUUUGUCGUCAUAAGUGAUCAACGUCUUUCCCCUCGAUUUAUUUUCGGCGGGCGAAUGACGGAUGGGAACGGCGAUAGUUACAAUGUUUGACGUAUCACGUGAUAUUAUCACAAGGUAUGGUCUGUUGAGUGCAAUCGUAGGACCCCGGUUGUUAUCUACAACCGGUUGAA
//
# STOCKHOLM 1.0

5s2_17         GUCUGGCGGCCAUAGCGUGGGGGAAACGCCCGGUCCCAUCCCGAACCCGGAAGCUAAGCCCCAUAGCGCCGAUGGUACUGCAACCGGGAGGUUGUGGGAGAGUAGGUCGCCGCCGGACA
//
# STOCKHOLM 1.0

5s3_62         GCUGUCGGCCAUACUAAGGUGAACACACCGGAUCCCAUUCGAACUCCGAAGUUAAGCGCCUUAAGGCUGGGUUAGUACUAAGGUGGGGGACCGCUUGGGAAGUCCCAGUGUCGACAGCCU
//
# STOCKHOLM 1.0

FUS.NUC         GCCCUUAGGGGAUAUGAUAUAUUAUUGUCGAACCGUGUCAGAUCUGGAAGGAAGCAGCACUAAGAUUUAUAGUAUAUGCAUGUCUUCCUAGGGGUAUCU
//
# STOCKHOLM 1.0

bac.T.aquaticus         UGCCCCAGGAUAGGGGUGCGGUCGCGCCCGGGGGACUUCCCCCCUGGGUGAGGAAAGUCCGGGCACCAUAGGGCAGGGUGCCAGCUAACGGCUGGGCGGGGCAACCCGACGGAAAGUGCCACAGAGAAGAGACCGCCAGCGGCCGGGGCUUCCCCGGUGCGGGCAAGGGUGAAACGGUGGGGUAAGAGCCCACCGCCUGGCCUGGCAACAGGCUGGGGCACGGCAAACCCCACCCGGUGCAAGGCCCGAUAGGCAGGAAGGGCUUGCCCGGCCCGUUAGAACCUGCGGGAUGGGCCGCUUGAGGCCGGUGGCGACACCGGUCCCAGAGAGAUGACCGCGUAAAACAGAACCCGGCUUACGCCCUAUCCUGGGGACCCCGAGCGCAGGCUCGGGG
//
# STOCKHOLM 1.0

eukarya.S.cerevisiae         GUGGAACAGUGGUAAUUCCUACGAUUAAGAAACCUGUUUACAGAAGGAUCCCCACCUAUGGGCGGGUUAUCAGAUAUUAUCAGGUGGGAAAUUCGGUGGAACACAGUGGAGCCUUGUCCUCCGGGUUAAUGUCGCUUUUGGCAUUGGCCCCUGCUCCUGAGAGAAGAAAUAUACUGGGGAACCAGUCUUUACCGACCGUUGUUAUCAGAAAUUCACGGAGUUCGGCCUAGGUCGGACUCCGAUGGGAACGGCAACGGUUGUUCCGUUUGACUUGUCGCCCGCUACGGCGUGAGCGUCAAGGUCUGUUGAGUGCAAUCGUAGGACGUCAUUAGUGGCGAACCCGAUACCGAUUACUGCUGCUGUUCCAGC
//
# STOCKHOLM 1.0

Pedi.pent         GGGGUCGUUAUGGAUUCGACAGGUAUGGGUCGAGCCAUGACUGCAUUUCGUAGGUUACGGCUACGUAAAAACGUUCAGUUUAUUAUAACUGCAAAAAAUAAUAACAAUUCUUACGCUUUAGCUGCCUAAUAGUAGCUUGACGUAGAUCCGCCUAGUCUCGUCCAUGGGCUAGAUACGGGUCCUAAAUGAAGUGGACUUGCGCUUAAGUACUGGCCUGGGUGCUUAAGAAGAGGAUUUACAGACUAGCGUUUUAAUGAAGCCCCGACAUACGGCGUCUUAUUUCGCGAAAUUUAAGUAGUAUGAAUAUGAAUGUAGAUGUCAUGGUGGCGACAUGCUUGGACGCGGGUUCGACUCCCGCCGACUCCACCA
//
# STOCKHOLM 1.0

plastid.N.olivacea-chloroplast         CUCAAGCAAAGCGAUUGCAGAGCAACUAGAAGAUGCUCUGAGGAAAGUCCGGGCUCCCUAACUAUUCCAGCUGCUGGAUAAUUUCCAGUGUGAUAUAAUCACGAGGAAAGUGCCACAGAAAGAAACCAAUCAAAUCUCCAUCGAAUGGCUCACAAGCUCUAGGAGAUCUUGGAUUGGGUGCAAAUGUAUUCUUGACGUGAGUUAAGCGUCUGGUAUACCCCAGUCGGGAGCAAGAUGAGGUUAGUUUAUAGAGAAUAGACCAUAGACUAAUCUAUUCCAUUGCUCGAGAGGGUUCAUACAGAACUCUCCAAUCAGAUAAUCUCCACACCUCUCAGGACCAAGCUAGAAACCAGUUUGAGCCUCUCGAGAUUUGUACCGAACCCGGCUUAUUUCUUGAG
//
# STOCKHOLM 1.0

5s3_290         GCCUACGGCCAUACCACCCUGAAUGCGCCUGAUCUCGUCUGAUCUCGGAAGCUAAGCAGGGUCGGGCCUGGUUAGUACUUGGAUGGGAGACUGCCUGGGAAUACCAGGUGCUCUAGGCAU
//
# STOCKHOLM 1.0

5s3_175         AUCCACGGCCAUAGGACUCUGAAAGCACUGCAUCCCGUCCGAUCUGCAAAGUUAACCAGAGUACCGCCCAGUUAGUACCACGGUGGGGGACCACGCGGGAAUCCUGGGUGCUGUGGUU
//
# STOCKHOLM 1.0

E1B         GAGGAAAGUCCAGCCACCACUGGACACACAGACAUUCCCCCAAGGAUGUAGGGCGAGAGCUCUGGCUCUGGCACAGAAACGAGACCGCGCCGCGUAAAGCGAUGAUGCCGCAAGGCUGAGGUCGCGCGGGAGGCGGAUGAAACGGCGAAACCCUGUGGGUGCAAGCCAAAAUAGAGCUGAGAACGCGGACGUCCAGCCGAGCUCGGGUAUGGCGCUAAGCUGAAUGCCGUCAAAGAAACAAAAGCUGGCUUA
//
# STOCKHOLM 1.0

A.fulgidus         CGGCGGUGGGCGGCUGACCGAAAGGAGGAAAGUCCCCCCACCCGCUGUGGCGGAAGGCCCCUGAGAAGGGGCGGAGGAGGAACAGAAACGAGACCGGUGCGGGGAAAUGCGAUGAUUCCGCAAGGAUGAGGUCACCCGCUCCGGAUGAAACGGCCUCCUCCCCGCCGGGUGCAACGCGUAAGCGGCUCAGUCUAAUGCCGCCGGAACAGAAGGGGGCUUACUACCGCCA
//
# STOCKHOLM 1.0

Anab.spec         GGGUCCGUCGGUUUCGACAGGUUGGCGAACGCUACUCUGUGAUUCAGGUCGAGAGUGAGUCUCCUCUGCAAAUCAAGGCUCAAAACAAAAGUAAAUGCGAAUAACAUCGUUAAAUUUGCUCGUAAGGACGCUCUAGUAGCUGCCUAAAUAGCCUCUUUCAGGUUCGAGCGUCUUCGGUUUGACUCCGUUAAGGACUGAAGACCAACCCCCAACGGAUGCUCUAGCAAUGUUCUCUGGUUGGCUUGCUAGCUAAGAUUUAAUCAGAGCAUCCUACGUUCGGGAUAAUGAACGAUUCCCGCCUUGAGGGUCAGAAAGGCUAAACCUGUGAAUGAGCGGGGGGUCAAUACCCAAUUUGGACAGCAGUUCGACUCUGCUCGAUCCACCA
//
# STOCKHOLM 1.0

AF221916.94-481         GUCUAACCCUAUUGUUAUAGCUGUGGGUUCUGUUCUUUUGUUCUCCGCCCGCUGUUUUUCUCGCUGACUUUCAGCGGGCCUGGAAAGUUCAGACCUGCAGCGGGUCACCGCGCAUUCUGGAACCUCAAAAAAUGUCAGCGUAGGAGCUCUGGUGCCAGAGCUCCGCGGCGCUGGGCCGCCCAGCCCGGUACCCGCCUGGAGGCCGCGGACGGCCUGGGGUCUUAGAACUCCGCUGCCGCCGUGAAGAGCUAGUCUCUGUUAGCUACGGGGCACCGGGCGCUGGGGUCAGGCCGGGAGAGCGCCGCAAGGACAGUAACGGAACUGGUCCCUGAGUUCGGUGGCUUUCCUGAGAUGUGGGAAGUGCACCUGGAACUCAGUUCCUACAACC
//
# STOCKHOLM 1.0

eukarya.P.guilliermondii         GUUCUCUCCGUCCACGGAGGCAGGUUUCUGCCUUCGCACAAAAUGCUCCUGAGAGCGUCCUGGCGCGAAAGCGCCGGGCAGGGCCAUCAGAAAUCAGUCGAGUUUACUUGGCAUGGGAGGCUCUGCGGACGGUUGGUCAUGUGUAUGAACAUGGCUAUUGAGUGCAAUAUGCGAACCUUGAAAAAGGCA
//
# STOCKHOLM 1.0

HEL.PY-A         CUCUUAUUUAGACCUAUGCAAUAGGAUUUUAGGGUAACGCUUCAGGGUAGGAAUACAGCAGAGUCCCCUAAUUUCUUGUGUGCCUUAGCCAUCUGAAUAGGAG
//
# STOCKHOLM 1.0

Bact.frag         GGGGUUGACUGGUUUUGACAGCGGGCAGAAAUGGUGGGUAAGCAUGCAGUGCGUCGGUGAUUUGCACUUUAAUCUCAGUUAUCAAAAUUUUAUCUGGCGAAACUAAUUACGCUCUUGCUGCUUAAUCGAAUCAUAGUAGAUUAGCUUAAUCCAGGCACCAGGUGCCAGGACGAGACAUCACUCGGAAGCUGUUGCUCCGAAGCAUUCCGGUUCAGUGGUGCAGUUACAUCGGGGAUAGUCAGAAGUGGCCUUGCGCUUCUGAUGAAACUUUAAAGGAUAAGGCAGGAAUUGAUGGCUUUGGUUCUGCUCCUGCACGAAAAACUUAGGCAAAGAUAAGCAUGUAGAAAGCUUAUGAUUUCCUCGUUUGGACGAGGGUUCGAAUCCCUCCAGCUCCACCA
//
# STOCKHOLM 1.0

bac.S.aureus-2         UGAUAUUUCGGGUAAUCGCUAUAUUAUAUAGAGGAAAGUCCAUGCUCACACAGUCUGAGAUGAUUGUAGUGUUCGUGCUUGAUGAAACAAUAAAUCAAGGCAUUAAUUUGACGGCAAUGAAAUAUCCUAAGUCUUUCGAUAUGGAUAGAGUAAUUUGAAAGUGCCACAGUGACGUAGCUUUUAUAGAAAUAUAAAAGGUGGAACGCGGUAAACCCCUCGAGUGAGCAAUCCAAAUUUGGUAGGAGCACUUGUUUAACGGAAUUCAACGUAUAAACGAGACACACUUCGCGAAAUGAAGUGGUGUAGACAGAUGGUUAUCACCUGAGUACCAGUGUGACUAGUGCACGUGAUGAGUACGAUGGAACAGAACAUGGCUUAUAGAAAUAUCACUACUAGU
//
# STOCKHOLM 1.0

5s3_116         ACAUACGACCAUAGGGUGUGGAAAACAGGGCUUCCCGUCCGCUCAGCCGUACUUAAGCCACACGCCGGCUGGUUAGUAGUAUGGUGGGUGACCACAUGCGAAUCCCAGCUGUUGUAUGU
//
# STOCKHOLM 1.0

5s3_288         GCUUACGGCCAUACCACCCUGAAAGCACCUGAUCUCGUCUGAUCUCAGAAGUUAAGCAGGGUCGGGCCUGGUUAGUACCUGGAUGGGAGACCGCCUUGGAAUACCAGGUGCUGUAGGCUU
//
# STOCKHOLM 1.0

URE.URE         UUAUAAUAUAUAUGUCAUUACAAUAUUAAGUAGCGAACCUUGUCAGGCCAGAGAUGGAGCAGCAAUAGCAAUAUCUUUUUAUGUGUGAUGACAUAUAUUAA
//
# STOCKHOLM 1.0

5s3_212         GCCUGCGGCCAUACCACGUUGAAUGCACCGGUUCCCAUCUGAACACCGAAGUUAAGCAACGUCGGGCCAGCUUAGUACCUGGAUGGGUGACCGCCUGGGAAUCGCUGGUGCUGCAGGCUU
//
# STOCKHOLM 1.0

5s3_94         GGGUACGACCAUACUUGGCCGAAUGCACCAUAUCCCGUCCGAUUUGUGAAGUUAAGCGGCCACAGGCCUCGUUAGUACGGCGAUCAGUGAUGGCGCUGGAACCCGGGGUGUUGUACUCUC
//
# STOCKHOLM 1.0

5s3_272         GUUUACGACCAUACCAUGCUGAAUAUACCGGUUCUCGUCCGAUCACCGAAGUCAAGCAGCAUAGGGCCCGGUUAGUACUUGGAUGGGAGACCGCCUGGGAAUACCGGGUGUUGUAGGCAU
//
# STOCKHOLM 1.0

5s2_25         GUUACGGCGGUCCAUAGCGGCAGGGAAACGCCCGGUCCCAUCCCGAACCCGGAAGCUAAGCCUGCCAGCGCCGAUGAUACUACCCUUCCGGGUGGAAAAGUAGGACACCGCCGAACAU
//
# STOCKHOLM 1.0

bac.U.urealyticum         GUGUAAAAAGCUAAUUGCUGCAUUUUUUAAAAAAUGUAGAGGAAAGUCCGUGCUCACACUAACUGUGAUGUUAGUAGUGUUUGUGUAUGUAUAAUUAAUAAGGCAUAGCAUAGGCAUAUGACGGCAAAUUUUUAAGCUAAGUGAUUUAAAUUAUAUGUUUAAAAAUUUAUAAAAGUGCCACAGAGACGAUUAAUCAAGAAAUUGAUGAGAUGAAACGUUGGUAAACCCCACAAGUGAGAAACCUAAAUUUCGGUAAGGGAAUCUAAUUUAGUAAAUUAAGAAAUUAAAUUAGGAUAGAAUUGUUUACAAUUCUAUAGAUAAAUAAUUAGCGCUACAUUUUUGUAGAACAGAACACGGCUUAUUUUUACAU
//
# STOCKHOLM 1.0

eukarya.A.truei         GCGGAAGGAAGCUCACUGUAGAGGCUACUUGCUGGGUGCUGUUGUUACUCUAUCAACCAGCCUUGGGGAAGGUCUGAGAUAAGAGCCACUUGUUGCCUUCACAAGGCAUUGCUUGGUGUAAGCAAGUGAGUUCCCAUCAAAGAUGGCUCAGUUGCAAGCUUAAUGCAAGAGACAUAGCAAAGAAGCCCAAUAUACUUCUGAUAUGGAUGCAAUGCCCAACAGACUGGAAAUGACUCACGGCUGGCAUGUUCAAGCUCAAUGACUGAGGGGAAGCAAGUGAUGGCUUCCUAACCCAAUUCAGACCACUCUCCGGAAUUCCG
//
# STOCKHOLM 1.0

bac.LGA1         GAGGAAAGUCCGGGCAGCACAGAGCAAUGCACCGGUGAAUAGCCGGGUUCCGUCUUUGACGGAAACAGACAGUGCCACAGAAAAUAACUGCCUUCCCCUCUCCUUUAGGAGAGGGUUGAGGUAGGGUUGAAAACGUGAGGUAAGAGCUCACGUCCCGAUAUGGUGACAUAUCGGGAGGGUAAACCUUGCAUGCUGAAAUGCCACAUAGGUCAGCGCCUGAGAACUGCUCGUUCAAUGCUGAUGGGUAGGCAGAUUGAUCCCGGUUGGUAACUUCCGGGACAGAUAAAUGAUAGCCACUAAUCCACCUUGCUAAGGCUACGGUGGACAGAACCCGGCUUA
//
# STOCKHOLM 1.0

5s_25         GGAGUUUGGCGGCCAUAGCGGCGGGGCAAUUCCUGUACCCAUCCCGAACACAGAAGAUAAGCCCGCCUGCGUUCUAUACUGUACUAAAGUAUGAGAGUCUUUGGGAAAUAUGGAACGCUGCCAUCUCC
//
# STOCKHOLM 1.0

5s3_204         AUCUGCGGCCAUAGAACCUUGAAAGCACCGCAUCCCGUCCGAUCUGCGAAGUUAAGCAAGGUAUCGCCUAGUCAGUACUGCGGUGGGGGACCACGCGGGAAUCCUAGGUGCUGCAGUUU
//
# STOCKHOLM 1.0

5s2_38         UUUGGUGGCGAUAGCGAAGAGGUCACACCCGUUCCCAUACCGAACACGGUAGUUAAGCUCUUCAGCGCCGAUGGUGAGUGGGGGCUUCCCCCUGUGAGAGUAGGACGCCGCCAAGC
//
# STOCKHOLM 1.0

5s3_185         AUCCACGGCCAUAGGACUCUGAAAGCACCGCAUCCCGUCUGAUCUGCGCAGUUAACCAGAGUGCCGCUCAGUUAGUACCACGGUGGGGGACCACGCGGGAAUCCUGGGUGCUGUGGUU
//
# STOCKHOLM 1.0

M.jannaschii         AGGGGGCUGGUGACUUUCCCCUCUUUAAGAGGGGAGGAAGUUCCGCCCACCCCAUUUAUGGGCAGCGUCCCCUGAGAAGGGGCGGGAGAUGCAGCAGAAACGACACGGCUCCGGAAGAGAUGACGAUGAUAGUGAAAGUUGAGGACUUCCGGAGAACCGGUGAAACGGGCAUCUCCCCUGCCCGGGGUGCAAGCCGGUUUCGGCGCUUAGCCGAAUGUCACCGAAAUUACAGAAGGCGGGCUAUAGCCCCCA
//
# STOCKHOLM 1.0

bac.C.limicola         AAACCGCAAGUGUGCAGUCGCUGUAUGGCUUGACGCUGUGCAGAGGAAAGUCCGAACUUCACAGGGCAGGGUGCCGGUCGAGAACCUGGUUCAAGGCCGGGGGCAGCGGUGCAAACCGUCUGUCACAGAGAGUGCAACAGAAAGCAAACCGCCCCGGCUCCGGCCGGAGUAAGGGUGAAAAGGCGGUGUAAGAGACCACCAGGUGCGUCAGCAAUGCCGUACGCUAUGAAAACCUCCCCGAAGCAAGGCCAAAUAUGGAAGCUUUUUCCGCAAGGAAAGAAGGGUUGCCCGCCCAACGUUUCCGGGUAGGCCGCAUCAGAUAAAUGACUGCAGCUUCAUCACUCGAUGAUGAUUCACAGAAUUCGGCUUACAGCUUCGGUUUCAGC
//
# STOCKHOLM 1.0

Camp.jeju         GGGAGCGACUUGGCUUCGACAGGAGUAAGUCUGCUUAGAUGGCAUGUCGCUUUGGGCAAAGCGUAAAAAGCCCAAAUAAAAUUAAACGCAAACAACGUUAAAUUCGCUCCUGCUUACGCUAAAGCUGCGUAAGUUCAGUUGAGCCUGAAAUUUAAGUCAUACUAUCUAGCUUAAUUUUCGGUCAUUUUUGAUAGUGUAGCCUUGCGUUUGACAAGCGUUGAGGUGAAAUAAAGUCUUAGCCUUGCUUUUGAGUUUUGGAAGAUGAGCGAAGUAGGGUGAAGUAGUCAUCUUUGCUAAGCAUGUAGAGGUCUUUGUGGGAUUAUUUUUGGACAGGGGUUCGAUUCCCCUCGCUUCCACCA
//
# STOCKHOLM 1.0

5s3_245         GUCUACGGCCAUACCACGUUGAAAGCACCGGUUCUCGUCCGAUCACCGAAGUUAAGCAACGUCGGGCCCGGUUAGUACUUGGAUGGGUGACCGCCUGGGAAUACCGGGUGCAGUAGACUU
//
# STOCKHOLM 1.0

HAE.DUC         GGGGUAUUAUUGGUUUCUCGCAGCAGAAUUCAGCUUACUUAGUCAGGGCCGGAAGGAAGCAGCUUGGGUUGAAUUUCUGGGUGCCGGGAGUCGCUGGUAAUACCCCACCUUUUUGGUAAAAGGUAAUACCG
//
# STOCKHOLM 1.0

LEI.MAJ         GCCGGAGCUCUGCUCUGUAACCUUCGGGGGCUAACCAGGCUUAGCGGGGAGGACGUGGACCAGCGAGGGUGAUUUGCUGCGUUGACGUGGUGCUCUGCUUGGCUGUGUGUCGGUGUGGCUUGCCCCCCUGCAGAGGGUGGCGCGGGUCCGCCGUUGAAGCGAGGGAACCGGGUCAGGCCGGAAACGGAGCAGCCCACCCCACGCACGUCCGCCGUUGCAGAAUCACACCGCGGAGCAUGUCCGCACUUGAGCCCCACGCUUCGUCGCGAAGCCUU
//
# STOCKHOLM 1.0

RAS.SOL         GACGGGCCUCCUCGCAUGGUGGCGCGGUCAACCUGGUCAGGUCGGGAACGAAGCAGCCACAGCCGUUUUCCGCCAGUGCCGAGGGUCAGGCUCGUCCCCCUUCU
//
# STOCKHOLM 1.0

bac.N.pyridinolyticus         CACAGGGCAAGGUGGUGGGUAACACCCACCCGGGGCAACCCGCGGGACAGUGCCACAGAGAACAGACCGCCCCUGCGUGCAGGGGUAAGGGUGAAACGGCGGUGUAAGAGACCACCAGCGACCGGGGCGACCCGGCCGGCUCGGCAAACCCCACCUGGAGCAAGGUCAAGAAGUCCGGUGCUCUCACCGGACGCGCGCACGACUGAGGGCGGCCCGCCCGAGUGCGCGGGUAGACCGCUGGAGGGCGUCGGCAACGGCGCUCGUAGAUGGAUGGUCGCCACGCUUCGGCGUU
//
# STOCKHOLM 1.0

5s3_172         AUCCACGGCCAUAGGACCUUGAAAACACCGCAUCCCGUCCGAUCUGCGCAGUUAACCAGGGUGCCGCCUAGUUAGUACCACGGUGGGGGACCACGCGGGAAUCCUAGGUGCUGUGGUU
//
# STOCKHOLM 1.0

5s_15         UAGGUUUGGCGGUCAUAGCGAUGGGGUUACACCUGGUCUCGUUUCGAUCCCAGAAGUUAAGUCUUUUCGCGUUUUGUUUGUGUACUAUGGGUUCCGGUCUAUGGGAAUUUCAUUUAGCUGCCAGCUUUUU
//
# STOCKHOLM 1.0

5s3_141         ACAUACGACCAUAGGGUGUGGAAAACAGGGCUUCCCGUCCGCUCAGCCGUACUUAAGCCACACGCCGGUGAGUUAGUAGUUGGGUGGGUGACCACCAGCGAAUCCUCACUGUUGUAUGU
//
# STOCKHOLM 1.0

bac.LGW46         GAGGAAAGUCCGGGCACCAUAGGACAGGGUGGUGGGUAACGCCCACCGGCCGUAAGGUUAGGGAAAGUGCCACAGAAAAUACACCGCCUAAGGGGAGCUGUUAGCGUUUGGCCUUUAGCUCUUAGCCAGACAAUCGUCUGGCUAAUGGCUGACCGCUAAUAGCUAACAGCUUGCCCGGUAAGGGUGAAAAGGUGCGGUAAGAGCGCACCAGCAGGCGAGGUGACUCGCCUGGCUCGGUAAACCCCGCCCGGUGCAAGACCAAGCGGAGAGCAUGAGCCGGUCCGGCUCGCUACGACUCUCGGGUAGGUCGCUAGAGGCCGCGGGCAACCGUGGUCGUAGAGGAAUGAUCGCCAAAUCGCUUCGGCGGAUACAGAAUCCGGCUUA
//
# STOCKHOLM 1.0

Stre.muta         GGGGUCGUUACGGAUUCGACAGGCAUUAUGAGACCUAUUUUGCGACUCAUCUAGCGGAUGUAAAACGCCAGUUAAAUAUAACUGCAAAAAAUACAAAUUCUUACGCAGUAGCUGCCUAAAAACCAGCCUGUGUGAUCAAUAACAAAUUGCUUGUGUUUGUUGAUUGGUCUUAUUGUUAACAAGCUACGUUAGAACUGAGUCAGGCUGUUCUAAAAGAGUUCUACUGACUCGCAUCGUUAGAGUUUGAGUUAUGUAUUGUAACGGUGUUAAAUAAACACAUAACCUAUAGUUGUAGACAAAUGGGUUAGCAGAUGUUUGGACGUGGGUUCGACUCCCACCGGCUCCACCA
//
# STOCKHOLM 1.0

bac.SM-A30_48         GAGGAAAGUCCGGGCUGCAAGUGAGACAGGACUCCAUCUAACGGAUGGCCAGAGUAAUCUGAGGGCAAGUGCAACAGAAAGUAGGUAGCCACUUCGGUGGUGACAGUGAAAGGGUGGGGUAAGAGCCCACCAGUGCUUAUGGUAACAUAGGCAGCUAGGUAAACCCUGUCCGCAGCAAGAAGUAUAUGGUAUAAGUCUCACAAGCUGUUAGAUCAGCACUCAUACUUCGCUUGAACGUAUUGGCAACAACACGUCUAGAUAAAUAACUACCCACGACAGAACCCGGCUUA
//
# STOCKHOLM 1.0

5s3_221         GCCUAGGACCAUAUCACGUUGAAUGCACCGGUUCUCGUCCGAUCACCGAAGUUAAGCAACGUCGAGCCCGGUUAGUACUUGGAUGGGUGACCGCCUGGGAAUACCGGGUGUUCUAGGCCUU
//
# STOCKHOLM 1.0

eukarya.C.opuntiae         GUUCUCCCCAUCCCUCUCUGGGUGCUUCUGCAUUCAGAGCGAUAUAAUGCUCUUGAGAGCUUCCUGGGCGUAGAUAGUUACGCCGGGCGUCGCCAUCAGAAAAACAGCAGAGCUACGCUUUGCAUGGGAGGCGGCGCGGAUGGUUGGUCUUUCAAUACGAGGAAAGGCUGUUGAGUGCAAUUUGCGGCCUUUGGCA
//
# STOCKHOLM 1.0

BAC.ALC         UUUGCCGUGCUAAGCGGGGAGGUAGCGGUGCCCUGUACUCGCAAUCCGCUAUAGCAGGCUGAAUCCCUUCUAGAGGUUUUGUCACCGUAGGCUCUGCCCUAAGUAAGUGGUGUUGACGUUGGGUUCUACGCAACGAAAACCCACGAACCCUGUCAGGUCCGGAAGGAAGCAGCAGUAAGUGGCCCCUUUCGUGUGCCGUAGAGUCGCUGGGCCGAGCUAACUGCUCAGGUAACGCUAGGGUGGCAUGAUCGACAGAAGGUGCACGGUA
//
# STOCKHOLM 1.0

5s3_164         AUCCACGGCCAUAGGACUCUGAAAGCACCGCAUCCCGUCCGAUCUGCGCAGUUAACCAGAGUACCGCCUAGUUAGUACCACGGUGGGGGACCACGUGGGAAUCCUAGGUGCUGUGGUU
//
# STOCKHOLM 1.0

CLO.PER         GCCGUGCUAGAUGGGGAGUUAGCGGUGCCCUGUAACCUGCAAUCCGCUACAGCAGGAUCGAAGUCCUCAUAGAGGCUCUAACUUGUGGAGUCUGCCCUAUGUAAGUGGUGUUGAGAGUUGGGCCCCACGCAAUGGAAACCUGUGAACCUCGUCAGGUCCGGAAGGAAGCAGCGAUAAGCAGUCAUUUUCAUGUGCCGUGGAUACGUCUGGCUUGAGCUAACUGCAUAGGUAACGUUCAUAAGUUAUUGUCGAAGUGAGGUGCACGGUU
//
# STOCKHOLM 1.0

5s3_273         GCCUACGACCAUACCAUGCUGAAUAUACCGGUUCUCGUCCGAUCACCGAAGUCAAGCAGCAUAGGGCUCGGUUAGUACUUGGAUGGGAGACCGCCUGGGAAUACCGGGUGUUGUAGGCUU
//
# STOCKHOLM 1.0

bac.CPA61         GAGGAAAGUCCGGGCACCACAGGGCAGGAUGCCGCACGAGCUUCACCGCAAGUGCGGGCGUCGCGUUUCAAGGCGCGGCGACGGACAGUGUCACAGAGAAUAUACCGCCCUCCGUGGUUCGGCGAAAGCCGGGCUUCGAAGGGUAAGGGUGAAAAGGUGGGGUAAGAGCCCACCGCGCCGCCAGCAAUGGCGGCGGCACGAAAAACCCCUUCCGGUGCAAGGCAAAAUAGGUGACUGGGCGGCCCGUCCGAUAGUCACGGGUAUGCCGCAUCCGGCGCCGCUCGCGCAAGUGAGCGGCGCGGGACGAGGCCGCCGCGAGGCGGCCCGAGAGAAAUGACGACUGAAGCGCCGCAAGGCGUGGAACAGAACCCGGCUU
//
# STOCKHOLM 1.0

bac.CPA59         GAGGAAAGUCCGGGCUCCACAGAGCAGAACGCCGGGUAACACCCGGUGGGGGAAACCCCGAGGAAAGUGCCACAGAAAACAGACCGCCUUCGCCGCGCGAGCGGCGCGGGUAAGGGUGAAACGGUGGGGUAAGAGCCCACCGCGCAGACGGUAACGGAUGCGGCACGGCAAACCCCGUUCGGAGCAAGGCCAUGUAUAGGAACGUUCGAGGGCUGCUCGCCCGAGUUCCAGGGUAGGCCGCUCGAGGCGCACGGUAACGGGCGUCCCAGAUGAAUGAUCGCCAAGUGUCCCCGGACACUCACAGAACCCGGCUUAU
//
# STOCKHOLM 1.0

5s3_197         AUCCACGGCCAUAGGACACUGAAAACAUCGCAUCCCGUCCGAUCUGCGCAAUUAAGCAGUGUGCCGCUUAGUUAGUACCAUGGUGGGGGACCACAUGGGAAUCCUAGGUGCUGUGGUU
//
# STOCKHOLM 1.0

bac.M.capricolum         GAGAUUUUAUUGGUCAAUCGCUGUAUUUGAAAAAGAAUAUAGAGGAAACUCCACGCUUACACAAUCUGUGAUGAUUGUAGUGUUUAUGCUAAAUGAAAAAAUAAAUUUAGGCAGUAAUUAAUUACUGACGGCAUAACUAACCUAAGGCUUUGCUAUGGUGAUGUUAUAAAGUGCCACAGAGACGAAUAAAGAGAAAUCUUGAAAUGGAACGCGGUAAACCCCAUAAGUAAGAAACUCAAAUUUUGGUAGAGGAAUCUGAUUAAGAAAAUAAGAAUCAAAAUCAGAAGUUAUUAUUAACUAGAUAGAUGAUUGACGCUGAAAAGUACAAAACGUGGGUUAUAAAUAAAAUCUCAUCA
//
# STOCKHOLM 1.0

5s3_299         GCCUACGGCCACACCACCCUGAAAGUGCCCGAUCUCGUCUGAUCUCGGAAGCCAAGCAGGGUCGGGCCUGGUUAGUACUUGGAUGGGAGACCGCCUGGGAAUACCAGGUGUCGUAGGCUUU
//
# STOCKHOLM 1.0

bac.ESH7-4         GAGGAAAGUCCGGGCUCCACAGGGCAGGAUGCUGGCUAACGGCCAGGCGUCGCGAGGCGACGGAAAGUGGAACAGAGAGCAGAACCGCCGAUGGCCGGCCGGUGCACCCGCAAGGGUAGCCGGUGGCACAGGCAAGGGUGAAAAGGUGGACUCCUUCGGGAGCCGCCGGGGGGAACCCCGGCGCGGUAAGAGCGCACCGCGGACGCAGUGAUGUGGACGGCAGGCUAAACCCCAUCCGGAGCAAGACCAAAUAGGGGUACAUUGGCGUGGCCCGCGCUGUACCCGGGUAGGUUGCUUGAGCUUGUCGGUAACGGCAAGACUAGAGGAAUGGCUGUCCAACGACAGAAUCCGGCUUA
//
# STOCKHOLM 1.0

5s3_183         AUGUGCGACCAUACCAAGCUGAAAAUACUGCAUCCCGUCUGAUCUGCACAGUCAAGCAGCUUAGGGCCCAGUCAGUAGUGCGGUGGGGGACCAUGCGCGAACAUUGUGGUGUUGCACUU
//
# STOCKHOLM 1.0

5s2_88         UUUAGGUGCCUAUAUCGGUGGUGUCCACCUCUUCCCAUUCCGAACAGAGAAGUUAAGCCCACCAGAGCCGAUGGUACUGCGGUAACACGUGGGAGAGUAGGUCGGUGCCAAAUC
//
# STOCKHOLM 1.0

bac.PS24         GAGGAAAGUCCGGGCUCCACAUAACCACGGUGCCGGGUAACGCCCGGCGGUCGCGCCUCGGGACUGCGCUAUUGCGUGCGAUAGGGGAAGCCAGACAAGCGCGGCAAGGGACAGUGCCACAGAGAGCAGACCGCCUAUGGCCGUCGUCCGUUUACGGAUACGUGGCCAGGCAAGGGUGAAAGGGUGCGGCAAGAGCGCACCGCGCGAUGGGUAACCGGAGCGGCAUGGCAAACCCCACCGGGAGCAAGACCGAAUAGGGACGGCGCGGACUCGCAAGGGUUCAGGGCGUGGUUGUCGCCCAGUCGUCCGGGUUGGUUGCUAGAGCCGGUCAGCAAUGGCCGGCGUAGAGGAAUGGUCGCCCAUCUGCUGAAAGGCAGUGGACAGAACCCGGCUUA
//
# STOCKHOLM 1.0

5s3_74         AGGAACGACCAUACCACGAUGCCAAUACCGCUUCCCGUCUGCUCAGCGAAGUCAAGCAUCGUCGGGCCCGGUUAGUACUACGGUGGGGGACCACGUUGGAAUCCCGGGUGUUGUUCUU
//
# STOCKHOLM 1.0

5s3_85         GGAUGCGGCCAUACUAAGGAGAAAGCACCUCAUCCCGUCCGAUCUGAGAAGUUAAGCUCCUUCAGGCGUGGUUAGUACUGGGGUGGGGGACCACCUGGGAAUCCCACGUGCUGCAUUCUU
//
# STOCKHOLM 1.0

Odon.sine.cl         GGGGCUGACUUGGUUUCGACAUUUAAAAAUUGUUACAGUAUGAUGCAGGUCGAAGUUUCUAAUCUUCGUAAAAAAAGAGAAAUUUAUAAUAAAUGCUAAUAAUUUAAUUUCUUCUGUGUUUAAAAGUUUAUCAACUAAGCAAAAUAGUUUAAAUUUAAGUUUUGCUGUUUAAGUUUUAUGCACAUUUAAUGAUCUAGUAAAUAACUUUGUUCGCUAUAAUUUAUAUUUAUAACUAGACUUUUGUCUUUUUUAUAGUUUAGAAUAACUUUAUCAUUUCAAACCUCGUUCCAUCUAGUUGAACUAAACCUGUGAACGAAUACUAUAAUAAAAUUUUUAGAUGGACGUGGGUUCGACUCCCAUCAGCUCCACCA
//
# STOCKHOLM 1.0

5s3_237         GGCUACGGCCAUACCACGUUGAACCUACCGGUUCUCGUCCGAUCACCGAAGUCAAGCAACGUCGGGCGUGGUUAGUACUUAGAUGGGUGACCGCUUGGGAACACCACGUGCUGUAGGCG
//
# STOCKHOLM 1.0

CAN.SPE         GCCGGGCGCGGUGGCGCGCGCCUGUAGUCCCAGCUACUCGGGAGGCUGAGGCAGGAGGAUCGCUUGAGCCCAGGAGUUCUGGGCUGCAGUGCGCUAUGCCGAUCGGGUGUCCGCACUAAGUUCGGCAUCAAUAUGGUGACCUCCCGGGAGCGGGGGACCACCAGGUUGCCUAAGGAGGGGUGAACCGGCCCAGGUCGGAAACGGAGCAGGUCAAAACUCCCGUGCUGAUCAGUAGUGGGAUCGCGCCUGUGAAUAGCCACUGCACUCCAGCCUGUGCAACAUAGCGAGACCCCGUCUCU
//
# STOCKHOLM 1.0

MIC.LUT         GGCCCCUACGUGGUGUCAUCUCGCUGAACUUCCCCCAGGACCGGAAGGUAGCAAGGGUAGGUGGGCUCUGGCAGGUGCGUGAGGGGUCUUCACGUUU
//
# STOCKHOLM 1.0

5s3_101         AAGUUACGGCCACAUCAUCGUGAAAAGACCAAAUCCCGUCCGAUCUUUGCAGUCAAACACGAUCGAGCUUCGUCAGUACUAUGGUGAGAGAUCACAUGGGAAUACGAAGUGCUGUAAUUU
//
# STOCKHOLM 1.0

bac.V.spinosum         GAGGAAAGUCCGGGCACCUCAGGGCAGUGUGCCGUGUGAAAACGCGGGGGCUGGCGGCGUAAGCUUCCGGUCACGGAAAGUGUCACAGAAAACAUACCGCCGCGGGCAACUGCGGUAAGGGUGAAAAGGCGAGGUAAGAGCUCACCGCUCCGACUGAAAGGAAGGAGGCAGGACAAACCCCACACGGUGCAAGACAGAACAGGGGAAACGGCCCGCCCUGGCCGCACUGACUCCGCAAGGAGUUGGGAUAACCCCGGGUAUUAGUCGCACCUCGCGCAAAGCGGGGAGCACGGGGCGCAAGCCCCGGGCUAGAGAAAUGACCGCCACCUUUUGCGGCAACGCGGGAGGCACAGAACCCGGCUUA
//
# STOCKHOLM 1.0

5s3_187         AUCUGGGGCCAUACCACAGCCGAAUCACCGCAUCCCGUUCGAUCUGCGCAGUUAAAUGCUGUAGGGCCGAGUCAGUAGUGCGGUGGGGGACCACGCGCGAAUACUCUGGUGCCCCAGGU
//
# STOCKHOLM 1.0

5s2_91         UCUGGUGACGAUGGCGGAGGGGACACACCCGUUCCCAUACCGAACACGGCCGUUAAGCCCUCCAGCGCCGAUGGUACUUGCCCCGCAGGGAGCCGGGAGAGUAGGACGUUGCCAGGU
//
# STOCKHOLM 1.0

Trop.whip         GGGGAUGACUGGUUUCGACGCUGUUUGUGUACUCGUGGGAAGCGGGUCGAGGAUGCGAGGUUGUCUCGUUAACGAUCCUCGCAAAAUAUAAGUGCCAACUUAAAGCGCACUGAUCUAAGUCUUGCUGCUUAAGCGCUUAGAUCUGUCGGUAUAGGGCUUGUCUUCGGCCCUGUAUCCGGCAUGGUUUUAGAGGACUUGCCGCGUGUUUGCCGCUUGCGUGAACACCGGGACUUUAUUGCAAGCUGGGCCUGUUGAUUUAGAUUCCGCUGCAAAGAAUCAGGGCUGAGUAUAACGGUUUUAGCGGAUACACCCGUAGAAGUCACGGGCUCCAUGCCGCGGACGGGGGUUCGAUUCCCCCCAUCUCCACCA
//
# STOCKHOLM 1.0

5s2_46         CCUAGUGGUGAUAGCGGAGGGGAAACACCCGUUCCCAUCCCGAACACGGAAGUUAAGCCCUCCAGCGCCGAUGGUAGUUGGGGCCAGCGCCCCUGCAAGAGUAGGUCGCUGCUAGGC
//
# STOCKHOLM 1.0

5s_20         UGACAUAACGGUCAUAGCGGAGGUGUAACAUCCGAUCCCAUUCCGAUCUCGGAAAUUAAGCCCUCCAGCGAUUUCUUAAGUACUGCCAUACGGUGGGAACAAGAUGACGCUGUUAGUCAC
//
# STOCKHOLM 1.0

plastid.P.purpurea-chloroplast         AAGUAAACGUAGAUAGCUGCAGAUUUGAUUUAAUAUAGUCUGAGGAAAGUCCGGGCUCCACAAAUACAAUUUGUGCUGGAAAAACCCCAGUGUAGGAAACUAUGAGGAACGUGCCACAGAAAUAAACCGCCAGAACAAAUUAUGUUAGCUGGUAAGGGUGCAAAGGUAAGUUAAAAGCUUACCAAAAAUACUGUAAAGUAUUUGUUAGGUAAACCCCAAAAACGGAGCAAAGCGACUAAAUAAAUUUUUUGUAUUUUUCAGUAGUUUAGUCUAAAAUACUGCAUGAAGUUAUUGGCAACAAUAACUCUAGAGGAAUAGCUAUCCUUCGAAAUACUUGUGCAAUGUAUUCGGAGAACAGAACCCGGCUUAUGUAGUACUUUUUA
//
# STOCKHOLM 1.0

5s3_195         AUCAGCGGCCAUACCGCGAUGAACCUUCCGCGUCUCGUCCGAUCCGCGCAGACAAGCAUCGCAGGGGCCAGAGAGUAUUGACGUGGGUGACCAGUCGAGAACACUGUGCUGCUGCAGGU
//
# STOCKHOLM 1.0

5s3_271         GUUUACGACCAUACUACGUUGAAUACACCGGUUCUCGUCCGAUCACCGAAGUUAAGCAACGUCGGGCUUGGUUAGUACUUGGAUGGGAGACCGCCUGGGAAUACCAGGUGUCGUAGGCUU
//
# STOCKHOLM 1.0

bac.T.commune         GAGGAAAGUCCGGGCUCCACAGGGGAGGACGCCGGGUAACACCCGGAGGGAGUAAUCCCUGGAAAGGGCCACAGAAAACAGACCGCCAGCGGCCAGAAAGGAUUUUUUCCUUUCUGGUGCGGGCAAGGGUGAAAAGGUGGGGUAAGAGCCCACCGCACCAGGUGGUAACACCUGGUGGCACGGCAACCCCCGUCCGGAGCAAGGCCAAACAGAGCCAUGGGUGCCCCGCCCGCUAAGGCUCAGGUAGGCCGCUUAAGAAGAGGGGUAACCCUCUUCUCAGAGAAAUAAUCACCGCCUGGGGAAAAUUUCCCCAGGUAACAGAACCCGGCUUA
//
# STOCKHOLM 1.0

eukarya.W.fluorescens         GUUCUCUCCAUCCAGACUUAUAGAUUGAAACUUUCCUUGAAAGUUUCGGCUUAUGAGUUACAAACUGCUCUUGAGAGCGUCCUUAGCGUGCAAACGCUGGGCGGUGCUAUCAGAAAUUUACCAGUCCUUACUUCGUAUUGGGACUGGAUGGGAAUGGCACUGCGGAUGGUUGGCCCUCUGAAUGAGAGAGAGGGCUUUUGAGUGCAAUAUGCGAACUUGGAUAUUCCAAGAA
//
# STOCKHOLM 1.0

bac.C.hydrogenoformans         AAAAGCGAGUAAGCCGGAUGACCGCGGGGAGAAAUCCCUGAGGAAAGUCCGAGCUCCAUAGGGCAGGAUGCCGGGUAACGCCCGGUGGAGGCGACUCCAAGGAAAGUGCCACAGAAACAAACCGCCGGUAAGGGUGGAAAGGUGAGGUAAGAGCUCACCAGCGGGCAGGUAACUGUCCGGCUAGGCAAACCCCAUCCGGAGCAAGACCAAAUAGGGGGACUAUAGAGUGGCCCGCUCUGUCCCCGGGUUGGUCGCUUAAGGCCUCUGGUGACAGAGGUCUCAGAUAGAUGGUCAUCCUCGACAGAACUCGGCUUACAGGCUUACUCGCUUG
//
# STOCKHOLM 1.0

HUM.JA-A         GGCCUAGCAACGUGGGCCUGUAACCCAAGUGGGGGCAUGUGGGAGAUGGGACUUUGGGUCAGCCCAUUGGAUCGGGUCCAGUGUUAGCUGCUUGCUGGUCUGCCCAUUCCAAGCCGAGAGUUGGGCUGUGUGAUCUGGGCGAAGGCUGGGGUCGCACAGCUCCUAAAGAGGAGGGCAAUGCGUGAGGCUGGUUUCACAGAGCAGCGACCACCUCCCGCUCUCGGCAGUGGAAGGAUAACGGGUCGGUGCUACUUGGGCCACCAUGGUCACUGCAUGCACUCUUAAUCAGACCAUCUCUUUU
//
# STOCKHOLM 1.0

5s3_67         GUUGGUGGCCAUACUAAGCCUAAAGCACCGGAUCCCAUUCGAACUCCGAAGUUAAGCGGCUUAAGGCGAGGUUAGUACUAAGGUGGGGGACCGCUUGGGAAGUCCUCGUGUUGACAACCC
//
# STOCKHOLM 1.0

ERE         AGCCGAAGGGCAGCUACCGGUUUCUAUAGAUUUAAUGUCUGUAGUUAAACUGAGGAAACUCCACCCAUCAUGCAGAGCCGUGGUGCCGUAGCAUCAGCUGAGAGGCUGGACCCUGGAGCAGAAACGACACGUCUCCUGGUGGAUGAUAAUGAAGCUUCACCCUCAAGGAGCAGACUGACAUCAGGAGGACCGGUGAAACGGCCAUUCCACGGGAUGCAAGGACAAAUGCUGCCUGUGAUUACUGUAGGAGGCAGAGGUAGUCCGCCCAGAUGAAUGCUGCCGAACAGAAGGUGGGUUACUCUCGGCA
//
# STOCKHOLM 1.0

bac.ESH210B         GAGGAAAGUCCGGGCUCUACAGAGCAAAGUGGUGGAUAACUUCCACCCGGGGCGACCCGCGGGAAUAGUGCAACAGAGAGUAAACCGCCAAAAGAAAUUUUGGUAAGGAGUGAAACGGUGGUGUAAGAGACCACCAGCAUUGCAAGUGAUUGCAGUGGCUAUGCAAACCCCACUUUUGAGCAAGAUCAAGAAGUUGCAAGCAAUUGCAAUGGAGUGAAUGUUUGAGAACUGCUCGUUCGAGUUCACAGGUAGAUCGCAUGACAUAUGUAGCAAUGCAUAUGCAAGAUGGAUGAUUGUCCCUCAGCAAUGAGGACAGAACCCGGCUUA
//
# STOCKHOLM 1.0

Alca.eutr         UGGGCCGACCUGGUUUCGACGUGGUUACAAAGCAGUGAGGCAUACCGAGGACCCGUCACCUCGUUAAUCAAUGGAAUGCAAUAACUGCUAACGACGAACGUUACGCACUCGCUUAAUUGCGGCCGUCCUCGCACUGGCUCGCUGACGGGCUAGGGUCGCAAGACCACGCGAGGUAUUUACGUCAGAUAAGCUCCGGAAGGGUCACGAAGCCGGGGACGAAAACCUAGUGACUCGCCGUCGUAGAGCGUGUUCGUCCGAUGCGCCGGUUAAAUCAAAUGACAGAACUAAGUAUGUAGAACUCUCUGUGGAGGGCUUACGGACGCGGGUUCGAUUCCCGCCGGCUCCACCA
//
# STOCKHOLM 1.0

bac.A.eutrophus         AAAGCAGGCCAGGCAACCGCUGCCUGCACCGCAAGGUGCAGGGGGAGGAAAGUCCGGACUCCACAGGGCAGGGUGUUGGCUAACAGCCAUCCACGGCAACGUGCGGAAUAGGGCCACAGAGACGAGUCUUGCCGCCGGGUUCGCCCGGCGGGAAGGGUGAAACGCGGUAACCUCCACCUGGAGCAAUCCCAAAUAGGCAGGCGAUGAAGCGGCCCGCUGAGUCUGCGGGUAGGGAGCUGGAGCCGGCUGGUAACAGCCGGCCUAGAGGAAUGGUUGUCACGCACCGUUUGCCGCAAGGCGGGCGGGGCGCACAGAAUCCGGCUUAUCGGCCUGCUUUGCUU
//
# STOCKHOLM 1.0

P.abyssi         UAGGCGAGGGGGCUGGGGGCUGUCGGGCUCGUACCCGAGGAAGUUCCGCCCACCGCACCGGGGCCGCGGUGCCGCAAGGCACCUCCCGAGAGGGAGGGCAACGGCACAGAAACGACACGUCCCUCGGGGGAUGUGGAUGAAAGCGGUGAAGGCUCCCGGCGACGGGAGCCGAGCUAACCCGCAGACAAUCCCGAGGGGAUCGGUGAAACGGCCGUCCCGCGGGGUGCAAGGCCGAGUUAGGGCCGAUGAGUUCCCGGUGUGAGGCCCGUGGUAGGCCGCUUAGUCGAAUGCCCCCGUAGUACAGAAGGCGGGCUAUAGCCCCCUCGCCUA
//
# STOCKHOLM 1.0

bac.T.roseum         AUACCGGGCAGGGCGGUCGCUGGUGCGGUAAGCACCAGAGGAAAGUCCGAGCUGCACAGAGCGGGGUGCCUGGGGUCAACCCAGGGCAGCGGAGACCGGCGCCGCUGACAGUCCAGAUCGGCGCGCUGGAUAACCCAGCGUGAGAGCAACAGAGACGAUGACCGGGCUCGUCCCGGGGUGAAAAGGGCAAUCCUCCCUGCAGCAAUCUCCGAGCGGGCCGCUAUCAGGUUGCUCGCCGAGGCCCGAGGAUGAGAGCAGUCGCGGAGGUGACGAAGCGACCGUCCGUGCAAGACACGGGCGAGAGAGAUGACCGCCUAGAACAGAACUCGGCUUACUCGCUCGGUAUCGCU
//
# STOCKHOLM 1.0

Oeno.oeni         GGGGUAGUUCCGGAAUUCGACAGGUUAUUACAAGCAUGGAUUGCGUUCCCGUUUGUCGGGUUAAAGACUGCAGAUAUAACUGCAAAAAAUAAUGAACCAUCUUACGCAUUAGCUGCCUAAUCGCAGUAGCGUAGCCCUUUGUUGAGUCCACGGCAACAUUCUCGGCCUAAUUAGUGGAUUAGCUGCUGGCAUUUAUGUUCGGAAUAAAAGCAGUGAAACAAGAAUCGAACUAGCUCUCGAUUUGGAAGUUAGCAACCUAAUCUUGAGCGAAAUUACUUGUUAACUAUGAGCGUAGAUAUUUAUGUGAUUGGAUAAUUUGGACAUGGGUUCGACUCCCAUCUACUCCACCA
//
# STOCKHOLM 1.0

5s2_43         UUUGGUGGCGAUAGCGAAGAGGUCACACCCGUUCCCAUGCCGAACACGGAAGUUAAGCUCUUCAGCGCCGAUGGUAGUCGGGGGUUUCCCCCUGUGAGAGUAGGACGCCGCCAAGC
//
# STOCKHOLM 1.0

bac.A.erythreum         CACAGAGCACGGUGGUGGCCAACAGCCACCCACGGCGACGUGCGGGACAGUGCCACAGAGAACAGACCGCCAGCGGCCCCGCGGCCUUCGGGCCACGGGGUGCGGGCAAGGGUGAAACGGUGAGGUAAGAGCUCACCAGCGACGUCGGCGACGGCGUCGGCUCGGUAAACCCCACCGGGAGCAAGACCAAGAGGGCGCUCCGGCGCCUGCGCUGACGGGCUGCUCGUCCGACGUCAGCGGGUAGGUCGCUCGAGGCACGCAGCAAUGCGUGACCCAGAUGGAUGGUCGCCCCCCAGCCCUCGGGCCGGGG
//
# STOCKHOLM 1.0

Pod.a.Mit.CYTB_2         UGGGUUAUGAAUAUAGCCCAAAAUGGXXXXCCAUGAGUAACAAUCUUUUUGUAAUCUUUAUAGAAAAAAAAAGAUUAAAGUGGUAUAUCCCGACAGGGAUAUAGAAUAGUCUUUAUGAUUAUUUGGCAAUGUUAGUGAAAACGAUCAAAGAAGUUUAAACUUCAAGAUCGUCGGUUAUAUAAAUGAUCGCGACAGACUGGGUCACUAAUGGGUGGCUGAAAUGCUGCUUAAUGCACAGGCGAAACUUUUGGUUAGGUGCAAGCUCUUCAUUUAACUAAUAGAAUAUACGAAUUUAAAGUUAUUCUAGCUUAUUAUCUAUAUAUAAUAAGUAAGUUUG
//
# STOCKHOLM 1.0

5s3_244         GCUUACGGCCAUAUCACGCUGAAAACACCGGUUCUCGUCCGAACACCGAAGUUAAGCAACGUAGAGCCUGGUGAGUACUUGGAUGGGUGACCGCUUGGGAAUACCAGGUGCUGUAAGCAU
//
# STOCKHOLM 1.0

SUL.SO-B         GGGGUCAGGGAGGGUGGGGGAUCUCGCCAAUCCCUAUUACCCGCAAGGCGUAAUGCGGGCACCAGUAACUCCUACCCUAUGGUGUCUCCUAUCUGUAGGUCCCAGUGGAGCGAUGAAGCCUGCCCAGCGGGGCUUGGCGGUCAUGGGCUUUCUCUCCGGAGGGAGAGAAAGUACCAUGAUAGCUGGGGGAAUCGGCGAGGCCCGGAAGGGAGCAGCCGUGCCUGGACGCCAGCGUUCGCUGGUCAACAGCCAGAGUGAAACUGGGGUAAACCUAUAGAUAGGUAGGCCAUGGGGUAGGGGGUCUGGCCCCAU
//
# STOCKHOLM 1.0

5s2_134         UUCUGGUGUCUCAGGCGUGGAGGAACCACACCAAUCCAUCCCGAACUUGGUGGUGAAACUCUAUUGCGGUGACGAUACUGUAGGGGAAGCCCGAUGGAAAAAUAGCUCGACGCCAGGAU
//
# STOCKHOLM 1.0

bac.C.pecorum-IPA         GAGGAAAGUCCGGACUUCGCAGAAAAAGGUGCCAGUGAAAAACUGGGGGCCGUAAGGCUACGGAAAGUGUAACAGAAAACAAACCGCUAAUUCUACCUAGGUAAGAUUAGACAGGAUGAAAAUGUCGAGCUUAUGGCUCGACCUCUUUGUGGAAACACAAGGACGCUGCAAACCCCACCUGAAGCAAGAAAGAGUUCGUUUCAGUUUUUCGCUCAGGAACUCUUAGAGUCGCUCGAGGAUUUUGGUGAC
//
# STOCKHOLM 1.0

5s2_26         GUUACGGCGGCCAUAGCGGCGGGGAAACACCCGGUCCCAUGCCGAACCCGGAAGUUAAGCCUGCCAGCGCCGAUGGUACUGCAACCGAGAGGCUGUGGGAGAGUAGGACGCCGCCGGACA
//
# STOCKHOLM 1.0

5s2_3         GUUACGGCGGUCAUAGCGAAGGGGAAACGCCCGGUCCCAUACCGAACCCGGAAGCUAAGCCCUUCAGCGCCGAUGGUACUGCCCUGAAGACGGGGUGGGAGAGUAGGACGCCGCCGGACAAC
//
# STOCKHOLM 1.0

Coma.test         GGGGCCGAUUCUGGAUUCGACGUGGGUUCGGGACCGGUGCGGUGCAUGUCGAGCUUGAGUGACGCUCGUAAAUCUCCAUUCAAAAAACUAACUGCAAACGACGAACGUUUCGCACUCGCCGCUUAAUCCGGUGAGCCUUGCAACAGCACGCUAGUGGGCUGGGCAAGGGGGUAGCAAUACCUCCCGGCUGCAAGGGAAUUUUCAUUAGCUGGCUGGAUACCGGGCUUCUUGGUAUUUGGCGAGAUUUUAGGAAGCUGGCUACCCAAGCAGCGUGUGCCUGCGGGGUUUGGGUGGUGAGAUUUAAAACAGAGCACUAAACAUGUAGAUCUGUCCGGCGAAGGCUUACGGACGCGGGUUCAAUUCCCGCCGGCUCCACCA
//
# STOCKHOLM 1.0

Fibb.succ         GGGGGUGCUCUGGUUUCGACAGGGUUACCGAAGUGUUAGUUGCAAGUCGAGGUCUCAGACGAGGGCAACUCGUUAAAAAGUCUGAAAAAAAAUAAGUGCUGACGAAAACUACGCACUCGCUGCCUAAUUAACGGCAACGCCGGGCCUCAUUCCGCUCCCAUCGGGAUGUACGUCCGGACGCAAUAUGGGAUAGGGAAGUGUCAUGCCUGGGGGCAUCUCCCGAGAUUUACUAGGCUGGUCAAACUCCGCGCCGACCUUCUUGGGCGUGGAUAAGACGAGAUCUUAAAUACGAAGGGAACACUUGUAGGAACGUACAUGGACGUGAUUUUGGACAGGGGUUCGACUCCCCUCACCUCCACCA
//
# STOCKHOLM 1.0

MYC.LEP         GGACCCCGCGCGGCGUCUAUCCUGUGAACUCCCCUAGGGCCGGAAGGCAGCAAGGGUCAAUGGGCUCUGUCGGGUGCGCGGGGUCC
//
# STOCKHOLM 1.0

5s3_259         GUCAACGGCCAUACCACGUAGAACUCACCCGGUCUCGUCAGCUCCCGGAAGUUAAGCUACGUCGGGUCCCGUUAGUACUUGGAUGGGUGACCGCUUGGGAAUACGGGAUGCUGUUGGCAU
//
# STOCKHOLM 1.0

bac.PF101         GAGGAAAGUCCGGGCUCCAUAGGGCAGGGCGCUCGUCGAGACUGGCGGCGGAAGUUCGCCAGUCAAGGCGAGGGAGUUGCUCCGGCGAGAUGCUGGGGCAACUUCGGAAAGUGCCACAGAAACCAUACCGCCGUCGGGCUAAGCGGCACUGUGGCUUCCGCUGCCAGCCGCUGCAGUGUUCGCGUUUCCCGGCGGUAAGGGUGAAAUGGUGGGGUAAGAGCCCACCAGCACGACCGCGAGGUCGUGGCUGGGCAAACCCCGCCCGGAGCAAGACCAAAUAGGGGGCGCUAUCAGGUUGCCCGCCGAUGCCCCCGGGUCGGUCGCUUAGAGAAAUGGUCGCCAGCGUCAGGGCUAAAACCUGACGCCACAGAACCCGGCUUA
//
# STOCKHOLM 1.0

5s_34         GUAGGCGGCCAAAGCGGCAGGGAAAGACCCGUACCCAUUCCGAACACGGAAGUGAAGCCUGCCAGCGUACCAGCUAGUACUGGAGUGGGAGACCCUCUGGGAGCGCUGGUUCGCCGCCUACUC
//
# STOCKHOLM 1.0

bac.LGW18         GAGGAAAGUCCGGGCUCCGCAGGGCAGUGUGGUUCCUAACGGGAACCGGGAGUAAUCCCAGGGAAAGUGCCACAGAAAACAUACCGCCGCAAGGAAGGCGACUUCGUUGCGGUAAGGGUGAAAAGGUGCGGUAAGAGCGCACCGCUUCUCUGGUGACAGGGAAGGCAGGGUAAACCCCACACGGAGCAAGAUCAAAUAAGGAGGCCCCAAAGCGGCCCGCUUUGCUUCCGGAAACGGAAGCGGGCUUCCGGGUAGAUCGCCAGAGGAGCCUGGCGACAGGCUUCCCAGAGGAAUGGCCAUCCGUUCGUUAGCAACCUUACGGCUACUAAUGGAUGUACAGAACCCGGCUUA
//
# STOCKHOLM 1.0

bac.D.desulfuricans         GGAGUCGGACGGAUCGUCGCCGCGGGGGCAACUCCGGGGAGGAAAGUCCGGGCUCCAAAGGGCAGAACGCUGGAUAACAUCCAGGGAGGGCAACCUCCGGACAGCGCCACAGAAAGCAAACCGCCCGGCCUCGGCCGGGUAAGGGUGAAACGGUGGUGUAAGAGACCACCAGAUGCCGUGGUGACACGGCAUGCUCGGCAUACCCCGUUCGGAGCAAGACCAAAUAGGGAAGGCGGCCGGCCCGGCCGAAGCCUUCCGGGUAGGUUGCUUGAGGGUGUGGGCAACCGCACUCCUAGAGGAAUGACGGUCACACGCGGGCAACCGUGUGGACAGAACCCGGCUUACAGUCCGACUCCCGCA
//
# STOCKHOLM 1.0

bac.ESH167E         GAGGAAAGUCCGGGCAGUACAGAGCAACCCACCGGUGAACAGCCGGCCACCAAUUGGUGAGAGAAAGUGCCACAGAAAAUAACUGUCUUGCCUAAGGCGAGAUGAGGGUGAAAAUGUGAGGUAAGAGCUCACGGUUGUUAUCGGUAACGGUAGCAACGGGUAAACCUUGGGUGCUGCAAUGCCACAUAUAGAGCCGUUUUGAGAGCUGCUCGUUCAAGGCUCAGGGUAGGCAGCAACAGGUAAACAGUAAUGUUUAUCGCAGAUAAAUGAUAGUGUAGAAACAGAACCCGGCUUA
//
# STOCKHOLM 1.0

5s3_194         AUCUGGGGCCAUACCACAGUGAACACACCGCAUCCCGUCCGAUCUGCGCAGUUAACCACUGUAGGGCCGAGUCAGUAGUGCGGUGGGGGACCACGCGCGAAUACUCUGGUGCCCCAGGU
//
# STOCKHOLM 1.0

bac.L.acidophilus         GAGGAAAGUCCGGGCCCGCGCAAGCUGAGAUGCUUGUAGUGUUCGUGCUAAGCCCAAUAAGCUUAGGGGCCGUGUAAACGGCUACGGCGGCCAAACGCGCUAAGGCGUCAGCUAUGCGCUAGUAGGUCUGAAAAGUGCCACAGUGACGAAACGAUCAGGGAAACCUGAGCGGUGGAACGGGUAAACCCCGCGAGCGAGUAACCCAAACUUUUGGUAGGGGCGUUUUGCCAAGCAAAUUGAAGCGACGGCAAUACAGCGGUAACGCUGAGAUAGAUGAUGACUGAAGGAGCUUGUGCCUGAACAAGUUCUGGAACAACACACGGCUUAU
//
# STOCKHOLM 1.0

bac.B.burgdorferi         AGCUGGCAGCUAGCCAUCGCUUAGUUUUAUAAUUAAAGCUAAGAGGAAAGUCCGAGCUCCAAUAAGAACAUAAUGCUAGGUAAUGCCUAGGGGUUUUAAACCUAAGAAAGUGUCGCAGAAAAUUACCGCCGUAAAAGGUAAGGGUGAAAAGGUGAGGUAAGAGCUCACCGCUUAUUUAGCAAUAAAUACAGGCAAGAUAAACCUCAUUAGGAGCAAGAUCAAGUAUGAAAGCACCCUUUGUUCUUGAGGACAUGCUUACGGGUAGAUCGCUCGAUUUUUUUAGCGAUAAAAAAAUAAGAGAGAUGAUGGCAUAGUACAGAACUCGGCUUAUGGGUGUCAGCUUAAU
//
# STOCKHOLM 1.0

5s3_76         AGGAACGGCCAUACCACGCCGAUCGCACCACAUCCCGUCCGCUCUGUGAAGUUAAGCGGCGUCGGGCCAGGCUAGUACUACGGUGGGGGACCACGUGGGAAGCCCUGGUGCUGUUCCU
//
# STOCKHOLM 1.0

5s3_154         AAUUACGGCCAUAGCAACCCUAAAACAAUCUUUCCCGUUCGAUCAAGAAAUUUAAGGGGGUUAGCGAGCACUCAGUACUAUGGUCGGGGACGACAUGGGAAUCGUGACUUGCCGUAAUU
//
# STOCKHOLM 1.0

bac.LGA10         GAGGAAAGUCCGGGCUCCUUGGACAAACUGCCAGGUAGCACCUGGGCACAGCGAUGAGCUGUGACGGAAAGUGCCACAGAAAACAAACCGCCAGUACUUCGGUACUGGUAAGGGUGAAAAGGUGGGGUAAGAGCCCACCGCGUCACCGGUAACGGUGGCGGCACGGUAAACCCCAGUUGGAGCAAGGCCAAAUAGGCGGCGAGAGACAGUCCUUCUCGAUCAAGACGCCGCGGGUUGGCUGCUGGAGCGUGAUGGUGACAUCAUGCCGAGAGGAAUCAUCAUCCGGAUCUUUAAUCCGACAGAAUCCGGCUUA
//
# STOCKHOLM 1.0

5s_35         UUAAGGCGGCCAUAGCGGUGGGGUUACUCCCGUACCCAUCCCGAACACGGAAGAUAAGCCCGCCUGCGUUCCGGUCAGUACUGGAGUGCGCGAGCCUCUGGGAAAUCCGGUUCGCCGCCUACU
//
# STOCKHOLM 1.0

Acti.acti         GGGGCUGAUUCUGGAUUCGACGGGAUUAGCGAAGCCCGAAGUGCACGUCGAGGUGCGGUAGGCCUCGUAAAUAAACCGCAAAAAAAUAGUCGCAAACGACGAACAAUACGCUUUAGCAGCUUAAUAACCUGCCUUUAGCCUUCGCUCCCCAGCUUCCGCUCGUAAGACGGGGAUAAAGCGGAGUCAAACCAAAACGAGAUCGUGUGGAAGCCACCGUUUGAGGAUCGAAGCAUUAAAUUAAAUCAAAGUAGCUUAAUUGUCGCGUGUCCGUCAGCAGGAUUAAGUGAAUUUAAAGACCGGACUAAACGUGUAGUGCUAACGGCAGAGGAAUUUCGGACGGGGGUUCAACUCCCCCCAGCUCCACCA
//
# STOCKHOLM 1.0

Rick.cono         GGGGGCGAAAUAGGAUCGACGUGCCUAAUAAAAAGAUUGCUUUUACUCGGGAUGAUUCCGCCGAUGGCUUGUGCCAUAUGGGUCAAAACAAAGAAACGCAAACGAUAAUAAUCGUUCUGUAGGUCAUUUAGCUUUAGCAGCUUAAUCCUACGCGGCUGGAGGGUGUGCCGGGCAACAGAACAACCCUCACUUGCUAAUAUAGCUAUAGUAAUAAACGUAAUUUAGAAUAGAGGUUGCGGACUCGGGGGCAGUACCCGACGCCUCCACCA
//
# STOCKHOLM 1.0

PRO.MA-A         GACUCGGGCCCAUGCGGCUUCGACGCCUAAAUCUGGUCAGGACCGGAAGGUAGCAGCCACAAGGGAUGCUUGAAUCUGGCGUGGAUUCCGGGUCACCUAAA
//
# STOCKHOLM 1.0

5s3_206         AUCUUCGGCCAUAGGACAGAGAAAAUACCGCAUCCCGUCCGAUCUGCGCAGUCAAGCUCUGUACCGCUUAGUUAGUACCAUAGUGGGGGACCAUAUGGGAAUCCUGAGUGCUGAAGUUU
//
# STOCKHOLM 1.0

5s3_270         GUCUACAGCCAUACUACGCUGAAAACACCGGUUCUCGUCUGAUCACCGAAGUUAAGCAGCAUCAGGCCCAGUCAGUACUUGGAUGGGAGACCUCCUGGGAAUACUGGGUGCCGUAGACUU
//
# STOCKHOLM 1.0

5s3_254         GCCAACGUCCAUACCAUGUUGAAUACACCGGUUCUCGUCCGAUCACCGAAGUCAAGCAACAUCGGGCGUGGUCAGUACUUGGAUGGGUGACCGCCUGGGAACACCACGUGAUGUUGGCUU
//
# STOCKHOLM 1.0

bac.ESH183A         GAGGAAAGUCCGGGCACCACAGGGCUGGUCGCUGGGUAAUGCCCAGUGCGCGUGAGCGUGAGGAUAGUGCCACAGAAAUGAAAACCGCCGGCUUGUCCGGUAAGGGUGCAACGGUGCGGUAAAAGCGUCACCAGCGGAGUCGAGAGGCUCCGGCUAGGUAAACCCCACUAAAGGUGCAAGGCGAAGGUAUAUCACGAGAAAACGGUGGCCCGCCGCCUCGAGAUGCCGAUGCUGCUAGAGGGUUUGGGUAACCAAAUUCCAAGAUAGAUGACGAUUUAAACAGAACCCGGCUUA
//
# STOCKHOLM 1.0

5s3_229         GUCUACGGCCAUACCACGUUGAAAACACCAGUUCUCGUCCGAUCACUGAAGUUAAGCAACGUCGGGCCCGGUUAGUACUUGGAUGGGUGACCGCCUGGGAAUACCGGGUGCUGUAGACUU
//
# STOCKHOLM 1.0

5s3_297         GCCUACGGCCAUACCACCCUGAAAGUGCCCGAUAUCGUCUGAUCUCGGAAGCCAAGCAGGGUCGGGCCUGGUUAGUACUUGGAUGGGAGACCGCCUGGGAAUACCAGGUGUCGUAGGCUU
//
# STOCKHOLM 1.0

THE.ACI         UAUUGCCAGACUUGGCCGGGGGGUUAGGCGUCCCCUGUACCCGAAGUCUAGAUGCGGGGGCGACAGCCCGGUGAGACCACCUGGGUUUCUGCCAGGCCCUGCGGAAUCAAUGAUCUCCUGUCCCUCUGGAUCGGAGGCCCAUGGACACGAUCUCAAAGGAGAACGCGCCCAUGGCUUGCCAGGGGAACGCGCCAGGCCCGGAAGGGAGCAACGACACCCUGGACUCUCGAUGCUGGAGGGGUGCGGGGGUGAGAGGAAACAGGGGGUACCUGACAGGACGCCCAGACCGAACCGGGUGUGUCUGGCUUCUGAUCGGC
//
# STOCKHOLM 1.0

Borr.burg         GGGGAUGUUUUGGAUUUGACUGAAAAUGUUAAUAUUGUAAGUUGCAGGCAGAGGGAAUCUCUUAAAACUUCUAAAAUAAAUGCAAAAAAUAAUAACUUUACAAGCUCAAAUCUUGUAAUGGCUGCUUAAGUUAGCAGAGGGUUUUGUUGAAUUUGGCUUUGAGGUUCACUUAUACUCUUUUCGACAUCAAAGCUUGCUUAAAAAUGUUUUCAAGUUGAUUUUUAGGGACUUUUAUACUUGAGAGCAAUUUGGUGGUUUGCUAGUAUUUCCAAACCAUAUUGCUUAAUAAAAUACUAGAUAAGCUUGUAGAAGCUUAUAGUAUUAUUUUUAGGACGCGGGUUCAAUUCCCGCCAUCUCCACCA
//
# STOCKHOLM 1.0

bac.L.ferrooxidans-CF         GAGGAAAGUCCGGGCACCAAAGGGCAAGGCGCUGGGUAACUCCCAGUCCCGGUGACGGGAAGGAAAGUGCCACAGAAAAGAUACCGCCCGGAUUCGUUCGGGUAAGGGUGAAAAGGUGAGGUAAGAGCUCACCGCGGACCUGGUGACAGGGACGGCAUGGUAAACCCCGCCUGGUGCAAGACCAAAUAGGGGGGCGUUCCCGCAAGGGAUAAGAUUGGCCCGGUCAAUGCUCCCGGGUAAGGUCGCUUGAAUGCAAGGGUAACCUUGCAUCUAGAGUAAUGGUCACCCUGUCUUUCUUUCGGGAAAGGCAUGACAGAACCCGGCUUA
//
# STOCKHOLM 1.0

SCH.POM         CGCUGUAAUGGCUUGGUCGAAGUGUUUAGUACUCCCAAUAGUGCAUGUUCGGUGGUCUCGGGUUCGAGUCUCGCUUUCGAUCCCUCGAUCUGCCACGUCUGUUCGAAGAGUAGUCUUCGUGGCAACUGGCAGUUAAACCGUGUAGUACCGAUGGAGGUUGGAAACAAUGCACAUCACUACCGGGUCUUGGGCAGUGCGAUAGCGAUGGGAUUCACCUUCGCAGGAUGUGCAUGGAAGUAUAAACACAACGGUCGUU
//
# STOCKHOLM 1.0

bac.Dermocarpa-PCC7437         GGGGAGGAAAGUCCGGGCUCCCGAGAGACCAAACUUGCUGGGUAACGCCCAGUACAGGCGACUGUGAGGAUAGUGCCACAGAAACAUACCGCCUUUUUUUCAGUCAACAGUAAAAAAAAACUGAUAAUUGGAAAAGGUAAGGGUGCAAAGGUGGGGUAAGAGCCCACCAGCAGUAUCGAGAGGUACUGGCUCGGUAAACCCCGGUUGGGAGCAAGGUCGAAGGAACAAUGGUUGGUCUUUUUCCAGUUCCGUUUUAGGUGAACCGCUAGAGACGUUUGGUAACAGCCAUCCCAGAUAGAUAACUACCCCCAAUAAGACGUAGUAUACUAUGUCUUUAACUGGGAACAGAACCCGGCUUA
//
# STOCKHOLM 1.0

Neis.gono         GGGGGCGACCUUGGUUUCGACGGGGGUUGCGAAGCAGAUGCGGGCAUACCGGGGUCUCAGAUUCCCGUAAAACACUGAAUUCAAAUAGUCGCAAACGACGAAACUUACGCUUUAGCCGCUUAAGGCUAGCCGUUGCAGCAGUCGGUCAAUGGGCUGUGUGGCGAAAGCCACCGCAACGUCAUCUUACAUUGACUGGUUUCCAGCCGGGUUACUUGGCAGGAAAUAAGACUUAAGGUAACUGGUUUCCAAAAGGCCUGUUGGUCGGCAUGAUGGAAAUAAGAUUUUCAAAUAGACACAACUAAGUAUGUAGAACGCUUUGUAGAGGACUUUCGGACGGGGGUUCGAUUCCCCCCGCCUCCACCA
//
# STOCKHOLM 1.0

bac.Oscillatoria-PCC7515         GGGGAGGAAAGUCCGGGCUCCCAAAAGGCCAAGCUUGCUGGGUAACGCCCAGUGCGAGCGAUCGCGAGGAUAGUGCCACAGAAAUAUACCGCCCUCUAGAUAGAAGAUUUCUCCUGUUUAGUGGGGUAAGGGUGCAAAGGUGCGGUAAGAGCGCACCAGCAGUGUCGUGAGGCACUGGCUAGGUAAACCCCGGCUGGGAGCAAGGUCGGAGGAAUCAUGGUUGGUCUUUUUCCAGUUCCGUCGCACUAUAGGUAAAUCUAUGGUGUUAGGUGUACCGCAAGAGGUGUCUGGUAACAGGCAUCCCAGAUAGAUAACUGCCCUCUUAACUGGUUUCAGCUAAGGGAACAGAACCCGGCUUA
//
# STOCKHOLM 1.0

bac.Rr327         GAGGAAAGUCCGGGCUCCACAGGGCAGGGUGCCAGCUAACGGCUGGGCGGGGUAACCCGACGGAAUAGUGCAACAGAGAGCAGACCGCCGCUUCGCUGCUCCGGCAGCGGGCGGUAAGGGUGAAACGGUGGGGUAAGAGCCCACCAGUGCCCCUGGAGACAGGGGGAGCUAGGUAAACCCCACCCGGUGCAAGGCCUACGUGAGGGCAUGCCCUCGCGCACCCCAGGGAGAGCUUGCCCGGCUCGCUUACCUGGAGGGAUUGGCCGCUCGAGGUCGCUGGCGACAGCGAUCCCAGAUAGAUGACCGUGGAAACAGAAUCCGGCUUA
//
# STOCKHOLM 1.0

5s_16         GGGUACGGCGACCAUAGCGGGGGGGCCACACCUGAACCCGUUCCGAUCUCAGAAGUUAAGCCCCCCUGCGUUGGAGGUGGUACUGCAACGUUAGUUGCGGGAAGCCUCCAACGUCGCCGGCCCA
//
# STOCKHOLM 1.0

5s2_29         GUUUCGGUGGUCAUAGCGUGAGGGAAACGCCCGGUUACAUUCCGAACCCGGAAGCUAAGCCUUACAGCGCCGAUGGUACUGCAGGGGGGACCCUGUGGGAGAGUAGGACGCCGCCGAACU
//
# STOCKHOLM 1.0

Prev.inte         GGGCUUGUAUGGAUUUGACGGCAAGACGAAAUGGUAUGUAAGCAUGCGGAGCAUUGGUAGCUGGCUCCUAAAUAUCGGUUAUCAAACAAUUAAUUGGCGAAAACAAUUACGCUCUCGCUGCCUAAUCGAAGUACAGUAGAUUACUGGCUUUAUUCGACUAUUAGAUAGUUGAACGAGACACUGCUCCAAAGAUGUUGUUCCGAAUCGGAGGGUAAAGCGGUGCAGGUUAAAUCGGAAAUAGUUUGGGUAUGCCUCGCUGCCCAAAUGAAAUUUAGAGGAUAAGGCAUUGGUUGGUGGUUCAGGUCUUGCCAAUGCUCGAAAACCAAAGGCUGAAAUAAGCAUGUAGAAAGCGUAUGGUUUCCUUGUGCGGACCGGAGUUCGACUCUCCGCAGGUCCACCA
//
# STOCKHOLM 1.0

5s3_2         ACAUUCGGCCAUACCAGGACGACAAAUACCCCAUCCCAUCUCGAACUGGGCAGUUAAGUCUCCUCGGGCGCGCUUAGUACUGAGGUCAGGGAUGACUCGGGAAUCGCGCGUGCUGAAUGUU
//
# STOCKHOLM 1.0

5s3_4         ACAUUCGGCCAUACUAAGUCGACAUGUACCCGAUCCCAUCCCGAACUCGGAAGUCAAGUCGCUUCAGGCCGGGUUAGUACUGAGGUGAGGGAUCACUCGGGAAUCCCCGGUGCCGAAUGU
//
# STOCKHOLM 1.0

5s3_179         AUCCACGGCCAUAGGACACAGAAAACAUCGCAUCCCGUCCGAUCUGCGCAAUCAAGCUGUGUACCGCCCAGUCAGUACCGGAGUGGGGGACCAUCCGGGAAUCCUGCCAGGUGCUGUGGUU
//
# STOCKHOLM 1.0

CIN.HYB         ACCGGGCUUGGUAACGCUAGUCUAUAACUCAAGUGAGGGUAUCAAAGUGGUUGAACUUUGAGCUUGGCUUAGCUAGUUGGGUCUGUAGACACCGCACCUGGCUUGCCCGUUCCAAGUCGAGAGUGGGUUCAUGUUUCCUGAGCGAAGGCUCGGGUGAUGUGAGCUUUAGAAUCGGGGGGCAAUGCGUUAGGCUGGUUUCACAGAGCUGCGAAAACCUCUACCUCUCGACUGUGGAAGGAUUACAAGCCGGAGUGUCUUAGGCUCAUAUAACCAGCCUGGCUAGCCCAACAGGACACCCAUUU
//
# STOCKHOLM 1.0

bac.M.avium         CGGACGAGUUGGCCGGGCGGCCGCGGCUCGUAUCCCGAGUCGAGGAAAGUCCGGACUUCACAGAGCAGGGUGAUUGCUAACGGCAAUCCGAGGUGACUCGCGGGAAAGUGCCACAGAAAACAGACCGCCACCCUCGCGGUGGUAAGGGUGAAACGGUGCGGUAAGAGCGCACCAGCACCCCGGGUGACCGGGGUGGCUCGGCAAACCCCACCCGAAGCAAGGCCAAGAAGGCCGUGCCGCCGGCACGGCCGCGCAGGCGUCCGAGGGUUGCUCGCCCGAGCCUGCGGGUAGGCCGCUCGAGGCACCCGGUGACGGUGUGUCCAGAUGGAUGGUCGCCGCCGCGCCGCCGGUUUUCCGGCGGCGCGGAACAGAAUCCGGCUUACAGGCCAACUCGUCCG
//
# STOCKHOLM 1.0

5s2_96         CUCAGGUGGUUAUUACGUUGGGGAUCCACCUCUUCCCAUUCCGAACAGAGAAGUUAAGCCCAACGGUGCCGAUGGUACUGCGUUAUAGUGGGAGAGUAGGACGCCGCCGCC
//
# STOCKHOLM 1.0

Fuso.nucl.-1         GGGGAUGCAAAGGUUUCGACGGGGUUGUGAGGUUAUAGGUAGCAAGUCAGGCUUGUCGCUGUGAGAGACUAAACACAUCUUUUAGAUGGAAACAAAGAUUACGCUUUAGCUGCUUAGUUCAGCUACACCUUGGAUAACUUAUUCUAUACGGGUUUUUCAAAGGUGUUGACUAGUAUAGAUCACCAUAAAUGAUUUCUCUAAGUUUAUGGGACAUUUUAGAGGAUAGUUUUAGUUAGCCCUGUUUACGGGAGUAAUUAUUACGAAAUUUAAUAGUAAACUAAACUUGUAGAAGCUUAUGGUCAUUAUGAUUUCGGACACGAGUUCGACUCUCGUCAUCUCCACCA
//
# STOCKHOLM 1.0

5s3_99         GUCUUACGGCCAUUCACACCAGAAAGCACCAAAUCCCGUCCGAUCUUUGAAGUUAAGCUGGUGAUGGCGUCGUCAGUACUGUGGUGGGGGACCACACGGGAAUACGGCGUGCCGUAGGUCA
//
# STOCKHOLM 1.0

Pavl.luth.cl.pa         GGGGCUGUUUAGGUUUCGAUCCUAAAAAAAACUAAUAAGUGUGAUGCAAGUAGAGGAAACCCUCUUAAAAAAAAAGCAAACAAUAAAUGCAAACAAUAUUUUAUCUUUUAAUCGAGUAGCUGUAGCCCCGUAUAGUUAUAUAGCAUUAACUCCUUAUGGUCAAAAAAUCUAGAAAGUUUGAUCGUAAAGCAAACCUUAGCUAGAAGCACACAAGAAUAA
//
# STOCKHOLM 1.0

5s3_1         ACAUACGACCAUAGUACGAGGACAUGCGCAGGAGCCCAUCUCGAACUCCUCAGCUAAAUCCCGUCACGCACGCUUAGUACUCCGGAGGGGGACCACGGUGGAAUCGCGUGUGUCGUAUGUU
//
# STOCKHOLM 1.0

eukarya.S.castellii         AGUUGGAACAGCGACGACUCCUACGACUUAGAGACCUGUUUACACAAGGAGGGUACCCUCCCUCAACCAACAGGUGGGAAAUUCGGUGAAACACAGUGGAAUCAUUCCUUCCAGCCUGGGCUCGCUUCCUUCGGGAAGCUAGGCUCAGGUCUUUCCGUGAGGACAGCCUAGCCGGGGACCGGUCUGCCUGGACGUUGUUAUCAGAAAUUCACACGGGUAACCGUGAUGGGAAAGCAACGAGUGUUUUAUUUGACGGGCUUCUGUUUACACAGUGGUCCAGUCUGUUGAGUGCAAUCGUAGGACAUGCCCUAGGGCUUGAACCCGAUACCGAUUACCGUCCUUGUCCCAACCCUC
//
# STOCKHOLM 1.0

eukarya.S.unisporus         GAACACAGAGGAUCAAUUAUCAAAGACCAGGAACUGUAAAGGGUUCUGUUUCCUCGUGAGAGGGGCUUGGGGAACCGAGUUUGGCGUUGUUAUAAGAAAUCAACAGGGUUUGGUUUGGCAUUUUUCGAAGUGGUUGGCCGAACUCUGAUGGGAAUGGCAACGGAUGAUCCAUUUGACGUAUCACUAUUAACAAGUGAUAAGGUCUGUUGAGUGCAAUCGUAGAGCAAAUGGUAACACAUUUGAA
//
# STOCKHOLM 1.0

bac.R.prowazekii         CUAAAUGGUCGUGCAGUUGCGUGAUGAUAAUCACGAGGAAAGUCCGGACUCUAUAGAGGUAUGGUGCCGGUUAACAUCCGGCAGAGUAUUAUUACUUUAGGGCUAGUACCACAGAAAAUAUACCGCCGAGUAUUUCGGUAAGGGUGAAAAGGUGUGGUAAGAGCACACCGGUAAGUUGGCAACAAGUUACGCAUGGUUAACCCCACCAAGAGCAAGAUCAAAUAGGCAUUACAGAAUUUAAAUAUUUAUUUAAGUUCCUGGGUUACCUCUAAUCGGAUUGUAAUGCGGGUAGAUCGCUUGAGGUAAACGGUAACGUUUAUCCUAGAUAAAUAACUGCAAUGAAUUAAUAUUCAUACAGAAUCCGGCUUAUAGACCAGAUGAGCAG
//
# STOCKHOLM 1.0

DEI.RAD         GCAUUGCUGGUGCAGCGCAGCGCGGACGCCCGAACCUGGUCAGAGCCGGAAGGCAGCAGCCAUAAGGGAUGCUUUGCGGGUGCCGUUGCCUUCCGGCAAUGCUUUU
//
# STOCKHOLM 1.0

bac.CPA56         GAGGAAAGUCCGGGCAACACAGAGCAUCGUACUUCCUAACGGGAAGGAUUCCGCUUUAGCGGGAGACAGAAAGUGCCACAGAAAACAAACUACUCGCGCUUAGGUGUGAGAAAAGGUGAAAAGGUGGGGUAAGAGCCCACCGGUCUUGAAAGUGAUUUCAGAUGCAUGGCAAACCUUACGAGUUGAAAGGCCAAAUAGGUCACGCUCACGAAAGUGAUUAGCUGCUCGCUGAUAGUGCAAGCUGGCGUGAUUGGGUAGGCUGCUUGAUUCUAAUGGCGACAUUAGGGCUAGAUAAAUGAUAGGCACUUCGAAAGAGGAACAGAACCCGGCUUAU
//
# STOCKHOLM 1.0

eukarya.Z.rouxii         UCCUACGCAAUUUUACCUGCCUUCAUAAGGAACUCAAAGGGUUCAGUUAGUACUUAACUUACUAUAUAAGCAGGUGGGAAAUUCGGUGGAACUCUAAGAGACAAUCAGCCGGAUCUUUAGCUUAAUUGUUAAAGAACUGUUUCCGUGAGGAAAGUCUGGGGAACUGGACUUGCAGCUGCUGUCACAAGAAAUCAACGCCCUUUGUUGGUGGAUGGGAAGGCAGUAGAGGUCUCUUUUGGCUUGGAUGCAAAUUUGGACGUCCAAGGCUUGCUGAGUGCAAUCGUGGGACAAAGAA
//
# STOCKHOLM 1.0

5s3_81         GGAAUCGGCCAUAUUAGCCUGACUAGACUGCAUCCCGUCCGCUCUGCAAAGUUAACCAGGCUCAAGCGUGGGUAGUACUCAGGUGGGUGACCACUGGGGAAGUCCACGUGCUGAUUCU
//
# STOCKHOLM 1.0

5s3_231         GUCGACGCUCAUACUAGGUUGGGUACACCCGAUCUCGUUCGAUCUCGGAAUGUUAAGCAGCCUGAGGCCUCGUUAGUACUUGAAUGCGUGAGCGUCUGGGAAUACGAGGUGGUGUCGACUU
//
# STOCKHOLM 1.0

5s3_295         GCUUACGGCCAUACCACCCUGAGCACGCCCGAUCUCGUCCGAUCUCGGAAGCUAAGCAGGGUCGGGCCUGGUUAGUACUUGGAUGGGAGACCGCCUGGGAAUACCAGGUGCUGUAAGCUU
//
# STOCKHOLM 1.0

5s3_279         GCCUACGACCAUAUCACCCUGAAUACGCCCGAUCUCGUCCGAUCUCGGAAGCUAAGCAGGGUCGAGCCUGGUUAGUACUUGGAUGGGAGACCGCCUGGGAAUACCAGGUGUUGUAGGCUU
//
# STOCKHOLM 1.0

5s3_225         GUUUACGGCCAUAUCACGUUGAAAACGCCAGUUCUCGUCCGAUCACUGAAGCUAAGCAACGUCGAGCCUGGUUAGUACUUGGAUGGGUGACCGCCUGGGAAUACCAGGUGCUGUAGACUU
//
# STOCKHOLM 1.0

5s2_121         UCCUGGUGUCUAUGGCGGUAUGGAACCACUCUGACCCCAUCCCGAACUCAGUUGUGAAACAUACCUGCGGCAACGAUAGCUCCCGGGUAGCCGGUCGCUAAAAUAGCUCGACGCCAGGUC
//
# STOCKHOLM 1.0

bac.SM-A55_84         GAGGAAAGUCCGGGCUCUAGAGGGCGCGGCGGUCGUUAACAACGACUGUCCUGACAUGUACAGGAUAAGGAAAGUGCCACAGAAAAUAUACCGCCCUGAGCUUGUCGAAGGGUAAGGGUGAAAUGGUGAGGUAAGAGCUCACCAGUAUCCCAAGUGAUUGGGAUAGCUUGGCAAACCCCGCUGAGAGCAAAACCAAAUAGGGGAGCACUGAAAUGUACAUCAUUUCAUCAAGUGGCCCGCUUGAAGCUCCCGGGUAGGUUGCUAGAGGUACCUGGCAACAGGUAUCCCAGAUGAAUGACCAUUACCCCAACCAUCUGAUUGGGGGACAGAAUCCGGCUUAU
//
# STOCKHOLM 1.0

BOR.BUR         UGGGUUCGAAUCCCAUUCUCUCCGAUUCCUAGGACCCGUACUAUCAAGUAUUGCUGAAUCCCGUCAGGACUGGAAGGUAGCAGCGGUAAGCGAUUUUUUUGAUGAGUACGUAAGUCUUAGGUUUAAUUUUGAACCCAAAUGCAAUGUUUUGCUUU
//
# STOCKHOLM 1.0

5s2_130         UUAGGGUGCUCUUGUCUUUAUGGAUCCACUUAAAACAUUUCGAACUUGCAAGUUAAACAUAAAGGGUAAAUAGAUACUUGAAAGGUUACUUUCCGGGAAAAGAUUUUAGUGCCCUUAU
//
# STOCKHOLM 1.0

Meso.loti         GGGGGCGAAAUAGGAUCGACGAAGGUGUAAAGAUCGUACUUUUGCCCGGCAUUGUACCACCGUCAUCGGGCUAAACUUAUAGUUGCCAACGACAACUAUGCGGAAGCACGUCUCGCUGCUUAAUGCAGUGCGAUAGCUUCAAAUCAAGCCCUAGGGGUUCGCACUUCUAGGCGGGGUUCGGAGGUACCUGGCAACAGAAACCUCCACUUGUCGGCUUGACCGACUAUGGCGAUAAAUGGGCGAUGAAAUAAGCCGUUCGGACCCGGGGGCGGUACCCGGCGCCUCCACCA
//
# STOCKHOLM 1.0

bac.Prochlorococcus-TAK9803-2         CUGAGGAAAGUCCGGGCUCCCAUAUGGUCAGGCUUGCUGGGUAAUUCCCAGUGCGGGCAACCGUGAGGAUAGUGCCACAGAAACAUACCGCCUAAUACUUUAUGUAUGGCAAGGGUGCAAGGGUGUGGUAAGAGCGCACCAGCAACAUUGAGAAGUGUUGGCUAGGUAAACCCCGGCUGGGAGCAAGGCUUAGUAGAUUUAUGACCAUUGCACAAUCUGCUUUUAAGCGCCGCUUGAGACUGUGAAGUAAUUCCAGUUCUAGAUAGAUGAUUGCCCAUCUUAUUAAAGAUGAACAGAACCCGGCUUAC
//
# STOCKHOLM 1.0

5s_8         GGUACGGCGGUCAUAGCGGCGGGGUCACACCCGGUCUCGUUUCGACCCCGGAAGUUAAGCCCGCCAGCGAUCCCGGUUGUACUGCCCUCCGGGAGGGGGCGGGAAGCCGGGGACGCCGCCGGCCACU
//
# STOCKHOLM 1.0

bac.SM-A21_35         GAGGAAAGUCCGGGCAGCAUAGAGUGCCGUACUUCCUAACGGGAAGGUCCCAAUAAAACGGGAACAGAAAGUGCCACAGAAAAUAUACCGUCUCGAUCUAAUCGGGAUAAGGGUGAAAUGGUGAGGUAAGAGCUCACCGCUUCUGCAGUGAUGCAGUUGGCAGGGUAAACCUUACGGGUUGAAAGGCCAAAUAGGUCCUGUUUUCCUUCGUGGAAUUGGGUUGCUCGCUCAAUCGCAAGAGGCAGGAUGGGUAGGCUGAUCGAUCCCGGUAGCGAUACCGGGACCAGAUAAAUGAUAAGAUUCCGUUCAUUUCGGGAACAGAACCCGGCUUA
//
# STOCKHOLM 1.0

Ther.mari         GGGGGCGAACGGGUUCGACGGGGAUGGAGUCCCCUGGGAAGCGAGCCGAGGUCCCCACCUCCUCGUAAAAAAGGUGGGACAAAGAAUAAGUGCCAACGAACCUGUUGCUGUUGCCGCUUAAUAGAUAAGCGGCCGUCCUCUCCGAAGUUGGCUGGGCUUCGGAAGAGGGCGUGAGAGAUCCAGCCUACCGAUUCAGCUUCGCCUUCCGGCCUGAAUCGGGAAAACUCAGGAAGGCUGUGGGAGAGGACACCCUGCCCGUGGGAGGUCCCUCCCGAGAGCGAAAACACGGGCUGCGCUCGGAGAAGCCCAGGGGCCUCCAUCUUCGGACGGGGGUUCGAAUCCCCCCGCCUCCACCA
//
# STOCKHOLM 1.0

bac.CPB70         GAGGAAAGUCCGGGCUCCACAGGGCAGGGUGGUUGCUAACGGCAACCCGAGGCGACUCGCGGGAAAGUGCCACAGAGAACAGACCGCCGCGGCGACUUCGUCGCUGCGGUAAGGGUGAAACGGUGGUGUAAGAGACCACCAGCGGGCUGGGCGACCAGCUCGGCUUGGUAAACCCCACCCGGAGCAAGGUCAAAAGGGCAGGUUCGCCUGUCUGCGCAAGCGUUCGAGGGCGGCCCGCCCGAGCUUGCGGGUAGACCGCUAGAACCGGUCGGCAACGGCCGGUCCAGAUGGAUGGUCGCCACUGCGCGAGAGCGCGGUACAGAAUCCGGCUUAC
//
# STOCKHOLM 1.0

5s3_269         GACAACGGCCAUAGCACGCUGUAAAUACCGGUUCUCGUCCGAUCACCGAAGUCAAGCAGCGUUGCGCGCGGUUAGUACUUGGAUGGGUGACCGCUUGGGAACACCGCGUGCCGUUGUCAU
//
# STOCKHOLM 1.0

BAC.BRE         UCUACCGUGCUAGACGGGGAGGUAGCGGUGCCCUGUAACCUGCAAUCCGCAAUAGCCCAGGUGUGAAUUCCUAUCCUAGGUUUUCUUAUGUGAGGCUGCCGUUGAUGGCGGCGGUGUUGAGGAGCGGGUCCUGUGCAACGCGAACCCAUGAACCUGGUCAGGUCCGGAAGGAAGCAGCCAUAAGUGGAUCAUCGCGUGUGCCGCAGGGUAGCCUGCUCUGAGCUGCUACCAUAAGUAACGCUCGGAUAAGGAUUAUCGAAGAUAGGUGCACGGUA
//
# STOCKHOLM 1.0

Agro.tume         GGGGGCGAAAUAGGAUCGACAAGGGCGUAAAGAUCGAACUUUUGCUCGGCAUGAUACCGCCGUUAUCGGGUCACAAGUGUAGUUGCAAAUGACAACAACGCUAAGGAAUACGCUCUCGCUGCCUAAUGGCGGUGCGGGAAUUCCGCUCUAAGUCCUUACGGUUAGCCCCGUAAGGCGGGGUUCGGAGGUACCUGGCAACAGAAACCUCCACCUGCCGGGGCAACCCGGCUAUGGCGAUAAACGGUCGGUGUAAUAAACCUAUUGGACCCGGGGGCGGUACCCGGCGCCUCCACCA
//
# STOCKHOLM 1.0

5s_1         ACGGUGCCCGACCCGGCCAUAGUGGCCGGGCAACACCCGGUCUCGUUUCGAACCCGGAAGUUAAGCCGGCCACGUCAGAACGGCCGUGAGGUCCGAGAGGCCUCGCAGCCGUUCUGAGCUGGGAUCGGGCACC
//
# STOCKHOLM 1.0

bac.PS2         GAGGAAAGUGCGGGCUCCACGGAAGCAUGGUGCCGGGUAACGCCCGGCGGGGGCGACCCCAGGGACAGCGCCACAGAGAACAGACCGCCCGCCUACGCGCUAACGCGCUUUAAGCGGGUAAGGGUGAAACGGUGCGGUAAGAGCGCACCGCGUUCUCGGCAACGAGAGCGGCACGGCAAGCCCCGCCAGGAGCAAGACCAAAUAGGGACGGCGCUAUGGGCUGCUUCAGGCUCGCCGUCCGGGUAGGUCGCGCGAGGCGUCCGGCGACGGACGUCCCAGAGGAAUGGUCAUCCAGUCCGCAAGGAUGGACAGAAUCCGGCUUA
//
# STOCKHOLM 1.0

bac.SMB-A5         GAGGAAAGUCCGGGCUCCAGAGGGCAGGGUGCCAGGUAACACCUGGGGGGCGCGAGCCUACGGAAAGUGCAGCAGAAAGUAUACCGCCCAAAAAUGGGGUGCUGCCCCAUUUGAGCGCCAUUCGUGGCUGGGUAAGGGUGAAACGGUGCGGUAAGAGCGCACCGCGCGGCUGGUAACAGGCGUGGCGAUGGUAAACCCCACUCGGAGCAAGACCAAAUAGGAAUCCGUCAGCUGUGGCCCGCAGCGGAUUCGGGUAGGUCGCUACAGGCAGGUGGUGACACCUGUCGCAGAUG
//
# STOCKHOLM 1.0

5s2_124         UCCUGGUGGUGAUGGCGAUGUGGACCCACACUCAUCCAUCCCGAACUGAGUGGUGAAACGCAUUUGCGGCGACGAUAGUUGGAGGGUAGCCUCCUGUCAAAAUAGCUAACCGCCAGGGU
//
# STOCKHOLM 1.0

eukarya.P.canadensis         UUCCCUCCAAAGUCUGUAUUUUACCUGCCUACAAAAGGAGGAGUCCCCGGCGGACUUCCUCAGUAUUCGCAGGUGGGAAAUUCGGUGAAAUCGCUCUGCCCACCAGGGAAAAGGUAAAACUCUCCCUGGUCCUUGGAAGGACUUGUCCUUCUGAGUCUCGUGAGAGAUGCCAAGCGUGGAGACGCUAGGGUGGUCGCCAUAAGAAACUUCAACAGGUCACACUGUUAUGGGAGGCGCCACGGGCAGUUGGUCCCUUUGCAUCCAGAAGGAAGCUUUGGGGCUGUUGAGUGCAAUAUACAGAGCGCUAGAAGGAGUCCUUCCUUCUACGCGUAA
//
# STOCKHOLM 1.0

ARC.FUL         GGUGGGCUAGGCCGGGGGGUUCGGCGUCCCCUGUAACCCGAAACCGCCGAUACGCGGGGGCCGAAGCCGAGGGGAGGCCUGUCAAGCGGGCGGCAGCGGUUCCAGGCACCGCAGAGUCCUCGUCCCGGAGGGCCGGCGGUUAUGGCCGGGCUGCCCGGAGGGGCUGUCCGCCAUAUUAGCCGGGGGGAACGGCCCAGGCCCGGAAGGGAGCAGGCUAACCCCGGACGACCGGCGCUUCCGGGGGUGCGGGGAGGAGGUGCCUGGGGCUUCAAGCCGCCCGUAAGGCAGGUCGACCCGAGGCGUGCCCACC
//
# STOCKHOLM 1.0

bac.LGA2         GAGGAAAGUCCGGGCCCCACAGAGCAGGAUGCCGGCUAACGGCCGGGCGCAGCAAGCUUCGCAAGAAGCCCAAGGCGACAGACACCAGUGCAACAGAAACAUACCGCCUAAGUCCGCAAGGACCGGCAAGGGUGAAAUCGUGCGGUAAGAGCGCACGGCCGUCCUGGUAACAGUGGCGGCGGGCAACCUCAUCCGGGGCAAGGCCAAAUAGGGGAGCAUUGGCGUGGCUCGCGUCGCUCCCGGGUAGGCUGCUAGAGGCCGUCGGCAACGACGGUCCCAGAGGAAUGGUUGCCCACGACAGAACCCGGCUUA
//
# STOCKHOLM 1.0

bac.M.xanthus         GAGGAAAGUCCGGGCUCCAGAGGGCAGGGUGCUGGCUAACGGCCAGUCGAGGCGACUCGCAGGAAAGUGCCACAGAAAACAGACCGCCCGUUCCGAAAGGGGCGGGUAAGGGUGAAACGGUGCGGUAAGAGCGCACCGCGUCCGGGGUGACUCGGACGGCUCGGUAAACCCCGCCUGGAGCAAGAGCCAAUAGGAGCGCGUCCUCGCCGUACGGAGGACAGGGAUGGCCCGUCCCAUGCGUUCGGGUUGCUCGCUGAUGAGGCCCCUGGGCAACCAGGGCCCUUAGAUGAAUGUUCACCGCCCAUCCCGAAAGGGGUGGGAACAGAAUCCGGCUUA
//
# STOCKHOLM 1.0

Stap.aure.-1         GGGGACGUUCAUGGAUUCGACAGGGGUCCCCCGAGCUCAUUAAGCGUGUCGGAGGGUUGUCUUCGUCAUCAACACACACAGUUUAUAAUAACUGGCAAAUCAAACAAUAAUUUCGCAGUAGCUGCCUAAUCGCACUCUGCAUCGCCUAACAGCAUUUCCUAUGUGCUGUUAACGCGAUUCAACCUUAAUAGGAUAUGCUAAACACUGCCGUUUGAAGUCUGUUUAGAAGAAACUUAAUCAAACUAGCAUCAUGUUGGUUGUUUAUCACUUUUCAUGAUGCGAAACCUAUCGAUAAACUACACACGUAGAAAGAUGUGUAUCAGGACCUUUGGACGCGGGUUCAAAUCCCGCCGUCUCCACCA
//
# STOCKHOLM 1.0

Shew.putr         GGGGGCGAUUCUGGAUUCGACAGGAUUCACGAAACCCUGGGAGCAUGCCGAGGGGCGGUUGGCCUCGUAAAAAGCCGCAAAGUUAUAGUUGCAAACGACGAUAACUACGCUCUAGCCGCUUAAUGCCGCUAGCCAUCUACCACACGCUUUGCACAUGGGCAGUGGAUUUGAUGGUCAUCUCACAUCGUGCUAGCGAGGGAACCCUGUCUGGGGGUGAACCGCGAAACAGUACCGGACUCACCGUGUGGGAUCCUGUCUUUCGGAGUUCAAACGGUUAAACAAUAGAAAGACUAAGCAUGUAGCGCCUUGGAUGUAGGUUUUCUGGACGCGGGUUCAAGUCCCGCCGCCUCCACCA
//
# STOCKHOLM 1.0

Pne.c.SDr.LSU         AUGACUCACCUUUUGAGGGUCAUGAAAGCGGCGCGAAAGUGUUAGCUAGUGAUCCGAAAAAUAAAUUCGGGUUGCGACACUGUCAAAUUGCGGGGAGUCCCUAAAGAUUCAACUACUAAGCAGCUUGUGGAAACACAGUUGUGGCCGAGUUAAUAGCCCUGGGUAUAGUAACAAUGUUGAAUAUGACUCUUAAUUGAGGAAAUGGGUGAUCCGCAGCCAAAUCCUAAGGACAUUUUAUUGUCUAUGGAUGCAGUUCAGCGACUAGACGGCAGUGGGUAUUGUAGAGAUAUGGGGUUAUUUAUGGCCUUAUCUACAAUGCUUAAGGUAUAGUCUAAUCUCUUUCGAAAGAAAGAGUAGUGUG
//
# STOCKHOLM 1.0

5s3_93         GAGUACGACCAUACUUGAGUGAAAACACCAUAUCCCGUCCGAUUUGUGAAGUUAAGCACCCACAGGCUUAGUUAGUACUGAGGUCAGUGAUGACUCGGGAACCCUGAGUGCCGUACUCCC
//
# STOCKHOLM 1.0

bac.F.antarctica         CGAAGAGCACGGUGGUGGGUAACGCCCACCCGGGGUGACCCGCGGGACAGUGCCACAGAAAGCAGACCGCCCACCCGCCUCGGCGGCGUGGGUAAGGGUGAAACGGUGGUGCAAGAGACCACCAGCACCCCCGGUGACGGGGGUGGCUAGGCAAACCCCACCGGGAGCAAGACCAAGAAGGCGCCCUCCUGCAGAGGAGGACGCCGCGGGAGCGUUCGAGGGCUGCUCGCCCGAGCUCCCGGGUAGGUCGCACCAGGCCGCUGGCAACAGCGGUCGCAGAUGGAUGAUCGCCCCCUCCGCUCCGGCGGGGGG
//
# STOCKHOLM 1.0

5s2_119         UUACGGCGAUUAUAUCCCAGGUGUUCACCUCUUCCCAUUUCGAACAGAGUCGUUAAGCCCUGGUGAGCCGAUGGUACUGCGUUAGCGGGAGAGUAGGUCGUCGCCGUAUU
//
# STOCKHOLM 1.0

5s2_107         UCCGGUGACGAUAGCGAGAAGGUCACACCCGUUCCCAUACCGAACACGGAAGUGAAGCUUCUCAGCGCCGACGGUAGUUCGGGGCUGCCCUCCCGUGAGAGUAGGACGUUGCCGGC
//
# STOCKHOLM 1.0

5s3_170         AUCUGCAACCAUAGGAUCAUGAAAGCACCGCAUCCCGUCCGAUCUGCGAAGUUAACCAUGAUACCGGCUUGGAAGUACUGCGGUGGGGGACCACGCGGGAAUGCGAGCUGUUGCAGUU
//
# STOCKHOLM 1.0

5s3_86         GGUUACGGCCAUACCUAGCAGAAAGCACCCCAUCUCGUCCGAUCUGGGAAGUUAAACUGCUAUGGGCGUGGUUAGUACUGCGGUGGGGGACCACGCGGGAAUACCACGUGCUGUAAUCU
//
# STOCKHOLM 1.0

Ana.7120.tleu         CUUAAAUAAUUGAGCCUUAGAGAAGAAAUUCUUUAAGUGGAUGCUCUCAAACUCAGGGAAACCUAAAUCUAGCUAUAGACAAGGCAAUCCUGAGCCAAGCCGAAGUAGUAAUUAGUAAGUUAACAACAGAUAACUUACAGCUAGUCGGAAGGUGCAGAGACUCGACGGGAGCUACCCUAACGUCAAGACGAGGGUAAAGAGAGAGUCCAAUUCUCAAAGCCAAUAGGCAGUAGCGAAAGCUGCGGGAGAAUG
//
# STOCKHOLM 1.0

5s3_61         GUUAUCGGCCAUACUAAGCCAAAAGCACCGGAUCCCAUUCGAACUCCGAAGUUAAGCGGCUUAAGGCAUGGUUAGUACUAAGGUGGGGGACCGCUUGGGAAGCCCAUGUGCUGAUAGCUU
//
# STOCKHOLM 1.0

5s3_84         GUAUACGGCCAUACUAGGUUGGAAACACAUCAUCCCGUUCGAUCUGAUAAGUAAAUCGACCUCAGGCCUUCCAAGUACUCUGGUUGGAGACAACAGGGGAACAUAGGGUGCUGUAUACU
//
# STOCKHOLM 1.0

AC121792.109554-109950         ACCUAACCCUGAUUUUCAUUAGCUGUGGGUUCUGGUCUUUUGUUCUCCGCCCGCUGUUUUUCUCGCUGACUUCCAGCGGGCCAGGAAAGUCCAGACCUGCAGCGGGCCACCGCGCGUUCCCGAGCCUCAAAAACAAACGUCAGCGCAGGAGCUCCAGGUUCGCCGGGAGCUCCGCGGCGCCGGGCCGCCCAGUCCCGUACCCGCCUACAGGCCGCGGCCGGCCUGGGGUCUUAGGACUCCGCUGCCGCCGCGAAGAGCUCGCCUCUGUCAGCCGCGGGGCGCCGGGGGCUGGGGCCAGGCCGGGCGAGCGCCGCGAGGACAGGAAUGGAACUGGUCCCCGUGUUCGGUGUCUUACCUGAGCUGUGGGAAGUGCACCCGGAACUCGGUUCUCACAACC
//
# STOCKHOLM 1.0

//
# STOCKHOLM 1.0

5s3_131         GGUUGCGGCCAUAUCUAGCAGAAAGCACCGUUCUCCGUCCGAUCAACUGUAGUUAAGCUGCUAAGAGCCUGAUCGAGUAGUGUAGUGGGUGACCAUACGCGAAACUCAGGUGCUGCAAUCU
//
# STOCKHOLM 1.0

DRO.MEL         GACUGGAAGGUUGGCAGCUUCUGUAAUCACGCUUCUGUGAGGUCUGAUUGUGGGAUGGCCUGAGGCUGGGAUCUACUGCGUAGCGGACCAGCUCAUGUUGACGGAACGUCCGCACUAAGCUUGCCAUCAAUAUGGGUGCCAUGGAGGAGUCCGUGGCAUUCAGGUUGGCUAAGGAGGGAUGAACCGGGCCAGGGGUGAAAACCAGCAGCCAAGAGUUCCCGUGGUAGGCAGUAGUGGGAUAGCGUACCGGAGUGGACUGCCGUUAUCAGCCCAACCGAUAUGGUUGGACCACAAUCUUU
//
# STOCKHOLM 1.0

5s3_311         GCCUACGGCCACACCCCCCUGAAAGUGCCCGAUCUCGUCUGAUCUCGGAAGCGAUGCAAGGUCGGGCCUGGUUAGUACCUGGAUGGGAGACCGCCUGGGAAUACCAGGUGUCGUAGGCUU
//
# STOCKHOLM 1.0

5s3_63         GCUGUCGGCCAUACUAAGAUGAACACACCGGAUCCCAUUCGAACUCCGAAGUUAAGCGUCUUAAGGCUGGGUUAGUACUAAGGUGGGGGACCGCUUGGGAAGUCCCAGUGUCGACAGCCU
//
# STOCKHOLM 1.0

bac.SM-A13_15         GAGGAAAGUCCGGGCUCCUUAGGGCAGGAUGCUGGGUAACUCCCAGCGGGACAGGGCAUAAGGCCUGUUCCAGCGCCAGUGCAACAGAAAAUAUACCGCCGGACUUUGUCCGGUAAGGGUGAAAUGGCGGGUUAAGAGCCCACCGGCAGGCUGGUGACAGCCUGGUCUGGUAAACCGCAUCCGGAGCAAAGCCAAAUAGGGAAGGUAUGGAGCUGCCCGCUCUUCUUCCGAGUUGGCCGCUUGAGAUAAGCAGUAAUGAUUAUCCUAGAUGGAUGACUGCCGCUGACUGUGCGAGAGUGCAGUUAGUACAGAAUCCGGCUUAC
//
# STOCKHOLM 1.0

5s2_133         UAUUCUGGUGUCCUAGGCGUAGAGGAACCACACCAAUCCAUCCCGAACUUGGUGGUUAAACUCUACUGCGGUGACGAUACUGUAGGGGAGGUCCUGCGGAAAAAUAGCUCGGCGCCAGGAU
//
# STOCKHOLM 1.0

bac.L.borgpetersenii         GAGGAAAGUCCGGGCACCAGGAAACACGGGACCGGGUAAUCCCCGGAGUUUUUUCUUUGAGAGAAAUUUUAGGGAAAAAAUAUGGAAAGUGCAACAGAAAGGAUACCGCCUCGUCGAAGAAAUUCGGCGCGGUAAGGGUGAAAUGGCGGGGUAAGAGCCCACCUUCGAUUUCGAGAGAGAUCGGGAACGGUAAACCCUCCCGGGUGCAAUCUCAAAUAGGCAGCCUUUUUGUCGUUUCCGCAGGGCUGUGGGUAGAGAGCAAAGACUCCGAUCGGUAACUUUCGGAGCAAGAUAAAUGAUCAUCCAUCUCUUCAGGAGAGGACAGAACCCGGCUUA
//
# STOCKHOLM 1.0

5s3_292         GCUUACGGCCAUACCAGCCUGAAUACGCCCGAUCUCGUCCGAUCUCGGAAGCUAAGCAGGGUCGGGCCUGGUUAGUACUUGGAUGGGAGACCGCCUGGGAAUACCAGGUGCUGUAAGCUU
//
# STOCKHOLM 1.0

ARA.TH-C         GUCGAACUCAGUAACGCGGGCUUGUGAUCCAAGUGGAGACAAUAAGGGGAUGGGACGUUGGGUCGAUCUCAUUGGGCCGGGUUCGGGUUGGGCUAUAUUCUGGCCCGCCCAUUCCAAGUUGGGAGUUGAGGCAUGGGCUUCGAGCGAAGGCUCGGGUCUCAUGUCUUCUAGAGUGGGGGAGACCGCGUGAGGCUGGUUUCACAGAGCAGCGUCCACCUCCCGCUCUUGACGGUGGAAGGAUUACGGGCCAUUGCCUUCCGAGCCCACUAUGACCCAAUAAGCCGCUCCGAUUGGACCAUCACUUU
//
# STOCKHOLM 1.0

A.pernix         GGCGGCGCCGGCCGGCGGCCCACGGCCCCCCAGCCAGGGGGGCUGAGGAAACUCCGCCCUCCCCGCGGCGGCCGGGCCCCGCAAGGGGCACGGGUGAAACCCGUGGCAACGGCACAGAAACGACACGGCCCCGGGGCGUGUCGAGGACGCGGCUAGGCCGCCCUGGCAACAGGGCGGCAGCAAACCGCAGAGGAACCCCGGGGAUGCGGUGAAACGGCCGCCCCCGGCGGAGCAAGGCCCCCGGGCGGUGAGGGCCGCGCGAAGCCCGGGGGGAGACCGCUUAGCCCAAUGCCGCCGAAGUACAGAAGGCGGGUUAUGGCCGGCGCCGCC
//
# STOCKHOLM 1.0

Desu.hafn         GGGGGUGCACUGGCUUCGACGGGGGUCGCAAAAUCGCUUGGCGCAUGCCGAGGGGUAGCUUUCCUCGUAAAACAGCUGCAAAACUCUAGUUGCCAACGACGACAACUACGCUCUCGCCGCUUAAGGCGUAAGCCCCGAAACUGCUUGUGUCCGUGCUCGCAGCGUAGGGUCACUAUCACGGAAUCGCCGGGAGCGGCCGCCUGCCAGCUCCCGUUCAACCUAUAGCAGGCUGGUCCUUGGAUGCGCUUCGCGCGCCGUGCUGUCCCGGGACGAGAUCUAACGGAGCGCUAAGCAUGUAGUGCCGGGGAUGGAGUGCCUUCGGACGGCGGUUCGAUUCCGCCCACCUCCACCA
//
# STOCKHOLM 1.0

5s3_156         AUCCACGGCCAUAGGACUGUGAAAGCACCGCAUCCCGUCUGAUCUGCGCAGUUAAACACAGUGCCGCCUAGUUAGUACCAUGGUGGGGGACCACAUGGGAAUCCUGGGUGCUGUGGUU
//
# STOCKHOLM 1.0

Nitr.euro         GGGGGCGAUCCGGUUUCGACGUGGGUUGCAAAGCAGCGCAGGGCAUACCGAGGUUCAGUACCCUCGUAAAACAGCUGAAAAAAAAUAGUCGCAAACGACGAAAACUACGCUUUAGCCGCUUAAUCCGGCUAAACUCCACACCGGUGGGCCUCAACGCCGGGUCUGGCAACAGACAGUGGAGUCAUUAACGAGGAUCGCGUUUUGCAGGGUUACUUUGCAGAGCGCUAAAAAAUAGGUAACUCGCCUGUCAUCAGCCUGCCGGUUGGCGGAUGCCAGGUCAAAUUAAAUAACAUGGCUAAGUAUGUAGAACUGUCUGUAGAGGACUUGCGGACGCGGGUUCAAUUCCCGCCGCCUCCACCA
//
# STOCKHOLM 1.0

5s2_82         UCUGGUAAUGAUGGCGAAAUGGUCACACCUGUUCCCAUACCGAACACAGAAGUUAAGCAUUUCAGCGGCGAUUAUAGCUAUGCACGCCAUAGUGAAACUAGCUCGUUGCCAGGU
//
# STOCKHOLM 1.0

ORY.SA-A         GCCGAGCUCAGUAGCGAGAGCCUGUAACCCAAGCGGGGGCACUAAAGGUGGCUGCGGAUGUUUGGUGUGGAUUCUGAUCCUGGGCCCCAUGUUGUUGUAAUCUUGCUGGCUUGCCCGUUCCAAGUUGCGUAGUGGGCCGGAGGGGCUUUGGCGAAGGCCUUUGCUUUGCUUCUCCGGCCCUAAAGUGGCAGGCACAGCGUGAGGCUGGCUUCACAGAGCAGCGAUCACUGCCCGCUUCCAUCGGUGGAAGGAUAACAGGCUGCUGCACCUUGGGCCCGCUUCUGGCCCAGAGUCCCUCUACAACAGACCACCAUCUUU
//
# STOCKHOLM 1.0

5s3_188         AUCCACGGCCAUAGGACUCUGAAAGCACUGCAUCCCGUCCGAUCUGCAAAGUUAACCAGAGUGCCGCCCAGUUAGUACCACGGUGGGGGACCACGCGGGAAUCCUCGGUGCUGUGGUU
//
# STOCKHOLM 1.0

5s_31         UUAGGCGGCCACAGCGGUGGGGUUGCCUCCCGUACCCAUCCCGAACACGGAAGAUAAGCCCACCAGCGUUCCAGGGAGUACUGGAGUGCGCGAGCCUCUGGGAAAUCCGGUUCGCCGCCACC
//
# STOCKHOLM 1.0

5s3_97         AAGCAUCGGCCAUACAUACCAGAAAAUACCGGAUCCCGUCCGAUCUCCGAAGUCAAACUGGUAAUGGCCUAGUCAGUACUACGGUGGGGGACCACGUGGGAAUACUAGGUGCUGAUGUUU
//
# STOCKHOLM 1.0

bac.S.polymorpha         CACGGAAACCACGGUGCCGGAUAACGUCCGGCGGCUUCGGGAAACCGGAGUCAGGGAAAGUGCCACAGAGAGCAGACCGCCAAAGGCUUCGGCCCGGCGAAAGGUGAAAGGGUGCGGUAAGAGCGCACCGCGCGGACGGCAACGGACGCGGCACGGCAAACCCCACCGGGAGCAAGGUCGAAUAGGGAUGGCAAGAGGUGACUCAGGGCUGGUUUCCGGCCCCGCCGUCCGGGUUGACUGCUUGAGCGUCCGGGCAACCGGCCGCCUAGAGGAAUGAUCGCCCAUCCCCUGUCAAAAGGGGUGG
//
# STOCKHOLM 1.0

5s2_40         UCUGGUGAUGAUGGCGAAGAGGUCACACCCGUUCCCAUGCCGAACACGGAAGUUAAGCUCUUCAGCGCCGAUGGUAGUUGGGGGCUUCCCCCUGCGAGAGUAGGACAUCGCCAGGC
//
# STOCKHOLM 1.0

bac.vHge3-5         GAGGAAAGUCCGGGCUCCGCAGGGCAGGGUGCCGGGUAACUCCCGGUGAAGGUGACUUCAAGGAAAGUGCAACAGAGAUAUACCGCGGGCUAGAGAACAGAGAACAGAAUAUUAAGUUUGCUGCAAAGGCAAUCGUAAUCUGGUCUCUGACAUCUGUUCUCUGUUCUCUGGAACGUAAGGGUGGAAAGGUGAGGUAAGAGCUCACCAGCGGCAUGGCGACUUGCCGGUCUAUGUAAACCCCACUCGGAGCAACACCAUGGAGGGACAUAUGGGCUGCCCGCCCGUCCCAUGGAGGUGGCUUGAGCUGUACAGAAAUGUAUGGCCUAGAUAGAUGAUCGUCAAAUACAGAAUCCGGCUUA
//
# STOCKHOLM 1.0

5s_5         CCACCCGGCGAUAGUGAGCGGGCAACACCCGGACUCAUCUCGAACCCGGAAGUAAAGUCCCCUACGUUGGUAAGGCAGUGGGAUCCGCAAGGGCCUGCAGCCUUGCCAAGCUGGGAUGGACAUU
//
# STOCKHOLM 1.0

VIB.CHO         GGGGGCCCUGGUCCUCCCGCAACACUAGUUCGUGAACCUGGUCAGAUCCGGAAGGAAGCAGCCACAGCGGAUGAUGUGUGUGCCGGGAUGUGGCUGGGGUCUCC
//
# STOCKHOLM 1.0

RIC.CON         GCUAGUAGUGGGCAUUGUACCUGUUUAGUCGGUCAGGUCUGAAAGGAAGCAGCCAGAGUGGGAUUCGAUGGGUCAUUACUAG
//
# STOCKHOLM 1.0

eukarya.B.bufo         GCGGAAGGAAGCUCACUGUAGAGGUCACGUGCUGAGUGCGUCACGCUUGUGAUGUCAUCUCUAUCCCACCUCCGGGAAGGUCUGAGACAGGAGCCCCUCGCCGCCCUCACAGGGCGUCACCUGAUAUUCGGGUGAGUGAGCCCCCAGCAACCCACGUUGGAGUGGACCGGUCCGUUAUGUGGGAGAGGCUAUGCAAAAGACGCCGAGCAGGGAUGUGGUGAGAUGGGCGGGUCACUGAUUUGAGGCCCGCCUACUCUUCAUCUGCGCCUCUGCCUGGUGGAUGCCGCCUCCUCCCCGGACCUUGGAAGUGACUCACGGCUGGCUUACUGAGUCCAAUGGCUGAGGCGAGGCAGCUGUGCGCCUCGUAACCCAAUUCAGACCACUCUCCGGAAUUCCG
//
# STOCKHOLM 1.0

eukarya.S.fibuligera         GAUCUCUGUCCUGUUCUGGUAUCCUACGGGAUAGUCCAGGACUAUUGGAUUUAAUUCCAAAUGCUCCUGAGAGCUCCAUAGAGCGGAAGCUCUGGACGAAGCCAUCAGAAAAAUCGCUUACUUGUGAAGUGAUGGGCCACUCUACUUCGGAGUGGCUCAAUGGAAGCGGCUUCGUGGACAGUUGGCUUAGGCCGCCCUCAGGGGCGGUUUGAGCUGUUAAGUGCAAUACACAGACAUUGUGCA
//
# STOCKHOLM 1.0

bac.Fischerella-UTEX1829         GGGGAGGAAAGUCCGGGCUUCCGAAAGACCAAACUUGCUGGGUAACGCCCAGUGCGAGCGAUCGCGAGGAUAGUGCCACAGAAAAAUACCGCCUUCUUUCAGUGAACAGUGAACAGUUAUCAGUGAACAGUAAAUAACUGAUAACUGAUAACUGAUAACUGAUAACUGAAAAAGGGUAAGGGUGCAAAGGUGCGGUAAGGGCGCACCAGCAACACCGAGAGGUGUUGGCUCGGUAAACCCCGGUUGGAAGCAAGGCGAAUGGAACUAUGGUUGGUCUUUUACCAGUUCCACAUAUAAGAGCCGCUAGAGGCGUCUGGUAACAGCCGUCCCAGAUAGAUAACCGCCCUCUUAAUUUAAGAGAACAGAACCCGGCUUAC
//
# STOCKHOLM 1.0

bac.LGB21         GAGGAAAGUCCGGGCAUCGACGGGCAGGAUGGUCUCUAACGGAGACUGGGGGUAACCCUAAGGAAAGUGCAACAGAAAAUAUACCGCCGCCCGCCUCUGGCGGCACUCAGGCAGAAACGAAAGUUUCUGCCGGUAAGGGUGAAAUGGUGAGGUAAGAGCUCACCAGUCCCGUGGUGACACGGGAGCUUGGCAAACCCCAUCCGAUGCAAGGCCAAAAAGGGGGCUGCCGGAAAUGGCAGCGAGGAUUGCCCAUCCUUUAACCCGGGUAGGCCGCAAGAGGUCCAGGGCAACCGGGACCCAAAGAGAAAUGGUCACCGUCCCGCCACAGGCGGGAAACAGAACCCGGCUUA
//
# STOCKHOLM 1.0

bac.Wolbachia-sp         UAGGUGGAAUAAGUAGCUGCUGUUGUGUGAUAAACAUAGCAGAGGAAAGUCCGGGCUCCAAGGAAAAAUAGUGACGGGUAAUGCCCGCCGGAGGUAACUCCAGUUAUAGGGCUACAGAAAAUUACCGCCUAAAAUAUUUUUAGGUAAGGGUGAAAAGGUGUGGUAAGAGCACACCAUGGCAAUGGCAACAUUGGUAGUCGAGUAACCAACACUAGGAGCAAGAUUAAAUAGAAGUAGAUUUUAUGUUUUCCUCAUAUCUACUCGGGUAAAUCGCAUGCGGUAAAUGGUAACAUUUACUCCAGAUAAAUAGCUACAUAAACAGAACUCGGCUUAUAUUUCACCUAGGCG
//
# STOCKHOLM 1.0

bac.P.acanthamoebae         GAGGAAAGUCCGGACUUUAUAGGAGAGGAUGCCAGUGAAAGACUGGGGGCCGCAAGGCUACGGAAAGUGCCACAGAAAACAAACCGCUAACAAGCUAUGCUUGUUAGAUAGGGUGAAAUGCCUGCUUUAGGAGCAUGGCCUUAUCUAGAGAAAUUUAGAAAGUGGUAAACCCCAUCCAAAGCAAGACGGAAAUAAAGCGAUACAGUUCUCCGCUGUGCUUUAGAAAAGUCGCUUGAGGGUUUCGGUGACGGCGCCCCUAGAGGAAUGAUUGCUCGUCUGCUUUGCAGACCGACAGAACCCGGCUUA
//
# STOCKHOLM 1.0

5s3_148         GUCUACGGCCAUACCUAGGCGAAAACACCAGUUCCCGUCCGAUCACUGCAGUUAAGCGUCUGAGGGCCUCGUUAGUACUAUGGUUGGAGACAACAUGGGAAUCCGGGGUGCUGUAGGCU
//
# STOCKHOLM 1.0

eukarya.Z.bailii         GAACACUGUGGGACACUAUGCCGACCCGCUGACUUUCUCGGUCAACGGGCCGUUUCCGUGAGGAAAGUCUGGGGAACUAGGCUUGCAGCUGCUGUCACAAGAAAUCAACGCUCACAGUAGCGGAUGGGAAGACAGCAGAGUUCCAUUUAGCUUGAACACAACGUUGAUUGUUUAAGGCUUGUUGAGUGCAAUCGUAGGACAAGAA
//
# STOCKHOLM 1.0

5s2_112         AAUCCCCCGUGCCCAUAGCGGCGUGGAACCACCCGUUCCCAUUCCGAACACGGAAGUGAAACGCGCCAGCGCCGAUGGUACUGGGCGGGCGACCGCCUGGGAGAGUAGGUCGGUGCGGGGGAU
//
# STOCKHOLM 1.0

5s3_32         GGUUCAAUCAUACCGACACUAAUGCACCGGAUCCCAUCAGAACUCCGCAGUUAAGCGUGCUUGGGCGAGAGCAGUACUAGGAUGGGUGACCUCCUGGGAAGUCCUCGUGUUGAACCCU
//
# STOCKHOLM 1.0

PYR.ABY         CGUCCCCUGUAACCGGAAACCGCCGAUAUGCCGGGGCCGAAGCCCGAGGGGCGGUUCCCGAAGCCGCCUCCGGAAGCCAGGGCCGAACGAUGAGUCCUCGUCCCGCGGGGUGCCCGGUGGGGGAGGCACGGCUGAAGGGCCGUGCUAACCCCCUUUAGGCCCCAAACCCCGCAAGGCCCGGAAGGGAGCAGCGGUAGGGGCCACGGAGCACGCUCGCGGGGGUGCGGGGAUGAGGUAGGCCCUGGUGAAAGGAGGCGGUGGAGGGUUCCCACCCUCGGGCGUGCCCGCCGCCGCUAG
//
# STOCKHOLM 1.0

Vibr.chol         GGGGCUGAUUCAGGAUUCGACGGGAAUUUUGCAGUCUGAGGUGCAUGCCGAGGUGCGGUAGGCCUCGUUAACAAACCGCAAAAAAAUAGUCGCAAACGACGAAAACUACGCACUAGCAGCUUAAUACCCUGCUCAGAGCCCUUCCUCCCUAGCUUCCGCUUGUAAGACGGGGAAAUCAGGAAGGUCAAACCAAAUCAAGCUGGCGUGGAUUCCCCCACCUGAGGGAUGAAGCGCGAGAUCUAAUUCAGGUUAGCCAUUCGUUAGCGUGUCGGUUCGCAGGCGGUGGUGAAAUUAAAGAUCGACUAAGCAUGUAGUACCAAAGAUGAAUGGUUUUCGGACGGGGGUUCAACUCCCCCCAGCUCCACCA
//
# STOCKHOLM 1.0

5s3_96         AGCUACGGCCAUACAUAGAUGAAAAUACCGGAUCCCGUCCGAUCUCCGAAGUCAAGCAUCUAAUGGCGACGUCAGUACUGUGAUGGGGGACCGCACGGGAAUACGUCGUGCUGUAGUU
//
# STOCKHOLM 1.0

bac.S.faciem         GAGGAAAGUCCGGGCUCGCACAGGCUGUGAUGCCUGUAGUGUUCGUGCUUAGCGAAACAAUAAGCUAAGGUGCUCUAUUAGAGUAACGGCAGGAAAACAAGCUAAGGUUUUUAACUAUGCUUAAGUAUCCUUGAAAGUGCCACAGUGACGAAGCGGAUAGGGAAACUUAUUCGGUGGAACGCGGUAAACCCCUCGAGCGAGCAACCCAAACAAUGGUAGGGGCGCUUUUUGUUGGGAAUUAAGAACGAGACAAAAAGGCAGGUUAACUGCAGAUAGAUGGUUACCACAUUGCUUUUUCUCCCUGGAAAGUAGUGUACAGAACACGGCUUAU
//
# STOCKHOLM 1.0

PSE.AER         GGUGGCCCUGUCGGUCCCCCCGCAACGAUUACCCGUCAACCUGGUCAGGUCCGGAAGGAAGCAGCCACAGCGGGAACAUCGUGUGCCGGGGUGUGGCUGGCGGGGCCGCCUCC
//
# STOCKHOLM 1.0

LYC.ES-C         GCCGAGCUCAGUAGCGUGGGCUUGUAACUCAAGUGAGGGCAUCAGUGUGGUGGAAUGUUGAACAUGCCCAGAAGGUAGGGCUUGUGUGACAAUUCUCUGGCCUGCCCUGUCCAAGCAAAGAGUUGGGUCUUGUGGGCCAAGCGAAGGCUUGGGCUGCUGGGCUCCUAAAGUGGGGUGGACUGCGUGAGGCUGGUUUCACAGAGCAACGAAUAGCUCCCGCUCUGUGCAGUGGAAGGAUAACGAGCCAGUGUCAUAUAAGUUCAACGAAUGUCUGAUGGGCUGUUCUAGUUAAACUACCACAUUU
//
# STOCKHOLM 1.0

5s3_219         GUCUACGACCAUACCACAAUGAACACACCGGUUCUCGUCCGAUCACCGAAGUUAAGCAUUGUCGGGCCAGGAUAGUACCUGGAUGGGGGACCGCCUGGGAACGCCUGGUGUCGUAGACUU
//
# STOCKHOLM 1.0

bac.SM-A09_11         GAGGAAAGUCCGGGCUCCACAGGACAGGGUGCCAGAUAACGUCUGGGAGGCGCAAGCCUACGGCCAGUGCAACAGAAAGUAUACCGCCAGCUUCGGCUGGUAAGGGUGAAAUGGUGCGGUAAGAGCGCACCGCGCACGUGGUAACACGGGCGGCGAGGGUAAACCCCACCCGGAGCAAGACCAAAUAGGAAAACCAUGACGUUGUCCGCGUCGUUUUCGGGUUGGUCGCUUGAGGCUGGAGGGUGACCUUCAGUCCAGAUGAAUGAUUAUCCUAGACAGAACCCGGCUUAC
//
# STOCKHOLM 1.0

bac.PS31         GAGGAAAGUCCGGGCUCCACGAAACAAGGGUGGCGGGUAACGCCCGCCGGCGUUCCUUCGGGGGCGCAAGGGAAAGUGCCACAGAGAGUAUACCGCCGAUGAUCCCGGACUUGAUCCGGGAACAGGCAAGGGUGAAAGGGUGCGGUAAGGGCGCACCGGGGGGCUGGCAACAGCCACCGCAUGGCAAACCCCACCCGGAGCAAGGCCGAAUAGGGGCCGCGUGCCCAUCAGCAAUGGUGGGUAGGGGAGUUUCGCCCCGAGCGGCCCGGGUUGGCUGCUAAAGCGCCGGAGCAAUCCGGCGACCAGAUGAAUGGCUGCCACCGCAGGCCCGUCCCGCAAGGGAUACCGCCUGAGGAGACAGAACCCGGCUUA
//
# STOCKHOLM 1.0

Myco.pulm         GGGGAUGUAAUGGUUUCGACAGGCAUUUAUAACCUUAUAAUGCAGUAGUUUGGCAGACUAUAAUGCUACUAGGCGUUUCAAUAAACGGAACAAAAAAACAAGAAAAUGACUAUCAAGAUUUAAUGAUUAGUCAAAAUCUAAACCAAAAUCUAGCUUUUGCUAGCGUUUAGCAGCUAGUUGCUCCAUUAUAUGUUCUGGAUAAUGGAAGCAUGCCUAAGAACUUAGUGAAGUUGCUCUAGCGUCAAUUUCAUGAAAUUUAGCUAGUUGAUUUAAUAGAAUUUUGUUCAAUUUUUUCUAUUAAAUCAACAAUUAAAAAUUGGAAUAAACUGUAGAUUUAUAAGCAUUGUGAAUGUGUGGACCCGGGUUCGACUCCCGGCAUUUCCACCA
//
# STOCKHOLM 1.0

5s_11         GGGGCAUGGCGGUCAUGGCGCAGGGGUUAUACCUGAUCUCGUUUCGAUCUCAGUAGUUAAGUCCUGCUGCGUUGUGGGUGUGUACUGCGGUUUUUUGCUGUGGGAAGCCCACUUCACUGCCAGCCACU
//
# STOCKHOLM 1.0

bac.E.thermomarinus         GAGGAAAGUCCGGGCUCCGCAGGGCAGGAUGCUGGGUAAUACCCAGUGGGGGCGACCCUAAGGAUAGUGCAACAGAAAUAUACCGCCUGACACUUAAUAUAUGUAGCUAUAGAUGUUACCAUAUAUUAAGUGCCGGGUAAGGGUGGGAAGGUGAGGUAAGAGCUCACCAGCAGCUAGGCGACUAGCUGGCUCUGUAAACCCCAUCUGGAGCAAGACCAAGUUAGGGACAUAAAAAGGUGGUGGCCCGUCACCGUCCCGGUUGGUAGGUCGCUAGAGCCUAUUGGCGACAAUAGGCGUAGAUAGAUGGCUGUCUAACACAGAACCCGGCUUA
//
# STOCKHOLM 1.0

5s_12         GGGUUUUGGCGGUCAUGGCGUGGGGGUUUAUACCUGAUCUCGUUUCGAUCUCAGUAGUUAAGUCCUGCUGCGUUGUGGGUGUGUACUGCGGUUUUUUGCUGUGGGAAGCCCACUUCACUGCCAGACCACCC
//
# STOCKHOLM 1.0

eukarya.P.strasburgensis         UUCUCAUCAAAGUCUGUAUUUACCUGCCUACACAAGGGGCCCUCUUCCCCCAGAGGGACCCAGCAGGAGCAGGUGGGAAAUUCGGUGGUACACGCCGCCCAUUAAUUUCUCUCUUGAGAGAGUCCAGGCGAGGAAUCGCUAGGGUGUUGCCAUAAGAAAUUCAGUCCGCCUAGCGGGCAUGGGAGGCUUCACGGGCGGUUGGUCCCUAGUGCAAAACUUUCGCGCUAGGAGGCUUUUGAGUGCAAUAUACAGACCGCCUAGUGGUUCCUUGGGAUCAUCUGGGCGGAACGCGAUACCGAUUAUUUUGGUGAGAA
//
# STOCKHOLM 1.0

5s3_209         AUCUGCGGCCAUACCGCGAUGAACCUUCCGCGUCUCGUCCGAUCCGCGCAGACAAGCAUCGCAGGGGCCAGAGAGUAUUGACGUGGGUGACCAGUCGAGAACACUGUGCUGCCGCAGGU
//
# STOCKHOLM 1.0

MET.ACE         UGAUGAGCUAGUCCGGGUAGCCCGGCGUUACCUGUAACCCGAAAUCGCCGAUAUGCGGGGGACGAAGCCAAUGGAAGAUGCGUCAAAGGGAUUCCAGCCUGUGAUCUCAACUGAGAAACCCCGUCCUGCUUGGAUGAUGCAGGUAUGUGGACUUGCUGGAAAACAGGUCCUCAUACCCUAACUGCGGAAACCGGUCGAGGCCCGGAAGGGAGCAGACUCACUGUGGGCAACCGUCGCUUGCGGGGUCGCGGGGUGGAGAAGAGAUUCCAGUCUACUGAAAUCUCCCAGAUACAACGACCUGCGGUGUGCUCAUCA
//
# STOCKHOLM 1.0

HAL.HAL         GGACUAGGCCGGGCGGUUUGGCUCCGCCCGACACCCGUGAGACAGUCAUCAGCGGGGGCCGAACACCGGGCGCGUCCGACCGCCGCGGUCGGCCCCGGAAGCCAACGUGGAAGCCUCGUCCGUCGGGGACGGCGGUCCGCGGCGUGCGCCCGCAGGGGCGUUCCGUCGUGGUUCGACGGUGGCAACCCGCCAGGCACGGAAGUGAGCAGCGGACCACCGAACGCCCGUCGCUCGACGGGUCGCGGGGUGGAGAAGGCGACCGGGACUACCCGGCCGGGAACGCCGGGCUACCCCGACUGUCCAC
//
# STOCKHOLM 1.0

bac.SM-A18_31         GAGGAAAGUCCGGGCUCCAUGGAAGCGCGGUGCCGGAUAACGUCCGGCGGGGGCGACCUCAGGGAAAGUGCCACAGAAAGCAAACCGCCCUCGAGGCCGAAAGGCUUCGCGGAGGGUAAGGGUGAAAGGGUGCGGUAAGAGCGCACCGCGUCUUUGGCAACAAAGGCGGCAAGGCAAACCCCACCGGGAGCAAGACCAAAUAGGGGCUGCACGGACGAGAGAUCGUCCAGGUCUGUUUCCAGACCCGCGGCCCGGGUUGGUUGCAAGAGGCGUCUCGCAAGAGGCGUCCCAGAUGAAUGGCCAUCACCUCGCAGCAAUGCGAGGAACAGAACCCGGCUUA
//
# STOCKHOLM 1.0

bac.C.acetobutylicum         CGAGUAAGCCAGACAAUCGCUGCUGCAAUUUGCAGGAGAGGAAAGUCCGAGCUCCAUAGGGCAGGGUGCCGGGUAACUCCCGGUCAAGGCGACUUGAAGGAAAGUGCAACAGAGAUAUACCGCCAUUUUAUAAUGGUAAGGGUGGAAAGGCGAGGUAAGAGCUCACCAGCGCAUUGGCGACUUUGCGGCUAUGUAAACCCCAUCUGGAGCAAGAUCAAAUAGGGAAGCGUUUUGGAGUGGCCCGCUCUGCUUCCGGGUAGCAUCGCUUGAAUCUUAUGGUAACAUAAGGUCUAGAUAGAUGAUUGUCGAAUACAGAACUCGGCUUACAGGUUUAGUCGUCCAUUG
//
# STOCKHOLM 1.0

5s3_160         AUCCACGGCCAUAGGACUUCGAAAGCACCGCAUCCCGUCCGAUCUGCGCAGUUAACCGGAGUGCCGCCUAGUUAGUACCACGGUGGGGGACCACGCGGGAAUCCUGGGUGCUGUGGUUU
//
# STOCKHOLM 1.0

5s3_155         AAUUACGGCCACAGCAACCCCAAAACACUCUUUCCCGUUCGAUCAAGAAAGUUAAGGGGGUUAGCGAGCACUCAGUACCAUGGUCGGGGACGACAUGGGAAUCGUGACUUGCCGUAAUU
//
# STOCKHOLM 1.0

5s2_86         AUAGGUGGUUAUUGCGUCGGGGUUCCACCUCUUCCCAUUCCGAACAGAGAAGUUAAGCCCGUCUGCGCCGAUGGUACUGCAAUGCAAUGCGGGAGAGUAGGUCGCCGCCUUC
//
# STOCKHOLM 1.0

5s3_95         AGCUACGGCCAUACACACCAGAAAGCUCCGCAUCCCGUCCGAUCUGCGAAGAUAAUCUGGUGCUGGCGCGGUCAGUACUGUCGUGGGAGACCAGAUGGGAAUACCGCGUGCUGUAGUU
//
# STOCKHOLM 1.0

THE.THE         AGCCCCCGGUCCAGCGCGGCGGGCCAGGCGUGAACCGGGUCAGGUCCGGAAGGAAGCAGCCCUAAGCGCCUCGGUCCGGGCGCCGCUGGGAAGCCGGGGGCGCUU
//
# STOCKHOLM 1.0

bac.PS8         GAGGAAAGUCCGGGCAACACAGAGCAGGAUACUUCUUAACGAGAAGCAGUUCGCGAGGGCUGAGUAGUGUAACAGAAAAUAACCGCCACACUUCGGUUUGGUAAGGGUGAAAAGGUGGGGUAAGAGCCUACCGUAGCGGCCGUAAUUCCGCUAGCCGUACGCCUUAUGGGUUGUAAGAUCAUGUACACCGACGCAUGUAGAGUGACUCGCUCGAUGUCGGGGGGUAGAUCGCUAGAGUUGCGUAGUGAUACGUAAUCGAGAUAAAUGGCAGACGUUGUGCUUGCACAAUACAGAAUCCGGCUUA
//
# STOCKHOLM 1.0

5s3_230         GUCGACGCUCAUACUAGGUUGGGUCCACCCGAUCUCGUUCGAUCUCGGCAGUUAAACAACCUUAGGCCUCGUUAGUACUUGAAUGCGUGAGCGUCUGGGAAUACGAGGUGGUGUCGACUU
//
# STOCKHOLM 1.0

5s3_284         GUCUACGGCCAUACCACCCUGAACGCGCCCGAUCUCGUCUGAUCUCGGAAGCUAAGCAGGGUCGGGCCUGGUUAGUACUUGGAUGGGAGACCGCCUGGGAAUACCGGGUGCUGUAGGCUUU
//
# STOCKHOLM 1.0

5s2_131         UUAGGGUGCUCUUGUCUUUAUGGAUCCACUUAAAACAUUUCGAACUUGCAAGUUAAACAUAAAGGGUAAAUGGAUACUUGGAAGGUUGCUUUCUGGGAAAAGCUUUUAGUGCCCUUAU
//
# STOCKHOLM 1.0

5s3_263         AUCAACGGCCAUACCACGUUGAAAACACCGCUUCUCGUCCGAUCAGCGAAGUUAAGCAACGUAGGGUCUGGUUAGUACUUGGAUGGGAGACCGCCUGGGAACACCAGAUGCUGUUGACUU
//
# STOCKHOLM 1.0

HAE.INF         GGAAACCUUCUCGGUCUCUCGCAACGGUGUCUGGUUUACUCGGUCAGGUCCGGAAGGAAGCAGCCAAAGUCGGAAUUACUGUGUGCCGAGAAGAAGCUGGGAAGGUUUCCGCC
//
# STOCKHOLM 1.0

MUS.MU-B         GAGCCGGGUGUGGUGGCGCACACCUUUAAUCCCAGCACUCGGGAGGCAGAGGCAGGCGGAUUUCUGAGUUCGAGGCCAGCCUGGUCUACAAAGUGAGCUCCAGGACAGCCAGGGCUACACAGAGAAACCCUGUCUC
//
# STOCKHOLM 1.0

HAL.VOL         GGACUAGGUCGGGCAGUUAGGCCCUGCUCUUCACCCGCGAAAUAGGUCUUUAGCGGGGACCGAACACGGGCGCGUCCGGUCAGACCGGCGCGGGCCCCGGAAGCCAACGUAGAAACCUCGUCCUUCGGGGACAGCGGUUCCGCGUACCCCUUCCGCAGGGAAGGGUUCGCGCGGUUUAUCGGUGGUACCCCGCCAGGCGCGGAAGCGAGCAGCGGACCAUCGGACGUGCGUCGCUCGAGGGAUCGCGGGGUGGAGGAGGCAACCGGGAUUCCCCACGUCGGAACGCCGGGCAACCUCGCUGUCCAC
//
# STOCKHOLM 1.0

LYC.ES-A         GGCGAGCUUAGUAACGUGGGCUUGUAAUCCAAGUGGAGACAUCAAAGUGGUUGAAUAUUGGGCUUUACCAGAAGGUUGGGCUUGGUGGGCUUAGUUCUGGCCUGCCCUGUCCAAGCACAGAGUUGGAUCUCGAGGCCCAAAUGAAAAUAUGGGCUUCUUGAUUCCUAAAGUGGGGCGGACCGCAUGAGGCUGGCUUCACAGAGCAGUGAACGCUCCCGCUCUGUGCAGUGGAAGGAUAAUGGGUCGGUGUCUUAUCAAGUUCAGUAACGCCUAAUGGGUUGCUCCAAUAAACAACCACCUUU
//
# STOCKHOLM 1.0

5s3_223         GCUUACGACCAUAUCACGUUGAAUGCACGCCAUCCCGUCCGAUCUGGCAAGUUAAGCAACGUUGAGUCCAGUUAGUACUUGGAUCGGAGACGGCCUGGGAAUCCUGGAUGUUGUAAGCU
//
# STOCKHOLM 1.0

5s3_165         AUCCACGGCCACAGGACUCAGAAAACACCGCAUCCCGUCCGAUCUGCGAAGUCAAGCUGAGUACCGCCUAGUUAGUACCAACGAGGGGGACCACGUGGGAAUCCUAGGUGCCGUGGUU
//
# STOCKHOLM 1.0

Guil.thet.cl         GGGGCUGAUUUGGAUUCGACAUAUAAAUUUGCGUGUUUCAUUAUGAAGCAAGUCAAGUUUAAUGAUCUUGUAAAAAACAUUAAAGUACAAAUAAAUGCAAGCAAUAUAGUUUCAUUUAGUUCAAAACGUUUAGUCUCUUUUGCAUAAGCAAAAUGUGUUAAUAACUUUCUUAGUAGAAAUUGGAGAAGUUUACUAAGAUUUAUAUUUACUCCAUAAUUAUUUUAAAGAUGGUAAAAAGGUGAUUCAUCAUUUGUAUGUUUCUAAACUUUGUGAAAGAAUAGUGGGCUCCAUUUAUAAUGAACGUGGGUUCAAAUCCCACCAGCUCCACCA
//
# STOCKHOLM 1.0

Carb.hydr         GGGGGCGUAAAGGGUUCGACGGGGGAGCGAAGGGCCGAAAGUAGCGAGGCGAGGACCCCAUCUUACCUCGUUAAAAAUGGUGGGAAAAGAUAACUGCCAACGAAAACUACGCUUUAGCUGCUUAAUAACGCAGCUACGUCCUGACGGAAGCUUGCCCGGGGCUUCUGUCGGGGCGUGACCGGACCGGGCUGGCUUAUGAAGGGUGUCCCGGCUCUUCAUAAGCGAGAUUUUACGGGAUAGCCCGAUUGUGGCCUGCCGGUAGGCACCAAUCGGGUGAAAGCAAAAAUACCGGCUGCCCUCGGAGAAGCUUUCGGUUCUUGUCCUCCGGACGGUGGGUUCGAUUCCCCCCGCCUCCACCA
//
# STOCKHOLM 1.0

ARA.TH-G         GUCGAGCUAUGUAACGAGAGCUUGUAACCCAAGUGGGGACUAUAAGAUGGUGGAACACUGGAUCGGCCCACGGGUCGGAUUUGUUGUUGGCAUAGGUCUGGACUGCCCAAUCCAAGCUGUGAGUGAACCGUAUGAACCAAGCGAAGGUUUGAUCCGUACGGUUGCUAAAGGUUGAGGGUAUUGCGUUAGGCUGGCUUCACAGAGCAGCGACUACCUCCCGCUCUCAGCAGUGGACGGACAACGGUUCGACGCCACACAAAUCCACUAUGGUCCGCUGGCUCGUAACCCGCUUGAACCACCAUUUU
//
# STOCKHOLM 1.0

bac.EM14b-9         GAGGAAAGUCCGGGCUCAGAGGGUGCGCGUAUCCCGUUAAGGCUGAUGAAGCCGGAGCGGGGGCGUGAGAGCGCCGGAAAGUGCCACAGAAAACAUACCGCCUUAUGUGUCUUCACACAUAAGGUAAGGGUGAAAAGGUGCGGUAAGAGCGCACCCAGGAAAGGAGAAGGUUUAAGGGAAAAAACGCCCUUGCCGAAUCCUUUCCUGCGGUAAACCCAUACGCGAGCAAGGCCAAGCAGAGGGGAAUUGCGGGAGUUUUCCAAAUCUGACUCCCGCAUGCGGGUUGCACCCUUCCCGCUAACACCCUCGGGUAGGCCGCUUAGAGUAAUGACCCCUUAACACAGAACCCGGCUUA
//
# STOCKHOLM 1.0

Clos.botu         GGGGGCGCAAUGGUUUCGACGGGGGCAAAUUGCUCCUGGGAAGCGAGUCGAAGGGAUCCUGUACCUGCGUUAAAAAACUGGGAACUUAAAUAUAAUUGCAAACGAUAAUUUUGCAUUAGCUGCCUAAUAGUUGCAGCUCGUCAGCCUAAGAGUCCCACGACUUAGGGUCUGGCGUCGACAGUGGGGAACCGAGUCUUACAAAGCUUUGAGUAAGGAACGGAAUUAAUGAAGCUACUGAAUCUAGGAGCCUGUUUAUCGGCGCUUAGAGGAGGGAAUGUAAAAGGAUAAACUGCACUCGGAGAUGCCCAGGGGUUGCUGCUUUCGGACAGGGGUUCGAUUCCCCUCGCCUCCACCA
//
# STOCKHOLM 1.0

5s3_239         GUCUACGGCCAUAUCACGUUGAAAACACCGGUUCUCGUCCGAUCACCGAAGUUAAGCAACGUCGAGCCCGGUUAGUACUUGGAUGGGUGACCGCCUGGGAAUACCGGGUGCUGUAGACUU
//
# STOCKHOLM 1.0

MET.KAN         GGGCUAGGCCGGCGGGCUGGCGGUCCGCUGUAACCCGAAAUCCGCCUCAUGCGGGGGCCGAAGCCGAGGGGGCGGCCCGGUCCCCCGGAGUACCGGCCCCCCGGACCCGACCGAUGACCCUCCGGCCCCCCGGGGGCCCGGGGUGGCGGGGCCGCCGCCGGAGGGCGGCGCGCCACCGCCUUUGCCGGGGCACCGGGUCAGGCCCGAGAGGGAGCAGCCCACCCCGGACCCGCGGCCGCUCGGGGGUCGCCGGAGGCAGGUCGGCCGGGGGAGUACCGGGCUCCGGGGGCCGGGUCCACCCCUCGGCGCGCCC
//
# STOCKHOLM 1.0

eukarya.S.servazzii         GAACACAGAGGAUCGAUAAUGACCAGGAACUGUAACAGGUUCUGUUUCCUCGUGAGAGGGGCUUGGGGAACCGAGUCUGGCGUUGCUAUAAGAAAUCUACAGCGUUGUUCGUUACUUGUAACGUGGCAACCCUGAUGGGAAUGGUAACGGAUGAUCCAUUUGACGUACUGCUACCACUUGUGAUAGCGGUAAGGUCUGUUGAGUGCAAUCGUAGAGCAAAUGUUCGCAUUUGAA
//
# STOCKHOLM 1.0

5s2_30         GUUUCGGUGGUCAUAGCGUUAGGGAAACGCCCGGUUACAUUUCGAACCCGGAAGCUAAGCCUUUCAGCGCCGAUGGUACUGCAGGGGGGACCCUGUGGGAGAGUAGGACGCCGCCGAACA
//
# STOCKHOLM 1.0

5s3_169         AUCUGCGGCCAUAGAACCGUGAAAAUACCGCAUCCCGUCCGAUCUGCGAAGUCAAGCACGGUAUCGCCUAGUCAGUACUGCGGUGGGGGACCACGCGGGAAUCCUGGGUGCUGCAGUU
//
# STOCKHOLM 1.0

bac.N.europaea         GAAGCCGGUCAGACAGUCGCUGCCUGGUGACAGGGAGAGGAAAGUCCGGGCUCCACAGAGCAGGAUGCCGGUUAACGGCCGGCCGCCGUGAGGUGAGGAACAGGGCCACAGAGACGAGCGUAUUAAGUUACGGUGAAACGCGGUAACCUCCAUCCGGAGCAAGAUCAAAUAGGCAGAUGAUGACGCUGCUCGCUGAGUCUGCGGGUAGAUCGCUCGAGCACACGGGUAACUGUAUGCCUAGAGGAAUGACUGUCCACGACAGAACCCGGCUUAUCGGCCGGCUUC
//
# STOCKHOLM 1.0

yox5a         TCTCATGATTAATAAATCCCTTTAGCAAGGATAAAAATAAAAATAAAAATAAAAAGTTGATCAGAAATTATCAAAAAATAAATAATAATNNNTTTATTATTTACTTTTTTGATATATATAGAGGCAAACTCGAGGAAAACCATATAATTAGAATAAGTAATAATTATATGACAACCGTCGAACTAAATCATATTCAAGAAATTAATATGTAAAAGCGTAGAGATTAGACGCCTCTGGTTATCTAAGTAATATATATATATATATTATATGATAACATAAGGTATAATCCAATGAGATCAGTAATGATTTTAXXXUUGAAACUGAAAUGUUUUAAAGUUAAAUAAAAG
//
# STOCKHOLM 1.0

5s3_105         AAAUUACGGCCAUACACAGGAGAAAGCUCCGCAUCCCGUUCGAUCUGCGCAGAUAACCUCCUGAUGGCAGGGUCAGUACUAUGGUGGGGGACCACAUGGGAAUACCCUGUGCUGUAAUUU
//
# STOCKHOLM 1.0

bac.H.influenza         CGAGUUGGUUAGACAAUCGCUGGUUUAUUGAAGCCCUUAACCGUAUUUAUACGACCUAGUGGGACAAGUAAACGAGAGGAAAGUCCGAGCUACACAGGGCAGAGUGCCGGAUAACGUCCGGGCGGCGUGAGCCGACGACCAGUGCAACAGAGAGCAGACCGCCGUGUAAACGGUAAGGGUGAAAGGGUGCGGUAAGAGCGCACCGUGCCGUUGGUAACAACGUGCAGCAGGGUAAACUCCACUCGUAGCAAGACCAAAUAGGAACUCAAUGGGUGGCCCGUCCAGAGUUCGGGUAGGUUGCUUGAGCGGCAGAGUAAUUUGUCGCCUAGAGGAAUGAUUGUCCACGACAGAACUCGGCUUAUCGACCAACUCAAAAC
//
# STOCKHOLM 1.0

bac.P.maris         GAGGAAAGUCCGGGCUCCACAGGGCACGGUGGUGGGUAACGCCCACCGUCCGCGAGGACAGGGAAAGUGCAACAGAAAGUAAACCGCCGGGCCAGUUCGCUGGCCAGGUAAGGGUGAAACGGUGCGGUAAGAGCGCACCAGCAGACCGGGUGACCGGUCUGGCUAGGUAAACCCCACCGGGUGCAAGACCAAGCAGGGAGCAGUUCUGGUUCGCCAGAACACGGAUCGGCCCGAUCCGUUACGACUUCCGGGUCGGUCGCGCGAGGCUGCAGGCAACUGCGGUCCCAGAUAAAUGGCCACUCUCGACAGAACCCGGCUUA
//
# STOCKHOLM 1.0

MET.VOL         UGGCUAGGCUGGGAGGUUAGGCGUCUCCUGUAACUUGAAAUCGCCUUUGCGAGAGCCGAAAACUUGGGGGCGGCAUAAGUUCCCAAAUUUCAUUCUUAAUUAGUAUGUCGACGUUUCGUCCUUUGGGGUAAGAUGGUAAGAGACUCUCUUUCUUAAGAAAGAGUCAAACUCUUUUCGUAUUUCGAAACCCGCCAGGCCCGGAAGGGAGCAACGGUAGAAUUUACUUCGACGCUCAAGGGGUAGCGGGGCUGAGUACUAAUUAAGGCAAAAUGAGAUUUGGUGCUUUUGUCCACCCCAAGGAAGCCA
//
# STOCKHOLM 1.0

5s2_5         AUUACGGCGGUGAUAGCGUGGGGGAAACGCCCGGUCCCAUUCCGAACCCGGAAGCUAAGACCCACAGCGCCGAUGGUACUGAACCCGGGAGGGUGUGGGAGAGUAGGUCACCGCCGGACAC
//
# STOCKHOLM 1.0

bac.PS1         GAGGAAAGUCCGGGCUCCACGAAACAACGGUGCCGGAUAAUGCCCGGCGGGGGUGACCCCAGGGAAAGUGCCACACAGAGAGCAGACCGCCCCGGCGCAAGCCAAGGGUAAGGGUGAAAGGGUGCGGCAAGAGCGCACCGCGCGGCUGGUAACAGGCGCGGCACGGCAAACCCCACCGGGAGCAAGACCGAAUAGGGGCGGCGUGAGGUUUCGGCCUCAGGGCACGUUUCGGCCCGUCGCCCGGGUUGGUUGCUUGAGCCGUUCCGCAAGGAUCGGCCUAGAGGAAUGGUCGCCUAUCCCCGCUUGGGGUGGACAGAAUCCGGCUUA
//
# STOCKHOLM 1.0

Stre.coel         GGGGAUGAUCGGUUUCGACAGCGGCUGUCGAAGCAGGGGAAGCGUGUCGAGGAAGCGGCCAUGAUCUCGUAAACCACAGGCCGAAAAAAUAAUCGCCAACACCAAGCGCGAUUCCUCCCAGCAGGCCUUCGCCCUCGCUGCCUGAUCUCAGGUAGCGAAGCGAGCCUCCUACUAAGGGAGUGUCAGCCCGGGGCUGUUCCCGACCCGGAUCCUGGCAUCAGCUAGGGGACUAAACCUUGAUCCCGGUCACGGGGUGAAGAGGGAAACCAAACAGUGACUGGGCCCGUCGGAGACUUGUCCGCGUGAUCUCCGGGGCCGAGAAAAUCGAAGCGGACUGCACACGGAGAAGCCCUGAUUCCGCACCGUUGGACGCGGGUUCGAUUCCCGCCAUCUCCACCA
//
# STOCKHOLM 1.0

MYC.GEN         AGAACCAUCACAUCAUUAGAGUCGAAUCAUGUCAGGCCAGAAAUGGAGCAGCAUUAAGACUUGUCAGUGAGUGUGAUGGUUUU
//
# STOCKHOLM 1.0

bac.H.pylori-26695         CGCAUUAGAAGAUGGUCGCUAUUUUAGAAUAGAGGAAAGUCCGGGCUACAUUAGACAAAAUUCCAUCUAACGGAUGGCUAGCGCAAGCUAAGGGAAAGUGCCACAGAAAGCAAACCGCCUUUUAAGGUAAGGGUGAAAGGGUGGGGUAAGAGCCCACCAGAGCUAAAGCAAUUUAGCUUGUUUGGGCAAACCCAAUUUGUAGCAAGAAGCGCAUGGUAAGUCUAAAUUGAUACACGCUUCGCUUGAGGAAUAUUGCAAAAUAUUUCCCAGAUAAAUGGCCAUCCAUUGACAGAACCCGGCUUAUUCUAAUGCUCAA
//
# STOCKHOLM 1.0

Sac.c.Mit.LSU         GGGAUAAUUUACCCCCUUGUCCCAUUAUAUUGAAAAAUAUAAUUAUUCAAUUAAUUAUUUAAUUGAAGUAAAUUGGGUGAAUUGCUUAGAUAUCCAUAUAGAUAAAAAUAAUGGACAAUAAGCAGCGAAGCUUAUAACAACUUUCAUAUAUGUAUAUAUACGGUUAUAAGAACGUUCAACGACUAGAUGAUGAGUGGAGUUAACAAUAAUUCAUCCACGAGCGCCCAAUGUCGAAUAAAXXXXUUUAUUUGAUAAUGAUAUAGUCUGAACAAUAUAGUAAUAUAUUGAAGUAAUUAUUUAAAUGUAAUUACGAUAACAAAAAAUUUG
//
# STOCKHOLM 1.0

5s2_76         CUUGGCGGUCAUAGCGAAGAGGUCACACCCGUUCCCAUCCCGAACACGGUCGUUAAGCUCUUCUGUGCCGAAGGUAAUUGGGGGCUGUCCCCCUGUGAGAGUAGGUCACUGCCAGGC
//
# STOCKHOLM 1.0

5s3_157         AGGUGCGACCAUACCGUGUUGAAAAUUCUGCAUCCCGUCCGAUCUGCAAAGACAAGCAACACAGGGCCCAGUCAGUAGUGCGGUGGGUGACCACGUGCGAAUACUGUGGUGUUGCACUUU
//
# STOCKHOLM 1.0

5s3_293         GCCUACGGCCAUACUAGUCUGAAAACGCCCGAUCUCGUCUGAUCUCGGAAGCUAAGCAGAUUCAGGCCUGGUUAGUACUUGGAUGGGAGACCGCCUGGGAAUACCAGGUGCAGUAGGCUUU
//
# STOCKHOLM 1.0

Syne.spec.-2         GGGGCUGUAAUGGUUUCGACGUGUUGGUGAAUCCUUCACCGUGAUUCAGGCCGAGAGGGAGUCCACUCUCGUAAAUCCAGGCUCAACCAAAAGUAACUGCGAACAACAUCGUUCCUUUCGCUCGUAAGGCUGCUCCUGUAGCUGCUUAAACGCCACAAACUUUCUGGCUCGAGCGUCUAGUCGUAGACUCCGUUAAUACGCCUAGACUUAAACCCCCAACGGAUGCUCGAGUGGCGGCCUCAGGUCCGUCCUCUCGCUAAGCAAAAACCUGAGCAUCCCGCCAACGGGGAUAAUCGUUGGCUCCCGCACAGUGGGUCAACCGUGCUAAGCCUGUGAACGAGCGGAAAGUUACUAGUCAAUGCGGACAGCGGUUCGAUUCCGCUCAGCUCCACCA
//
# STOCKHOLM 1.0

5s2_147         UAGCCUGGCGUCCAUGGAGGAGGGGGCACACCUGAUCCCAUUCCGAACUCGGAAGUUAAGCCCUCCAUCGCCGAUGAUACUGCGGGGUAGCUCGUGGGAAAGUAGGCCGACGCCAGGACU
//
# STOCKHOLM 1.0

5s3_250         GGCAACGACCAUACCACGUUGAAUACACCAGUUCUCGUCCGAUCACUGAAGUUAAGCAACGUCGGGCGUAGUUAGUACUUGGAUGGGUGACCGCUUGGGAACACUACGUGCCGUUGGCAU
//
# STOCKHOLM 1.0

Bact.fors         GGGGCUGACCGGUUUUGACAGCGGGCAGAAGUGGUUUGUAAGCAUGCAGUGCGUCGUUGGCCGGCACUUUAAUCUCGGUUGAUCCAAUUUUAACUGGCGAAAAUAACUACGCUCUCGCUGCUUAAUCGAAGCACAGUAGAUUGAAGCUUAAUCCUUACACAAGGUGUUUGGACGAGACAUCACCCGGAAGCCGUGGCUUCGAGGCAAUCCGAACCGGUGGUGCAGAAAUGUCGGAGAUAGCUUGACGGAUGUCCCGUACGGCAAGUGAAAAUUCAGGGAAUAAGGUUGCGGUGGGUGGCUUCGGUCUUGCCGCAGCACGAAAAUGAAGGCGAAGAUAAGCAUGUAGAAAGCAAAUUAGUUCCUCGUUUGGACGAGAGUUCGAAUCUCUCCAGCUCCACCA
//
# STOCKHOLM 1.0

5s3_71         AUGAACGGUCAUAUCACGUAAACUGCACCCGGUCUCGUCCGAUCCCGGAAGUUAAGCUGCGUCGAGUCCAGCCAGUAGUACGGUGCGUGAGCACGUGCGAAGCCUGGGUACUGUUCGU
//
# STOCKHOLM 1.0

M.sedula         UAGGGGAGCCUAACAGGGGGCCACGGGAAACUGGGGAAACUCCAGCCUCUCGCCCAGGGGGAGUCCCGCGAGGGACGGGGUUAGGUGCUCCGACAACUGCACAGAAACGAGACCUGCGGUGGGCCAGAUGAAAAUGAUCAUUUACCCCAUCUGGCGACGGAUGGGAGGGUGUGAGAGACCUAUCGUGGGUUGAAACGGCAGAUCUCCCCUUGAGCAAGUAGGGGAGGAUAGGGCAAAAUGACUCCCCUGAUACGCAGAGCCUAAUCCCCCAAGUACAGAAGCUGGGUUAUUGUUAGGCUCCCCU
//
# STOCKHOLM 1.0

5s2_8         UUUUGCGGUGGUGAUAGUGGUGGGGAAACGCCCGGUUAACCGUUCCGAUCCCGGUAGCUAAGCCCAUUCGCGCUGAUGGUACUGCAACUUGGUGGUUGUGGGAGAGUAAGUGACUGCCGCAAU
//
# STOCKHOLM 1.0

5s2_27         GUUACGGCGGUCAUAGCGAAGGGGAAACGCCCGGUCCCAUUCCGAACCCGGAAGCUAAGCCCUUCAGCGCCGAUGGUACUGCACUCGACAGGGUGUGGGAGAGUAGGACACCGCCGGACAC
//
# STOCKHOLM 1.0

M.fervidus         GAGGAAAGUCCAGCCAUCACCCUAAACCCCGGUGCCGCAAGGCAUCGGCCGAGAGGCCGGACCCUGGCGCAGAAACGACACGUCUCCCGAUGGAUGAUAAUGAGGCCCCAAUUAAAGGGGUUGAUUGACAUCGGGAGGAUCGGUGAAACGGCCAAUCCGGGGGAUGCAAGGGUGAAAAUCUGCCAAUGAUAUGAGGCAGAGAUUGCCCGCUUAGAUGAAUGCUGCCUAAACAGAAGGUGGCUUA
//
# STOCKHOLM 1.0

Xant.axon         GGGGGUGCACUGGUUUCGACGGGGGUCGCGAAGUCGCUUGGCGCAUGCCGAGGGGGCAGCUUUCCUCGUUAAUCCAGCAGCAAACUUUUAGUUGCCAACGAUGACAACUACGGUUCGGACUUCGCUAUCGCCGCUUAAUUGGCUUUAGUUGUAGUUCUACAGCCGCCUAAGGCGAACCCCCGAACCUACUUGUGCCCGUGCUCGUAGGUGUAGGGUCAUUAUCACGGAACCAUCGGUAGUGGCUGCCUGUCAGCUACCGGUCAGAUAAAGCAGGCUGGUUUCCAGGUGCGCUUUGCCAACCGUGCUGCCUGGGAACGAGAUCUAACGGAGGGCUAAGCAUGUAGUGCUGGGGAUGGAGUGCUUCCGGACGGCGGUUCGAUUCCGCCCACCUCCACCA
//
# STOCKHOLM 1.0

5s2_44         UCUGGUGAUGAUGGCGAAGAGGUCACACCCGUUCCCAUGCCGAACACGGAAGUUAAGCUCUUCAGCGCCGAUGGUAGUCGGGGGCUUCCCCCUGUGAGAGUAGGACAUCGCCAGGC
//
# STOCKHOLM 1.0

AF221940.103-499         CCAGCGGUAAUAGGAGAGUUCUAUCCUUCUAACCCUAAUGCACAGACCCCUCGCUGCUCUUCAUGCUCGUUGUUUUUCUCGCUGACUUUCAGCGGGCGAAAGAGCAAUGGAAGCUCAGGACUAAAAAACGUCAGCCGUAGGCUUUCCUAUAGCCGCAGGCCUGCCUGUCAGUGUGCGCGGCCUCUGCUCGCAAUGUCCGCAGCGCCUUCCUAUGAGGCCGCAGUCUGCCAAUACCCCGGGCAGCCGCGAAGAGCUCGUCUCUGUCAGCCUUUGGCGCUGCGGCGGAGUGGGGGAGGCCGCUGAUGGCAGCUGAGAAUAAAGCGAGCCCAGCUGCCCCGCUCUGUUCCACUGCCCCUGAGCUGUGGGGUUGGUGAAUUGCAGCAUGGCUCCGACAACU
//
# STOCKHOLM 1.0

5s2_45         CCUAGUGACAAUAGCGGAGAGGAAACACCCGUUCCCAUCCCGAACACGGAAGUUAAGCUCUCCAGCGCCGAUGGUAGUUGGGGCCAGCGCCCCUGCAAGAGUAGGUCGUUGCUAGGC
//
# STOCKHOLM 1.0

5s3_177         AUCCACGGCCAUAGGACUCUGAAAGCACCGCAUCCCGUCCGAUCUGCGCAGUUAACCAGAGUGCCGCCUAGUUAGUACCACGGAGGGGGACCACGCGGGAAUCUUGGGUGCUGUGGUU
//
# STOCKHOLM 1.0

5s3_168         AUCCACGGCCAUAGGACUCUGAAAGCACUGCAUCCCGUCCGAUCUGCAAAGUUAACCAGAGUACCGCUCAGUUAGUACCAUGGUGGGGGACCAUGCGGGAAUCCUGGGUGCUGUGGUU
//
# STOCKHOLM 1.0

bac.P.gingivalis         CAGCAGAUCGGUCUGUCGCUCACUCUUUCGAGAGUGGGAGGAACGUCCGGGCAACGCAGAGCACCAUCCUUCCUAACAGGAAGUUACUCGUGAGGGUAAAGGAGCGUAGAAGAGAAUGACCGCCAUUUUCCAUGAGUUGUCUGUGCUUCGGUACGGACUACGUGGAGGGUAAGGGUGAGAAGGUGGGGUAAGAGCCUACCGGAUGCAGCGGUGACGCUGCAUGCCGUACGUCUGAUGGGUUGUAAGAUCAUGUAUACCGGCGCAUGUAGGGUGGCUCGCCCGAUGCCGGGGGGUAGAUCGCUGGAGCCAUGCGGUGACGCACGGCCAAGAUAAAUGACAGACGCUCUGGCUACGUGUGGCCGUGAGUACAGAACCCGGCUUACAGAUCUGCUGCUUUU
//
# STOCKHOLM 1.0

CHL.PNE         GUAAGUUGGGGGCCUUUUAAGAGAAGGAACCUGCGAAUCGGGUCAGGACUGGAAGGUAGCAGCCCUAAGGAGAGUUUUCUUUUGCUAAAAGAAUGUUCUCCAACUUACUC
//
# STOCKHOLM 1.0

bac.M.pneumoniae         CGCUGUCGGUCAGUUGCUGCUCAAUGAGUAGAGGAAAGUCCAUGCUUGCACUUGCUGGAACGCAAGUAGUGUUUGUGUAAAUUGAACAAAUAGAUUUAGGACGCUAAUAGACGUCACGACUGGACUAGUCUAAGGUCUUUGACUAUGAUGAUGUCCGUAAAGUACCACAGAGACGAGCUUAGUGAAAACUAAGUAUGAAACGCGGUAAACUCCACAAGCAAGAAACCUAAAUUUUGGUAAGGGAAUGUUACUUUAAGAAAAAUAAUUAAAGUAAUGACAGGAUUACUGUACAUAAAUAACUGACUUUAAAACAGAACAUGGCUUAUUGGCAGCGUUCUAUUGAAAAAGGAUCUGUUUGGAUCCUUUUUU
//
# STOCKHOLM 1.0

eukarya.G.gorilla         AUAGGGCGGAGGGAAGCUCAUCAGUGGGGCCACGAGCUGAGUGCGUCCUGUCACUCCACUCCCAUGUCCCUUGGGAAGGUCUGAGACUAGGGCCAGAAGCGGCCCUAACAGGGCUCUCCCUGAGCUUCGGGGAGGUGAGUUCCCAGAGAACGGGGCUCCGCGCGAGGUCAGACUGGGCAGGAGAUGCCGUGGACCCCGCCCUUCGGGGAGGGGCCCGGCGGAUGCCUCCUUUGCCGGAGCUUGGAACAGACUCACGGCCAGCGAAGUGAGUUCAAUGGCUGAGGUGAGGUACCCCGUAGGGGACCUCAUAACCCAAUUCA
//
# STOCKHOLM 1.0

bac.M.luteus         GAGGAAAGUCCGGGCACCGCAGAGCAGGAUGGUGGACAACAUCCACCCGGGGCGACCCGCGGGCCAGUGCCACAGAGAGAAGACCGCCUCCGCGCCGCUGCGCGGCGGUAAGGGUGAAAGGGUGGUGUAAGAGACCACCAGCGGCCCCGGUGACGGGGCCGGCUCGGUAAACCCCAUCCGGUGCAAGGCCGAACAGGACGCGUCACGAGGGCGGCUCGCCCCAGCGUCCGGGUUGGCCGCUCGAGCCCGCCAGCGAUGGCGGGCCCAGAUGGAUGGCCGUCACCUCGCGCGGGGCAACGCGCGCGAGGCACAGAAUCCGGCUUAC
//
# STOCKHOLM 1.0

TRY.BR-A         AGCCGGAGCGCAUUGCUCUGUAACCUUCGGGGGCUGAUCCCGCUUAGCGGGGACGUCUUGGACAAGCGGGGGUUCUGUUGCGUUGACUUGGUGUUCUGCUUGGUUGCGUGUCGGUGUUGAGGUCGCCACUGUAGAGAGGCGUUCUCGCGCCGUUAAAGUGGGGGGAACGGGUCAGGCCGGUGACGGAGCAGCCCACCUUGCGCACGUUCCCGUUCGAGAAGCACACCGAGGAGCAUCUCAGGACUUUGCGCCCCAAGUGUCGUCGCGAGGCGG
//
# STOCKHOLM 1.0

Wil.m.Mit.CYTB_1         AGAGCAUAGACUAGCUACAGCAUAAUGUGCUCUUAAAAUUUCACUAUAUGCUGGAAACUCCUAAAGCUUUAACUACUCAUAUAAUAUAAAUUAUAUUAUAAAGUGAAAAUGUUAAUAGAUAAAUAUUGCAAUGGACAAUCAGCAGGAAACCAAAUAUAUUUUAAAUCUUUCUAGCUAAAAAGAAAUAUCCCCUUUGGGAUCCUCAGAGACUAUACGUGAAAUAGUAUUUUAACUAGCUAAUAAAUACUAAUGAGAUAGUCCAAGGUAUAUAGAAAUAUAUAUCAUUUAUAAAAUUUAUUAUAAUUUAUAAUUUAAUCUAUAAAAAUUAUAAUACUUUUUUAUAUUCAUUUG
//
# STOCKHOLM 1.0

bac.P.staleyi         GAGGAAAGUCCGGGCUCCACAGGACAGGGUGGUCGAUAACGUCGACCGGUCGUGAGAUCAGGGACAGUGCCACAGAAAACAGACCGCCGCUGCGGGCAUGAGCCCCCGUCAAGGUUUGAUUGUCUGCAUGCGGUAAGGGUGAAACGGUGCGGUAAGAGCGCACCAGCAGUCGAGGCGACUCGGCUGGCUAGGUAAACCCCGCCCGGAGCAAGACCAAGCAGAGAGCAUGUUGUCGGUGUCACAGCCGACAGCCGGAAUCGGUUCGGUUUCGUAUGACUCUCGGGUAGGUUGCCGGAGCUAGCGAGCAAUUGCUAGCCUAGAGAAAUGGUCGUCAGACGUUUUCGAUCCGUCGAAGAGCCCAACAGAACCCGGCUUA
//
# STOCKHOLM 1.0

bac.ESH26-4         GAGGAAAGUCCGGGCUGCACAGAGCGGGAUGACGGCUAACGGCCGUACGCUGAAAGCUGGCAACAGUAUAAGGCGAGGAAUAGGGCCACAGAGACGAGCGUAUUAAGUUACGGUGAAACGCGGUAACCUCCAUCAGCAGCAAUAUCAAAUAGGCUGGCAUUUGUCGCAAGACAUAAGGCGUGGCUCGCGCCUGCCAGCGGGUAGAUAGCUUGAGCGUGUGAGUAAUUGCACGCCUAGAGGAAUGACUGUCAGCUACGCAAGUAGUUACAGAACCCGGCUUA
//
# STOCKHOLM 1.0

5s3_233         GUACGAUCAUACUUGGCCGUAAGCACCCGUUCUCAGCCGACCACGGAAGUUAAGCGGUUAUAGGCUGUGUUAGUACUUGGCUGGGUGACCGCCUGGGAACUCACAGUGUCGUACUUU
//
# STOCKHOLM 1.0

CHL.MUR         GUAAGUCGGGGACCUCUUAAGAUGAGAGACUUCUGAACCGGGUCAGGAUCGGAAGAUAGCAGCCCUAAGGAAAGGCCUUUUGUGCUAAGAGUCUUCUCUGACUUAC
//
# STOCKHOLM 1.0

5s2_74         UCCAGUGAUGAUGGCAAAGAGGCCACACCCGUUCCCAUCCCGAACACGGCAGUUAAGCUCUUUUGCGCCGAUGGUAGUUGGGGGUUUCCCCCUGUGAGAGUAGGACGUCGCUGGGC
//
# STOCKHOLM 1.0

bac.CPB149         GAGGAAAGUCCGGGCUUCAUGAAAACACGGCGCCGGAUAACAUCCGGGGGGCGCAAGCCUACGGAAAGUGCAACAGAAAACAAACCGCCUUGCUUGGCCUCUGGCGAAGCAGGGUAAGGGUGAAACGGUGCGGUAAGAGCGCACCAGCGUCCUGGUAACAGGGCGGCUUGGCAAACCCCGCCGGAAGCAAGGCCAAAUAGGGAAGGCAGGAUACUUCGGUAUCAGGGUCCGUUUUCAGACAAGCCGAAUUC
//
# STOCKHOLM 1.0

bac.C.crescentus         CGGACCAGAUGAUCGGGCGGUCGCGUCGUCUUCGGACGCCGAGGAAAGUCCGGGCUCCACGGUGACAAGGCGGUGGGUAACGCCCACCGGGAGCGAUCCCAGGGAUAGCGCCACAGAAAGCAAACCUCCUCCCUACGGGGCGGGAAGGGUGAAAGGGUGGGGUAAGAGCCCACCGCGGACCUGGUGACAGGGACGGCAUGGCAAGCCCCGCCUGGAGCAAGACCGAAUAGGGAUCCCGCGUCGGCCUCGCGCCGACUAGGCCGUCACUGGCUGAGAGGAUCCGGGUAGGUCGCGAGAGCCGUCCAGCAAUGGCCGGCCUAGAGGAAUGAUCGUCGCCGUCUCCCUGUCUUCGGAUGGGCGGGGCGGAACAGAACCCGGCUUACAGAUCAUCUGGUCCG
//
# STOCKHOLM 1.0

eukarya.E.asper         GCGGAAGGAAGCUCACUGUAGAGGCUACAUGCAGAGUGCAUAUGUCACUCAAGUACCUUGGGGAAGGUCUGAGACAGGAGCCGGUAAUUGCCCCAGCAGGGCAUCCCCUGAAAAGGGGAGCGAGCUCCCAGAGACCCGGGGCCCAAAGGGGGUGGCAUGAGACGCGUGACCGUGUAUCUGGUACUCGCUGAUGCUUACUCCUUCCGGGCAUUGGAAGUGGCUCGCGGCUGGCACUCCCCUGAGUGCAAUGGCUGAGGUGAGGUAAUGGCGCCUCAUAACCCAAUUCAGACCACUCUCCGGAAUUCCG
//
# STOCKHOLM 1.0

5s2_59         UGUGGUGGCGAUAGCGAGAAGGAUACACCUGUAACCAUGCCGAACACAGAAGUUAAGCUUCUUAGCGCCGAUUGUAGUGAGGGGGUUGCCCCUUGUGAGAGUAGGACGUCGCCACGC
//
# STOCKHOLM 1.0

5s3_82         GGAUACGGCCAUACUGCGCAGAAAGCACCGCUUCCCAUCCGAACAGCGAAGUUAAGCUGCGCCAGGCGGUGUUAGUACUGGGGUGGGCGACCACCCGGGAAUCCACCGUGCCGUAUCCU
//
# STOCKHOLM 1.0

MET.JAN         GGUGUGCAUGGCUAGGCCGGGGGGUUGGGCGUCCCCUGUAACCCGAAAUCGCCCUUAUGCGGGGGCCGAAAACUUGGGGGCGGCAUGUCCUCCAGUCCUUCCUUCCCAGACUCCUCGAUGAGGUCUCGUCCCGUGGGGCUCGGCGGUGGGGGAGCAUCUCCUGUAGGGGAGAUGUAACCCCCUUUACCUGCCGAACCCCGCCAGGCCCGGAAGGGAGCAACGGUAGGCAGGACGUCGGCGCUCACGGGGGUGCGGGACGGAGAAGGAAUCUGGGGGCGAGGGAGGACUGGAGGACAUGCCCACCCCAAGGAAGCCAUGCACACCACUUUU
//
# STOCKHOLM 1.0

NEI.GON         GCGGGUCUCCCCGCAUGGCAAAUCGGAACACCGGGUCAGGGGCGGAAGCCAGCAGCCCACUCCGAUGCGCCAGUGCCGGGGGUUUGGUCCGC
//
# STOCKHOLM 1.0

XAN.AXO         GGUGGCCCCGUCGGUCCCUCGCGACGCUAGAUCGAAAAUCCCGCCAGGGCCGGAAGGCAGCAACGGUAUCGAUUGAUGCGGGCGCCGAGGUCAACCGGCGGGG
//
# STOCKHOLM 1.0

bac.Synechococcus-PCC6717         GGGGAGGAAAGUCCGGGCUUCCGAAAGACCAAGCUUGCUGGGUAACGCCCAGUGCGGGUGACCGUGAGGAAAGUGCCACAGAAAUAUACCGCCGAUGGAGGGAAACCUCACAGGUAAGGGUGCAACGGUGCGGUAAGAGCGCACCAGCAACAUCGAGAGGUGUUGGCUCGGUAAACCCCGGCUGGAAGCAAGGUGUGCUAGCGCUAAAGAACCAGGGUUGGUCUUUUCCCCAGUUCUUGGCUAGCCAGAGCCGCUAGAGGCACCUGGUAACAGGUGUCCCAGAUAGAUAACCCCCUUUGAACAGAACCCGGCUUA
//
# STOCKHOLM 1.0

5s3_294         GUCUACGGCCAUACCACCCUGAACACGCCCGAUCUCGUCUGAUCUCGGAAGCUAAGCAGGGUCGGGCCUGGUUAGUACUUGGAUGGGAGACCUCCUGGGAAUACUGGGUGCUGUAGGCUU
//
# STOCKHOLM 1.0

plastid.C.paradoxa-cyanelle         CGAAUUUAAUUAAUGAUUACAGAUUUAUUCAAUCUGAGGAAAGUCCGGGCUCCUAUAAAGGUUAGAAUUGCUGGGUAAUUCCCAGUACGAGAUAUCGUGAGGAUAGUGCCACAGAAAAACACCGCUUAAAAAUAUUUUAAGUAAGGGUGCAAAGGCUUGGUUAAAGCAAACCAGUUAGAUUUCAAAAUCUAUACUUAGUAAACCCCGUUCAGGAGCAAAGUUUAGCGGAAAGUAAUUAACCUUUUUUCUUUCCUUAUAUUUAUUUUUUACUGCUAGAAAAAUUGAGUAAUUAAUUUUGAAGACAGAUAAUCAUUUUAUAAACAAAACCCGGCUUAAAAUUAAGUUCGUUUU
//
# STOCKHOLM 1.0

Lact.sake         GGGGCCGUUACGGAUUCGACAUGUGUAGGUGAGCGUGAAUUGCACUUCGUAGGUUACGUCUGCGUUAACAACGUUACAGUUAAUUAUAACUGCAAACAAUAACAAUUCUUACGCUGUAGCUGCCUAAACACCAGCAUAGCGUGAUCCGUCUGACUUCACCCAAGGGUUAGAUCCGGGUCUCAAAUUAAUUGGGUUACGUUAAAUGCCGCCGUUUGAAGUGUUUAAAAGAGAUUUUCAAGCUAGUUAGUCCAUCCGAGCCUCUGUUGAACGGCGUUUUGGGCUAGCGAAUUUCUAAAUAGUUCGACUAUGAGUGUAGAGAUUGACGUGGCAAUGCGCAUGGACGCGGGUUCAACCCCCGCCGGCUCCACCA
//
# STOCKHOLM 1.0

GYN.AUR         ACCGGGCUUGGCAACGCUUGCCUAUAACUCAAGUGAGGGUAAGAAAAAGGGUUGGAAUUGAAAGGG
//
# STOCKHOLM 1.0

bac.SM-A19_32         GAGGAAAGUCCGGGCUCCUUCGGACAGGGCGCCAGGUAACGCCUGGGGGGCGUGAGCCCAUGGAAAGUGCCACAGAAAAUAUACCGCCAGCUUUGCUGGUAAGGGUGAAAAGGUGCGGUAAGAGCGCACCGCGCGACUGGUAACAGUUCGCGGCUCGGUAAACCCCGCCCGGAGCAAGACCAAAUAGGGGAGUAGGGCUUCGGCCCGCCGUCGGUUCCGAACGGACUCCCGGGUAGGUUGCUAGAGGUAGCCGGUGACGGCUAUCCCAGAUGAAUGGUUGUCGAUGACAGAACCCGGCUUA
//
# STOCKHOLM 1.0

ORY.SA-B         GCCGAGCCAGGUAGCGUUGGCUUGUCACCCGAGCGGGGGCAAUAAGGUGGUGUUGGAUGCCUGGUCGUUUGCGCUUGGGGUCUGCGCCUGUGGUUUGCACUAUGCGGCCCGCCCGUUCCAAGUUGCGUAGCGUGUGUGGGGCGCCUGGGCGAAGGCUCGAGCGUCCCUGCACCUAGAGUGGCGGGUAUUGCGUGAGGCUGGUUUCACAGAGCAGCGAGUACCGCCCGCUUCCAACGGUGGAAGGAUAACGGGCCGCUGCAGCCCUGGCCCGCUUCCGGCCCAAGUGCCUUCCAUGGCAGACCACCACCUUU
//
# STOCKHOLM 1.0

bac.CPB7776         GAGGAAAGUCCGGGCAACAUAGAGCAGUGUACUUCCUAACGGGAAGGUAUCCCGCCUUUGGCGGGAUAACAGACAGUGCCACAGAAAACAAACUACCCAUUCCCGAUUUUAUCGGGAGGGGAAAAGGUGAAAAGGUGAGGUAAGAGCUCACCGGUUUGAUGGUGACAUCAGGCGCAUGGUAAACCUUACGCGUUGAAAGGUCAAAUAAGUCACGAUCAUUCACUUGGUUAGCGGCUCGUUAAUUAAGUUGAUUCGUCAGCUUAGUCGUGACGGGUAGACUGAUUGAACCUGAUUGCGAAGUCAGGGCUAGAUAAAUGAUAAGGGCCCUGCCUUUGGCAGGGAACAGAACCGGCUUAU
//
# STOCKHOLM 1.0

RIC.PRO         GCUAGUAGUGGGCAUUGCUCUUGCUUAGUUGGUCAGGUCUGAAAAGAAGCAGCCAGGGUAAGAUUCUGUGGGUCAUUACUAGU
//
# STOCKHOLM 1.0

bac.T.album         GAGGAAAGUCCGGGCACCGCAGGGCAGGGUGGUCGGGAAACCGACCCGGGGAAACCCGCGGGAAAGUGCCACAGAAACGACACCGCCUAAGCGGCGGGACCGCACGUGAGUCUCGCCGCCGGCAAGGGUGAAAUGGUGCGGUAAGAGCGCACCGGCAGCGUGGUGACACGCUGGCCGGGCAAACCCCACCCGGUGCAAGGCCAAGCAGGGGCGAUGACGCUGCCCGCCGAGCCCCAGGUAGGCCGCAGGGCUCCUCGGAGCCCCGUCCGCGGUGGUCCCCAGGGACUCGGCGCGGGCGAGAUGGAUGGCUGCUCUCGACAGAACCCGGCUUA
//
# STOCKHOLM 1.0

M.barkeri         CAUGCGAGAGAGGCUGGACGGCUGACGGGCCUUCGGGUCUGAGGAAAGUCUCCCCACCGCUCCGGAUACACGAACAUCUGUAAAGGAUGUCGGGCGAGAGCCCGGGCCCUGGCACAGAAACGAUAACCAUCCUCUGAAAAUGCGAUGAUGCGGAAGCUGAGAUCUCAGGGUAAAUGGAUGAAACGGCGAACCCUCGUGGGUGCAAGUUGGAAAUCGGGGAGAAGAGAAUUCCGGACUCUCCCGGUUGUUUUUGGAAACGCAUAGCCGAAUGCCGUCACUGCAAGAGUCCUCAGGACCAUUUCCUCCACUGAUGGGUGAUAGGAAAUCUUUGCAGGAACAGAAGGGAGCUUACGUGCCUCACUCGCAUAAAC
//
# STOCKHOLM 1.0

5s3_210         AUUUGGGGCCACACCGCGAUGAACCUUCCGCGUCCCGUCAGAUACGCGCAGACAAGCAUCGCAGGGGUAAGAGAGUAUCGGCGUGGGGGACCAGCCGAGAACACUUUACUGCUCCAGGU
//
# STOCKHOLM 1.0

5s3_253         ACCAACGGCCAUACCACGUUGAAAGUACCCAGUCUCGUCAGAUCCUGGAAGUCACACAACGUCGGGCCCGGUCAGUACUUGGAUGGGUGACCGCCUGGGAACACCGGGUGCUGUUGGCAU
//
# STOCKHOLM 1.0

5s3_242         GUCUACGACCAUAUCACGUUGAAAACACCGGUUCUCGUCCGAUCACCGAAGUUAAGCAACGUCGAGCCCGGUUAGUACUUGGAUGGGUGACCGCCUGGGAAUACCGGGUGUUGUAGACA
//
# STOCKHOLM 1.0

LYC.ES-F         GCCGAGCUUUGUAACGUGGGCUUGUAACCCGAGUGGGGGCAACAAUGUGGUGGAAUGUUGGGUCCAUCUUGAUGGAUGGGCUUGAAGGGCUAAUGUUCUGGCCUGCCCUGUCCAAGCACAGAGUUGGGUCAAGUGGUCUAUACGAAAGUAUAGCCACUUGGCCUUUAGAGUGGGAUGGACUGCGUGAGGCUGGUUUCACAGAGCAACGACUAGUCCCCGCUCUGUGCAGUGGAAGGAUCACGGGCUAGUGCUCUUUGAGUCCUAACAAAAACCUGAUAGGUUGCCUAAUUAAACCAUCACUUUU
//
# STOCKHOLM 1.0

bac.ESH7-16         GAGGAAAGUCCGGGCUACAUAGGGCAGCGUGCCAGCUAACGGCUGGGCAGGGUAACUUGACGACCAGUGCAGCAGAGAGUAGACCGCCUUUGGCUUAUAUGAGUAUCGCAAGAUAUUCAUGUCAUCGGUAAGGGUGAAAGGGUGCGGUAAGAGCGCACCGCGUGGCUGGCAACAGUUCACGGCAUGGUAAACUCCACGCGUAGCAAGACCAAAUAGGCAUCGGCAUGGCGCGGCCCGCGUUCGAUGCGGGUAGGUUGCUUGAGCGUACGAGCGAUUGUGCGCCUAGAGGAAUGAUUGUCCACGACAGAAUCCGGCUUA
//
# STOCKHOLM 1.0

ZYM.MOB         GUCGGGCGGACGGUGCUGUCGCCAACCCGGUCAGGUCCGGAAGGAAGCAGCCGUAACGAAUUUUUAUCGGGUCGUUCCGGC
//
# STOCKHOLM 1.0

5s2_64         UGUUGUGAUGAUGGCAUUGAGGCCACACCUGUUCCCAUACCGAACACAGAAGUUAAGCUCAAUAGCACCGAAAGUAGUUGGAGGAUCUCUUCCUGCGAGGAUAGGACGUCGCGAUGC
//
# STOCKHOLM 1.0

Rumi.albu         GGGGAUGUGAAGGUUUCGACGGGGGUCUUGUAUGGCGAUAAGCGAGUGGAGGAGCCGCACUCUCUUAAAACGGCGUACGUUUUAAAAUUAGGCGGCCACGGUUAUUUUGCAAAGGCAAGCUAAGGGCCACCCGUUCUUCCUGGGAAGUACCCCGGGCUGGGUUAAAGCGUUGGAUAAUUGUUGACCUUCGCCAGCCGAUGCGGUUGCCCGGUCGUUGUAUGCCAUUUUACCAAAGCGAGGGGGCGUGGUCUGUUUGCCCGUGCGGAGGGAAACGGCGCAAGCCGAAAAUAACCCGACUAGACUCGUAGAAAUUCGCGUGAAUGGGCUUUCGGACAGGAGUUCGAUUCUCCUCAUCUCCACCA
//
# STOCKHOLM 1.0

bac.CPA63         GAGGAAAGUCCGGGCUCCAAGGGCAAAGCGCCAGGUAACGCCUGGGGGACGUGAGUCCACGGAAAGUGCAACAGAAAGCAAACCGCCUAAGUUUUUCGCAAGAAAAGCCGGUAAGGGUGAAAGGGUGCGGUAAGAGCGCACCGCGUCGGUGGUAACACUCGACGGCACGGUAAACCCCGCUCGGAGCAAGACCAAAUAGGGGAACAAGUGGUCGUCUCUUCGGAGAUAGUCCGCACGCAUGGCCCAUGCAGGUUCCCGGGUAGGUCGCUUGAGGUCUGUGGUGACACAGAUCCCAGAGGAAUGAUUGUUCACGACAGAACCCGGCUUA
//
# STOCKHOLM 1.0

5s3_114         ACAUACGACCAUAGGGUGUGGAGAACAGGGCUUCCCGUCCGCUCAGCCGUACUUAAGCCACACGCCGGGAGGUUAGUAGUUGGGUGGGUGACCACCAGCGAAUCCCUCCUGUUGUAUGU
//
# STOCKHOLM 1.0

bac.A.nidulans         GCGGGGAAAGGAGGCGAGGCAGUUGCGGCUCAGGCUUCGGUUAUGGGCUGAGGAAAGUCCGGGCUCCCAAAAGACCAGACUUGCUGGGUAACGCCCAGUGCGGGUGACCGUGAGGAGAGUGCCACAGAAACAUACCGCCGAUGGCCUGCUUGCAGGCACAGGUAAGGGUGCAAGGGUGCGGUAAGAGCGCACCAGCAACAUCGAGAGGUGUUGGCUCGGUAAACCCCGGUUGGGAGCAAGGUGGAGGGACAACGGUUGGUCUUUUACCUGUUCCGUUUAUGGACCGCUAGAGGUGGCUAGUAAUAGCCAUCCCAGAGAGAUAACAGCCCUCUGUCUUCGACAGAGAACAGAACCCGGCUUAUGUCCUGCUUUCCCUACUUUAUUU
//
# STOCKHOLM 1.0

CAU.CRE         GGAGAUCGGCGCGGACGGAGUCCUCGCCAACCUGGUCAGGGCCGAGAGGCAGCAGCCACAACGAGAUCACCUCUGGGUCGUCUGCCGGUCUCCACCUCAUUUUCCUCGAAAUU
//
