# Supplementary material for: What does it take to learn the rules of RNA base pairing? A lot less than you may think
Source: bioRxiv. 2025 Aug 2:2025.07.31.668042. Preprint. [Version 1] doi: 10.1101/2025.07.31.668042 (PMC12324431; doi:10.1101/2025.07.31.668042)
Supplement: Supplement 1 [file media-1.gz › supplemental_material/data/trna1415_annote_1of2.noss.sto]

# STOCKHOLM 1.0
#=GF AU Koala

DC4300         GGCUAGGUAACAUAAUGGAAAUGUAUCGGACUGCAAAUCCUGGAAUGACG

DC4300         GUUCGACCCCGUCCUUGGCCU
//
# STOCKHOLM 1.0
#=GF AU Koala

DH0260         GUGGCUAUAUCAUAAUUGGUUAAUGGUCCUGAUUGUGAAUCAGGCCUAUG

DH0260         UGGAUUCGAAUUCCACUAGCCACCCCA
//
# STOCKHOLM 1.0
#=GF AU Koala

DL0440         GCAGGGAUAGCCAAGUUUGGCCAACGGCGCAGCGUUCAGGGCGCUGUCCC

DL0440         GUAGGGGUCCGCAGGUUCAAAUCCUGCUCCCUGCA
//
# STOCKHOLM 1.0
#=GF AU Koala

DK4050         GAGAAUAUUGUUUAAUGGUAAAACAGUUGCCUUUUAAGCAUCCCAUGUUU

DK4050         GGUUCGAUUCCAACUAUUCUUA
//
# STOCKHOLM 1.0
#=GF AU Koala

DS3960         GGAAAAGUUGCCAUAGGUAAGGUAAGAUAUUUGCUAAAUAUUGUGUUUAA

DS3960         GCACCUAGGUGUUCGAGUCACCUCUUUUCCG
//
# STOCKHOLM 1.0
#=GF AU Koala

DC1260         GGCACUAUAGCCAAGGUGGCUAAGGCAUGGGACUGCAACUCCCCGAUCGU

DC1260         CGGUUCGAAUCCGACUAGUGCCUCCA
//
# STOCKHOLM 1.0
#=GF AU Koala

DD5360         GAGGUGUUAGUAAAACAUUAUAUAAUUUUGUCAAAGUUAAGUUACAAGUG

DD5360         AAAGUCCUGUACACCUCA
//
# STOCKHOLM 1.0
#=GF AU Koala

DL1544         GCGGGUGUGGCGGAAUUGGCAGACGCGCUAGACUUAGGAUCUAGUGUCUU

DL1544         UAUGACGUGGGGGUUCAAGUCCCUUCACCCGCA
//
# STOCKHOLM 1.0
#=GF AU Koala

DS4241         GGAUGGAUGUCUGAGCGGUUGAAAGAGUCGGUCUUGAAAACCGAAGUAUU

DS4241         UCUAGGAAUACCGGGGGUUCGAAUCCCUCUCCAUCCG
//
# STOCKHOLM 1.0
#=GF AU Koala

DL3400         GGGGAUAUGGCGAAAUCGGUAGACGCUACGGACUUAAAAUCCGUCGACUU

DL3400         UAUAAGUCGUGAGGGUUCAAGUCCCUCUAUCCCCA
//
# STOCKHOLM 1.0
#=GF AU Koala

DG2701         GCGAGCGUAGUUCAAUGGUAAAACAUCUCCUUGCCAAGGAGAAGAUACGG

DG2701         GUUCGAUUCCCGCCGCUCGCC
//
# STOCKHOLM 1.0
#=GF AU Koala

DI5160         GGAAGCGUGCCUGAAAGUUAAGGACCUCCUUGAUAGGGAGGCUUAUAGGG

DI5160         GUUCAAACCCCCUCACUUCCU
//
# STOCKHOLM 1.0
#=GF AU Koala

DG1200         GCGAGUAUAGUUUAGUGGUAGAACAUCAGUCUUCCAAGCUGAUCGUGUCG

DG1200         GUUCGAUUCCGAUUACUCGCUCCA
//
# STOCKHOLM 1.0
#=GF AU Koala

DW2920         GCGCUCUUAGUUCAGUUCGGUAGAACGUGGGUCUCCAAAACCCGAUGUCG

DW2920         UAGGUUCAAAUCCUACAGAGCGUG
//
# STOCKHOLM 1.0
#=GF AU Koala

DH5100         GUAGAUUUAGUUUAACCAAGACAUUAGAUUGUGAUUCUAAAAAUAGAGGU

DH5100         UAAACCCCUCUAAUCCACC
//
# STOCKHOLM 1.0
#=GF AU Koala

DC6280         GCUCGUAUGGCGCAGUGGUAGCGCAGCAGAUUGCAAAUCUGUUGGUCCUU

DC6280         AGUUCGAUCCUGAGUGCGAGCU
//
# STOCKHOLM 1.0
#=GF AU Koala

DP8041         GGCUCGUUGGUCUAGGGGUAUGAUUCUCGCUUCGGGUGCGAGAGGUCCCG

DP8041         GGUUCAAAUCCCGGACGAGCCC
//
# STOCKHOLM 1.0
#=GF AU Koala

DT2921         GCCCUUUUAACUCAGUGGUAGAGUAACGCCAUGGUAAGGCGUAAGUCAUC

DT2921         GGUUCAAAUCCGAUAAGGGGCU
//
# STOCKHOLM 1.0
#=GF AU Koala

DM3280         ACCUACUUAACUCAGCGGUUAGAGUAUUGCUUUCAUACGGCGGGAGUCAU

DM3280         UGGUUCAAAUCCAAUAGUAGGUA
//
# STOCKHOLM 1.0
#=GF AU Koala

DS4760         AGUUAAUUAGCUUAAGAAAAGCAAAUGUUUUGAAAACAUAAGAAAAGAAG

DS4760         UUCAAUUCUUCUAUUAACUU
//
# STOCKHOLM 1.0
#=GF AU Koala

DY5280         GGUAAAAUGGCUGAGUAAGCAUUAGACUGUAAAUCUAAAGACAGGGGUUG

DY5280         AGCCCCCUUUUUACCA
//
# STOCKHOLM 1.0
#=GF AU Koala

DX0860         GGGCCCGUAGCUUAGCCCGGUAGAGCGCCCGGCUCAUAACCGGGUGGUCC

DX0860         GGGGUUCAAGUCCCCGCGGGCCCA
//
# STOCKHOLM 1.0
#=GF AU Koala

DM1750         GGCUACGUAGCUCAGUUGGUUAGAGCACAUCACUCAUAAUGAUGGGGUCA

DM1750         CAGGUUCGAAUCCCGUCGUAGCCACCA
//
# STOCKHOLM 1.0
#=GF AU Koala

DX3880         AGCGGGUUGAUGUAAUAGUAACAUAUAUGGCUCAUGCCCAUAAUAUUUAG

DX3880         GUGCAACUCCUAAAUCCGCUA
//
# STOCKHOLM 1.0
#=GF AU Koala

DT1821         GCUCAUGUAGCUCAGUUGGUAGAGCACACCCUUGGUAAGGGUGAGGUCAG

DT1821         CGGUUCAAAUCCGCUCAUGAGCUCCA
//
# STOCKHOLM 1.0
#=GF AU Koala

DF4700         GAUACGGUAGCUUAAUUAAAGCGUCUCAUUGAAAAUGAGGAAGAUGGUAC

DF4700         UUUAGUACCUUGUGUCA
//
# STOCKHOLM 1.0
#=GF AU Koala

DS2640         GGAGAGAUGGCUGAGUGGUUGAUAGCUCCGGUCUUGAAAACCGGUAUAGU

DS2640         UCUAGGAACUAUCGAGGGUUCGAAUCCCUCUCUCUCCU
//
# STOCKHOLM 1.0
#=GF AU Koala

DN1350         UCCUCGGUAGCUCAAUUGGCAGAGCAGCCGGCUGUUAACCGGCAGGUUAC

DN1350         UGGUUCGAGUCCAGUCCGGGGAG
//
# STOCKHOLM 1.0
#=GF AU Koala

DQ0260         UGGGGAUUAGCUUAGCUUGGCCUAAAGCUUCGGCCUUUGAAGUCGAGAUC

DQ0260         AUUGGUUCAAAUCCAAUAUCCCCUGCCA
//
# STOCKHOLM 1.0
#=GF AU Koala

DM1541         GGCGGUGUAGCUCAGCUGGCUAGAGCGUACGGUUCAUACCCGUGAGGUNG

DM1541         GGGGUUCGAUCCCCUCCGCCGCUACCA
//
# STOCKHOLM 1.0
#=GF AU Koala

DN4880         UUAAUUGAAGCCAAAAAGAGGCGUAUCACUGUUAAUGAUAUAAUUGAGUA

DN4880         UAAACUCCAAUUAAG
//
# STOCKHOLM 1.0
#=GF AU Koala

DE1340         GCCCCCGUUGUGUAGCGGCCUAGCACGCCGCCCUCUCAAGGCGGUAGCGC

DE1340         CGGUUCGAAUCCGGUCGGGGGUA
//
# STOCKHOLM 1.0
#=GF AU Koala

DE1500         NNCCCGUUGGUCAAGUGGUUAAGACACCGCCCUUUCACGGCGGUAACAUG

DE1500         GGUUCAAAUCCCGUACGGGUNN
//
# STOCKHOLM 1.0
#=GF AU Koala

DL4360         GGGUGUAUAGCUCAGUUGGUAGAGCAGUGGGCUUUUAACCUACUGGUCGC

DL4360         AGGUUCAAGUCCUGCUAUACCCA
//
# STOCKHOLM 1.0
#=GF AU Koala

DH5680         GUAAAUAUAGUUUAAAAAAACACUAGAUUGUGAAUCCAGAAAUAGAAGCU

DH5680         CAAACCUUCUUAUUUACC
//
# STOCKHOLM 1.0
#=GF AU Koala

DS6240         GUCAGCAUGGCAGAGUGGUCUAAUGCGUUAGACUUGAAAUCUAAUUCCUU

DS6240         CGGGAGCGUAGGUUCGAACCCUACUGCUGACG
//
# STOCKHOLM 1.0
#=GF AU Koala

DH5000         ACCAAAGUAGUUUAAAAAAAACAUUAAUUUGUGGCAUUAGAAUUACCAGU

DH5000         UAAAACCUGGUCUCUGGUC
//
# STOCKHOLM 1.0
#=GF AU Koala

DP9161         GGCUCGUUGGUCUAGGGGUAUGAUUCUCGCUUAGGGUGCGAGAGGUCCUG

DP9161         GGUUCAAAUCCCGGACGAGCCC
//
# STOCKHOLM 1.0
#=GF AU Koala

DR7740         GGUCCUGUGGCGCAAUGGAUAACGCGUCUGACUACGGAUCAGAAGAUUCC

DR7740         AGGUUCGACUCCUGGCAGGAUCG
//
# STOCKHOLM 1.0
#=GF AU Koala

DA5080         GUGGUUUUAGUUUAAUUGAAAAACGUUUGCUUUGCAAGCAAAAGUUCUAA

DA5080         GUUAAAGUCUUAGAAGCUACA
//
# STOCKHOLM 1.0
#=GF AU Koala

DW4620         AGUGAUCUAGGUUAUUUUGGACUGUCUGUUUUCAAAACAGGAGGUGGCUU

DW4620         UGGUCGGUUGCUG
//
# STOCKHOLM 1.0
#=GF AU Koala

DR6161         GCCCGUUUAGCAAAGUUGGAAUUGCGGCAGCCUUCUAAGCUGCAGGUCGU

DR6161         GGGAUCGAGACCCACAAUGGGUG
//
# STOCKHOLM 1.0
#=GF AU Koala

DY3360         GGGUCGAUGCCCGAGCGGUUAAUGGGGACGGACUGUAAAUUCGUUGGCAA

DY3360         UAUGUCUACGCUGGUUCAAAUCCAGCUCGGCCCA
//
# STOCKHOLM 1.0
#=GF AU Koala

DH3800         GGUGGAUAUAGCUCAAUCGGUAGAGCGUUAGAUUGUGGAUCUAAAGGUCG

DH3800         CGGGUUCGAUUCCUGCUAUUUACC
//
# STOCKHOLM 1.0
#=GF AU Koala

DS2701         GGAGAGAUGGCCGAGCGGUUCAAGGCGUAGCAUUGGAACUGCUAUGUAGA

DS2701         CUUUUGUUUACCGAGGGUUCGAAUCCCUCUCUUUCCG
//
# STOCKHOLM 1.0
#=GF AU Koala

DE9162         UCGCUGGUGGUCUAGUGGUUAGGAUUCGGCGCUCUCACCGCCGCGGCCCG

DE9162         GGUUCGAUUCCCGGUCAGGGAA
//
# STOCKHOLM 1.0
#=GF AU Koala

DT5040         ACCUUGAAGGCUCAAUAGUUAGAGCGCCAAGUCUUGUAAACUUGGAGAGA

DT5040         GGGUUAAAGUCCCUCUCAAGGCU
//
# STOCKHOLM 1.0
#=GF AU Koala

DR3920         UUCUCAUUAGCUCAAAGGAAGAGCAGGAUACUUCUAAUAUUCCGAUUUUA

DR3920         GUUCGAAUCUAAAAUGAGAAU
//
# STOCKHOLM 1.0
#=GF AU Koala

DL1661         GCGGGAGUGGCGAAAUUGGUAGACGCACCAGAUUUAGGUUCUGGCGCCGC

DL1661         AAGGUGUGCGAGUUCAAGUCUCGCCUCCCGCACCA
//
# STOCKHOLM 1.0
#=GF AU Koala

DP4060         CAGAUUGUCUCGUAAUUGGUUAUCGAGCCUACAUUGGGUGUAGGAUUUUG

DP4060         AGGGUUCAAGUCCUUCCAAUCUGA
//
# STOCKHOLM 1.0
#=GF AU Koala

DD9160         UCCUCGUUAGUAUAGUGGUGAGUAUCCCCGCCUGUCACGCGGGAGACCGG

DD9160         GGUUCGAUUCCCCGACGGGGAG
//
# STOCKHOLM 1.0
#=GF AU Koala

DA2521         GGGGGUAUAGCUCAGUUGGUAGAGCGCUGCCUUUGCAAGGCAGAUGUCAG

DA2521         CGGUUCGAGUCCGCUUUAUCUCCA
//
# STOCKHOLM 1.0
#=GF AU Koala

DP5320         CAAGAAGUAGUUUAAUUAGAAUACCAGCUUUGGGUGCUGGUGGUGGGGAG

DP5320         UAGCUCCUUCUUCUUGA
//
# STOCKHOLM 1.0
#=GF AU Koala

DS3881         GGGAAAGUUUCCAUGGGUAGGGUAAGAUAUUUGCUAAAUAUUGUGCGUUU

DS3881         GCACAUAGAUGUUCGAAUCAUCUCUUUCCCG
//
# STOCKHOLM 1.0
#=GF AU Koala

DK3880         GAGACUUUAGUUUAAUGGUAAAACAUAUGACUUUUAAUCAUUCUACUAUA

DK3880         GGUUCGAGUCCUAUAAGUCUUA
//
# STOCKHOLM 1.0
#=GF AU Koala

DZ8040         GCCCGGAUGACCCUCAGUGGUCUGGGGUGCAGGCUUCAAACCUGUAGCUG

DZ8040         UCUAGCGACAGAGUGGUUCAAUUCCACCUUUCGGGCG
//
# STOCKHOLM 1.0
#=GF AU Koala

DI2400         GGGCUAUUAGCUCAGUUGGUUAGAGCGCACCCCUGAUAAGGGUGAGGCCC

DI2400         CUGGUUCGAAUCCAGGAUGGCCCA
//
# STOCKHOLM 1.0
#=GF AU Koala

DQ5320         UAGGAUAAGGUGUUUAGGUGCACGGAGAAAUUUUGAAUUCUUAAGUGUAG

DQ5320         GUUCAAUUCCUAUUGUCCUAG
//
# STOCKHOLM 1.0
#=GF AU Koala

DP2920         AGGGAUGUGGCGCAGCUUGGUAGCGCGUUUGUUUUGGGUACAAAAUGUCA

DP2920         CAGGUUCAAAUCCUGUCAUCCCUA
//
# STOCKHOLM 1.0
#=GF AU Koala

DT2720         GCCCACUUAGCUCAGAGGUUAGAGCAUCGCAUUUGUAAUGGGAGGGUCAU

DT2720         CGGUUCAAAUCCGAUAGUCGGCU
//
# STOCKHOLM 1.0
#=GF AU Koala

DN3960         GCCCCUAUAGCUCAAUGGUAGAGCAUAAUACUGUUAAUAUUAUGAUAGAU

DN3960         GUUCGAUUCAUCUUGGGGGCU
//
# STOCKHOLM 1.0
#=GF AU Koala

DP5220         CAGAGAGUAGUUUAUUUGAAAAUACCAGCUUUGGGAGCUGGAGAUGGAGG

DP5220         UUUGAGCCCUCCUUUUCUGA
//
# STOCKHOLM 1.0
#=GF AU Koala

DI5120         GGAAAUGUGCCCGAAAGUAGGGAUCACUUUGAUAGAGUGAAAUAUAUGGG

DI5120         UUCAAACCCCAUCAUCUCCU
//
# STOCKHOLM 1.0
#=GF AU Koala

DC4000         GGAGAUGUUGUUUUAAGGUUAAACUAUUAGAUUGCAAAUCUACUUAUUAA

DC4000         GAGUUCGAUUCUCUUCAUCUCUU
//
# STOCKHOLM 1.0
#=GF AU Koala

DL2702         GCCUUGAUGGUGAAAUGGUAGACACGCGAGACUCAAAAUCUCGUGCUAAA

DL2702         GAGCGUGGAGGUUCGAGUCCUCUUCAAGGCA
//
# STOCKHOLM 1.0
#=GF AU Koala

DM4701         GGUAAAGUGGUCUAAUAUUAGGAUAUAGGGCUCAUGCCCCUAAGGCGCCA

DM4701         CGCGUAAUGGCCUUUAUCU
//
# STOCKHOLM 1.0
#=GF AU Koala

DG1541         GCGGAAGUAGUUCAGUGGGAGAACACCACCUUGCCAAGGUGGGGGUCGCG

DG1541         GGUUCGAAUCCCGUCUUCCGCUCCA
//
# STOCKHOLM 1.0
#=GF AU Koala

DP7740         GGCUCAAUGGUCUAGGGGUAUGAUUCUCGCUUUGGGUGCGAGAGGUCCCG

DP7740         GGUUCAAAUCCCGGUUGAGCCC
//
# STOCKHOLM 1.0
#=GF AU Koala

DM4000         GCUUGUAUAGUUUAAUUGGUUAAAACAUUUGUCUCAUAAAUAAAUAAUGU

DM4000         AAGGUUCAAUUCCUUCUACAAGUA
//
# STOCKHOLM 1.0
#=GF AU Koala

DK4700         UAAGCUAAAGCUUUGAAGAAGCGUUAAACUUUUAAUUUAAUGAACUUGUA

DK4700         UAAUGCGCAAGUAGCUUUU
//
# STOCKHOLM 1.0
#=GF AU Koala

DV2720         AGGGCUAUAGCUCAGUUCGGUAGAGCAACUCGUUUACACCGAGAAGGUCU

DV2720         ACGGUUCGAAUCCGUAUAGCCCUA
//
# STOCKHOLM 1.0
#=GF AU Koala

DS0680         GCCGGGGUGGCCCAGCCUGGUAGGGCGUCGGCCUGCUAAGCCGAUGAUCC

DS0680         GUUAAGGAUCGCGCGGGUUCAAAUCCCGUCCCCGGCG
//
# STOCKHOLM 1.0
#=GF AU Koala

DM6160         AGCUUCUUAACUCAGGGGUAGAGUGCGAGGCCCAUAACCUCGAGGUCCUA

DM6160         GGAUCGAAACCUAGAGAAGCUA
//
# STOCKHOLM 1.0
#=GF AU Koala

DS6742         GUGGACGUGCCGGAGUGGUUAUCGGGAAUGACUAGAAAUCAUGGAGGCUU

DS6742         UGCCCGCGCACGUUUGAAUCUUGCCGUUUACG
//
# STOCKHOLM 1.0
#=GF AU Koala

DD5281         GAGAUAUUAGUAAAAUAAUUACAUAACCUUGUCAAGGUUAAGUUAUAGAC

DD5281         CUAAGCUCUAUAUAUCUUA
//
# STOCKHOLM 1.0
#=GF AU Koala

DY4440         GGGAGAGUGGCCGAGCGGUCAAAAGCGACAGACUGUAAAUCUGUUGAAGG

DY4440         UUUUCUACGUAGGUUCGAAUCCUGCCUCUCCCA
//
# STOCKHOLM 1.0
#=GF AU Koala

DI2701         GGGCUAUUAGCUCAGUGGUAGAGCGCGCCCCUGAUAAGGGCGAGGUCUCU

DI2701         GGUUCAAGUCCAGGAUGGCCCA
//
# STOCKHOLM 1.0
#=GF AU Koala

DR6281         GCUCGCGUGGCGUAAUGGCAACGCGUCUGACUUCUAAUCAGAAGAUUAUG

DR6281         GGUUCGACCCCCAUCGUGAGUG
//
# STOCKHOLM 1.0
#=GF AU Koala

DT6160         GGCUCCUUAGCAUAGUGGUAUUGCGUUUCCCUAGUAAGGAAGAGGUCAUG

DT6160         AGUUCGAUCCUCAUAGGAGCCU
//
# STOCKHOLM 1.0
#=GF AU Koala

DE0660         GCUCCGGUGGUGUAGUCCGGCCAAUCAUGCUGGCCUUUCGAGCCAGCGAC

DE0660         UCGGGUUCAAAUCCCGGCCGGAGCA
//
# STOCKHOLM 1.0
#=GF AU Koala

DL1664         GCCCGGAUGGUGGAAUCGGUAGACACAAGGGAUUUAAAAUCCCUCGGCGU

DL1664         UCGCGCUGUGCGGGUUCAAGUCCCGCUCCGGGUACCA
//
# STOCKHOLM 1.0
#=GF AU Koala

DT1660         GCUGAUAUGGCUCAGUUGGUAGAGCGCACCCUUGGUAGGGGUGGGGUCCC

DT1660         CAGUUCGACUCUGGGUAUCAGCACCA
//
# STOCKHOLM 1.0
#=GF AU Koala

DY7921         CCUUCGAUAGCUCAGCUGGUAGAGCGGAGGACUGUAGAUCCUUAGGUCGC

DY7921         UGGUUCAAUUCCGGCUCGAAGGA
//
# STOCKHOLM 1.0
#=GF AU Koala

DH6320         GCUCACAUGGUCCAGUGGUUAAGACUCAUCGUUGUGGCCGAUGCGACCCA

DH6320         GGUUCGAUUCCUGGUGUGGGCA
//
# STOCKHOLM 1.0
#=GF AU Koala

DP5880         CAGAGAAUAGUUUAAAUUAGAAUCUUAGCUUUGGGUGCUAAUGGUGGAGU

DP5880         UAAAGACUUUUUCUCUGA
//
# STOCKHOLM 1.0
#=GF AU Koala

DW8040         GACCUCGUGGCGCAACGGUAGCGCGUCUGACUCCAGAUCAGAAGGCUGCG

DW8040         UGUUCGAAUCACGUCGGGGUCA
//
# STOCKHOLM 1.0
#=GF AU Koala

DL0860         GCGGGGGUGCCCGAGCAAGGUCAAAGGGGUCGGGCUCAGGCCCCGAUGGU

DL0860         GUAGGCCUGCGUGGGUUCAAAUCCCACCCCCCGCA
//
# STOCKHOLM 1.0
#=GF AU Koala

DA2720         GGGGAUAUAGCUCAGUUGGUAGAGCUCCGCUCUUGCAUGGCGGAUGUCAG

DA2720         CGGUUCGAGUCCGCUUAUCUCCA
//
# STOCKHOLM 1.0
#=GF AU Koala

DS2521         GGAGAGGUGUCUGAGUGGUUUAAAGUACUGGUCUUGAAAACCAGCGUAGU

DS2521         UUUUGCUACCGAGGGUUCGAAUCCCUCCUUCUCCG
//
# STOCKHOLM 1.0
#=GF AU Koala

DR2701         GGGCCUGUAGCUCAGAGGAUUAGAGCACGUGGCUACGAACCACGGUGUCG

DR2701         GGGGUUCGAAUCCCUCCUCGCCCA
//
# STOCKHOLM 1.0
#=GF AU Koala

DT1541         GCCGGUGUAGCUCAAUUGGUAGAGCAACUGACUUGUAAUCAGUAGGUUGG

DT1541         GGGUUCAAGUCCUCUUGCCGGCA
//
# STOCKHOLM 1.0
#=GF AU Koala

DC1230         GCAUCCAUAGCUCAGUUGGUAGAGCAACAGACUCUUAAUCUGUGGGUCCA

DC1230         CGGUUCGAGCCCGUGUGGGUGUACCA
//
# STOCKHOLM 1.0
#=GF AU Koala

DC0380         GCCAAGGUGGCAGAGUUCGGCCUAACGCGGCGGCCUGCAGAGCCGCUCAU

DC0380         CGCCGGUUCAAAUCCGGCCCUUGGCU
//
# STOCKHOLM 1.0
#=GF AU Koala

DV9991         GUUUCCGUAGUGUAGUGGUUAUCACGUUCGCCUCACACGCGAAAGGUCCC

DV9991         CGGUUCGAAACCGGGCGGAAACA
//
# STOCKHOLM 1.0
#=GF AU Koala

DI3080         GCAUCCAUGGCUGAAUGGUUAAAGCGCCCAACUCAUAAUUGGUAAAUUUG

DI3080         CGGGUUCAAUUCCUGCUGGAUGCA
//
# STOCKHOLM 1.0
#=GF AU Koala

DX5880         AGUAAGGUCAGCUAAAUAAGCUAUCGGGCCCAUACCCCGAAAAUGUUGGU

DX5880         UAUACCCUUCCCGUACUA
//
# STOCKHOLM 1.0
#=GF AU Koala

DK4620         CUGGGGGUAGCUUAAGAUUAAAGUUUGGAAUUCUUACUUCUAAGAUAUCU

DK4620         GGUUUGGAUUCUUCAGG
//
# STOCKHOLM 1.0
#=GF AU Koala

DP8101         GGCUCGUUGGUCUAGGGGUAUGAUUCUCGCUUAGGGUGCGAGAGGUCCCG

DP8101         GGUUCAAAUCCCGGACGAGCCC
//
# STOCKHOLM 1.0
#=GF AU Koala

DY4080         GGAGGGAUUUCCAAUGUUGGUAAUUGGAGUUGAGCUGUAAACUCAAUGAU

DY4080         UAUAUAUCUUCAUAGGUUCAAUUCCUAUUCCCUUCA
//
# STOCKHOLM 1.0
#=GF AU Koala

DM2600         ACCUACUUAACUCAGUGGUUUAGAGUAUCGCUUUCAUACGGCGAGAGUCA

DM2600         UUGGUUCAAAUCCAAUAGUAGGUA
//
# STOCKHOLM 1.0
#=GF AU Koala

DQ5080         UAAGGAUUAGUUUAAUUGGAAAAACGAAGAGCUUUGACUUCUUCUGCUUG

DQ5080         GGUCCAUUCCCCACUCCUUAA
//
# STOCKHOLM 1.0
#=GF AU Koala

DV4070         GGAAAAUUGAUCAUCGGCAAGAUAAGUUAUUUACUAAAUAAUAGGAUUUA

DV4070         AUAACCUGGUGAGUUCGAAUCUCACAUUUUCCG
//
# STOCKHOLM 1.0
#=GF AU Koala

DT7740         GGCGCCGUGGCUUAGUUGGUUAAAGCGCCUGUCUAGUAAACAGGAGAUCG

DT7740         UGAGUUCGAAUCUCGCCGGGGCCU
//
# STOCKHOLM 1.0
#=GF AU Koala

DP1660         CGGCGAGUAGCGCAGCUUGGUAGCGCAACUGGUUUGGGACCAGUGGGUCG

DP1660         GAGGUUCGAAUCCUCUCUCGCCGACCA
//
# STOCKHOLM 1.0
#=GF AU Koala

DR1180         GCGCCCGUAGAUCAAUUGGAUAGAUCGCUUGACUACGGAUCAAAAGGUUG

DR1180         GGGGUUCGAGUCCCUCCGGGCGCACCA
//
# STOCKHOLM 1.0
#=GF AU Koala

DC4080         GGAGGUGUUGUUUAAAGGUUAAGCUAUUAGAUUGCAGAUCUACUUAUUAA

DC4080         GAGUUCGAUUCUCUUCAUCUCUU
//
# STOCKHOLM 1.0
#=GF AU Koala

DK1350         GCGCCGCUAGCUCAGUUGGUUAGAGCAGCUGACUCUUAAUCAGCGGGUCC

DK1350         GGGGUUCGAGUCCCUGGCGGCGCA
//
# STOCKHOLM 1.0
#=GF AU Koala

DI4320         GGGCUUAUAGUUUAAUUGGUUGAAACGUACCGCUCAUAACGGUGAUAUUG

DI4320         UAGGUUCGAGCCCUACUAAGCCUACCA
//
# STOCKHOLM 1.0
#=GF AU Koala

DA0940         GGGCCGGUAGCUCAGCCUGGGAGAGCGUCGGCUUUGCAAGCCGAAGGCCC

DA0940         CGGGUUCGAAUCCCGGCCGGUCCACCA
//
# STOCKHOLM 1.0
#=GF AU Koala

DD2680         GGGAUUGUAGUUCAAUUGGUCAGAGCACCGCCCUGUCAAGGCGGAAGCUG

DD2680         CGGGUUCGAGCCCCGUCAGUCCCG
//
# STOCKHOLM 1.0
#=GF AU Koala

DI5360         AGAAAUAUGUCUGACAAAAGAGUUACUUUGAUAGAGUAAAUAAUAGAGCU

DI5360         UCAAACCCUCUUAUUUCUA
//
# STOCKHOLM 1.0
#=GF AU Koala

DA2590         GGGGGUAUAGCUCAGUUGGUAGAGCGCUGCCUUUGCAAGGCAGUGGUCAG

DA2590         CGGUUCGAGUCCGCUUACCUCCA
//
# STOCKHOLM 1.0
#=GF AU Koala

DF5950         GUUAAUGUAGCUUAAACUAAAGCAAGGCACUGAAAAUGCCUAGAUGGGUA

DF5950         UUUAACUCCAUAAACA
//
# STOCKHOLM 1.0
#=GF AU Koala

DY1540         GGAGGGGUAGCGAAGUGGCUAAACGCGGCGGACUGUAAAUCCGCUCCCUC

DY1540         AGGGUUCGGCAGUUCGAAUCUGCCCCCCUCCACCA
//
# STOCKHOLM 1.0
#=GF AU Koala

DT9990         GGCUCCAUAGCUCAGGGGUUAGAGCACUGGUCUUGUAAACCAGGGGUCGC

DT9990         GAGUUCAAUUCUCGCUGGGGCUU
//
# STOCKHOLM 1.0
#=GF AU Koala

DV3240         AGGGAUAUAACUCAGCGGUAGAGUGUCACCUUGACGUGGUGGAAGUCAUC

DV3240         AGUUCGAGCCUGAUUAUCCCUA
//
# STOCKHOLM 1.0
#=GF AU Koala

DS4000         GGAAAAUUAACUAUAGGUAAAGUGGAUUAUUUGCUAAGUAAUUGAAUUGU

DS4000         AAAUUCUUAUGAGUUCGAAUCUCAUAUUUUCCG
//
# STOCKHOLM 1.0
#=GF AU Koala

DE3280         GCCCCCAUCGUCUAGCGGUUCAGGACAUCUCUCUUUCAAGGAGACAACGG

DE3280         GGAUUCGACUUCCCCUGGGGGUA
//
# STOCKHOLM 1.0
#=GF AU Koala

DL4921         ACUAUUUUGGCAGAUUAGUGCAAUAAAUUUAGAAUUUAUAUAUGUAAUUU

DL4921         UUAUUACAAAUAGUA
//
# STOCKHOLM 1.0
#=GF AU Koala

DP9990         GGCUCGUUGGUCUAGGGGUAUGAUUCUCGCUUAGGGUGCGAGAGGUCCCG

DP9990         GGUUCAAAUCCCGGACGAGCCC
//
# STOCKHOLM 1.0
#=GF AU Koala

DD3200         GGGAUUGUAGUUCAAUUGGUCAGAGCACCGCCCUGUCAAGGCGGAAGCUG

DD3200         CGGGUUCGAGUCCCGUCAGUCCCG
//
# STOCKHOLM 1.0
#=GF AU Koala

DE5280         GUUUCUAUAGUUGAAUUACAACGAUGAUUUUUCAUGUCAUUAGUCACAGU

DE5280         UAAAUGCCGUGUAGAAAUA
//
# STOCKHOLM 1.0
#=GF AU Koala

DG0260         GCGGUUAAGCACACGGGUUGUGUCGCAGGCCUUCCAAGCCUCGCUGAGUA

DG0260         GGGUUCGAUUCCCUCUAGCCGCUCCA
//
# STOCKHOLM 1.0
#=GF AU Koala

DH3360         GCGGAUGUAGCCAAGUGGAUCAAGGCAGUGGAUUGUGAAUCCACCAUGCG

DH3360         CGGGUUCAAUUCCCGUCGUUCGCC
//
# STOCKHOLM 1.0
#=GF AU Koala

DR4500         GUGCUUGUAGCUCAAUUGGAUAGAGCACCAAACUACGGAUUUGGGGGUUG

DR4500         AGAGUUCAAAUCUUUCCAAGCAUG
//
# STOCKHOLM 1.0
#=GF AU Koala

DY5320         GGUAAAAUGGCUGAGUAAGCAUUAGACUGUAAAUCUAAACACAGAGGUUU

DY5320         AAAUCCUCUUUUUACCA
//
# STOCKHOLM 1.0
#=GF AU Koala

DV4800         CAAUUUAAAGCUUAAUUAGUAAAGUAUUUCAUUUACAUUGAAAAGAAAUU

DV4800         UGUGCAAAUCAAUUUAAAUUGA
//
# STOCKHOLM 1.0
#=GF AU Koala

DN6050         UCCUCCCUGGCGCAGUCGGCAGCGCGUUAGGCUGUUAACCUACAGGUCGU

DN6050         UGGUUCGAAUCCAACGGGAGGAG
//
# STOCKHOLM 1.0
#=GF AU Koala

DA0620         GGGCCCGUAGCUCAGACUGGGAGAGCGCCGCCCUUGCAAGGCGGAGGCCC

DA0620         CGGGUUCAAAUCCCGGUGGGUCCA
//
# STOCKHOLM 1.0
#=GF AU Koala

DF5970         GUUCAUGUAGCUUAAAACCAAAGCAAGGCAUUGAAAAUGCCUAGAUGAGU

DF5970         AUAUUAACUCCAUAAACA
//
# STOCKHOLM 1.0
#=GF AU Koala

DI3280         GCAUCCAUGGCUGAAUGGUUAAAGCGCCCAACUCAUAAUUGGCGAAUUCG

DI3280         UAGGUUCAAUUCCUACUGGAUGCA
//
# STOCKHOLM 1.0
#=GF AU Koala

DP2600         CGGAGUAUAGUNNNNUUNGGUAGUGUAUCAUCUUGGGGUGAUGAAAGUCG

DP2600         UGGGUUCAAAUCCCGCUACUCAAA
//
# STOCKHOLM 1.0
#=GF AU Koala

DR7741         GACCGUGUGGCCUAAUGGAUAAGGCGUCGGACUUCGGAUCCGAAGAUUGC

DR7741         AGGUUCGAAUCCUGUCACGGUCG
//
# STOCKHOLM 1.0
#=GF AU Koala

DP1180         CGGGAAGUGGCUCAGUUUGGUAGAGCAUUCGGUUUGGGACCGAAGGGUCG

DP1180         CAGGUUCAAAUCCUGUCUUCCCGACCA
//
# STOCKHOLM 1.0
#=GF AU Koala

DK1660         GGGUCGUUAGCUCAGUUGGUAGAGCAGUUGACUUUUAAUCAAUUGGUCGC

DK1660         AGGUUCGAAUCCUGCACGACCCACCA
//
# STOCKHOLM 1.0
#=GF AU Koala

DD6900         GUCGUUGUAGUAUAGUGGUAAGUAUUCCCGCCUGUCACGCGGGUGACCCG

DD6900         GGUUCGAUCCCCGGCAACGGCG
//
# STOCKHOLM 1.0
#=GF AU Koala

DL5221         GCUAGCGUGGCAGAGCUCGGCAAAUGCAAAAGGCUUAAGCCCUUUAUCCA

DL5221         GAGGUUCAAAUCCUCUCCCUAGCU
//
# STOCKHOLM 1.0
#=GF AU Koala

DA6320         GGGCAUGUGGUGUAGAUGGUUAUCACGCUUCCUUAGCAUGGAAGAGGUCC

DA6320         CAGAUUCGAGUUCUGGCUUGUCCA
//
# STOCKHOLM 1.0
#=GF AU Koala

DL4760         ACUAUUUUGGCAGAUAAGUGCAAUGAAUUUAGAAUUCAUUUAUGUAGAUU

DL4760         UUUUUCUACAAAUAGUA
//
# STOCKHOLM 1.0
#=GF AU Koala

DW5220         AGAAACUUAGGAUUAACUGUCACCAAACCAAAGGCCUUCAAAGCCUUAAA

DW5220         UAAGAGUUAAACUCUCUUAGUUUCUG
//
# STOCKHOLM 1.0
#=GF AU Koala

DN6280         GACUCCAUGGCCAAGUUGGUUAAGGCGUGCGACUGUUAAUCGCAAGAUCG

DN6280         UGAGUUCAACCCUCACUGGGGUCG
//
# STOCKHOLM 1.0
#=GF AU Koala

DR6160         GGGACUAUAGUUUAGUUGGAUAUAACGACCGGCUACGAACCGGUAGGUCU

DR6160         CAGGUUCGACCCCUGAUGGUCUCG
//
# STOCKHOLM 1.0
#=GF AU Koala

DN5360         UAGAUUGAAGCCAGUUAGCUAGGGUGUUUAGCUGUUAACUAAAGUUUCGU

DN5360         GGGGGUGGAGCCCACCAGUCUAG
//
# STOCKHOLM 1.0
#=GF AU Koala

DK5320         CACUAUGAAGCUAAGAGCGUUAACCUUUUAAGUUAAAGUUAGAGACCUUA

DK5320         AAAUCUCCAUAGUGA
//
# STOCKHOLM 1.0
#=GF AU Koala

DG2520         GCAGAUGUAGCUCAGUGGUAGAGCGCAACCUUGCCAAGGUUGAUGCCAUG

DG2520         GGUUCGAGUCCCAUUAUCUGCU
//
# STOCKHOLM 1.0
#=GF AU Koala

DL5220         ACUUUUAAAGGAUAAGAGCAAUCCGUUGGUCUUAGGAACCACCUAUCUUG

DL5220         GUGCAAAUCCAAGUAAAAGUA
//
# STOCKHOLM 1.0
#=GF AU Koala

DS2722         GGAGAGAUGGCUGAGUGGACUAAAGCGGCGGAUUGCUAAUCCGUUGUACA

DS2722         AUUUUUUUGUACCGAGGGUUCGAAUCCCUCUCUUUCCG
//
# STOCKHOLM 1.0
#=GF AU Koala

DS4481         GGAUGGAUGUCUGAGCGGUUGAAAGAGUCGGUCUUGAAAACCGAAGUAUU

DS4481         GAUAGGAAUACCGGGGGUUCGAAUCCCUCUCCAUCCG
//
# STOCKHOLM 1.0
#=GF AU Koala

DL5320         ACUUUUAUAGGAUAAUAGUAAUCCAUUGGUCUUAGGAACCAAAAACCUUG

DL5320         GUGCAAAUCCAAAUAAAAGUA
//
# STOCKHOLM 1.0
#=GF AU Koala

DR1663         GCAUCCGUAGCUCAGCUGGAUAGAGUACUCGGCUACGAACCGAGCGGUCG

DR1663         GAGGUUCGAAUCCUCCCGGAUGCACCA
//
# STOCKHOLM 1.0
#=GF AU Koala

DD5280         GAGAUAUUAGUAAAAUAAUUACAUAACCUUGUCAAGGUUAAGUUAUAGAC

DD5280         UUAAAUCUAUAUAUCUUA
//
# STOCKHOLM 1.0
#=GF AU Koala

DK5281         CAUUGCGAAGCUUAGAGCGUUAACCUUUUAAGUUAAAGUUAGAGACAACA

DK5281         AAUCUCCACAAUGA
//
# STOCKHOLM 1.0
#=GF AU Koala

DY5000         GAUUGGGUGGCAGAUAGGGAUGCACUAGAUUGUAAAUCUAGGUAGGAAGG

DY5000         UUCAAGUCCUUUCCUGGUCA
//
# STOCKHOLM 1.0
#=GF AU Koala

DK2580         GGGUUGCUAACUCAAUGGUAGAGUACUCGGCUUUUAACCGAUUAGUUCCG

DK2580         GGUUCGAGUCCCGGGCAACCCA
//
# STOCKHOLM 1.0
#=GF AU Koala

DE8100         UCCCUGGUGGUCUAGUGGUUAGGAUUCGGCGCUCUCACCGCCGCGGCCCG

DE8100         GGUUCGAUUCUCGGUCAGGGAA
//
# STOCKHOLM 1.0
#=GF AU Koala

DT1581         GCUCGCGUAGCUCAGCAGGUAGAGCACACCCUUGGUAAGGGUGAGGUCGC

DT1581         CGGUUCGAGCCCGGCCGCGAGCUCCA
//
# STOCKHOLM 1.0
#=GF AU Koala

DF6200         GCGGGUUUAGCUCAGUUGGGAGAGCGUCAGACUGAAGAUCUGAAGGUCGU

DF6200         GUGUUCGAUCCACACAAACCGCA
//
# STOCKHOLM 1.0
#=GF AU Koala

DI6320         GGUCGCAUAUGUAGUCGGUUAUCAUGUCGAUCUAAUAAGUCGAAUGUCGC

DI6320         CGGUUCGAACCCGGCUGUGACCA
//
# STOCKHOLM 1.0
#=GF AU Koala

DV5910         CAAGAUAUAGCUUAAACAAAGCAUCUAGUUUACACCUAGAAGAUUUCACA

DV5910         UACGAUGAAUGUCUUGA
//
# STOCKHOLM 1.0
#=GF AU Koala

DD3280         GGGAUUGUAGUUCAAUUGGUUAGAGCACCGCCCUGUCAAGGCGGAAGCUG

DD3280         CGGGUUCGAGCCCCGUCAGUCCCG
//
# STOCKHOLM 1.0
#=GF AU Koala

DG2680         GCGAGCGUAGUUCAAUGGUAAAAUAUCUCCUUGCCAAGGAGAAGAUACGG

DG2680         GUUCGAUUCCCGCCGCUCGCC
//
# STOCKHOLM 1.0
#=GF AU Koala

DQ5120         UAGGAAGUGGUAUAGGGGAGUACGGAGGGUUUUGAUCUCUCAGGUGCAGG

DQ5120         UUCAAUUCCUGUCUUUCUAA
//
# STOCKHOLM 1.0
#=GF AU Koala

DS4442         GGAGAGAUGGCCGAGUGGUUCAAGGCGUAGCAUUGGAACUGCUAUGUAGG

DS4442         CUUUUGUUUACCGAGGGUUCGAAUCCCUCUCUUUCCG
//
# STOCKHOLM 1.0
#=GF AU Koala

DL2521         GCCUUCGUGGUGAAAUGGUAGACACUCAUGACUUAAAAUCAUGUGCUUAU

DL2521         AAAGCGUACCGGUUCAACUCCGGUCGAAGGUA
//
# STOCKHOLM 1.0
#=GF AU Koala

DN1660         UCCUCUGUAGUUCAGUCGGUAGAACGGCGGACUGUUAAUCCGUAUGUCAC

DN1660         UGGUUCGAGUCCAGUCAGAGGAGCCA
//
# STOCKHOLM 1.0
#=GF AU Koala

DG2600         GCGGGUAUAGUUUAAUGGUAAAAUUCCUCCUUGCCAAGGAGAAUAUGCGG

DG2600         GUUCGAUUCCCGCUACCCGCC
//
# STOCKHOLM 1.0
#=GF AU Koala

DE2180         GCCCCAUCGUCUAGAGGCCUAGGACACCUCCCUUUCACGGAGGCGACGGG

DE2180         GAUUCGAAUUCCCCUGGGGGUA
//
# STOCKHOLM 1.0
#=GF AU Koala

DQ6160         GGUUUUAUAGUGUAAUUGGUUAGCACCCAGGACUUUGAAUCCUGUAAUCU

DQ6160         GAGUUCGAGUCUCAGUAGAACCA
//
# STOCKHOLM 1.0
#=GF AU Koala

DP5090         CAGAGAAUAGUUUAAUGUAGAAUCUUAGCUUUGGGAGUUAAGGGUGAGAG

DP5090         UUGAAUUCUCUUUUCUCUGA
//
# STOCKHOLM 1.0
#=GF AU Koala

DG5000         GUUUCAUGAGUAUAGCAGUACAUUCGGCUUCCAACCGAAAGGUUUUUGUA

DG5000         AACAACCAAAAAUGAAAUA
//
# STOCKHOLM 1.0
#=GF AU Koala

DA6160         GGGGAAGUAGCUCAGAUGGUAGAGCGCUCGCUUAGCAUGCGAGAGGUAAA

DA6160         GGGUUCGAUACCCUUCUUCCUCA
//
# STOCKHOLM 1.0
#=GF AU Koala

DL2922         GCCUUGGUGGUGAAAUGGUAGACACGCGAGACUCAAAAUCUCGUGCUAAA

DL2922         UAGCGUGGAGGUUCGAGUCCUCUUCAAGGCA
//
# STOCKHOLM 1.0
#=GF AU Koala

DY0740         CCCGCGAUAGUUCAGACUGGUAGAACGGCGGACUGUAGAUCCGCAUGUCG

DY0740         CUGGUUCAAAUCCGGCUCGCGGGA
//
# STOCKHOLM 1.0
#=GF AU Koala

DT5090         GCCCUAGUAGCUUAGACAUCAAAGCACCGGUCUUGUAAACCGAAGAUCGA

DT5090         AGGUUAAAAUCCUUCCUAGCGCC
//
# STOCKHOLM 1.0
#=GF AU Koala

DI1620         GGGCCUAUAGCUCAGCUGGCUAGAGCACACGCCUGAUAAGCGUGAGGUCA

DI1620         GUGGUUCGAGUCCACUUGGGCCCACCA
//
# STOCKHOLM 1.0
#=GF AU Koala

DN9990         GUCUCUGUGGCGCAAUGGGUUAGCGCGUUCGGCUGUUAACCGAAAGGUUG

DN9990         GUGGUUCGAGCCCAUCCAGGGACG
//
# STOCKHOLM 1.0
#=GF AU Koala

DI1860         GGGCCUAUAGCUCAGCUGGUUAGAGUGCACCCCUGAUAAGGGUGAGGUCA

DI1860         CAAGUUCAAGUCUUGUUAGGCCCACCA
//
# STOCKHOLM 1.0
#=GF AU Koala

DK6052         GCCCUUCUAGCUCAGUCGGUAGAGCGCACGGCUCUUAACCGUGUGGUCGU

DK6052         GGGUUCGAGCCCCACGGGGGGUG
//
# STOCKHOLM 1.0
#=GF AU Koala

DS2480         GGAGUGAUGUCUGAGUGGCCGAAAGAGCUCGAUUGCUAAUCGAGUAUACA

DS2480         GCUUCCUGUACCGAGGGUUCGAAUCCCUCUCACUCCG
//
# STOCKHOLM 1.0
#=GF AU Koala

DY6050         CCUUCUGUAGCUCAAUUGGUAGAGCAUGUGACUGUAGAGUAUGCGGGUAU

DY6050         CACAGGGUCGCUGGUUCGAUUCCGGCCGGAAGG
//
# STOCKHOLM 1.0
#=GF AU Koala

DI1540         GGGCCUGUAGCUCAGCUGGUUAGAGCGCACGCCUGAUAAGCGUGAGGUCG

DI1540         GUGGUUCGAGUCCACUCAGGCCCACCA
//
# STOCKHOLM 1.0
#=GF AU Koala

DS2920         GGAGAGAUGGCUGAGUGGACUAAAGCGGCGGAUUGCUAAUCCGUUGUACG

DS2920         AGUUAAUCGUACCGAGGGUUCGAAUCCCUCUCUUUCCG
//
# STOCKHOLM 1.0
#=GF AU Koala

DS1664         GGUGAGGUGUCCGAGUGGCUGAAGGAGCACGCCUGGAAAGUGUGUAUACG

DS1664         GCAACGUAUCGGGGGUUCGAAUCCCCCCCUCACCGCCA
//
# STOCKHOLM 1.0
#=GF AU Koala

DW1250         AGGGGUAUAGUUCAAUCGGUAGAACACCGGACUUCAAAUCCGGGUGUUGU

DW1250         GGGUUCAAGUCCUGCUACCCCUGCCA
//
# STOCKHOLM 1.0
#=GF AU Koala

DE5080         GCCCCUAUAGUUGAAACACAACCAAGAGCUUUUCACGCUCUUAAGUUUGA

DE5080         GUUAAAAUCUCAAUAGGAGCU
//
# STOCKHOLM 1.0
#=GF AU Koala

DE5360         GUUCUUGUAGUUGAAUGACAACGAUGGUUUUUCAUAUCAUUAGUCAUGGU

DE5360         UAGAUUCCAUGUAAGAAUA
//
# STOCKHOLM 1.0
#=GF AU Koala

DT2640         GCCCUUUUAACUCAGUGGUAGAGUAAUGCCAUGGUAAGGCAUAAGUCAUC

DT2640         GGUUCAAAUCCGAUAAAGGGCU
//
# STOCKHOLM 1.0
#=GF AU Koala

DC4980         GGUUUUGUAGUGUAAUAAACAUAUUAGAUUGCAAAUCUACAGAUGCGGUU

DC4980         AUAAUUGUCGCCAAAACUU
//
# STOCKHOLM 1.0
#=GF AU Koala

DD2600         GGGAUUGUAGUUCAAUUGGUUAGAGUACCGCCCUGUCAAGACGGAAGUUG

DD2600         CGGGUUCGAGCCCCGUCAAUCCCG
//
# STOCKHOLM 1.0
#=GF AU Koala

DP1661         CGGUGAUUGGCGCAGCCUGGUAGCGCACUUCGUUCGGGACGAAGGGGUCG

DP1661         GAGGUUCGAAUCCUCUAUCACCGACCA
//
# STOCKHOLM 1.0
#=GF AU Koala

DR0660         GGGCCCGUGGCCUAGUCUGGAUACGGCACCGGCCUUCUAAGCCGGGGAUC

DR0660         GGGGGUUCAAAUCCCUCCGGGUCCG
//
# STOCKHOLM 1.0
#=GF AU Koala

DD4840         AAAAAAUUAGUUAAAAUCAUAACAUUAGUAUGUCAAACUAAAAUUAUUAA

DD4840         AUAAUUAAUAUUUUUUA
//
# STOCKHOLM 1.0
#=GF AU Koala

DK4030         GAGAGUAUUGUUUAAUGGUAAAACAUUCUGUCUUUUAAGCAGUCUAUAGU

DK4030         GGUUCGAUUCCACUUAUUCUCA
//
# STOCKHOLM 1.0
#=GF AU Koala

DL5720         ACUUUUAAAGGAUAACAGCCAUCCGUUGGUCUUAGGCCCCAAAAAUUUUG

DL5720         GUGCAACUCCAAAUAAAAGUA
//
# STOCKHOLM 1.0
#=GF AU Koala

DW1141         AGGAGAGUAGUUCAAUGGUAGAACGUCGGUCUCCAAAACCGAGCGUUGAG

DW1141         GGUUCGAUUCCUUUCUCUCCUGCCA
//
# STOCKHOLM 1.0
#=GF AU Koala

DX2640         AGCGGAGUAGAGCAGUUUGGUAGCUCACGAGGCUCAUAACCUUGAGGUCA

DX2640         CGGGUUCGAUUCCCGUCUCCGCAC
//
# STOCKHOLM 1.0
#=GF AU Koala

DR2720         GGGCCUGUAGCUCAGAGGAUUAGAGCACGUGGCUACGAACCACGGUGUCG

DR2720         GGGGUUCGAAUCCCUCCUCGCCCA
//
# STOCKHOLM 1.0
#=GF AU Koala

DW5080         AAGGACUUAAGUUAAAUAAACUGAAAGCCUUCAAAGCUUUAACAAAGAAU

DW5080         UGGAAACUUCUUAGUCCUUG
//
# STOCKHOLM 1.0
#=GF AU Koala

DV1180         GGAGUGUUAGCUCAGCUGGGAGAGCUCCUGCCUUACAAGCAGGCGGUCAU

DV1180         AGGUUCAAGUCCUAUACACUCCACCA
//
# STOCKHOLM 1.0
#=GF AU Koala

DS1661         GGAAGUGUGGCCGAGCGGUUGAAGGCACCGGUCUUGAAAACCGGCGACCC

DS1661         GAAAGGGUUCCAGAGUUCGAAUCUCUGCGCUUCCGCCA
//
# STOCKHOLM 1.0
#=GF AU Koala

DY5020         GGCAGGGUGGCAGAAAGUCAAUGCGCUAAAUUGUAAAUUUAUAAAAAAAG

DY5020         GUUUAAUUCCUUUCUUUGCCA
//
# STOCKHOLM 1.0
#=GF AU Koala

DV4500         GGGUAAUUAGCUCAGUUGGUAGAGUGCCUCGUUUACACCGAGAGAGUCAG

DV4500         CGGUUCAAGUCCGUUAUUACCCA
//
# STOCKHOLM 1.0
#=GF AU Koala

DW4700         AAGAAAGUAAUUUAAGUUAAAAUAUUUUGUUUCAAACAUAACUAUAGGUA

DW4700         GUCAUUACCUCUUUCUUG
//
# STOCKHOLM 1.0
#=GF AU Koala

DL1940         GCCCAGAUGGCGGAAUUGGUAGACGCGCCAGCUUCAGGUGCUGGUACUCG

DL1940         AAAGGGUGUGGAGGUUCGAGUCCUCUUCUGGGCACCA
//
# STOCKHOLM 1.0
#=GF AU Koala

DP1360         CGGGGUGUGGCGCAGCUUGGUAGCGCGCUUCGUUCGGGACGAAGAGGUCG

DP1360         UGGGUUCAAAUCCCGCCACCCCGA
//
# STOCKHOLM 1.0
#=GF AU Koala

DS1141         GGGUUAAUACUCAAGUUGGUGAAGAGGACACCCUGCUAAGGUGUUAGGUC

DS1141         GGUCUCCGGCGCGAGGGUUCGAGUCCCUCUUAACCCGCCA
//
# STOCKHOLM 1.0
#=GF AU Koala

DL2000         GCCCGAGUGGUGGAAUCGGUAGACACAAGGGAUUUAAAAUCCCUCGCCUU

DL2000         UCGACGCGUGCCAGUUCAAGUCUGGCUUCGGGCACCA
//
# STOCKHOLM 1.0
#=GF AU Koala

DK1200         GACUCACUAGCUCAGCGGUAGAGCAUUUGACUUUUAAUCAAAGGGUCCCG

DK1200         AGUUCGAUCCUCGGGUGAGUCACCA
//
# STOCKHOLM 1.0
#=GF AU Koala

DK6161         GCCCGGCUAGCUCAGUCGGUAGAGCGCCAGACUCUUAAUCUGGUGGUCGG

DK6161         GGGUUCGAGCCCCCCGUUGGGCG
//
# STOCKHOLM 1.0
#=GF AU Koala

DA5320         GAGGUCUUAGCUUAAUUAAAGCAAUUGAUUUGCAUUCAAUAGAUGUAGGA

DA5320         UGAAGUCUUACAGUCCUUA
//
# STOCKHOLM 1.0
#=GF AU Koala

DV5040         CAAGACAUAGCUAGUUAGUAAGUUCCUCUUUUACACGGAGGUCACACUCG

DV5040         UGCAAUUCGGGUUGUCUUGA
//
# STOCKHOLM 1.0
#=GF AU Koala

DT3360         GCCCUUUUAACUCAGUGGUAGAGUAACGCCAUGGUAAGGCGUAAGUCAUC

DT3360         GGUUCAAAUCCGAUAAGGGGCU
//
# STOCKHOLM 1.0
#=GF AU Koala

DD4480         GGGGAAAUAGCUCAGUUGGUUAGAGUGCUGGUCUGUCACGCCAGAAGUCG

DD4480         CGGGUUCGAACCCCGUUUUCCCCG
//
# STOCKHOLM 1.0
#=GF AU Koala

DS1250         GGAAGUAUACCCAAGUCUCGGUUGAAGGGGGCGGUCUCGAAAACCGUUAG

DS1250         AUGGAGUAAUCCAUGCAAGAGUUCGAAUCUCUUUACUUCCGCCA
//
# STOCKHOLM 1.0
#=GF AU Koala

DG2641         GCGGGUAUAGUUUAGUGGUAAAACCCUAGCCUUCCAAGCUAACGAUGCGG

DG2641         GUUCGAUUCCCGCUACCCGCU
//
# STOCKHOLM 1.0
#=GF AU Koala

DL1542         GCCGGGGUGGUGGAAUUGGCAGACACACAGGACUUAAAAUCCUGCGGUAG

DL1542         GUGACUACCGUGCCGGUUCAAGUCCGGCCCUCGGCACCA
//
# STOCKHOLM 1.0
#=GF AU Koala

DX4080         UGUAAUAUGAUGUAAUUGGUUAACAUAUUAGGUUCAUGACCUAAUUAUAU

DX4080         ACGUUCAAAUCGUAUUAUUGCUA
//
# STOCKHOLM 1.0
#=GF AU Koala

DC1350         GGUGGAGUGGCCGAGAGGCGAGGCAACGGCCUGCAAAGCCGUCUACACGG

DC1350         GUUCAAAUCCCGUCUCCACCUCCA
//
# STOCKHOLM 1.0
#=GF AU Koala

DY6741         CCGACCUUAGCUCAGUUGGUAGAGCGGAGGACUGUAGAUCCUUAGGUCAU

DY6741         UGGUUCGAAUCCGCUAGGUCGGA
//
# STOCKHOLM 1.0
#=GF AU Koala

DL5280         ACUUUUAUAGGAUAGAAGUAAUCCAUUGGUCUUAGGAACCAAAAACCUUG

DL5280         GUGCAACUCCAAAUAAAAGUA
//
# STOCKHOLM 1.0
#=GF AU Koala

DA2400         GGGGGUAUAGCUCAGUUGGUAGAGCGCUGCCUUUGCAAGGCAGAUGUCAG

DA2400         CGGUUCGAGUCCGCUUACCUCCA
//
# STOCKHOLM 1.0
#=GF AU Koala

DR1664         GUCCUCUUAGUUAAAUGGAUAUAACGAGCCCCUCCUAAGGGCUAAUUGCA

DR1664         GGUUCGAUUCCUGCAGGGGACACCA
//
# STOCKHOLM 1.0
#=GF AU Koala

DX2600         CGCGGAGUAGAGCAGUCUGGUAGCUCGCAAGGCUCAUAACCUUGAGGUCA

DX2600         UAGGUUCAAAUCCUGUCUCCGCCA
//
# STOCKHOLM 1.0
#=GF AU Koala

DK2920         GGGUUGCUAACUCAACGGUAGAGUACUCGGCUUUUAACCGACUAGUUCCG

DK2920         GGUUCGAAUCCCGGGCAACCCA
//
# STOCKHOLM 1.0
#=GF AU Koala

DL1660         GCGAAGGUGGCGGAAUUGGUAGACGCGCUAGCUUCAGGUGUUAGUGUCCU

DL1660         UACGGACGUGGGGGUUCAAGUCCCCCCCCUCGCACCA
//
# STOCKHOLM 1.0
#=GF AU Koala

DD4000         GGAUCUGUAGCUUAAUAGUAAAGUACCAUUUUGUCAUAAUGGAGGAUGUC

DD4000         AGUGCAAAUCUGAUUAGAUUCG
//
# STOCKHOLM 1.0
#=GF AU Koala

DW2700         GCGCUCUUAGUUCAGUUCGGUAGAACGCGGGUCUCCAAAACCCGAUGUCG

DW2700         UAGGUUCAAAUCCUACAGAGCGUG
//
# STOCKHOLM 1.0
#=GF AU Koala

DK7741         GCCCGGAUAGCUCAGUCGGUAGAGCAUUGGACUUUUAAUCCAAGGGUCCA

DK7741         GGGUUCAAGUCCCUGUUCGGGCG
//
# STOCKHOLM 1.0
#=GF AU Koala

DC5281         AGCCUUAAGGUGAUUAUCAUGUCGAAUUGCAAAUUCGAAGGUGUAGAGAA

DC5281         UCUCCUCUACUAAGGCUU
//
# STOCKHOLM 1.0
#=GF AU Koala

DN5160         UAGAAUGAAGCUCGCUGGAUAGAGUGUUUAGCUGUUAACUAAAAUAUUAC

DN5160         GGGAUCGAGGCCCGUCAUUCUAG
//
# STOCKHOLM 1.0
#=GF AU Koala

DK0660         GGGCCCGUAGCUUAGUCUGGUAGAGCGCCUGACUUUUAAUCAGGCGGUCG

DK0660         AGGGUUCGAAUCCCUUCGGGCCCG
//
# STOCKHOLM 1.0
#=GF AU Koala

DM2640         GCCUACUUAACUCAGUGGUUAGAGUAUUGCUUUCAUACGGCGGGUGUCAU

DM2640         UGGUUCAAAUCCAAUAGUAGGUA
//
# STOCKHOLM 1.0
#=GF AU Koala

DT1140         GCUGACUUAGCUCAGUUGGUAGAGCAAUUGACUAGUAAUCAAUAGGUCGA

DT1140         AGGUUCAAAUCCUUUAGUCAGCACCA
//
# STOCKHOLM 1.0
#=GF AU Koala

DN2520         UCCUUAAUAGCUCAGUGGUAGAGCAAUCGGCUGUUAACCGAUCGGUCGUA

DN2520         GGUUCGAAUCCUACUUAAGGAG
//
# STOCKHOLM 1.0
#=GF AU Koala

DA0980         GGGCCGGUAGUCUAGCGGAAGGACGCCCGCCUUGCGCGCGGGAGAUCCCG

DA0980         GGUUCGAAUCCCGGCCGGUCCA
//
# STOCKHOLM 1.0
#=GF AU Koala

DI2410         GGGCUAUUAGCUCAGUUGGUUAGAGCGCACCCCUGAUAAGGGUGAGGGCC

DI2410         CUGGUUCAAAUCCAGGAUGGCCCA
//
# STOCKHOLM 1.0
#=GF AU Koala

DW4980         AGAGAUUUAAGUUAAUAAAACUGAAAACCUUCAAAGUUUUAAAUAAGAGU

DW4980         GGAACUCUCUUAGUCUUUA
//
# STOCKHOLM 1.0
#=GF AU Koala

DF1260         GGUUCAGUAGCUCAGUUGGUAGAGCAUUUGAUUGAAGCUCAAAGUGUCGG

DF1260         CAGUUCAAUUCUGUCCUGAACCACCA
//
# STOCKHOLM 1.0
#=GF AU Koala

DE4070         GAUCUUAUAGUUAAAUGGUUAUAACACCAUCCCUUCACGAUGGGAGUACC

DE4070         AGUUCGNUUCUGGUUGAGAUUA
//
# STOCKHOLM 1.0
#=GF AU Koala

DC0500         GCCAAGGUGGCAGAGUUCGGCCCAACGCAUCCGCCUGCAGAGCGGAACCC

DC0500         CCGCCGGUUCAAAUCCGGCCCUUGGCUCCA
//
# STOCKHOLM 1.0
#=GF AU Koala

DF5940         GUUAAUGUAGCUUAAAUCCAAAGCAAGGUACUGAAAAUGCCUAGAUGAGU

DF5940         UUAUUAACUCCAUAAACA
//
# STOCKHOLM 1.0
#=GF AU Koala

DI1140         GGACCUUUAGCUCAGUUGGUUAGAGCAUCCGGCUCAUAACCGGACGGUCA

DI1140         UUGGUUCAAGUCCAAUAAGGUCCACCA
//
# STOCKHOLM 1.0
#=GF AU Koala

DY0660         CCCGCGAUAGUUCAGAUUGGUAGAACGGCGGACUGUAGAUCCGCAUGUCG

DY0660         CUGGUUCAAAUCCGGCUCGCGGGA
//
# STOCKHOLM 1.0
#=GF AU Koala

DT6050         GGCCGCUUAGCACAUGGCAGUGCACCACUCUCGUAAAGUGGGGGUCGCGA

DT6050         GUUCGAUUCUCGCAGUGGCCU
//
# STOCKHOLM 1.0
#=GF AU Koala

DP6280         GGGCGUGUGGUCUAGUGGUAUGAUUCUCGCUUUGGGUGCGAGAGGCCCUG

DP6280         GGUUCAAUUCCCAGCUCGCCCC
//
# STOCKHOLM 1.0
#=GF AU Koala

DL2800         GCCUUGGUGGUGAAAUGGUAGACACGCGAGACUCAAAAUCUCGUGCUAAA

DL2800         AAGCGUGGAGGUUCGAGUCCUCUUCAAGGCA
//
# STOCKHOLM 1.0
#=GF AU Koala

DL5120         GCUAGCGUGGCAGAGCCUGGCUAAUGCGAAAGACCUAAGCUCUUUUUAUC

DL5120         AGGGGUUCAAAUCCCCUCGCUAACU
//
# STOCKHOLM 1.0
#=GF AU Koala

DS6281         GUCCCAGUGGCCGAGUGGUUAAGGCGAUGCCCUGCUAAGGCAUUGGGUUU

DS6281         UACCUGCGCAGGUUCGAAUCCUGUCUGUGACG
//
# STOCKHOLM 1.0
#=GF AU Koala

DM4280         ACCUACUUGACUCAGCGGUUAGAGUAUCGCUUUCAUACGGCGAGAGUCAU

DM4280         UGGUUCAAAUCCAAUAGUAGGUA
//
# STOCKHOLM 1.0
#=GF AU Koala

DT0660         GCCUCGGUGGCUCAGCCUGGUAGAGCGCCUGACUUGUAAUCAGGUGGUCG

DT0660         GGGGUUCGAAUCCCCCCCGAGGCU
//
# STOCKHOLM 1.0
#=GF AU Koala

DY4880         GAUUAAGUGGCUGAAGUUUAGGCGAUAGAUUGUAAAUCUAUUUAUAAGAA

DY4880         UUAUUCUUCUUAAUCA
//
# STOCKHOLM 1.0
#=GF AU Koala

DF6320         GUCGCAAUGGUGUAGUUGGGAGCAUGACAGACUGAAGAUCUGUUGGUCAU

DF6320         CGGUUCGAUCCCGGUUUGUGACA
//
# STOCKHOLM 1.0
#=GF AU Koala

DR2600         GGGUUUGUAGCUCAGAGGAUUAGAGCACGUGGCUACGAACCACGGUGUCG

DR2600         GGGGUUCGAAUCCCUCCUUGCCCA
//
# STOCKHOLM 1.0
#=GF AU Koala

DI2922         GCAUCCAUGGCUGAAUGGUUAAAGCGCCCAACUCAUAAUUGGCGAAUUCG

DI2922         UAGGUUCAAUUCCUACUGGAUGCA
//
# STOCKHOLM 1.0
#=GF AU Koala

DS0261         GGAAAAGCAAAUAGACUGGCGACUAAACCCGAUUGGAAAUCGGUUGAGUA

DS0261         AUAGCAAUAUUGCCUUAUGGGUUCAACUCCCAUCUUUUCCGCCA
//
# STOCKHOLM 1.0
#=GF AU Koala

DS0860         GCCGGGGUGCCCGAGCGGACCAAGGGGGUAGGCUCGAGACCUACUGCCUC

DS0860         UCCGAGGCACGCGGGUUCAAAUCCCGCCCCCGGCG
//
# STOCKHOLM 1.0
#=GF AU Koala

DX1180         CGCGGGGUAGAGCAGUUGGUAGCUCGCCGGGCUCAUAACCCGGAGGCCGC

DX1180         AGGUUCGAGUCCUGCCCCCGCAACCA
//
# STOCKHOLM 1.0
#=GF AU Koala

DK4000         GAGAAUAUUGUUUAAUGGUAAAACAGUUGUCUUUUAAGCAACCCAUGCUU

DK4000         GGUUCAACUCCAGCUAUUCUCA
//
# STOCKHOLM 1.0
#=GF AU Koala

DS4081         GGAAAAUUCACCAUAGGUAAGGUAAAUUAUUUGCUAUGUAAUUGAAUUUA

DS4081         UUAUUCUUAUGAGUUCGAAUCUCAUAUUUUCCG
//
# STOCKHOLM 1.0
#=GF AU Koala

DT5200         GUCUUUGUAGUAUAACAAAAUACCCCGGUCUUGUAAACCGGAAAAGGAGA

DT5200         ACCCCAUUCCUCCCUAAGACU
//
# STOCKHOLM 1.0
#=GF AU Koala

DW6280         GAAGCGGUGGCUCAAUGGUAGAGCUUUCGACUCCAAAUCGAAGGGUUGCA

DW6280         GGUUCAAUUCCUGUCCGUUUCA
//
# STOCKHOLM 1.0
#=GF AU Koala

DD2520         GGGAUUGUAGUUUAAUGGUUAGAGCACCGCCCUGUCACGGCGGAAGUUGC

DD2520         GGGUUCGAGUCCCGUCAGUCCCG
//
# STOCKHOLM 1.0
#=GF AU Koala

DI2100         GGGCUAUUAGCUCAGGUGGUUAGAGCGCACCCCUGAUAAGGGUGAGGUCC

DI2100         CUGGUUCAAGUCCAGGAUGGCCCA
//
# STOCKHOLM 1.0
#=GF AU Koala

DT4001         GUUAUAUUAGCUUAAUUGGUAGAGCAUUCGUUUUGUAAUCGAAAGGUUUG

DT4001         GGGUUCAAAUCCCUAAUAUAACA
//
# STOCKHOLM 1.0
#=GF AU Koala

DQ5000         UAGAAAGUAGUAUAACGGUAAAACCAAGAAUUUUGAUUUCUUAAAUAUAA

DQ5000         GUUCAACUCUUAUCUUUCUAA
//
# STOCKHOLM 1.0
#=GF AU Koala

DE2920         GCCCCCAUCGUCUAGUGGUUUAGGACAUCUCUCUUUCAAGGAGGCAGCGG

DE2920         GGAUUCGAAUUCCCCUGGGGGUA
//
# STOCKHOLM 1.0
#=GF AU Koala

DT0260         GCUCCUAAAGCAUUGUUGGUGAUGCAGUUGCCUUGUAAGCAUCUGAACCG

DT0260         GGUUCGAUUCCUAGUGGGAGCACCA
//
# STOCKHOLM 1.0
#=GF AU Koala

DW1140         AGGGGCAUAGUUCAGUAGGUAGAACAUCGGUCUUCAAAACCGAGUGUCAC

DW1140         GAGUUCGAGUCUUGUUGCCCCUGCCA
//
# STOCKHOLM 1.0
#=GF AU Koala

DM2920         ACCUACUUAACUCAGUGGUUAGAGUACUGCUUUCAUACGGCGGGAGUCAU

DM2920         UGGUUCAAAUCCAAUAGUAGGUA
//
# STOCKHOLM 1.0
#=GF AU Koala

DY4000         GGAGGGAUUUUCAAUGUUGGUAGUUGGAGUUGAGCUGUAAACUCAAUGAC

DY4000         UUAGGUCUUCAUAGGUUCAAUUCCUAUUCCCUUCA
//
# STOCKHOLM 1.0
#=GF AU Koala

DA0780         GGGCUCGUAGCUCAGCUGGAAGAGCGCGGCGUUUGCAACGCCGAGGCCUG

DA0780         GGGUUCAAAUCCCCACGGGUCCA
//
# STOCKHOLM 1.0
#=GF AU Koala

DA5020         GUGAAUUUAGUUUAAUAGAAAAAACAUUUGCUUUGCAAGCAGACUUUGAA

DA5020         AGUUUAACUCCUUCAAUACACA
//
# STOCKHOLM 1.0
#=GF AU Koala

DH3230         GCGGACGUAGCCAAGUGGACCAAGGCAGUGGAUUGUGAAUCCACCACGCG

DH3230         CGGGUUCAAUUCCCGUCGUUCGCC
//
# STOCKHOLM 1.0
#=GF AU Koala

DM4501         GUCGGAAUAGUUUAGUAGGGUAGAACAGCGGGAUCAUAAUUCGCACACGG

DM4501         GGGUUCAAAUCCCUCUUCCGAUA
//
# STOCKHOLM 1.0
#=GF AU Koala

DI3281         GGGCUAUUAGCUCAGUGGUAGAGCGCGCCCCUGAUACGGGCGAGGUCUCU

DI3281         GGUUCAAGUCCAGGAUGGCCCA
//
# STOCKHOLM 1.0
#=GF AU Koala

DV2601         AGGGCUAUAGCUCAGCGGUAGAGCGCCUCGUUUACACCGAGAAUGUCUAC

DV2601         GGUUCAAAUCCGUAUAGCCCUA
//
# STOCKHOLM 1.0
#=GF AU Koala

DL3880         AUCCGAGUGCUGGAAUUGGUAGACAGUCUUAGCUUAAGUUUAAGUGACGC

DL3880         AAGUCGUAAACGUUCGAAUCGUUUCUCGGAUA
//
# STOCKHOLM 1.0
#=GF AU Koala

DV9990         GUUUCCGUAGUGUAGUGGUUAUCACGUUCGCCUAACACGCGAAAGGUCCC

DV9990         CGGUUCGAAACCGGGCGGAAACA
//
# STOCKHOLM 1.0
#=GF AU Koala

DT4700         GCUUUAAAAGCUUUGCUGAAGCAACGGCCUUGUAAGUCGUAGAAAACUAU

DT4700         ACGUUUUAAAGCU
//
# STOCKHOLM 1.0
#=GF AU Koala

DW5160         AGAAACUUAGGCUAGCACAGACCAAAGGCCUUCAAAGCCUUAAGCGGAGG

DW5160         UUAAACUCCUUCAGUUUCUG
//
# STOCKHOLM 1.0
#=GF AU Koala

DS2180         GGAGAGAUGGCCGAGUGGUUGAAGGCGCAGCACUGGAAAUGCUGUUUAAG

DS2180         GUUUUCCCUUAACGAGGGUUCGAAUCCCUCUCUCUCCG
//
# STOCKHOLM 1.0
#=GF AU Koala

DL4000         GCUAUUUUGGUGGAAUUGGUAGACACGAUACUCUUAAGAUGUAUUACUUU

DL4000         ACAGUAUGAAGGUUCAAGUCCUUUAAAUAGCA
//
# STOCKHOLM 1.0
#=GF AU Koala

DX7560         AGCAGCGUGGCGCAGUGGAAGCGUGCUGGGCCCAUAACCCAGAGGUCGGU

DX7560         GGAUCGAAACCACUCGCUGCUACCA
//
# STOCKHOLM 1.0
#=GF AU Koala

DV2920         AGGGAUAUAACUCAGCGGUAGAGUGUCACCUUGACGUGGUGGAAGUCAUC

DV2920         AGUUCGAGCCUGAUUAUCCCUA
//
# STOCKHOLM 1.0
#=GF AU Koala

DW6161         GACUCCUUAGCAUAGUGGUUUAUUGUAAUUGUCUCCAAAGCAGUUGGUCC

DW6161         AGGGUUCAACUCCCUGAGGGGUCU
//
# STOCKHOLM 1.0
#=GF AU Koala

DS1231         GGAGGAAUACCCAAGAGGCUGAAGGGAUCGGUCUUGAAAACCGACAGGGU

DS1231         GUAAAAGCCGCGGGGGUUCAAAUCCCUCUUCCUCCGCCA
//
# STOCKHOLM 1.0
#=GF AU Koala

DF0660         GCCAAGGUAGUUCAGCCUGGGAGAACGCUGGACUGAAGAUCCAGUUGUCG

DF0660         GGUGUUCGAAUCACCCCCUUGGCA
//
# STOCKHOLM 1.0
#=GF AU Koala

DD1180         GGCCCCAUAGCGAACGUUGGUUAUCGCGCCUCCCUGUCACGGAGGAGAUC

DD1180         ACGGGUUCGAGUCCCGUUGGGGUCGCCA
//
# STOCKHOLM 1.0
#=GF AU Koala

DL1663         GCCGAGGUGGUGGAAUUGGUAGACACGCUACCUUGAGGUGGUAGUGCCCA

DL1663         AUAGGGCUUACGGGUUCAAGUCCCGUCCUCGGUACCA
//
# STOCKHOLM 1.0
#=GF AU Koala

DM2701         AGCGGAGUAGAGCAGUUUGGUAGCUCACGAGGCUCAUAACCUUGAGGUCA

DM2701         CGGGUUCGAUUCCCGUCUCCGCAC
//
# STOCKHOLM 1.0
#=GF AU Koala

DK1140         GACUCGUUAGCUCAGCCGGUAGAGCAACUGGCUUUUAACCAGUGGGUCCG

DK1140         GGGUUCGAAUCCCCGACGAGUCACCA
//
# STOCKHOLM 1.0
#=GF AU Koala

DV5080         CAAGGCAUAGCUAGUUAGUAAGUUUCUCCUUUACACGGAGACCACACUCG

DV5080         UGCAAUUCGAGUUGUUUUGA
//
# STOCKHOLM 1.0
#=GF AU Koala

DN0680         GCCGCCGUAGCUCAGUAGGUAGGAGCGCUCGGCUGUUAACCGAGUGGUCG

DN0680         CAGGUUCGAGUCCUGCCGGCGGCG
//
# STOCKHOLM 1.0
#=GF AU Koala

DW2440         ACGUCCUUAGUUCAGUCGGUAGAACGCAGGUUUCCAAAACCUGAUGUCGU

DW2440         GGGUUCAAUUCCUACAGGGCGUG
//
# STOCKHOLM 1.0
#=GF AU Koala

DI4080         GAAACUAUAAUUCAAUUGGUUAGAAUAGUAUUUUGAUAAGGUACCAAUAU

DI4080         AGGUUCGAUUCCUGUUAGUUUCA
//
# STOCKHOLM 1.0
#=GF AU Koala

DW5000         AGGGGUUUAAGUUAAUCUAAACUAAAAGCCUUCAAAGCUUUAAAUAAGAA

DW5000         UGGGAAUUUUUUAACCUCUG
//
# STOCKHOLM 1.0
#=GF AU Koala

DI5040         AGAGCUUGCUCCCAAAGCUUGGGUGUCUAGCUGAUAAUUAGACUAUCAAG

DI5040         GGUUAAAUUCCCUUCAAGCUCUA
//
# STOCKHOLM 1.0
#=GF AU Koala

DI2440         GGGCUAUUAGCUCAGUUGGUUAGAGCGUUGCUUUGAUAAGGCAAAAGUCG

DI2440         AAAGUUCAAAUCUUUCAUAGCCCA
//
# STOCKHOLM 1.0
#=GF AU Koala

DG1581         GCGGGAGUAGCUCAGUUGGUAGAGCAUCGGCUUCCCAAGCCGAGGGUCGC

DG1581         GGGUUCGAGUCCCGUCUCCCGCUCCA
//
# STOCKHOLM 1.0
#=GF AU Koala

DL2520         GCAGGCAUGGCGGAAUUUGGUAGACGCGCAGGAUUUAGGUUCCUGUGUCU

DL2520         UUAUGAUGUGAGAGUUCGAGUCUCUCUGCCUGUA
//
# STOCKHOLM 1.0
#=GF AU Koala

DS6060         GACAAUUUGUCCGAGUGGUUAAGGAGGAAGACUAGAAAUCUUUUGGGUUU

DS6060         ACCCGCGCAGGUUCGAAUCCUGCAGUUGUCG
//
# STOCKHOLM 1.0
#=GF AU Koala

DM2520         GGCUCAGUAGCUCAGAGGAUAGAGCAGGGGAUUCAUAAGCCCUUGGUCAC

DM2520         AGGUUCAAAUCUUGUCUGAGCCA
//
# STOCKHOLM 1.0
#=GF AU Koala

DH3880         GGUGGGUGUAGUUCAAAGGUAGAACAGCUGUAUGUGGCAUAGUAUAUCCU

DH3880         AGUUCAAUUCUAGGUAUCCACC
//
# STOCKHOLM 1.0
#=GF AU Koala

DE9160         UCCUUGGUGGUCUAGUGGUUAGGAUUCGGCGCUCUCACCGCCGCGGCCCG

DE9160         GGUUCGAUUCCCGGUCAGGGAA
//
# STOCKHOLM 1.0
#=GF AU Koala

DQ0220         UGGGAAUUAGCCAAGUUGGUAAGGCAUAGCACUUUGACUGCUAGAUGCAA

DQ0220         AGGUUCGAGUCCUUUAUUCCCAG
//
# STOCKHOLM 1.0
#=GF AU Koala

DV5880         CAGAGUGUAGCUUAACACAAAGCACCCAACUUACACUUAGGAGAUUUCAA

DV5880         CUUAACUUGACCGCUCUGA
//
# STOCKHOLM 1.0
#=GF AU Koala

DF7920         GCCGAAAUAGCUCAGUUGGGAGAGCGUUAGACUGAAGAUCUAAAGGUCCC

DF7920         UGGUUCGAUCCCGGGUUUCGGCA
//
# STOCKHOLM 1.0
#=GF AU Koala

DK6320         UCCCGAGUGGCUCAAUCGGUUUAGAGCGUCUGACUCUUAAUCAGAAGGUU

DK6320         GCGAGUUCGAGUCUCGCCUUGGGAG
//
# STOCKHOLM 1.0
#=GF AU Koala

DL5321         AUUAGGGUGGCAGAGCCAGGAAAUUGCGUAAGACUUAAAACCUUGUUCCC

DL5321         AGAGGUUCAAAUCCUCUCCCUAAUA
//
# STOCKHOLM 1.0
#=GF AU Koala

DL4501         ACUCGCUUGGUGGAACGGCAAACACGGCAGACUCAAAAUCUGUUUCUAAU

DL4501         GGAAUAUCGGUUCGAAUCCGAUAGCGAGUA
//
# STOCKHOLM 1.0
#=GF AU Koala

DP5060         CAGAGGGUAGUUUAAUUUAGAAUCUUAGCUUUGGGAGUUAAGGGUGGGAG

DP5060         UUAAAAUCUCCUCUCUCUGA
//
# STOCKHOLM 1.0
#=GF AU Koala

DI2540         GGGCUAUUAGCUCGCUGGUUGAGCACACCCCUGAUAAGGGUGAGGCCUCU

DI2540         GGUUCAAAGUCCAGAAUAGCCCA
//
# STOCKHOLM 1.0
#=GF AU Koala

DR4000         GCUCUCUUAGCUUAAUGGUUAAAGCAUAAUACUUCUAAUAUUAAUAUUCC

DR4000         AUGUUCAAAUCAUGGAGAGAGUA
//
# STOCKHOLM 1.0
#=GF AU Koala

DM4010         AGUAAUAUGAUGUAAUUGGUUAACAUAUUAGGCUCAUGACUUAAUUAUAU

DM4010         ACGUUCAAAUCGUGUUAUUGCUA
//
# STOCKHOLM 1.0
#=GF AU Koala

DA2580         GGGGGUAUAGCUUAGUUGGUAGAGCGCUGCUUUUGCAAGGCAGAUGUCAG

DA2580         CGGUUCGAAUCCGCUUACCUCCA
//
# STOCKHOLM 1.0
#=GF AU Koala

DZ7920         GCCCGGAUGACCCUCAGUGGUCUGGGGUGCAGGCUUCAAACCUGUAGCUG

DZ7920         UCUAGCGACAGAGUGGUUCAAUUCCACCUUUCGGGCG
//
# STOCKHOLM 1.0
#=GF AU Koala

DR2440         GAGCUUGUAGCUCAGUGGACUAGAGCACAUGGCUACGAACCAUGGGGUCG

DR2440         GGGGUUCGAAACCCUCCUGGCUCG
//
# STOCKHOLM 1.0
#=GF AU Koala

DF4440         GUCAGGAUAGCUCAGUUGGUAGAGCAGAGGAUUGAAAAUCCUCGUGUCAC

DF4440         CAGUUCAAAUCUGGUUCCUGGCA
//
# STOCKHOLM 1.0
#=GF AU Koala

DA5000         GUGGACUUAGUUUAAAAGAUAAAACAAUUGAUUUGCAAUCAGUAACUCCA

DA5000         AGUUUAACUCUCGGAGUCCACA
//
# STOCKHOLM 1.0
#=GF AU Koala

DH2720         GGCGGAUGUAGCCAAGUGGAUCAAGGCAGUGGAUUGUGAAUCCACCAUGC

DH2720         CGGGUUCAAUUCCCGUCGUUCGCC
//
# STOCKHOLM 1.0
#=GF AU Koala

DI0260         ACUUCGGUAGCUUAGCGAUCUAAAGCACUCGGCUGAUAACCGAGAGAUCG

DI0260         GGGGUUUAAAUCCCUCCCGGAGUACCA
//
# STOCKHOLM 1.0
#=GF AU Koala

DX0260         UGCGGGUUAGAUCUCUCUGGUAGAGAUCGCUAGUCUCAUAAGCUAGAAAG

DX0260         AGGUAGGUUCGAUUCCUGCACCCGCUUCCA
//
# STOCKHOLM 1.0
#=GF AU Koala

DK2000         GGGUCGUUAGCUCAGACGGUAGAGCAGCGGACUUUUAAUCCGUUGGUCGA

DK2000         AGGUUCGAAUCCUUCACGACCCACCA
//
# STOCKHOLM 1.0
#=GF AU Koala

DR3880         UUCUUAUUAGCUCAAUGGUAGAGCAAAAUACUUCUAAUAUUUUGAUCUAA

DR3880         GUUCGAGUCUUAGAUAAGAAG
//
# STOCKHOLM 1.0
#=GF AU Koala

DG5880         ACUCUUUUAGUAUAAAUAGUACCGUUAACUUCCAAUUAACUAGUUUUGAC

DG5880         AACAUUCAAAAAAGAGUA
//
# STOCKHOLM 1.0
#=GF AU Koala

DV1351         GCGCGAUUAGCUCAGCGGGAGAGCGCUUCCCUGACACGGAAGAGGUCACU

DV1351         GGUUCAAUCCCAGUAUCGCGCA
//
# STOCKHOLM 1.0
#=GF AU Koala

DD0740         GCCCUGGUGGUGUAGCUCGGCCUAUCAUACAGGACUGUCACUCCUGUGAC

DD0740         UCGGGUUCAAAUCCCGGCCAGGGCG
//
# STOCKHOLM 1.0
#=GF AU Koala

DR1230         GUCCGAAUAGCUCAGCUGGAUAGAGCAAUAGCCUUCUAAGCUAUCGGUCG

DR1230         GGGGUUCGAAUCCCUCUUCGGACGCCA
//
# STOCKHOLM 1.0
#=GF AU Koala

DM4481         ACCUACUUGACUCAGCGGUUAGAGUAUCGCCUUCAUACGGCGAGAGUCAU

DM4481         UGGUUCAAAUCCAAUAGUAGGUA
//
# STOCKHOLM 1.0
#=GF AU Koala

DQ1230         AGGCCCAUAGCCAAGCGGUAAGGCAACGGACUUUGACUCCGUCACUCGUA

DQ1230         GGUUCAAAUCCUGCUGGGCCUGCCA
//
# STOCKHOLM 1.0
#=GF AU Koala

DD0660         GCCCUGGUGGUGUAGCUCGGCCUAUCAUACAGGACUGUCACUCCUGUGAC

DD0660         UCGGGUUCAAAUCCCGGCCAGGGCG
//
# STOCKHOLM 1.0
#=GF AU Koala

DD7740         UCCUCGAUAGUAUAGUGGUUAGUAUCCCCGCCUGUCACGCGGGAGACCGG

DD7740         GGUUCAAUUCCCCGUCGGGGAG
//
# STOCKHOLM 1.0
#=GF AU Koala

DM6280         GCUUCAGUAGCUCAGUAGGAAGAGCGUCAGUCUCAUAAUCUGAAGGUCGA

DM6280         GAGUUCGAACCUCUCCUGGAGCA
//
# STOCKHOLM 1.0
#=GF AU Koala

DN5000         UGGGUUGUAGCCUAAUGGAAAGGCAAUUGGCCGUUAACCAGGAGAUAACA

DN5000         AGAUCAAUACUUGUCAACUCAG
//
# STOCKHOLM 1.0
#=GF AU Koala

DG2601         GCGGGUAUAGUUUAGUGGUAAAACCUUAGCCUUCCAAGCUAACGAUGCGG

DG2601         GUUCGAUUCCCGCUACCCGCU
//
# STOCKHOLM 1.0
#=GF AU Koala

DK5880         CACUGUAAAGCUAACUUAGCAUUAACCUUUUAAGUUAAAGAUUAAGAGAA

DK5880         CCAACACCUCUUUACAGUGA
//
# STOCKHOLM 1.0
#=GF AU Koala

DE2680         GCCCCUAUCGUCUAGUGGUUCAGGACAUCUCUCUUUCAAGGAGGCAGCGG

DE2680         GGAUUCGACUUCCCCUGGGGGUA
//
# STOCKHOLM 1.0
#=GF AU Koala

DP0220         CUCCGUGUAGCUCAGUUUGGUAGAGCGCCUGAUUUGGGAUCAGGAGGUCC

DP0220         AAGGUUCAAAUCCUUGUAUGGAGA
//
# STOCKHOLM 1.0
#=GF AU Koala

DP1400         CGGGGUGUGGCGCAGCUUGGUAGCGCGCUUCGUUCGGGACGAAGAGGCCG

DP1400         UGGGUUCAAAUCCCGCCACCCCGA
//
# STOCKHOLM 1.0
#=GF AU Koala

DP4030         CAGAUAAAAGCCAACCGGUGAGGCGCUUUCUUUGGGAGAAAGAGUUAGUU

DP4030         AGUUCGAUUCUAGCUUAUCUGA
//
# STOCKHOLM 1.0
#=GF AU Koala

DI2590         GGGCUAUUAGCUCAGUUGGUUAGAGCGCACCCCUGAUAAGGGUGAGGUCU

DI2590         CUGGUUCAAAUCCAGAAUGGCCCA
//
# STOCKHOLM 1.0
#=GF AU Koala

DY9990         CCUUCGAUAGCUCAGCUGGUAGAGCGGAGGACUGUAGAUCCUUAGGUCGC

DY9990         UGGUUCAAUUCCGGCUCGAAGGA
//
# STOCKHOLM 1.0
#=GF AU Koala

DT5220         ACUCUAAUAGUUUAUGAAAAACAUUGGUCUUGUAAACCAAAAACUGAAGA

DT5220         CUCCACCCUUCUUAGAGUA
//
# STOCKHOLM 1.0
#=GF AU Koala

DQ4700         UAUAAAGAAGUAUUGUGGUACGUAGGACUUUGAUCCCUAAAGAGAAAGUU

DQ4700         AAAGCUUUUCUUUAUAA
//
# STOCKHOLM 1.0
#=GF AU Koala

DC3280         GGCGGCAUGGCCGAGUGGUAAGGCGGAGGACUGCAAAUCCUUGUUCCCCA

DC3280         GUUCAAAUCCGGGUGUCGCCU
//
# STOCKHOLM 1.0
#=GF AU Koala

DH5520         GUAAAUAUAGUUUAACUAAAACAUUAGAUUGUGAAUCUAACUAUAGAGGC

DH5520         CUACCACUUCUUAUUUACC
//
# STOCKHOLM 1.0
#=GF AU Koala

DX9990         AGCAGAGUGGCGCAGCGGAAGCGUGCUGGGCCCAUAACCCAGAGGUCGAU

DX9990         GGAUCGAAACCAUCCUCUGCUA
//
# STOCKHOLM 1.0
#=GF AU Koala

DW3770         AGGGGAGUAGUUCAACGGAAAAACUUUAGUCUUCAAAACUGACAUCGUGG

DW3770         GUUCGACUCCCGCCUCCCUUG
//
# STOCKHOLM 1.0
#=GF AU Koala

DL4080         GCUAUUUUGGUGGAAUUGGUAGACACGAUACUCUUAAGAUGUAUUACUUU

DL4080         AUAGUAUGAAGGUUCAAAUCCUUCAAAUAGCA
//
# STOCKHOLM 1.0
#=GF AU Koala

DW3760         AGGGGAGUAGUUGAACGGGAAAACUUUAGUCUUCAAAACUGACAUCGUGG

DW3760         GUUCGACUCCCGCCUCCCUUG
//
# STOCKHOLM 1.0
#=GF AU Koala

DD4880         AAAAAAUUAGUUAAAUUAUAUAACAUUAGUAUGUCAAACUAAAAUUAUUA

DD4880         AAUUAUUAAUAUUUUUUA
//
# STOCKHOLM 1.0
#=GF AU Koala

DC5220         GACUCUGUAGUGAAGUUCAUAAUGAGUUGCAAACUCGUUGAUGUACACUA

DC5220         AAGUGUGCCGGGGUCU
//
# STOCKHOLM 1.0
#=GF AU Koala

DL2720         GGGGAUAUGGCGAAAUCGGUAGACGCUACGGACUUAAAAUCCGUCGACUU

DL2720         UAUAAGUCGUGAGGGUUCAAGUCCCUCUAUCCCCA
//
# STOCKHOLM 1.0
#=GF AU Koala

DA2220         GGGGGUAUAGCUCAGUUGGUAGAGCGUUGCUUUUGCAUAGCAGACGUCAG

DA2220         CAGUUCGAGUCUGCUUAUCUCCA
//
# STOCKHOLM 1.0
#=GF AU Koala

DD9161         UCCUCGUUAGUAUAGUGGUGAGUAUCCCCGCCUGUCACGCGGGAGACCGG

DD9161         GGUUCGAUUCCCCGACGGGGAC
//
# STOCKHOLM 1.0
#=GF AU Koala

DN5320         UAGAUUGAAGCCAGUAAUAGGGUAUUUAGCUGUUAACUAAAUUUUCGUAG

DN5320         GUUUAAUUCCUGCCAAUCUAG
//
# STOCKHOLM 1.0
#=GF AU Koala

DV5000         CCUGGCGGAGCUUGAUAGUUAAGCAUCUCUUUUACACAGAGCUGAUAUUU

DV5000         GUGCAAAUCAAAUUGCCUUGA
//
# STOCKHOLM 1.0
#=GF AU Koala

DI4880         AAUGAAUUGCCUGAUAAAAAGGGUUACCUUGAUAGGGUAAAUUAUGCAGU

DI4880         UUUCUGCAUUCAUUG
//
# STOCKHOLM 1.0
#=GF AU Koala

DD0680         GCCCUGGUGGUGUAGUGGCUAUCAUGCGGGCCUGUCGAGCCCGCGACUCG

DD0680         GGUUCAAUUCCCGGCCAGGGCG
//
# STOCKHOLM 1.0
#=GF AU Koala

DF5080         GCAAAGGUAGCUUAACGGAUUAAAGCACAGCACUGAAAAUGCUUCAAAGG

DF5080         GAGUUAAAGUCCCUCCCUUAGCA
//
# STOCKHOLM 1.0
#=GF AU Koala

DF6740         GCGGGGAUAGCUCAGUUGGGAGAGCGUCAGACUGAAGAUCUGAAGGUCGC

DF6740         GUGUUCGAUCCACGCUCACCGCA
//
# STOCKHOLM 1.0
#=GF AU Koala

DP4080         CAGAUAGAAGCCAAAAGGUCAGGCGCUUUCUUUGGGUGAAAGAUCUAGUU

DP4080         AGUUCGAGUCUAUCCUAUCUGA
//
# STOCKHOLM 1.0
#=GF AU Koala

DW3960         AAGAGUAUAGUUUAAAGGUAAAACAGAAAGCUUCAACCUUUAAUUUCUUA

DW3960         GUUCGAGUCUAAGUGCUCUUG
//
# STOCKHOLM 1.0
#=GF AU Koala

DR0220         GUCCCGCUGGUGUAAUGGAUAGCAUACGAUCCUUCUAAGUUUGCGGUCCU

DR0220         GGUUCGAUCCCAGGGCGGGAUACCA
//
# STOCKHOLM 1.0
#=GF AU Koala

DV4000         AGGAGAUUAGCUUAAUUGGUAUAGCAUUCGUUUUACACACGAAAGAUUAU

DV4000         AGGUUCGACCUAUAUUUCCUA
//
# STOCKHOLM 1.0
#=GF AU Koala

DK2600         GGGUUGCUAACUCAAUGGUAGAGUACUCGGCUUUUAACCGACGAGUUCCG

DK2600         GGUUCGAGCCCCGGGCAACCCA
//
# STOCKHOLM 1.0
#=GF AU Koala

DL0260         GGGGCUAUGCUGGAACUGGUAGACAAUACGGCCUUAGAUUCCGUAGCUUA

DL0260         AAUGCGUGGGAGUUCGAGUCUCCCUAGCCCCACCA
//
# STOCKHOLM 1.0
#=GF AU Koala

DS1500         GGAGAGUUGGCAGAGCGGUAAUGCAGCGGACUCGAAAUCCGCCGAACCAA

DS1500         UGUUGAAUUGGUGCGCAGGUUCAAAUCCUGUACUCUCCU
//
# STOCKHOLM 1.0
#=GF AU Koala

DY4840         GAUUAAGUGGCUGAAGUUUAGGCGAUAGAUUGUAAAUCUAUAUAUAAGAU

DY4840         UUAUUCUUCUUAAUCA
//
# STOCKHOLM 1.0
#=GF AU Koala

DZ7742         GCCCCACUGAACUUCGGUGGUCCGGGGUGCGGACUUCAAAUCCGUAGUCG

DZ7742         AUUUGCGUCGAAGUGGUUCGAUUCCACCUGGGGGGCG
//
# STOCKHOLM 1.0
#=GF AU Koala

DE4000         GACCUUAUCGUCUAAUGGUUACGACAUCACCUCUUCAUGUUGAUAAUAUC

DE4000         GGUUCGAUUCCGAUUAAGGUUA
//
# STOCKHOLM 1.0
#=GF AU Koala

DI2920         GGGCUAUUAGCUCAGUGGUAGAGCGCGCCCCUGAUACGGGCGAGGUCUCU

DI2920         GGUUCAAGUCCAGGAUGGCCCA
//
# STOCKHOLM 1.0
#=GF AU Koala

DG1230         GUCGGUGUCGUAUAUGGUUAUUACAGGCCUUGCCAAGGCUUAGACGGCAG

DG1230         UUCGAUCCUGCUCACCGGCUCCA
//
# STOCKHOLM 1.0
#=GF AU Koala

DV5970         CAAAACAUAGCUUAAACAAAAGCAUCUAGUUUACACCUAGAAGAUUCACA

DV5970         UAUCAUGAAUGUUUUGA
//
# STOCKHOLM 1.0
#=GF AU Koala

DL2180         GGGGAUGUGGUGGAAUUGGUAGACGCAACGGACUUAAAAUCCGUCGAUUG

DL2180         UAUAGAUCGUGAGGGUUCAAGUCCCUCCGUCCCCA
//
# STOCKHOLM 1.0
#=GF AU Koala

DE1570         GGCCCUGUGGUCAAGUGGUUAAGACACCGCCCUUUCACGGCGGUAACACG

DE1570         GGUUCGAAUCCGUACGGGUCA
//
# STOCKHOLM 1.0
#=GF AU Koala

DQ6051         GGGCGUGUAGCUCAGUGGUAGAGCGCCCUGUUUUGCAUACGGAGGCCUAG

DQ6051         GGUUCAAACCCCUACUCGUCCA
//
# STOCKHOLM 1.0
#=GF AU Koala

DP2520         CGGGAUGUAGCGCAGUUUGGUAGCGCAUUGCAUUUGGGAUGCAAGGGUCG

DP2520         CAGGUUCGAAUCCUGUCAUCCCGA
//
# STOCKHOLM 1.0
#=GF AU Koala

DS2922         GGAGAGAUGGCUGAGCGGUUGAUAGCCCCGGUCUUGAAAACCGGUAUAGU

DS2922         UUUAACAAAGAAUCUACGAGGGUUCGAAUCCCUCUCUCUCCU
//
# STOCKHOLM 1.0
#=GF AU Koala

DD1660         GGAGCGGUAGUUCAGUCGGUUAGAAUACCUGCCUGUCACGCAGGGGGUCG

DD1660         CGGGUUCGAGUCCCGUCCGUUCCGCCA
//
# STOCKHOLM 1.0
#=GF AU Koala

DK4080         GAGAGUAUUGUUUAAAGGUAAAACAGUUGUCUUUUAAGCAACCCAUGCUG

DK4080         GUUCGAAUCCAGCUAUUCUCA
//
# STOCKHOLM 1.0
#=GF AU Koala

DK1230         GCAUCCAUAGCUCAGUUGGUAGAGCAACAGACUCUUAAUCUGUGGGUCCA

DK1230         CGGUUCGAGCCCGUGUGGGUGUACCA
//
# STOCKHOLM 1.0
#=GF AU Koala

DK3200         GGGUUGCUAACUCAAUGGUAGAGUACUCGGCUUUUAACCGACAGUUCCGG

DK3200         GUUCGAGUCCCGGGCAACCCACCA
//
# STOCKHOLM 1.0
#=GF AU Koala

DV5360         CAAGAUAUAGCUUAAACAAAGCAUCCAGUUUACACCUAGAAGACUUCAUU

DV5360         CAUUAUGAAUAUCUUGA
//
# STOCKHOLM 1.0
#=GF AU Koala

DD1260         GGUCUUGUAGUGAAGUUGGUUAUCAUGCCUCUCUGUCACAGAGGAGAUCG

DD1260         CGGGUUCAAGUCCCGUCAAGACCGCCA
//
# STOCKHOLM 1.0
#=GF AU Koala

DF4800         AUUUAAAUAGCUUAUAAUUAGAGCAUAACAUUGAAGAUGUUGGGGAAAUU

DF4800         AUUUUAAUUUUUAAAUA
//
# STOCKHOLM 1.0
#=GF AU Koala

DS2601         GGAGAGAUGGCCGAGUGGACGAAAGCGGCGGAUUGCUAAUCCGUUGUACA

DS2601         AGCUUUUUGUACCGAGGGUUCGAAUCCCUCUCUCUCCG
//
# STOCKHOLM 1.0
#=GF AU Koala

DQ3880         UAUGUUGUCGACUAAUCGGUAAGUCAUAAAUUUUUGGUAUUUAUAUUGGG

DQ3880         UGUUCGAGUCGCCCCAACAUAA
//
# STOCKHOLM 1.0
#=GF AU Koala

DV6320         GGUCGUGUGGUUUAGAUGGUUAUAAUUUCUGCUUAACACGCAGACGGUCC

DV6320         CAAGUUCGAGUCUUGGCACGAUCA
//
# STOCKHOLM 1.0
#=GF AU Koala

DV2701         AGGGAUAUAACUCAGCGGUAGAGUGUCACCUUGACGUGGUGGAAGUCAUC

DV2701         AGUUCGAGCCUGAUUAUCCCUA
//
# STOCKHOLM 1.0
#=GF AU Koala

DL2700         GCCGCCAUGGUGAAAUUGGUAGACACGCUGCUCUUAGGAAGCAGUGCUCA

DL2700         AGCAUCUCGGUUCGAGUCCGAGUGGCGGCA
//
# STOCKHOLM 1.0
#=GF AU Koala

DD5320         AAGAUAUUAGUAAAAUCAAUUACAUAACUUUGUCAAAGUUAAAUUAUAGA

DD5320         UCAAUAAUCUAUAUAUCUUA
//
# STOCKHOLM 1.0
#=GF AU Koala

DS2921         GGAGAGAUGGCCGAGUGGUUGAAGGCGUAGCAUUGGAACUGCUAUGUAGG

DS2921         CUUUUGUUUACCGAGGGUUCGAAUCCCUCUCUUUCCG
//
# STOCKHOLM 1.0
#=GF AU Koala

DC5360         AGCCCUGUGGUGAAUUUACACGUUGAAUUGCAAAUUCAGAGAAGCAGCUU

DC5360         CAAUUCUGCCGGGGCUU
//
# STOCKHOLM 1.0
#=GF AU Koala

DQ1660         UGGGGUAUCGCCAAGCGGUAAGGCACCGGUUUUUGAUACCGGCAUUCCCU

DQ1660         GGUUCGAAUCCAGGUACCCCAGCCA
//
# STOCKHOLM 1.0
#=GF AU Koala

DS1542         GGAGAAGUACUCAAGUGGCUGAAGAGGCGCCCCUGCUAAGGGUGUAGGUC

DS1542         GUGUAAGCGGCGCGAGGGUUCAAAUCCCUCCUUCUCCGCCA
//
# STOCKHOLM 1.0
#=GF AU Koala

DX3800         GCUGCUUGAAUGGUUUCAGUGUGGGCUCAUUUCCCAUUACUAUAAAGUUC

DX3800         GAUUCUUUAAAGCGGCC
//
# STOCKHOLM 1.0
#=GF AU Koala

DA5360         GAGGAUUUAGCUUAAUUAAAGUGGUUGAUUUGCAUUCAAUUGAUGUAAGG

DA5360         UGUAGUCUUGCAAUCCUUA
//
# STOCKHOLM 1.0
#=GF AU Koala

DW5020         AGAGAUUUAAGUUAAUAACUAAAACCUUCAAAGUUUUCAAUAGAGAGUGA

DW5020         AACCCUCUUAAUCUUUA
//
# STOCKHOLM 1.0
#=GF AU Koala

DL5640         ACUUUUAAAGGAUAGAAGUAAUCCAUCGGUCUUAGGAACCGAAAAAUUGG

DL5640         UGCAACUCCAAAUAAAAGUA
//
# STOCKHOLM 1.0
#=GF AU Koala

DE7680         UCCCGUAUGGUCUAGUGGUUAGGAUACCUGGCUUUCACCCAGGAGGCUCG

DE7680         GGUUCGAUUCCCGGUACGGGAA
//
# STOCKHOLM 1.0
#=GF AU Koala

DG5320         ACUCCCUUAGUAUAAUUAAUAUAACUGACUUCCAAUUAGUAGAUUCUGAA

DG5320         UAAACCCAGAAGAGAGUA
//
# STOCKHOLM 1.0
#=GF AU Koala

DD4980         AAGAAAUUAGUUAAACCUAAUAACAUUGGGAUUGUCAGACCAAAGUUACU

DD4980         GGUAAUCAACCCAGUAUUUCUUA
//
# STOCKHOLM 1.0
#=GF AU Koala

DL0981         GCGGGGGUGCCCGAGCCAGGUAAAGGGGCAGGGUUCAGGUCCCUGUGGCG

DL0981         UAGGCCUGCGUGGGUUCAAAUCCCACCCCCCGCA
//
# STOCKHOLM 1.0
#=GF AU Koala

DG5360         AUUCUUUUAGUAUUAACUAGUACAGCUGACUUCCAAUCAGCUAGUUUCGG

DG5360         UCUAGUCCGAAAAAGAAUA
//
# STOCKHOLM 1.0
#=GF AU Koala

DY3280         GGGUCGAUGCCCGAGCGGUUAAUGGGGACGGACUGUAAAUUCGUUGGCAA

DY3280         UAUGUCUACGCUGGUUCAAAUCCAGCUCGGCCCA
//
# STOCKHOLM 1.0
#=GF AU Koala

DS7240         GGAUGGAUGUCUGAGCGGUUGAAAGAGUCGGUCUUGAAAACCGAAGUAUU

DS7240         GAUAGGAAUACCGGGGGUUCGAAUCCCUCUCCAUCCG
//
# STOCKHOLM 1.0
#=GF AU Koala

DX1140         CGCGGGGUAGAGCAGUUGGUAGCUCGCCGGGCUCAUAACCCGGAGGUCGC

DX1140         AGGUUCGAGUCCUGCCCCCGCAACCA
//
# STOCKHOLM 1.0
#=GF AU Koala

DT0680         GCCUCGGUAGCUCAGCUGGUAGAGCGCGAGACUUGUAAUCUCGUGGUCGC

DT0680         GGGUUCAAAUCCCGCCCGAGGCU
//
# STOCKHOLM 1.0
#=GF AU Koala

DV5120         CAAAGUAUAGCUUAACCAAAGCCUUUCGCUUACACCGAAACAAUAUCUGU

DV5120         UAAACCCGGAUUACUUUGA
//
# STOCKHOLM 1.0
#=GF AU Koala

DT1141         GCUGACUUAGCUCAGCAGGCAGAGCAACUGACUUGUAAUCAGUAGGUCGU

DT1141         AGGUUCGAUUCCUAUAGUCAGCACCA
//
# STOCKHOLM 1.0
#=GF AU Koala

DE4700         GCUUAAGUAGUUUAGGGAAAACAUAAGAUUUUCAUUCUUAAGUCAGAAAG

DE4700         CAGUUCUCUUAAGUU
//
# STOCKHOLM 1.0
#=GF AU Koala

DI7740         GGCCCAUUAGCUCAGUUGGUUAGAGCGUCGUGCUAAUAACGCGAAGGUCG

DI7740         CGGGUUCGAUCCCCUCAUGGGCCA
//
# STOCKHOLM 1.0
#=GF AU Koala

DL1230         CCCCGUGUGGCGAAAUGGUAGACGCGCUUGACUCAAAAUCAAGUAGUGAA

DL1230         GACUGUGCUGGUUCGAGUCCGGUCACGGGGACCA
//
# STOCKHOLM 1.0
#=GF AU Koala

DT1180         GCUGACUUAGCUCAGCAGGCAGAGCAACUGACUUGUAAUCAGUAGGUCGU

DT1180         AGGUUCGAUUCCUAUAGUCAGCACCA
//
# STOCKHOLM 1.0
#=GF AU Koala

DX9991         AGCAGAGUGGCGCAGCGGAAGCGUGCUGGGCCCAUAACCCAGAGGUCGAU

DX9991         GGAUCUAAACCAUCCUCUGCUA
//
# STOCKHOLM 1.0
#=GF AU Koala

DS9991         GUAGUCGUGGCCGAGUGGUUAAGGCGAUGGACUAGAAAUCCAUUGGGGUU

DS9991         UCCCCACGCAGGUUCGAAUCCUGCCGACUACG
//
# STOCKHOLM 1.0
#=GF AU Koala

DS6741         GUGGACGUGCCGGAGUGGUUAUCGGGCAUGACUAGAAAUCAUGUGGGUUU

DS6741         UGCCCGCGCAGGUUCGAAUCCUGCCGUUCACG
//
# STOCKHOLM 1.0
#=GF AU Koala

DR5880         UGGUAUAUAGUUUAAACAAAACGAAUGAUUUCGACUCAUUAAAUUAUGAU

DR5880         AAUCAUAUUUACCAA
//
# STOCKHOLM 1.0
#=GF AU Koala

DW4840         AAGGCUUUAAGUUAAUAAAACUAAUAACCUUCAAAGCUAUAAAUAAAGAA

DW4840         AUUUCUUUAAGCCUUA
//
# STOCKHOLM 1.0
#=GF AU Koala

DG8100         GCGUUGGUGGUAUAGUGGUGAGCAUAGCUGCCUUCCAAGCAGUUGACCCG

DG8100         GGUUCGAUUCCCGGCCAACGCA
//
# STOCKHOLM 1.0
#=GF AU Koala

DK6281         GCCUUGUUGGCGCAAUCGGUAGCGCGUAUGACUCUUAAUCAUAAGGUUAG

DK6281         GGGUUCGAGCCCCCUACAGGGCU
//
# STOCKHOLM 1.0
#=GF AU Koala

DM2610         ACCUACUUAACUCAGUGGUUAGAGUACUGCUUUCAUACGGCGGGAGGCAU

DM2610         UGGUUCAAAUCCAAUAGUAGGUA
//
# STOCKHOLM 1.0
#=GF AU Koala

DH1740         GGUGGCUAUAGCUCAGUUGGUAGAGUCCCGGAUUGUGAUUCCGGUUGUCG

DH1740         CGAGUUCAAGCCUCGUUAGCCACCCCA
//
# STOCKHOLM 1.0
#=GF AU Koala

DS0220         GGAGGCGUGGCAGAGUGGUUUAAUGCACCGGUCUUGAAAACCGGCAGUCG

DS0220         CUCCGGCGACUCAUAGGUUCAAAUCCUAUCGCCUCCG
//
# STOCKHOLM 1.0
#=GF AU Koala

DS2600         GGAGAGAUGGCCGAGUGGUUUAUGGCGUCGGUCUUGAAAACCGAUAUAGU

DS2600         UUUUAAGAUUAUCGAGGGUUCAAAUCCCUCUCUCUCCU
//
# STOCKHOLM 1.0
#=GF AU Koala

DT4980         CCUUAAAGCUACAAAAAGCAGACAAUCUUGUAAAUUGUAAGAUAAAAGGU

DT4980         UUAAGUCCUUUUUAAGGU
//
# STOCKHOLM 1.0
#=GF AU Koala

DL9991         GGUAGCGUGGCCGAGCGGUCUAAGGCGCUGGAUUAAGGCUCCAGUCUCUU

DL9991         CGGGGGCGUGGGUUCGAAUCCCACCGCUGCCA
//
# STOCKHOLM 1.0
#=GF AU Koala

DL5361         ACUUUUAAAGGAUAGUAGUUUAUCCGUUGGUCUUAGGAACCAAAAAAUUG

DL5361         GUGCAACUCCAAAUAAAAGUA
//
# STOCKHOLM 1.0
#=GF AU Koala

DR5320         UGGUAAUUAGUUUAAAAAAAAUUAAUGAUUUCGACUCAUUAGAUUAUGAU

DR5320         GCUGUUCAUAAUUACCAA
//
# STOCKHOLM 1.0
#=GF AU Koala

DM4080         ACUUGUAUAGUUUAAAUGGUUAAAACAUUUGUCUCAUAAACAAAUAAUGU

DM4080         AAGGUUCAAAUCCUUCUACAAGUA
//
# STOCKHOLM 1.0
#=GF AU Koala

DA3280         GGGGAUAUAGCUCAGUUGGUAGAGCGCCGCUCUUGCAUGGCGGAUGUCAG

DA3280         CGGUUCGAGUCCGCUUAUCUCCA
//
# STOCKHOLM 1.0
#=GF AU Koala

DL6281         GGAGGGUUGGCCGAGCGGUCUAAGGCGGCAGACUUAAGAUCUGUUGGACG

DL6281         GUUGUCCGCGCGAGUUCGAACCUCGCAUCCUUCA
//
# STOCKHOLM 1.0
#=GF AU Koala

DY5160         GGUAAAGUGGCCGAGCAGGCGGCGAAUUGUAGCUUCGAAGACAGAGGUUU

DY5160         GAGUCCCCUCUUUACCA
//
# STOCKHOLM 1.0
#=GF AU Koala

DC2920         GGCGACAUGGCCGAGUGGUAAGGCAGAGGACUGCAAAUCCUUUUUUCCCC

DC2920         AGUUCAAAUCCGGGUGUCGCCU
//
# STOCKHOLM 1.0
#=GF AU Koala

DR6321         GGUCUCGUGGCCCAAUGGUUAAGGCGCUUGACUACGGAUCAAGAGAUUCC

DR6321         AGGUUCGACUCCUGGCGGGAUCG
//
# STOCKHOLM 1.0
#=GF AU Koala

DP1260         CGGAAAGUAGCUUAGCUUGGUAGAGCACUCGGUUUGGGACCGAGGGGUCG

DP1260         CAGGUUCGAAUCCUGUCUUUCCGACCA
//
# STOCKHOLM 1.0
#=GF AU Koala

DI1660         AGGCUUGUAGCUCAGGUGGUUAGAGCGCACCCCUGAUAAGGGUGAGGUCG

DI1660         GUGGUUCAAGUCCACUCAGGCCUACCA
//
# STOCKHOLM 1.0
#=GF AU Koala

DY7200         CCGACCUUAGCUCAGUUGGUAGAGCGGAGGACUGUAGAUCCUUAGGUCAC

DY7200         UGGUUCGAAUCCGGUAGGUCGGA
//
# STOCKHOLM 1.0
#=GF AU Koala

DL7920         GUCAGGAUGGCCGAGCGGUCUAAGGCGCUGCGUUCAGGUCGCAGUCUCCC

DL7920         CUGGAGGCGUGGGUUCGAAUCCCACUUCUGACA
//
# STOCKHOLM 1.0
#=GF AU Koala

DT5280         GUCCCGAUAGUAUAAAAAUUACUCUGGUCUUGUAAACCAAAAAUGAAGAG

DT5280         UCAGUCUUCUCAGGACA
//
# STOCKHOLM 1.0
#=GF AU Koala

DA0380         GGGCCCAUAGCUCAGUGGUAGAGUGCCUCCUUUGCAAGGAGGAUGCCCUG

DA0380         GGUUCGAAUCCCAGUGGGUCCA
//
# STOCKHOLM 1.0
#=GF AU Koala

DM2840         ACCUACUUAACUCAGUGGUUAGAGUAUUGCUUUCAUACGGCGGGAGUCAU

DM2840         UGGUUCAAAUCCAAUAGUAGGUA
//
# STOCKHOLM 1.0
#=GF AU Koala

DG6280         GCGCAAGUGGUUUAGUGGUAAAAUCCAACGUUGCCAUCGUUGGGCCCCCG

DG6280         GUUCGAUUCCGGGCUUGCGCA
//
# STOCKHOLM 1.0
#=GF AU Koala

DQ4040         UGGGUUGUUGACUAAUAGGUAAGUCCCUGAAAUUUGACUUCAGUCUAUGU

DQ4040         AAGUUCGAAUCUUACCAUCCCAU
//
# STOCKHOLM 1.0
#=GF AU Koala

DH5280         GUAGAUAUAGUUUACAAAAAACAUUAGACUGUGAAUCUAACAACAGGAAA

DH5280         UCAAAUUCCUUAUUUACC
//
# STOCKHOLM 1.0
#=GF AU Koala

DV7740         GUUUCCGUGGUGUAGUGGUUAUCACAUCCGCCUAACACGCGGAAGGCCCC

DV7740         CGGUUCAAUCCCGGGCGGAAACA
//
# STOCKHOLM 1.0
#=GF AU Koala

DH4500         GGCGGAUAUAACUUAGGGGUUAAAGUUGCAGAUUGUGGCUCUGAAAACAC

DH4500         GGGUUCGAAUCCCGUUAUUCGCC
//
# STOCKHOLM 1.0
#=GF AU Koala

DT1664         GCUGAUAUGGCUCAGUUGGUAGAGCGCACCCUUGGUAAGGGUGAGGUCCC

DT1664         CAGUUCGACUCUGGGUAUCAGCACCA
//
# STOCKHOLM 1.0
#=GF AU Koala

DS6241         GGCGCGAUGGCAGAGUGGUCUAAUGCGUGAGACUUGAAAUCUCAUUUCUU

DS6241         CGGAAGCGUCGGUUCAAAUCCGGCUCGCGUCG
//
# STOCKHOLM 1.0
#=GF AU Koala

DR1540         GCGCCCGUAGCUCAAUUGGAUAGAGCGUUUGACUACGGAUCAAAAGGUUA

DR1540         GGGGUUCGACUCCUCUCGGGCGCGCCA
//
# STOCKHOLM 1.0
#=GF AU Koala

DE6281         UCCGAUGUAGUGUAACGGCUAUCACAUCACGUUCUCACCGUGGAGACCGG

DE6281         GGUUCGACUCCCCGCUUCGGAG
//
# STOCKHOLM 1.0
#=GF AU Koala

DS4362         GGAGGUAUGGCUGAGUGGCUUAAGGCAUUGGUUUGCUAAAUCGACAUACA

DS4362         AUAAGAUUGUAUCAUGGGUUCGAAUCCCAUUUCCUCCG
//
# STOCKHOLM 1.0
#=GF AU Koala

DA2540         GGGGGUAUAGCUCAGUUGGUAGAGCGCUGCCUUUGCACGGCAGAUGUCAG

DA2540         GGGUUCGAGUCCCCUUACCUCCA
//
# STOCKHOLM 1.0
#=GF AU Koala

DL0980         GCGGGGGUGCCCGAGCCAGGUAAAGGGGCAGGGCUCAAGACCCUGUGGCG

DL0980         UAGGCCUGCGUGGGUUCGAAUCCCACCCCCCGCA
//
# STOCKHOLM 1.0
#=GF AU Koala

DP1662         CGGCACGUAGCGCAGCCUGGUAGCGCACCGUCAUGGGGUGUCGGGGGUCG

DP1662         GAGGUUCAAAUCCUCUCGUGCCGACCA
//
# STOCKHOLM 1.0
#=GF AU Koala

DR5360         UGGUACUUAGUUUAAAAUAAAAUAAAUGAUUUCGACUCAUUAGAUUAUGA

DR5360         UUUAAUUCAUAAUUACCAA
//
# STOCKHOLM 1.0
#=GF AU Koala

DN6160         GCCUGGAUGGCUAAAUGGCAGAGCGAGCGGCUGUUAACCGCUAGGUCCAU

DN6160         GGUUCGAUCCCAUGUCUAGGCA
//
# STOCKHOLM 1.0
#=GF AU Koala

DV6280         GGUUUCGUGGUCUAGUCGGUUAUGGCAUCUGCUUAACACGCAGAACGUCC

DV6280         CCAGUUCGAUCCUGGGCGAAAUCA
//
# STOCKHOLM 1.0
#=GF AU Koala

DL5020         GCUUGAGUAGCAAAGCGGUUAAUGCUUGAGAUUUAGGUUCUCACAUCAAA

DL5020         GGUUCAAGCCCUUUCUCUAGUU
//
# STOCKHOLM 1.0
#=GF AU Koala

DG4980         CUUUAUUAGUAUAAUUAGUAUAUUUGAUUUCCAAUCAAAAGGGCUUUGUU

DG4980         AAGAAUCAAAGAUGGAGU
//
# STOCKHOLM 1.0
#=GF AU Koala

DC5080         GGUUUUGUAGUGUAUCAUUUCGGAUUGCAAAUCCUAGAUGCAACUAGGAC

DC5080         GUUGCCAAAGCUU
//
# STOCKHOLM 1.0
#=GF AU Koala

DQ1140         UGGGCUAUAGCCAAGCGGUAAGGCAAGGGACUUUGACUCCCUCAUGCGCC

DQ1140         GGUUCGAAUCCUGCUAGCCCAACCA
//
# STOCKHOLM 1.0
#=GF AU Koala

DI0660         GGGCUCGUAGCUCAGGCUGGUUAGAGUGCUCGGCUCAUAACCGAGUGGUC

DI0660         AUGGGUUCAAAUCCCAUCGGGCCCA
//
# STOCKHOLM 1.0
#=GF AU Koala

DG7741         GCAUCGGUGGUUCAGUGGUAGAAUGCUCGCCUGCCACGCGGGCGGCCCGG

DG7741         GUUCGAUUCCCGACCGAUGCA
//
# STOCKHOLM 1.0
#=GF AU Koala

DG4360         GCGGAAAUAGCUUAAUGGUAGAGCGUAGCCUUGCCAAGGCUGAGGUUGAG

DG4360         GGUUCAAGUCCCUCCUUCCGCU
//
# STOCKHOLM 1.0
#=GF AU Koala

DH2520         GGUGGGUGUAGCCAAGUGGUAAGGCAAAGGACUGUGACUCCUUCAUUCGC

DH2520         GGGUUCGAUCCCCGUCAUUCACC
//
# STOCKHOLM 1.0
#=GF AU Koala

DT0220         GCUGAUUUAGCUCAGUAGGUAGAGCACCUCACUUGUAAUGAGGAUGUCGG

DT0220         CGGUUCGAUUCCGUCAAUCAGCACCA
//
# STOCKHOLM 1.0
#=GF AU Koala

DI2220         GGGCUAUUAGCUCAGUUGGUUAGAGCGCACCCCUGAUAAGGGUGAGGGCC

DI2220         CUGGUUCAAAUCCAGGAUGGCCCA
//
# STOCKHOLM 1.0
#=GF AU Koala

DV0860         GGGCCCGUCGUCUAGCCUGGUUAGGACGCUGCCCUGACGCGGCAGAAAUC

DV0860         CUGGGUUCAAGUCCCAGCGGGCCCA
//
# STOCKHOLM 1.0
#=GF AU Koala

DT5281         GUCCCGAUAGUAUAAAAAUUACUCUGGUCUUGUAAGCCAAAAAUGAAGAG

DT5281         UCAGCUCUUCUCGGGACA
//
# STOCKHOLM 1.0
#=GF AU Koala

DY3200         GGGUCGAUGCCCGAGCGGUUAAUGGGGACGGACUGUAAAUUCGUUGGCAA

DY3200         UAUGUCUACGCUGGUUCAAAUCCAGCUCGGCCCA
//
# STOCKHOLM 1.0
#=GF AU Koala

DL5080         GCUGAAGUAGCAAAAGUGGUUAUGCAAAAGACUUAGGAUCUUUUAACGAG

DL5080         GGUUCAACUCCUUCUUUCAGCU
//
# STOCKHOLM 1.0
#=GF AU Koala

DL5560         ACUUUUAAAGGAUAACAGCUAUCCAUUGGCCUUAGGAGUCAAAAAUAUUG

DL5560         GUGCAACUCCAAAUAAAAGUA
//
# STOCKHOLM 1.0
#=GF AU Koala

DA2410         GGGGGUAUAGCUCAGUUGGUAGAGCGUUGCUUUUGCAUAGCAGACGUCAG

DA2410         CAGUUCGAGUCUGCUUAUCUCCA
//
# STOCKHOLM 1.0
#=GF AU Koala

DN7100         UCCUCAGUAGCUCAGUGGUAGAGCGGUCGGCUGUUAACCGAUUGGUCGUA

DN7100         GGUUCGAAUCCUACUUGGGGAG
//
# STOCKHOLM 1.0
#=GF AU Koala

DL5840         GCUUUUAAAGGAUAACAGCUAUCCCUUGGUCUUAGGAUCCAAAAAUUUUG

DL5840         GUGCAACUCCAAAUAAAAGUA
//
# STOCKHOLM 1.0
#=GF AU Koala

DE4880         AUUUAUAUAGUUUAAAAUAAAACCUUACAUUUUCAUUGUAAUAAUAAAAU

DE4880         AAUUUAUUUUUAUAAAUU
//
# STOCKHOLM 1.0
#=GF AU Koala

DG2440         GCGGAUGUAACUCAAUCGGUAGAGUGCGAUCCUUCCAAGUUCGAGGUUGU

DG2440         GGGUUCGAGUCCCAUCAUCCGCU
//
# STOCKHOLM 1.0
#=GF AU Koala

DD1570         GGUCCCGUAGUGUAGUGGUUAACAUGCCUGCCUGUCACGCAGGAGAUCGC

DD1570         GGGUUCGAUGCCGUCGGGACCGCCA
//
# STOCKHOLM 1.0
#=GF AU Koala

DP5000         CAGAAAAUAGUUUAGUGAGAAUGAUAGCUUUGGGAGCUGUUGGUGUAAGU

DP5000         AUAAAGUCUUGCUUUUCUGA
//
# STOCKHOLM 1.0
#=GF AU Koala

DP6980         GGGCAUUUGGUCUAGUGGUAUGAUUCUCGCUUUGGGUGCGAGAGGUCCCG

DP6980         AGUUCGAUUCUCGGAAUGCCCC
//
# STOCKHOLM 1.0
#=GF AU Koala

DI6281         GCUCGUGUAGCUCAGUGGUUAGAGCUUCGUGCUUAUAACGCGACCGUCGU

DI6281         GGGUUCAAUCCCCACCUCGAGCA
//
# STOCKHOLM 1.0
#=GF AU Koala

DH1540         GGCGGUUGUGGCGAAGUGGUUAACGCACCAGAUUGUGGCUCUGGCACUCG

DH1540         UGGGUUCGAUUCCCAUCAAUCGCCCCA
//
# STOCKHOLM 1.0
#=GF AU Koala

DN1570         UCCGCAGUAGCUCAGUGGUAGAGCAAUCGGCUGUUAACCGAUUGGUCGCA

DN1570         GGUUCGAAUCCUGCCUGCGGAGCCA
//
# STOCKHOLM 1.0
#=GF AU Koala

DX5080         AGUAGAGUAAGCUAAGUGCUAAGCUUUUGGGCUCAUACCCCAGGAAUGAA

DX5080         GGAUAAAAACCUCCCUCUACUU
//
# STOCKHOLM 1.0
#=GF AU Koala

DR4880         GAAUAUGAAGCGAUUAAUUGCAGUUAGUUUCGACCUAACCUUAGGUAUUA

DR4880         UAUACCCUUAUUUU
//
# STOCKHOLM 1.0
#=GF AU Koala

DA2520         GGGGGUAUAGCUCAGUUGGUAGAGCGCUGCCUUUGCAAGGCAGAUGUCAG

DA2520         CGGUUCGAGUCCGCUUAUCUCCA
//
# STOCKHOLM 1.0
#=GF AU Koala

DA0670         GGGCUUGUAGCUCAGCUGGUAGAGCGCCGCCUUUGCAAGGCGGAGGCCCU

DA0670         GGGUCCGAAUCCCAGCAAGUCCA
//
# STOCKHOLM 1.0
#=GF AU Koala

DA4000         GGGGUUAUAGUUAAAUUUGGUAGAACGACUGCGUUGCAUGCAUUUAAUAU

DA4000         GAGUUCAAGUCUCAUUAACUCCA
//
# STOCKHOLM 1.0
#=GF AU Koala

DX7921         AGCAGAGUGGCGCAGCGGAAGCGUGCUGGGCCCAUAACCCAGAGGUCGAU

DX7921         GGAUCGAAACCAUCCUCUGCUA
//
# STOCKHOLM 1.0
#=GF AU Koala

DA2920         GGGGAUAUAGCUCAGUUGGUAGAGCUCCGCUCUUGCACGGCGGAUGUCAG

DA2920         CGGUUCGAGUCCGCUUAUCUCCA
//
# STOCKHOLM 1.0
#=GF AU Koala

DS6743         GUGGACAUGCCGGAGUGGUGUUAUCGGGCAUAACUAGAAAUCAUGUGGGC

DS6743         UUUGCCCGCGCAGGUUCGAAUCAUGCCGUUUACG
//
# STOCKHOLM 1.0
#=GF AU Koala

DQ9990         GGUUCCAUGGUGUAAUGGUUAGCACUCUGGACUCUGAAUCCAGCGAUCCG

DQ9990         AGUUCAAAUCUCGGUGGAACCU
//
# STOCKHOLM 1.0
#=GF AU Koala

DK4880         CAUUAGAUGACUGAAAGCAAGUACUGGUCUCUUAAACCAUUUUAUAGUAA

DK4880         AUUAGCACUUACUUCUAAUGA
//
# STOCKHOLM 1.0
#=GF AU Koala

DT4000         GUAAAUAUAAUUUAAUGGUAAAAUGUAUGUUUUUAGGUGCAUAUUAUCUA

DT4000         AGUUCAAAUCUUAGUAUUUACA
//
# STOCKHOLM 1.0
#=GF AU Koala

DN2740         UCCUCAGUAGCUCAGUGGUAGAGUGGUCGGCUGUUAACCGAUUGGCCGUA

DN2740         GGUUCGACUCCUACUUGAGGAG
//
# STOCKHOLM 1.0
#=GF AU Koala

DK6160         GCCCAGAUAGCUCAGUCGGUAGAGCGCAAGGCUUUUAACCUUGUGGUCGG

DK6160         GGGUUCGAGCCCCCCUUUGGGCG
//
# STOCKHOLM 1.0
#=GF AU Koala

DY5220         GGUAAGAUGGCUGAGUGUUGAAGCGUUAGGCUGUAGUCCUUUUUACAGAG

DY5220         GUUCAAUUCCUCUUCUUAUCG
//
# STOCKHOLM 1.0
#=GF AU Koala

DQ4030         UGAAUUGUAGACUAAUAGGUAGUCCCCAAAAUUUGAGUUUGGCUUUAGGU

DQ4030         GUGUUCGAGUCACCCCAAUUCAA
//
# STOCKHOLM 1.0
#=GF AU Koala

DK9991         GCCCGGCUAGCUCAGUCGGUAGAGCAUGAGACUCUUAAUCUCAGGGUCGU

DK9991         GGGUUCGAGCCCCACGUUGGGCG
//
# STOCKHOLM 1.0
#=GF AU Koala

DE4720         AUUUAUAUAGUAUUUAAUACAAUGCAUUUUCAAUGCAUAAAUGGAUAAAU

DE4720         AUCCUUUAAAUA
//
# STOCKHOLM 1.0
#=GF AU Koala

DY3880         AGGAAGGGUCCGUAUGUUGGUUUACGGGUUGAGCUGUAAACUCAAUGGCU

DY3880         AUGAGGCCGUCGAAGGUUCGAUUCCUUUUCUUCCUA
//
# STOCKHOLM 1.0
#=GF AU Koala

DM3640         AGACACGUAGCUUAGUGGUAAAGCACUGGUCUCAUAAGCCAGCUAUCGCA

DM3640         AGUUCGAAUCUCGCCGUGUCUA
//
# STOCKHOLM 1.0
#=GF AU Koala

DE6160         UCCUCAUUGGUGUAGUCGGUAACACUCUAGUCUUUCACACUGGUACCUCG

DE6160         GGUUCGAUUCCCGAAUGGGGAG
//
# STOCKHOLM 1.0
#=GF AU Koala

DW1540         AGGGGCAUAGUUUAACGGUAGAACAGAGGUCUCCAAAACCUCCGGUGUGG

DW1540         GUUCGAUUCCUACUGCCCCUGCCA
//
# STOCKHOLM 1.0
#=GF AU Koala

DS6744         GUGGACGUGCCGGAGUGGUUAUCGGGCAUAACUAGAAAUCAUGUGGGCUU

DS6744         UGCCCGCGCAGGUUCGAAUCCUGCCGUUCACG
//
# STOCKHOLM 1.0
#=GF AU Koala

DQ1341         AUGGGCUAUGGUGUAAUUGGCAGCACGAGUGAUUCUGGUUCAUUUAGUCU

DQ1341         AGGUUCGAGUCCUGGUAGCCCAG
//
# STOCKHOLM 1.0
#=GF AU Koala

DQ4441         UGGAGUAUAGCCAAGUGGUAAGGCAUCGGUUUUUGGUACCGGCAUGCAAA

DQ4441         GGUUCGAAUCCUUUUACUCCAG
//
# STOCKHOLM 1.0
#=GF AU Koala

DW0500         GGGGCUGUGGCCAAGCCCGGCAUGGCGACUGACUCCAGAUCAGUCGAUCG

DW0500         GGGGUUCAAAUCCCUCCGGCCCCA
//
# STOCKHOLM 1.0
#=GF AU Koala

DA2620         GGGGUAUAGCUCAGUGGUAGAGCGCCGUCCUUGCAAGGCGGACGUCACGG

DA2620         GUUCAAGUCCGCUUACCUCCA
//
# STOCKHOLM 1.0
#=GF AU Koala

DC4050         GGAAAUGUUGUUUAAAGGUUAAACUGUUAGAUUGCAAAUCUACACAUUUA

DC4050         GAGUUCGAUUCUCUUCAUUUCUU
//
# STOCKHOLM 1.0
#=GF AU Koala

DW3880         AAGAGUAUAGUUUAAUGGUAAAACUGUAAGCUUCAACCUUAUAUUUCUUA

DW3880         GUUCAAAUCUAAGUACUCUUG
//
# STOCKHOLM 1.0
#=GF AU Koala

DV5900         CAAGAUAUAGCUUAAACAAAGUAUCUAGUUUACACCUAGAAGAUUUCAUA

DV5900         CACAUGAAUAUCUUGA
//
# STOCKHOLM 1.0
#=GF AU Koala

DC1660         GGCGCGUUAACAAAGCGGUUAUGUAGCGGAUUGCAAAUCCGUCUAGUCCG

DC1660         GUUCGACUCCGGAACGCGCCUCCA
//
# STOCKHOLM 1.0
#=GF AU Koala

DL0220         GCGAGAAUGGUCAAAUUGGUAAAGGCACAGCACUUAAAAUGCUGCGGAAU

DL0220         GAUUUCCUUGUGGGUUCGAGUCCCACUUCUCGCACCA
//
# STOCKHOLM 1.0
#=GF AU Koala

DA7740         GGGGAUGUAGCUCAGAUGGUAGAGCGCUCGCUUAGCAUGUGAGAGGUACG

DA7740         GGGAUCGAUGCCCCGCAUCUCCA
//
# STOCKHOLM 1.0
#=GF AU Koala

DN6060         GCUCGAUUAGCUCAGCUGGUUAGAGCAUGCGGCUGUUAACCGCAAGGUCG

DN6060         UAGGUUCGAUCCCUACAUCGAGCG
//
# STOCKHOLM 1.0
#=GF AU Koala

DS6284         GGCUACAUGGCCGAGUGGUUAAGGCGAGAGACUCGAAAUCUCUGGGCUCU

DS6284         GCCCGCGCUGGUUCAAUCCCUGCUGUGGUCG
//
# STOCKHOLM 1.0
#=GF AU Koala

DH1700         GGUGGCUAUAGCUCAGUUGGUAGAGCCCUGGAUUGUGAUUCCAGUUGUCG

DH1700         UGGGUUCGAAUCCCAUUAGCCACCCCA
//
# STOCKHOLM 1.0
#=GF AU Koala

DM0900         AGCGGGGUGGGGUAGUCAGGAAAUCCGAUGGGCUCAUAACCCGUAGAUCG

DM0900         AUGGUUCAAAUCCAUCCCCCGCUA
//
# STOCKHOLM 1.0
#=GF AU Koala

DW5280         AGAAGUUUAGGAUAUACAGUCCAAGAGCCUUCAAAGCCCUUAGAAAACAA

DW5280         ACAAGUUUAACUUCUG
//
# STOCKHOLM 1.0
#=GF AU Koala

DW1230         GGGGGCAUGGUGUCAACGGUAGCACACAGGUCUCCAAAACCUUUAGUGUG

DW1230         GGUUCGAAUCCUGCUGCCCUCGCCA
//
# STOCKHOLM 1.0
#=GF AU Koala

DY7060         CCGACCUUAGCUCAGUUGGUAGAGCGGAGGACUGUAGAUCCUUAGGUCAC

DY7060         UGGUUCGAAUCCGGUAGGUCGGA
//
# STOCKHOLM 1.0
#=GF AU Koala

DF6281         GCGGAUUUAGCUCAGUUGGGAGAGCGCCAGACUGAAGAUCUGGAGGUCCU

DF6281         GUGUUCGAUCCACAGAGUUCGCA
//
# STOCKHOLM 1.0
#=GF AU Koala

DX6900         AUCAGAGUGGCGCAGCGGAAGCGUGGUGGGCCCAUAACCCACAGGUCCCA

DX6900         GGAUCGAAACCUGGCUCUGAUA
//
# STOCKHOLM 1.0
#=GF AU Koala

DX6320         UGCGCGGUAGGAGAGUGGAACUCCGACGGGCUCAUAACCCGUAGGUCCCA

DX6320         GGAUCGAAACCUGGCCGCGCAA
//
# STOCKHOLM 1.0
#=GF AU Koala

DS3240         GGAGAGAUGGCUGAGUGGACUAAAGCGUUGGAUUGCUAAUCCAUUGUACG

DS3240         AGUUAAUCGUACCGAGGGUUCGAAUCCCUCUCUUUCCC
//
# STOCKHOLM 1.0
#=GF AU Koala

DY3720         GAAGUAAUGGCUGAGUGGUUAAAGCGGCAGACUGUAAAUCUGUUGGUAGU

DY3720         ACCGUCGUUGGUUCGAAUCCAACUUACUUCA
//
# STOCKHOLM 1.0
#=GF AU Koala

DG1540         GCGGGUGUAGUUUAGUGGUAAAACCUCAGCCUUCCAAGCUGAUGUCGUGG

DG1540         GUUCGAUUCCCAUCACCCGCUCCA
//
# STOCKHOLM 1.0
#=GF AU Koala

DQ4070         UGAAUUGUAGACUAAUAGGUAAGUCCCCAAAAUUUGAGUUUGGCUUUAGG

DQ4070         UGUGUUCGAAUCACCCCAAUUCAA
//
# STOCKHOLM 1.0
#=GF AU Koala

DY1661         GGUGGGGUUCCCGAGCGGCCAAAGGGAGCAGACUCUAAAUCUGCCGUCAU

DY1661         CGACUUCGAAGGUUCGAAUCCUUCCCCCACCACCA
//
# STOCKHOLM 1.0
#=GF AU Koala

DH5800         GUAAAUAUAGUUUAACCAAAACAUCAGAUUGUGAAUCUGAUAACAGAGGC

DH5800         UCACAACCCCUUAUUUACC
//
# STOCKHOLM 1.0
#=GF AU Koala

DE3200         GCCCCCAUCGUCUAGCGGUUUAGGACAUCUCUCUUUCAAGGAGGCAACGG

DE3200         GGAUUCGACUUCCCCUGGGGGUA
//
# STOCKHOLM 1.0
#=GF AU Koala

DT4081         GUAGAUAUAAUUUAAUCGGUAAAAUGUAUGUUUUUAGGGUACAUAUUAUC

DT4081         UAAGUUCAAAUCUUAGUAUUUACA
//
# STOCKHOLM 1.0
#=GF AU Koala

DG5120         ACUUUCUUAGUAUUAACCAGUACACGUGACUUCCAAUCACAAAGUCUUAG

DG5120         UAGAAUCUAAGAGAAAGUA
//
# STOCKHOLM 1.0
#=GF AU Koala

DG2681         GCGGGUAUAGUUUAGUGGUAAAACCCUAGCCUUCCAAGCUAACGAUGCGG

DG2681         GUUCGAUUCCCGCUACCCGCU
//
# STOCKHOLM 1.0
#=GF AU Koala

DI5280         AGAAAUAUGUCUGACAAAAGAGUUACUUUGAUAGAGUAAAUAAUAGAGGU

DI5280         UUAAAUCCUCUUAUUUCUA
//
# STOCKHOLM 1.0
#=GF AU Koala

DD6280         UCCGUGAUAGUUUAAUGGUCAGAAUGGGCGCUUGUCGCGUGCCAGAUCGG

DD6280         GGUUCAAUUCCCCGUCGCGGAG
//
# STOCKHOLM 1.0
#=GF AU Koala

DH2920         GGCGGAUGUAGCCAAGUGGAUCAAGGCAGUGGAUUGUGAAUCCACCAUGC

DH2920         GCGGGUUCAAUUCCCGUCGUUCGCC
//
# STOCKHOLM 1.0
#=GF AU Koala

DF5120         GCUUACGUAGCUUAAGUAAAGCACAGCACUGAAGAUGCUGAGAUGAGCCC

DF5120         UAGAAAGCUCCGAAAGCA
//
# STOCKHOLM 1.0
#=GF AU Koala

DN4620         GUGCGUGUAGAUUAUAUUUGGUAAAAUCGUAAGGCUGUUAACUUUGAGAU

DN4620         GGUGUGUUUGCCCGCGGACG
//
# STOCKHOLM 1.0
#=GF AU Koala

DL6160         GCAAGGGUAGGAAAGUCUGGUUAAAUCCGUGUGACUUAAGAUCUCAUCCA

DL6160         UUCGGUUCGCGAGUUCGAAUCUCGCCUCUUGCA
//
# STOCKHOLM 1.0
#=GF AU Koala

DS1260         GGAAGAUUACCCAAGUCUGGUUGAAGGGAUCGGUCUUGAAAAUUGACAGG

DS1260         CGGUGAAAGCCGCGCGGGGGUUCGAAUCCCUCAUCUUCCGCCA
//
# STOCKHOLM 1.0
#=GF AU Koala

DK5220         CAUUAAGAAGCUAUGCACCAGCACUAGCCUUUUAAGCUAGAGAGAGGGGA

DK5220         CACCCUCCCCCUUAAUGA
//
# STOCKHOLM 1.0
#=GF AU Koala

DS6160         GACAUCGUAGCGAAGUGGUCUAACGCGUUUGACUUGAAAUCAAAUCUCCU

DS6160         AGGAGGCGCAGGUUCGAACCCUGCCGAUGUCG
//
# STOCKHOLM 1.0
#=GF AU Koala

DD4760         AAGGAGUUAGUUAAAAUAUAACAUUAGAAUGUCAAUCUAAAAUAACUAAA

DD4760         AAUAGUACACCUUG
//
# STOCKHOLM 1.0
#=GF AU Koala

DS2602         GGAAAGAUGGUUGAGUGGUUUAAGGCGUAGCAUUGGAAAUGCUAUGUAGG

DS2602         CUUUUGGUCUAUCGAGGGUUCGAAUCCCUCUCUUUCCG
//
# STOCKHOLM 1.0
#=GF AU Koala

DX4360         AGCGGGGUAGAGGAUUUGGUAAACUCAUCAGGCUCAUGACCUGAAGACAG

DX4360         CAGGUUCGAAUCCUGUCCCCGCCU
//
# STOCKHOLM 1.0
#=GF AU Koala

DI1900         AGGCCUGUAGCUCAGGUGGUUAGAGCGUACGCCUGAUAAGCGUAAGGUCG

DI1900         GCAGUUCGAGUCUGCCUAGGCCUACCA
//
# STOCKHOLM 1.0
#=GF AU Koala

DS4400         GGAGGUAUGGCUGAGUGGCUUAAGGCAUUGGUUUGCUAAAUCGACAUACA

DS4400         AGAAGAUUGUAUCAUGGGUUCGAAUCCCAUUUCCUCCG
//
# STOCKHOLM 1.0
#=GF AU Koala

DW3640         AGAGGUGUAGCUUAGUUGGUUAAAGCGCAAGAUUCCAAAUCUUGAAAUCG

DW3640         AGGGUUCGAGUCCUUUCAUCUCUG
//
# STOCKHOLM 1.0
#=GF AU Koala

DC4840         GGUCUUAUAGUCAAUAAUGAUAUCAAACUGCAAUUUUGAAGGAGUAAGUU

DC4840         UUACUAAGGCUU
//
# STOCKHOLM 1.0
#=GF AU Koala

DR1141         GCCCAUGUAGCUCAGUAGGAUAGAGCACGCGCCUUCUAAGCGUGAGGUCG

DR1141         GAAGUUCGAGCCUUCUCGUGGGCACCA
//
# STOCKHOLM 1.0
#=GF AU Koala

DQ4000         UGAGUCGUAGACAAUAGGUAAGUUACCAAAAUUUGAGUUUGGAGUUCUUU

DQ4000         GUUCGAAUCAAAGCGAUUCAA
//
# STOCKHOLM 1.0
#=GF AU Koala

DH1230         GCGGUUGUGGCGAAGUGGUUAACGCAUCGGCUUGUGGCGCCGACACUCGG

DH1230         GGGUUCAAUUCCCCUCGGCCGCCCCA
//
# STOCKHOLM 1.0
#=GF AU Koala

DT2520         GCCUUUUUAGCUCAGUGGUAGAGCAUUGUAUUUGUAAUGCGGUGGUCGUC

DT2520         GGUUCGAAUCCGACAAAAGGCU
//
# STOCKHOLM 1.0
#=GF AU Koala

DI2580         GGGUUAUUAGCUCAGUUGGUUAGAGCACACCCCUGAUAAGGGUGAGGUCC

DI2580         CUGGUUCAAAUCCAGGAUAACCCA
//
# STOCKHOLM 1.0
#=GF AU Koala

DG9991         GCAUUGGUGGUUCAGUGGUAGAAUUCUCGCCUCCCACGCGGGAGACCCGG

DG9991         GUUCAAUUCCCGGCCAAUGCA
//
# STOCKHOLM 1.0
#=GF AU Koala

DF4000         GCUUUUAUAGCUUAGUGGUAAAGCGAUAAAUUGAAGAUUUAUUUACAUGU

DF4000         AGUUCGAUUCUCAUUAAGGGCA
//
# STOCKHOLM 1.0
#=GF AU Koala

DL0680         GCGGGGGUGCCCGAGUGGUCAAAGGGGACAGGCUUAGGACCUGUUGGCGU

DL0680         UAGGCUUCCAGGGUUCGAAUCCCUGCCCCCGCA
//
# STOCKHOLM 1.0
#=GF AU Koala

DK6051         GCCUUCCUAGCUCAGUGGUAGAGCGCACGGCUUUUAACCGUGUGGUCGUG

DK6051         GGUUCGAUCCCCACGGAAGGCG
//
# STOCKHOLM 1.0
#=GF AU Koala

DM0960         GCCGGGGUCGCCUAGCCUGGUCAAGGGCGCCGGACUCAUAAUCCGGUCUU

DM0960         CCCGGGUUCGAAUCCCGGCCCCGGCACCA
//
# STOCKHOLM 1.0
#=GF AU Koala

DH0680         GGCCGGGGUGGGGUAGUUGGCCAUCCUUCGGGACUGUGGAUCCCGCGACU

DH0680         CGGGUUCAAAUCCCGGCCCUGGCCU
//
# STOCKHOLM 1.0
#=GF AU Koala

DD1500         GGUCCAUUGGAGCAGUGGUCUAUCUCGCCUCCCUGUCACGGAGGAGAUCG

DD1500         CGGGUUCAAAUCCCGCAUGGACC
//
# STOCKHOLM 1.0
#=GF AU Koala

DZ7560         GCCCGGAUGAACCAUGGCGGUCUGUGGUGCAGACUUCAAAUCUGUAGGCG

DZ7560         GUUAGCGCCGCAGUGGUUCGACUCCACCUUUCGGGUG
//
# STOCKHOLM 1.0
#=GF AU Koala

DX1341         CGCGGGGUGGAGCAGCUCGGUAGCUCGCUGGGCUCAUAACCCAGAGGUCG

DX1341         CAGGUUCAAAUUCUGUCCCCGCUA
//
# STOCKHOLM 1.0
#=GF AU Koala

DH1780         GGUGGCUGUAGCUCAGUUGGUAGAGUCCCGGAUUGUGAUUCCGGUUGUCG

DH1780         UGGGUUCGAGCCCCAUCAGCCACCCCA
//
# STOCKHOLM 1.0
#=GF AU Koala

DE1180         GGCCUGUUGGUGAAGCGGUUAACACACACGGUUUUCAUCCGUGGACACAC

DE1180         GGGUUCGAACCCCGUACAGGCUACCA
//
# STOCKHOLM 1.0
#=GF AU Koala

DN5280         UAGAUUGAAGCCAGUAAGUAGGGUAUUUAGCUGUUAACUAAAUUUUCGUA

DN5280         GGAAUUUGAUUCCUUCCAAUCUAG
//
# STOCKHOLM 1.0
#=GF AU Koala

DS2520         GGAGAAGUGUCUGAGUGGUCGAAAGAGCUCGAUUGCUAAUCGAGUGUGUC

DS2520         UAAUAAACACCGAGGGUUCAAAUCCCUUCUUCUCCU
//
# STOCKHOLM 1.0
#=GF AU Koala

DE7742         UCCCAUAUGGUCUAGUGGCUAGGAUAUCUGGCUUUCACCCAGAAGGCCCG

DE7742         GGUUCGAUUCCCGGUAUGGGAA
//
# STOCKHOLM 1.0
#=GF AU Koala

DR2921         GCGUCCAUUGUCUAAUGGAUAGGACAGAGGUCUUCUAAACCUUUGGUAUA

DR2921         GGUUCAAAUCCUAUUGGACGCA
//
# STOCKHOLM 1.0
#=GF AU Koala

DL3840         ACUUAUGUGGCGGAAUAGGUAGACGCGUGGGACUUAAAAUCUCAUUCCUA

DL3840         CGGAGUGCCGGUUCGACCCCGGUCAUAAGUA
//
# STOCKHOLM 1.0
#=GF AU Koala

DR5080         NAAGAGUUAGUUUAAGGAGAACCUCUGAUUUCGGCUCAGAGGGUUUUGGU

DR5080         UCAACCCCAAAACUCUUGN
//
# STOCKHOLM 1.0
#=GF AU Koala

DM3880         GCCAAAGUAGUUUAAUGGUAGAACAAUAAUUUCAUGAAUUAAGAAUGAGA

DM3880         AUUCGAUUUUCUCCUUUGGCU
//
# STOCKHOLM 1.0
#=GF AU Koala

DI4960         AAUGAAUUGCCUGAUAAAAGGGUUAUCUUGAUAGGGUAAAUUAUGUAGGA

DI4960         UUCUACAUUCAUUG
//
# STOCKHOLM 1.0
#=GF AU Koala

DR5220         AGAAAGUUAGUCUAACUAAGACAGCUGGUUUCGACCCAGCAAAUUAUAGA

DR5220         CCCACCUAUAACUUUCUU
//
# STOCKHOLM 1.0
#=GF AU Koala

DV7741         GUUUUCGUAGUGUAGUGGUUAUCACGUGUGCUUCACACGCACAAGGUCCC

DV7741         CGGUUCGAACCCGGGCGAAAACA
//
# STOCKHOLM 1.0
#=GF AU Koala

DA4880         AGGGUUGUAGUUAAUUAUAACAUUUGAUUUGCAUUCAAAAAGUAUUGAAU

DA4880         AUUCAAUCUACCUUA
//
# STOCKHOLM 1.0
#=GF AU Koala

DI5880         AGAAAUAUGUCUGAUAAAAGAGUUACUUUGAUAGAGUAAAUAAUAGGAGC

DI5880         UUAAACCCCCUUAUUUCUA
//
# STOCKHOLM 1.0
#=GF AU Koala

DF5220         GCCCCCAUAGCUUAACCCACAAAGCAUGGCACUGAAGAUGCCAAGAUGGU

DF5220         ACCUACUAUACCUGUGGGCA
//
# STOCKHOLM 1.0
#=GF AU Koala

DP1540         CGGGAAGUAGCUCAGCUUGGUAGAGCACAUGGUUUGGGACCAUGGGGUCG

DP1540         CAGGUUCGAAUCCUGUCUUCCCGACCA
//
# STOCKHOLM 1.0
#=GF AU Koala

DY6742         CCGACCUUAGCUCUGUUGGUAUAGCGGAGGACUGUAGAUCCUUAGGUCAC

DY6742         UGGUUCGAAUUCGGUAGGUCGGA
//
# STOCKHOLM 1.0
#=GF AU Koala

DG3200         GCGGAUAUAGUUGAAUGGUAUAAUUUCUCUUUGCCAAGGAGAAGACGCGG

DG3200         GUUCAAUUCCCGCUAUCCGCC
//
# STOCKHOLM 1.0
#=GF AU Koala

DI4620         CCGGUAGGGCUGCGUUAGCAGGUUACUGUGAUAUAGUAAUAGUGAGAGUU

DI4620         UUCUUCGUCGGU
//
# STOCKHOLM 1.0
#=GF AU Koala

DA6280         GGGCACAUGGCGCAGUUGGUAGCGCGCUUCCCUUGCAAGGAAGAGGUCAU

DA6280         CGGUUCGAUUCCGGUUGCGUCCA
//
# STOCKHOLM 1.0
#=GF AU Koala

DE6280         UCCGAUAUAGUGUAACGGCUAUCACAUCACGCUUUCACCGUGGAGACCGG

DE6280         GGUUCGACUCCCCGUAUCGGAG
//
# STOCKHOLM 1.0
#=GF AU Koala

DZ1662         GGAAGAUCGUCGUCUCCGGUGAGGCGGCUGGACUUCAAAUCCAGUUGGGG

DZ1662         CCGCCAGCGGUCCCGGGCAGGUUCGACUCCUGUGAUCUUCCGCCA
//
# STOCKHOLM 1.0
#=GF AU Koala

DR2920         GGGCCUGUAGCUCAGAGGAUUAGAGCACGUGGCUACGAACCACGGUGUCG

DR2920         GGGGUUCGAAUCCCUCCUCGCCCA
//
# STOCKHOLM 1.0
#=GF AU Koala

DA4620         GACGGUAUAGUUUAAGUUGAGAUGUGUGCUCUGCGAGCAUUCGGUAGAGG

DA4620         UUUCUUGCCGUUG
//
# STOCKHOLM 1.0
#=GF AU Koala

DN2700         UCCUCAGUAGCUCAGUGGUAGAGCGGUCGGCUGUUAACUGACUGGUCGUA

DN2700         GGUUCGAAUCCUACUUGGGGA
//
# STOCKHOLM 1.0
#=GF AU Koala

DL1750         GCGGAAGUGGCGGAAUUGGUAGACGCACUAGAUUUAGGUUCAUGCGCCUG

DL1750         UAAGGUGUGAGAGUUCAAGUCUCUCCUUCCGCACCA
//
# STOCKHOLM 1.0
#=GF AU Koala

DI1180         GGACCUUUAGCUCAGUUGGUUAGAGCAUCCGGCUCAUAACCGGACGGUCA

DI1180         UUGGUUCAAGUCCAAUAAGGUCCACCA
//
# STOCKHOLM 1.0
#=GF AU Koala

DQ3240         UGGGGCGUAGCCAAGCGGUAAGGCAACGGGUUUUGGUCCCGCUAUUCGGA

DQ3240         GGUUCGAAUCCUUCCGUCCCAG
//
# STOCKHOLM 1.0
#=GF AU Koala

DC5000         GGUUUUGUAGUGUAAUUAACAUUUUAGAUUGCAAAUCUAUAGAUGCGGGU

DC5000         AAUCUCCGUCAAAACUU
//
# STOCKHOLM 1.0
#=GF AU Koala

DV1662         GCGUUCAUAGCUCAGUUGGUUAGAGCACCACCUUGACAUGGUGGGGGUCG

DV1662         UUGGUUCGAGUCCAAUUGAACGCACCA
//
# STOCKHOLM 1.0
#=GF AU Koala

DH5120         GUAGAUAUAGUUUAAUAAAACACUAGAUUGUGAUUCUAGAGUCAGAGGUU

DH5120         AAACCCCUCUUAUCAACC
//
# STOCKHOLM 1.0
#=GF AU Koala

DT4070         GUUGCAUUAGCUCAAUUGGUAGAGCGUUUGUUUUGUAAUCAAAAGGUUUA

DT4070         GAGUUCAACUCUCUAAUGCANUN
//
# STOCKHOLM 1.0
#=GF AU Koala

DX8100         AGCAGAGUGGCGCAGCGGAAGCGUGCUGGGCCCAUAACCCAGAGGUCGAU

DX8100         GGAUCGAAACCAUCCUCUGCUA
//
# STOCKHOLM 1.0
#=GF AU Koala

DY1200         GGACAGGUAGCGAAGUGGCUAAACGCUUCUGACUGUAGAUCAGACACCUU

DY1200         CAUGGUUUCGGGAGUUCGAAUCUCUCCCUGUCCACCA
//
# STOCKHOLM 1.0
#=GF AU Koala

DI2840         GGGCUAUUAGCUCAGUGGUAGAGCGCGCCCCUGAUAAGGGCGAGGUCUCU

DI2840         GGUUCAAGUCCAGGAUGGCCCACCA
//
# STOCKHOLM 1.0
#=GF AU Koala

DI1820         GGGUCUGUAGCUCAGUUGGUUAGAGCGCACCCCUGAUAAGGGUGAGGUCG

DI1820         GCAGUUCGAAUCUGCCCAGACCCACCA
//
# STOCKHOLM 1.0
#=GF AU Koala

DG4040         GCAGAUAUAAGUCAAUUGGCAGACCUUCUGAUUUCCACUUAGAUUAUGUU

DG4040         CGUUCGAAUCGGACUAUCUGCA
//
# STOCKHOLM 1.0
#=GF AU Koala

DI2720         GGGCUAUUAGCUCAGUGGUAGAGCGCGCCCCUGAUAAGGGCGAGGUCUCU

DI2720         GGUUCAAGUCCAGGAUGGCCCA
//
# STOCKHOLM 1.0
#=GF AU Koala

DK4340         GGGUGUAUAGCUCAGUUGGUAGAGCAUUGGGCUUUUAACCUAAUGGUCGC

DK4340         AGGUUCAAGUCCUGCUAUACCCA
//
# STOCKHOLM 1.0
#=GF AU Koala

DN4700         GGCCAAAUAGUUUAACUUAAAACGUUGAGCUGUUAAUUCAAAAUUGCAGU

DN4700         AAUUUGCUUUGGCUU
//
# STOCKHOLM 1.0
#=GF AU Koala

DP2601         AGGGAUGUAGCGCAGUUUGGUAGCGCGUUUGUUUUGGGUACAAAAUGUCG

DP2601         CAGGUUCGAAUCCUGUCAUCCCUA
//
# STOCKHOLM 1.0
#=GF AU Koala

DL9990         GGUAGCGUGGCCGAGCGGUCUAAGGCGCUGGAUUUAGGCUCCAGUCUCUU

DL9990         CGGAGGCGUGGGUUCGAAUCCCACCGCUGCCA
//
# STOCKHOLM 1.0
#=GF AU Koala

DI1542         GGACCUUUAGCUCAGUUGGUUAGAGCAGACGGCUCAUAACCGUCCGGUCG

DI1542         UAGGUUCGAGUCCUACAAGGUCCACCA
//
# STOCKHOLM 1.0
#=GF AU Koala

DM1140         GGCGGGGUAGCUCAGUUGGUUAGAGCGUUCGGUUCAUACCCGAAAGGUCG

DM1140         AGAGUUCAAAUCUCUCCCCCGCUACCA
//
# STOCKHOLM 1.0
#=GF AU Koala

DF5040         GCAAAGGUAGCUUAACAGAUUAAAGCAUAGCACUGAAAAUGCUUCAAAGA

DF5040         GAGUUAAAGUCCCUCCCUUAGCA
//
# STOCKHOLM 1.0
#=GF AU Koala

DL5160         GCUUUUAAAGGAAAAGAGCCCUCCACUGGUCUUAGGCGCCAGCAUCUCUU

DL5160         GGUGCAAGUCCAAGUAAAAGCU
//
# STOCKHOLM 1.0
#=GF AU Koala

DL2921         GGGGAUAUGGCGAAAUCGGUAGACGCUACGGACUUAAAAUCCGUCGACUU

DL2921         UAAAAAUCGUGAGGGUUCAAGUCCCUCUAUCCCCA
//
# STOCKHOLM 1.0
#=GF AU Koala

DN5080         UGGGCUGUAGCUAAAUGUAAAAAGCGCUUGGCCGUUAACCAAGAAAUAAU

DN5080         AGGAUAAAUACCUAUCUUCCCAG
//
# STOCKHOLM 1.0
#=GF AU Koala

DP3000         AGGGAUGUAGCGCAGCUUGGUAGCGCGUUUGUUUUGGGUACAAAAUGUCA

DP3000         CGGGUUCAAAUCCUGUCAUCCCUA
//
# STOCKHOLM 1.0
#=GF AU Koala

DR7560         GGCCGCGUGGCGCAAUGGAUAACGCGUCUGCCUACGGAGCAGAAGAUUGC

DR7560         AGGUUCGAAUCCUGCCGUGGUCG
//
# STOCKHOLM 1.0
#=GF AU Koala

DY3840         GAGGUGGUGGCUGAAUGGUUAAAGCGGUAGACUGUAAAUCUAUUGGGAUU

DY3840         CCGUCGCCGGUUCGAUUCCGGUCCACCUCA
//
# STOCKHOLM 1.0
#=GF AU Koala

DF5160         ACUCUUAUAGCUUAAUAUUAAAGUAUAGCGCUGAAAACGCUAAGAUGAAC

DF5160         CCUAAAAAGUUCUAGGGGUA
//
# STOCKHOLM 1.0
#=GF AU Koala

DT2700         GCCCACUUAGCUCAGAGGUUAGAGCAUCGCAUUUGUAAUGCGAGGGUCAU

DT2700         CGGUUCAAAUCCGAUAGUCGGCU
//
# STOCKHOLM 1.0
#=GF AU Koala

DI2921         GCAUCCAUGGCUGAAUGGUUAAAGCGCCCAACUCAUAAUUGGCGAAUUCG

DI2921         UAGGUUCAAUUCCUACUGGAUGCA
//
# STOCKHOLM 1.0
#=GF AU Koala

DI3880         GGUUCUUUAACUUAACCGGUAAAGUGUGUUCUUGAUAAGGAUAUGUUCAG

DI3880         UGUUCGAGUCACUGAAGAAUCA
//
# STOCKHOLM 1.0
#=GF AU Koala

DF5280         GUUAAUGUAGCUUAUAAUAAAGCAAAGCACUGAAAAUGCUUAGAUGGAUU

DF5280         CAAAAAUCCCAUAAACA
//
# STOCKHOLM 1.0
#=GF AU Koala

DD2440         GCCCCCAUCGUCUAGAGGCCUAGGACACCUCCCUUUCACGGAGAAAACGC

DD2440         GGAUUCGAAUUCCGCUGGGGGUA
//
# STOCKHOLM 1.0
#=GF AU Koala

DI8100         GGCCGGUUAGCUCAGUUGGUUAGAGCGUGGUGCUAAUAACGCCAAGGUCG

DI8100         CGGGUUCGAUCCCCGUACGGGCCA
//
# STOCKHOLM 1.0
#=GF AU Koala

DL1700         GCGAAGGUGGCGGAAUUGGUAGACGCGCUAGCUUCAGGUGUUAGUGUCCU

DL1700         UACGGACGUGGGGGUUCAAGUCCCCCCCCUCGCACCA
//
# STOCKHOLM 1.0
#=GF AU Koala

DS0440         GUCGUGGUAGCCAAGCCUGGCCCAAGGCGCAGGGUUGCUAACUCUGUGGC

DS0440         GUACAGCCUCCGGGGUUCGAAUCCCCGCCACGACG
//
# STOCKHOLM 1.0
#=GF AU Koala

DR4800         AAAUAUGAAGCGAUUUAUUGCAAUUAGUUUCGACCUAAUCUUAGGUGAAA

DR4800         UUCACCCCAUAUUUU
//
# STOCKHOLM 1.0
#=GF AU Koala

DC1140         GGCAACAUGGCCAAGCGGCUAAGGCAUGGGUCUGCAACACCCUGAUCAUC

DC1140         GGUUCGAAUCCGAUUGUUGCCUCCA
//
# STOCKHOLM 1.0
#=GF AU Koala

DF5100         GCUAUCGUAGCUUAAUUAAAGUUUAAUACUGAAGAUAUUAGGAUGGACCC

DF5100         UAGAAAGUCCCGAAAGCA
//
# STOCKHOLM 1.0
#=GF AU Koala

DP5160         CAGGAUAUAGUUUAGGUAGAAUGCCGGUUUUGGGGACCGGUGGUAAAGGU

DP5160         UAAAGUCCUUUUAUCCUGA
//
# STOCKHOLM 1.0
#=GF AU Koala

DA1820         GGGGCCAUAGCUCAGCUGGGAGAGCGCCUGCUUUGCACGCAGGAGGUCAG

DA1820         GAGUUCGAUCCUCCUUGGCUCCACCA
//
# STOCKHOLM 1.0
#=GF AU Koala

DL5600         ACUUUUAAAGGAUAGUAGUUAUCCAUUGGUCUUAGGAGCCAAAAACAUUG

DL5600         GUGCAACUCCAAAUAAAAGUA
//
# STOCKHOLM 1.0
#=GF AU Koala

DV2700         AGGGCUAUAGCUCAGUUCGGUAGAGCAACUCGUUUACACCGAGAAGGUCU

DV2700         ACGGUUCGAAUCCGUAUAGCCCUA
//
# STOCKHOLM 1.0
#=GF AU Koala

DR6051         GCUCCAGUGGCCUAAUGGAUAUGGCUUUGGACUUCUAAUCCAAAGGUUGC

DR6051         GGGUUCGAGUCCCGUCUGGAGUA
//
# STOCKHOLM 1.0
#=GF AU Koala

DX1660         CGCGGGGUGGAGCAGCCUGGUAGCUCGUCGGGCUCAUAACCCGAAGAUCG

DX1660         UCGGUUCAAAUCCGGCCCCCGCAACCA
//
# STOCKHOLM 1.0
#=GF AU Koala

DG1542         GCGGAAGUAGUUCAGUGGUUGAACACCACCUUGCCAAGGUGGGGGUCGCG

DG1542         GGUUCGAAUCCCGUCUUCCGCUCCA
//
# STOCKHOLM 1.0
#=GF AU Koala

DH4040         GGUGAUUGUAAUUCAAUGGUAGAAUGCUUAUUUGUGGCAUAAGAAGUUCU

DH4040         UGGUUCGAUUCCAAGUAAUCACC
//
# STOCKHOLM 1.0
#=GF AU Koala

DA1543         GGGGCCUUAGCUCAGCUGGGAGAGCGCCUGCUUUGCACGCAGGAGGUCAG

DA1543         CGGUCGACCCGCUAGGCUCCACCA
//
# STOCKHOLM 1.0
#=GF AU Koala

DT4500         GCCCGCGUAGCUCAGAUGGUAGAGCAUUCCCAUGGUAAGGGAAAGGCCUC

DT4500         CGGUUCAAGUCCGGUCGUAGGCU
//
# STOCKHOLM 1.0
#=GF AU Koala

DT4880         GUUUUAAUAGUUUAAUAAAAACAUUGGUCUUGUAAAUCAAAAAUAAGAUU

DT4880         AUUUCUUUUAAAACU
//
# STOCKHOLM 1.0
#=GF AU Koala

DN6051         UCCUCCCUGGCGCAGUCGGCAGCGCGUUAGGCUGUUAACCAUCAGGUGUU

DN6051         GGUUCGAAUCCAACGGGAGGAG
//
# STOCKHOLM 1.0
#=GF AU Koala

DD4440         GGGGAAAUAGCUCAGUUGGUUAGAGUGCUGGUCUGUCACGCCAGAAGUCG

DD4440         CGGGUUCGAACCCCGUUUUCCCCG
//
# STOCKHOLM 1.0
#=GF AU Koala

DY4240         AAGUGGUUACGCUCAGCUGGGUUAGAGCAAAGGACUGUAAAUCCUUGUGU

DY4240         CAGUGGUUCGAAUCCACAACCACUUC
//
# STOCKHOLM 1.0
#=GF AU Koala

DL5360         GUUAAGGUGGCAGAGCCCGGUAAUUGCAUAAAACUUAAACUUUUAUAUCC

DL5360         AGAGAUUCAAAUCCUCUCCUUAACA
//
# STOCKHOLM 1.0
#=GF AU Koala

DR1181         GCCCAUGUAGCUCAGUAGGAUAGAGCACGCGCCUUCUAAGCGUGAGGUCG

DR1181         GAAGUUCGAGCCUUCUCGUGGGCACCA
//
# STOCKHOLM 1.0
#=GF AU Koala

DX6321         UGCGCGGUAGGAGAGUGGAACUCCGACGGGCUCAUAACCCGUAGGUCCCA

DX6321         GGAUCGAAACCUGGCCGCGCAA
//
# STOCKHOLM 1.0
#=GF AU Koala

DM5220         AGUAAGGUCAGCUAACUAAGCUAUCGGGCCCAUACCCCGAAAAUGAUGGU

DM5220         UUAACCCCUUCCCCUACUA
//
# STOCKHOLM 1.0
#=GF AU Koala

DF5880         GUUUAUGUAGCUUACCUCCUCAAAGCAAUACACUGAAAAUGUUUAGACGG

DF5880         GCUCACAUCACCCCAUAAACA
//
# STOCKHOLM 1.0
#=GF AU Koala

DS6745         GUGGACGUGCCGGAGUGGUUAUCGGGCAUGACUAGAAAUCAUGUGGGCUU

DS6745         UGCCCGCGCACGUUCGAAUCCUGCCGUUCACG
//
# STOCKHOLM 1.0
#=GF AU Koala

DL1540         GCGGAUGUGGCGGAAUUGGCAGACGCGCUAGAAUCAGGCUCUAGUGUCUU

DL1540         UACAGACGUGGGGGUUCAAGUCCCUUCAUCCGCACCA
//
# STOCKHOLM 1.0
#=GF AU Koala

DT2600         GCCCUUUUAACUCAGUGGUAGAGUAACGCCAUGGUAGGGCGUAAGUCAUC

DT2600         GGUUCAAAUCUGAUAAAGGGCU
//
# STOCKHOLM 1.0
#=GF AU Koala

DR6282         GUUCCGUUGGCGUAAUGGUAACGCGUCUCCCUCCUAAGGAGAAGACUGCG

DR6282         GGUUCGAGUCCCGUACGGAACG
//
# STOCKHOLM 1.0
#=GF AU Koala

DR1500         GCACCCAUAGCGCAACUGGAUAGAGUGUCUGACUACGAAUCAGAAGGUUG

DR1500         UAGGUUCAAGUCCUACUGGGUGCA
//
# STOCKHOLM 1.0
#=GF AU Koala

DP4440         CGAGGUGUAGCGCAGUCUGGUCAGCGCAUCUGUUUUGGGUACAGAGGGCC

DP4440         AUAGGUUCGAAUCCUGUCACCUUGA
//
# STOCKHOLM 1.0
#=GF AU Koala

DH8100         GCCGUGAUCGUAUAGGGGUUAGUACUCUGCGUUGUGGCCGCAGCAACCUC

DH8100         GGUUCGAAUCCGAGUCACGGCA
//
# STOCKHOLM 1.0
#=GF AU Koala

DF1660         GCCCGGAUAGCUCAGUCGGUAGAGCAGGGGAUUGAAAAUCCCCGUGUCCU

DF1660         UGGUUCGAUUCCGAGUCCGGGCACCA
//
# STOCKHOLM 1.0
#=GF AU Koala

DQ4050         UGAAUCGUAGACUAAUAGGUAAGUCACCAAAAUUUGAGUUUGGAAUUUGU

DQ4050         UUGUUCGAAUCAAACCGGUUCAA
//
# STOCKHOLM 1.0
#=GF AU Koala

DW3000         GCGCUCUUAGUUCAGUUCGGUAGAACGCGGGUCUCCAAAACCCGAUGUCG

DW3000         UAGGUUCAAAUCCUACAGAGCGUG
//
# STOCKHOLM 1.0
#=GF AU Koala

DS4440         GGAUGGAUGUCUGAGCGGUUGAAAGAGUCGGUCUUGAAAACCGAAGUAUU

DS4440         GAUAGGAAUACCGGGGGUUCGAAUCCCUCUCCAUCCG
//
# STOCKHOLM 1.0
#=GF AU Koala

DI5080         GAGCUUGCCCCUAAAGUUAAGGUGUCUAGCUGAUAAUUAGAUUUAAGGGU

DI5080         UAAAUUCCCUUCAAGCUCU
//
# STOCKHOLM 1.0
#=GF AU Koala

DX4880         AAAAAGAUAAGCUAAUUAAGCUACUGGGUUCAUACCCCAUUUAUAAAGGU

DX4880         UAUAAUCCUUUUCUUUUUA
//
# STOCKHOLM 1.0
#=GF AU Koala

DD1140         GGCCCCAUAGCGAAGUUGGUUAUCGCGCCUCCCUGUCACGGAGGAGAUCA

DD1140         CGGGUUCGAGUCCCGUUGGGGUCGCCA
//
# STOCKHOLM 1.0
#=GF AU Koala

DP3880         CAGGUUAGAGCCAGGUGGUUAGGCGUCUUGUUUGGGUCAAGAAAUUGUUA

DP3880         UGUUCGAAUCAUAAUAACCUGA
//
# STOCKHOLM 1.0
#=GF AU Koala

DA5280         GAGGAUUUAGCUUAAUUAAAGCAGUUGAUUUGCAUUUAACAGAUGUAAGA

DA5280         UAUAGUCUUACAGUCCUUA
//
# STOCKHOLM 1.0
#=GF AU Koala

DC8101         GCGGGUAUAGCUCAGGGGUAGAAUAUUUGACUGCAGAUCAAGAGGUCCCU

DC8101         UGUUCGAAUUCAGGUGCCCUCU
//
# STOCKHOLM 1.0
#=GF AU Koala

DF5980         GUUGAUGUAGCUUAAAACCAAAGCAAGGCGCUGAAAAUGCCUAGAUGAGU

DF5980         AUAUGAACUCCAUAAACA
//
# STOCKHOLM 1.0
#=GF AU Koala

DD5120         GAGAUGUUAGUAAAACAAUUAGCACGCCUUGUCAAGGCGAAAUAGCUGGU

DD5120         UAGACUCCGGCACAUCUCA
//
# STOCKHOLM 1.0
#=GF AU Koala

DH5880         GUAAAUAUAGUUUAACCAAAACAUCAGAUUGUGAAUCUGACAACAGAGGC

DH5880         UUACGACCCCUUAUUUACC
//
# STOCKHOLM 1.0
#=GF AU Koala

DE4500         GUCCCUUUCGUCUAGGGGUAUAGGACAUCGUCUUUUCAUGUCGAAAACAC

DE4500         GGGUUCAAAUCCCGUAAGGGAUA
//
# STOCKHOLM 1.0
#=GF AU Koala

DK0740         GGGCCCGUAGCUUAGUCUGGUAGAGCGCCUGGCUUUUAAUCAGGCGGUCG

DK0740         AGGGUUCGAAUCCCUUCGGGCCCG
//
# STOCKHOLM 1.0
#=GF AU Koala

DC2700         GGCGGCAUGGCCAAGCGGUAAGGCAGGGGACUGCAAAUCCUUUAUCCCCA

DC2700         GUUCAAAUCUGGGUGCCGCCU
//
# STOCKHOLM 1.0
#=GF AU Koala

DH3200         GGCGGAUGUAGCCAAGUGGAUCAAGGCAGUGGAUUGUGAAUCCACCAUGC

DH3200         GCGGGUUCAAUUCCCGUCGUUCGCC
//
# STOCKHOLM 1.0
#=GF AU Koala

DW5880         AGAAAUUUAGGUUAAAUACAGACCAAGAGCCUUCAAAGCCCUCAGUAAGU

DW5880         UGCAAUACUUAAUUUCUG
//
# STOCKHOLM 1.0
#=GF AU Koala

DT6280         GCUUCUAUGGCCAAGUUGGUAAGGCGCCACACUAGUAAUGUGGAGAUCAU

DT6280         CGGUUCAAAUCCGAUUGGAAGCA
//
# STOCKHOLM 1.0
#=GF AU Koala

DD7560         UCCUCGGUAGUAUAGUGGUGAGUAUCCGCGUCUGUCACAUGCGAGACCCG

DD7560         GGUUCAAUUCCCGGCCGGGGAG
//
# STOCKHOLM 1.0
#=GF AU Koala

DK6050         GCCCUUCUAGCUCAGUCGGUAGGGCGCACGGCUCUUAACCGUGUGGUCGU

DK6050         GGGUUCGAGCCCACGGGGGGUG
//
# STOCKHOLM 1.0
#=GF AU Koala

DS4240         GGAGGGAUGGCUGAGUGGCUUAAGGCAUUGGUUUGCUAAAUCGACAUACA

DS4240         AGAAGAUUGUAUCAUGGGUUCGAAUCCCAUUUCCUCCG
//
# STOCKHOLM 1.0
#=GF AU Koala

DX3200         CGCGGAGUAGAGCAACUUGGUAGCUCGCAAGGCUCAUAACCUUGAGGUUA

DX3200         CGGGUUCAAAUCCCGUCUCCGCAC
//
# STOCKHOLM 1.0
#=GF AU Koala

DR1780         GCGCCCGUAGCUCAGCUGGAUAGAGCGCUGCCCUCCGGAGGCAGAGGUCA

DR1780         CAGGUUCGAAUCCUGUCGGGCGCACCA
//
# STOCKHOLM 1.0
#=GF AU Koala

DK7680         GCCCGGCUAGCUCAGUCGGUAGAGCAUGAGACUCUUAAUCUCAGGGUCGU

DK7680         GGGUUCGAGCCCCACGUUGGGCG
//
# STOCKHOLM 1.0
#=GF AU Koala

DW5100         AGGGGCUUAGGAUAAACUAGACCAAGGGCCUUCAAAGCCCUCAGCGGAGG

DW5100         UGAAAAUCCUCCAGCCCCUG
//
# STOCKHOLM 1.0
#=GF AU Koala

DY6743         CCGACCUUAGCUCAGUUGGUAGAGCGGAGGACUGUAGAUCCUUAGGUCAC

DY6743         UGGUUCGAAUCUGGUAGGUUUGA
//
# STOCKHOLM 1.0
#=GF AU Koala

DH3240         GGCGGAUGUAGCCAAGUGGAUUAAGGCAGUGGAUUGUGAAUUCACCAUCG

DH3240         CGGGUUCAAUUCCCGUCGUUCGCC
//
# STOCKHOLM 1.0
#=GF AU Koala

DF5900         GUUAAUGUAGCUUAAAAUUAAAGCAAGGCACUGAAAAUGCCUAGAUGAGU

DF5900         AUAUUAACUCCAUAAACA
//
# STOCKHOLM 1.0
#=GF AU Koala

DF1540         GGCUCGGUAGCUCAGUUGGUAGAGCAACGGACUGAAAAUCCGUGUGUCGG

DF1540         CGGUUCGAUUCCGUCCCGAGCCACCA
//
# STOCKHOLM 1.0
#=GF AU Koala

DF5960         GUUAAUGUAGCUUAAAUCUAAAGCAAGGCACUGAAAAUGCCUAGAUGAGU

DF5960         GCACUAACUCCAUAAACA
//
# STOCKHOLM 1.0
#=GF AU Koala

DS1570         GGAGAGCUGUCCGAGUGGUCGAAGGAGCACGAUUGGAAAUCGUGUAGGCG

DS1570         UGAAUAGCGCCUCAAGGGUUCGAAUCCCUUGCUCUCCGCCA
//
# STOCKHOLM 1.0
#=GF AU Koala

DE2520         GCCCCCAUCGUCUAGAGGCCUAGGACAUCUCCCUUUCACGGAGGCAACGG

DE2520         GGAUUCGAAUUCCCCUGGGGGUA
//
# STOCKHOLM 1.0
#=GF AU Koala

DK0260         GGGUUGCUAGCUCAACUGGUUUAGAGCACUGGUCUUUUAAACCAUAGGUU

DK0260         ACAGGUUCGAGUCCUGUGCAACCCACCA
//
# STOCKHOLM 1.0
#=GF AU Koala

DC1540         GGCGGCAUAGCCAAGUGGUAAGGCAGAGGUCUGCAAAACCUUUAUCCCCG

DC1540         GUUCGAAUCCGGGUGUCGCCUCCA
//
# STOCKHOLM 1.0
#=GF AU Koala

DG1350         GCGGACGUAGCUCAGUUGGUAGAGCGCAACCUUGCCAAGGUUGAGGUCGC

DG1350         GAGUUCGAGCCUCGUCGUCCGCU
//
# STOCKHOLM 1.0
#=GF AU Koala

DG4760         AUUUUUCUAGUAUAAUUAGUACAUUUGACUUCCAAUCAAAAGAUUGAAAU

DG4760         AUCAAGAAAAAUA
//
# STOCKHOLM 1.0
#=GF AU Koala

DI2570         GGGCUAUUAGCUCAGUUGGUUAGAGCGCACCCCUGAUAAGGGUGAGGUCC

DI2570         CUGGUUCAAAUCCAGGAUGGCCCA
//
# STOCKHOLM 1.0
#=GF AU Koala

DF1140         GGUCGUGUAGCUCAGUCGGUAGAGCAGCAGACUGAAGCUCUGCGUGUCGG

DF1140         CGGUUCAAUUCCGUCCACGACCACCA
//
# STOCKHOLM 1.0
#=GF AU Koala

DS1660         GGAGAGAUGCCGGAGCGGCUGAACGGACCGGUCUCGAAAACCGGAGUAGG

DS1660         GGCAACUCUACCGGGGGUUCAAAUCCCCCUCUCUCCGCCA
//
# STOCKHOLM 1.0
#=GF AU Koala

DL3881         AUGGGUAUGCUGAAAUAAGGUAAACAGGUUCCGCUUAGGACGGAAUAGUC

DL3881         AAACUUUGCAAGUUCAAGUCUUGUUACCCGUA
//
# STOCKHOLM 1.0
#=GF AU Koala

DH5560         GUAAAUAUAGUUUAAUUAAAACAUUAGACUGUGAAUCUAACUAUAGAAGC

DH5560         UUACCACUUCUUAUUUACC
//
# STOCKHOLM 1.0
#=GF AU Koala

DS6322         GUCACUAUGUCCGAGUGGUUAAGGAGUUAGACUCGAAAUCUAAUGGGCUC

DS6322         UGCCCGCGCAGGUUCAAAUCCUGCUGGUGACG
//
# STOCKHOLM 1.0
#=GF AU Koala

DG1180         GCAGGUGUAGUUUAAUGGCAGAACUUCAGCCUUCCAAGCUGAUUGUGAGG

DG1180         GUUCGAUUCCCUUCACCUGCUCCA
//
# STOCKHOLM 1.0
#=GF AU Koala

DD2920         GGGAUUGUAGUUCAAUUGGUCAGAGCACCGCCCUGUCAAGGCGGAAGCUG

DD2920         CGGGUUCGAGCCCCGUCAGUCCCG
//
# STOCKHOLM 1.0
#=GF AU Koala

DC4880         GGUCUUAUAGUCAAUAAUGAUAUCAAACUGCAAUUUUGAAGGAGUAAAUU

DC4880         UUUACUAAGACUU
//
# STOCKHOLM 1.0
#=GF AU Koala

DV2640         AGGGCUAUAGCUCAGUUCGGUAGAGCAACUCGUUUACACCGAGAAGGUCU

DV2640         ACGGUUCGAGUCCGUAUAGCCCUA
//
# STOCKHOLM 1.0
#=GF AU Koala

DY7740         CCUUCGAUAGCUCAGUUGGUAGAGCGGUGGACUGUAGAUCCAUAGGUCGC

DY7740         UGGUUCAAAUCCGGCUCGAAGGA
//
# STOCKHOLM 1.0
#=GF AU Koala

DX4980         GUAAAGUAAGCUAAAUGUUAAGCUUUUGGGUUCAUACCUCAAGAAUAGAA

DX4980         GGAUAAAAACCUCUCUUUAUC
//
# STOCKHOLM 1.0
#=GF AU Koala

DS6280         GGCAACUUGGCCGAGUGGUUAAGGCGAAAGAUUAGAAAUCUUUUGGGCUU

DS6280         UGCCCGCGCAGGUUCGAGUCCUGCAGUUGUCG
//
# STOCKHOLM 1.0
#=GF AU Koala

DV1500         GGAGGAUUAGCUCAGCUGGGAGAGCAUCUGCCUUACAAGCAGAGGGUCAC

DV1500         AGGUUCGAGCCCUGUAUCCUCCA
//
# STOCKHOLM 1.0
#=GF AU Koala

DL4050         GCUACUUUGGUGGAAAUGGUAGACACGACACUCUUAAGAUGUGUUAUCGC

DL4050         AAGAUAUGAAGGUUCAAAUCCUUUAAGUAGUA
//
