# Supplementary material for: What does it take to learn the rules of RNA base pairing? A lot less than you may think
Source: bioRxiv. 2025 Aug 2:2025.07.31.668042. Preprint. [Version 1] doi: 10.1101/2025.07.31.668042 (PMC12324431; doi:10.1101/2025.07.31.668042)
Supplement: Supplement 1 [file media-1.gz › supplemental_material/data/TORNADO_7Fam.len0_400.nsq200.fa]

>bac.LGW46
GAGGAAAGUCCGGGCACCAUAGGACAGGGUGGUGGGUAACGCCCACCGGCCGUAAGGUUA
GGGAAAGUGCCACAGAAAAUACACCGCCUAAGGGGAGCUGUUAGCGUUUGGCCUUUAGCU
CUUAGCCAGACAAUCGUCUGGCUAAUGGCUGACCGCUAAUAGCUAACAGCUUGCCCGGUA
AGGGUGAAAAGGUGCGGUAAGAGCGCACCAGCAGGCGAGGUGACUCGCCUGGCUCGGUAA
ACCCCGCCCGGUGCAAGACCAAGCGGAGAGCAUGAGCCGGUCCGGCUCGCUACGACUCUC
GGGUAGGUCGCUAGAGGCCGCGGGCAACCGUGGUCGUAGAGGAAUGAUCGCCAAAUCGCU
UCGGCGGAUACAGAAUCCGGCUUA
>bac.A.fastidiosum
CACAGAGCAACGGUGGUGGCUAACGGCCACCCACGGCGACGUGCGGGACAGUGCCACAGA
AAUCAGACCGCCAGCGGCCGCCGCUCCUCGGAGCAGCGGUGCGGGUAAGGGUGAAACGGU
GAGGUAAGAGCUCACCAGCGCUCCGGGUGACCGGGGCGGCUAGGUAAACCCCACCGGGAG
CAAGACCAAGAGAGUCGCGUGGCGCUUCGGCGGUGCACGGCUUGCGCUGACGGGCUGCUC
GUCCGAUGUCAGCGGGUAGGUUGCACGAGGCGUCCAGCAAUGGGCGUCCCAGAUGGAUGG
UCGCCCACG
>5s3_290
GCCUACGGCCAUACCACCCUGAAUGCGCCUGAUCUCGUCUGAUCUCGGAAGCUAAGCAGG
GUCGGGCCUGGUUAGUACUUGGAUGGGAGACUGCCUGGGAAUACCAGGUGCUCUAGGCAU
>5s2_74
UCCAGUGAUGAUGGCAAAGAGGCCACACCCGUUCCCAUCCCGAACACGGCAGUUAAGCUC
UUUUGCGCCGAUGGUAGUUGGGGGUUUCCCCCUGUGAGAGUAGGACGUCGCUGGGC
>MUS.MU-B
GAGCCGGGUGUGGUGGCGCACACCUUUAAUCCCAGCACUCGGGAGGCAGAGGCAGGCGGA
UUUCUGAGUUCGAGGCCAGCCUGGUCUACAAAGUGAGCUCCAGGACAGCCAGGGCUACAC
AGAGAAACCCUGUCUC
>5s2_63
UGUUGUGAUGAUGGCAUUGAGGUCACACCUGUUCCCAUACCGAACACAGAAGUUAAGCUC
AAUAGCGCCGAAAGUAGUUGGAGGAUCUCUUCCUGCGAGGAUAGGACGUCGCAAUGC
>Borr.burg
GGGGAUGUUUUGGAUUUGACUGAAAAUGUUAAUAUUGUAAGUUGCAGGCAGAGGGAAUCU
CUUAAAACUUCUAAAAUAAAUGCAAAAAAUAAUAACUUUACAAGCUCAAAUCUUGUAAUG
GCUGCUUAAGUUAGCAGAGGGUUUUGUUGAAUUUGGCUUUGAGGUUCACUUAUACUCUUU
UCGACAUCAAAGCUUGCUUAAAAAUGUUUUCAAGUUGAUUUUUAGGGACUUUUAUACUUG
AGAGCAAUUUGGUGGUUUGCUAGUAUUUCCAAACCAUAUUGCUUAAUAAAAUACUAGAUA
AGCUUGUAGAAGCUUAUAGUAUUAUUUUUAGGACGCGGGUUCAAUUCCCGCCAUCUCCAC
CA
>5s3_187
AUCUGGGGCCAUACCACAGCCGAAUCACCGCAUCCCGUUCGAUCUGCGCAGUUAAAUGCU
GUAGGGCCGAGUCAGUAGUGCGGUGGGGGACCACGCGCGAAUACUCUGGUGCCCCAGGU
>bac.ESH20b-1
GAGGAAAGUCCGGGCUUCACAGGGCAGGAUGCCAGAUAACGUCUGGCGGAGGCGACUCCA
GGGAAAGUGCAACAGAAAUAUACCGCCGCUUAAUGCGGUAAGGGUGGAAAGGUGGUGUAA
GAGACCACCGCCCUUCUGGUAACAGAAGGGGUCCAUGUAAACCCCAUCCGAAGCAAGACC
GAACAGGGAGCAUAAGGCGGCCCGUCUGCUCCCGGGUAGGUCGCUUGAGCCUGCCGGCGA
CGGCAGGCCUAGAUAGAUGGCCAUUCAAUGACAGAAUCCGGCUUA
>5s2_18
GUUACGGCGGUCAUAGCGUGGGGGAAACGCCCGGUUCCAUUCCGAACCCGGAAGCUAAGG
CCCACAGCGCCGAUGGUACUGCAACCGGGAGGUUGUGGGAGAGUAGGUCGCCGCCGGACA
A
>bac.C.sporogenes
GAGGAAAGUCCGGGCUCCAUAGGGCAGGGUGCUGGGUAAUACCCAGUGGAGGCGACUUUA
AGGAAAGUGCAACAGAGAUAUACCGCCAGAUUUAUCUGGUAAGGGUGGAAAGGCGAGGUA
AGAGCUCACCAGCGUAUAGGUGACUAUACGGCUAUGUGAACCCCAUCUGGAGCAAGAUCG
AAUAGGAGAGCAGGAAACUUUGGUUUCCAGGGGUGGCCCGUCCCGCUCUCGGGUAGUAUC
GCUGGAGCCUAUUGGUAACAAUAGGCCUAGAUAGAUGAUUGUCUAACACAGAAUCCGGCU
UA
>CAE.BRI
ACCGGGUGUCGUGGCGGGCGCCUGUGAGUCAGCUUCUUGACGGUAGACAAGUGUGGAUGG
AGUGAAGGGAGGAGUCCUGUGGGUGUUGUCGGCAACGGCGACCGAGCGUCCGUGCCAAGC
GCUGCGUCGCCAGGGGUCUCCGGUCGGAAGGCUGGCGGUCCCGGGCGCAUAAGGAGUGGU
GCACGGCUCAGGGCCGAAAGGCAGCAGGCAAAAGCCACCGCGCGGUGCAGUGGCCGGAUA
GCGCUUGUGAGUUGUCGCUCGCCCACAGCCUCUCUGAUACCUUCAGACCACUUGUCAUU
>5s3_105
AAAUUACGGCCAUACACAGGAGAAAGCUCCGCAUCCCGUUCGAUCUGCGCAGAUAACCUC
CUGAUGGCAGGGUCAGUACUAUGGUGGGGGACCACAUGGGAAUACCCUGUGCUGUAAUUU
>5s3_173
AUCCACGGCCAUAGGACCCUGAAAGCACCGCAUCCCGUCCGAUCUGCGCAGUUAACCAGG
GUGCCGCCUAGUUAGUACCACGGUGGGGGACCACGCGGGAAUCCUAGGUGCUGUGGUUU
>Bact.fors
GGGGCUGACCGGUUUUGACAGCGGGCAGAAGUGGUUUGUAAGCAUGCAGUGCGUCGUUGG
CCGGCACUUUAAUCUCGGUUGAUCCAAUUUUAACUGGCGAAAAUAACUACGCUCUCGCUG
CUUAAUCGAAGCACAGUAGAUUGAAGCUUAAUCCUUACACAAGGUGUUUGGACGAGACAU
CACCCGGAAGCCGUGGCUUCGAGGCAAUCCGAACCGGUGGUGCAGAAAUGUCGGAGAUAG
CUUGACGGAUGUCCCGUACGGCAAGUGAAAAUUCAGGGAAUAAGGUUGCGGUGGGUGGCU
UCGGUCUUGCCGCAGCACGAAAAUGAAGGCGAAGAUAAGCAUGUAGAAAGCAAAUUAGUU
CCUCGUUUGGACGAGAGUUCGAAUCUCUCCAGCUCCACCA
>5s2_86
AUAGGUGGUUAUUGCGUCGGGGUUCCACCUCUUCCCAUUCCGAACAGAGAAGUUAAGCCC
GUCUGCGCCGAUGGUACUGCAAUGCAAUGCGGGAGAGUAGGUCGCCGCCUUC
>CLO.ACE
GUGCUAGACGGGGAGUUAGCGGUGCCUUGUACCUGCAAUCCGCUGUAGCAGGGUUGAAUU
CCUUGUUUGAGGCUAUAAUUUGUGGGGUUUGCCUCAUCUUGGUCAAUGUUGAGAAUUGGG
UCCCACGCAACGGAAAUUCAUGAACUCCGUCAGGUCCGGAAGGAAGCAGCGGUAAGUGAA
AUCUUCCGUGUGCCGUGGAUAAAUCUGAUUUGAGUUGACCAGGUGAGUAACACUCAUAGA
UUAUUGUCGAUUCAAGGUGCAC
>5s3_283
AUCUACGGCCAUACCACAUUGAGAGCACCCGAUCUCGUUCGAUCUCGGAAGUUAAGCAAU
GUAGGGAUCAGUUAGUACUUGGAUGGGUGACCGCCUGGGAAUACUGGUUGCUGUAGAAA
>PYR.OCC
CGGGUAGGGCCGGGGGCUCGCCCUCCCCCGAGCCCCGAAAUGGGCGUAAUGCGGGGGCCA
GUAACCCGCACGUCGGCCGUAGUGGUCCAGGGCAGACCCGGCCGACCCAUGACCCCCGUC
CCGCGGGGCCGGCGGCGCGGAGCCCCCUCCGGAGGGAGGGAGGCUACCGCCCUUACCGGG
GGAACCAGGCCAGGCCCGGAAGGGAGCAACCUAACCCCGGACGCCCGGCGUUCGCGGGGC
CACGGGGUGAGGCAACGGCCGGGCCCCCUGCCCUGGGCCCCUACGGCUGGCGUGCGGGGG
CCGC
>5s2_3
GUUACGGCGGUCAUAGCGAAGGGGAAACGCCCGGUCCCAUACCGAACCCGGAAGCUAAGC
CCUUCAGCGCCGAUGGUACUGCCCUGAAGACGGGGUGGGAGAGUAGGACGCCGCCGGACA
AC
>5s3_131
GGUUGCGGCCAUAUCUAGCAGAAAGCACCGUUCUCCGUCCGAUCAACUGUAGUUAAGCUG
CUAAGAGCCUGAUCGAGUAGUGUAGUGGGUGACCAUACGCGAAACUCAGGUGCUGCAAUC
U
>bac.vHge3-5
GAGGAAAGUCCGGGCUCCGCAGGGCAGGGUGCCGGGUAACUCCCGGUGAAGGUGACUUCA
AGGAAAGUGCAACAGAGAUAUACCGCGGGCUAGAGAACAGAGAACAGAAUAUUAAGUUUG
CUGCAAAGGCAAUCGUAAUCUGGUCUCUGACAUCUGUUCUCUGUUCUCUGGAACGUAAGG
GUGGAAAGGUGAGGUAAGAGCUCACCAGCGGCAUGGCGACUUGCCGGUCUAUGUAAACCC
CACUCGGAGCAACACCAUGGAGGGACAUAUGGGCUGCCCGCCCGUCCCAUGGAGGUGGCU
UGAGCUGUACAGAAAUGUAUGGCCUAGAUAGAUGAUCGUCAAAUACAGAAUCCGGCUUA
>5s2_136
UAUUCUGGUGUCCUAGGCGUAGAGGAACCACACCAAUCCAUCCCGAACUUGGUGGUUAAA
CUCUACUGCGGUGACGAUACUGUAGGGGAGGUCCUGCGGAAAAAUAGCUCGACGCCAGAA
U
>HEL.PY-A
CUCUUAUUUAGACCUAUGCAAUAGGAUUUUAGGGUAACGCUUCAGGGUAGGAAUACAGCA
GAGUCCCCUAAUUUCUUGUGUGCCUUAGCCAUCUGAAUAGGAG
>bac.L.ferrooxidans-CF
GAGGAAAGUCCGGGCACCAAAGGGCAAGGCGCUGGGUAACUCCCAGUCCCGGUGACGGGA
AGGAAAGUGCCACAGAAAAGAUACCGCCCGGAUUCGUUCGGGUAAGGGUGAAAAGGUGAG
GUAAGAGCUCACCGCGGACCUGGUGACAGGGACGGCAUGGUAAACCCCGCCUGGUGCAAG
ACCAAAUAGGGGGGCGUUCCCGCAAGGGAUAAGAUUGGCCCGGUCAAUGCUCCCGGGUAA
GGUCGCUUGAAUGCAAGGGUAACCUUGCAUCUAGAGUAAUGGUCACCCUGUCUUUCUUUC
GGGAAAGGCAUGACAGAACCCGGCUUA
>bac.SM-A11_13
GAGGAAAGUCCGGGCUCCACAGGACAGAGUGCCAGGUAACGCCUGGGGGGCGUGAGCCUA
CGGAAAGUGCAGCAGAAAAUAAACCGCCUCUUCGGAGGUAAGGGUGAAAUGGUGCGGUAA
GAGCGCACCGCGUGUUCUGGCAACACGACGCGGCUAGGUAAACCCCACUCGGAGCAAGAC
CAAAUAGGGGAACAUUAUGUGCGGUCCGCACUGUUCCCGGGUAGGUUGCAAGAGGUGUGU
GGCGACACACAUCCCAGAUGAAUGACUGUUCACGACAGAACCCGGCUUAU
>LYC.ES-C
GCCGAGCUCAGUAGCGUGGGCUUGUAACUCAAGUGAGGGCAUCAGUGUGGUGGAAUGUUG
AACAUGCCCAGAAGGUAGGGCUUGUGUGACAAUUCUCUGGCCUGCCCUGUCCAAGCAAAG
AGUUGGGUCUUGUGGGCCAAGCGAAGGCUUGGGCUGCUGGGCUCCUAAAGUGGGGUGGAC
UGCGUGAGGCUGGUUUCACAGAGCAACGAAUAGCUCCCGCUCUGUGCAGUGGAAGGAUAA
CGAGCCAGUGUCAUAUAAGUUCAACGAAUGUCUGAUGGGCUGUUCUAGUUAAACUACCAC
AUUU
>bac.PS27
GAGGAAAGUCCGGGCUCCACGGAACGCGGUGCCGGGUAACACCCGGCGGGGGCGACCCCA
GGGACAGUGCCACAGAGAGCAGACCGCCGAUCGGCGUUUCGACGUCGAGGCAAGGGUGAA
AGGGUGCGGCAAGAGCGCACCGCGCGACGGGUAACCGAAGCGGCAUGGCAAACCCCACCG
GGAGCAAGACCGAAUAGGGGCGGCACGAGCCUCGUGCGCAAGCAUGGAGUUCCGGGCAGG
AACCGGCCCAGCCGCCCGGGUUGGUUGCUUGAGGCGUCCGGUGACGGGCGUCCUAGAGGA
AUGAUCGUCGCCGGCUUUCGGGCCGGGACAGAACCCGGCUUA
>5s3_198
AGAUUGCACCACACUAAGCGACAAACACUGCGUCCCGUCCGAUCCGCAAAGUCAAAUCGC
UUAAGGCUCCGUCAGUACCGAAGUGGGGGACCAUUCGGGAAUCCGGAGUGUGUAAUUU
>5s2_89
UCUGGUGGCGAUAGCAGAGAGGUCACACCCGUUCCCAUGCCGAACACGGAAGUUAAGUUC
UCUAGCGCCGAUGGUAGUGUGGACUUUGUCCCUGUGAGAGUAGGACGUUGCCAGGC
>ARA.TH-A
GUCGAGCUAAGUAACAAUAGCUUGUAACCCAUGUGGGGACAUUAAGAUGGUGGGACACUG
GUUCGGUUCCUCGGAUCGGUUCUGAUGUGGGCAUGUUUCUGAGCUGCCCAGUCCAAGCUG
UGAGUAAUUAGUGUUGAGUUGAGCGAAGGCUUGGCUCAUGCAGGUUCUAGAGUCGGAGGG
UAAUGCGUGAGGCUGGCUUCACAGAGCAGCGACUACUUCCCGCUUACAGCAGUGGACGGA
UCACGGUUUAGCGUCGCUCAGAACCACUAUGGCCUGCUGGUCCGAUCUCAUAUGAACCAC
CAUUUU
>Neu.c.Mit.ND5_1
AUCCUCGGGGUCGCGUUAGGGGAAAACGCGUCUAUGGGGAUAAACUGUCAAAUUCCGGGG
AAGUCCUAAAGCUUAAGGUACCAAGCUGUAGUUGAAAAACUAUGAGUGGCUGAAGUAAUU
ACUCAGGUACGGUAACAAGCCUUAAGAUGAGUGAAAACAAAAUGGAUAAUCGCGGAUCUA
AGUCAGUAGUAAUCGAUAGUAAUUCUACUGUAAAAGAGCAACGAGUAGACGGCAGUUGAU
CCAUAAAGUCACAUUUAAUGGAUUUAAGAUGUACUCUAAGGGGUUUCGAAAGAAACXXXX
AAG
>CAN.SPE
GCCGGGCGCGGUGGCGCGCGCCUGUAGUCCCAGCUACUCGGGAGGCUGAGGCAGGAGGAU
CGCUUGAGCCCAGGAGUUCUGGGCUGCAGUGCGCUAUGCCGAUCGGGUGUCCGCACUAAG
UUCGGCAUCAAUAUGGUGACCUCCCGGGAGCGGGGGACCACCAGGUUGCCUAAGGAGGGG
UGAACCGGCCCAGGUCGGAAACGGAGCAGGUCAAAACUCCCGUGCUGAUCAGUAGUGGGA
UCGCGCCUGUGAAUAGCCACUGCACUCCAGCCUGUGCAACAUAGCGAGACCCCGUCUCU
>plastid.N.olivacea-chloroplast
CUCAAGCAAAGCGAUUGCAGAGCAACUAGAAGAUGCUCUGAGGAAAGUCCGGGCUCCCUA
ACUAUUCCAGCUGCUGGAUAAUUUCCAGUGUGAUAUAAUCACGAGGAAAGUGCCACAGAA
AGAAACCAAUCAAAUCUCCAUCGAAUGGCUCACAAGCUCUAGGAGAUCUUGGAUUGGGUG
CAAAUGUAUUCUUGACGUGAGUUAAGCGUCUGGUAUACCCCAGUCGGGAGCAAGAUGAGG
UUAGUUUAUAGAGAAUAGACCAUAGACUAAUCUAUUCCAUUGCUCGAGAGGGUUCAUACA
GAACUCUCCAAUCAGAUAAUCUCCACACCUCUCAGGACCAAGCUAGAAACCAGUUUGAGC
CUCUCGAGAUUUGUACCGAACCCGGCUUAUUUCUUGAG
>Acti.acti
GGGGCUGAUUCUGGAUUCGACGGGAUUAGCGAAGCCCGAAGUGCACGUCGAGGUGCGGUA
GGCCUCGUAAAUAAACCGCAAAAAAAUAGUCGCAAACGACGAACAAUACGCUUUAGCAGC
UUAAUAACCUGCCUUUAGCCUUCGCUCCCCAGCUUCCGCUCGUAAGACGGGGAUAAAGCG
GAGUCAAACCAAAACGAGAUCGUGUGGAAGCCACCGUUUGAGGAUCGAAGCAUUAAAUUA
AAUCAAAGUAGCUUAAUUGUCGCGUGUCCGUCAGCAGGAUUAAGUGAAUUUAAAGACCGG
ACUAAACGUGUAGUGCUAACGGCAGAGGAAUUUCGGACGGGGGUUCAACUCCCCCCAGCU
CCACCA
>bac.LGB23
GAGGAAAGUCCGGGCUCCAUGAAGCAAGGGUGCCGGGUAAUGCCCGGCCGGGGAAACCCG
AGGGAAAGCGCCACAGAGAAGAGUCUGCCCCGAGCUUCGGGGUGAUGGUGAAACGGUGGG
GUAAGAGCCCACCGCGGACCGGGCAACCGGGACGGCACGGCAAGCCCCACCCGGAGCAAU
GCCGAAUAGGGGCCCCGCGCGGGCUGGUCCCGGACUACGGUCCGCGAUACCGCCGCAGGG
AUGCUUCAGCCCAGGGGCCCGGGUUGGCAGCUUGAGCCCGUCGGUAACGGCGGGCCUAGA
GGAAUGGUCAUCCAGGGGGCGCAAGCCCCCGGACAGAAUCCGGCUUA
>5s2_131
UUAGGGUGCUCUUGUCUUUAUGGAUCCACUUAAAACAUUUCGAACUUGCAAGUUAAACAU
AAAGGGUAAAUGGAUACUUGGAAGGUUGCUUUCUGGGAAAAGCUUUUAGUGCCCUUAU
>5s3_104
AGUAACGGCCAUAUCAGCUUGAAAGCACCGCAACCCGUCAGAUCUGCGAAGUUAAGCAAG
CUAGAGCUAGGUUAGUACUAUGGUGGGGGACCACAUGGGAAUACUUAGUGUCGUUAUUU
>bac.P.gingivalis
CAGCAGAUCGGUCUGUCGCUCACUCUUUCGAGAGUGGGAGGAACGUCCGGGCAACGCAGA
GCACCAUCCUUCCUAACAGGAAGUUACUCGUGAGGGUAAAGGAGCGUAGAAGAGAAUGAC
CGCCAUUUUCCAUGAGUUGUCUGUGCUUCGGUACGGACUACGUGGAGGGUAAGGGUGAGA
AGGUGGGGUAAGAGCCUACCGGAUGCAGCGGUGACGCUGCAUGCCGUACGUCUGAUGGGU
UGUAAGAUCAUGUAUACCGGCGCAUGUAGGGUGGCUCGCCCGAUGCCGGGGGGUAGAUCG
CUGGAGCCAUGCGGUGACGCACGGCCAAGAUAAAUGACAGACGCUCUGGCUACGUGUGGC
CGUGAGUACAGAACCCGGCUUACAGAUCUGCUGCUUUU
>MYC.CAP
AGCCGCGAUAAGAAUAACAUCUGAAUGAGUUAGGACCGGAAGGUAGCAGCUAUAAGGAAA
AGUGUUCUGUAUUGCGGUU
>5s2_88
UUUAGGUGCCUAUAUCGGUGGUGUCCACCUCUUCCCAUUCCGAACAGAGAAGUUAAGCCC
ACCAGAGCCGAUGGUACUGCGGUAACACGUGGGAGAGUAGGUCGGUGCCAAAUC
>5s2_81
UGUAGUGAUCAUAUCAGAGUGGAAAUACCUGUUCCCAUCCCGAACACAGAAGUCAAGCAC
UCUAGAGCCGAAAAUAGCGCAAGUAAAAUAGGUCAUCGCUACGC
>5s3_230
GUCGACGCUCAUACUAGGUUGGGUCCACCCGAUCUCGUUCGAUCUCGGCAGUUAAACAAC
CUUAGGCCUCGUUAGUACUUGAAUGCGUGAGCGUCUGGGAAUACGAGGUGGUGUCGACUU
>eukarya.K.thermotolerans
GAACACAGCGAGACAACAAUCGCCAGGGGCUUCGGCCCUGAUUCUCGUGAGAGAAGCCGC
UGGAAAGCGGUUGUGGGCGCUGUCAUCAGAAAUACACAUGUUGGCCGGCGCUAUCGCCGC
ACCAAUGUGAUGGGAAAGGCAGCGGAUGUCUCGUUUGACUUUGCCUUAGGGUAAAGGUCU
GUUGAGUGCAAUGGUAGGAGGCCGCUUUAUGGUGGCCAA
>bac.C.innocuum
GAGGAAAGUCCGGGCUCGCACAUUCUGUGAUGAAUGUAGUGUUUGUGCUGGAUGAAACGA
UAAAUCCAGGCAGCGUAAGCUGACGGCUGGAGAAGGCCUGUGGUGAAAGCUAUGGCGGAC
UCCUUUAAAAGUGCCACAGAAACGAGCUUUUCGGGAAACCGGAAAGAUGGAACGGGUAAA
CCCCGCAAGCGAGAAACCCAAAUUUGGUAGGGGAAUCUAAUCACGGCAAAACGAAGCCAG
UGAUCGGAACGUGGAAACACGUAGAUAAAUGACUGCCACUUUCGCAAGAGAGUACAAAAC
ACGGCUUA
>5s3_101
AAGUUACGGCCACAUCAUCGUGAAAAGACCAAAUCCCGUCCGAUCUUUGCAGUCAAACAC
GAUCGAGCUUCGUCAGUACUAUGGUGAGAGAUCACAUGGGAAUACGAAGUGCUGUAAUUU
>5s2_38
UUUGGUGGCGAUAGCGAAGAGGUCACACCCGUUCCCAUACCGAACACGGUAGUUAAGCUC
UUCAGCGCCGAUGGUGAGUGGGGGCUUCCCCCUGUGAGAGUAGGACGCCGCCAAGC
>bac.C.acetobutylicum
CGAGUAAGCCAGACAAUCGCUGCUGCAAUUUGCAGGAGAGGAAAGUCCGAGCUCCAUAGG
GCAGGGUGCCGGGUAACUCCCGGUCAAGGCGACUUGAAGGAAAGUGCAACAGAGAUAUAC
CGCCAUUUUAUAAUGGUAAGGGUGGAAAGGCGAGGUAAGAGCUCACCAGCGCAUUGGCGA
CUUUGCGGCUAUGUAAACCCCAUCUGGAGCAAGAUCAAAUAGGGAAGCGUUUUGGAGUGG
CCCGCUCUGCUUCCGGGUAGCAUCGCUUGAAUCUUAUGGUAACAUAAGGUCUAGAUAGAU
GAUUGUCGAAUACAGAACUCGGCUUACAGGUUUAGUCGUCCAUUG
>Agro.tume
GGGGGCGAAAUAGGAUCGACAAGGGCGUAAAGAUCGAACUUUUGCUCGGCAUGAUACCGC
CGUUAUCGGGUCACAAGUGUAGUUGCAAAUGACAACAACGCUAAGGAAUACGCUCUCGCU
GCCUAAUGGCGGUGCGGGAAUUCCGCUCUAAGUCCUUACGGUUAGCCCCGUAAGGCGGGG
UUCGGAGGUACCUGGCAACAGAAACCUCCACCUGCCGGGGCAACCCGGCUAUGGCGAUAA
ACGGUCGGUGUAAUAAACCUAUUGGACCCGGGGGCGGUACCCGGCGCCUCCACCA
>5s2_134
UUCUGGUGUCUCAGGCGUGGAGGAACCACACCAAUCCAUCCCGAACUUGGUGGUGAAACU
CUAUUGCGGUGACGAUACUGUAGGGGAAGCCCGAUGGAAAAAUAGCUCGACGCCAGGAU
>Ana.7120.tleu
CUUAAAUAAUUGAGCCUUAGAGAAGAAAUUCUUUAAGUGGAUGCUCUCAAACUCAGGGAA
ACCUAAAUCUAGCUAUAGACAAGGCAAUCCUGAGCCAAGCCGAAGUAGUAAUUAGUAAGU
UAACAACAGAUAACUUACAGCUAGUCGGAAGGUGCAGAGACUCGACGGGAGCUACCCUAA
CGUCAAGACGAGGGUAAAGAGAGAGUCCAAUUCUCAAAGCCAAUAGGCAGUAGCGAAAGC
UGCGGGAGAAUG
>ORY.SA-A
GCCGAGCUCAGUAGCGAGAGCCUGUAACCCAAGCGGGGGCACUAAAGGUGGCUGCGGAUG
UUUGGUGUGGAUUCUGAUCCUGGGCCCCAUGUUGUUGUAAUCUUGCUGGCUUGCCCGUUC
CAAGUUGCGUAGUGGGCCGGAGGGGCUUUGGCGAAGGCCUUUGCUUUGCUUCUCCGGCCC
UAAAGUGGCAGGCACAGCGUGAGGCUGGCUUCACAGAGCAGCGAUCACUGCCCGCUUCCA
UCGGUGGAAGGAUAACAGGCUGCUGCACCUUGGGCCCGCUUCUGGCCCAGAGUCCCUCUA
CAACAGACCACCAUCUUU
>PER.AME
GAUCCGUAACGCGAGCUUAUAACUCGAGCGGGGGCUAUAAAGGUGGUGUGGAACGAGCUG
ACUCGACCUGCCGGGUUGGGCCAGGGACUGCGGUGCUGGCUCGCCCGUUCCAAGUCGGGU
AGUGGGCCAUGUGGCUUGGGCGAAGGCCUGGGUUUCUUGGCC
>5s3_212
GCCUGCGGCCAUACCACGUUGAAUGCACCGGUUCCCAUCUGAACACCGAAGUUAAGCAAC
GUCGGGCCAGCUUAGUACCUGGAUGGGUGACCGCCUGGGAAUCGCUGGUGCUGCAGGCUU
>5s3_84
GUAUACGGCCAUACUAGGUUGGAAACACAUCAUCCCGUUCGAUCUGAUAAGUAAAUCGAC
CUCAGGCCUUCCAAGUACUCUGGUUGGAGACAACAGGGGAACAUAGGGUGCUGUAUACU
>5s3_206
AUCUUCGGCCAUAGGACAGAGAAAAUACCGCAUCCCGUCCGAUCUGCGCAGUCAAGCUCU
GUACCGCUUAGUUAGUACCAUAGUGGGGGACCAUAUGGGAAUCCUGAGUGCUGAAGUUU
>Stre.muta
GGGGUCGUUACGGAUUCGACAGGCAUUAUGAGACCUAUUUUGCGACUCAUCUAGCGGAUG
UAAAACGCCAGUUAAAUAUAACUGCAAAAAAUACAAAUUCUUACGCAGUAGCUGCCUAAA
AACCAGCCUGUGUGAUCAAUAACAAAUUGCUUGUGUUUGUUGAUUGGUCUUAUUGUUAAC
AAGCUACGUUAGAACUGAGUCAGGCUGUUCUAAAAGAGUUCUACUGACUCGCAUCGUUAG
AGUUUGAGUUAUGUAUUGUAACGGUGUUAAAUAAACACAUAACCUAUAGUUGUAGACAAA
UGGGUUAGCAGAUGUUUGGACGUGGGUUCGACUCCCACCGGCUCCACCA
>SUL.SO-B
GGGGUCAGGGAGGGUGGGGGAUCUCGCCAAUCCCUAUUACCCGCAAGGCGUAAUGCGGGC
ACCAGUAACUCCUACCCUAUGGUGUCUCCUAUCUGUAGGUCCCAGUGGAGCGAUGAAGCC
UGCCCAGCGGGGCUUGGCGGUCAUGGGCUUUCUCUCCGGAGGGAGAGAAAGUACCAUGAU
AGCUGGGGGAAUCGGCGAGGCCCGGAAGGGAGCAGCCGUGCCUGGACGCCAGCGUUCGCU
GGUCAACAGCCAGAGUGAAACUGGGGUAAACCUAUAGAUAGGUAGGCCAUGGGGUAGGGG
GUCUGGCCCCAU
>Proc.mari.-2
GGGGCUGCAAUGGUUUCGACGGGGUAUGAGGAGGGUGACUGAAGCCUGCUCGGUAAGAGC
AAAUCCGUAACUGCGAACAACAUCGUUCGUUUCUCCCGUCAGCCUGCCCUCGUGGCUGCC
UGACCCUAAUAAGGGAGAUGGGGUGAGGUCAGCCUUAUCACCCAAAUGACCCAUGGGGGC
UGCGAGGCCCCUUUAACUACUAGGUGAUCCACACCAGUGUCUCGGACAGCGGUUCGAUUC
CGCUCAGCUCCACCA
>Neis.gono
GGGGGCGACCUUGGUUUCGACGGGGGUUGCGAAGCAGAUGCGGGCAUACCGGGGUCUCAG
AUUCCCGUAAAACACUGAAUUCAAAUAGUCGCAAACGACGAAACUUACGCUUUAGCCGCU
UAAGGCUAGCCGUUGCAGCAGUCGGUCAAUGGGCUGUGUGGCGAAAGCCACCGCAACGUC
AUCUUACAUUGACUGGUUUCCAGCCGGGUUACUUGGCAGGAAAUAAGACUUAAGGUAACU
GGUUUCCAAAAGGCCUGUUGGUCGGCAUGAUGGAAAUAAGAUUUUCAAAUAGACACAACU
AAGUAUGUAGAACGCUUUGUAGAGGACUUUCGGACGGGGGUUCGAUUCCCCCCGCCUCCA
CCA
>5s2_112
AAUCCCCCGUGCCCAUAGCGGCGUGGAACCACCCGUUCCCAUUCCGAACACGGAAGUGAA
ACGCGCCAGCGCCGAUGGUACUGGGCGGGCGACCGCCUGGGAGAGUAGGUCGGUGCGGGG
GAU
>5s2_130
UUAGGGUGCUCUUGUCUUUAUGGAUCCACUUAAAACAUUUCGAACUUGCAAGUUAAACAU
AAAGGGUAAAUAGAUACUUGAAAGGUUACUUUCCGGGAAAAGAUUUUAGUGCCCUUAU
>MET.TH-A
UGGGCUAGACCGGAGGGUUAGGGGUCCUCUGUAAGCGCAAAUCCCCUAUACGGCGCGGUC
GAAGUUCAGGGGACGGCUGAUCGACUGUUUAUCGGCCCUGCUGAUUGGUGUCGAAGCCUC
GUCCCGCAGGAUCAGUGGUGAUGGGGCCCUGACUGGAGGGUCAGGGUAAACCAUCUUAGU
CAUGGGAACGGGUCAGGCCUGGAAAGGAGCAGCCCUACCAUGGACAGCUGAUGCUUGCGG
AUUAACGGGGUGGAGCCAGUCAGCGGGAUCACCGGUAAAUGGAAGGUCUGUCAACCCCUG
AACGUGCCCA
>5s3_268
GUCAACGGCCAUACUACGUUGAAAACACCAGUUCUCGUCUGAUCACUGAAGUUAAGCAAC
GUCGGGCCCAGUCAGUACCUGGAUGGGUGACCGCCUGGGAAUACUGGGUGCUGUUGGCAU
U
>SLC
GAGGAAACUCCACCCAUCAUACAGAACCGUGAUGCCAGCAGGCAUCUGCUGAGAAGCAGG
ACACUGGAGCAGAAACGAUAUGUUUUCUAAUGGACGAACAUGAUGCUUAAAUGCUGAUGG
ACAUUAGAAAAAUACAGUGAAACGGCUAUUCCACGGGAUGCAAGGACAAAUACUGUUUAU
GGAUCCUGUAUGAAACAGAGGUAGUCCGCAAAGAUGAAUGCUGCUAAAACAGAAGGUGGG
UUA
>Pavl.luth.cl.pa
GGGGCUGUUUAGGUUUCGAUCCUAAAAAAAACUAAUAAGUGUGAUGCAAGUAGAGGAAAC
CCUCUUAAAAAAAAAGCAAACAAUAAAUGCAAACAAUAUUUUAUCUUUUAAUCGAGUAGC
UGUAGCCCCGUAUAGUUAUAUAGCAUUAACUCCUUAUGGUCAAAAAAUCUAGAAAGUUUG
AUCGUAAAGCAAACCUUAGCUAGAAGCACACAAGAAUAA
>5s2_44
UCUGGUGAUGAUGGCGAAGAGGUCACACCCGUUCCCAUGCCGAACACGGAAGUUAAGCUC
UUCAGCGCCGAUGGUAGUCGGGGGCUUCCCCCUGUGAGAGUAGGACAUCGCCAGGC
>bac.SM-A18_31
GAGGAAAGUCCGGGCUCCAUGGAAGCGCGGUGCCGGAUAACGUCCGGCGGGGGCGACCUC
AGGGAAAGUGCCACAGAAAGCAAACCGCCCUCGAGGCCGAAAGGCUUCGCGGAGGGUAAG
GGUGAAAGGGUGCGGUAAGAGCGCACCGCGUCUUUGGCAACAAAGGCGGCAAGGCAAACC
CCACCGGGAGCAAGACCAAAUAGGGGCUGCACGGACGAGAGAUCGUCCAGGUCUGUUUCC
AGACCCGCGGCCCGGGUUGGUUGCAAGAGGCGUCUCGCAAGAGGCGUCCCAGAUGAAUGG
CCAUCACCUCGCAGCAAUGCGAGGAACAGAACCCGGCUUA
>bac.SM-A19_32
GAGGAAAGUCCGGGCUCCUUCGGACAGGGCGCCAGGUAACGCCUGGGGGGCGUGAGCCCA
UGGAAAGUGCCACAGAAAAUAUACCGCCAGCUUUGCUGGUAAGGGUGAAAAGGUGCGGUA
AGAGCGCACCGCGCGACUGGUAACAGUUCGCGGCUCGGUAAACCCCGCCCGGAGCAAGAC
CAAAUAGGGGAGUAGGGCUUCGGCCCGCCGUCGGUUCCGAACGGACUCCCGGGUAGGUUG
CUAGAGGUAGCCGGUGACGGCUAUCCCAGAUGAAUGGUUGUCGAUGACAGAACCCGGCUU
A
>bac.L.borgpetersenii
GAGGAAAGUCCGGGCACCAGGAAACACGGGACCGGGUAAUCCCCGGAGUUUUUUCUUUGA
GAGAAAUUUUAGGGAAAAAAUAUGGAAAGUGCAACAGAAAGGAUACCGCCUCGUCGAAGA
AAUUCGGCGCGGUAAGGGUGAAAUGGCGGGGUAAGAGCCCACCUUCGAUUUCGAGAGAGA
UCGGGAACGGUAAACCCUCCCGGGUGCAAUCUCAAAUAGGCAGCCUUUUUGUCGUUUCCG
CAGGGCUGUGGGUAGAGAGCAAAGACUCCGAUCGGUAACUUUCGGAGCAAGAUAAAUGAU
CAUCCAUCUCUUCAGGAGAGGACAGAACCCGGCUUA
>5s2_64
UGUUGUGAUGAUGGCAUUGAGGCCACACCUGUUCCCAUACCGAACACAGAAGUUAAGCUC
AAUAGCACCGAAAGUAGUUGGAGGAUCUCUUCCUGCGAGGAUAGGACGUCGCGAUGC
>5s3_205
AUCCGCGGCCACAGAACUGUGAAAGCACCGCAUCCCGUCCGAUCUGCGAAGUUAACCACA
GUGUCGCCUAGUUAGUACUACGGUGGGGGACCACGUGGGAAUCCUAGGUGCCGCGGUU
>MYC.GEN
AGAACCAUCACAUCAUUAGAGUCGAAUCAUGUCAGGCCAGAAAUGGAGCAGCAUUAAGAC
UUGUCAGUGAGUGUGAUGGUUUU
>Anab.spec
GGGUCCGUCGGUUUCGACAGGUUGGCGAACGCUACUCUGUGAUUCAGGUCGAGAGUGAGU
CUCCUCUGCAAAUCAAGGCUCAAAACAAAAGUAAAUGCGAAUAACAUCGUUAAAUUUGCU
CGUAAGGACGCUCUAGUAGCUGCCUAAAUAGCCUCUUUCAGGUUCGAGCGUCUUCGGUUU
GACUCCGUUAAGGACUGAAGACCAACCCCCAACGGAUGCUCUAGCAAUGUUCUCUGGUUG
GCUUGCUAGCUAAGAUUUAAUCAGAGCAUCCUACGUUCGGGAUAAUGAACGAUUCCCGCC
UUGAGGGUCAGAAAGGCUAAACCUGUGAAUGAGCGGGGGGUCAAUACCCAAUUUGGACAG
CAGUUCGACUCUGCUCGAUCCACCA
>bac.F.mortiferum
GAGGAAAGUCCGGGCUUCCAAGAGCAAGAGGGCAGCUAACGGCUGCUAAAGGAAACUUUA
AGGAAAGCGCCACAGAAAAUAGACCGCCAUUUUGGUAAGGGUGAAAAGGUGGUGUAAGAG
ACCACCAGUUCUUUAGGAAACUAAAGAAGCUAGGUAAACCCCCUCUGGAGCAAGACUAAA
UAGGAAAGGUUAAGGGUUGCUCGUCCAGCUUUCAGGGUAAGUUGCUUGAAAUUAUAAGAG
AUUAUAAUUCUAGAUAAAUAAUUAACAUAUACAGAACCCGGCUUA
>CHL.TEP
GGAGAGUAAGUCCUAUACAGCAUUCUCUUGCCCAACCAUGUCAGGUCCGGAAGGAAGCAG
CAUCCGGUAAUGUGAGUGCGUGAUAUAGUCAGCUUGCUCUCCUUUU
>eukarya.P.canadensis
UUCCCUCCAAAGUCUGUAUUUUACCUGCCUACAAAAGGAGGAGUCCCCGGCGGACUUCCU
CAGUAUUCGCAGGUGGGAAAUUCGGUGAAAUCGCUCUGCCCACCAGGGAAAAGGUAAAAC
UCUCCCUGGUCCUUGGAAGGACUUGUCCUUCUGAGUCUCGUGAGAGAUGCCAAGCGUGGA
GACGCUAGGGUGGUCGCCAUAAGAAACUUCAACAGGUCACACUGUUAUGGGAGGCGCCAC
GGGCAGUUGGUCCCUUUGCAUCCAGAAGGAAGCUUUGGGGCUGUUGAGUGCAAUAUACAG
AGCGCUAGAAGGAGUCCUUCCUUCUACGCGUAA
>5s3_194
AUCUGGGGCCAUACCACAGUGAACACACCGCAUCCCGUCCGAUCUGCGCAGUUAACCACU
GUAGGGCCGAGUCAGUAGUGCGGUGGGGGACCACGCGCGAAUACUCUGGUGCCCCAGGU
>Dein.radi
GGGGGUGACCCGGUUUCGACAGGGGAACUGAAGGUGAUGUUGCGUGUCGAGGUGCCGUUG
GCCUCGUAAACAAACGGCAAAGCCAUUUAACUGGCAACCAGAACUACGCUCUCGCUGCUU
AAGUGAGAUGACGACCGUGCAGCCCGGCCUUUGGCGUCGCGGAAGUCACUAAAAAAGAAG
GCUAGCCCAGGCGAUUCUCCAUAGCCGACGGCGAAACUUUAUGGAGCUACGGCCUGCGAG
AACCUGCCCACUGGUGAGCGCCGGCCCGACAAUCAAACAGUGGGAUACACACGUAGACGC
ACGCUGGACGGACCUUUGGACGGCGGUUCGACUCCGCCCACCUCCACCA
>bac.SM-A09_11
GAGGAAAGUCCGGGCUCCACAGGACAGGGUGCCAGAUAACGUCUGGGAGGCGCAAGCCUA
CGGCCAGUGCAACAGAAAGUAUACCGCCAGCUUCGGCUGGUAAGGGUGAAAUGGUGCGGU
AAGAGCGCACCGCGCACGUGGUAACACGGGCGGCGAGGGUAAACCCCACCCGGAGCAAGA
CCAAAUAGGAAAACCAUGACGUUGUCCGCGUCGUUUUCGGGUUGGUCGCUUGAGGCUGGA
GGGUGACCUUCAGUCCAGAUGAAUGAUUAUCCUAGACAGAACCCGGCUUAC
>bac.E.faecalis
GAGGAAAGUCCGGGCUCGCACAAGCUGAGAUGCUUGUAGUGUUCGUGCUUAGCGAAAUCA
UAAGCUAAGGUACUCUUUUAGAGUAACGGCAGGAAAAAUGACUAAGGUUUCGACUAUGUC
AAAGUAUCCUUGAAAGUGCCACAGUGACGAAGCGAUGUGGGAAACUCCAUCGGUGGAACG
CGGUAAACCCCUCGAGCGAGCAACCCAAACAAUGGUAGGGGCGCUCUUCUAAAGGAAAUG
AACGAGUAGAAGAGGCAGAGUUUACUCUGCAGAUAGAUGAUGACCGUCACCAAUUUUUCC
UGAAGAAUUGGUGAUACAGAACGCGGCUUAU
>LYC.ES-F
GCCGAGCUUUGUAACGUGGGCUUGUAACCCGAGUGGGGGCAACAAUGUGGUGGAAUGUUG
GGUCCAUCUUGAUGGAUGGGCUUGAAGGGCUAAUGUUCUGGCCUGCCCUGUCCAAGCACA
GAGUUGGGUCAAGUGGUCUAUACGAAAGUAUAGCCACUUGGCCUUUAGAGUGGGAUGGAC
UGCGUGAGGCUGGUUUCACAGAGCAACGACUAGUCCCCGCUCUGUGCAGUGGAAGGAUCA
CGGGCUAGUGCUCUUUGAGUCCUAACAAAAACCUGAUAGGUUGCCUAAUUAAACCAUCAC
UUUU
>Ther.mari
GGGGGCGAACGGGUUCGACGGGGAUGGAGUCCCCUGGGAAGCGAGCCGAGGUCCCCACCU
CCUCGUAAAAAAGGUGGGACAAAGAAUAAGUGCCAACGAACCUGUUGCUGUUGCCGCUUA
AUAGAUAAGCGGCCGUCCUCUCCGAAGUUGGCUGGGCUUCGGAAGAGGGCGUGAGAGAUC
CAGCCUACCGAUUCAGCUUCGCCUUCCGGCCUGAAUCGGGAAAACUCAGGAAGGCUGUGG
GAGAGGACACCCUGCCCGUGGGAGGUCCCUCCCGAGAGCGAAAACACGGGCUGCGCUCGG
AGAAGCCCAGGGGCCUCCAUCUUCGGACGGGGGUUCGAAUCCCCCCGCCUCCACCA
>5s3_91
GCGUACGGCCAUACUACCGGGAAUACACCUGAACCCGUUCGAUUUCAGAAGUUAAGCCUG
GUCAGGCCCAGUUAGUACUGAGGUGGGCGACCACUUGGGAACACUGGGUGCUGUACGCUU
>bac.P.acanthamoebae
GAGGAAAGUCCGGACUUUAUAGGAGAGGAUGCCAGUGAAAGACUGGGGGCCGCAAGGCUA
CGGAAAGUGCCACAGAAAACAAACCGCUAACAAGCUAUGCUUGUUAGAUAGGGUGAAAUG
CCUGCUUUAGGAGCAUGGCCUUAUCUAGAGAAAUUUAGAAAGUGGUAAACCCCAUCCAAA
GCAAGACGGAAAUAAAGCGAUACAGUUCUCCGCUGUGCUUUAGAAAAGUCGCUUGAGGGU
UUCGGUGACGGCGCCCCUAGAGGAAUGAUUGCUCGUCUGCUUUGCAGACCGACAGAACCC
GGCUUA
>5s3_180
AUCCGCGGCCAUAGAACUGUGAAAGCACCGCAUCCCGUCCGAUCUGCGAAGUUAACCACA
GUAUCGCCUAGUCAGUACUACGGUGGGGGACCACGUGGGAAUCCUGGGUGCCGCGGUU
>A.ambivalens
GAGGAAAGUCCCGCCUCCAGAUCAAGGGAAGUCCCGCGAGGGACAAGGGUAGUACCCUUG
GCAACUGCACAGAAAACUUACCCCUAAAUAUUCAAUGAGGAUUUGAUUCGACUCUUACCU
UGGCGACAAGGUAAGAUAGAUGAAGAGAAUAUUUAGGGGUUGAAACGCAGUCCUUCCCGG
AGCAAGUAGGGGGGUCAAUGAGAAUGAUCUGAAGACCUCCCUUGACGCAUAGUCGAAUCC
CCCAAAUACAGAAGCGGGCUUA
>Stre.coel
GGGGAUGAUCGGUUUCGACAGCGGCUGUCGAAGCAGGGGAAGCGUGUCGAGGAAGCGGCC
AUGAUCUCGUAAACCACAGGCCGAAAAAAUAAUCGCCAACACCAAGCGCGAUUCCUCCCA
GCAGGCCUUCGCCCUCGCUGCCUGAUCUCAGGUAGCGAAGCGAGCCUCCUACUAAGGGAG
UGUCAGCCCGGGGCUGUUCCCGACCCGGAUCCUGGCAUCAGCUAGGGGACUAAACCUUGA
UCCCGGUCACGGGGUGAAGAGGGAAACCAAACAGUGACUGGGCCCGUCGGAGACUUGUCC
GCGUGAUCUCCGGGGCCGAGAAAAUCGAAGCGGACUGCACACGGAGAAGCCCUGAUUCCG
CACCGUUGGACGCGGGUUCGAUUCCCGCCAUCUCCACCA
>bac.M.luteus
GAGGAAAGUCCGGGCACCGCAGAGCAGGAUGGUGGACAACAUCCACCCGGGGCGACCCGC
GGGCCAGUGCCACAGAGAGAAGACCGCCUCCGCGCCGCUGCGCGGCGGUAAGGGUGAAAG
GGUGGUGUAAGAGACCACCAGCGGCCCCGGUGACGGGGCCGGCUCGGUAAACCCCAUCCG
GUGCAAGGCCGAACAGGACGCGUCACGAGGGCGGCUCGCCCCAGCGUCCGGGUUGGCCGC
UCGAGCCCGCCAGCGAUGGCGGGCCCAGAUGGAUGGCCGUCACCUCGCGCGGGGCAACGC
GCGCGAGGCACAGAAUCCGGCUUAC
>5s_12
GGGUUUUGGCGGUCAUGGCGUGGGGGUUUAUACCUGAUCUCGUUUCGAUCUCAGUAGUUA
AGUCCUGCUGCGUUGUGGGUGUGUACUGCGGUUUUUUGCUGUGGGAAGCCCACUUCACUG
CCAGACCACCC
>5s3_241
GCUUACGGCCAUAUCACGCUGAAUACACCGGUUCUCGUCCGAUCACCGAAGUUAAGCAAC
GUAGAGCCUAGUCAGUACUUGGAUGGGUGACCGCCUGGGAAUACUAGGUGCUGUAAGCAU
>5s3_106
AAUCUACGGCCAUACAGAUAGUAACACACCGGAUCCCGUCUGAUCUCCGCAGUUAAGUCU
CUCCUGGUAGCGUCAGUACUAUGGUGGGGGACCACAUGGGAAUACGCUAUGUCGUAGGUU
>5s2_124
UCCUGGUGGUGAUGGCGAUGUGGACCCACACUCAUCCAUCCCGAACUGAGUGGUGAAACG
CAUUUGCGGCGACGAUAGUUGGAGGGUAGCCUCCUGUCAAAAUAGCUAACCGCCAGGGU
>5s3_254
GCCAACGUCCAUACCAUGUUGAAUACACCGGUUCUCGUCCGAUCACCGAAGUCAAGCAAC
AUCGGGCGUGGUCAGUACUUGGAUGGGUGACCGCCUGGGAACACCACGUGAUGUUGGCUU
>bac.SM-A21_35
GAGGAAAGUCCGGGCAGCAUAGAGUGCCGUACUUCCUAACGGGAAGGUCCCAAUAAAACG
GGAACAGAAAGUGCCACAGAAAAUAUACCGUCUCGAUCUAAUCGGGAUAAGGGUGAAAUG
GUGAGGUAAGAGCUCACCGCUUCUGCAGUGAUGCAGUUGGCAGGGUAAACCUUACGGGUU
GAAAGGCCAAAUAGGUCCUGUUUUCCUUCGUGGAAUUGGGUUGCUCGCUCAAUCGCAAGA
GGCAGGAUGGGUAGGCUGAUCGAUCCCGGUAGCGAUACCGGGACCAGAUAAAUGAUAAGA
UUCCGUUCAUUUCGGGAACAGAACCCGGCUUA
>5s2_5
AUUACGGCGGUGAUAGCGUGGGGGAAACGCCCGGUCCCAUUCCGAACCCGGAAGCUAAGA
CCCACAGCGCCGAUGGUACUGAACCCGGGAGGGUGUGGGAGAGUAGGUCACCGCCGGACA
C
>MET.KAN
GGGCUAGGCCGGCGGGCUGGCGGUCCGCUGUAACCCGAAAUCCGCCUCAUGCGGGGGCCG
AAGCCGAGGGGGCGGCCCGGUCCCCCGGAGUACCGGCCCCCCGGACCCGACCGAUGACCC
UCCGGCCCCCCGGGGGCCCGGGGUGGCGGGGCCGCCGCCGGAGGGCGGCGCGCCACCGCC
UUUGCCGGGGCACCGGGUCAGGCCCGAGAGGGAGCAGCCCACCCCGGACCCGCGGCCGCU
CGGGGGUCGCCGGAGGCAGGUCGGCCGGGGGAGUACCGGGCUCCGGGGGCCGGGUCCACC
CCUCGGCGCGCCC
>5s3_165
AUCCACGGCCACAGGACUCAGAAAACACCGCAUCCCGUCCGAUCUGCGAAGUCAAGCUGA
GUACCGCCUAGUUAGUACCAACGAGGGGGACCACGUGGGAAUCCUAGGUGCCGUGGUU
>5s3_13
AUGGUCGUUCAUACUAGCACUACUGCACCCUAACCCGUCAGAUCUAGGAAGUUAAGCGUG
CUCAGGCGAGGCCAGUAGUACGGUGGGUGACCACGUGCGAAGCCCUCGUGACGAUCGU
>Cory.diph
GGGGCUGAUUUUGGUUUCGACUGCGUGCAUUAAGCUAGGGGAAGCGUGCCGGUGCAGGCU
AGAGACCACCGAUUUUAAGCGUCGUAGCAAAUAUAUAAGCGCAGAGAACACUCAGCGCGA
CUACGCCCUCGCUGCCUAAUUUGCAGCGACCUGCGUGUCUGUCAGCCUAGAUUCGUCUCU
GGUUUAGUGUCUGGCAUCGAUUAAGAGACUUGCUGGUUUGUUGUGUCAACGGGGCAAACU
GGGACUUUCACCGAUGACUGGGCUCAUCAUCCGGGUGUGUUCGUCCAAGCCGGAGAGCCG
AGUAGAGAUCCACGCGCGAACUGCGCACGGAGAAGCCCUAGCGAGGUGACGUAGGACCCG
GGUUCAAUUCCCGGCAGCUCCACCA
>5s2_76
CUUGGCGGUCAUAGCGAAGAGGUCACACCCGUUCCCAUCCCGAACACGGUCGUUAAGCUC
UUCUGUGCCGAAGGUAAUUGGGGGCUGUCCCCCUGUGAGAGUAGGUCACUGCCAGGC
>SL2D
GAGGAAAGUCCACCCACCUGCUGAGCGCGCAGCCGUAUGCAAGUACGGGUGGCGAGAGUC
ACGGCUAUGGCACAGAAACGACACGGCCUGCCCCCAGCCAUGAUGCGAUCGAGUCCAUUC
GUGGGCAAUGCGUCCGCUCCCAACAAGCGCGGAUGUCUCGCUGAUGCAUAAGGGUAGGUA
GCGACGAAACGGUGAAUCCUGCGGGUGCAAGCCAAAACAGGGCAACAAGGCUGCUCAGUG
CCUGCCCGGGUAUGGCGCGUAGCUGAAUUGCCGCACCGACAGAAGCGGGCUUA
>ZYM.MOB
GUCGGGCGGACGGUGCUGUCGCCAACCCGGUCAGGUCCGGAAGGAAGCAGCCGUAACGAA
UUUUUAUCGGGUCGUUCCGGC
>Meth.caps
GGGGGCGACAUGGCUUCGACGUGGAUCGCGAAACCUGAGGUGCAUGCCGAGGUGCAGAUG
ACCUCGUAAAUCCAUCUGCAAACCAAAUAAACGCCAACGACGACGUUUACGCACUGGCCG
CUUAAGCCGGCCGGCCUCUGAUCAGCAGCUCGCUUACAAGCGGCUGGUUGGGGGUAACCC
AAUUGUAAGCUCGCGCUGAAGUCUGUCCGGGGCCGAAGCGCUAAAACCCAACGGAAUCGC
CGUCCGUCUUCCCUGCCACUCGGGUAGCGUCCGGCUAAAUCAAUAGAGUGGAUACGCAUG
UAGAACCGAUGGCAGAGGAUUUGCGGACGCGGGUUCAAUUCCCGCCGCCUCCACCA
>5s3_78
AGGAACGGCCAUACCACGUCGAUCGCACCACAUCCCGUCCGCUCUGUGAAGUUAAGCGGC
GUCGGGCCAGGCUAGUACUACGGUGGGGGACCACGUGGGGGACCCUGGUGCUGUUCCU
>bac.EM14b-11
GAGGAAAGUCCGGGCUCCAAAGGGCAGGGCGCCGGGUAAUACCCGGGGUGGGGAAACCCC
ACACGGUAAGGGCCACAGAAACGAGACCGCCGAAGCGGUAAGCCAGGCAAGGGUGAAAGG
GUGGGGUAAGGGCCCACCGGCUCCGCGGUAACGCGGGGUGAGGGGGUAAAAAUCCCCCGG
CGGGUUUUCCCGCUCUGGUAACCUCCCGCCCGGAGCAAGGCCAAGUAGCGCCGCACCCCG
AAAGGGGAUAAGGUGGCCCGCCGAAAUGCGGUGCGGGUAGGCCGCAAUGGAAGUCGGGGG
GCAACUCCCGACUCAAGAUAGAUGACCACCUAGUACAGAACCCGGCUUA
>bac.ESH26-4
GAGGAAAGUCCGGGCUGCACAGAGCGGGAUGACGGCUAACGGCCGUACGCUGAAAGCUGG
CAACAGUAUAAGGCGAGGAAUAGGGCCACAGAGACGAGCGUAUUAAGUUACGGUGAAACG
CGGUAACCUCCAUCAGCAGCAAUAUCAAAUAGGCUGGCAUUUGUCGCAAGACAUAAGGCG
UGGCUCGCGCCUGCCAGCGGGUAGAUAGCUUGAGCGUGUGAGUAAUUGCACGCCUAGAGG
AAUGACUGUCAGCUACGCAAGUAGUUACAGAACCCGGCUUA
>5s2_54
UCCAGUGUCUAUGACUUAGAGGUAACACUCCUUCCCAUUCCGAACAGGCAGGUUAAGCUC
UAAUGUGCUGAUGGUACUGCAGGGGAAGCCCUGUGGAAGAGUAGGUCGACGCUGGGU
>bac.P.staleyi
GAGGAAAGUCCGGGCUCCACAGGACAGGGUGGUCGAUAACGUCGACCGGUCGUGAGAUCA
GGGACAGUGCCACAGAAAACAGACCGCCGCUGCGGGCAUGAGCCCCCGUCAAGGUUUGAU
UGUCUGCAUGCGGUAAGGGUGAAACGGUGCGGUAAGAGCGCACCAGCAGUCGAGGCGACU
CGGCUGGCUAGGUAAACCCCGCCCGGAGCAAGACCAAGCAGAGAGCAUGUUGUCGGUGUC
ACAGCCGACAGCCGGAAUCGGUUCGGUUUCGUAUGACUCUCGGGUAGGUUGCCGGAGCUA
GCGAGCAAUUGCUAGCCUAGAGAAAUGGUCGUCAGACGUUUUCGAUCCGUCGAAGAGCCC
AACAGAACCCGGCUUA
>bac.Synechococcus-PCC6717
GGGGAGGAAAGUCCGGGCUUCCGAAAGACCAAGCUUGCUGGGUAACGCCCAGUGCGGGUG
ACCGUGAGGAAAGUGCCACAGAAAUAUACCGCCGAUGGAGGGAAACCUCACAGGUAAGGG
UGCAACGGUGCGGUAAGAGCGCACCAGCAACAUCGAGAGGUGUUGGCUCGGUAAACCCCG
GCUGGAAGCAAGGUGUGCUAGCGCUAAAGAACCAGGGUUGGUCUUUUCCCCAGUUCUUGG
CUAGCCAGAGCCGCUAGAGGCACCUGGUAACAGGUGUCCCAGAUAGAUAACCCCCUUUGA
ACAGAACCCGGCUUA
>eukarya.S.unisporus
GAACACAGAGGAUCAAUUAUCAAAGACCAGGAACUGUAAAGGGUUCUGUUUCCUCGUGAG
AGGGGCUUGGGGAACCGAGUUUGGCGUUGUUAUAAGAAAUCAACAGGGUUUGGUUUGGCA
UUUUUCGAAGUGGUUGGCCGAACUCUGAUGGGAAUGGCAACGGAUGAUCCAUUUGACGUA
UCACUAUUAACAAGUGAUAAGGUCUGUUGAGUGCAAUCGUAGAGCAAAUGGUAACACAUU
UGAA
>5s_21
UGAUACGGCGGUCAUAGCGGAGGUGUCCCAUCCGAUCCCAUUCCGAUCUCGGAAAUUAAG
CCCUCCAGCGAUUUCUUAAGUACUGCCAUAUGGUGGGAACAAGAUGACGCUGCCGAUCAC
>5s3_257
GCCAACGACCAUACCACGCUGAAUACAUCGGUUCUCGUCCGAUCACCGAAAUUAAGCAGC
GUCGGGCGCGGUUAGUACUUAGAUGGGGGACCGCUUGGGAACACCGCGUGUUGUUGGCAU
>bac.B.burgdorferi
AGCUGGCAGCUAGCCAUCGCUUAGUUUUAUAAUUAAAGCUAAGAGGAAAGUCCGAGCUCC
AAUAAGAACAUAAUGCUAGGUAAUGCCUAGGGGUUUUAAACCUAAGAAAGUGUCGCAGAA
AAUUACCGCCGUAAAAGGUAAGGGUGAAAAGGUGAGGUAAGAGCUCACCGCUUAUUUAGC
AAUAAAUACAGGCAAGAUAAACCUCAUUAGGAGCAAGAUCAAGUAUGAAAGCACCCUUUG
UUCUUGAGGACAUGCUUACGGGUAGAUCGCUCGAUUUUUUUAGCGAUAAAAAAAUAAGAG
AGAUGAUGGCAUAGUACAGAACUCGGCUUAUGGGUGUCAGCUUAAU
>MET.JAN
GGUGUGCAUGGCUAGGCCGGGGGGUUGGGCGUCCCCUGUAACCCGAAAUCGCCCUUAUGC
GGGGGCCGAAAACUUGGGGGCGGCAUGUCCUCCAGUCCUUCCUUCCCAGACUCCUCGAUG
AGGUCUCGUCCCGUGGGGCUCGGCGGUGGGGGAGCAUCUCCUGUAGGGGAGAUGUAACCC
CCUUUACCUGCCGAACCCCGCCAGGCCCGGAAGGGAGCAACGGUAGGCAGGACGUCGGCG
CUCACGGGGGUGCGGGACGGAGAAGGAAUCUGGGGGCGAGGGAGGACUGGAGGACAUGCC
CACCCCAAGGAAGCCAUGCACACCACUUUU
>5s3_223
GCUUACGACCAUAUCACGUUGAAUGCACGCCAUCCCGUCCGAUCUGGCAAGUUAAGCAAC
GUUGAGUCCAGUUAGUACUUGGAUCGGAGACGGCCUGGGAAUCCUGGAUGUUGUAAGCU
>5s3_249
GCCAACGUCCAUACCACGUUGAAAGCACCGGUUCUCGUCCGAUCACCGAAGUUAAGCAGC
GUCGGGCGCGGUUAGUACUUGGAUGGGUGACCGCCUGGGAACCCCGCGUGACGUUGGCAU
>5s3_175
AUCCACGGCCAUAGGACUCUGAAAGCACUGCAUCCCGUCCGAUCUGCAAAGUUAACCAGA
GUACCGCCCAGUUAGUACCACGGUGGGGGACCACGCGGGAAUCCUGGGUGCUGUGGUU
>5s3_174
AUUUGGGGCCACACCACAGUGAACUCACCGCAUCCCGUCUGAUCUGCGCAGUCAAUCACU
GUAGGGCCUCGUAAGUAGUAGUGUGGGGGACCAACUGCGAACACGAUGGUGCCCCAGGU
>bac.Buchnera-APS
UGAAGUUGACUAAAAACAGUCGCUGUUUAGUUUUUAAAAAUUAAAAAGAGGAAAGUCCGG
GCUCCAUAGAGCAGGGUGCCAGAUAACAUCUGGAAAGCGUGAGCUUAUGACUAGUGCAAC
AGAAAAUAAACCACCUAUUUUGUAAUAUAUAAAAAUAUGGCCAGGGUGAAAAGGCGUGGU
AAGAGCACACCGCAUAAUUGGUAACAAUUCAUGGCAUGGUAAACUCCACCCGGAGCAAAG
CCAAAUAUAGGAUAAAUUUUUUGUACUGCUCGUACUUCUUAAACCUGGGUAGGCUGCUUG
AAUUAGUAAGUGAUUGCUAAUCUAGAUGAAUGACUGUUAAAACAGAACCCGGCUUACACG
AGUCAACUUCAAUAAC
>bac.N.pyridinolyticus
CACAGGGCAAGGUGGUGGGUAACACCCACCCGGGGCAACCCGCGGGACAGUGCCACAGAG
AACAGACCGCCCCUGCGUGCAGGGGUAAGGGUGAAACGGCGGUGUAAGAGACCACCAGCG
ACCGGGGCGACCCGGCCGGCUCGGCAAACCCCACCUGGAGCAAGGUCAAGAAGUCCGGUG
CUCUCACCGGACGCGCGCACGACUGAGGGCGGCCCGCCCGAGUGCGCGGGUAGACCGCUG
GAGGGCGUCGGCAACGGCGCUCGUAGAUGGAUGGUCGCCACGCUUCGGCGUU
>eukarya.K.polysporus
GAAUACAGCAGUUCUCUCUUCGUAAGAAGAGAGAUUGUGUUACCCUUCGUAACACAUUAC
CCGUGAGGGAACUAUUAGGUGGAAACCUAGUUAGCUUUGUCGUCAUAAGUGAUCAACGUC
UUUCCCCUCGAUUUAUUUUCGGCGGGCGAAUGACGGAUGGGAACGGCGAUAGUUACAAUG
UUUGACGUAUCACGUGAUAUUAUCACAAGGUAUGGUCUGUUGAGUGCAAUCGUAGGACCC
CGGUUGUUAUCUACAACCGGUUGAA
>LYC.ES-A
GGCGAGCUUAGUAACGUGGGCUUGUAAUCCAAGUGGAGACAUCAAAGUGGUUGAAUAUUG
GGCUUUACCAGAAGGUUGGGCUUGGUGGGCUUAGUUCUGGCCUGCCCUGUCCAAGCACAG
AGUUGGAUCUCGAGGCCCAAAUGAAAAUAUGGGCUUCUUGAUUCCUAAAGUGGGGCGGAC
CGCAUGAGGCUGGCUUCACAGAGCAGUGAACGCUCCCGCUCUGUGCAGUGGAAGGAUAAU
GGGUCGGUGUCUUAUCAAGUUCAGUAACGCCUAAUGGGUUGCUCCAAUAAACAACCACCU
UU
>TRE.PAL
CCGGGGCCGCCCACGAAAUAUCCCCCAAACCCCGCUAGGUCCGGAAGGAAGCAACGGUAG
GGGGACGCUUCGGUGCGCGAUCCGCCCCGG
>Bact.frag
GGGGUUGACUGGUUUUGACAGCGGGCAGAAAUGGUGGGUAAGCAUGCAGUGCGUCGGUGA
UUUGCACUUUAAUCUCAGUUAUCAAAAUUUUAUCUGGCGAAACUAAUUACGCUCUUGCUG
CUUAAUCGAAUCAUAGUAGAUUAGCUUAAUCCAGGCACCAGGUGCCAGGACGAGACAUCA
CUCGGAAGCUGUUGCUCCGAAGCAUUCCGGUUCAGUGGUGCAGUUACAUCGGGGAUAGUC
AGAAGUGGCCUUGCGCUUCUGAUGAAACUUUAAAGGAUAAGGCAGGAAUUGAUGGCUUUG
GUUCUGCUCCUGCACGAAAAACUUAGGCAAAGAUAAGCAUGUAGAAAGCUUAUGAUUUCC
UCGUUUGGACGAGGGUUCGAAUCCCUCCAGCUCCACCA
>5s2_91
UCUGGUGACGAUGGCGGAGGGGACACACCCGUUCCCAUACCGAACACGGCCGUUAAGCCC
UCCAGCGCCGAUGGUACUUGCCCCGCAGGGAGCCGGGAGAGUAGGACGUUGCCAGGU
>bac.H.chlorum
GAGGAAAGUCCGGGCUCGCACAUCCUGCGAUGGAUGUAGUGUUCGUGCCCGUUCGUAAUG
GCGGGGCAGUCAGCUUUUUAGCAGAUUGACGGCGGGGAAAGCAUCCUACAGCCAACUUGG
CCAUGGUGCAAGUACCCUGAAAGUGGAUAGAGACGAGUCGUCGGGGAAACUCGACGAGUG
GAACGACUAAACCCCACGAGCGAGCAACUCAGUGUGUAGAGGCACCUGGCUGAGAGAAAU
GAAUCAAUGCCGGGACGAUCGACAUAUGAUCGUAGAAAAAUGAUUGCCCCUUCUGUGGGA
GGCUGGGAAGCCUAGAACCACAUUGGAACAGAAUCCGGCUUA
>AGR.TUM
GGGAGGUUGGUGGUGGACGAGCCACUCGCCAACCGGGUCAGGUCCGGAAGGAAGCAGCCC
UAACGAGCCAGGCACGGGUCGCCGUGCCAGCCUCCCACCUUUU
>5s2_123
UGCCUAGUGUUUAUGGCGCGGUGGAACCACGCUGAUCCAUCCCGAACUCAGAGGUGAAAC
AUCGCAGCGGUGAAGAUAGUUGGAGGGUAGCCUCCUGCAAAAAUAGCUCAAUGCUAGGCA
>NOS.SPE
GACCUGGAUCUAUGCGACUGCAACGCCUAAACCUUGUCAGGACCGGAAGGUAGCAGCAAC
ACAGGAUGCUUGUGGUAGGCGUAGUCUCCGGGUCGCCCUAUU
>Lact.gass
GGGGAUGUUUUGGGAUUCGACAGGCGUAGAUUCGCGUUGACUGCGAUUCGUAGGUCACGU
CUACGUUAAAACGUCACAGUUAAAUUAUAACUGCAAAUAACGAAAAUUCUUACGCAGUAG
CUGCUUAGUCAGGCUGCGUGAUCCAAUGACGGAUUGCUCGUGUCUGUCUGCGGGUCUUAC
CAUUUAACGAGCUACGUUUAACUACUUACCUUAAUAGUUAGAAAUAAGAUUCUUAGGUUA
GUUUUGAUAGUUUAGCCCUGUUAUAUGGCGUUUUAUCAAAGCGAAGUUUAAGUAAUAUAA
CUAUGAUCGUAGAGGUUAACGACGGAAUACGUUUGGACAGGGGUUCAAUUCCCCUCAUCU
CCACCA
>5s3_255
GCCAACGUCCAUACCAUGUUGAAUACACCGGUUCUCGUCCGAUCACCGAAGUCAAGCAAC
AUCGGGCGUAGUCAGUACUUGGAUGGGUGACCGCCUGGGAACACUACGUGAUGUUGGCUU
>5s3_245
GUCUACGGCCAUACCACGUUGAAAGCACCGGUUCUCGUCCGAUCACCGAAGUUAAGCAAC
GUCGGGCCCGGUUAGUACUUGGAUGGGUGACCGCCUGGGAAUACCGGGUGCAGUAGACUU
>5s3_276
GCCUACGGCCAUACCACGUAGAAUGCACCGGUUCUCGUCCGAUCACCGAAGUUAAGCUGC
GUCGGGCGUGGUUAGUACUUGCAUGGGAGACCGGCUGGGAAUACCACGUGCUGUAGGCUU
>bac.SM-A01
GAGGAAAGUCCGGGCUCCGCAGGGCAGGGUGCCGGAUAACGUCCGGCGGGAGCAAUCCUA
GGGACAGUGCCACAGAAAUGAGGACCGCCGAUGGUGUCGGCAAUGCCGGCACACAGGCAA
GGAUGCAACGGUGCGGUAAGAGCGCACCAGCAACCCGGGAACGGGUUGGCUAGGUAAACC
CCACCUGGAGCAAGACCGGAUAGGAGUGCGCACGUGGUGGCCCGCCACGCACUCGGGUAG
GUUGCUUGAGCCAAUUGGCAACAGUUGGCCUAGAUAGAUGAUUGCCACUCCAUUCGUGCG
AGGCAGACGGGUGAAAUGACCGAGAGCGAGUUGCUUAUCGGAUUUUGCGGACCUGCCGCU
UGGAGCACAGGAGCACAGAAUCCGGCUUA
>5s3_71
AUGAACGGUCAUAUCACGUAAACUGCACCCGGUCUCGUCCGAUCCCGGAAGUUAAGCUGC
GUCGAGUCCAGCCAGUAGUACGGUGCGUGAGCACGUGCGAAGCCUGGGUACUGUUCGU
>Sac.c.Mit.LSU
GGGAUAAUUUACCCCCUUGUCCCAUUAUAUUGAAAAAUAUAAUUAUUCAAUUAAUUAUUU
AAUUGAAGUAAAUUGGGUGAAUUGCUUAGAUAUCCAUAUAGAUAAAAAUAAUGGACAAUA
AGCAGCGAAGCUUAUAACAACUUUCAUAUAUGUAUAUAUACGGUUAUAAGAACGUUCAAC
GACUAGAUGAUGAGUGGAGUUAACAAUAAUUCAUCCACGAGCGCCCAAUGUCGAAUAAAX
XXXUUUAUUUGAUAAUGAUAUAGUCUGAACAAUAUAGUAAUAUAUUGAAGUAAUUAUUUA
AAUGUAAUUACGAUAACAAAAAAUUUG
>5s2_121
UCCUGGUGUCUAUGGCGGUAUGGAACCACUCUGACCCCAUCCCGAACUCAGUUGUGAAAC
AUACCUGCGGCAACGAUAGCUCCCGGGUAGCCGGUCGCUAAAAUAGCUCGACGCCAGGUC
>Buch.APS-
GGGGCUGUUUUUGGAUUUGACAAAAUUAUCAACAAAGUAAAGUGCAUGCCGAGGAACGGU
UUGCCUCGAUAAAAGCCGUAAAAAAAUAAUUGCAAAUAAUAAACAAAACUACGCUUUAGC
AGCUUAAAAAACUGAAUAAAGCCCUUCCUUCUUAUCCUCCUUCUCUUAGGAUGAGAAAAC
AGGAAGGUCAGAAAAAGAGAAAAACGUGGAUAUCAAGCUUGACGAUAACACGAAGUAGUU
UUUUCAAGCUAUAUACCUAAUAUGUGUUUUUCCAAAUUAGGUAAUGAAUUCAAUAAAGAA
AAAACUAAGCAUGUAGGGCUUUAUUAGUAGAAAUUUUGGACGCGGGUUCGAAUCCCGCCA
GCUCCACCA
>5s2_29
GUUUCGGUGGUCAUAGCGUGAGGGAAACGCCCGGUUACAUUCCGAACCCGGAAGCUAAGC
CUUACAGCGCCGAUGGUACUGCAGGGGGGACCCUGUGGGAGAGUAGGACGCCGCCGAACU
>5s3_170
AUCUGCAACCAUAGGAUCAUGAAAGCACCGCAUCCCGUCCGAUCUGCGAAGUUAACCAUG
AUACCGGCUUGGAAGUACUGCGGUGGGGGACCACGCGGGAAUGCGAGCUGUUGCAGUU
>5s3_168
AUCCACGGCCAUAGGACUCUGAAAGCACUGCAUCCCGUCCGAUCUGCAAAGUUAACCAGA
GUACCGCUCAGUUAGUACCAUGGUGGGGGACCAUGCGGGAAUCCUGGGUGCUGUGGUU
>Chl.sa.SSU
UCUGGUGAACCUUCUGCAGGCGUAGACUGUUUCUAUGCUGUUGACGCCAGAGAAUCGUCC
GAAUUACCGACGGGCUCACGUCGGUGGGGUGAUGUCGAUGCAGCCCAGUUGUGGACCGGG
UGGCUGCCGGCAAGAUGACCUGGAACGGGGUAGGCCUUCAGAAUACAAGGGCUGAUCCCG
UGGCGAGCUGUCGGAGGGCGACCUCCGAUGAGCCGUCGUAACGCACGCUAAGGCAUCGGC
UGACUCUCAGAAAGAGCCGGCUUAAGGGACGUGCUAAUCCCAGCCGAUGACAAAGGCUGC
CUCGUGGAAUAGACCCCGAUCGUCGAAGCCUCGAGGGAGGGCGGCUCAGGCCGCCCUCGG
UAUCAAUG
>5s2_52
CCUAGUGAUGAUGGCGUAGAGGAAACACUCCUUUCCAUUCCGAACAGGACAGUUAAGCUC
UACAGCGUCGAUGGUACUGCACGGGUGACUGUGUGGGAGAGUAGAACGUUGCUAGGU
>LEP.COL
GCCGGAGCCUUGCUCUGUAACCUUCGGGGGCUUUCACCAGCUGAACAGGGAGCUGUCUGG
ACCAGCAUAGGGUGCUUGCGGCGUUGACGUGGUGCUCUGCUUGGCUGUGUGUCGGAGGCC
UCCGGGUGCCCCCUUGCAGAAGGGGCGCGCCCCCUCCGUUAAAGUAGAGGAACUGGGUCA
GGCCGGCAACGGAGCAGCCCACCUCGCGCACGUCUGCCGUUGCAGAACCACACCGCGGAG
CCUGUCAUCACCUGCGCCCCAGGCGAUCCUGUGAAGCUUU
>bac.Oscillatoria-PCC7515
GGGGAGGAAAGUCCGGGCUCCCAAAAGGCCAAGCUUGCUGGGUAACGCCCAGUGCGAGCG
AUCGCGAGGAUAGUGCCACAGAAAUAUACCGCCCUCUAGAUAGAAGAUUUCUCCUGUUUA
GUGGGGUAAGGGUGCAAAGGUGCGGUAAGAGCGCACCAGCAGUGUCGUGAGGCACUGGCU
AGGUAAACCCCGGCUGGGAGCAAGGUCGGAGGAAUCAUGGUUGGUCUUUUUCCAGUUCCG
UCGCACUAUAGGUAAAUCUAUGGUGUUAGGUGUACCGCAAGAGGUGUCUGGUAACAGGCA
UCCCAGAUAGAUAACUGCCCUCUUAACUGGUUUCAGCUAAGGGAACAGAACCCGGCUUA
>ARA.TH-C
GUCGAACUCAGUAACGCGGGCUUGUGAUCCAAGUGGAGACAAUAAGGGGAUGGGACGUUG
GGUCGAUCUCAUUGGGCCGGGUUCGGGUUGGGCUAUAUUCUGGCCCGCCCAUUCCAAGUU
GGGAGUUGAGGCAUGGGCUUCGAGCGAAGGCUCGGGUCUCAUGUCUUCUAGAGUGGGGGA
GACCGCGUGAGGCUGGUUUCACAGAGCAGCGUCCACCUCCCGCUCUUGACGGUGGAAGGA
UUACGGGCCAUUGCCUUCCGAGCCCACUAUGACCCAAUAAGCCGCUCCGAUUGGACCAUC
ACUUU
>bac.LGA2
GAGGAAAGUCCGGGCCCCACAGAGCAGGAUGCCGGCUAACGGCCGGGCGCAGCAAGCUUC
GCAAGAAGCCCAAGGCGACAGACACCAGUGCAACAGAAACAUACCGCCUAAGUCCGCAAG
GACCGGCAAGGGUGAAAUCGUGCGGUAAGAGCGCACGGCCGUCCUGGUAACAGUGGCGGC
GGGCAACCUCAUCCGGGGCAAGGCCAAAUAGGGGAGCAUUGGCGUGGCUCGCGUCGCUCC
CGGGUAGGCUGCUAGAGGCCGUCGGCAACGACGGUCCCAGAGGAAUGGUUGCCCACGACA
GAACCCGGCUUA
>AF221909.98-496
GACGCGCGCCUCUUCUAACCCUAAAAACUGGAGCUGUAGGUGUUGCUCUUUCAGCGUCGC
CCGCUGUUUUUCUCGCUGGCUUUCAGCGGGCCAGAAAGUUCAGACCUCUCAGCAGAUCGU
CGCGUCGUUCUCAACCACAAAAAAUGCCAGCGCAAAGCGCGUCAGCCUAGAACCUUGCGG
CCCCGGGCCGCCCAGCCCCGCACCCGCCUUGAGGCCGCGGUUGGCCUGGAGUUCUCCGGA
CUCCGCUGCCGCCGCGAAGAGUUCGUCUCUGUCAGCCGCGGAGUAUCAGGGGCUGGGGCC
AGGCCCGGACAGCGUCGCAAGUACAGUAACGGAGCUGGUCCUUGUUCGGUGGCUUCCCUG
AGCUGUAGGAAGUACACCCAGAGCUCGGCUCCUACAACC
>5s3_95
AGCUACGGCCAUACACACCAGAAAGCUCCGCAUCCCGUCCGAUCUGCGAAGAUAAUCUGG
UGCUGGCGCGGUCAGUACUGUCGUGGGAGACCAGAUGGGAAUACCGCGUGCUGUAGUU
>T.acidophilum
GGCGGGAAAGCGCGAGGGCAGCUGACGCCCUUGAGGUGAGGAAAGUCCCCCCUCCUCGGC
GGUAUCCGGCUGGCGCAAGCCAGCAUCCUGAGAGGGAUGGUAAAGGCAAAAGAAAUAAAC
GGUCUCCGGUAAAGCAUGAUUCCGAAGGGAUGACGUUUCCGGAGGAUCCGAUGGAAAGCC
UCCCCGGAUGGAGAAAGUCUAAACGGAUCCUGUGAGGCCGCCGUGAGGAUCGGGUAAGAC
GAACAGUCGAAUGCUGCCAGCCCAUUGGGUGAACAGAAGGGGGCUUACUCCGCGGAUUCC
CGCCA
>Thal.weis.cl
GGGGCUGAUUUGGUUUCGACAUUUAAAACUUCUUUCUAUGUGUCAGGUCAAAGUUUGUAU
UCUUUGUAAAAAAAUACUAAAAUACUAAUAAAUGCUAAUAAUAUAAUACCGUUUAUUUUU
AAAGCAGUAAAAACAAAAAAAGAAGCAAUGGCUUUAAAUUUUGCUGUAUAGUUCAUUAAC
UUAGGUUAUUAAAUAUUUUUUCAUUAUAACUGGACUUUUCUCUAGUUUAUAGUUUAGAAU
AAAUUUAAAUUUUGCAAAACUCGUUCGAAAAUUUUCGGGCUAAACCUGUAAACGCAAAUA
CUAAGAAAUUUUAGAUGGACAUGGGUUCAAUUCCCAUCAGUUCCACCA
>5s3_190
AGUUGCUACCAUACGAAGAUGAAAGCACUGCAUCCCGUCCGAUCUGCAAAGUUAAGCAUC
UUACGGCCCAGUCAGUACUAUGGUGGGGGACCACGUGGGAAUACUGUGGUGUAGCAAUU
>5s3_148
GUCUACGGCCAUACCUAGGCGAAAACACCAGUUCCCGUCCGAUCACUGCAGUUAAGCGUC
UGAGGGCCUCGUUAGUACUAUGGUUGGAGACAACAUGGGAAUCCGGGGUGCUGUAGGCU
>Azot.vine
GGGGCCGAUUAGGAUUCGACGCCGGUAACGAAACUUGAGGGGCAUGCCGAGUUGGUGGCA
GAACUCGUAAAUCCACUGCUACAAACUCAUAGUUGCCAACGACGACAACUACGCUCUGGC
GGCUUAAUGCCCCAGCAGUCUCCAGGGGAUGCCUGUAAACCCGAAGAGACUGUCAGAUAG
AACAGGAUCGCCGCCAAGUUCGCUGUAGACGUAACGGCUAAAACUCAUACAGCUCGCCCA
AAGCACCCUGCCCGUCGGGCCGCAAUGGGUUAACUCAAUAGACAGGGCUAAGCAUGUAGA
ACCGAUAGCGGAGAGCUGGCGGACGGGGGUUCAAAUCCCCCCGGCUCCACCA
>5s3_279
GCCUACGACCAUAUCACCCUGAAUACGCCCGAUCUCGUCCGAUCUCGGAAGCUAAGCAGG
GUCGAGCCUGGUUAGUACUUGGAUGGGAGACCGCCUGGGAAUACCAGGUGUUGUAGGCUU
>bac.CPA63
GAGGAAAGUCCGGGCUCCAAGGGCAAAGCGCCAGGUAACGCCUGGGGGACGUGAGUCCAC
GGAAAGUGCAACAGAAAGCAAACCGCCUAAGUUUUUCGCAAGAAAAGCCGGUAAGGGUGA
AAGGGUGCGGUAAGAGCGCACCGCGUCGGUGGUAACACUCGACGGCACGGUAAACCCCGC
UCGGAGCAAGACCAAAUAGGGGAACAAGUGGUCGUCUCUUCGGAGAUAGUCCGCACGCAU
GGCCCAUGCAGGUUCCCGGGUAGGUCGCUUGAGGUCUGUGGUGACACAGAUCCCAGAGGA
AUGAUUGUUCACGACAGAACCCGGCUUA
>Stre.equi
GGGGUUGUUACGGAUUCGACAGGCAUUAUGAGGCCUAUUUUGCAACUCAUCGGCAGAUGU
AAAAAUGCCAGUUAAAUAUAACUGCAAAAAAUAACACAACUUACGCUUUAGCUGCCUAAA
AACCAGCCGGCGUGACUUCUAUAGGAUUGCUUGUGUCUUAUUAGAGGUCUCAAAACAGCA
AGCUACGUUUAGGUGAUUGUCUAGUCACCUAAAAAGAGAACCCUAGACUCGCAGGCUGAU
GGCUUGAGUUAUGUGUCCUUGGUCUGUUAAAGUAAGACAUAACCUAUGGUUGUAGACAAA
UAGGUUAGCAGGUGUUUGGACGUGGGUUCGACUCCCACCAGCUCCACCA
>Desu.hafn
GGGGGUGCACUGGCUUCGACGGGGGUCGCAAAAUCGCUUGGCGCAUGCCGAGGGGUAGCU
UUCCUCGUAAAACAGCUGCAAAACUCUAGUUGCCAACGACGACAACUACGCUCUCGCCGC
UUAAGGCGUAAGCCCCGAAACUGCUUGUGUCCGUGCUCGCAGCGUAGGGUCACUAUCACG
GAAUCGCCGGGAGCGGCCGCCUGCCAGCUCCCGUUCAACCUAUAGCAGGCUGGUCCUUGG
AUGCGCUUCGCGCGCCGUGCUGUCCCGGGACGAGAUCUAACGGAGCGCUAAGCAUGUAGU
GCCGGGGAUGGAGUGCCUUCGGACGGCGGUUCGAUUCCGCCCACCUCCACCA
>plastid.P.purpurea-chloroplast
AAGUAAACGUAGAUAGCUGCAGAUUUGAUUUAAUAUAGUCUGAGGAAAGUCCGGGCUCCA
CAAAUACAAUUUGUGCUGGAAAAACCCCAGUGUAGGAAACUAUGAGGAACGUGCCACAGA
AAUAAACCGCCAGAACAAAUUAUGUUAGCUGGUAAGGGUGCAAAGGUAAGUUAAAAGCUU
ACCAAAAAUACUGUAAAGUAUUUGUUAGGUAAACCCCAAAAACGGAGCAAAGCGACUAAA
UAAAUUUUUUGUAUUUUUCAGUAGUUUAGUCUAAAAUACUGCAUGAAGUUAUUGGCAACA
AUAACUCUAGAGGAAUAGCUAUCCUUCGAAAUACUUGUGCAAUGUAUUCGGAGAACAGAA
CCCGGCUUAUGUAGUACUUUUUA
>5s2_139
UAUUCUGGUGUCCUAGGCGUAGAGGAACCACACCAAUCCAUCCCGAAUUUGGUGGUUAAA
CUCUACUGCGGUGACGAUACUGUAGGGGAGGCCCUGCGGAAAAAUAGCUCGACGCCAGGA
U
>bac.ESH30-3
GAGGAAAGUCCGGGCAACACAGAGCAUCCUACUUCUUAACGGGAAGCUAUCUGCGAAGGU
AGAGUAAUGUAGAAGAAAACAACCGCCUUUUUCCUCUUUUGGAACAAGGUAAGGGUGAGA
AGGUGGAGUAAGAGCCCACCAGUUGCGUGGUGACACGGUUAAGCUGUACGUCUUAGGAGU
UGUAAGGUCGAUGUAUACCGGCAUUAUGAGGGCUGCUCGCCCCACGUCGGAGGGUAGACC
GCUAAAGUAAUGUGGCAACACAUUACUCAGAUAAAUGACAAACACCUUAAUUUAUUAUUA
AGGACAGAACCCGGCUUA
>5s3_221
GCCUAGGACCAUAUCACGUUGAAUGCACCGGUUCUCGUCCGAUCACCGAAGUUAAGCAAC
GUCGAGCCCGGUUAGUACUUGGAUGGGUGACCGCCUGGGAAUACCGGGUGUUCUAGGCCU
U
>5s2_45
CCUAGUGACAAUAGCGGAGAGGAAACACCCGUUCCCAUCCCGAACACGGAAGUUAAGCUC
UCCAGCGCCGAUGGUAGUUGGGGCCAGCGCCCCUGCAAGAGUAGGUCGUUGCUAGGC
>bac.CPA56
GAGGAAAGUCCGGGCAACACAGAGCAUCGUACUUCCUAACGGGAAGGAUUCCGCUUUAGC
GGGAGACAGAAAGUGCCACAGAAAACAAACUACUCGCGCUUAGGUGUGAGAAAAGGUGAA
AAGGUGGGGUAAGAGCCCACCGGUCUUGAAAGUGAUUUCAGAUGCAUGGCAAACCUUACG
AGUUGAAAGGCCAAAUAGGUCACGCUCACGAAAGUGAUUAGCUGCUCGCUGAUAGUGCAA
GCUGGCGUGAUUGGGUAGGCUGCUUGAUUCUAAUGGCGACAUUAGGGCUAGAUAAAUGAU
AGGCACUUCGAAAGAGGAACAGAACCCGGCUUAU
>Clos.acet.-1.pa
AAUCUGGCGUCGAGAGCGGGGAAACGAGCCUUACAAAGCUUUGAGUAAGGAACGGAAUUU
AUGAAGCUACUGAAGUGAAAAGCUUGUUUGUAGGCGUUUCAUGGAGGGAAUGUUAAAAUA
CAAACUGCACUCGGAGAUGCUUAAAUGAAACCAUUUUCGGACAGGGGUUCGAUUCCCCUC
GCCUCCACCA
>AY058901.1-397
ACCUAACCCUGAUUUUCAUUAGCUGUGGGUUCUGGUCUUUUGUUCUUCGCCCGCUGUUUU
UCUCGCUGACUUCCAGCGGACCAGUAAAGUCCAGACCUGCAGCGGGCCACCGCGCGUUCC
CGAGCCUCAAAAACAAACGUCAGCGCAGGAGCUUCAGGUUCGCCGGGAGCUCCGCGGCGU
CGGGCCGCCCAGUCCCGUACCCGCCUACAGGCCGCGGCCGGCCUGGGGUCUUAGGACUCC
GCUGCCGCCGCGAAGAGCUCGCCUCUGUCAGCCGCGGGGCGCCGGGGGCUGGGGCCAGGC
CGGGCGAGCGCCGCGAGGACAGGAAUGGAACUGGUCCCCGUGUUUGGUGUCUUACCUGAG
CUGUGGGAAGUGCACCCGGAACUCGGUUCUCACAACC
>5s3_186
AUCUGGGGCCACACCACAGUGAACUCACCGCAUCCCGUUCGAUCUGCGCAGUCAAACACU
GUAGGGCCAAGUCAGUAGUGCGGUGGGGGACCACGCGCGAACACUUUGGUGCCCCAGGU
>5s3_72
ACAGCCGUUCAUACCACACGGAGAAUACCGGAUCUCGUUCGAACUCCGCAGUCAAGCCGU
GUCGGGCGUGCUCAGUACUACCAUAGGGGACUGGGUGGGAAGCGUGCGUGACGGCUGUU
>Chl.e.Chl.psbC_1
GAGGUGAAAAUUAGUCACAUUGCCUCCAACUAGUGAAAGCUAGUUUUAAAAAGUCUGCCU
AAACGGAGAAUCUCUCAGCUGUAAUCUUAUAACGUUUAGCUUAUCUGAGUUCAGUUUUAG
CCUAAAAGGUUUUACAAACACUGAGACAACUCCGUAUCAACUUAXXXXUAAGAGAUCUAA
CGACUAUCCCGCAAGGGAGUAGGAGUAAAGUUACUCCGAAACGGCAGAGAUCCXXXXGGA
UCAAGAUAUAGUCUGAUCUUUACAGUGAUGUAAAGCGGGUUUGAAAUAAGCCGGGGCGAA
UUAACGAAUCGCUUGAACAUUAAUG
>MET.VOL
UGGCUAGGCUGGGAGGUUAGGCGUCUCCUGUAACUUGAAAUCGCCUUUGCGAGAGCCGAA
AACUUGGGGGCGGCAUAAGUUCCCAAAUUUCAUUCUUAAUUAGUAUGUCGACGUUUCGUC
CUUUGGGGUAAGAUGGUAAGAGACUCUCUUUCUUAAGAAAGAGUCAAACUCUUUUCGUAU
UUCGAAACCCGCCAGGCCCGGAAGGGAGCAACGGUAGAAUUUACUUCGACGCUCAAGGGG
UAGCGGGGCUGAGUACUAAUUAAGGCAAAAUGAGAUUUGGUGCUUUUGUCCACCCCAAGG
AAGCCA
>5s_7
GGUACGGCGGUCAUAGCGGGGGGGCCACACCCGGUCUCAUUUCGAACCCGGAAGUUAAGC
CCCCCAGCGAUCCCGGCUGUACUGCCCUCCGAGAGGGGGCGGGAACCGGGGACGCCGCCG
GCCA
>Rick.cono
GGGGGCGAAAUAGGAUCGACGUGCCUAAUAAAAAGAUUGCUUUUACUCGGGAUGAUUCCG
CCGAUGGCUUGUGCCAUAUGGGUCAAAACAAAGAAACGCAAACGAUAAUAAUCGUUCUGU
AGGUCAUUUAGCUUUAGCAGCUUAAUCCUACGCGGCUGGAGGGUGUGCCGGGCAACAGAA
CAACCCUCACUUGCUAAUAUAGCUAUAGUAAUAAACGUAAUUUAGAAUAGAGGUUGCGGA
CUCGGGGGCAGUACCCGACGCCUCCACCA
>5s_32
GAAGGCGGCCAGAGCGGUAGGGAAACACCCGUACCCAUUCCGAACACGGAAGUUAAGCCU
ACCAGCGUAUCGUGAAGUACUGGAGUGAGCGAUCCUCUGGGAACCACGAGUCGCCGCCUU
CCC
>bac.PS1
GAGGAAAGUCCGGGCUCCACGAAACAACGGUGCCGGAUAAUGCCCGGCGGGGGUGACCCC
AGGGAAAGUGCCACACAGAGAGCAGACCGCCCCGGCGCAAGCCAAGGGUAAGGGUGAAAG
GGUGCGGCAAGAGCGCACCGCGCGGCUGGUAACAGGCGCGGCACGGCAAACCCCACCGGG
AGCAAGACCGAAUAGGGGCGGCGUGAGGUUUCGGCCUCAGGGCACGUUUCGGCCCGUCGC
CCGGGUUGGUUGCUUGAGCCGUUCCGCAAGGAUCGGCCUAGAGGAAUGGUCGCCUAUCCC
CGCUUGGGGUGGACAGAAUCCGGCUUA
>eukarya.S.kluyveri
CCGGAACAGUGGCAUUCCUACUACAAACCUGUUUGCACAAGGAGCGGUCGGCGUCAGUCG
CACCCUGCUCAGAAAUACAGGUGGGAAAUUCGGUGAAACGCGGCGGAGCAACUAUUUCCG
AGGGCCGUUCUCGGUCCUGAUUUCCGUGAGGAAAGCGUUUGGAAUUUAAACGCUUGGACG
UUGUCAUCAGAAAUACACCAGUCUCUUGGCUGGAUGGGAAGGCAGCGGAUGCUCCGUUUG
ACUGUGUUUAGCUUCGGCGACACAGGUCUGUUGAGUGCAAUCGUAGGACACUUCUUAUGA
GGUGAACCCGAUACCGAUUAUUGCCGGUGUUUCGUU
>5s3_195
AUCAGCGGCCAUACCGCGAUGAACCUUCCGCGUCUCGUCCGAUCCGCGCAGACAAGCAUC
GCAGGGGCCAGAGAGUAUUGACGUGGGUGACCAGUCGAGAACACUGUGCUGCUGCAGGU
>Wil.m.Mit.CYTB_1
AGAGCAUAGACUAGCUACAGCAUAAUGUGCUCUUAAAAUUUCACUAUAUGCUGGAAACUC
CUAAAGCUUUAACUACUCAUAUAAUAUAAAUUAUAUUAUAAAGUGAAAAUGUUAAUAGAU
AAAUAUUGCAAUGGACAAUCAGCAGGAAACCAAAUAUAUUUUAAAUCUUUCUAGCUAAAA
AGAAAUAUCCCCUUUGGGAUCCUCAGAGACUAUACGUGAAAUAGUAUUUUAACUAGCUAA
UAAAUACUAAUGAGAUAGUCCAAGGUAUAUAGAAAUAUAUAUCAUUUAUAAAAUUUAUUA
UAAUUUAUAAUUUAAUCUAUAAAAAUUAUAAUACUUUUUUAUAUUCAUUUG
>5s3_265
GCCAACGGCCAUACCACGUUGAAUACACCGGUUCUCGUCCGAUCAGCGAAGUUAAGCAAC
GUUGGGCCCGGUUAGUACUUGGAUGGGUGACCGCCUGGGAACACCGGGUGCUGUUGGCCC
>5s3_208
AUCUGCGGCCACAGAGACUUGAAAAUACCGCAUCCCGUCCGAUCUGCGCAGUCAAGCAAG
UCGUCGCCUAGCCAGUACUGCGGUGGGGGACCACGCGGGAAUCCUAGGUGCUGCAGUU
>Fuso.nucl.-1
GGGGAUGCAAAGGUUUCGACGGGGUUGUGAGGUUAUAGGUAGCAAGUCAGGCUUGUCGCU
GUGAGAGACUAAACACAUCUUUUAGAUGGAAACAAAGAUUACGCUUUAGCUGCUUAGUUC
AGCUACACCUUGGAUAACUUAUUCUAUACGGGUUUUUCAAAGGUGUUGACUAGUAUAGAU
CACCAUAAAUGAUUUCUCUAAGUUUAUGGGACAUUUUAGAGGAUAGUUUUAGUUAGCCCU
GUUUACGGGAGUAAUUAUUACGAAAUUUAAUAGUAAACUAAACUUGUAGAAGCUUAUGGU
CAUUAUGAUUUCGGACACGAGUUCGACUCUCGUCAUCUCCACCA
>Aqui.aeol
GGGGGCGGAAAGGAUUCGACGGGGACAGGCGGUCCCCGAGGAGCAGGCCGGGUGGCUCCC
GUAACAGCCGCUAAAACAGCUCCCGAAGCUGAACUCGCUCUCGCUGCCUAAUUAAACGGC
AGCGCGUCCCCGGUAGGUUUGCGGGUGGCCUACCGGAGGGCGUCAGAGACACCCGCUCGG
GCUACUCGGUCGCACGGGGCUGAGUAGCUGACACCUAACCCGUGCUACCCUCGGGGAGCU
UGCCCGUGGGCGACCCGAGGGGAAAUCCUGAACACGGGCUAAGCCUGUAGAGCCUCGGAU
GUGGCCGCCGUCCUCGGACGCGGGUUCGAUUCCCGCCGCCUCCACCA
>5s_34
GUAGGCGGCCAAAGCGGCAGGGAAAGACCCGUACCCAUUCCGAACACGGAAGUGAAGCCU
GCCAGCGUACCAGCUAGUACUGGAGUGGGAGACCCUCUGGGAGCGCUGGUUCGCCGCCUA
CUC
>Pedi.pent
GGGGUCGUUAUGGAUUCGACAGGUAUGGGUCGAGCCAUGACUGCAUUUCGUAGGUUACGG
CUACGUAAAAACGUUCAGUUUAUUAUAACUGCAAAAAAUAAUAACAAUUCUUACGCUUUA
GCUGCCUAAUAGUAGCUUGACGUAGAUCCGCCUAGUCUCGUCCAUGGGCUAGAUACGGGU
CCUAAAUGAAGUGGACUUGCGCUUAAGUACUGGCCUGGGUGCUUAAGAAGAGGAUUUACA
GACUAGCGUUUUAAUGAAGCCCCGACAUACGGCGUCUUAUUUCGCGAAAUUUAAGUAGUA
UGAAUAUGAAUGUAGAUGUCAUGGUGGCGACAUGCUUGGACGCGGGUUCGACUCCCGCCG
ACUCCACCA
>5s3_76
AGGAACGGCCAUACCACGCCGAUCGCACCACAUCCCGUCCGCUCUGUGAAGUUAAGCGGC
GUCGGGCCAGGCUAGUACUACGGUGGGGGACCACGUGGGAAGCCCUGGUGCUGUUCCU
>5s3_191
AUCUGCGGCCAUACCGCGAUGAACACACCGCGUCUCGUCCGAUCCGCGAAGUUAAGCAUC
GCAGGGGCCAGAGAGUAUUGCCGUGGGUGACCAGGCGAGAACACUGUGCUGCCGCAGGU
>5s3_235
GGCAACGACCAUACCAUGCUGAAAAUACCAGUUCCCGUCCGAUCACUGAAGUCAAGCAGC
AUCGGGCCCGGUUAGUACUUGGAUGGGUGACCGCCUGGGAACACCGGGUGUCGUUGUCA
>bac.SM-A13_15
GAGGAAAGUCCGGGCUCCUUAGGGCAGGAUGCUGGGUAACUCCCAGCGGGACAGGGCAUA
AGGCCUGUUCCAGCGCCAGUGCAACAGAAAAUAUACCGCCGGACUUUGUCCGGUAAGGGU
GAAAUGGCGGGUUAAGAGCCCACCGGCAGGCUGGUGACAGCCUGGUCUGGUAAACCGCAU
CCGGAGCAAAGCCAAAUAGGGAAGGUAUGGAGCUGCCCGCUCUUCUUCCGAGUUGGCCGC
UUGAGAUAAGCAGUAAUGAUUAUCCUAGAUGGAUGACUGCCGCUGACUGUGCGAGAGUGC
AGUUAGUACAGAAUCCGGCUUAC
>plastid.C.paradoxa-cyanelle
CGAAUUUAAUUAAUGAUUACAGAUUUAUUCAAUCUGAGGAAAGUCCGGGCUCCUAUAAAG
GUUAGAAUUGCUGGGUAAUUCCCAGUACGAGAUAUCGUGAGGAUAGUGCCACAGAAAAAC
ACCGCUUAAAAAUAUUUUAAGUAAGGGUGCAAAGGCUUGGUUAAAGCAAACCAGUUAGAU
UUCAAAAUCUAUACUUAGUAAACCCCGUUCAGGAGCAAAGUUUAGCGGAAAGUAAUUAAC
CUUUUUUCUUUCCUUAUAUUUAUUUUUUACUGCUAGAAAAAUUGAGUAAUUAAUUUUGAA
GACAGAUAAUCAUUUUAUAAACAAAACCCGGCUUAAAAUUAAGUUCGUUUU
>Coma.test
GGGGCCGAUUCUGGAUUCGACGUGGGUUCGGGACCGGUGCGGUGCAUGUCGAGCUUGAGU
GACGCUCGUAAAUCUCCAUUCAAAAAACUAACUGCAAACGACGAACGUUUCGCACUCGCC
GCUUAAUCCGGUGAGCCUUGCAACAGCACGCUAGUGGGCUGGGCAAGGGGGUAGCAAUAC
CUCCCGGCUGCAAGGGAAUUUUCAUUAGCUGGCUGGAUACCGGGCUUCUUGGUAUUUGGC
GAGAUUUUAGGAAGCUGGCUACCCAAGCAGCGUGUGCCUGCGGGGUUUGGGUGGUGAGAU
UUAAAACAGAGCACUAAACAUGUAGAUCUGUCCGGCGAAGGCUUACGGACGCGGGUUCAA
UUCCCGCCGGCUCCACCA
>5s3_159
AUCCACGGCCAUAGGACUCAGAAAGUACCGCAUCCCGUCCGAUCUGCGAAGUCAAGCUGA
GUACCGCCUAGUUAGUACCACGGUGGGGGACCACGUGGGAAUCCUAGGUGCUGUGGUU
>Carb.hydr
GGGGGCGUAAAGGGUUCGACGGGGGAGCGAAGGGCCGAAAGUAGCGAGGCGAGGACCCCA
UCUUACCUCGUUAAAAAUGGUGGGAAAAGAUAACUGCCAACGAAAACUACGCUUUAGCUG
CUUAAUAACGCAGCUACGUCCUGACGGAAGCUUGCCCGGGGCUUCUGUCGGGGCGUGACC
GGACCGGGCUGGCUUAUGAAGGGUGUCCCGGCUCUUCAUAAGCGAGAUUUUACGGGAUAG
CCCGAUUGUGGCCUGCCGGUAGGCACCAAUCGGGUGAAAGCAAAAAUACCGGCUGCCCUC
GGAGAAGCUUUCGGUUCUUGUCCUCCGGACGGUGGGUUCGAUUCCCCCCGCCUCCACCA
>5s3_185
AUCCACGGCCAUAGGACUCUGAAAGCACCGCAUCCCGUCUGAUCUGCGCAGUUAACCAGA
GUGCCGCUCAGUUAGUACCACGGUGGGGGACCACGCGGGAAUCCUGGGUGCUGUGGUU
>eukarya.A.truei
GCGGAAGGAAGCUCACUGUAGAGGCUACUUGCUGGGUGCUGUUGUUACUCUAUCAACCAG
CCUUGGGGAAGGUCUGAGAUAAGAGCCACUUGUUGCCUUCACAAGGCAUUGCUUGGUGUA
AGCAAGUGAGUUCCCAUCAAAGAUGGCUCAGUUGCAAGCUUAAUGCAAGAGACAUAGCAA
AGAAGCCCAAUAUACUUCUGAUAUGGAUGCAAUGCCCAACAGACUGGAAAUGACUCACGG
CUGGCAUGUUCAAGCUCAAUGACUGAGGGGAAGCAAGUGAUGGCUUCCUAACCCAAUUCA
GACCACUCUCCGGAAUUCCG
>NEI.GON
GCGGGUCUCCCCGCAUGGCAAAUCGGAACACCGGGUCAGGGGCGGAAGCCAGCAGCCCAC
UCCGAUGCGCCAGUGCCGGGGGUUUGGUCCGC
>Erwi.caro
GGGGCUGAUUCUGGAUUCGACGGGAUUUGCAAAGCCCAAGGUGCAUGCCGAGGGGCGGUU
UGCCUCGUAAAAAGCCGCAAAAAAAUAGUCGCAAACGACGAAAACUACGCUUUAGCAGCU
UAAUAACCUGCUAAGAGCCCUCUCUCCCUAGCCUCCGCUCUUAGGACGGGGAUCAAGAGA
GGUCAAACCCAAAAGAGAUCGCGUGGAUGCCCUGCCUGGGGUUGAAGGGCUAAAUCUAAU
CAGGCUAGUUUGUUAGUGGCGUGUCUGUCCGCAGCUGGCAAGCGAAUGUAAAGACUGACU
AAGCAUGUAGUACCGACGGUAGAGUAGUUCCGGACGGGGGUUCAAAUCCCCCCAGCUCCA
CCA
>5s3_293
GCCUACGGCCAUACUAGUCUGAAAACGCCCGAUCUCGUCUGAUCUCGGAAGCUAAGCAGA
UUCAGGCCUGGUUAGUACUUGGAUGGGAGACCGCCUGGGAAUACCAGGUGCAGUAGGCUU
U
>5s3_197
AUCCACGGCCAUAGGACACUGAAAACAUCGCAUCCCGUCCGAUCUGCGCAAUUAAGCAGU
GUGCCGCUUAGUUAGUACCAUGGUGGGGGACCACAUGGGAAUCCUAGGUGCUGUGGUU
>5s3_59
GCUGACGGCCAUACCGUGUCGAAUGCACCGGAUCUCUUCUGACCUCCGAAGUUAAGCGGC
ACAGGGCCCGGAUAGUACUGGGGUGGGGGACCGCCCGGGAAGUCCUUAGGGUGCUGUCAG
CU
>bac.M.xanthus
GAGGAAAGUCCGGGCUCCAGAGGGCAGGGUGCUGGCUAACGGCCAGUCGAGGCGACUCGC
AGGAAAGUGCCACAGAAAACAGACCGCCCGUUCCGAAAGGGGCGGGUAAGGGUGAAACGG
UGCGGUAAGAGCGCACCGCGUCCGGGGUGACUCGGACGGCUCGGUAAACCCCGCCUGGAG
CAAGAGCCAAUAGGAGCGCGUCCUCGCCGUACGGAGGACAGGGAUGGCCCGUCCCAUGCG
UUCGGGUUGCUCGCUGAUGAGGCCCCUGGGCAACCAGGGCCCUUAGAUGAAUGUUCACCG
CCCAUCCCGAAAGGGGUGGGAACAGAAUCCGGCUUA
