# Supplementary material for: What does it take to learn the rules of RNA base pairing? A lot less than you may think
Source: bioRxiv. 2025 Aug 2:2025.07.31.668042. Preprint. [Version 1] doi: 10.1101/2025.07.31.668042 (PMC12324431; doi:10.1101/2025.07.31.668042)
Supplement: Supplement 1 [file media-1.gz › supplemental_material/data/conus_rnabench_RNaseP.25.A.noss.sto]

# STOCKHOLM 1.0

S.acidocaldarius         UAGGGGAGCCUAACAGGGGGUUACGGGAAUAUCCUGAGGAAACUCCAGCCUCCAAGCCUCAUGGGAGCAGUUAGAUCUGCAGGGUUAGUGCUCUGGCUACUGCACAGAAACGUAACCGGUAUAAUAGGAUAUGAAAAUGAGUUUAUAUGUAGUCUAGGUAACUAGGCUACAUAAAUGAGACCUAUUAUACCGGCUGAAACGGCAGUCCUCCCAGGAGCAAGUAAGGAGGGGAUGAGUUGAGGUUCAACCCUCCUAAGGACGCUUAGUAGAAUCCCCCUAAAUACAAAAGCUGGGUUAUUGUUAGGCUCCCCUUAU
//
# STOCKHOLM 1.0

bac.G.sulfurreducens         GAAGCAGAACAGAUGGCCGCCCUUCGCGUGCGGGGGGAGGAAAGUCCGGGCUCCACAGGGCAUGGUGCUGGAUAACGUCCAGCGGGGGCGACCCCAGGGAUAGUGCCACAGAGAGAAGUCCGCCCGCUCAGGCGGGUAAGGGUGAAAGGGUGAGGUAAGAGCUCACCGGGUUCGGCGGUGACGUCGGAUGCCAGGUAAACCCCACCAGGAGCAAGGCCGAAUAGGGAAGCGUCAAGGAUGGCCCGUCCGUGCUUCCGGGUUGGCUGCUUGAGGCCGUCGGUAACGGCGGUCCCAGAGGAAUGGUCAUCGCCCGCCAAGGGGUAACCCGCGGCGGGAACAGAACCCGGCUUAUGGGCUGCUUCGACCA
//
# STOCKHOLM 1.0

bac.PS6         GAGGAAAGUCCGGGCUCCACGGAACGCGGUGCCGGGUAACGCCCGGCGGGGGCGACCCCAGGGAAAGUGCCACAGAGAGCAGACCGCCGAUGGCUCCGAAAGGACCACAGGCAAGGGUGAAAGGGUGCGGCAAGAGCGCACCGCGCAGCGGGCAACCGAAGCGGCACGGCAAACCCCACCGGGAGCAAGACCGAAUAGGCACGCGAUGGGCUUAGGCCCGGGGCAGGAACCGGCCCUUUUCGCGUGCGGGUUGGUUGGUUGAGGCCGUCGGCAACGCCGGUGGUAGAGGAAUGAUCGUCACUGUCCUUCGGGGCAGAACAGAACCCGGCUUA
//
# STOCKHOLM 1.0

bac.L.japonicus-IFO12422         CGCAGAGCAAGGUGGUGGGCAACACCCACCCGGGGCAACCCGCGGGAAAGUGCCACAGAGAACAGACCGCCGCUCUCUCCGUUCAUUCGGGAAGAGGGGUAAGGGUGAAACGGUGGUGUAAGAGACCACCAGCGUGCCGGGUGACCGGGGCGGCUAGGUAAACCCCACCUGGAGCAAGAUCAAGAAGCCGUUCCUCUUCGGAGGAACGGUGCGCACACGUUCGAGGGCUGCUCGCCCGAGUGUGCGGGUAGAUCGCCCGAGGCUGUCGGCAACGGCAGCCCUAGAUGGAUGGUCGCCAACCGGGGCCACGCAAGAAACCCCGGCGA
//
# STOCKHOLM 1.0

bac.CPB70         GAGGAAAGUCCGGGCUCCACAGGGCAGGGUGGUUGCUAACGGCAACCCGAGGCGACUCGCGGGAAAGUGCCACAGAGAACAGACCGCCGCGGCGACUUCGUCGCUGCGGUAAGGGUGAAACGGUGGUGUAAGAGACCACCAGCGGGCUGGGCGACCAGCUCGGCUUGGUAAACCCCACCCGGAGCAAGGUCAAAAGGGCAGGUUCGCCUGUCUGCGCAAGCGUUCGAGGGCGGCCCGCCCGAGCUUGCGGGUAGACCGCUAGAACCGGUCGGCAACGGCCGGUCCAGAUGGAUGGUCGCCACUGCGCGAGAGCGCGGUACAGAAUCCGGCUUAC
//
# STOCKHOLM 1.0

eukarya.L.muta-1         GCGGAAGGAAGCUCACUGUAGAGGCCACUAGCUUGGGUGUCUAUCACCCUACUUCCGCCUCUGGGAAGGUCUGAGGGAAGGGCCAAAUUGCCGCCCUAGCAGGGUGCCACCUUCUGAAGGUGGGGUGAGUUCCCACCAAUGUGGGUCUCCGAUGAAGCCCUAGAAUUGAGGCAGGAGAAGUGGAGAGGGGUCGUAGGCUCCUCCCCGCGGAUGCCUCUGUGGCUCCGUUCGGGAUUUGGGAAUGACUCACGGCUGGCAGCUUUGAGUACAAUGGGAAGAGGUGAAGCCCGCCAGCUUCAUAACCCAAUUCAGACCACUCUCCGGAAUUCCG
//
# STOCKHOLM 1.0

bac.N.pyridinolyticus         CACAGGGCAAGGUGGUGGGUAACACCCACCCGGGGCAACCCGCGGGACAGUGCCACAGAGAACAGACCGCCCCUGCGUGCAGGGGUAAGGGUGAAACGGCGGUGUAAGAGACCACCAGCGACCGGGGCGACCCGGCCGGCUCGGCAAACCCCACCUGGAGCAAGGUCAAGAAGUCCGGUGCUCUCACCGGACGCGCGCACGACUGAGGGCGGCCCGCCCGAGUGCGCGGGUAGACCGCUGGAGGGCGUCGGCAACGGCGCUCGUAGAUGGAUGGUCGCCACGCUUCGGCGUU
//
# STOCKHOLM 1.0

bac.SM-A01         GAGGAAAGUCCGGGCUCCGCAGGGCAGGGUGCCGGAUAACGUCCGGCGGGAGCAAUCCUAGGGACAGUGCCACAGAAAUGAGGACCGCCGAUGGUGUCGGCAAUGCCGGCACACAGGCAAGGAUGCAACGGUGCGGUAAGAGCGCACCAGCAACCCGGGAACGGGUUGGCUAGGUAAACCCCACCUGGAGCAAGACCGGAUAGGAGUGCGCACGUGGUGGCCCGCCACGCACUCGGGUAGGUUGCUUGAGCCAAUUGGCAACAGUUGGCCUAGAUAGAUGAUUGCCACUCCAUUCGUGCGAGGCAGACGGGUGAAAUGACCGAGAGCGAGUUGCUUAUCGGAUUUUGCGGACCUGCCGCUUGGAGCACAGGAGCACAGAAUCCGGCUUA
//
# STOCKHOLM 1.0

bac.ESH7-4         GAGGAAAGUCCGGGCUCCACAGGGCAGGAUGCUGGCUAACGGCCAGGCGUCGCGAGGCGACGGAAAGUGGAACAGAGAGCAGAACCGCCGAUGGCCGGCCGGUGCACCCGCAAGGGUAGCCGGUGGCACAGGCAAGGGUGAAAAGGUGGACUCCUUCGGGAGCCGCCGGGGGGAACCCCGGCGCGGUAAGAGCGCACCGCGGACGCAGUGAUGUGGACGGCAGGCUAAACCCCAUCCGGAGCAAGACCAAAUAGGGGUACAUUGGCGUGGCCCGCGCUGUACCCGGGUAGGUUGCUUGAGCUUGUCGGUAACGGCAAGACUAGAGGAAUGGCUGUCCAACGACAGAAUCCGGCUUA
//
# STOCKHOLM 1.0

eukarya.Z.bailii         GAACACUGUGGGACACUAUGCCGACCCGCUGACUUUCUCGGUCAACGGGCCGUUUCCGUGAGGAAAGUCUGGGGAACUAGGCUUGCAGCUGCUGUCACAAGAAAUCAACGCUCACAGUAGCGGAUGGGAAGACAGCAGAGUUCCAUUUAGCUUGAACACAACGUUGAUUGUUUAAGGCUUGUUGAGUGCAAUCGUAGGACAAGAA
//
# STOCKHOLM 1.0

bac.SM-A04         GAGGAAAGUCCGGGCUCCACAGGGCAGGAUGGUCCUUAACGGGGACCGGGGGCGACCCCAGGGAAAGUGCCACAGAGAGUAGACCGCCCGCCAAGGCCUGGCCGUGGCGUGGUAAGGGUGAAAGGGUGAGGCAAGAGCUCACCAGUGCCGGCGGUGACGUCGGCAGCUCGGUAAACCCCAUCCGGAGCAAGGCCAAAUAGGGGAGUGAUUGAGGACGGCCCGUUCGAGACUCCCGGGUCAGGCUGCUUGAGGCCAUCGGCAACGGUGGUCCUAGAGGAAUGAUCGUCGCUUCGCAGCGGGCAACUGCUGCGGGGUACAGAACCCGGCUUA
//
# STOCKHOLM 1.0

bac.CPA49         GAGGAAAGUCCGGGCAACACAGAGCACCAUACUUCCUAACGGGAAGGCUUUCUGCUGGUGACGGCAGAAAGACAGACAGGGCCACAGAAACAAACCGCCCUUUGACUUCAAGGCUUGCCAAGAACGUCGAAAGGUAAGGGUGAAAAGGUGGGGUAAGAGCCCACCGUUCCGAUGGUGACAUCGGAAGCUAGGCAAACCUUAUGGGUUGAAAGGUCAAAUAGGCCCCGGGCAAAGAGCUGCUCGUUCGAUUUCUCCUUCGGGAGGAUUCCGGGGUGGGUAGAUCGAUGGAUCCCGAUUGCAAAGUCGGGACUAGAUAAAUGGCAAGAGCCCAUUUUCCCUCGUGGAAAAUGGGAUACAGAACCCGGCUUAU
//
# STOCKHOLM 1.0

bac.M.luteus         GAGGAAAGUCCGGGCACCGCAGAGCAGGAUGGUGGACAACAUCCACCCGGGGCGACCCGCGGGCCAGUGCCACAGAGAGAAGACCGCCUCCGCGCCGCUGCGCGGCGGUAAGGGUGAAAGGGUGGUGUAAGAGACCACCAGCGGCCCCGGUGACGGGGCCGGCUCGGUAAACCCCAUCCGGUGCAAGGCCGAACAGGACGCGUCACGAGGGCGGCUCGCCCCAGCGUCCGGGUUGGCCGCUCGAGCCCGCCAGCGAUGGCGGGCCCAGAUGGAUGGCCGUCACCUCGCGCGGGGCAACGCGCGCGAGGCACAGAAUCCGGCUUAC
//
# STOCKHOLM 1.0

eukarya.S.dairensis         ACUAAACAGUGAUGAUUCCUACGUUUUAAGAACCUGUUUACAGAAGGAGGAUAACACUUUAGUGCUUUUCUCAUAUAAGUUCAGGUGGGAAAUUCGGUGAAACACAGCGGAACCAACAACAUCUACCAAGGUGUCGUUGCCCUCCCCAAGCCUAGACGGUGUCUUCUUCUAGGAGGAGCUUAAGUCCAGGUCCUUCCCGUGAGGGCAGUUUUCUUUGCAAUUUUAAAUUUUACUGGGGAACCGGUCUGCCUAAAAAUUGCCAUUGAAGAAUUUAUUGGGACGUCGUUAGCAGAAAUUCACAGAGACCUCUUUCAAAGAAAUUGGUCCCUGAUGGGAACAGCGACGGUAGUUCCAUUUGACUUGUGGUGUGAAAUAAUAUCGACCAUAAGGUCUGUUGAGUGCAAUCGUAGGACAGAUUUGAUUUGAAAAUCUGAACCCGAUACCGAUUACCAUUGUUGUUUAGUC
//
# STOCKHOLM 1.0

eukarya.S.carlsbergensis         GUGGAACAGUGGUGAUUCCUACGAUUAAGAAACCUGUUUGCAAAAGGGCCUGCCCACGCGGGUCAUCUUAUUUAUCAGGUGGGAAAUUCGGUGGAACACAGUGGAGCCUUGCCUUCCGGGCCAUUGUCUCUGGCAGUGGCCCCUGCUCGUGAGAGAAGAAACUUGCUGGGGAACCAGUCUUUACCGACCGUUGCUAUCAGAAAUUGAACGGGGCCCGGUCCCGCCGGGCCUCGAUGGGAACGGCAACGGUUGUUCCGUUUGACUUGUCGCCCGCCACGGCGCGCUGCAAGGUCUGUUGAGUGCAAUCGUAGGACGCCAUUCGUGGCGAACCCGAUACCGAUUACUGCUGCUGCUCCAUC
//
# STOCKHOLM 1.0

bac.M.xanthus         GAGGAAAGUCCGGGCUCCAGAGGGCAGGGUGCUGGCUAACGGCCAGUCGAGGCGACUCGCAGGAAAGUGCCACAGAAAACAGACCGCCCGUUCCGAAAGGGGCGGGUAAGGGUGAAACGGUGCGGUAAGAGCGCACCGCGUCCGGGGUGACUCGGACGGCUCGGUAAACCCCGCCUGGAGCAAGAGCCAAUAGGAGCGCGUCCUCGCCGUACGGAGGACAGGGAUGGCCCGUCCCAUGCGUUCGGGUUGCUCGCUGAUGAGGCCCCUGGGCAACCAGGGCCCUUAGAUGAAUGUUCACCGCCCAUCCCGAAAGGGGUGGGAACAGAAUCCGGCUUA
//
# STOCKHOLM 1.0

M.fervidus         GAGGAAAGUCCAGCCAUCACCCUAAACCCCGGUGCCGCAAGGCAUCGGCCGAGAGGCCGGACCCUGGCGCAGAAACGACACGUCUCCCGAUGGAUGAUAAUGAGGCCCCAAUUAAAGGGGUUGAUUGACAUCGGGAGGAUCGGUGAAACGGCCAAUCCGGGGGAUGCAAGGGUGAAAAUCUGCCAAUGAUAUGAGGCAGAGAUUGCCCGCUUAGAUGAAUGCUGCCUAAACAGAAGGUGGCUUA
//
# STOCKHOLM 1.0

bac.CPA61         GAGGAAAGUCCGGGCACCACAGGGCAGGAUGCCGCACGAGCUUCACCGCAAGUGCGGGCGUCGCGUUUCAAGGCGCGGCGACGGACAGUGUCACAGAGAAUAUACCGCCCUCCGUGGUUCGGCGAAAGCCGGGCUUCGAAGGGUAAGGGUGAAAAGGUGGGGUAAGAGCCCACCGCGCCGCCAGCAAUGGCGGCGGCACGAAAAACCCCUUCCGGUGCAAGGCAAAAUAGGUGACUGGGCGGCCCGUCCGAUAGUCACGGGUAUGCCGCAUCCGGCGCCGCUCGCGCAAGUGAGCGGCGCGGGACGAGGCCGCCGCGAGGCGGCCCGAGAGAAAUGACGACUGAAGCGCCGCAAGGCGUGGAACAGAACCCGGCUU
//
# STOCKHOLM 1.0

bac.SM-A55_84         GAGGAAAGUCCGGGCUCUAGAGGGCGCGGCGGUCGUUAACAACGACUGUCCUGACAUGUACAGGAUAAGGAAAGUGCCACAGAAAAUAUACCGCCCUGAGCUUGUCGAAGGGUAAGGGUGAAAUGGUGAGGUAAGAGCUCACCAGUAUCCCAAGUGAUUGGGAUAGCUUGGCAAACCCCGCUGAGAGCAAAACCAAAUAGGGGAGCACUGAAAUGUACAUCAUUUCAUCAAGUGGCCCGCUUGAAGCUCCCGGGUAGGUUGCUAGAGGUACCUGGCAACAGGUAUCCCAGAUGAAUGACCAUUACCCCAACCAUCUGAUUGGGGGACAGAAUCCGGCUUAU
//
# STOCKHOLM 1.0

bac.C.diphtheriae         UGAGCCGGCUGGGCGAUCGCGACUUUGCGUACCACAUGCGAUGAACAUGGUGGCGCAAGGACGAGGAAAGUCCGGACUCCACAGAGCACGGUGAUUGUUAACAACAACCCGGGGUGACCCGCGGGCAAGUGCAACAGAAAGUAAACCGCCUAGAAUUUUUCUAGGUAAGGGUGAAACGGUGCGGUAAGAGCGCACCAGCGAGGUAGGUGACUACCUCGGCUAGGUAAACCCCACUGGGAGCAAGGCAUUAGGGCGUACCGUCGUUUCAGACGGUAUGUCUGCACGAACGCUUGAAGGCUGCUCGCCUGAGUUCGUGGGUAGCUGCUUGAGGCGGCCAGUGAUGGUUUCGUCCAGAUGGAUGAUCGCCGCUGAUCUCCGCUUGUCGGGGGUGAGUACAGAAUCCGGCUUAUAUGCUGGCUCAUUCG
//
# STOCKHOLM 1.0

bac.N.albus         CACAGGACAGGGUGGUGGCUAACGGCCACCCGGGGUGACCCGCGGGACAGUGCCACAGAGAACAGACCGCCGCUACCCUCCAGGUAGCGGUAAGGGUGAAACGGUGGGGUAAGAGCCCACCAGUCCUCGUGGUGACACGAGGAGCUAGGUAAACCCCACCCGGAGCAAGACCAGACAGCGUACGACGGUGUUAGUUCACUGGGAGGGCGGUCCGCCCGAGUGCGCGGGUAGGUUGCUAGAGGCCAUCGGCAACGAUGGUCCGAGAUGGAUGGUCGCCGACU
//
# STOCKHOLM 1.0

bac.Fischerella-UTEX1829         GGGGAGGAAAGUCCGGGCUUCCGAAAGACCAAACUUGCUGGGUAACGCCCAGUGCGAGCGAUCGCGAGGAUAGUGCCACAGAAAAAUACCGCCUUCUUUCAGUGAACAGUGAACAGUUAUCAGUGAACAGUAAAUAACUGAUAACUGAUAACUGAUAACUGAUAACUGAAAAAGGGUAAGGGUGCAAAGGUGCGGUAAGGGCGCACCAGCAACACCGAGAGGUGUUGGCUCGGUAAACCCCGGUUGGAAGCAAGGCGAAUGGAACUAUGGUUGGUCUUUUACCAGUUCCACAUAUAAGAGCCGCUAGAGGCGUCUGGUAACAGCCGUCCCAGAUAGAUAACCGCCCUCUUAAUUUAAGAGAACAGAACCCGGCUUAC
//
# STOCKHOLM 1.0

eukarya.S.castellii         AGUUGGAACAGCGACGACUCCUACGACUUAGAGACCUGUUUACACAAGGAGGGUACCCUCCCUCAACCAACAGGUGGGAAAUUCGGUGAAACACAGUGGAAUCAUUCCUUCCAGCCUGGGCUCGCUUCCUUCGGGAAGCUAGGCUCAGGUCUUUCCGUGAGGACAGCCUAGCCGGGGACCGGUCUGCCUGGACGUUGUUAUCAGAAAUUCACACGGGUAACCGUGAUGGGAAAGCAACGAGUGUUUUAUUUGACGGGCUUCUGUUUACACAGUGGUCCAGUCUGUUGAGUGCAAUCGUAGGACAUGCCCUAGGGCUUGAACCCGAUACCGAUUACCGUCCUUGUCCCAACCCUC
//
# STOCKHOLM 1.0

bac.A.laidlawii         GAGGAAAGUCCGGGCUAGCACACACCUUAUGGGUGUGUAGUGUUUGUGCUAAGGGAAAUCAUAACCUUAGGUAUGUUGUAUAAACAUAACGGCAAACUAGUUAUAGCUAAGGUGUUUCACUACGUUAUAACUUAAAUUAAAGUGCCACAGAGACGAAUCUAUUUAGAAAUAAAUAGAGUGAAACGCGGUAAACCCCUCAAGCUAGCAACCCAAAUUAGGUAGGGGCACAUGAUGUGUAGCAAUACAACAUCAUGCAAGAUUUGAAUCUUGAGAUUAAUAGUCACAAAAGAAGAAAUUCUUUACAGAACGCGGCUUA
//
# STOCKHOLM 1.0

bac.F.mortiferum         GAGGAAAGUCCGGGCUUCCAAGAGCAAGAGGGCAGCUAACGGCUGCUAAAGGAAACUUUAAGGAAAGCGCCACAGAAAAUAGACCGCCAUUUUGGUAAGGGUGAAAAGGUGGUGUAAGAGACCACCAGUUCUUUAGGAAACUAAAGAAGCUAGGUAAACCCCCUCUGGAGCAAGACUAAAUAGGAAAGGUUAAGGGUUGCUCGUCCAGCUUUCAGGGUAAGUUGCUUGAAAUUAUAAGAGAUUAUAAUUCUAGAUAAAUAAUUAACAUAUACAGAACCCGGCUUA
//
