# Supplementary material for: What does it take to learn the rules of RNA base pairing? A lot less than you may think
Source: bioRxiv. 2025 Aug 2:2025.07.31.668042. Preprint. [Version 1] doi: 10.1101/2025.07.31.668042 (PMC12324431; doi:10.1101/2025.07.31.668042)
Supplement: Supplement 1 [file media-1.gz › supplemental_material/data/trna1415_annote_2of2.sto]

# STOCKHOLM 1.0
#=GF AU Koala

DE9990         UCCCUGGUGGUCUAGUGGCUAGGAUUCGGCGCUUUCACCGCCGCGCCCCG
#=GR DE9990 SS (-(((((,,<<<<________>>>>,<<<<<_______>>>>>,,,,<<<

DE9990         GGUUCGAUUCCCGGCCAGGAAU
#=GR DE9990 SS <<_______>>>>>)))))-):
//
# STOCKHOLM 1.0
#=GF AU Koala

DV5960         CAAGAUAUAGCUUAAACAAAGCACCUAGUUUACACCUAGAAGAUUUCACA
#=GR DV5960 SS (((((((,,<<<<_____>>>>,,<<<<_______>>>>,,,,,<<<<__

DV5960         CACUAUGAAUAUCUUGA
#=GR DV5960 SS _____>>>>))))))):
//
# STOCKHOLM 1.0
#=GF AU Koala

DS4030         GGAAAAUUGAUCAUCGGCAAGAUAAGUUAUUUACUUAAUAAUAGAAUAUU
#=GR DS4030 SS (((((((,,<<<________>>>,,,<<<<_______>>>>,,<<<____

DS4030         AUUUCUGAGGAGUUGAAAUCUCCUAUUUUCCG
#=GR DS4030 SS __>>>,,<<<<<_______>>>>>))))))):
//
# STOCKHOLM 1.0
#=GF AU Koala

DP7560         GGCCGAAUGGUCUAGUGGUAUGAUUCUCGCUUUGGGUGCGAGAGGUCCCG
#=GR DP7560 SS (((((((,,<<<_________>>>,<<<<<_______>>>>>,,,,,<<<

DP7560         GGUUCAAUCCCCGGUUCGGCCC
#=GR DP7560 SS <<_______>>>>>))))))):
//
# STOCKHOLM 1.0
#=GF AU Koala

DC3880         AGGAGCUUGAGCAGAUGGUUUUGCGUUUUGAUUGCAAAUUGAAAUAUAGG
#=GR DC3880 SS (((((((,,,<<<________>>>,,<<<<<_______>>>>>,,,,,<<

DC3880         GAUUCGAUUUCCCCGAGCUCCUC
#=GR DC3880 SS <__________>>>,))))))):
//
# STOCKHOLM 1.0
#=GF AU Koala

DF2700         GUCAGGAUAGCUCAGUUGGUAGAGCAGAGGACUGAAAAUCCUCGUGUCAC
#=GR DF2700 SS (((((((,,<<<<________>>>>,<<<<<_______>>>>>,,,,,<<

DF2700         CAGUUCAAAUCUGGUUCCUGGCA
#=GR DF2700 SS <<<_______>>>>>))))))):
//
# STOCKHOLM 1.0
#=GF AU Koala

DK2520         GAGUUGGUAGCUCAGUUGGUAGAGCACUCGGCUUUUAACCGAUCGGUCCU
#=GR DK2520 SS (((((((,,<<<<________>>>>,,<<<<_______>>>>,,,,,,<<

DK2520         GGGUUCGAAUCCCAGCCAACUCA
#=GR DK2520 SS <<<_______>>>>>))))))):
//
# STOCKHOLM 1.0
#=GF AU Koala

DG3881         AUGACUAUAAGUUAAUAGGUAGACUGUUCGUCUUCCAAACGAAGUGUGUC
#=GR DG3881 SS (((((((,,<<<<________>>>>,<<<<<_______>>>>>,,,,<<<

DG3881         GAUUCGAAUUCGACUAGUCAUA
#=GR DG3881 SS <<_______>>>>>))))))):
//
# STOCKHOLM 1.0
#=GF AU Koala

DT5060         GCCCUAGUAGCUCAGCGCCAGAGCGCCGGUCUUGUAAUCCGGAAGUCGGA
#=GR DT5060 SS ((-((((,,<<<<_______>>>>,<<<<_________>>>>,,,,,<<<

DT5060         GGUUAAAACCCUCCCUAGUGCU
#=GR DT5060 SS <<_______>>>>>))))-)):
//
# STOCKHOLM 1.0
#=GF AU Koala

DI2620         GGGCUAUUAGCUCAGCGGUAGAGCGCGCGCCCCUGAUAAGGGCGAGGUCU
#=GR DI2620 SS (((((((,,<<-<_________>->>,<<<<<_______>>>>>,,,,,<

DI2620         CUGGUUCAAAUCCAGGAUAGCCCA
#=GR DI2620 SS <<<<_______>>>>>))))))):
//
# STOCKHOLM 1.0
#=GF AU Koala

DG2700         GCGGGUAUAGUUUAGUGGUAAAAGCCCUAGCCUUCCAAGCUAACGAUGCG
#=GR DG2700 SS (((((((,,<<<<________>>>>,,<<<<_______>>>>,,,,,<<<

DG2700         GGUUCGAUUCCCGCUACCCGCU
#=GR DG2700 SS <<_______>>>>>))))))):
//
# STOCKHOLM 1.0
#=GF AU Koala

DH3120         GGCGGAUGUAGCCAAGUGGAUCAAGGCAGUGGAUUGUGAAUCCACCAUGC
#=GR DH3120 SS :(((((((,,<<<___________>>>,<<<<<_______>>>>>,,,,,

DH3120         GCGGGUUCAAUUCCCGUCGUUCGCCC
#=GR DH3120 SS <<<<<_______>>>>>)))))))::
//
# STOCKHOLM 1.0
#=GF AU Koala

DQ5360         UAGAAUUUGGUGUAAUUGGGAGCACGAAGAGUUUUGGAUUCUUAGGAGUA
#=GR DQ5360 SS (((((((,,<<<<________>>>>,<<<<<_______>>>>>,,,,<<<

DQ5360         GGUUCGAUUCCUAUAGUUCUAG
#=GR DQ5360 SS <<_______>>>>>))))))):
//
# STOCKHOLM 1.0
#=GF AU Koala

DG2000         GCGGGAAUAGCUCAGUUGGUAGAGCACGACCUUGCCAAGGUCGGGGUCGC
#=GR DG2000 SS (((((((,,<<<<________>>>>,<<<<<_______>>>>>,,,,,<<

DG2000         GAGUUCGAGCCUCGUUUCCCGCUCCA
#=GR DG2000 SS <<<_______>>>>>)))))))::::
//
# STOCKHOLM 1.0
#=GF AU Koala

DX5120         AGUAAAGUCAGCUAAAAAAGCUUUUGGGCCCAUACCCCAAACAUGUUGGU
#=GR DX5120 SS (((((((,,<<<<_____>>>>,<<<<<_______>>>>>,,,,<--<<_

DX5120         UAAACCCCUUCCUUUACUA
#=GR DX5120 SS ______>>-->))))))):
//
# STOCKHOLM 1.0
#=GF AU Koala

DS1230         GGAGCGAUACUCAAGAGGCCGAAGAGGGCGCACUGCUAACGCGUUAGACG
#=GR DS1230 SS (((((((,,<<<___________>>>,<<<<_________>>>>,,,<<<

DS1230         GUUAACCCCGUGCGAGGGUUCAAAUCCCUCUCGCUCCGCCA
#=GR DS1230 SS <______>>>>,,<<<<<_______>>>>>)))))))::::
//
# STOCKHOLM 1.0
#=GF AU Koala

DS4480         GGAGGUAUGGCUGAGUGGCUUAAGGCAUUGGUUUGCUAAAUCGACAUACA
#=GR DS4480 SS (((((-(,,<<<___________>>>,<<<<<_______>>>>>,<<<<<

DS4480         AGAAGAUUGUAUCAUGGGUUCGAAUCCCAUUUCCUCCG
#=GR DS4480 SS <_____>>>>>>,<<<<<_______>>>>>)-))))):
//
# STOCKHOLM 1.0
#=GF AU Koala

DP4980         CAGGAGAUAGUUUAUUAAAAAUAGUAGCUUUGGGAGUUGUAGAUGCAAGU
#=GR DP4980 SS (((((((,,<<<<_____>>>>,<<<<<_______>>>>>,,,,<<<<<_

DP4980         UUAAUUCUUGUUUUCCUGA
#=GR DP4980 SS ______>>>>>))))))):
//
# STOCKHOLM 1.0
#=GF AU Koala

DL1140         CCCCAAGUGGCGGAAUAGGUAGACGCAUUGGACUUAAAAUCCAACGGGCU
#=GR DL1140 SS (((((((,,<<<___________>>>,<<<<<_______>>>>>,<<<__

DL1140         UAAUAUCCUGUGCCGGUUCAAGUCCGGCCUUGGGGACCA
#=GR DL1140 SS _____>>>,,,<<<<<_______>>>>>)))))))::::
//
# STOCKHOLM 1.0
#=GF AU Koala

DI4000         GAAACUAUAAUUCAAUUGGUUAGAAUAGUAUUUUGAUAAGGUACAAAUAU
#=GR DI4000 SS (((((((,,<<<<_________>>>>,<<<<<_______>>>>>,,,,<<

DI4000         AGGUUCAAUCCCUGUUAGUUUCA
#=GR DI4000 SS <<<_______>>>>>))))))):
//
# STOCKHOLM 1.0
#=GF AU Koala

DF5200         GUUAAUGUAGCUUAAAAUUUUAUAAAGCAAGACACUGAAAAUGUCUAGAU
#=GR DF5200 SS (((-(((,,<<<<___________>>>>,<<<<<_______>>>>>,,,,

DF5200         GGGCAUUACCGCCCCAUCAACA
#=GR DF5200 SS <<<<______>>>>)))-))):
//
# STOCKHOLM 1.0
#=GF AU Koala

DL4800         ACUAUUUUGGCAGAUUAGUGCAGUAAAUUUAGAAUUUAUUUAUAUAAUUU
#=GR DL4800 SS (((((((,,<<<______>>>,<<<<<_______>>>>>,,,,<<<<<__

DL4800         AAUUAAUUAUAAAUAGUA
#=GR DL4800 SS _____>>>>>))))))):
//
# STOCKHOLM 1.0
#=GF AU Koala

DW3800         GGGGGAAUAGUUUAACGGUAGAACAACGGUCUUCAAAAUCGUUAGCGUGG
#=GR DW3800 SS (((((((,,<<<<_______>>>>,<<<<<_______>>>>>,,,,<<<<

DW3800         GUUCGAAUCCUGCUUCCCUCG
#=GR DW3800 SS <_______>>>>>))))))):
//
# STOCKHOLM 1.0
#=GF AU Koala

DM1660         GGCUACGUAGCUCAGUUGGUUAGAGCACAUCACUCAUAAUGAUGGGGUCA
#=GR DM1660 SS (((((((,,<<<<_________>>>>,<<<<<_______>>>>>,,,,,<

DM1660         CAGGUUCGAAUCCCGUCGUAGCCACCA
#=GR DM1660 SS <-<<_______>>->>)))))))::::
//
# STOCKHOLM 1.0
#=GF AU Koala

DT4080         GUUAUAUUAGCUCAAUUGGUAGAGCAUUCGUUUUGUAAUCGAAAGGUUUG
#=GR DT4080 SS (((((((,,<<<<________>>>>,<<<<_________>>>>,,,,,<<

DT4080         GGGUUCAAAUCCCUAAUAUAACA
#=GR DT4080 SS <<<_______>>>>>))))))):
//
# STOCKHOLM 1.0
#=GF AU Koala

DW2680         GCGCUCUUAGUUCAGUUCGGUAGAACGCGGGUCUCCAAAACCCGAUGUCG
#=GR DW2680 SS (((((((,,<<<<_________>>>>,<<<<<_______>>>>>,,,,,<

DW2680         UAGGUUCAAAUCCUACAGAGCGUG
#=GR DW2680 SS <<<<_______>>>>>))))))):
//
# STOCKHOLM 1.0
#=GF AU Koala

DI0220         GGCCCUGUAGCUCAAUGGUUAGCAGCAGUCCCCUCAUAAGGGAAAGGUUA
#=GR DI0220 SS (((((-(,,<<<___________>>>,,<<<<_______>>>>,,,,,,<

DI0220         CCAGUUCAAAUCUGGUCUGGGUCA
#=GR DI0220 SS <<<<_______>>>>>)-))))):
//
# STOCKHOLM 1.0
#=GF AU Koala

DH5220         GCAAACAUAGUUUAACCCAAACAUUAGAUUGUGAUUCUAAAAAUAGGAGU
#=GR DH5220 SS ((-((((,,<<<<_____>>>>,<<<<<_______>>>>>,,,,<<<<<_

DH5220         UUAACCCUCCUUGUUCGCC
#=GR DH5220 SS ______>>>>>))))-)):
//
# STOCKHOLM 1.0
#=GF AU Koala

DC5160         GGCCUUGGGGUGUCAACACGUGGGGUUGCAAACCCCAAGAUGCAGUAUAA
#=GR DC5160 SS (((((((,,<<<<__>>>>,<<<<<_______>>>>>,,,,<<<<_____

DC5160         UACCUGCCGGGGCUU
#=GR DC5160 SS ___>>>>))))))):
//
# STOCKHOLM 1.0
#=GF AU Koala

DI2600         GCAUCCAUGGCUGAAUGGUUAAAGCACCCAACUCAUAAUUGGCGAAUUCA
#=GR DI2600 SS (((((((,,<<<__________>>>,,<<<<_______>>>>,,,,,,,<

DI2600         CAGGUUCAAUUCCUGUUGGAUGCA
#=GR DI2600 SS <<<<_______>>>>>))))))):
//
# STOCKHOLM 1.0
#=GF AU Koala

DH5320         GUGAAUAUAGUUUACAAAAAACAUUAGACUGUGAAUCUGACAACAGGAAA
#=GR DH5320 SS (((((((,,<<<<_____>>>>,<<<<<_______>>>>>,,,,<<<<__

DH5320         UAAACCUCCUUAUUCACC
#=GR DH5320 SS ______>>>>))))))):
//
# STOCKHOLM 1.0
#=GF AU Koala

DP4040         ACGAUAGAAACAUGUAUUGGUUCAUGUACUUGCUUUGGGUGUGAGAGUUU
#=GR DP4040 SS ::(((((,,<<<<__________>>>>,<<<<<_______>>>>>,,,,,

DP4040         GUUAGUUCGAAUCUAACCUAUCCGA
#=GR DP4040 SS <<<<<_______>>>>>))))):::
//
# STOCKHOLM 1.0
#=GF AU Koala

DT3200         GCCCUUUUAACUCAGUGGUAGAGUAACGCCAUGGUAAGGCGUAAGUCGUC
#=GR DT3200 SS (((((((,,<<<<_______>>>>,<<<<<_______>>>>>,,,,,<<<

DT3200         GGUUCAAAUCCGAUAAAGGGCU
#=GR DT3200 SS <<_______>>>>>))))))):
//
# STOCKHOLM 1.0
#=GF AU Koala

DK3230         GGGUUGCUAACUCAAUGGUAGAGUACUCGGCUUUUAACCGACGAGCUCCG
#=GR DK3230 SS (((((((,,<<<<_______>>>>,,<<<<_______>>>>,,,,,,<<<

DK3230         GGUUCGAGUCCCGGGCAACCCG
#=GR DK3230 SS <<_______>>>>>))))))):
//
# STOCKHOLM 1.0
#=GF AU Koala

DA2600         GGGGAUAUAGCUCAGUUGGUAGAGCGCCGCCCUUGCAAGGCGGAUGUCAG
#=GR DA2600 SS (((((((,,<<<<________>>>>,<<<<<_______>>>>>,,,,,<<

DA2600         CGGUUCGAGUCCGCUUAUCUCCA
#=GR DA2600 SS <<<_______>>>>>))))))):
//
# STOCKHOLM 1.0
#=GF AU Koala

DT3280         GCCCCUUUAACUCAGUGGUAGAGUAACGCCAUGGUAAGGCGUAAGUCAUC
#=GR DT3280 SS (((((((,,<<<<_______>>>>,<<<<<_______>>>>>,,,,,<<<

DT3280         GGUUCAAAUCCGAUAAGGGGCU
#=GR DT3280 SS <<_______>>>>>))))))):
//
# STOCKHOLM 1.0
#=GF AU Koala

DA4080         GGGGUUAUAGUUAAAUUGGUAGAACAAUUGUGUUGCAUGCAAUAGAUAUG
#=GR DA4080 SS (((((((,,<<<__________>>>,<<<<<_______>>>>>,,,,<<<

DA4080         AGUUCAAUUCUCAUUAACUCCA
#=GR DA4080 SS <<_______>>>>>))))))):
//
# STOCKHOLM 1.0
#=GF AU Koala

DG1660         GCGGGCAUCGUAUAAUGGCUAUUACCUCAGCCUUCCAAGCUGAUGAUGCG
#=GR DG1660 SS (((((((,,<<<__________>>>,<<<<<_______>>>>>,,,,<<<

DG1660         GGUUCGAUUCCCGCUGCCCGCUCCA
#=GR DG1660 SS <<_______>>>>>)))))))::::
//
# STOCKHOLM 1.0
#=GF AU Koala

DS1520         GGAGAGUUGGCAGAGCGGUAAUGCAGCGGACUCGAAAUCCGCCGAGCCAA
#=GR DS1520 SS (((((((,,<<<_________>>>,<<<<<_______>>>>>,,<-<<<<

DS1520         UGUUGAAUUGGGUCGCAGGUUCAAAUCCUGUACUCUCCU
#=GR DS1520 SS <_____>>>>>->,<<<<<_______>>>>>))))))):
//
# STOCKHOLM 1.0
#=GF AU Koala

DY9991         CCUUCGAUAGCUCAGCUGGUAGAGCGGAGGACUGUAGAUCCUUAGGUCGC
#=GR DY9991 SS (((((((,,<<<<________>>>>,<<<<<_______>>>>>,,,,,<<

DY9991         UGGUUCGAUUCCGGCUCGAAGGA
#=GR DY9991 SS <<<_______>>>>>))))))):
//
# STOCKHOLM 1.0
#=GF AU Koala

DL2601         GGGGGUAUGGCGAAAUUGGUAGACGCUGCGGACUUAAAAUCCGUUGGCUU
#=GR DL2601 SS (((((((,,<<<___________>>>,<<<<<_______>>>>>,<<-<<

DL2601         UAAAGACCGUGAGGGUUCAAGUCCCUCUACCCCCA
#=GR DL2601 SS ___>>->>,,<<<<<_______>>>>>))))))):
//
# STOCKHOLM 1.0
#=GF AU Koala

DI2601         GGGCUAUUAGCUCAGUGGUAGAGCGCGCCCCUGAUAAGGGCGAGGUCUCU
#=GR DI2601 SS (((((((,,<<<<_______>>>>,<<<<<_______>>>>>,,,,,<<<

DI2601         GGUUCAAGUCCAGGAUAGCCCA
#=GR DI2601 SS <<_______>>>>>))))))):
//
# STOCKHOLM 1.0
#=GF AU Koala

DS5000         GGAGAAAUGGCAGACAGGGAUGCAUUUAGCUUGAAACUAAAUAGAGGAAG
#=GR DS5000 SS (((((((,,<<<________>>>,<<<<<_______>>>>>,,,,,<<<<

DS5000         GUUCGAAUCCUUUUUUCUCUU
#=GR DS5000 SS <_______>>>>>))))))):
//
# STOCKHOLM 1.0
#=GF AU Koala

DM4020         UGCAUUAUGAUGUAAUUGGUAACAUACAAGGCUCAUGUCCUUUUUAUAUA
#=GR DM4020 SS (((((((,,<<<<________>>>>,,<<<<_______>>>>,,,,,<<<

DM4020         CGUUCAAAUCGUGUUGAUGCAU
#=GR DM4020 SS <<_______>>>>>))))))):
//
# STOCKHOLM 1.0
#=GF AU Koala

DE2600         GCCCCCAUCGUCUAGUGGCCUAGGACACCUCUCUUUCAAGGAGGCGACGG
#=GR DE2600 SS (((((((,,<<<<_________>>>>,<<<<<_______>>>>>,,,,<<

DE2600         GGAUUCGAAUUCCCCUGGGGGUA
#=GR DE2600 SS <<<_______>>>>>))))))):
//
# STOCKHOLM 1.0
#=GF AU Koala

DI1541         GGGCCUGUAGCUCAGCUGGUUAGAGCGCACGCCUGAUAAGCGUGAGGUCG
#=GR DI1541 SS (((((((,,<<<<_________>>>>,<<<<<_______>>>>>,,,,,<

DI1541         AUGGUUCGAGUCCAUUCAGGCCCACCA
#=GR DI1541 SS <<<<_______>>>>>)))))))::::
//
# STOCKHOLM 1.0
#=GF AU Koala

DG1580         GCGGGAGUAGCUCAGUCGGUAGAGCACGACCUUGCCAAGGUCGGGGUCGC
#=GR DG1580 SS (((((((,,<<<<________>>>>,<<<<<_______>>>>>,,,,,<<

DG1580         GGGUUCAAGUCCCGUCUCCCGCUCCA
#=GR DG1580 SS <<<_______>>>>>)))))))::::
//
# STOCKHOLM 1.0
#=GF AU Koala

DG9990         GCAUUGGUGGUUCAGUGGUAGAAUUCUCGCCUGCCACGCGGGAGGCCCGG
#=GR DG9990 SS (((((((,,<<<<_______>>>>,<<<<<_______>>>>>,,,,<<<<

DG9990         GUUCGAUUCCCGGCCAAUGCA
#=GR DG9990 SS <_______>>>>>))))))):
//
# STOCKHOLM 1.0
#=GF AU Koala

DK7740         GCCCGGCUAGCUCAGUCGGUAGAGCAUGAGACUCUUAAUCUCAGGGUCGU
#=GR DK7740 SS (((((((,,<<<<________>>>>,<<<<<_______>>>>>,,,,,<<

DK7740         GGGUUCGAGCCCCACGUUGGGCG
#=GR DK7740 SS <<<_______>>>>>))))))):
//
# STOCKHOLM 1.0
#=GF AU Koala

DL1220         GGGGGAUUGGCGGAAUUGGCAGACGCACUAGACUUAGGAUCUAGCGUCUU
#=GR DL1220 SS (((((((,,<<<___________>>>,<<<<<_______>>>>>,<<<__

DL1220         UGACGUAAGGGUUCAAGUCCCUUAUCCCCCACCA
#=GR DL1220 SS _>>>,,<<<<<_______>>>>>)))))))::::
//
# STOCKHOLM 1.0
#=GF AU Koala

DE1230         GGCCCGUUGGAGAAACGGUUAACUCACAUGCCUUUCACGCAUGCAUUCAC
#=GR DE1230 SS (((((((,,<<<__________>>>,<<<<<_______>>>>>,,,,,<<

DE1230         GGGUUCGAAUCCCGUACGGGUCACCA
#=GR DE1230 SS <<<_______>>>>>)))))))::::
//
# STOCKHOLM 1.0
#=GF AU Koala

DY4500         GGGAGAGUGGCCGAGUGGUUAAAAGCGACAGACUGUAAAUCUGCUGAAGG
#=GR DY4500 SS (((((((,,<<_____________>>,,<<<<_______>>>>,,<<<__

DY4500         UUUUCUACGUAGGUUCGAAUCCUGCCUCUCCCA
#=GR DY4500 SS __>>>,,,<<<<<_______>>>>>))))))):
//
# STOCKHOLM 1.0
#=GF AU Koala

DL5440         ACUUUUAAAGGAUAACAGCUAUCCAUUGACCUUAGGAGUCAAAAACAUUG
#=GR DL5440 SS (((((((,,<<<<_______>>>>,<<<<<_______>>>>>,,,,,<<<

DL5440         GUGCAACUCCAAAUAAAAGUA
#=GR DL5440 SS <_______>>>>,))))))):
//
# STOCKHOLM 1.0
#=GF AU Koala

DN7740         GCCUCCGUGGCGCAAUUGGUUAGCGCGUUCGGCUGUUAACCGAAAGGUUG
#=GR DN7740 SS (((((((,,<<<<_________>>>>,<<<<<_______>>>>>,,,,,<

DN7740         GUGGUUCGAGUCCACCCGGGGGCG
#=GR DN7740 SS <<<<_______>>>>>))))))):
//
# STOCKHOLM 1.0
#=GF AU Koala

DL1310         GCCCGGAUGGUGGAAUGCAGACACGGCGAGCUUAAACCUCGCUGCCCCUU
#=GR DL1310 SS (((((((,,<<<_________>>>,<<<<<_______>>>>>,<<<<___

DL1310         CGAGGGCGUGCCGGUUCAAGUCCGGCUCCGGGCACCA
#=GR DL1310 SS ___>>>>,,<<<<<_______>>>>>)))))))::::
//
# STOCKHOLM 1.0
#=GF AU Koala

DF4360         GUUCAGGUAGCUCAGCUGGUUAGAGCAAAGGACUGAAAAUCCUUGUGUCA
#=GR DF4360 SS (((-(((,,<<<<_________>>>>,<<<<<_______>>>>>,,,,,<

DF4360         GUGGUUCGAAUCCACUUCUAAGCG
#=GR DF4360 SS <<<<_______>>>>>)))-))):
//
# STOCKHOLM 1.0
#=GF AU Koala

DQ1540         UGGGCUAUAGCCAAGCGGUAAGGCAACGGACUUUGACUCCGUCAUGCGUU
#=GR DQ1540 SS (((((((,,<<<_________>>>,<<<<<_______>>>>>,,,,,<<<

DQ1540         GGUUCGAAUCCAGCUAGCCCAG
#=GR DQ1540 SS <<_______>>>>>))))))):
//
# STOCKHOLM 1.0
#=GF AU Koala

DY7922         CCUUCGAUAGCUCAGCUGGUAGAGCGGAGGACUGUAGAUCCUUAGGUCGC
#=GR DY7922 SS (((((((,,<<<<________>>>>,<<<<<_______>>>>>,,,,,<<

DY7922         UGGUUCGAUUCCGGCUCGAAGGA
#=GR DY7922 SS <<<_______>>>>>))))))):
//
# STOCKHOLM 1.0
#=GF AU Koala

DS5040         GGAGAAGUGGCAGAUAGAAAUGCAUGCGGCUUGAAACCGUUGGAUAGAGG
#=GR DS5040 SS (((((((,,<<<________>>>,,<<<<_______>>>>,,,,,<<<<<

DS5040         UUGAAUUCCUCUCUUCUCUU
#=GR DS5040 SS _______>>>>>))))))):
//
# STOCKHOLM 1.0
#=GF AU Koala

DY5120         GGUAAGGUGGCCGAGUAAUAGGCGGCGGAUUGUAGCUCCGUGUACAGAGG
#=GR DY5120 SS (((((((,,<<<________>>>,<<<<<_______>>>>>,,,,<<<<<

DY5120         UUCAAGUCCUCUUCUUAUCA
#=GR DY5120 SS _______>>>>>))))))):
//
# STOCKHOLM 1.0
#=GF AU Koala

DI2550         GGGCUAUUAGCUCAGUGGUAGAGCGCGCCCCUGAUAAGGGCGAGGUCUCU
#=GR DI2550 SS (((((((,,<<<<_______>>>>,<<<<<_______>>>>>,,,,,<<<

DI2550         GGUUCAAGUCCAGGAUAGCCCA
#=GR DI2550 SS <<_______>>>>>))))))):
//
# STOCKHOLM 1.0
#=GF AU Koala

DA5220         GAGGCCUUAGCUUAAUUAAAGCGUCUGAUUUGCAUUCAGGAGAUACAGGU
#=GR DA5220 SS ((((((,,,<<<<_____>>>>,<<<<<_______>>>>>,,,,<<<<<_

DA5220         UAAUGUCCUGUUGGUCUUA
#=GR DA5220 SS ______>>>>>,)))))):
//
# STOCKHOLM 1.0
#=GF AU Koala

DA2100         GGGGGUUUAGCUCAGUUGGUAGAGCGCCUGCUUUGCAAGCAGGAUGUCAG
#=GR DA2100 SS (((((((,,<<<<________>>>>,<<<<<_______>>>>>,,,,,<<

DA2100         CGGUUCGAGUCCGCUAACCUCCACCA
#=GR DA2100 SS <<<_______>>>>>)))))))::::
//
# STOCKHOLM 1.0
#=GF AU Koala

DM2680         GCCUACUUAACUCAGUGGUUAGAGUAUUGCUUUCAUACGGCGGGAGUCAU
#=GR DM2680 SS (((((((,,<<<<________>>>>,<<<<<_______>>>>>,,,,,<<

DM2680         UGGUUCAAAUCCAAUAGUAGGUA
#=GR DM2680 SS <<<_______>>>>>))))))):
//
# STOCKHOLM 1.0
#=GF AU Koala

DS2700         GGAGAGAUGGCUGAGUGGACUAAAGCGGCGGAUUGCUAAUCCGUUGUACA
#=GR DS2700 SS (((((((,,<<<___________>>>,<<<<<_______>>>>>,<<<<<

DS2700         AUUUUUUUGUACCGAGGGUUCGAAUCCCUCUCUUUCCG
#=GR DS2700 SS <_____>>>>>>,<<<<<_______>>>>>))))))):
//
# STOCKHOLM 1.0
#=GF AU Koala

DS4361         GGAUGGAUGUCUGAGCGGUUGAAAGAGUCGGUCUUGAAAACCGAAGUAUU
#=GR DS4361 SS (((((((,,<<<___________>>>,<<<<<_______>>>>>,<<<<<

DS4361         GAUAAGGAUACCGGGGGUUCGAAUCCCUCUCCAUCCG
#=GR DS4361 SS ______>>>>>,<<<<<_______>>>>>))))))):
//
# STOCKHOLM 1.0
#=GF AU Koala

DS9993         GUAGUCGUGGCCGAGUGGUUAAGGCGAUGGACUUGAAAUCCAUUGGGGUU
#=GR DS9993 SS (((((((,,<<<__________>>>,<<<<<_______>>>>>,<<<<__

DS9993         UCCCCGCGCAGGUUCGAAUCCUGUCGGCUACG
#=GR DS9993 SS _>>>>,,<<<<<_______>>>>>))))))):
//
# STOCKHOLM 1.0
#=GF AU Koala

DL6200         GGCAAGAUGGCCGAGCGGUCUAAGGCGCCACGUUAAGGCCGUGGUCCGAA
#=GR DL6200 SS (((((((,,<<<___________>>>,<<<<<_______>>>>>,<<___

DL6200         AGGGCGUGGGUUCGAAUCCCACUCUUGUCA
#=GR DL6200 SS _>>,,<<<<<_______>>>>>))))))):
//
# STOCKHOLM 1.0
#=GF AU Koala

DM2720         GCCUACUUAACUCAGUGGUUAGAGUAUUGCUUUCAUACGGCGGGAGUCAU
#=GR DM2720 SS (((((((,,<<<<________>>>>,<<<<<_______>>>>>,,,,,<<

DM2720         UGGUUCAAAUCCAAUAGUAGGUA
#=GR DM2720 SS <<<_______>>>>>))))))):
//
# STOCKHOLM 1.0
#=GF AU Koala

DA7681         GGGGGCGUAGCUCAGAUGGUAGAGCGCUCGCUUAGCAUGUGAGAGGUACC
#=GR DA7681 SS (((((((,,<<<<________>>>>,<<<<<_______>>>>>,,,,,<<

DA7681         GGGAUCGAUACCCGGCGCCUCCA
#=GR DA7681 SS <<<_______>>>>>))))))):
//
# STOCKHOLM 1.0
#=GF AU Koala

DV4980         CCUCGCAGAGCUUGUCAAUCCUAAGCAUCUCUUUUACACAGAGAAGAAGU
#=GR DV4980 SS ((--(((,,<<<<_________>>>>,<<<<<_______>>>>>,,,,<<

DV4980         UUGUGAAAUUCGAACUGCCUGGA
#=GR DV4980 SS <<<_______>>>>>)))--)):
//
# STOCKHOLM 1.0
#=GF AU Koala

DH2700         GCGGAUGUAGCCAAGUGGAUCAAGGCAGUGGAUUGUGAAUCCACCAUGCG
#=GR DH2700 SS (((((((,,<<<___________>>>,<<<<<_______>>>>>,,,,,<

DH2700         CGGGUUCAAUUCCCGUCGUUCGCC
#=GR DH2700 SS <<<<_______>>>>>))))))):
//
# STOCKHOLM 1.0
#=GF AU Koala

DH4700         AAAAAAGUAGUUUAAUUUAAGAACGAUAGGUUGUGGGGCUAUUAGCGGUG
#=GR DH4700 SS (((((((,,<<<<_______>>>>,<<<<_________>>>>,,,,<<<_

DH4700         UUAACCCUUUUUUA
#=GR DH4700 SS ___>>>))))))):
//
# STOCKHOLM 1.0
#=GF AU Koala

DL2740         GCCGCUAUGGUGAAAUUGGUAGACACGUUGCUCUUAGGAAGCAGUGCUAU
#=GR DL2740 SS (((((((,,<<<___________>>>,<<<<<_______>>>>>,<<<__

DL2740         AGCAUCUUGGUUCGAGUCCGAGUGGCGGCA
#=GR DL2740 SS >>>,,<<<<<_______>>>>>))))))):
//
# STOCKHOLM 1.0
#=GF AU Koala

DF5121         GCUUACGUAGCUUAAGUAAAGCACAGCACUGAAAAUGCUGAGAUGAGCCC
#=GR DF5121 SS (((((((,,<<<<_____>>>>,<<<<<_______>>>>>,,,,<<<<__

DF5121         UACGAAAGCUCCGUAAGCA
#=GR DF5121 SS _______>>>>))))))):
//
# STOCKHOLM 1.0
#=GF AU Koala

DQ9992         GGUCCCAUGGUGUAAUGGUUAGCACUCUGGACUUUGAAUCCAGCGAUCCG
#=GR DQ9992 SS (((((((,,<<<<________>>>>,<<<<<_______>>>>>,,,,<<<

DQ9992         AGUUCAAAUCUCGGUGGGACCU
#=GR DQ9992 SS <<_______>>>>>))))))):
//
# STOCKHOLM 1.0
#=GF AU Koala

DM4700         GGUAAAGUAGUCUAAUGAAGGACAGAAGACCUAUGAUUUUCAAGUGUUAU
#=GR DM4700 SS (((((((,,<<<<______>>>>,<<<<<_______>>>>>,,,,<<<<_

DM4700         AAUUAACCUUUACUU
#=GR DM4700 SS ___>>>>))))))):
//
# STOCKHOLM 1.0
#=GF AU Koala

DL5881         ACUUUUAAAGGAUAACAGCUAUCCAUUGGUCUUAGGCCCCAAAAAUUUUG
#=GR DL5881 SS (((((((,,<<<<_______>>>>,<<<<_________>>>>,,,,<<<<

DL5881         GUGCAACUCCAAAUAAAAGUA
#=GR DL5881 SS <_______>>>>>))))))):
//
# STOCKHOLM 1.0
#=GF AU Koala

DV6161         GGUCGGAUGGUGUAGUCGGUUAUCACGGUUGCUUUACACGCAACAGGUCU
#=GR DV6161 SS ((((-((,,<<<___________>>>,<<<<<_______>>>>>,,,,,<

DV6161         CGAGUUCGAUCCUCGGUCGGAUCA
#=GR DV6161 SS <<<<_______>>>>>))-)))):
//
# STOCKHOLM 1.0
#=GF AU Koala

DT1540         GCUUCCAUAGCUCAGCAGGUAGAGCACUUCCAUGGUAAGGAAGAGGUCAG
#=GR DT1540 SS (((((((,,<<<<________>>>>,<<<<<_______>>>>>,,,,,<<

DT1540         CGGUUCGAGCCCGCUUGGAAGCU
#=GR DT1540 SS <<<_______>>>>>))))))):
//
# STOCKHOLM 1.0
#=GF AU Koala

DS6320         GUCACUAUGUCCGAGUGGUUAAGGAGUUAGACUUGAAAUCUAAUGGGCUU
#=GR DS6320 SS (((((((,,<<<__________>>>,<<<<<_______>>>>>,<<<<__

DS6320         UGCCCGCGCAGGUUCAAAUCCUGCUGGUGACG
#=GR DS6320 SS _>>>>,,<<<<<_______>>>>>))))))):
//
# STOCKHOLM 1.0
#=GF AU Koala

DV1661         GCGUCCGUAGCUCAGUUGGUUAGAGCACCACCUUGACAUGGUGGGGGUCG
#=GR DV1661 SS (((((((,,<<<<_________>>>>,<<<<<_______>>>>>,,,,,<

DV1661         GUGGUUCGAGUCCACUCGGACGCACCA
#=GR DV1661 SS <<<<_______>>>>>)))))))::::
//
# STOCKHOLM 1.0
#=GF AU Koala

DX5281         AGUAAGGUCAGCUAACUAAGCUAUCGGGCCCAUACCCCGAAAAUGUUGGU
#=GR DX5281 SS ((((-((,,<<<<_____>>>>,<<<<<_______>>>>>,,,,<--<<_

DX5281         UAAACCCUUCCCGUACUA
#=GR DX5281 SS _____>>-->))-)))):
//
# STOCKHOLM 1.0
#=GF AU Koala

DQ6060         GGUUCCAUAGUAUAGUGGUUAGUACUGGGGACUUUAAAUCCCUUGACCUG
#=GR DQ6060 SS (((((((,,<<<<________>>>>,<<<<<_______>>>>>,,,,<<<

DQ6060         GGUUCGAAUCCCAGUGGGACCU
#=GR DQ6060 SS <<_______>>>>>))))))):
//
# STOCKHOLM 1.0
#=GF AU Koala

DT1542         GCCGGUGUAGCUCAAUUGGUAGAGCAACUGACUUGUAAUCAGUAGGUUGG
#=GR DT1542 SS (((((((,,<<<<________>>>>,<<<<<_______>>>>>,,,,,<<

DT1542         GGGUUCAAGUCCUCUUGCCGGCACCA
#=GR DT1542 SS <<<_______>>>>>)))))))::::
//
# STOCKHOLM 1.0
#=GF AU Koala

DQ9991         GUCUCUGUGGCGCAAUCGGUUAGCGCGUUCGGCUGUUAACCGAAAGAUUG
#=GR DQ9991 SS (((((((,,<<<<_________>>>>,<<<<<_______>>>>>,,,,,<

DQ9991         GUGGUUCGAGCCCACCCAGGGACG
#=GR DQ9991 SS <<<<_______>>>>>))))))):
//
# STOCKHOLM 1.0
#=GF AU Koala

DG9160         GCGUUGGUGGUAUAGUGGUGAGCAUAGCUGCCUUCCAAGCAGUUGACCCG
#=GR DG9160 SS (((((((,,<<-<________>->>,<<<<<_______>>>>>,,,,<<<

DG9160         GGUUCGAUUCCCGGCCAACGCA
#=GR DG9160 SS <<_______>>>>>))))))):
//
# STOCKHOLM 1.0
#=GF AU Koala

DA7920         GGGGGUGUAGCUCAGUGGUAGAGCGCAUGCUUUGCAUGUAUGAGGUCUUG
#=GR DA7920 SS (((((((,,<<<<_______>>>>,<<<<<_______>>>>>,,,,,<<<

DA7920         GGUUCAAUCCCCAGCAUCUCCA
#=GR DA7920 SS <<_______>>>>>))))))):
//
# STOCKHOLM 1.0
#=GF AU Koala

DH0660         GGCCGAGGUAGGGUAGUGGCUAUCCUGAAGGACUGUGGAUCCUUCGACCC
#=GR DH0660 SS :(((((((,,<<<__________>>>,<<<<<_______>>>>>,,,,<<

DH0660         GGGUUCAAUUCCCGGUCUCGGCCCCA
#=GR DH0660 SS <<<_______>>>>>)))))))::::
//
# STOCKHOLM 1.0
#=GF AU Koala

DS5220         AAGAAAGAAGCAUUAAGUGGUUUGAUGCGGUUGGCUUGAAACCAACAUGU
#=GR DS5220 SS (((((((,,<<<<___________>>>>,<<<<<_______>>>>>,,,,

DS5220         GAGGGUUCGAUUCCUUCCUUUCUUG
#=GR DS5220 SS <<<<<_______>>>>>))))))):
//
# STOCKHOLM 1.0
#=GF AU Koala

DE1140         GGCCUGUUGGUGAAGCGGUUAACACACACGGUUUUCAUCCGUGGACACAC
#=GR DE1140 SS (((((((,,<<<__________>>>,<<<<<_______>>>>>,,,,,<<

DE1140         GGGUUCGAACCCCGUACAGGCUACCA
#=GR DE1140 SS <<<_______>>>>>)))))))::::
//
# STOCKHOLM 1.0
#=GF AU Koala

DX3840         GCCGCUUGGAUGGUUCCGGUGUGGGCUCAUUUCCCAUAACUAUAAAGUUC
#=GR DX3840 SS (((((((,,,<<<__>>>,,<<<<<_______>>>>>,,,,,<<<<<___

DX3840         GAUUCUUUAAAGUGGCU
#=GR DX3840 SS ____>>>>>))))))):
//
# STOCKHOLM 1.0
#=GF AU Koala

DF4500         GUUUAGAUAGCUCAGGUGGUUAGAGCAAAGGACUGAAAAUCCUUGUGUCA
#=GR DF4500 SS (((((((,,<<<<_________>>>>,<<<<<_______>>>>>,,,,,<

DF4500         GUGGUUCGAAUCCACUUCUAAACA
#=GR DF4500 SS <<<<_______>>>>>))))))):
//
# STOCKHOLM 1.0
#=GF AU Koala

DP0260         CUCCGAUUAGCUCAAUUGGCUAGAGUACACCGUUUGGGGCGGUGGGGUUG
#=GR DP0260 SS (((((((,,<<<<_________>>>>,<<<<<_______>>>>>,,,,,<

DP0260         AAGGUUCGAGUCCUUCAUUGGAGACCA
#=GR DP0260 SS <<<<_______>>>>>)))))))::::
//
# STOCKHOLM 1.0
#=GF AU Koala

DS3281         GGAGAGAUGGCCGAGUGGUUGAAGGUGUAGCAUUGGAACUGCUAUGUAGG
#=GR DS3281 SS (((((((,,<<<___________>>>,<<<<<_______>>>>>,<<<<<

DS3281         CUUUUGUUUACCGAGGGUUCGAAUCCCUCUCUUUCCG
#=GR DS3281 SS <____>>>>>>,<<<<<_______>>>>>))))))):
//
# STOCKHOLM 1.0
#=GF AU Koala

DT1580         GCCACCCUAGCUCAACCGGCAGAGCACCCGACUUGUAAUCGGGGGGUUGG
#=GR DT1580 SS (((((((,,<<<<________>>>>,<<<<<_______>>>>>,,,,,<<

DT1580         GGGUUCAACUCCCCUGGGUGGCUCCA
#=GR DT1580 SS <<<_______>>>>>)))))))::::
//
# STOCKHOLM 1.0
#=GF AU Koala

DV4880         CAAUUUAAAGCUUAUUAAGUAAAGCAUUUCAUUUACAUUGAAAAGAUUUU
#=GR DV4880 SS (((((((,,<<<<________>>>>,<<<<<_______>>>>>,,,,<-<

DV4880         UGUGCAAAUCAAUAUAAAUUGA
#=GR DV4880 SS <<_______>>>->))))))):
//
# STOCKHOLM 1.0
#=GF AU Koala

DS4921         AGUUAAUGAGCUUGAACAAGCGUAUGUUUUGAAAACAUAAGAUAGAAUUU
#=GR DS4921 SS (((((((,,<<<<____>>>>,<<<<<_______>>>>>,,,,<<<<___

DS4921         AAUUUUCUAUUAACUU
#=GR DS4921 SS ____>>>>))))))):
//
# STOCKHOLM 1.0
#=GF AU Koala

DA1180         GGGCCCUUAGCUCAGCUGGGAGAGCACCUGCCUUGCACGCAGGGGGUCGA
#=GR DA1180 SS (((((((,,<<<<________>>>>,<<<<<_______>>>>>,,,,,<<

DA1180         CGGUUCGAUCCCGUUAGGGUCCACCA
#=GR DA1180 SS <<<_______>>>>>)))))))::::
//
# STOCKHOLM 1.0
#=GF AU Koala

DQ4880         UAUAUUUUGGUGUAUGAUGCACAAAAGUUUUUGAUACUUUUAGAAAUAGU
#=GR DQ4880 SS (((((((,,<<<<_____>>>>,<<<<<_______>>>>>,,,,<<<<<_

DQ4880         UUAAUUCUAUUAAAUAUAA
#=GR DQ4880 SS ______>>>>>))))))):
//
# STOCKHOLM 1.0
#=GF AU Koala

DD3960         GAAUUAGUAACUUAAUUGGUAGAGGGUUUCCUUGUCACGGAAGCAGAUGC
#=GR DD3960 SS (((((((,,,<<<________>>>,,<<<<<_______>>>>>,,,,,<<

DD3960         CGGUUCGAUGCCGGUCUAGUUCG
#=GR DD3960 SS <<<_______>>>>>))))))):
//
# STOCKHOLM 1.0
#=GF AU Koala

DL1541         GCCGGGGUGGUGGAAUUGGCAGACACACAGGACUUAAAAUCCUGCGGUAG
#=GR DL1541 SS (((((((,,<<<___________>>>,<<<<<_______>>>>>,<<<<<

DL1541         GUGACUACCGUGCCGGUUCAAGUCCGGCCCUCGGCA
#=GR DL1541 SS ____>>>>>,,<<<<<_______>>>>>))))))):
//
# STOCKHOLM 1.0
#=GF AU Koala

DK9160         GCCCGGCUAGCUCAGUCGGUAGAGCAUGAGACUCUUAAUCUCAGGGUCGU
#=GR DK9160 SS (((((((,,<<<<________>>>>,<<<<<_______>>>>>,,,,,<<

DK9160         GGGUUCGAGCCCCACGUUGGGCG
#=GR DK9160 SS <<<_______>>>>>))))))):
//
# STOCKHOLM 1.0
#=GF AU Koala

DW3200         GCGCUCUUUGUUCAGUUCGGUAGAACGCGGGUCUCCAAAACCCGAUGUCG
#=GR DW3200 SS (((((((,,<<<<_________>>>>,<<<<<_______>>>>>,,,,,<

DW3200         UAGGUUCAAAUCCUACAGAGCGUG
#=GR DW3200 SS <<<<_______>>>>>))))))):
//
# STOCKHOLM 1.0
#=GF AU Koala

DG1140         GCAGGUGUAGUUGAAUGGUAGAACUUCAGCCUUCCAAGCUGAUUGUGAGG
#=GR DG1140 SS (((((((,,<<<_________>>>,<<<<<_______>>>>>,,,,<<<<

DG1140         GUUCGAUUCCCUUCACCUGCUCCA
#=GR DG1140 SS <_______>>>>>)))))))::::
//
# STOCKHOLM 1.0
#=GF AU Koala

DA3920         GGGGGUAUAGUAUAAUUGGUAGUACAGCAAUCUUGCUCAUUGCUUGUCAA
#=GR DA3920 SS (((((((,,<<<<________>>>>,<<<<<_______>>>>>,,,,<<<

DA3920         GGUUCAAAUCCUUGUAUCUCCA
#=GR DA3920 SS <<_______>>>>>))))))):
//
# STOCKHOLM 1.0
#=GF AU Koala

DV5980         CAAGAUAUAGCUUAAACAAAGCAUCUAGUUUACACCUAGAAGAUUUCACA
#=GR DV5980 SS (((((((,,<<<<_____>>>>,<<<<<_______>>>>>,,,,<<<<__

DV5980         CACCAUGAAUAUCUUGA
#=GR DV5980 SS _____>>>>))))))):
//
# STOCKHOLM 1.0
#=GF AU Koala

DH7740         GCCGUGAUCGUCUAGUGGUUAGGACCCCACGUUGUGGCCGUGGUAACCCA
#=GR DH7740 SS (((((((,,<<<<________>>>>,<<<<<_______>>>>>,,,,<<<

DH7740         GGUUCGAAUCCUGGUCACGGCA
#=GR DH7740 SS <<_______>>>>>))))))):
//
# STOCKHOLM 1.0
#=GF AU Koala

DN1540         UCCACAGUAGCUCAGUGGUAGAGCUAUCGGCUGUUAACCGAUCGGUCGCA
#=GR DN1540 SS (((((((,,<<<<_______>>>>,<<<<<_______>>>>>,,,,,<<<

DN1540         GGUUCGAAUCCUGCCUGUGGAGCCA
#=GR DN1540 SS <<_______>>>>>)))))))::::
//
# STOCKHOLM 1.0
#=GF AU Koala

DK8100         GCCUGGAUAGCUCAAUUGGUAGAGCAUCAGACUUUUAAUCUGAGGGUUCA
#=GR DK8100 SS (((((((,,<<<<________>>>>,<<<<<_______>>>>>,,,,,<<

DK8100         GGGUUCAAGUCCCUGUUCAGGCG
#=GR DK8100 SS <<<_______>>>>>))))))):
//
# STOCKHOLM 1.0
#=GF AU Koala

DA2700         GGGGAUAUAGCUCAGUUGGUAGAGCUCCGCUCUUGCAAGGCGGAUGUCAG
#=GR DA2700 SS (((((((,,<<<<________>>>>,<<<<<_______>>>>>,,,,,<<

DA2700         CGGUUCGAGUCCGCUUAUCUCCA
#=GR DA2700 SS <<<_______>>>>>))))))):
//
# STOCKHOLM 1.0
#=GF AU Koala

DT2920         GCCCGCUUAGCUCAGAGGUUAGAGCAUCGCAUUUGUAAUGCGAUGGUCAU
#=GR DT2920 SS (((-(((,,<<<<________>>>>,<<<<<_______>>>>>,,,,,<<

DT2920         CGGUUCGAUUCCGAUAGCCGGCU
#=GR DT2920 SS <<<_______>>>>>)))-))):
//
# STOCKHOLM 1.0
#=GF AU Koala

DD0260         GCGACCGGGGCUGGCUUGGUAAUGGUACUCCCCUGUCACGGGAGAGAAUG
#=GR DD0260 SS (((((((,,<<<<_________>>>>,<<<<<_______>>>>>,,,,,<

DD0260         UGGGUUCAAAUCCCAUCGGUCGCGCCA
#=GR DD0260 SS <<<<_______>>>>>)))))))::::
//
# STOCKHOLM 1.0
#=GF AU Koala

DP4880         CAAGAGGUAGUUUAUUUUAUAAAAUAUUAAUUUUGGGGAUUAAUGAAAAA
#=GR DP4880 SS (((((((,,<<<<________>>>>,<<<<<_______>>>>>,,,,<<<

DP4880         GAAAUUUCUUUUCUCUUGA
#=GR DP4880 SS <<____>>>>>))))))):
//
# STOCKHOLM 1.0
#=GF AU Koala

DM1180         GGCGGGGUAGCUCAGUUGGUUAGAGCGUUCGGUUCAUACCCGAAAGGUCG
#=GR DM1180 SS (((((((,,<<<<_________>>>>,<<<<<_______>>>>>,,,,,<

DM1180         AGAGUUCAACUCUCUCCCCCGCUACCA
#=GR DM1180 SS <<<<_______>>>>>)))))))::::
//
# STOCKHOLM 1.0
#=GF AU Koala

DT3281         GCCCGCUUAGCUCAGAGGUUAGAGCAUCGCAUUUGUAAUGCGAUGGUCAU
#=GR DT3281 SS (((-(((,,<<<<________>>>>,<<<<<_______>>>>>,,,,,<<

DT3281         CGGUUCGAGUCCGAUAGCCGGCU
#=GR DT3281 SS <<<_______>>>>>)))-))):
//
# STOCKHOLM 1.0
#=GF AU Koala

DX4480         AGCGGGGUAGAGGAAUUGGUCGACUCAUCAGGCUCAUGACCUGAAGACUG
#=GR DX4480 SS :((((((,,<<<___________>>>,<<<<<_______>>>>>,,,,,<

DX4480         CAGGUUCGAAUCCUGUCCCCGCCU
#=GR DX4480 SS <<<<_______>>>>>))))))::
//
# STOCKHOLM 1.0
#=GF AU Koala

DL4502         GCGGAUAUGAUGGAAUUGGUAGACAUGCCAGGUUUAGGUUCUGGUGACCA
#=GR DL4502 SS (((((((,,<<<___________>>>,<<<<<_______>>>>>,<<-<<

DL4502         UAAUGUUCGUGGGGGUUCGAGUCCCUCUAUCCGUA
#=GR DL4502 SS ___>>->>,,<<<<<_______>>>>>))))))):
//
# STOCKHOLM 1.0
#=GF AU Koala

DA1542         GGGGCCUUAGCUCAGCUGGGAGAGCGCCUGCUUUGCACGCAGGAGGUCAG
#=GR DA1542 SS (((((((,,<<<<________>>>>,<<<<<_______>>>>>,,,,,<<

DA1542         CGGUUCGAUCCCGCUAGGCUCCA
#=GR DA1542 SS <<<_______>>>>>))))))):
//
# STOCKHOLM 1.0
#=GF AU Koala

DG4500         GCGGAAAUAGCUUAAUGGUAGAGUAUAGCCUUGCCAAGGCUAAGGUUGAG
#=GR DG4500 SS (((((((,,<<<<_______>>>>,<<<<<_______>>>>>,,,,,<<<

DG4500         GGUUCAAGUCCCUUUUUCCGCU
#=GR DG4500 SS <<_______>>>>>))))))):
//
# STOCKHOLM 1.0
#=GF AU Koala

DR1662         GCGCCCUUAGCUCAGUUGGAUAGAGCAACGACCUUCUAAGUCGUGGGCCG
#=GR DR1662 SS (((((((,,<<<<_________>>>>,<<<<<_______>>>>>,,,,,<

DR1662         CAGGUUCGAAUCCUGCAGGGCGCGCCA
#=GR DR1662 SS <<<<_______>>>>>)))))))::::
//
# STOCKHOLM 1.0
#=GF AU Koala

DS1663         GGUGAGGUGGCCGAGAGGCUGAAGGCGCUCCCCUGCUAAGGGAGUAUGCG
#=GR DS1663 SS (((((((,,<<<___________>>>,<<<<<_______>>>>>,<<<<<

DS1663         GUCAAAAGCUGCAUCCGGGGUUCGAAUCCCCGCCUCACCGCCA
#=GR DS1663 SS <<_____>>>>>>>,<<<<<_______>>>>>)))))))::::
//
# STOCKHOLM 1.0
#=GF AU Koala

DE2440         GCCCCCAUCGUCUAGAGGCCUAGGACACCUCCCUUUCACGGAGAAAACGC
#=GR DE2440 SS (((((((,,<<<<_________>>>>,,<<<<_______>>>>,,,,,<<

DE2440         GGAUUCGAAUUCCGCUGGGGGUA
#=GR DE2440 SS <<<_______>>>>>))))))):
//
# STOCKHOLM 1.0
#=GF AU Koala

DT9991         GGCUCCAUAGCUCAGGGGUUAGAGCACUGGUCUUGUAAACCAGGGGUCGC
#=GR DT9991 SS (((((((,,<<<<________>>>>,<<<<<_______>>>>>,,,,,<<

DT9991         GAGUUCAAAUCUCGCUGGGGCCU
#=GR DT9991 SS <<<_______>>>>>))))))):
//
# STOCKHOLM 1.0
#=GF AU Koala

DL2701         GGGGAUAUGGCGAAAUCGGUAGACGCUACGGACUUAAAAUCCGUCGACUU
#=GR DL2701 SS (((((((,,<<<___________>>>,<<<<<_______>>>>>,,<<<<

DL2701         UCUAAGUCGUGAGGGUUCAAGUCCCUCUAUCCCCA
#=GR DL2701 SS ___>>>>,,,<<<<<_______>>>>>))))))):
//
# STOCKHOLM 1.0
#=GF AU Koala

DA4800         AGGGUAAUAGUUAAUUAUAACAUUUAAUUUGCACUUAAAAAGUAUUGAAU
#=GR DA4800 SS (((((((,,<<<<____>>>>,<<<<<_______>>>>>,,,,<<<<<__

DA4800         UUAAUUCAAUUUACCUUA
#=GR DA4800 SS _____>>>>>))))))):
//
# STOCKHOLM 1.0
#=GF AU Koala

DV1140         GGAGUGUUAGCUCAGCUGGGAGAGCUCCUGCCUUACAAGCAGGCGGUCAU
#=GR DV1140 SS (((((((,,<<<<________>>>>,<<<<<_______>>>>>,,,,,<<

DV1140         AGGUUCAAGUCCUAUACACUCCACCA
#=GR DV1140 SS <<<_______>>>>>)))))))::::
//
# STOCKHOLM 1.0
#=GF AU Koala

DH4360         GGCGGAUGUAGCCAAGUGGAUCAAGGCAGUGGAUUGUGAAUCCACCACGC
#=GR DH4360 SS :(((((((,,<<<___________>>>,<<<<<_______>>>>>,,,,,

DH4360         GCGGGUUCAAUCCCCGUCGUUCGCC
#=GR DH4360 SS <<<<<_______>>>>>))))))):
//
# STOCKHOLM 1.0
#=GF AU Koala

DV3880         AAGAAAUUAGCUCAGUUGGUAGAGCGUUCGUUUUACACACGAAGGUCAGG
#=GR DV3880 SS (((((((,,<<<<________>>>>,<<<<<_______>>>>>,,,,<<<

DV3880         UGUUCAAAUCACCUAUUUCUUA
#=GR DV3880 SS <<_______>>>>>))))))):
//
# STOCKHOLM 1.0
#=GF AU Koala

DL2602         GCCGCUAUGGUGAAAUUGGUAGACACGCUGCUCUUAGGAAGCAGUGCUAA
#=GR DL2602 SS (((((((,,<<<___________>>>,<<<<<_______>>>>>,<<___

DL2602         GGCUUCUCGGUUCGAAUCCGAGUAGCGGCA
#=GR DL2602 SS _>>,,<<<<<_______>>>>>))))))):
//
# STOCKHOLM 1.0
#=GF AU Koala

DX2680         AGCGGAGUAGAGCAGUUUGGUAGCUCACGAGGCUCAUAACCUUGAGGUCA
#=GR DX2680 SS :((((((,,<<<<_________>>>>,<<<<<_______>>>>>,,,,,<

DX2680         CGGGUUCGAUUCCCGUCUCCGCAC
#=GR DX2680 SS <<<<_______>>>>>))))))::
//
# STOCKHOLM 1.0
#=GF AU Koala

DN1541         UCCGCAGUAGCUCAGUGGUAGAGCUAUCGGCUGUUAACCGAUCGGUCGUA
#=GR DN1541 SS (((((((,,<<<<_______>>>>,<<<<<_______>>>>>,,,,,<<<

DN1541         GGUUCGAAUCCUACCUGCGGAG
#=GR DN1541 SS <<_______>>>>>))))))):
//
# STOCKHOLM 1.0
#=GF AU Koala

DF2520         GCUGGGAUAGCUCAGUUGGUAGAGCGGAGGACUGAAAAUCCUUGUGUCAC
#=GR DF2520 SS (((((((,,<<<<________>>>>,<<<<<_______>>>>>,,,,,<<

DF2520         CAGUUCAAAUCUGGUUCCUAGCA
#=GR DF2520 SS <<<_______>>>>>))))))):
//
# STOCKHOLM 1.0
#=GF AU Koala

DK5360         CACUAAGAAGCUAUAUAGCACUAACCUUUUAAGUUAGAGAUUGAGAGCCA
#=GR DK5360 SS (((((((,,<<<<__>>>>,<<<<<_______>>>>>,,,,,<<<<<___

DK5360         UAUACUCUCCUUGGUGA
#=GR DK5360 SS ____>>>>>))))))):
//
# STOCKHOLM 1.0
#=GF AU Koala

DR6052         GUCCGUGUGGCUCAAUGGAAGAGCAUCUGACUACGGAUCAGAGGGUUGCA
#=GR DR6052 SS (((((((,,<<<<_______>>>>,<<<<<_______>>>>>,,,,,<<<

DR6052         GGUUCGAAUCCUGUCACGGAUG
#=GR DR6052 SS <<_______>>>>>))))))):
//
# STOCKHOLM 1.0
#=GF AU Koala

DV5280         CACAGUGUAGCUUAAUCACAAAGCAUCUGGCCUACACCCAGAAGAAUUCA
#=GR DV5280 SS ((-((((,,<<<<_______>>>>,<<<<<_______>>>>>,,,,<<<<

DV5280         UAAAAAUGAACACUUUGA
#=GR DV5280 SS ______>>>>))))-)):
//
# STOCKHOLM 1.0
#=GF AU Koala

DA1540         GGGGCCUUAGCUCAGCUGGGAGAGCGCCUGCUUUGCACGCAGGAGGUCAG
#=GR DA1540 SS (((((((,,<<<<________>>>>,<<<<<_______>>>>>,,,,,<<

DA1540         CGGUUCGAUCCCGCUAGGCUCCA
#=GR DA1540 SS <<<_______>>>>>))))))):
//
# STOCKHOLM 1.0
#=GF AU Koala

DI3220         GCAUCCAUGGCUGAAUGGUUAAAGCGCCCAACUCAUAAUUGGCGAUACCG
#=GR DI3220 SS (((((((,,<<<__________>>>,,<<<<_______>>>>,,,,,,,<

DI3220         CGGGUUCAAUUCCUGCUGGAUGCA
#=GR DI3220 SS <<<<_______>>>>>))))))):
//
# STOCKHOLM 1.0
#=GF AU Koala

DH5080         GAUUAAAGUAGUUUAAGAAAAGCAUCAGCCUGUGGAGCUGAAGACGCCAG
#=GR DH5080 SS ((((-((,,,<<<<_____>>>>,<<<<<_______>>>>>,,,,<<<<<

DH5080         UAAACUCUGGCUUAAAUCC
#=GR DH5080 SS ______>>>>>))-)))):
//
# STOCKHOLM 1.0
#=GF AU Koala

DE6161         UCCUCAUUGGUGUAGUCGGUAACACUCUAGUCUUUCACACUGGUACCUCG
#=GR DE6161 SS (((((((,,<<<<________>>>>,<<<<<_______>>>>>,,,,<<<

DE6161         GGUUCGAUUCCCGAAUGGGGAG
#=GR DE6161 SS <<_______>>>>>))))))):
//
# STOCKHOLM 1.0
#=GF AU Koala

DN5020         UGAGUUGUAGCCUAGUGGAAAGGCGUUUGGCCGUUAACUAAAAGACAGCA
#=GR DN5020 SS (((((((,,<<<<_______>>>>,<<<<<_______>>>>>,,,,,<<<

DN5020         AGAUCAAUACUUGCCAGCUCAG
#=GR DN5020 SS <<_______>>>>>))))))):
//
# STOCKHOLM 1.0
#=GF AU Koala

DS6283         GGCACUAUGGCCGAGUGGUUAAGGCGACAGACUUGAAAUCUGUUGGGCUC
#=GR DS6283 SS (((((((,,<<<__________>>>,<<<<<_______>>>>>,<<<<__

DS6283         UGCCCGCGCUGGUUCAAAUCCUGCUGGUGUCG
#=GR DS6283 SS _>>>>,,<<-<<_______>>->>))))))):
//
# STOCKHOLM 1.0
#=GF AU Koala

DL5520         ACUUUUAAAGGAUAACAGCUAUCCAUUGACCUUAGGAGUCAAAAACAUUG
#=GR DL5520 SS (((((((,,<<<<_______>>>>,<<<<<_______>>>>>,,,,,<<<

DL5520         GUGCAACUCCAAAUAAAAGUA
#=GR DL5520 SS <_______>>>>,))))))):
//
# STOCKHOLM 1.0
#=GF AU Koala

DD6320         UCUCCUUUAGUAUAGGGGUAGUACACAAGCCUGUCACGCUUGCAGCCCGG
#=GR DD6320 SS (((((((,,<<<<_______>>>>,<<<<<_______>>>>>,,,,<<<<

DD6320         GUUCGAAUCCCGGAGGGAGAG
#=GR DD6320 SS <_______>>>>>))))))):
//
# STOCKHOLM 1.0
#=GF AU Koala

DR5040         UGAGAGUUAGUUUAAGAAGAACCCCUGAUUUCGGCUCAGAAGGCUUUGGU
#=GR DR5040 SS :((((((,,<<<<_____>>>>,,<<<<_______>>>>,,,,,<<<<<_

DR5040         UAAAGUCCAAAACUCUUUA
#=GR DR5040 SS ______>>>>>))))))::
//
# STOCKHOLM 1.0
#=GF AU Koala

DY1660         GGUGGGGUUCCCGAGCGGCCAAAGGGAGCAGACUGUAAAUCUGCCGUCAC
#=GR DY1660 SS (((((((,,<<<___________>>>,<<<<<_______>>>>>,<<<__

DY1660         AGACUUCGAAGGUUCGAAUCCUUCCCCCACCACCA
#=GR DY1660 SS _>>>,,,<<<<<_______>>>>>)))))))::::
//
# STOCKHOLM 1.0
#=GF AU Koala

DN4500         UCUUUAGUAGCUCAGCGGUUAGAGCAAAUGGCUGUUAACUAUUGGGUCGU
#=GR DN4500 SS (((((((,,<<<<________>>>>,<<<<<_______>>>>>,,,,,<<

DN4500         UGGUUCGAAUCCAACCUAGAGAG
#=GR DN4500 SS <<<_______>>>>>))))))):
//
# STOCKHOLM 1.0
#=GF AU Koala

DS9990         GUAGUCGUGGCCGAGUGGUUAAGGCGAUGGACUUGAAAUCCAUUGGGGUU
#=GR DS9990 SS (((((((,,<<<__________>>>,<<<<<_______>>>>>,<<<<__

DS9990         UCCCCGCGCAGGUUCGAAUCCUGCCGACUACG
#=GR DS9990 SS _>>>>,,<<<<<_______>>>>>))))))):
//
# STOCKHOLM 1.0
#=GF AU Koala

DN5220         UAGGCAGAAGCCAAUUGGUGUUGGCAUUUAGCUGUUAACUAAAAUUGUAU
#=GR DN5220 SS (((((((,,<<<<________>>>>,<<<<<_______>>>>>,,,,,<<

DN5220         GGGAUCGAAGCCCAUCUGUCUAG
#=GR DN5220 SS <<<_______>>>>>))))))):
//
# STOCKHOLM 1.0
#=GF AU Koala

DM1260         GGCGGGAUAGCUCAGCUGGUUAGAGCGCUCGGCUCAUACCCGGGAGGUCA
#=GR DM1260 SS (((((((,,<<<<_________>>>>,<<<<<_______>>>>>,,,,,<

DM1260         AGAGUUCAAGUCUCUUUCUCGCUACCA
#=GR DM1260 SS <<<<_______>>>>>)))))))::::
//
# STOCKHOLM 1.0
#=GF AU Koala

DY6280         CUCUCGGUAGCCAAGUUGGUUUAAGGCGCAAGACUGUAAAUCUUGAGAUC
#=GR DY6280 SS (((((((,,<<<____________>>>,<<<<<_______>>>>>,,,,,

DY6280         GGGCGUUCGACUCGCCCCCGGGAGA
#=GR DY6280 SS <<<<<_______>>>>>))))))):
//
# STOCKHOLM 1.0
#=GF AU Koala

DT5880         GUCCUUGUAGUAUAAACUAAUACACCAGUCUUGUAAACCGGAGAUGAAAA
#=GR DT5880 SS (((((((,,<<<<______>>>>,<<-<<_______>>->>,,,,<<<<_

DT5880         CCUUUUUCCAAGGACA
#=GR DT5880 SS ____>>>>))))))):
//
# STOCKHOLM 1.0
#=GF AU Koala

DN2920         UCCUCAGUAGCUCAGUGGUAGAGCGGUCGGCUGUUAACCGAUUGGUCGUA
#=GR DN2920 SS (((((((,,<<<<_______>>>>,<<<<<_______>>>>>,,,,,<<<

DN2920         GGUUCGUAACCUACUUGGGGAG
#=GR DN2920 SS <<_______>>>>>))))))):
//
# STOCKHOLM 1.0
#=GF AU Koala

DY4480         GGGAGAGUGGCCGAGCGGUCAAAAGCGACAGACUGUAAAUCUGUUGAAGG
#=GR DY4480 SS (((((((,,<<_____________>>,<<<<<_______>>>>>,<<<__

DY4480         UUUUCUACGUAGGUUCGAAUCCUGCCUCUCCCA
#=GR DY4480 SS __>>>,,,<<<<<_______>>>>>))))))):
//
# STOCKHOLM 1.0
#=GF AU Koala

DG1500         GCGGAAGUAGUUCAGUGGUAGAACAUCACCUUGCCAUGGUGGGGGUCGCG
#=GR DG1500 SS (((((((,,<<<<_______>>>>,<<<<<_______>>>>>,,,,,<<<

DG1500         GGUUCGAAUCCCGUCUUCCGCU
#=GR DG1500 SS <<_______>>>>>))))))):
//
# STOCKHOLM 1.0
#=GF AU Koala

DW5360         AGGAAUUUAGGUUAAACAGACCAAGAGCCUUCAAAGCCCUAAGCAAGUAC
#=GR DW5360 SS (((((((,,<<<<_____>>>>,<<-<<_______>>->>,,,,<<<<__

DW5360         AAUUUACUUAAUUCCUG
#=GR DW5360 SS _____>>>>))))))):
//
# STOCKHOLM 1.0
#=GF AU Koala

DK1540         GAGCCAUUAGCUCAGUUGGUAGAGCAUCUGACUUUUAAUCAGAGGGUCGA
#=GR DK1540 SS (((((((,,<<<<________>>>>,<<<<<_______>>>>>,,,,,<<

DK1540         AGGUUCGAGUCCUUCAUGGCUCACCA
#=GR DK1540 SS <<<_______>>>>>)))))))::::
//
# STOCKHOLM 1.0
#=GF AU Koala

DR5120         GAGUUGUUAGUCUAAACAAGACAGUUGUUUUCGGCACAACAAAUUAUGGU
#=GR DR5120 SS (((((((,,<<<<_____>>>>,<<<<<_______>>>>>,,,,<<<<<_

DR5120         UAAACCCCAUAAUAACUCU
#=GR DR5120 SS ______>>>>>))))))):
//
# STOCKHOLM 1.0
#=GF AU Koala

DT2701         GCCCUUUUAACUCAGUGGUAGAGUAAUGCCAUGGUAAGGCAUAAGUCAUC
#=GR DT2701 SS (((((((,,<<<<_______>>>>,<<<<<_______>>>>>,,,,,<<<

DT2701         GGUUCAAAUCCGAUAAAGGGCU
#=GR DT2701 SS <<_______>>>>>))))))):
//
# STOCKHOLM 1.0
#=GF AU Koala

DE4240         GUCCCUUUCGUCCAGUGGUUAAGGACAUCGUCUUUUCAUGUCGAAGACAC
#=GR DE4240 SS (((((((,,<<<<_________>>>>,<<<-<_______>->>>,,,,<<

DE4240         GGGUUCCAUUCCCGUAAGGGAUA
#=GR DE4240 SS <<<_______>>>>>))))))):
//
# STOCKHOLM 1.0
#=GF AU Koala

DI1230         GGACCCGUAGCUCAGUUGGUUAGAGCUACCGGCUCAUAACCGGUCGGUCG
#=GR DI1230 SS (((((((,,<<<<_________>>>>,<<<<<_______>>>>>,,,,,<

DI1230         UUGGUUCGAGUCCAACCGGGUCCACCA
#=GR DI1230 SS <<<<_______>>>>>)))))))::::
//
# STOCKHOLM 1.0
#=GF AU Koala

DL3361         GGGGAUAUGGCGAAAUUGGUAGACGCUACGGACUUAAAAUCCGUCGACUU
#=GR DL3361 SS (((((((,,<<<___________>>>,<<<<<_______>>>>>,<<-<<

DL3361         UAAAAAUCGUGAGGGUUCAAGUCCCUCUAUCCCCA
#=GR DL3361 SS ___>>->>,,<<<<<_______>>>>>))))))):
//
# STOCKHOLM 1.0
#=GF AU Koala

DG1661         GCGGGAAUAGCUCAGUUGGUAGAGCACGACCUUGCCAAGGUCGGGGUCGC
#=GR DG1661 SS (((((((,,<<<<________>>>>,<<<<<_______>>>>>,,,,,<<

DG1661         GAGUUCGAGUCUCGUUUCCCGCUCCA
#=GR DG1661 SS <<<_______>>>>>)))))))::::
//
# STOCKHOLM 1.0
#=GF AU Koala

DQ2700         UGGGGCGUGGCCAAGUGGUAAGGCAGCGGGUUUUGGUCCCGUUACUCGGA
#=GR DQ2700 SS (((((((,,<<<_________>>>,<<<<<_______>>>>>,,,,,<<<

DQ2700         GGUUCGAAUCCUUCCGUCCCAG
#=GR DQ2700 SS <<_______>>>>>))))))):
//
# STOCKHOLM 1.0
#=GF AU Koala

DS4080         GGAUGGUUGACUGAGUGGUUUAAGGUGUGAUAUUUGAGCUAUCAUUAGUU
#=GR DS4080 SS (((((((,,<<<___________>>>,<<<<<_______>>>>>,<<<<<

DS4080         UAAUAACUACGUAGGUUCAAAUCCUACAUCAUCCG
#=GR DS4080 SS ____>>>>>,<<<<<_______>>>>>))))))):
//
# STOCKHOLM 1.0
#=GF AU Koala

DE3880         GACCCAAUGGUCAAGAUGGUUAAGACAUAACAUUUUCACUGUUAGUGCGG
#=GR DE3880 SS (((((((,,<<<___________>>>,<<<<<_______>>>>>,,,,<<

DE3880         GAGUUCAAUCCUCCCUUGGGUUG
#=GR DE3880 SS <<<_______>>>>>))))))):
//
# STOCKHOLM 1.0
#=GF AU Koala

DC4500         GGCUAAGUAACAUAAGGGUAAUGUAUUGGAUUGCAAAUCCUAUAAAGAUG
#=GR DC4500 SS (((((((,,<<<<_______>>>>,<-<<<_______>>>->,,,,<<<<

DC4500         GUUCGAAUCCGUCCUUAGCCU
#=GR DC4500 SS <_______>>>>>))))))):
//
# STOCKHOLM 1.0
#=GF AU Koala

DM3920         ACCUGGGUAGUUUAAAGGUAAAACCUUAAUUUCAUACAUUAAAGAUGAGA
#=GR DM3920 SS (((((((,,<<<<_______>>>>,<<<<<_______>>>>>,,,,<<<<

DM3920         AUUCGAUUUUCUCCCCAGGUN
#=GR DM3920 SS <_______>>>>>))))))):
//
# STOCKHOLM 1.0
#=GF AU Koala

DW4880         AAGGCUUUAAGUUAACUAAACUAAUAGCCUUCAAAGCUGUAAAUAAAGGG
#=GR DW4880 SS (((((((,,<<<<_____>>>>,<<<<<_______>>>>>,,,,<<<<<_

DW4880         UAUUCCUUUAAGUCUUA
#=GR DW4880 SS ____>>>>>))))))):
//
# STOCKHOLM 1.0
#=GF AU Koala

DH2880         GGCGGAUGUAGCCAAGUGGAUCAAGGCAGUGGAUUGUGAAUCCACCAUGC
#=GR DH2880 SS :(((((((,,<<<___________>>>,<<<<<_______>>>>>,,,,,

DH2880         GCGGGUUCAAUUCCCGUCAUUCGCCC
#=GR DH2880 SS <<<<<_______>>>>>)))))))::
//
# STOCKHOLM 1.0
#=GF AU Koala

DW6740         GGAUCCGUGGCGCAAUGGUAGCGCGUCUGACUCCAGAUCAGAAGGUUGCG
#=GR DW6740 SS (((((((,,<<<<_______>>>>,<<<<<_______>>>>>,,,,,<<<

DW6740         UGUUCGAUUCACGUCGGGUUCACCA
#=GR DW6740 SS <<_______>>>>>)))))))::::
//
# STOCKHOLM 1.0
#=GF AU Koala

DS1140         GGAAGAUUACCCAAGUCCGGCUGAAGGGAUCGGUCUUGAAAACCGAGAGU
#=GR DS1140 SS (((((((,,<<<_____________>>>,<<<<<_______>>>>>,,,<

DS1140         CGGGGAAACCGAGCGGGGGUUCGAAUCCCUCAUCUUCCGCCA
#=GR DS1140 SS <<<_____>>>>,,<<<<<_______>>>>>)))))))::::
//
# STOCKHOLM 1.0
#=GF AU Koala

DA1660         GGGGCUAUAGCUCAGCUGGGAGAGCGCCUGCUUUGCACGCAGGAGGUCUG
#=GR DA1660 SS (((((((,,<<<<________>>>>,<<<<<_______>>>>>,,,,,<<

DA1660         CGGUUCGAUCCCGCAUAGCUCCACCA
#=GR DA1660 SS <<<_______>>>>>)))))))::::
//
# STOCKHOLM 1.0
#=GF AU Koala

DH5600         GUAAUUAUAGUUUAGCUAAAACAUUAGAUUGUGAAUCUAAUAAUAGAAGA
#=GR DH5600 SS (((((((,,<<<<_____>>>>,<<<<<_______>>>>>,,,,<<<<<_

DH5600         AUAUAACUUCUUAAUUACC
#=GR DH5600 SS ______>>>>>))))))):
//
# STOCKHOLM 1.0
#=GF AU Koala

DR3320         GGGCCUGUAGCUCAGAGGAUUAGAGCACGUGGCUACGAACCACGGUGUCG
#=GR DR3320 SS ((((--(,,<<<<_________>>>>,<<<<<_______>>>>>,,,,,<

DR3320         GGGGUUCGAAUCCCUCCUCGCCCA
#=GR DR3320 SS <<<<_______>>>>>)--)))):
//
# STOCKHOLM 1.0
#=GF AU Koala

DV6160         GUUCGGAUGGUGUAGUCGGUUAUCACGAAUCCUUAACACGGAUUAGGUCG
#=GR DV6160 SS (((((((,,<<<___________>>>,<<<<<_______>>>>>,,,,,<

DV6160         UGGGUUCGAUUCCCGCUCUGAAUA
#=GR DV6160 SS <<<<_______>>>>>))))))):
//
# STOCKHOLM 1.0
#=GF AU Koala

DG2640         GCGAGCGUAGUUCAAUGGUAAAACAUCUCCUUGCCAAGGAGAAGAUACGG
#=GR DG2640 SS (((((((,,<<<_________>>>,<<<<<_______>>>>>,,,,,<<<

DG2640         GUUCGAUUCCCGCCGCUCGCC
#=GR DG2640 SS <_______>>>>,))))))):
//
# STOCKHOLM 1.0
#=GF AU Koala

DX6280         GGCGCCGUGGCGCAGUGGAAGCGCGCAGGGCUCAUAACCCUGAUGUCCUC
#=GR DX6280 SS (((((((,,<<<<_______>>>>,<<<<<_______>>>>>,,,,,<<<

DX6280         GGAUGGAAACCGAGCGGCGCUA
#=GR DX6280 SS <<_______>>>>>))))))):
//
# STOCKHOLM 1.0
#=GF AU Koala

DS7740         GCAGUCGUGGCCGAGCGGUUAAGGCGUCUGACUAGAAAUCAGAUUCCCUC
#=GR DS7740 SS (((((((,,<<<__________>>>,<<<<<_______>>>>>,<<<<__

DS7740         UGGGAGCGUAGGUUCGAAUCCUACCGACUGCG
#=GR DS7740 SS _>>>>,,<<<<<_______>>>>>))))))):
//
# STOCKHOLM 1.0
#=GF AU Koala

DK9990         GCCCGGAUAGCUCAGUCGGUAGAGCAUCAGACUUUUAAUCUGAGGGUCCA
#=GR DK9990 SS (((((((,,<<<<________>>>>,<<<<<_______>>>>>,,,,,<<

DK9990         GGGUUCAAGUCCCUGUUCGGGCG
#=GR DK9990 SS <<<_______>>>>>))))))):
//
# STOCKHOLM 1.0
#=GF AU Koala

DL1231         GCGGGUGUGGCGAAAUUGGCAGACGCACUAGACUUAGGAUCUAGCGCUUU
#=GR DL1231 SS (((((((,,<<<___________>>>,<<<<<_______>>>>>,<<<__

DL1231         ACGGCAUGCAGGUUCAAGUCCUGUCACCCGCACCA
#=GR DL1231 SS __>>>,,<<<<<_______>>>>>)))))))::::
//
# STOCKHOLM 1.0
#=GF AU Koala

DC2440         GGCGGCAUAGCCAAGCGGUAAGGCCGUGGAUUGCAAAUCCUCUAUUCCCC
#=GR DC2440 SS (((((((,,<<<_________>>>,<-<<<_______>>>->,,,,,<<<

DC2440         AGUUCAAAUCUGGGUGCCGCCU
#=GR DC2440 SS <<_______>>>>>))))))):
//
# STOCKHOLM 1.0
#=GF AU Koala

DK5080         CCUUAAUUAGCUUAUUUAAAGCUUUAGACUCUUAAUUUAAAGAAAUUAGC
#=GR DK5080 SS (((((((,,<<<<_____>>>>,<<<<<_______>>>>>,,,,<-<<<_

DK5080         UAAUACCUAUUAUUAAGGA
#=GR DK5080 SS ______>>>->))))))):
//
# STOCKHOLM 1.0
#=GF AU Koala

DG4800         AUUUAUAUAGUAUAUAAUUGUAUAUGUGACUUCCAAUCACAAGGACUAAA
#=GR DG4800 SS (((((((,,<<<<______>>>>,<<<<<_______>>>>>,,,,<<<<<

DG4800         UAAUUUUAGUAUAAAUA
#=GR DG4800 SS ____>>>>>))))))):
//
# STOCKHOLM 1.0
#=GF AU Koala

DE6320         UCCGUUGUGGUCCAACGGCUAGGAUUCGUCGCUUUCACCGACGCGGUCGG
#=GR DE6320 SS (((((((,,<<<<________>>>>,<<<<<_______>>>>>,,,,<<<

DE6320         GGUUCGACUCCCCGCAACGGAG
#=GR DE6320 SS <<_______>>>>>))))))):
//
# STOCKHOLM 1.0
#=GF AU Koala

DV9995         GUUUCCGUAGUGUAGCGGUUAUCACAUUCGCCUCACACGCGAAAGGUCCC
#=GR DV9995 SS (((((((,,<<<__________>>>,<<<<<_______>>>>>,,,,,<<

DV9995         CGGUUCGAUCCCGGGCGGAAACA
#=GR DV9995 SS <<<_______>>>>>))))))):
//
# STOCKHOLM 1.0
#=GF AU Koala

DR3280         GCGUCCAUAGUCUAAUGGAUAGGACAUAGGUCUUCUAAACCUUUGGUAUA
#=GR DR3280 SS (((((((,,<<<<________>>>>,,<<<<_______>>>>,,,,,<<<

DR3280         GGUUCAAAACCUAUUGGACGCA
#=GR DR3280 SS <<_______>>>>>))))))):
//
# STOCKHOLM 1.0
#=GF AU Koala

DV5950         CAAGAUAUAGCUUAAAUAAAGCACCUAGUUUACACCUAGAAGAUUUCACA
#=GR DV5950 SS (((((((,,<<<<_____>>>>,,<<<<_______>>>>,,,,,<<<___

DV5950         CGCCACGAAUAUCUUGA
#=GR DV5950 SS ______>>>))))))):
//
# STOCKHOLM 1.0
#=GF AU Koala

DA2570         GGGGGUAUAGCUCAGUUGGUAGAGCGCUGCCUUUGCAAGGCAGAUGUCAG
#=GR DA2570 SS (((((((,,<<<<________>>>>,<<<<<_______>>>>>,,,,,<<

DA2570         CGGUUCGAGUCCGCUUAUCUCCA
#=GR DA2570 SS <<<_______>>>>>))))))):
//
# STOCKHOLM 1.0
#=GF AU Koala

DN1140         GGCUUUUUAGCUCAGCAGGUAGAGCAACCGGCUGUUAACCGGUUUGUCAC
#=GR DN1140 SS (((((((,,<<<<________>>>>,<<<<<_______>>>>>,,,,,<<

DN1140         AGGUUCGAGCCCUGUAAAAGCCGCCA
#=GR DN1140 SS <<<_______>>>>>)))))))::::
//
# STOCKHOLM 1.0
#=GF AU Koala

DE9991         UCCCUGGUGGUCUAGUGGCUAGGAUUCGGCGCUUUCACCGCCGCGGCCCG
#=GR DE9991 SS (-(((((,,<<<<________>>>>,<<<<<_______>>>>>,,,,<<<

DE9991         GGUUCGAUUCCCGGUCAGGAAU
#=GR DE9991 SS <<_______>>>>>)))))-):
//
# STOCKHOLM 1.0
#=GF AU Koala

DR2700         GCGUCCAUUGUCUAAUGGAUAGGACAGAGGUCUUCUAAACCUUUGGUAUA
#=GR DR2700 SS (((((((,,<<<<________>>>>,<<<<<_______>>>>>,,,,<<<

DR2700         GGUUCAAAUCCUAUUGGACGCU
#=GR DR2700 SS <<_______>>>>>))))))):
//
# STOCKHOLM 1.0
#=GF AU Koala

DI6280         GGUCUCUUGGCCCAGUUGGUUAAGGCACCGUGCUAAUAACGCGGGGAUCA
#=GR DI6280 SS (((((((,,<<<___________>>>,<<<<<_______>>>>>,,,,,<

DI6280         GCGGUUCGAUCCCGCUAGAGACCA
#=GR DI6280 SS <<<<_______>>>>>))))))):
//
# STOCKHOLM 1.0
#=GF AU Koala

DG2521         GCGGGUAUAGCUCAGUUGGUAGAGCGUGGUCCUUCCAAGUCCAAUGUUGC
#=GR DG2521 SS (((((((,,<<<<________>>>>,<<<-<_______>->>>,,,,,<<

DG2521         GUGUUCGAAUCACGUUACCCGCU
#=GR DG2521 SS <<<_______>>>>>))))))):
//
# STOCKHOLM 1.0
#=GF AU Koala

DY2680         GGGUCGAUGCCCGAGUGGUUAAUGGGGACGGACUGUAAAUUCGUUGACAA
#=GR DY2680 SS (((((((,,<<<<_________>>>>,<<<<<_______>>>>>,<<<__

DY2680         UGUCUACGCUGGUUCAAAUCCAGCUCGGCCCA
#=GR DY2680 SS _>>>,,,<<<<<_______>>>>>))))))):
//
# STOCKHOLM 1.0
#=GF AU Koala

DR6050         GCCCCCGUAGCCCAAUGGAUAAGGCGUUCGCUUCCUAAGCGAAAGAUUGC
#=GR DR6050 SS (((-(((,,<<<__________>>>,<<<<<_______>>>>>,,,,,<<

DR6050         GGGUUCGAGUCCCGCCGGAGGUA
#=GR DR6050 SS <<<_______>>>>>)))-))):
//
# STOCKHOLM 1.0
#=GF AU Koala

DY7920         CCUUCGAUAGCUCAGCUGGUAGAGCGGAGGACUGUAAAUCCUUAGGUCGC
#=GR DY7920 SS (((((((,,<<<<________>>>>,<<<<<_______>>>>>,,,,,<<

DY7920         UGGUUCGAUUCCGGCUCGAAGGA
#=GR DY7920 SS <<<_______>>>>>))))))):
//
# STOCKHOLM 1.0
#=GF AU Koala

DL4070         GCUAUUUUGGUGGAAUUGGUAGACACGACGCACUUAAAAUGCGUUACUAU
#=GR DL4070 SS (((((((,,<<<___________>>>,<<<<<_______>>>>>,<<<__

DL4070         AAAAGUAUAAAAGUUCAAGUCUUUUAAGUAGCA
#=GR DL4070 SS ___>>>,,<<<<<_______>>>>>))))))):
//
# STOCKHOLM 1.0
#=GF AU Koala

DW4480         GCGCUCUUAGUUCAGUUCGGUAGAACGUGGGUCUCCAAAACCCAAUGUCG
#=GR DW4480 SS (((((((,,<<<<_________>>>>,<<<<<_______>>>>>,,,,,<

DW4480         UAGGUUCAAAUCCUACAGAGCGUG
#=GR DW4480 SS <<<<_______>>>>>))))))):
//
# STOCKHOLM 1.0
#=GF AU Koala

DW4000         AAGGAUAUAGUUUAAUGGUAAAACAGUUGAUUUCAAAUCAAUCAUUAGGA
#=GR DW4000 SS (((((((,,<<<<_______>>>>,<<<<<_______>>>>>,,,,<<<<

DW4000         GUUCGAAUCUCUUUAUCCUUG
#=GR DW4000 SS <_______>>>>>))))))):
//
# STOCKHOLM 1.0
#=GF AU Koala

DX5360         AGUAAGGUCAGCUAAUUAAGCUAUCGGGCCCAUACCCCGAAAAUGUUGGU
#=GR DX5360 SS ((((-((,,<<<<_____>>>>,<<<<<_______>>>>>,,,,<--<<_

DX5360         UUAUAUCCUUCCCGUACUA
#=GR DX5360 SS ______>>-->))-)))):
//
# STOCKHOLM 1.0
#=GF AU Koala

DD6220         UUCUCGUUAGUAUAGUGGUUAGUAUACCCGCCUGUCACGCGGGUGACCCG
#=GR DD6220 SS (((((((,,<<<<________>>>>,<<<<<_______>>>>>,,,,<<<

DD6220         GGUUCAAUUCCCGGACGGGAAG
#=GR DD6220 SS <<_______>>>>>))))))):
//
# STOCKHOLM 1.0
#=GF AU Koala

DL5041         GCUAAAAUAGCAAAGUGGUUAAUGCAGAAGGCCUAAGACCUUCCUAUCAA
#=GR DL5041 SS (((((((,,<<<__________>>>,<<<<<_______>>>>>,,,,,<<

DL5041         AGGUUCAACUCCCUUUUUUAGCU
#=GR DL5041 SS -<<_______>>->>))))))):
//
# STOCKHOLM 1.0
#=GF AU Koala

DP9160         GGCUCGUUGGUCUAGGGGUAUGAUUCUCGCUUCGGGUGCGAGAGGUCCCG
#=GR DP9160 SS (((((((,,<<<_________>>>,<<<<<_______>>>>>,,,,,<<<

DP9160         GGUUCAAAUCCCGGACGAGCCC
#=GR DP9160 SS <<_______>>>>>))))))):
//
# STOCKHOLM 1.0
#=GF AU Koala

DK4760         CAUCAGAUGACUGAAAGUAAGUAAUGGUCUCUUAAACCAAAAAAUAGUAA
#=GR DK4760 SS (((((((,,<<<_______>>>,,<<<<_______>>>>,,,,,,<<<<<

DK4760         AUUAACGUUUACUUCUGAUGA
#=GR DK4760 SS ________>>>>>))))))):
//
# STOCKHOLM 1.0
#=GF AU Koala

DG4880         AUCUAUAUAGUAUAAAAGUAUAUUUGACUUCCAAUCAUAAGGUCUAUUAA
#=GR DG4880 SS (((((((,,<<<<____>>>>,<-<<<_______>>>->,,,,<<<<<__

DG4880         UAAAUAGUAUAGAUA
#=GR DG4880 SS __>>>>>))))))):
//
# STOCKHOLM 1.0
#=GF AU Koala

DL9161         GUCAGGAUGGCCGAGUGGUCUAAGGCGCUGCGUUCAGGUCGCAGUCUCCC
#=GR DL9161 SS (((((((,,<<<___________>>>,<<<<<_______>>>>>,<<<<_

DL9161         CUGGAGGCGUGGGUUCGAAUCCCACUCCUGACA
#=GR DL9161 SS __>>>>,,<<<<<_______>>>>>))))))):
//
# STOCKHOLM 1.0
#=GF AU Koala

DT0740         GCCUCAGUGGCUCAGCCUGGUAGAGCGCCUGACUUGUAAUCAGGUGGUCG
#=GR DT0740 SS (((((((,,<<<<_________>>>>,<<<<<_______>>>>>,,,,,<

DT0740         GGGGUUCGAAUCCCCCCUGGGGCU
#=GR DT0740 SS <<<<_______>>>>>))))))):
//
# STOCKHOLM 1.0
#=GF AU Koala

DV5930         CGAGAUAUAGCUUAAACAAAGCAUCUAGUUUACACCUAGAAGAUUUCACA
#=GR DV5930 SS (((((((,,<<<<_____>>>>,<<<<<_______>>>>>,,,,<<<<__

DV5930         CAUCAUGAAUAUCUUGA
#=GR DV5930 SS _____>>>>))))))):
//
# STOCKHOLM 1.0
#=GF AU Koala

DQ6281         GGUCCUAUAGUGUAGUGGUUAUCACUUUCGGUUCUGAUCCGAACAACCCC
#=GR DQ6281 SS (((((((,,<<<__________>>>,<<<<<_______>>>>>,,,,<<<

DQ6281         AGUUCGAAUCCGGGUGGGACC
#=GR DQ6281 SS -<_______>->>>)))))))
//
# STOCKHOLM 1.0
#=GF AU Koala

DL7741         GUCAGGAUGGCCGAGUGGUCUAAGGCGCUGCGUUCAGGUCGCAGUCUACU
#=GR DL7741 SS (((((((,,<<<___________>>>,<<<<<_______>>>>>,<<<<_

DL7741         CUGUAGGCGUGGGUUCGAAUCCCACUUCUGACA
#=GR DL7741 SS __>>>>,,<<<<<_______>>>>>))))))):
//
# STOCKHOLM 1.0
#=GF AU Koala

DA1860         GGGGCAUUAGCUCAGCUGGGAGAGCGCCUGCUUUGCACGCAGGAGGUCAG
#=GR DA1860 SS ((((-((,,<<<<________>>>>,<<<<<_______>>>>>,,,,,<<

DA1860         CGGUUCGAUCCCGCUAUUCUCCACCA
#=GR DA1860 SS <<<_______>>>>>))-))))::::
//
# STOCKHOLM 1.0
#=GF AU Koala

DV3200         AGGGGUAUAACUCAGCGGUAGAGUGUCACCUUGACGUGGUGGAAGUCAUC
#=GR DV3200 SS (((((((,,<<<<_______>>>>,<<<<<_______>>>>>,,,,,<<<

DV3200         AGUUCGAACCUGAUUAUCCCUA
#=GR DV3200 SS <<_______>>>>>))))))):
//
# STOCKHOLM 1.0
#=GF AU Koala

DN4440         UCCUCAGUAGCUCAGUGGUAGAGCGGUCGGCUGUUAACUGACUGGUCGUA
#=GR DN4440 SS (((((((,,<<<<_______>>>>,<<<<<_______>>>>>,,,,,<<<

DN4440         GGUUCGAAUCCUACUUGGGGAG
#=GR DN4440 SS <<_______>>>>>))))))):
//
# STOCKHOLM 1.0
#=GF AU Koala

DG4840         AUCUAUAUAGUAUAAAAGUAUAUUUGACUUCCAAUCAUAAGGUCUAUUAA
#=GR DG4840 SS (((((((,,<<<<____>>>>,<-<<<_______>>>->,,,,<<<<<__

DG4840         UUAAUAGUAUAGAUA
#=GR DG4840 SS __>>>>>))))))):
//
# STOCKHOLM 1.0
#=GF AU Koala

DD3880         GGGUUAGUAGUUUAAUAGGUAAAGCGCUUUUUUGUCAAGGAAGUUUAUGC
#=GR DD3880 SS (((((((,,<<<<________>>>>,<<<<<_______>>>>>,,,,,<<

DD3880         CGGUUCAAGUCCGGCCUAACCCG
#=GR DD3880 SS <<<_______>>>>>))))))):
//
# STOCKHOLM 1.0
#=GF AU Koala

DV1350         GGACGAUUAGCUCAGCGGGAGAGCGCUUCCCUGACACGGAAGAGGUCACU
#=GR DV1350 SS (((((((,,<<<<_______>>>>,<<<<<_______>>>>>,,,,,<<<

DV1350         GGUUCAAUCCCAGUAUCGUCCA
#=GR DV1350 SS <<_______>>>>>))))))):
//
# STOCKHOLM 1.0
#=GF AU Koala

DL4840         UCUAAUAUGGCAGAUUAGUGCAAUAGAUUUAAGCUCUAUAUAUAAAGUAU
#=GR DL4840 SS (((((((,,<<<______>>>,<<<<<_______>>>>>,,,,<<<<<__

DL4840         UUUACUUUUAUUAGAA
#=GR DL4840 SS ___>>>>>))))))):
//
# STOCKHOLM 1.0
#=GF AU Koala

DV3960         AAGAAAUUAGCUCAACGGUAGAGCAACCGUUUUACACACGGAAGGCUAUG
#=GR DV3960 SS (((((((,,<<<<_______>>>>,,<<<<_______>>>>,,,,,,<-<

DV3960         AGUUCGAAUCUCCUAUUUCUUACCA
#=GR DV3960 SS <<_______>>>->)))))))::::
//
# STOCKHOLM 1.0
#=GF AU Koala

DN4800         UUAAUUGAAACCAAAAAGAGGUAUAUCACUGUUAAUGAUAUAAUUGAAUA
#=GR DN4800 SS (((((((,,<<<_______>>>,<<<<<_______>>>>>,,,,,<<<<<

DN4800         UUAUUAUUCCAAUUAAG
#=GR DN4800 SS ____>>>>>))))))):
//
# STOCKHOLM 1.0
#=GF AU Koala

DG4070         AUGAGUAUAAGUUAAUGGUUAAACUAAAUGUCUUCCACACAUUCCAUGUG
#=GR DG4070 SS (((((((,,<<<<________>>>>,<<<<<_______>>>>>,,,,<<<

DG4070         AGUUCGAUUCUCACUACUCAUA
#=GR DG4070 SS <<_______>>>>>))))))):
//
# STOCKHOLM 1.0
#=GF AU Koala

DI2520         GGGCUAUUAGCUCAGUUGGUUAGAGCAUACCCUUGAUAAGGGUAAGGUCG
#=GR DI2520 SS (((((((,,<<<<_________>>>>,<<<<<_______>>>>>,,,,,<

DI2520         CUAGUUCAAGUCUAGCAUGGCCCU
#=GR DI2520 SS <<<<_______>>>>>))))))):
//
# STOCKHOLM 1.0
#=GF AU Koala

DD4500         GGGGAAAUAGCUUAGUGGUUUAUAGCGCUGGUCUGUCAAGCCAGAAGUCG
#=GR DD4500 SS (((((((,,<<<___________>>>,<<<<<_______>>>>>,,,,,<

DD4500         CGGGUUCAAAUCCCGUUUUUCCCG
#=GR DD4500 SS <<<<_______>>>>>))))))):
//
# STOCKHOLM 1.0
#=GF AU Koala

DR2480         GGGUGUGUAGCUCAGUGGACUAGAGCACGUGGCUACGAACCACGGUGUCG
#=GR DR2480 SS (((((-(,,<<<<_________>>>>,<<<<<_______>>>>>,,,,,<

DR2480         GGGGUUCGAAUCCCUCCUCGCCCG
#=GR DR2480 SS <<<<_______>>>>>)-))))):
//
# STOCKHOLM 1.0
#=GF AU Koala

DK3220         GGGUUGCUAACUCAAUGGUAGAGUACUCGGCUUUUAACCGACGAGCUCCG
#=GR DK3220 SS (((((((,,<<<<_______>>>>,,<<<<_______>>>>,,,,,,<<<

DK3220         GGUUCGAGUCCCGGGCAACCCG
#=GR DK3220 SS <<_______>>>>>))))))):
//
# STOCKHOLM 1.0
#=GF AU Koala

DE6321         UCCGUCAUGGUCCAGUGGCUAGGAUUCAUCGCUCUCACCGAUGCGGCGGG
#=GR DE6321 SS (((((((,,<<<<________>>>>,<<<<<_______>>>>>,,,,<<<

DE6321         GGUUCGAUUCCCCCUGACGGAG
#=GR DE6321 SS <<_______>>>>>))))))):
//
# STOCKHOLM 1.0
#=GF AU Koala

DP5080         CAGGAGAAAGUUUAAUAAAAAACCGCAGCUUUGGAAGUUGCAAUGUAAGG
#=GR DP5080 SS (((((((,,<<<<______>>>>,<<<<<_______>>>>>,,,,<<<<<

DP5080         UAAGCCUUAUUCUCUUGA
#=GR DP5080 SS ____>>>>>,))))))):
//
# STOCKHOLM 1.0
#=GF AU Koala

DH5720         GUAAAUAUAGUUUAACCAAAACAUCAGAUUGUGAAUCUGACAACAGAGGC
#=GR DH5720 SS (((((((,,<<<<_____>>>>,<<<<<_______>>>>>,,,,<<-<<_

DH5720         UCACGACCCCUUAUUUACC
#=GR DH5720 SS ______>>->>))))))):
//
# STOCKHOLM 1.0
#=GF AU Koala

DG5040         ACUCUAUGAGUACAAACGUACCUUUGACUUCCAAUCAAAUAGCUCUUAGG
#=GR DG5040 SS (((((((,,<<<<____>>>>,<<<<<_______>>>>>,,,,,<<<<<_

DG5040         GAAAAUCUAAGAUAGAGUA
#=GR DG5040 SS ______>>>>>))))))):
//
# STOCKHOLM 1.0
#=GF AU Koala

DL1141         GGGGAUUGGCGGAAUUGGCAGACGCACUAGACUUAGGAUCUAGCGUCUUU
#=GR DL1141 SS ((((((,<________________>,<<<<<_______>>>>>,<<<___

DL1141         GACGUAAGGGUUCAAGUCCCUUAUCCCCCACCA
#=GR DL1141 SS >>>,,<<<<<_______>>>>>)))))):::::
//
# STOCKHOLM 1.0
#=GF AU Koala

DV9992         GUUUCCGUAGUGUAGUGGUCAUCACGUUCGCCUAACACGCGAAAGGUCCC
#=GR DV9992 SS (((((((,,<<<__________>>>,<<<<<_______>>>>>,,,,,<<

DV9992         CGGUUCGAAACCGGGCGGAAACA
#=GR DV9992 SS <<<_______>>>>>))))))):
//
# STOCKHOLM 1.0
#=GF AU Koala

DR2540         GGGCUCAUCGUCUAAUGGAUCAGGACAGGGACCUUCUAAGUCUCUAAUGU
#=GR DR2540 SS (((((((,,<<<<_________>>>>,<<<<<_______>>>>>,,,,<<

DR2540         AGGUUCGAAUCCUACUGAGCCUA
#=GR DR2540 SS <<<_______>>>>>))))))):
//
# STOCKHOLM 1.0
#=GF AU Koala

DI2760         GCAUCCAUGGCUGAAUGGUUAAAGCGCCCAACUCAUAAUUGGCGAUAUCG
#=GR DI2760 SS (((((((,,<<<__________>>>,,<<<<_______>>>>,,,,,,,<

DI2760         UAGGUUCAAUUCCUACUGGAUGCA
#=GR DI2760 SS <<<<_______>>>>>))))))):
//
# STOCKHOLM 1.0
#=GF AU Koala

DF5041         GCAAAGGUAGCUUAACACAUUAAAGCAUAGCACUGAAAAUGCUUCAAAGA
#=GR DF5041 SS ((-((((,,<<<<_________>>>>,,<<<<_______>>>>,,,,,<<

DF5041         GAGUUAAAGUCCCUCCCUUAGCA
#=GR DF5041 SS <-<_______>->>>))))-)):
//
# STOCKHOLM 1.0
#=GF AU Koala

DP5200         CAAGGAAUAGUUUAUGUAGAAUUCCAGCUUUGGGUGUUGGUGGUGAGGUU
#=GR DP5200 SS (((((((,,<<<<_____>>>>,<<<<<_______>>>>>,,,,<<<<<_

DP5200         UAAUGUCUCUUCCUUGA
#=GR DP5200 SS ____>>>>>))))))):
//
# STOCKHOLM 1.0
#=GF AU Koala

DL5680         ACUUUUAAAGGAUAGAAGUAAUCCAUUGGCCUUAGGAGCCAAAAAAUUGG
#=GR DL5680 SS (((((((,,<<<<_______>>>>,<<<<<_______>>>>>,,,,<<<<

DL5680         UGCAACUCCAAAUAAAAGUA
#=GR DL5680 SS _______>>>>,))))))):
//
# STOCKHOLM 1.0
#=GF AU Koala

DP1500         CGGGAAGUGGCUCAGUUUGGUAGAGCACCUGGUUUGGGACCAGGGGGUCG
#=GR DP1500 SS (((((((,,<<<<_________>>>>,<<<<<_______>>>>>,,,,,<

DP1500         CAGGUUCAAAUCCUGUCUUCCCGA
#=GR DP1500 SS <<<<_______>>>>>))))))):
//
# STOCKHOLM 1.0
#=GF AU Koala

DS4441         GGAGGUAUGGCUGAGUGGCUUAAGGCAUUGGUUUGCUAAAUCGACAUACA
#=GR DS4441 SS (((((-(,,<<<___________>>>,<<<<<_______>>>>>,<<<<<

DS4441         AGAAGAUUGUAUCAUGGGUUCGAAUCCCAUUUCCUCCG
#=GR DS4441 SS <_____>>>>>>,<<<<<_______>>>>>)-))))):
//
# STOCKHOLM 1.0
#=GF AU Koala

DF3800         GCUUAAGUAGCUCAGUGGUAGAGCGUCAGGCUGAAAACCUGAAGGUCAUU
#=GR DF3800 SS (((((((,,<<<<_______>>>>,<<<<<_______>>>>>,,,,,<-<

DF3800         GGUCCGAUUCCAUUCUUAGGCA
#=GR DF3800 SS <<_______>>>->))))))):
//
# STOCKHOLM 1.0
#=GF AU Koala

DC2720         GGCGGCAUGGCCAAGUGGUAAGGCAGGGGACUGCAAAUCCUUUACCCCCA
#=GR DC2720 SS (((((((,,<<<_________>>>,<<<<<_______>>>>>,,,,<<<<

DC2720         GUUCAAAUCUGGGUGCCGCCU
#=GR DC2720 SS <_______>>>>>))))))):
//
# STOCKHOLM 1.0
#=GF AU Koala

DS3280         GGAGAGAUGGCUGAGUGGUUGAUAGCUCCGGUCUUGAAAACCGGCAUAGU
#=GR DS3280 SS (((((((,,<<<<_________>>>>,<<<<<_______>>>>>,<<<<<

DS3280         UCUUUAUUCAGAACUAUCGAGGGUUCGAAUCCCUCUCUCUCCU
#=GR DS3280 SS <<________>>>>>>>,<<<<<_______>>>>>))))))):
//
# STOCKHOLM 1.0
#=GF AU Koala

DW4360         GCGCUCUUAGUUCAGUUCGGUAGAACGCGGGUCUCCAAAACCCGAUGUCG
#=GR DW4360 SS (((((((,,<<<<_________>>>>,<<<<<_______>>>>>,,,,,<

DW4360         UAGGUUCAAAUCCUACAGAGCGUG
#=GR DW4360 SS <<<<_______>>>>>))))))):
//
# STOCKHOLM 1.0
#=GF AU Koala

DH3280         GGCGGAUGUAGCCAAGUGGAUUAAGGCAGUGGAUUGUGAAUCCACCAUUC
#=GR DH3280 SS :(((((((,,<<<___________>>>,<<<<<_______>>>>>,,,,,

DH3280         GCGGGUUCAAUUCCCGUCGUUCGCCC
#=GR DH3280 SS <<<<<_______>>>>>)))))))::
//
# STOCKHOLM 1.0
#=GF AU Koala

DC4480         GGCGGCAUGGCCAAGCGGUAAGGCAGGGGACUGCAAAUCCUUUAUCCCCA
#=GR DC4480 SS (((((((,,<<<_________>>>,<<<<<_______>>>>>,,,,<<<<

DC4480         GUUCAAAUCUGGGUGUCGCCU
#=GR DC4480 SS <_______>>>>>))))))):
//
# STOCKHOLM 1.0
#=GF AU Koala

DL2920         GCCGCUAUGGUGAAAUUGGUAGACACGCUGCUCUUAGGAAGCAGUGCUAA
#=GR DL2920 SS (((((((,,<<<___________>>>,<<<<<_______>>>>>,<<___

DL2920         UGCAUCUCGGUUCGAGUCCGAGUGGCGGCA
#=GR DL2920 SS _>>,,<<<<<_______>>>>>))))))):
//
# STOCKHOLM 1.0
#=GF AU Koala

DX4440         AGCGGGGUAGAGGAAUUGGUCAACUCAUCAGGCUCAUGACCUGAAGACUG
#=GR DX4440 SS :((((((,,<<<___________>>>,<<<<<_______>>>>>,,,,,<

DX4440         CAGGUUCGAAUCCUGUCCCCGCCU
#=GR DX4440 SS <<<<_______>>>>>))))))::
//
# STOCKHOLM 1.0
#=GF AU Koala

DN4980         UGAGUUGUAGCCUAAUGGAAAGGCGUUUGGCCGUUAACUAAAAGAGAGCA
#=GR DN4980 SS (((((((,,<<<<_______>>>>,<<<<<_______>>>>>,,,,,<<<

DN4980         AGAUCAAUACUUGUCGACUCAG
#=GR DN4980 SS <<_______>>>>>))))))):
//
# STOCKHOLM 1.0
#=GF AU Koala

DI1141         CGGAAUAUAGCUCAGCUGGUUAGAGCAUUCCGCUGAUAACGGAGAGGUCG
#=GR DI1141 SS (((((((,,<<<<_________>>>>,<<<<<_______>>>>>,,,,,<

DI1141         UUGGUUCAAGUCCAAUUAUUCCGACCA
#=GR DI1141 SS <<<<_______>>>>>)))))))::::
//
# STOCKHOLM 1.0
#=GF AU Koala

DE0700         GUCCCUUCGUCUAGUGGUCUAGGACAUCGCCCUCUCACGGCGGUAACACG
#=GR DE0700 SS (((((((,<<<<_________>>>>,<<<<<_______>>>>>,,,,<<<

DE0700         GGUUCGAACCCCGUAGGGGACGCCA
#=GR DE0700 SS <<_______>>>>>)))))))::::
//
# STOCKHOLM 1.0
#=GF AU Koala

DG1820         GCGGGUAUAGUUCAGUGGUAGAACCUCAGCCUUCCAAGCUGAUGAUGCGG
#=GR DG1820 SS (((((((,,<<<<_______>>>>,<<<<<_______>>>>>,,,,<<<<

DG1820         GUUCGAUUCCCGCUACCCGCUCCA
#=GR DG1820 SS <_______>>>>>)))))))::::
//
# STOCKHOLM 1.0
#=GF AU Koala

DA0420         GGGCCCAUAGCUCAGUGGUAGAGUGCCUCCUUUGCAAGGAGGAUGCCCUG
#=GR DA0420 SS (((((((,,<<<<_______>>>>,<<<<<_______>>>>>,,,,,<<<

DA0420         GGUUGGAAUCCCAGUGGGUCCA
#=GR DA0420 SS <<_______>>>>>))))))):
//
# STOCKHOLM 1.0
#=GF AU Koala

DD5220         GAGACGUUAGUAAACCAAUUACAUAGACCUGUCAAGACUAAAUCACAGGU
#=GR DD5220 SS ((((-((,,<<<<_____>>>>,<<<-<_______>->>>,,,,<<<<<_

DD5220         GCAAACCCUGUACAUCUCA
#=GR DD5220 SS ______>>>>>))-)))):
//
# STOCKHOLM 1.0
#=GF AU Koala

DS2721         GGAGAGAUGGCCGAGCGGUUCAAGGCGUAGCAUUGGAACUGCUAUGUAGA
#=GR DS2721 SS (((((((,,<<<___________>>>,<<<<<_______>>>>>,<<<<<

DS2721         CUUUUGUUUACCGAGGGUUCGAAUCCCUCUCUUUCCG
#=GR DS2721 SS <____>>>>>>,<<<<<_______>>>>>))))))):
//
# STOCKHOLM 1.0
#=GF AU Koala

DS9280         GCAGCGAUGGCCGAGUGGUUAAGGCGUUGGACUUGAAAUCCAAUGGGGUC
#=GR DS9280 SS (((((((,,<<<__________>>>,<<<<<_______>>>>>,<<<<__

DS9280         UCCCCGCGCAGGUUCGAACCCUGCUCGCUGCG
#=GR DS9280 SS _>>>>,,<<<<<_______>>>>>))))))):
//
# STOCKHOLM 1.0
#=GF AU Koala

DT2601         GCCUGUUUAGCUCAGAGGUCAGAGCGUCGCACUUGUAAUGCGAUGGUCAU
#=GR DT2601 SS (((((((,,<<<<________>>>>,<<<<<_______>>>>>,,,,,<<

DT2601         CGGUUCGACUCCGAUAGCGGGCU
#=GR DT2601 SS <<<_______>>>>>))))))):
//
# STOCKHOLM 1.0
#=GF AU Koala

DR2602         GCGUCCAUCGUCUAAAGGAUAGGACAGAGGUUUUCUAAACCUCCAGUAUA
#=GR DR2602 SS (((((((,,<<<<________>>>>,<<<<<_______>>>>>,,,,<<<

DR2602         GGUUCGAAUCCUAUUGGACGUA
#=GR DR2602 SS <<_______>>>>>))))))):
//
# STOCKHOLM 1.0
#=GF AU Koala

DD2700         GGGAUUGUAGUUCAAUUGGUCAGAGCACCGCCCUGUCAAGGCGGAAGCUG
#=GR DD2700 SS (((((((,,<<<<_________>>>>,<<<<<_______>>>>>,,,,,<

DD2700         CGGGUUCGAGCCCCGUCAGUCCCG
#=GR DD2700 SS <<<<_______>>>>>))))))):
//
# STOCKHOLM 1.0
#=GF AU Koala

DL4981         GUUGAAGUAGCAAAGAGGUAAAUGCGAGAAUCCUAAGAUUUCUUUAUCAA
#=GR DL4981 SS (((((((,,<<<__________>>>,<<<<_________>>>>,,,,,<<

DL4981         GGGUUCAAUUCCCUUCUUCAAUU
#=GR DL4981 SS <<<_______>>>>>))))))):
//
# STOCKHOLM 1.0
#=GF AU Koala

DG5020         UCUAUUAAUAUAACAGUAUAUUUAGUUUUCCAAAUUAAAAGGCCUGUUAG
#=GR DG5020 SS (-(((((,<<<<____>>>>,<<<<<_______>>>>>,,,,<<<<____

DG5020         AAGUCAGGUAGUAAAA
#=GR DG5020 SS ____>>>>)))))-):
//
# STOCKHOLM 1.0
#=GF AU Koala

DQ1340         GUGGGCUAUGGUGUAAUUGGCAGCACGACUGAUUCUGGUUCAGUUAGUCU
#=GR DQ1340 SS :(((((((,,<<<<________>>>>,<<<<<_______>>>>>,,,,<<

DQ1340         AGGUUCGAGUCCUGGUAGCCCAG
#=GR DQ1340 SS <<<_______>>>>>))))))):
//
# STOCKHOLM 1.0
#=GF AU Koala

DT3880         GCCCGGUUAGCAUAAAAGUAAUGUAUCCGUUUUGUAAUCGGAAUAAACAA
#=GR DT3880 SS (((((((,,<<<<_______>>>>,<<<<_________>>>>,,,,<<<<

DT3880         GUGCGAUACUUGUACUGGGCU
#=GR DT3880 SS <_______>>>>>))))))):
//
# STOCKHOLM 1.0
#=GF AU Koala

DE3800         ACUCUUAUCGUCUAACGGUGAGGACAACGGGUUUUCACCCCGUAAAUUUG
#=GR DE3800 SS (((((((,,<<<<________>>>>,<<<<<_______>>>>>,,,,<<<

DE3800         GGUUCGAUUCCCAAUAAGAGUA
#=GR DE3800 SS <<_______>>>>>))))))):
//
# STOCKHOLM 1.0
#=GF AU Koala

DM0260         AGUUAGUUGGCAGAGUGGUUAUGCACCUCCUUCAUACGGAGCGACUACAG
#=GR DM0260 SS (((((((,,<<<_________>>>,,<<<<_______>>>>,,,,,,,<<

DM0260         UGGUUCAAAUCCACUACUAACUACCA
#=GR DM0260 SS <<<_______>>>>>)))))))::::
//
# STOCKHOLM 1.0
#=GF AU Koala

DS6162         GACAUCGUAGCAAAGUGGUCUAAUGCGUCUGACUAGAAAUCAGAUCCCUU
#=GR DS6162 SS (((((((,,<<<___________>>>,<<<<<_______>>>>>,<<<<_

DS6162         CGGGGGCGCAGGUUCGAACCCUGCCGAUGUCG
#=GR DS6162 SS _>>>>,,<<<<<_______>>>>>))))))):
//
# STOCKHOLM 1.0
#=GF AU Koala

DA2440         GGGGAUAUAGCUCAGUUGGUAGAGCGCUGCCUUUGCAAGGCAGAUGUCAG
#=GR DA2440 SS (((((((,,<<<<________>>>>,<<<<<_______>>>>>,,,,,<<

DA2440         CGGUUCGAAUCCGCUUAUCUCCA
#=GR DA2440 SS <<<_______>>>>>))))))):
//
# STOCKHOLM 1.0
#=GF AU Koala

DL5480         ACUUUUAAAGGAUAACAGCUAUCCAUUGACCUUAGGAGUCAAAAAUAUUG
#=GR DL5480 SS (((((((,,<<<<_______>>>>,<<<<<_______>>>>>,,,,,<<<

DL5480         GUGCAACUCCAAAUAAAAGUA
#=GR DL5480 SS <_______>>>>,))))))):
//
# STOCKHOLM 1.0
#=GF AU Koala

DD1540         GGUCCGGUAGUUCAGUUGGUUAGAAUGCCUGCCUGUCACGCAGGAGGUCG
#=GR DD1540 SS (((((((,,<<<<_________>>>>,<<<<<_______>>>>>,,,,,<

DD1540         CGGGUUCGAGUCCCGUCCGGACCG
#=GR DD1540 SS <<<<_______>>>>>))))))):
//
# STOCKHOLM 1.0
#=GF AU Koala

DQ2520         UGAGGCGUAGCCAAGUGGUAAGGCAACGGGUUUUGGCCCUGUCAUUCGGA
#=GR DQ2520 SS (((((((,,<<<_________>>>,<<<<<_______>>>>>,,,,,<<<

DQ2520         GGUUCGAAUCCUCCCGCCUCAG
#=GR DQ2520 SS <<_______>>>>>))))))):
//
# STOCKHOLM 1.0
#=GF AU Koala

DE7741         UCCCAUAUUGUCUAGUGGUUAGGAUAUCCGGCUCUCACCCGGAAGGCCCG
#=GR DE7741 SS (((((((,,<<<<________>>>>,<<<<<_______>>>>>,,,,<<<

DE7741         GGUUCAAUUCCCGGUAUGGGAA
#=GR DE7741 SS <<_______>>>>>))))))):
//
# STOCKHOLM 1.0
#=GF AU Koala

DV1570         GGAGGAUUAGCUCAGCUGGGAGAGCACUUGCCUUACAAGCAAGGGGUCGG
#=GR DV1570 SS (((((((,,<<<<________>>>>,<<<<<_______>>>>>,,,,,<<

DV1570         CGGUUCGAUCCCGUCAUCCUCCACCA
#=GR DV1570 SS <<<_______>>>>>)))))))::::
//
# STOCKHOLM 1.0
#=GF AU Koala

DV2520         GGGGGUAUAGCUCAGUUGGUAGAGCGUCUGCCUUACAAGCAGAAUGUCAG
#=GR DV2520 SS (((((((,,<<<<________>>>>,<<<<<_______>>>>>,,,,,<<

DV2520         CGGUUCGAAUCCGUUUGCCCUCA
#=GR DV2520 SS <<<_______>>>>>))))))):
//
# STOCKHOLM 1.0
#=GF AU Koala

DY4360         GGGAGAGUGGCUGAGUGGUCAAAAGCGACAGACUGUAAAUCUGUUGAAGU
#=GR DY4360 SS (((((((,,<<<___________>>>,<<<<<_______>>>>>,<<<__

DY4360         UUUUCUACGUAGGUUCGAAUCCUGCCUCUCCCA
#=GR DY4360 SS __>>>,,,<<<<<_______>>>>>))))))):
//
# STOCKHOLM 1.0
#=GF AU Koala

DK4500         GGGUGUAUAGCUCAGUUGGUAGAGCAAUAGGCUUUUAACUUAAAGGUCGC
#=GR DK4500 SS (((((((,,<<<<________>>>>,,<<<<_______>>>>,,,,,,<<

DK4500         AGGUUCAAGUCCUGCUAUACCCA
#=GR DK4500 SS <<<_______>>>>>))))))):
//
# STOCKHOLM 1.0
#=GF AU Koala

DL1200         GCCCAAGUGGCGGAAUGGUAGACGCAUGGGAUUUAAGAUCCCACGCUAGC
#=GR DL1200 SS (((((((,,<<<__________>>>,<<<<<_______>>>>>,<<<<__

DL1200         AAUAGCGUGCCGGUUCAAGUCCGGCUUUGGGCACCA
#=GR DL1200 SS __>>>>,,<<<<<_______>>>>>)))))))::::
//
# STOCKHOLM 1.0
#=GF AU Koala

DC3920         GAUUACGAUGUAAAUGGUUUACCCUUUGACUGCAAAUCUUAAGGAUUAGG
#=GR DC3920 SS (((((((,,<--<______>-->,<--<<_______>>-->,,,,,<<<<

DC3920         UUCGAUUCCUACGUAAUCC
#=GR DC3920 SS _______>>>>))))))):
//
# STOCKHOLM 1.0
#=GF AU Koala

DK4440         GGGUGUAUAGCUCAGUUGGUAGAGCAUUGGGCUUUUAACCUAAUGGUCGC
#=GR DK4440 SS (((((((,,<<<<________>>>>,<<<<<_______>>>>>,,,,,<<

DK4440         AGGUUCAAGUCCUGCUAUACCCA
#=GR DK4440 SS <<<_______>>>>>))))))):
//
# STOCKHOLM 1.0
#=GF AU Koala

DS6282         GGCACUAUGGCCGAGUGGUUAAGGCGAGAGACUCGAAAUCUCUUGGGCUC
#=GR DS6282 SS (((((((,,<<<__________>>>,<<<<<_______>>>>>,<<<<__

DS6282         UGCCCGCGCUGGUUCAAAUCCUGCUGGUGUCG
#=GR DS6282 SS _>>>>,,<<-<<_______>>->>))))))):
//
# STOCKHOLM 1.0
#=GF AU Koala

DQ5040         UAAGGAGUAGUUUAAUGGAAAAACGAGGAACUUUGACUUCCUUGUUGUGG
#=GR DQ5040 SS (((((((,,<<<<_______>>>>,<<<<<_______>>>>>,,,,<<<<

DQ5040         GUUCAAUUCCCAUCUCCUUAA
#=GR DQ5040 SS <_______>>>>>))))))):
//
# STOCKHOLM 1.0
#=GF AU Koala

DP1780         CGGUGAUUAGCGCAGCCCGGUAGCGCAUCUGGUUUGGGACCAGAGGGUCA
#=GR DP1780 SS (((((((,,<<<<_________>>>>,<<<<<_______>>>>>,,,,,<

DP1780         AAGGUUCGAAUCCUUUAUCACCGACCA
#=GR DP1780 SS <<<<_______>>>>>)))))))::::
//
# STOCKHOLM 1.0
#=GF AU Koala

DL7560         GGAGAGAUGGCCGAGCGGUCUAAGGCGCUGGUUUAAGGCACCAGUCCCUU
#=GR DL7560 SS (((((((,,<<<___________>>>,<<<<<_______>>>>>,<<<__

DL7560         CGGGGGCGUGGGUUCGAAUCCCACUCUCUUCA
#=GR DL7560 SS __>>>,,<<<<<_______>>>>>))))))):
//
# STOCKHOLM 1.0
#=GF AU Koala

DP3200         AGGGAUGUAGCGCAGCUUUGUAGCGCGUUUGUUUUGGGUACAAAAUGUCA
#=GR DP3200 SS (((((((,,<<<<_________>>>>,<<<<<_______>>>>>,,,,,<

DP3200         CAGGUUCAAAUCCUGUCAUCCCUA
#=GR DP3200 SS <<<<_______>>>>>))))))):
//
# STOCKHOLM 1.0
#=GF AU Koala

DA0580         GGGCCCGUAGCUCAGACUGGGAGAGCGCCGCCCUUGCAAGGCGGAGGCCC
#=GR DA0580 SS (((((((,,<<<<_________>>>>,<<<<<_______>>>>>,,,,,<

DA0580         CGGGUUCAAAUCCCGGUGGGUCCA
#=GR DA0580 SS <<<<_______>>>>>))))))):
//
# STOCKHOLM 1.0
#=GF AU Koala

DL6980         GUCAGGAUGGCCGAGUGGUCUAAGGCGCCAGACUCAAGUUCUGGUCUUCG
#=GR DL6980 SS (((((((,,<<<___________>>>,<<<<<_______>>>>>,<<<<_

DL6980         AGAGAGGGCGUGGGUUCAAAUCCCACUUCUGACA
#=GR DL6980 SS ___>>>>,,<<<<<_______>>>>>))))))):
//
# STOCKHOLM 1.0
#=GF AU Koala

DN3200         UCCCCAGUAGCUCAGUGGUAGAGCGGUCGGCUGUUAACCGAUUGGUCGUA
#=GR DN3200 SS (((((((,,<<<<_______>>>>,<<<<<_______>>>>>,,,,,<<<

DN3200         GGUUCAAAUCCUAUUUGGGGAG
#=GR DN3200 SS <<_______>>>>>))))))):
//
# STOCKHOLM 1.0
#=GF AU Koala

DH3020         GGCGGAUGUAGCCAAGUGGAUCAAGGCAGUGGAUUGUGAAUCCACCAUGC
#=GR DH3020 SS :(((((((,,<<<___________>>>,<<<<<_______>>>>>,,,,,

DH3020         GCGGGUUCAAUUCCCGUCGUUCGCC
#=GR DH3020 SS <<<<<_______>>>>>))))))):
//
# STOCKHOLM 1.0
#=GF AU Koala

DE5220         GUUCCCGUAGUUGAGAACAACAAUGGCUUUUCAAGCCGUAGUCCUUGGGG
#=GR DE5220 SS (((((((,,<<<<____>>>>,<<<<<_______>>>>>,,,,<<<<<__

DE5220         UCUAACCAAGCGGGAAUA
#=GR DE5220 SS _____>>>>>))))))):
//
# STOCKHOLM 1.0
#=GF AU Koala

DH2600         GGCGGACGUAGCCAAGUGGAUUAAGGCAGUGGAUUGUGGAUCCUCUACGC
#=GR DH2600 SS :(((((((,,<<<___________>>>,<-<<<_______>>>->,,,,,

DH2600         GCGGGUUCAAUUCCCGUCGUUCGCC
#=GR DH2600 SS <<<<<_______>>>>>))))))):
//
# STOCKHOLM 1.0
#=GF AU Koala

DI4500         GGGCUUAUAGUUUAAUUGGUUCAAACGCACCGCUCAUAACGGUGAUAUUG
#=GR DI4500 SS (((((((,,<<<<_________>>>>,<<<<<_______>>>>>,,,,,<

DI4500         UAGGUUCGAGUCCUACUAAGCCUA
#=GR DI4500 SS <<<<_______>>>>>))))))):
//
# STOCKHOLM 1.0
#=GF AU Koala

DS9992         GUAGUCGUGGCCGAGUGGUUAAGGCGAUGGACUAGAAAUCCAUUGGGGUC
#=GR DS9992 SS (((((((,,<<<__________>>>,<<<<<_______>>>>>,<<<<__

DS9992         UCCCCGCGCAGGUUCGAAUCCUGCCGACUACG
#=GR DS9992 SS _>>>>,,<<<<<_______>>>>>))))))):
//
# STOCKHOLM 1.0
#=GF AU Koala

DR2740         GGGCCUGUAGAUCAGAGGAUUAGAGCACGUGGCUACGAACCACGGUGUCG
#=GR DR2740 SS ((((--(,,<-<<_________>>->,<<<<<_______>>>>>,,,,,,

DR2740         UGGGUUCGAAUCCCUGCUCGCCCA
#=GR DR2740 SS ,<<<_______>>>,,)--)))):
//
# STOCKHOLM 1.0
#=GF AU Koala

DA1900         GGGGCCAUAGCUCAGUUGGUAGAGCGCCUGCUUUGCAAGCAGGUGUCGUC
#=GR DA1900 SS (((((((,,<<<<________>>>>,<<<<<_______>>>>>,,,,<-<

DA1900         GGUUCGAAUCCGUCUGGCUCCACCA
#=GR DA1900 SS <<_______>>>->)))))))::::
//
# STOCKHOLM 1.0
#=GF AU Koala

DW1251         AGGGGUGUAGUUUAAUGGUAGAACAGCGGUCUCCAACACCGUACGUUGUG
#=GR DW1251 SS (((((((,,<<<<_______>>>>,<<<<<_______>>>>>,,,,,<<<

DW1251         GGUUCAAGUCCUGUCACCCCUGCCA
#=GR DW1251 SS <<_______>>>>>)))))))::::
//
# STOCKHOLM 1.0
#=GF AU Koala

DK6280         UCCUUGUUAGCUCAGUUGGUAGAGCGUUCGGCUUUUAACCGAAAUGUCAG
#=GR DK6280 SS (((((((,,<<<<________>>>>,<<<<<_______>>>>>,,,,,<<

DK6280         GGGUUCGAGCCCCCUAUGAGGAG
#=GR DK6280 SS <<<_______>>>>>))))))):
//
# STOCKHOLM 1.0
#=GF AU Koala

DX1540         CGCGGGGUGGAGCAGUUCGGUAGCUCGUCGGGCUCAUAACCCGAAGGUCG
#=GR DX1540 SS :((((((,,<<<<_________>>>>,<<<<<_______>>>>>,,,,,<

DX1540         CAGGUUCAAAUCCUGCCCCCGCAACCA
#=GR DX1540 SS <<<<_______>>>>>)))))):::::
//
# STOCKHOLM 1.0
#=GF AU Koala

DM0680         GGGCCCAUAAGCUUAGCCAGGUAGAGCGCCCGGCUCAUAACCGGGCGGUC
#=GR DM0680 SS (((((((,,,<<<<_________>>>>,<<<<<_______>>>>>,,,,,

DM0680         AUGGGUUCGAAUCCCAUUGGGCCCA
#=GR DM0680 SS <<<<<_______>>>>>))))))):
//
# STOCKHOLM 1.0
#=GF AU Koala

DC2600         GGCGACAUGGCCAAGUGGUAAGGCAGAGGACUGCAAAUCCUUUAUCCCCA
#=GR DC2600 SS (((((((,,<<<_________>>>,<<<<<_______>>>>>,,,,<<<<

DC2600         GUUCAAAUCUGGGUGUCGCUU
#=GR DC2600 SS <_______>>>>>))))))):
//
# STOCKHOLM 1.0
#=GF AU Koala

DX1661         CGCGGGGUGGAGCAGCCUGGUAGCUCGUCGGGCUCAUAACCCGAAGGUCG
#=GR DX1661 SS :((((((,,<<<<_________>>>>,<<<<<_______>>>>>,,,,,<

DX1661         UCGGUUCAAAUCCGGCCCCCGCAACCA
#=GR DX1661 SS <<<<_______>>>>>)))))):::::
//
# STOCKHOLM 1.0
#=GF AU Koala

DT5160         GCCUUGAUAGCUUAAACUAAAGCACCGGUCUUGUAAGCCGGAGACUGUAG
#=GR DT5160 SS (((((((,,<<<<______>>>>,<<<<<_______>>>>>,,,,,<<<<

DT5160         CCUAACCCCUACUCAAGGCU
#=GR DT5160 SS ________>>>>))))))):
//
# STOCKHOLM 1.0
#=GF AU Koala

DP4000         CAGAUAGAAGCCAAAAGGUCAGGCGCUUUCUUUGGGAGAAAGACCUAGUU
#=GR DP4000 SS (((((((,,<<<_________>>>,<<<<<_______>>>>>,,,,,<-<

DP4000         AGUUCGAGUCUAUCCUAUCUGA
#=GR DP4000 SS <<_______>>>->))))))):
//
# STOCKHOLM 1.0
#=GF AU Koala

DL5001         GCUGAAAUAGCAAAGUGGUAAUGCGAGAAGCCUAAGAUUUCUUUAUCGAA
#=GR DL5001 SS (((((((,,<<<_________>>>,<<<<<_______>>>>>,,,,,<<<

DL5001         GGUUCAAAUCCUUCUUUCAGUU
#=GR DL5001 SS <<_______>>>>>))))))):
//
# STOCKHOLM 1.0
#=GF AU Koala

DP4070         CAGAUAAAAGCCAACCGGUGAAGGCACUUUCUUUGGGAGAAAGACUUAGU
#=GR DP4070 SS (((((((,,<<<__________>>>,<<<<<_______>>>>>,,,,,<<

DP4070         AAGUUCGAUUCUUGCUUAUCUGA
#=GR DP4070 SS <<<_______>>>>>))))))):
//
# STOCKHOLM 1.0
#=GF AU Koala

DL4030         GCUACUUUGGUGGAAUCGGUAGACACGACGCACUUAAAAUGCGUUACUUA
#=GR DL4030 SS (((((((,,<<<___________>>>,<<<<<_______>>>>>,<<<<_

DL4030         UAAGUAUAAAAGUUCAAGUCUUUUAAGUAGCA
#=GR DL4030 SS _>>>>,,<<<<<_______>>>>>))))))):
//
# STOCKHOLM 1.0
#=GF AU Koala

DA5160         AGGGCUUUAUCUUAAUUUAAAGGGCCUGAGUUGCAUUCAGGAGAUGUAGG
#=GR DA5160 SS (((((((,,<<<<______>>>>,<<<<<_______>>>>>,,,,<<<<<

DA5160         UUAAUAUCCUGCAAGUCCUA
#=GR DA5160 SS _______>>>>>))))))):
//
# STOCKHOLM 1.0
#=GF AU Koala

DY4700         CAUAGGAUGGCCGAGGAAUAGGUGGUGAGCUGUAAACUCAUAAACAAGGC
#=GR DY4700 SS (((((((,,<<<________>>>,<<<<<_______>>>>>,,,,<<<<<

DY4700         GUAAGCCUUUCUUAUGA
#=GR DY4700 SS ____>>>>>))))))):
//
# STOCKHOLM 1.0
#=GF AU Koala

DG2180         GCGGGUGUAGCUCAGCUGGUAGAGCGCAACCUUGCCAAGGUUGAUGUCGC
#=GR DG2180 SS (((((((,,<<<<________>>>>,<<<<<_______>>>>>,,,,,<<

DG2180         GCGUUCGAAUCGCGUCACCCGCU
#=GR DG2180 SS <<<_______>>>>>))))))):
//
# STOCKHOLM 1.0
#=GF AU Koala

DQ0660         AGCCCAGUAGUGUAGUGGCCAAUCAUCUAGGUCUUUGGAACCUGGGACCG
#=GR DQ0660 SS (((((((,,<<<___________>>>,<<<<<_______>>>>>,,,,<<

DQ0660         CGGUUCGAAUCCGCGCUGGGCUA
#=GR DQ0660 SS <<<_______>>>>>))))))):
//
# STOCKHOLM 1.0
#=GF AU Koala

DS1541         GGAGGAAUACCCAAGUCUGGCUGAAGGGAUCGGUCUUGAAAACCGACAGG
#=GR DS1541 SS (((((((,,<<<_____________>>>,<<<<<_______>>>>>,,<<

DS1541         GUGUCAAAGCCCGCGGGGGUUCGAAUCCCUCUUCCUCCGCCA
#=GR DS1541 SS <<______>>>>,,<<<<<_______>>>>>)))))))::::
//
# STOCKHOLM 1.0
#=GF AU Koala

DF5930         GUUAAUGUAGCUUAAACUAAAGGCAAGGCACUGAAAAUGCCAAGAUGAGU
#=GR DF5930 SS (((-(((,,<<<<_______>>>>,,<<<<_______>>>>,,,,,<<<<

DF5930         GUACGCACUCCAUGAACA
#=GR DF5930 SS <____>>>>>)))-))):
//
# STOCKHOLM 1.0
#=GF AU Koala

DQ4960         UAUAUUUUGGUGUACGAUGCACAAAAGUUUUUGAUACUUUUAGUAAUAGU
#=GR DQ4960 SS (((((((,,<<<<_____>>>>,<<<<<_______>>>>>,,,,<<<<<_

DQ4960         UUAAUUCUAUUAAAUAUAA
#=GR DQ4960 SS ______>>>>>))))))):
//
# STOCKHOLM 1.0
#=GF AU Koala

DV1230         GGAGGAUUAGCUCAGUUGGGAGAGCACCUGCCUUACAAGCAGGGGGUCGG
#=GR DV1230 SS (((((((,,<<<<________>>>>,<<<<<_______>>>>>,,,,,<<

DV1230         CGGUUCAAGCCCGUCAUCCUCCACCA
#=GR DV1230 SS <<<_______>>>>>)))))))::::
//
# STOCKHOLM 1.0
#=GF AU Koala

DC5020         GGUUUUGUAGUGUAAUUAACAUAUUAGAUUGCAAAUCUAUAGAUGCGGCC
#=GR DC5020 SS (((((((,,<<<<_____>>>>,,<<<<_______>>>>,,,,,<<<<__

DC5020         AGUUUAUCCGCCAAAACUU
#=GR DC5020 SS _______>>>>))))))):
//
# STOCKHOLM 1.0
#=GF AU Koala

DS6161         GACACCUUAGCAAAGUGGUUAAUGCGGCGCCCUGCUAAGGCGUUCUCUUC
#=GR DS6161 SS (((((((,,<<<__________>>>,<<<<<_______>>>>>,<<<<__

DS6161         GGAGGCGCAGGUUCGAACCCUGCAGGUGUCG
#=GR DS6161 SS >>>>,,<<<<<_______>>>>>))))))):
//
# STOCKHOLM 1.0
#=GF AU Koala

DD5880         AAGGUAUUAGAAAAACCAUUUCAUAACUUUGUCAAAGUUAAAUUAUAGGC
#=GR DD5880 SS (((((((,,<<<<_____>>>>,<<<<<_______>>>>>,,,,<<<<<_

DD5880         UAAAUCCUAUAUAUCUUA
#=GR DD5880 SS _____>>>>>))))))):
//
# STOCKHOLM 1.0
#=GF AU Koala

DE1660         GUCCCCUUCGUCUAGAGGCCCAGGACACCGCCCUUUCACGGCGGUAACAG
#=GR DE1660 SS (((((((,,<<<<_________>>>>,<<<<<_______>>>>>,,,,<<

DE1660         GGGUUCGAAUCCCCUAGGGGACGCCA
#=GR DE1660 SS <<<_______>>>>>)))))))::::
//
# STOCKHOLM 1.0
#=GF AU Koala

DE5880         GUUCUUGUAGUUGAAAUACAACGAUGGUUUUUCAUAUCAUUGGUCGUGGU
#=GR DE5880 SS (((((((,,<<<<_____>>>>,<<<<<_______>>>>>,,,,<<<<<_

DE5880         UGUAGUCCGUGCGAGAAUA
#=GR DE5880 SS ______>>>>>))))))):
//
# STOCKHOLM 1.0
#=GF AU Koala

DA0680         GGGCCCAUAGCUCAGCCUGGGAGAGCGCCGCCCUUGCAAGGCGGAGGCCC
#=GR DA0680 SS (((((((,,<<<<_________>>>>,<<<<<_______>>>>>,,,,,<

DA0680         CGGGUUCAAAUCCCGGUGGGUCCA
#=GR DA0680 SS <<<<_______>>>>>))))))):
//
# STOCKHOLM 1.0
#=GF AU Koala

DW4080         AAGGAUAUAGUUUAAUGGUAAAACUAUUGAUUUCAAAUCAAUCAUUAAGA
#=GR DW4080 SS (((((((,,<<<<_______>>>>,<<<<<_______>>>>>,,,,<<<<

DW4080         GUUCGAAUCUUUUUAUCCUUG
#=GR DW4080 SS <_______>>>>>))))))):
//
# STOCKHOLM 1.0
#=GF AU Koala

DG9161         GCGUUGGUGGUAUAGUGGUGAACAUAGCUGCCUUCCAAGCAGUUGACCCG
#=GR DG9161 SS (((((((,,<<-<________>->>,<<<<<_______>>>>>,,,,<<<

DG9161         GGUUCGAUUCCCGGCCAACGCA
#=GR DG9161 SS <<_______>>>>>))))))):
//
# STOCKHOLM 1.0
#=GF AU Koala

DP8040         GGCUCGUUGGUCUAGGGGUAUGAUUCUCGCUUAGGGUGCGAGAGGUCCCG
#=GR DP8040 SS (((((((,,<<<_________>>>,<<<<<_______>>>>>,,,,,<<<

DP8040         GGUUCAAAUCCCGGACGAGCCC
#=GR DP8040 SS <<_______>>>>>))))))):
//
# STOCKHOLM 1.0
#=GF AU Koala

DS4360         GGAGAGAUGGCCGAGUGGUUUAAGGCGUAGCAUUGGAACUGCUAUGUAGG
#=GR DS4360 SS (((((((,,<<<___________>>>,<<<<<_______>>>>>,<<<<<

DS4360         CUUUUGUUUACCGAGGGUUCGAAUCCCUCUCUUUCCG
#=GR DS4360 SS <____>>>>>>,<<<<<_______>>>>>))))))):
//
# STOCKHOLM 1.0
#=GF AU Koala

DI4700         AGUGCCACGUGGGGGAUGAUCCAGUUGCUUUGAUGAAGCAGAGCUCAAAA
#=GR DI4700 SS (((((((,,<<<<______>>>>,<<<<<_______>>>>>,,,,,<<<<

DI4700         UAUGAUUUUUGGCACUU
#=GR DI4700 SS <___>>>>>))))))):
//
# STOCKHOLM 1.0
#=GF AU Koala

DQ5160         UAAGGAGUAGUAUAAAGGAAGUACAAAGGGUUUUGAUCUCUUAAGUAUAG
#=GR DQ5160 SS (((((((,,<<<<_______>>>>,<<<<<_______>>>>>,,,,<<<<

DQ5160         GUUCAAUUCCUAUCUCUUUAG
#=GR DQ5160 SS <_______>>>>>))))))):
//
# STOCKHOLM 1.0
#=GF AU Koala

DR1661         GCGCCCUUAGCUCAGUUGGAUAGAGCAACGACCUUCUAAGUCGUGGGCCG
#=GR DR1661 SS (((((((,,<<<<_________>>>>,<<<<<_______>>>>>,,,,,<

DR1661         CAGGUUCGAAUCCUGCAGGGCGCGCCA
#=GR DR1661 SS <<<<_______>>>>>)))))))::::
//
# STOCKHOLM 1.0
#=GF AU Koala

DY2700         GGGUCGAUGCCCGAGCGGUUAAUGGGGACGGACUGUAAAUUCGUUGACAA
#=GR DY2700 SS (((((((,,<<<<_________>>>>,<<<<<_______>>>>>,<<<<_

DY2700         UAUGUCUACGCUGGUUCAAAUCCAGCUCGGCCCA
#=GR DY2700 SS __>>>>,,,<<<<<_______>>>>>))))))):
//
# STOCKHOLM 1.0
#=GF AU Koala

DQ4980         UAGAAAAUAGUUUAACCAGUAAAACUAAGAAAUUUGAAUUCUUUAAUACA
#=GR DQ4980 SS (((((((,,<<<<________>>>>,<<<<<_______>>>>>,,,,<<<

DQ4980         AGUGCAACCCUUGUUUUUCUAA
#=GR DQ4980 SS <<_______>>>>>))))))):
//
# STOCKHOLM 1.0
#=GF AU Koala

DP1560         CGGGGUAUGGCGCAGUCUGGUAGCGCGCACCCUUGGGGUGGGUGAGGCCG
#=GR DP1560 SS (((((((,,<<<<_________>>>>,<<<<<_______>>>>>,,,,,<

DP1560         UGGGUUCAAAUCCCGCUACUCCGACCA
#=GR DP1560 SS <<<<_______>>>>>)))))))::::
//
# STOCKHOLM 1.0
#=GF AU Koala

DL5100         GCUCCUAAAGGAUAAUAGCUCAUCCGUUGGUCUUAGGAACCAAAAACUCU
#=GR DL5100 SS (((-(((,,<<<<________>>>>,<<<<<_______>>>>>,,,,,<<

DL5100         UGGUGCAACUCCAAGUAGCAGCU
#=GR DL5100 SS <<<_______>>>>>)))-))):
//
# STOCKHOLM 1.0
#=GF AU Koala

DW4070         AAGGGUAUAGUUUAAUUGGUAAAACAGUUGACUUCAAAUCAAUAUAGUGA
#=GR DW4070 SS (((((((,,<<<<________>>>>,<<<<<_______>>>>>,,,,,<<

DW4070         UAGUUCAAUUCUGUCUGCCCUUG
#=GR DW4070 SS <<<_______>>>>>))))))):
//
# STOCKHOLM 1.0
#=GF AU Koala

DP5040         CAAAGAAUAGUUUAAGAAAAACAACAGCUUUGGGAGUUGUAGACGUAAGU
#=GR DP5040 SS (((((((,,<<<<_____>>>>,<<<<<_______>>>>>,,,,<<<<<_

DP5040         GAAAACCUUACUUCUUUGA
#=GR DP5040 SS ______>>>>>))))))):
//
# STOCKHOLM 1.0
#=GF AU Koala

DP5360         CAGGGAAUAGUUUAAAUAGAACUUCAGCUUUGGGGGUUGAUGGUGAGACU
#=GR DP5360 SS (((((((,,<<<<_____>>>>,<<<<<_______>>>>>,,,,<<<<<_

DP5360         GCAGUUUCUUCCUUGA
#=GR DP5360 SS ___>>>>>))))))):
//
# STOCKHOLM 1.0
#=GF AU Koala

DP1740         CGGUGAAUAGCGCAGUUUGGUAGCGCAUCUGGUUUGGGACCAGAGGGUCG
#=GR DP1740 SS (((((((,,<<<<_________>>>>,<<<<<_______>>>>>,,,,,<

DP1740         GGGGUUCGAAUCCCUCUUCACCGACCA
#=GR DP1740 SS <<<<_______>>>>>)))))))::::
//
# STOCKHOLM 1.0
#=GF AU Koala

DG5100         UCUUUCUAGUACUAAGGAGUAUAAGUGGCUUCCAACCACACGGUCUUGGU
#=GR DG5100 SS ((((((,,<<<<______>>>>,,<<<<_______>>>>,,,,,<<<<<_

DG5100         UAGAGUCCAAGGAAAGAU
#=GR DG5100 SS ______>>>>>)))))):
//
# STOCKHOLM 1.0
#=GF AU Koala

DF4080         GCCUUUAUAGCUUAGUGGUAAAGCGAUAAACUGAAGAUUUAUUUACAUGU
#=GR DF4080 SS (((((((,,<<<<_______>>>>,<<<<<_______>>>>>,,,,<<<-

DF4080         AGUUCGAUUCUCAUUAAGGGCA
#=GR DF4080 SS <<_______>>>>>))))))):
//
# STOCKHOLM 1.0
#=GF AU Koala

DR1700         GCGCCCGUAGCUCAGCUGGAUAGAGCGCUGCCCUCCGGAGGCAGAGGUCU
#=GR DR1700 SS (((((((,,<<<<_________>>>>,<<<<<_______>>>>>,,,,,,

DR1700         CAGGUUCGAAUCCUGUCGGGCGUACCA
#=GR DR1700 SS <<<<_______>>>>,)))))))::::
//
# STOCKHOLM 1.0
#=GF AU Koala

DX7740         AGCAGAGUGGCGCAGUGGAAGCGUGCUGGGCCCAUAACCCAGAGGUCCGA
#=GR DX7740 SS (((((((,,<<<<_______>>>>,<<<<<_______>>>>>,,,,,<<<

DX7740         GGAUCGAAACCUUGCUCUGCUA
#=GR DX7740 SS <<_______>>>>>))))))):
//
# STOCKHOLM 1.0
#=GF AU Koala

DR6280         UUCCUCGUGGCCCAAUGGUCACGGCGUCUGGCUACGAACCAGAAGAUUCC
#=GR DR6280 SS (((((((,,<<<__________>>>,<<<<<_______>>>>>,,,,,<<

DR6280         AGGUUCAAGUCCUGGCGGGGAAG
#=GR DR6280 SS <<<_______>>>>>))))))):
//
# STOCKHOLM 1.0
#=GF AU Koala

DW2720         GCGCUCUUAGUUCAGUUUGGUAGAACGCGGGUCUCCAAAACCCGAUGUCG
#=GR DW2720 SS (((((((,,<<<<_________>>>>,<<<<<_______>>>>>,,,,,<

DW2720         UAGGUUCAAAUCCUACAGAGCGUG
#=GR DW2720 SS <<<<_______>>>>>))))))):
//
# STOCKHOLM 1.0
#=GF AU Koala

DG3880         ACGGCUAUAAGUUAAUGGUAGACUACUUAGCUACCACCUAAGAUGUGUCG
#=GR DG3880 SS (((((((,,<<<<_______>>>>,<<<<<_______>>>>>,,,,<<<<

DG3880         AUUCGAAUUCGACUAGCCGUA
#=GR DG3880 SS <_______>>>>>))))))):
//
# STOCKHOLM 1.0
#=GF AU Koala

DV1540         GGAGGAUUAGCUCAGCUGGGAGAGCAUCUGCCUUACAAGCAGAGGGUCGG
#=GR DV1540 SS (((((((,,<<<<________>>>>,<<<<<_______>>>>>,,,,,<<

DV1540         CGGUUCGAGCCCGUCAUCCUCCACCA
#=GR DV1540 SS <<<_______>>>>>)))))))::::
//
# STOCKHOLM 1.0
#=GF AU Koala

DA7680         GGGGGCGUAGCUCAGAUGGUAGAGCGCUCGCUUAGCAUGCGAGAGGUACC
#=GR DA7680 SS (((((((,,<<<<________>>>>,<<<<<_______>>>>>,,,,,<<

DA7680         GGGAUCGAUACCCGGCGCCUCCA
#=GR DA7680 SS <<<_______>>>>>))))))):
//
# STOCKHOLM 1.0
#=GF AU Koala

DP1140         CGGGAAGUGGCUCAGUUUGGUAGAGCAUUCGGUUUGGGACCGAAGGGUCG
#=GR DP1140 SS (((((((,,<<<<_________>>>>,<<<<<_______>>>>>,,,,,<

DP1140         CAGGUUCAAAUCCUGUCUUCCCGACCA
#=GR DP1140 SS <<<<_______>>>>>)))))))::::
//
# STOCKHOLM 1.0
#=GF AU Koala

DY2600         GGGUCGAUGCUCGAGUGGUUAAUGGGGACGGACUGUAAAUCCGCUGGCAA
#=GR DY2600 SS (((((((,,<<<<_________>>>>,,<<<<_______>>>>,,<<<__

DY2600         UGCCUACGCUGGUUCAAAUCCAGCUCGACCCA
#=GR DY2600 SS _>>>,,,<<<<<_______>>>>>))))))):
//
# STOCKHOLM 1.0
#=GF AU Koala

DV4700         UGUAAGAUAAUAUAAACCAGUAUAAUUCAUUUACACUGAAUGUGUCAGAU
#=GR DV4700 SS :((((((,,<<<<______>>>>,<<<<<_______>>>>>,,,,<<<<<

DV4700         AAUGUCUGUCUUACUU
#=GR DV4700 SS ___>>>>>))))))::
//
# STOCKHOLM 1.0
#=GF AU Koala

DG4501         GCGGAUAUAGAUUAAAGGUAAAUUAUCUGCCUUCCAAGCAGAGGAUAUGG
#=GR DG4501 SS (((((((,,<<<<_______>>>>,<<<<<_______>>>>>,,,,<<<<

DG4501         GUUCGAUUCCCGUUAUCCGCA
#=GR DG4501 SS <_______>>>>>))))))):
//
# STOCKHOLM 1.0
#=GF AU Koala

DZ9281         GCCCGGAUGAUCCUCAGUGGUCUGGGGUGCAGGCUUCAAACCUGUAGCUG
#=GR DZ9281 SS (((((((,,,,<<<<________>>>>,<<<<<_______>>>>>,<-<<

DZ9281         UCUAGCGACAGAGUGGUUCAAUUCCACCUUUCGGGCG
#=GR DZ9281 SS <___>>>->,,<<<<<_______>>>>->))))))):
//
# STOCKHOLM 1.0
#=GF AU Koala

DH5440         GUAGAUAUAGUUUAACUAAAACACUAGAUUGUGAAUCUAACCAUAGAGAC
#=GR DH5440 SS (((((((,,<<<<_____>>>>,,<<<<_______>>>>,,,,,<<-<__

DH5440         UCACCACUCCUUAUUUACC
#=GR DH5440 SS _______>->>))))))):
//
# STOCKHOLM 1.0
#=GF AU Koala

DG5220         GCUCUUCUAGUAUACUCAUUACAACUGACUUCCAAUCUUUAAAAUCUGGU
#=GR DG5220 SS (((((((,,<<<_______>>>,<--<<_______>>-->,,,,<<<<<_

DG5220         AUCAACCCAGAGAAGAGCA
#=GR DG5220 SS ______>>>>>))))))):
//
# STOCKHOLM 1.0
#=GF AU Koala

DA0260         GGGCGAAUAGUGUCAGCGGGAGCACACCAGACUUGCAAUCUGGUAGGGAG
#=GR DA0260 SS (((((((,,<<<<________>>>>,<<<<<_______>>>>>,,,,<<<

DA0260         GGUUCGAGUCCCUCUUUGUCCACCA
#=GR DA0260 SS <<_______>>>>>)))))))::::
//
# STOCKHOLM 1.0
#=GF AU Koala

DF4880         AUUCAAAUAGCUUAUAUUUAGAGUAUGACACUGAAGAUGUUAUGGAGAUU
#=GR DF4880 SS (((((((,,<<<<_______>>>>,<<<<<_______>>>>>,,,,<<<<

DF4880         AAUUAAUCUUUGAAUA
#=GR DF4880 SS ____>>>>))))))):
//
# STOCKHOLM 1.0
#=GF AU Koala

DM5000         AGUAAAGUAAGCUAAUAAAAAGCUUUUGGGUUCAUACCUCAAAAAUGGAA
#=GR DM5000 SS (((((((,,<<<<_______>>>>,<<<<<_______>>>>>,,,,,<-<

DM5000         GGAUAAAUACCUCCCUUUAUUN
#=GR DM5000 SS <<_______>>>->))))))):
//
# STOCKHOLM 1.0
#=GF AU Koala

DE0680         GCUCCGGUGGUGUAGCCCGGCCAAUCAUUUCGGCCUUUCGAGCCGAAGAC
#=GR DE0680 SS (((((((,,<<<_____________>>>,<<<<<_______>>>>>,,,,

DE0680         UCGGGUUCAAAUCCCGACCGGAGCA
#=GR DE0680 SS <<<<<_______>>>>>))))))):
//
# STOCKHOLM 1.0
#=GF AU Koala

DD4080         GGAUCCAUAGCUUAAUAGUAAAGUCCUAUUUUGUCAUAAUAGAGGAUGUC
#=GR DD4080 SS (((((((,,<<<<_______>>>>,<<<<<_______>>>>>,,,,,<<<

DD4080         AGUGCAAAUCUGAUUGGAUUCG
#=GR DD4080 SS <<_______>>>>>))))))):
//
# STOCKHOLM 1.0
#=GF AU Koala

DP4620         CAGUUUAGUAGUUUAAUGAAGAAUGCUAGCUUUGGGGGUUGGGAGUCUCU
#=GR DP4620 SS ((((-(((,,<<<<______>>>>,<<<<<_______>>>>>,,,,<<<<

DP4620         GGUUUGGAGUUGGCUGG
#=GR DP4620 SS <___>>>>>))))))):
//
# STOCKHOLM 1.0
#=GF AU Koala

DP0740         GGGCCUGUGGGGUAGCCUGGUCAUCCUUUGGGAUUUGGGAUCCUGAAACC
#=GR DP0740 SS (((((((,,<<<____________>>>,<<<<<_______>>>>>,,,,<

DP0740         CCAGUUCGAAUCUGGGCAGGCCCACCA
#=GR DP0740 SS <<<<_______>>>>>)))))))::::
//
# STOCKHOLM 1.0
#=GF AU Koala

DY5100         GGUAGGAUGGCUGAGUAAGCGGUGGAUUGUAACCCCACAUACAGAGGUUU
#=GR DY5100 SS (((((((,,<<<_____>>>,<<<<_________>>>>,,,,<<<<<___

DY5100         GAGCCCUCUUCUUGCCA
#=GR DY5100 SS ____>>>>>))))))):
//
# STOCKHOLM 1.0
#=GF AU Koala

DL5121         GCUUUUAAAGGAAAACAGUCUAUCCGCUGGUCUUAGGAACCAGAAACUCU
#=GR DL5121 SS (((((((,,<<<__________>>>,<<<<<_______>>>>>,,,,,<<

DL5121         UGGUGCAAAUCCAAGUAAAAGCU
#=GR DL5121 SS <<<_______>>>>>))))))):
//
# STOCKHOLM 1.0
#=GF AU Koala

DG1662         GCGGGCGUAGUUCAAUGGUAGAACGAGAGCUUCCCAAGCUCUAUACGAGG
#=GR DG1662 SS (((((((,,<<<<_______>>>>,<<<<<_______>>>>>,,,,<<<<

DG1662         GUUCGAUUCCCUUCGCCCGCUCCA
#=GR DG1662 SS <_______>>>>>)))))))::::
//
# STOCKHOLM 1.0
#=GF AU Koala

DQ4080         UGAGUCGUAGACUAAUAGGUAAGUUACCAAAAUUUGAGUUUGGAGUUGUU
#=GR DQ4080 SS (((((((,,<<<<________>>>>,<<<<<_______>>>>>,,,,<<<

DQ4080         UGUUCGAAUCAAACCGAUUCAA
#=GR DQ4080 SS <<_______>>>>>))))))):
//
# STOCKHOLM 1.0
#=GF AU Koala

DE2700         GCCCCUAUCGUCUAGUGGUUCAGGACAUCUCUCUUUCAAGGAGGCAGCGG
#=GR DE2700 SS (((((((,,<<<<_________>>>>,<<<<<_______>>>>>,,,,<<

DE2700         GGAUUCGACUUCCCCUGGGGGUA
#=GR DE2700 SS <<<_______>>>>>))))))):
//
# STOCKHOLM 1.0
#=GF AU Koala

DH5760         GUAAACAUAGUUUAAUCAAAACAUUAGAUUGUGAAUCUAACAAUAGAGGC
#=GR DH5760 SS ((((-((,,<<<<_____>>>>,<<<<<_______>>>>>,,,,<<<<<_

DH5760         UCGAAACCUCUUGCUUACC
#=GR DH5760 SS ______>>>>>))-)))):
//
# STOCKHOLM 1.0
#=GF AU Koala

DV2921         AGGGCUAUAGCUCAGUUGGUAGAGCAACUCGUUUACACCGAGAAGGUCUA
#=GR DV2921 SS (((((((,,<<<<________>>>>,,<<<<_______>>>>,,,,,,<<

DV2921         CGGUUCGAGUCCGUAUAGCCCUA
#=GR DV2921 SS <<<_______>>>>>))))))):
//
# STOCKHOLM 1.0
#=GF AU Koala

DN2600         UCCUUAGUAGCUCAGUGGUAGAGCGGUCGGCUGUUAACCGAUUGGUCGUA
#=GR DN2600 SS (((((((,,<<<<_______>>>>,<<<<<_______>>>>>,,,,,<<<

DN2600         GGUUCAAAUCCUACCUGAGGAG
#=GR DN2600 SS <<_______>>>>>))))))):
//
# STOCKHOLM 1.0
#=GF AU Koala

DV1660         GGGUGAUUAGCUCAGCUGGGAGAGCACCUCCCUUACAAGGAGGGGGUCGG
#=GR DV1660 SS (((((((,,<<<<________>>>>,<<<<<_______>>>>>,,,,,<<

DV1660         CGGUUCGAUCCCGUCAUCACCCACCA
#=GR DV1660 SS <<<_______>>>>>)))))))::::
//
# STOCKHOLM 1.0
#=GF AU Koala

DX1260         CGUGGGGUGGAGCAGUUGGUAGCUCGUUGGGCUCAUAACCCAAAGGUCGC
#=GR DX1260 SS :((((((,,<<<<________>>>>,<<<<<_______>>>>>,,,,,<<

DX1260         AGGUUCAAGUCCUGCCCCCGCAACCA
#=GR DX1260 SS <<<_______>>>>>)))))):::::
//
# STOCKHOLM 1.0
#=GF AU Koala

DK7560         GCCCGGUUAGCUCAGUCGGUAGAGCACCAGACUCUUAAUCUGGUUGUCGC
#=GR DK7560 SS (((((((,,<<<<________>>>>,<<<<<_______>>>>>,,,,,<<

DK7560         GGGUUCGAGCCCCGCAUUGGGCU
#=GR DK7560 SS <<<_______>>>>>))))))):
//
# STOCKHOLM 1.0
#=GF AU Koala

DL9160         GUCAGGAUGGCCGAGCGGUCUAAGGCGCUGCGUUCAGGUCGCAGUCUCCC
#=GR DL9160 SS (((((((,,<<<___________>>>,<<<<<_______>>>>>,<<<-<

DL9160         CUAGAGAGGCGUGGGUUCGAAUCCCACUCCUGACA
#=GR DL9160 SS ___>->>>,,<<<<<_______>>>>>))))))):
//
# STOCKHOLM 1.0
#=GF AU Koala

DW1660         AGGGGCGUAGUUCAAUUGGUAGAGCACCGGUCUCCAAAACCGGGUGUUGG
#=GR DW1660 SS (((((((,,<<<<________>>>>,<<<<<_______>>>>>,,,,,<<

DW1660         GAGUUCGAGUCUCUCCGCCCCUGCCA
#=GR DW1660 SS <<<_______>>>>>)))))))::::
//
# STOCKHOLM 1.0
#=GF AU Koala

DV6281         GGUUUCGUGGUCUAGUCGGUUAUGGCAUCUGCUUAACACGCAGAACGUCC
#=GR DV6281 SS (((((((,,<<<___________>>>,<<<<<_______>>>>>,,,,,<

DV6281         CCAGUUCGAUCCUGGGCGAAAUCG
#=GR DV6281 SS <<<<_______>>>>>))))))):
//
# STOCKHOLM 1.0
#=GF AU Koala

DR3040         GGGCCUGUAGCUCAGAGGAUUAGAGCACGUGGCUACGAACCACGAUGUCG
#=GR DR3040 SS ((((--(,,<<<<_________>>>>,<<<<<_______>>>>>,,,,,<

DR3040         GGGGUUCGAAUCCCUCCUAGCCCA
#=GR DR3040 SS <<<<_______>>>>>)--)))):
//
# STOCKHOLM 1.0
#=GF AU Koala

DK5120         CACUAAGAAGCUAAAUGGGCAUUAGCGACAGCCUUUUAAGCUGUAGAUUG
#=GR DK5120 SS ((-((((,,<<<<_________>>>>,<<<<<_______>>>>>,,,,,<

DK5120         GUGACUCCCAACCACCCUUAAUGA
#=GR DK5120 SS <<<_________>>>>))))-)):
//
# STOCKHOLM 1.0
#=GF AU Koala

DR5100         AGGUGAUUAGUCUAAGUAAAAUACUUGAUUUCGGCUCAAGAGUCUGUGGU
#=GR DR5100 SS (((((((,,<<-<_____>->>,<<<<<_______>>>>>,,,,<<<<<_

DR5100         UAAAGUCCACAAUUGCCUA
#=GR DR5100 SS ______>>>>>))))))):
//
# STOCKHOLM 1.0
#=GF AU Koala

DW6160         GACUCCUUAGCAUAGUGGUUUAUUGUAAUUGUCUCCAAAGCAGUUGGUCC
#=GR DW6160 SS (((((((,,<<<___________>>>,<<<<<_______>>>>>,,,,,<

DW6160         AGGGUUCAACUCCCUGAGGGGUCU
#=GR DW6160 SS <<<<_______>>>>>))))))):
//
# STOCKHOLM 1.0
#=GF AU Koala

DF2600         GCCGGGAUAGCUCAGUUGGUAGAGCAGAGGACUGAAAAUCCUCGUGUCAC
#=GR DF2600 SS (((((((,,<<<<________>>>>,<<<<<_______>>>>>,,,,,<<

DF2600         CAGUUCAAAUCUGGUUUCUGGCA
#=GR DF2600 SS <<<_______>>>>>))))))):
//
# STOCKHOLM 1.0
#=GF AU Koala

DK8040         GCCCGGCUAGCUCAGUUGGUAGAGCAUGAGACUCUUAAUCUCAGGGUCGU
#=GR DK8040 SS (((((((,,<<<<________>>>>,<<<<<_______>>>>>,,,,,<<

DK8040         GGGUUCGAGCCCCACGUUGGGCG
#=GR DK8040 SS <<<_______>>>>>))))))):
//
# STOCKHOLM 1.0
#=GF AU Koala

DK4840         CAUUAGAUGACUGAAAGCAAGUACUGGUCUCUUAAACCAUUUAAUAGUAA
#=GR DK4840 SS (((((((,,<<<_______>>>,,<<<<_______>>>>,,,,,,<<<<<

DK4840         AUUAGCCAUUACUUCUAAUGA
#=GR DK4840 SS ________>>>>>))))))):
//
# STOCKHOLM 1.0
#=GF AU Koala

DC4440         GGCGGCAUGGCCAAGCGGUAAGGCAGGGGACUGCAAAUCCUUUAUCCCCA
#=GR DC4440 SS (((((((,,<<<_________>>>,<<<<<_______>>>>>,,,,<<<<

DC4440         GUUCAAAUCUGGGUGUCGCCU
#=GR DC4440 SS <_______>>>>>))))))):
//
# STOCKHOLM 1.0
#=GF AU Koala

DH4880         AUUUAAAUAGUUUAAAAAAAAUACUAAUUUGUGGUGUUAGUGAUAUGAAG
#=GR DH4880 SS (((((((,,<<<<_____>>>>,<<<<<_______>>>>>,,,,<<<<<_

DH4880         UUAUUCAUUUUAGAUC
#=GR DH4880 SS ___>>>>>))))))):
//
# STOCKHOLM 1.0
#=GF AU Koala

DT5360         GUCUUUGUAGUACAUCUAAUAUACUGGUCUUGUAAACCAGAGAAGGAGAA
#=GR DT5360 SS (((((-(,,<<<_______>>>,<<<<<_______>>>>>,,,,<<<<__

DT5360         CAACUAACCUCCCUAAGACU
#=GR DT5360 SS ________>>>>)-))))):
//
# STOCKHOLM 1.0
#=GF AU Koala

DN4000         GUCCUUAUAGCUUAUCGGUUAAAGCAUCUCACUGUUAAUGAGAAUAGAUG
#=GR DN4000 SS (((((((,,<<<<________>>>>,<<<<<_______>>>>>,,,,<<<

DN4000         GGUUCAAUUCCUAUUAAGGACG
#=GR DN4000 SS <<_______>>>>>))))))):
//
# STOCKHOLM 1.0
#=GF AU Koala

DI5220         GGAAGCGUGCCUGAACAAAAAGGAUCACUAUGAUAAAGUGAACAUAGAGG
#=GR DI5220 SS (((((-(,,<<<________>>>,<<<<<_______>>>>>,,,,<<<<<

DI5220         UAUAACAACCCUCUCACUUCCU
#=GR DI5220 SS _________>>>>>)-))))):
//
# STOCKHOLM 1.0
#=GF AU Koala

DW7560         GACUGCUUGGCGCAAUGGUAGCGCGUUCGACUCCAGAUCGAAAGGUUGGG
#=GR DW7560 SS (((((((,,<<<<_______>>>>,<<<<<_______>>>>>,,,,,<<<

DW7560         CGUUCGAUCCGCUCAGUGGUCA
#=GR DW7560 SS <<_______>>>>>))))))):
//
# STOCKHOLM 1.0
#=GF AU Koala

DK1220         GACUCGUUAGCUCAGCCGGUAGAGCAACUGGCUUUUAACCAGUGGGUCCG
#=GR DK1220 SS (((((((,,<<<<________>>>>,<<<<<_______>>>>>,,,,,<<

DK1220         GGGUUCGAAUCCCCGACGAGUCACCA
#=GR DK1220 SS <<<_______>>>>>)))))))::::
//
# STOCKHOLM 1.0
#=GF AU Koala

DM7740         AGCAGAGUGGCGCAGUGGAAGCGUGCUGGUCCCAUAACCCAGAGGUCCGA
#=GR DM7740 SS (((((((,,<<<<_______>>>>,<<<<_________>>>>,,,,,<<<

DM7740         GGAUCGAAACCUUGCUCUGCUA
#=GR DM7740 SS <<_______>>>>>))))))):
//
# STOCKHOLM 1.0
#=GF AU Koala

DS6740         GUGGAAGUGGCGGAGUGGUUAUCGGGCAUGACUAGAAAUCAUGUGGGCUU
#=GR DS6740 SS (((((-(,,,<<<________>>>,,<<<<<_______>>>>>,<<<<__

DS6740         UGCCCGCGCAGGUUCGAAUCCUGCCGUUCACG
#=GR DS6740 SS _>>>>,,<<<<<_______>>>>>)-))))):
//
# STOCKHOLM 1.0
#=GF AU Koala

DM4480         GGGCUUAUAGUUUAAUUGGUUGAAACGUACCGCUCAUAACGGUGAUAUUG
#=GR DM4480 SS (((((((,,<<<<_________>>>>,<<<<<_______>>>>>,,,,,<

DM4480         UAGGUUCGAGCCCUACUAAGCCCA
#=GR DM4480 SS <<<<_______>>>>>))))))):
//
# STOCKHOLM 1.0
#=GF AU Koala

DF5060         GCUGACGUAGCUUAACUAAAGCAUAACACUGAAGCUGUUAAGACGGACCC
#=GR DF5060 SS ((((-((,,<<<<_____>>>>,<<<<<_______>>>>>,,,,<<<<__

DF5060         UAGAAAGUCCCGCUAGCA
#=GR DF5060 SS ______>>>>))-)))):
//
# STOCKHOLM 1.0
#=GF AU Koala

DF0860         GCCGCCGUAGCUCAGCCCGGGAGAGCGCCCGGCUGAAGACCGGGUUGUCC
#=GR DF0860 SS (((((((,,<<<<_________>>>>,<<<<<_______>>>>>,,,,,<

DF0860         GGGGUUCAAGUCCCCGCGGCGGCA
#=GR DF0860 SS <<<<_______>>>>>))))))):
//
# STOCKHOLM 1.0
#=GF AU Koala

DR4080         GCUCUCUUAGCUUAAUGGUUAAAGCAUAAUACUUCUAAUAUUAAUAUUCC
#=GR DR4080 SS (((((((,,<<<<________>>>>,<<<<<_______>>>>>,,,,,<<

DR4080         AUGUUCAAAUCAUGGAGAGAGUA
#=GR DR4080 SS <<<_______>>>>>))))))):
//
# STOCKHOLM 1.0
#=GF AU Koala

DT1662         GCCGACUUAGCUCAGUAGGUAGAGCAACUGACUUGUAAUCAGUAGGUCAC
#=GR DT1662 SS (((((-(,,<<<<________>>>>,<<<<<_______>>>>>,,,,,<<

DT1662         CAGUUCGAUUCCGGUAUUCGGCACCA
#=GR DT1662 SS <-<_______>->>>)-)))))::::
//
# STOCKHOLM 1.0
#=GF AU Koala

DX4280         AGCGGGGUAGAGUAAUUGGUCAACUCAUCAGGCUCAUGACCUGAAGAUUG
#=GR DX4280 SS :((((((,,<<<<_________>>>>,<<<<<_______>>>>>,,,,,<

DX4280         CAGGUUCGAAUCCUGUCCCCGCCU
#=GR DX4280 SS <<<<_______>>>>>))))))::
//
# STOCKHOLM 1.0
#=GF AU Koala

DT5320         GUCUUGAUAGUAUAAACAUUACUCUGGUCUUGUAAACCUGAAAUGAAGAU
#=GR DT5320 SS (((((((,,<<<_______>>>,<-<<<_______>>>->,,,,<<<<__

DT5320         CUUCUCUUCUCAAGACA
#=GR DT5320 SS _____>>>>))))))):
//
# STOCKHOLM 1.0
#=GF AU Koala

DY4980         GGCAAGGUGGCAGAUGGUUUAAUGCGCUAAAUUGUAAAUUUAUUUAUAAA
#=GR DY4980 SS (((((((,,<<<__________>>>,,<<<<_______>>>>,,,,,<<<

DY4980         GGUUUAAGUCCUUUCUUUGUCA
#=GR DY4980 SS <<_______>>>>>))))))):
//
# STOCKHOLM 1.0
#=GF AU Koala

DC4070         AGAGAGGAGUGAAUAAGGUUGUUCAUAUAAAUUGCAAAUUUAUANUAUUA
#=GR DC4070 SS (((((((,,<<<<________>>>>,<<<<<_______>>>>>,,,,,,<

DC4070         GGGUUCGAUUCCCUCUUCUCUC
#=GR DC4070 SS <<<_______>>>>))))))):
//
# STOCKHOLM 1.0
#=GF AU Koala

DL5281         AUUAGGGUGGCAGAGCCAAGUAAUUGCGUAAGACUUAAAACCUUGUUCCC
#=GR DL5281 SS (((((((,,<<<<__________>>>>,<<<<_________>>>>,,,,,

DL5281         AGAGGUUCAAAUCCUCUCCCUAAUA
#=GR DL5281 SS <<<<<_______>>>>>))))))):
//
# STOCKHOLM 1.0
#=GF AU Koala

DR2520         GGGCUUGUAGCUCAGUGGACUAGAGCACGUGGCUACGAACUACGGAGUCA
#=GR DR2520 SS ((((--(,,<<<<_________>>>>,<<<<<_______>>>>>,,,,,<

DR2520         GGGGUUCGAAUCCCUUCUUGCCCG
#=GR DR2520 SS <<<<_______>>>>>)--)))):
//
# STOCKHOLM 1.0
#=GF AU Koala

DL0660         GCAGGGGUUGUCGAGCCUGGCCAAAGAUGCAGGACUUAGAAUCCUGUCCA
#=GR DL0660 SS (((((((,,<<<_____________>>>,<<<<<_______>>>>>,<<<

DL0660         GUAGUGGUUCCAGGGUUCAAAUCCCUGCCCCUGCA
#=GR DL0660 SS ____>>>,,,<<<<<_______>>>>>))))))):
//
# STOCKHOLM 1.0
#=GF AU Koala

DR6320         GGUCUCGUGGCCCAAUGGUUAAGGCGCUUGACUACGAAUCAAGAGAUUCC
#=GR DR6320 SS (((((((,,<<<__________>>>,<<<<<_______>>>>>,,,,,<<

DR6320         AGGUUCGACUCUUGGCGGGAUCG
#=GR DR6320 SS <<<_______>>>>>))))))):
//
# STOCKHOLM 1.0
#=GF AU Koala

DH5360         GUAAAUAUAGUUUAACAAAAACAUUAGAUUGUGAAUCUAACAAUAGAAAC
#=GR DH5360 SS (((((((,,<<<<_____>>>>,<<<<<_______>>>>>,,,,<<<<__

DH5360         UCAUUACCUUCUUAUUUACC
#=GR DH5360 SS ________>>>>))))))):
//
# STOCKHOLM 1.0
#=GF AU Koala

DG2921         GCGGAUAUGGUCGAAUGGUAAAAUUUCUCUUUGCCAAGGAGAAGAUGCGG
#=GR DG2921 SS (((((((,,<<___________>>,<<<<<_______>>>>>,,,,<<<<

DG2921         GUUCGAUUCCCGCUAUCCGCC
#=GR DG2921 SS <_______>>>>>))))))):
//
# STOCKHOLM 1.0
#=GF AU Koala

DG0220         GCGGAUAUCGUAUAAUGGUAUUACCUCAGACUUCCAAUCUGAUGAUGUGA
#=GR DG0220 SS (((((((,,<<<_________>>>,<<<<<_______>>>>>,,,,<<<<

DG0220         GUUCGAUUCUCAUUAUCCGCUCCA
#=GR DG0220 SS <_______>>>>>)))))))::::
//
# STOCKHOLM 1.0
#=GF AU Koala

DQ6050         GGUCCUAUAGUGUAGUGGUUAUCACUUCGGACUUUGAAUCCGAAAACCCA
#=GR DQ6050 SS (((((((,,<<<__________>>>,<<<<<_______>>>>>,,,,<<<

DQ6050         GGUUCGAAUCCUGGUAGGACCA
#=GR DQ6050 SS <<_______>>>>>))))))):
//
# STOCKHOLM 1.0
#=GF AU Koala

DL4880         UCUAAUAUGGCAGAUUAGUGCAAUGGAUUUAAGCUCCAUAUAUAAAGUAU
#=GR DL4880 SS (((((((,,<<<______>>>,<<<<<_______>>>>>,,,,<<<<<__

DL4880         UUUACUUUUAUUAGAA
#=GR DL4880 SS ___>>>>>))))))):
//
# STOCKHOLM 1.0
#=GF AU Koala

DY5880         GGUAAAAUGGCUGAGUGAAGCAUUGGACUGUAAAUCUAAAGACAGGGGUU
#=GR DY5880 SS (((((((,,<<<______>>>,<<<<<_______>>>>>,,,,<<<<<__

DY5880         AGGCCUCUUUUUACCA
#=GR DY5880 SS ___>>>>>))))))):
//
# STOCKHOLM 1.0
#=GF AU Koala

DN1351         UCCUCCGUAGCUCAAUUGGCAGAGCAGCCGGCUGUUAACCGGCAGGUUAC
#=GR DN1351 SS (((((((,,<<<<________>>>>,<<<<<_______>>>>>,,,,,<<

DN1351         UGGUUCGAGUCCAGUCGGGGGAG
#=GR DN1351 SS <<<_______>>>>>))))))):
//
# STOCKHOLM 1.0
#=GF AU Koala

DX4320         AGCGGGGUAGAGUAGUUGGUUAACUCGUCAGGCUCAUGACCUGAAGAUUG
#=GR DX4320 SS :((((((,,<<<<_________>>>>,<<<<<_______>>>>>,,,,,<

DX4320         CAGGUUCGAAUCCUGCCCCCGCCA
#=GR DX4320 SS <<<<_______>>>>>))))))::
//
# STOCKHOLM 1.0
#=GF AU Koala

DT2460         GCUUGCUUAGCUCAAUUCGGUAGAGCUUUGGUUUUGUAAACCAAAGGUUA
#=GR DT2460 SS (((((((,,<<<<_________>>>>,<<<<<_______>>>>>,,,,,<

DT2460         UCGGUUCAAGUCCGAUAGCAAGCU
#=GR DT2460 SS <<<<_______>>>>>))))))):
//
# STOCKHOLM 1.0
#=GF AU Koala

DP9991         GGCUCGUUGGUCUAGGGGUAUGAUUCUCGCUUUGGGUGCGAGAGGUCCCG
#=GR DP9991 SS (((((((,,<<<_________>>>,<<<<<_______>>>>>,,,,,<<<

DP9991         GGUUCAAAUCCCGGACGAGCCC
#=GR DP9991 SS <<_______>>>>>))))))):
//
# STOCKHOLM 1.0
#=GF AU Koala

DF1541         GGCUCGGUAGCUCAGUUGGUAGAGCAACGGACUGAAAAUCCGUGUGUCGG
#=GR DF1541 SS (((((((,,<<<<________>>>>,<<<<<_______>>>>>,,,,,<<

DF1541         CGGUUCGAUUCCGUCCCGAGCCA
#=GR DF1541 SS <<<_______>>>>>))))))):
//
# STOCKHOLM 1.0
#=GF AU Koala

DP2680         AGGGAUGUAGCGCAGCUUGGUAGCGCGUUUGUUUUGGGUACAAAAUGUCA
#=GR DP2680 SS (((((((,,<<<<_________>>>>,<<<<<_______>>>>>,,,,,<

DP2680         CAGGUUCAAAUCCUGUCAUCCCUA
#=GR DP2680 SS <<<<_______>>>>>))))))):
//
# STOCKHOLM 1.0
#=GF AU Koala

DP0660         GGGCCUGUGGGGUAGCCUGGUCCAUCCUUUGGGAUUUGGGAUCCUGAGAC
#=GR DP0660 SS (((((((,,<<<_____________>>>,<<<<<_______>>>>>,,,,

DP0660         CCCAGUUCAAAUCUGGGCAGGCCCACCA
#=GR DP0660 SS <<<<<_______>>>>>)))))))::::
//
# STOCKHOLM 1.0
#=GF AU Koala

DG4080         AUAGAUAUAAGUUAAGUGGUAAACUGAAUGUCUUCCACACAUUGAUUGUG
#=GR DG4080 SS :((((((,,<<<<________>>>>,<<<<<_______>>>>>,,,,<<<

DG4080         AGUUCGAUUCUCACUAUCUAGA
#=GR DG4080 SS <<_______>>>>>))))))::
//
# STOCKHOLM 1.0
#=GF AU Koala

DI1661         GGCCCCUUAGCUCAGUGGUUAGAGCAGGCGACUCAUAAUCGCUUGGUCGC
#=GR DI1661 SS (((((((,,<<<<________>>>>,<<<<<_______>>>>>,,,,,<<

DI1661         UGGUUCAAGUCCAGCAGGGGCCACCA
#=GR DI1661 SS <<<_______>>>>>)))))))::::
//
# STOCKHOLM 1.0
#=GF AU Koala

DL1543         GCCGGUGUGGCGGAAUUGGCAGACGCGCACGACUCAAAAUCGUGUUCCUU
#=GR DL1543 SS (((((((,,<<<___________>>>,<<<<<_______>>>>>,<<<__

DL1543         CUGGAGUGUCGGUUCGACCCCGACCACCGGUA
#=GR DL1543 SS __>>>,,<<<<<_______>>>>>))))))):
//
# STOCKHOLM 1.0
#=GF AU Koala

DL3280         GCCUUGGUGGUGAAAUGGUAGACACGCGAGACUCAAAAUCUCGUGCUAAA
#=GR DL3280 SS (((((((,,<<<__________>>>,<<<<<_______>>>>>,<<<___

DL3280         AAGCGUGGAGGUUCGAGUCCUCUUCAAGGCA
#=GR DL3280 SS _>>>,,<<<<<_______>>>>>))))))):
//
# STOCKHOLM 1.0
#=GF AU Koala

DA1541         GGGGCCUUAGCUCAGCUGGGAGAGCGCCUGCUUUGCACGCAGGAGGUCAG
#=GR DA1541 SS (((((((,,<<<<________>>>>,<<<<<_______>>>>>,,,,,<<

DA1541         CGGUUCGAUCCCGCUAGGCUCCACCA
#=GR DA1541 SS <<<_______>>>>>)))))))::::
//
# STOCKHOLM 1.0
#=GF AU Koala

DA1140         GGGCCCUUAGCUCAGCUGGGAGAGCACCUGCCUUGCACGCAGGGGGUCGA
#=GR DA1140 SS (((((((,,<<<<________>>>>,<<<<<_______>>>>>,,,,,<<

DA1140         CGGUUCGAUCCCGUUAGGGUCCACCA
#=GR DA1140 SS <<<_______>>>>>)))))))::::
//
# STOCKHOLM 1.0
#=GF AU Koala

DA0261         GGGCGAAUAGUGUCAGCGGGAGCACACCAGACUUGCAAUCUGGUAGGGAG
#=GR DA0261 SS (((((((,,<<<<________>>>>,<<<<<_______>>>>>,,,,<<<

DA0261         GGUUCGAGUCCCUCUUUGUCCACCA
#=GR DA0261 SS <<_______>>>>>)))))))::::
//
# STOCKHOLM 1.0
#=GF AU Koala

DA2240         GGGGCCUUAGCUCAGCUGGGAGAGCGCCUGCUUUGCACGCAGGAGGUCAG
#=GR DA2240 SS (((((((,,<<<<________>>>>,<<<<<_______>>>>>,,,,,<<

DA2240         CGGUUCGAUCCCGCUAGGCUCCA
#=GR DA2240 SS <<<_______>>>>>))))))):
//
# STOCKHOLM 1.0
#=GF AU Koala

DM1230         GGCGGUGUAGCUCAGCUGGCUAGAGCGUGCGGUUCAUACCCGCAAGGUCG
#=GR DM1230 SS (((((((,,<<<<_________>>>>,<<<<<_______>>>>>,,,,,<

DM1230         AGGGUUCAAGUCCCCCCGCCGCUACCA
#=GR DM1230 SS -<<<_______>>>->)))))))::::
//
# STOCKHOLM 1.0
#=GF AU Koala

DH1541         GGCGGUUGUGGCGAAGUGGUUAACGCACCAGAUUGUGGCUCUGGCAUUCG
#=GR DH1541 SS :(((((((,,<<<__________>>>,<<<<<_______>>>>>,,,,,<

DH1541         UGGGUUCGAUUCCCAUCAAUCGCCCCA
#=GR DH1541 SS <<<<_______>>>>>)))))))::::
//
# STOCKHOLM 1.0
#=GF AU Koala

DT1663         GCCGAUAUAGCUCAGUUGGUAGAGCAGCGCAUUCGUAAUGCGAAGGUCGU
#=GR DT1663 SS (((((((,,<<<<________>>>>,,<<<<_______>>>>,,,,,,<<

DT1663         AGGUUCGACUCCUAUUAUCGGCACCA
#=GR DT1663 SS <<<_______>>>>>)))))))::::
//
# STOCKHOLM 1.0
#=GF AU Koala

DF5360         GUUGAUGUAGCUUAACCCAAAGCAAGGCACUGAAAAUGCCUAGAUGAGUC
#=GR DF5360 SS (((-(((,,<<<<______>>>>,<<<<<_______>>>>>,,,,<<<<_

DF5360         UCCCAACUCCAUAAACA
#=GR DF5360 SS _____>>>>)))-))):
//
# STOCKHOLM 1.0
#=GF AU Koala

DN9991         GUCUCUGUGGCGCAAUCGGUUAGCGCGUUCGGCUGUUAACCGAAAGAUUG
#=GR DN9991 SS (((((((,,<<<<_________>>>>,<<<<<_______>>>>>,,,,,<

DN9991         GUGGUUCGAGCCCACCCAGGGACG
#=GR DN9991 SS <<<<_______>>>>>))))))):
//
# STOCKHOLM 1.0
#=GF AU Koala

DL2721         GCCUUGAUGGUGAAAUGGUAGACACGCGAGACUCAAAAUCUCGUGCUAAA
#=GR DL2721 SS (((((((,,<<<__________>>>,<<<<<_______>>>>>,<<<___

DL2721         GAGCGUGGAGGUUCGAGUCCUCUUCAAGGCA
#=GR DL2721 SS _>>>,,<<<<<_______>>>>>))))))):
//
# STOCKHOLM 1.0
#=GF AU Koala

DH4000         GGUGAAUAUAUUUCAAUGGUAGAAAAUACGCUUGUGGUGCGUUAAAUCUG
#=GR DH4000 SS :(((((((,,<<<<_______>>>>,,<<<<_______>>>>,,,,,<<<

DH4000         AGUUCGAUUCUCAGUAUUCACC
#=GR DH4000 SS <<_______>>>>>))))))):
//
# STOCKHOLM 1.0
#=GF AU Koala

DI1260         GGACCCUUAGCUCAGUUGGUUAGAGCAUCCGGCUCAUAACCGGAUGGUCA
#=GR DI1260 SS (((((((,,<<<<_________>>>>,<<<<<_______>>>>>,,,,,<

DI1260         CUGGUUCAAGUCCAGUAGGGUCCACCA
#=GR DI1260 SS <<<<_______>>>>>)))))))::::
//
# STOCKHOLM 1.0
#=GF AU Koala

DH5480         GUAGAUAUAGUUUAACUAAAACAUUAGAUUGUGAAUCUAACCAUAGAGAC
#=GR DH5480 SS (((((((,,<<<<_____>>>>,<<<<<_______>>>>>,,,,<<<<__

DH5480         UUACCACCUCUUAUUUACC
#=GR DH5480 SS _______>>>>))))))):
//
# STOCKHOLM 1.0
#=GF AU Koala

DR1660         GCGCCCGUAGCUCAGCUGGAUAGAGCGCUGCCCUCCGGAGGCAGAGGUCU
#=GR DR1660 SS (((((((,,<<<<_________>>>>,<<<<<_______>>>>>,,,,,,

DR1660         CAGGUUCGAAUCCUGUCGGGCGCGCCA
#=GR DR1660 SS <<<<_______>>>>,)))))))::::
//
# STOCKHOLM 1.0
#=GF AU Koala

DN1500         UCCGCCUUAGCUCAGUUGGUAGAGCGCUUGACUGUUAAUCAGGAUGUCGU
#=GR DN1500 SS (((((((,,<<<<________>>>>,<<<<<_______>>>>>,,,,,<<

DN1500         CAGUUCGAGUCUGACAGGCGGA
#=GR DN1500 SS <<<_______>>>>>)))))))
//
# STOCKHOLM 1.0
#=GF AU Koala

DH1660         GGUGGCUAUAGCUCAGUUGGUAGAGCCCUGGAUUGUGAUUCCAGUUGUCG
#=GR DH1660 SS :(((((((,,<<<<________>>>>,<<<<<_______>>>>>,,,,,<

DH1660         UGGGUUCGAAUCCCAUUAGCCACCCCA
#=GR DH1660 SS <<<<_______>>>>>)))))))::::
//
# STOCKHOLM 1.0
#=GF AU Koala

DL5021         GUUGCAGUAGCAAAGCGGUUAAUGCGAGAAUCCUAAAAUUUCUUUAUCAG
#=GR DL5021 SS ((((-((,,<<<__________>>>,<<<<_________>>>>,,,,,<<

DL5021         AGGUUCAAAUCCUCUCUCCAACU
#=GR DL5021 SS <<<_______>>>>>))-)))):
//
# STOCKHOLM 1.0
#=GF AU Koala

DW5120         AGAGAUUUAGGUUAACAAGACUAAGAGCCUUCAAAGCCCUAAGCAGGAGU
#=GR DW5120 SS (((((((,,<<<<_____>>>>,<<-<<_______>>->>,,,,<<<<<_

DW5120         UAGAAUCUCCUAAUCUCUG
#=GR DW5120 SS ______>>>>>))))))):
//
# STOCKHOLM 1.0
#=GF AU Koala

DQ4440         UGGAGUAUAGCCAAGUGGUAAGGCAUCGGUUUUUGGUAUCGGCAUGCAAA
#=GR DQ4440 SS (((((((,,<<<_________>>>,<<<<<_______>>>>>,,,,,<<<

DQ4440         GGUUCGAAUCCUUUUACUCCAG
#=GR DQ4440 SS <<_______>>>>>))))))):
//
# STOCKHOLM 1.0
#=GF AU Koala

DA0981         GGGCCGGUAGUCUAGCGGAAGGACGCCCGCCUCGCGCGCGGGAGAUCCCG
#=GR DA0981 SS (((((((,,<<<<_______>>>>,<<<<<_______>>>>>,,,,,<<<

DA0981         GGUUCGAAUCCCGGCCGGUCCA
#=GR DA0981 SS <<_______>>>>>))))))):
//
# STOCKHOLM 1.0
#=GF AU Koala

DL9162         GUCAGGAUGGCCGAGCGGUCUAAGGCGCUGCGUUCAGGUCGCAGUCUCCC
#=GR DL9162 SS (((((((,,<<<___________>>>,<<<<<_______>>>>>,<<<<_

DL9162         CUGGAGGCGUGGGUUCGAAUCCCACUCCUGACA
#=GR DL9162 SS __>>>>,,<<<<<_______>>>>>))))))):
//
# STOCKHOLM 1.0
#=GF AU Koala

DX6740         AUCAGAGUGGCGCAGCGGAAGCGUGGUGGGCCCAUAACCCACAGGUCCCA
#=GR DX6740 SS (((((((,,<<<<_______>>>>,<<<<<_______>>>>>,,,,,<<<

DX6740         GGAUCGAAACCUGGCUCUGAUA
#=GR DX6740 SS <<_______>>>>>))))))):
//
# STOCKHOLM 1.0
#=GF AU Koala

DY4400         GGGAGAGUGGCCGAGUGGUCAAAAGCGACAGACUGUAAAUCUGUUGAAGU
#=GR DY4400 SS (((((((,,<<_____________>>,<<<<<_______>>>>>,<<<__

DY4400         UUUUCUACGUAGGUUCGAAUCCUGCCUCUCCCA
#=GR DY4400 SS __>>>,,,<<<<<_______>>>>>))))))):
//
# STOCKHOLM 1.0
#=GF AU Koala

DS3200         GGAGAGAUGGCUGAGUGGUUGAUAGCUCCGGUCUUGAAAACCGGUAUAGU
#=GR DS3200 SS (((((((,,<<<<_________>>>>,<<<<<_______>>>>>,,<<<<

DS3200         UCGAACAAAGAAUCUACGAGGGUUCGAAUCCCUCUCUCUCCU
#=GR DS3200 SS <<_______>>>->>>,<<<<<_______>>>>>))))))):
//
# STOCKHOLM 1.0
#=GF AU Koala

DM3960         GCCCGGGUAGUUUAAAGGUAAAACCUUAAUUUCAUACGUUAAAGAUGAGA
#=GR DM3960 SS (((-(((,,<<<<_______>>>>,<<<<<_______>>>>>,,,,<<<<

DM3960         AUUCGAUUUUCUCCCCAGGUU
#=GR DM3960 SS <_______>>>>>)))-))):
//
# STOCKHOLM 1.0
#=GF AU Koala

DA1260         GGGCCCGUAGCUCAGCUGGGAGAGCACCUGCCUUGCACGCAGGGGGUCGA
#=GR DA1260 SS (((((((,,<<<<________>>>>,<<<<<_______>>>>>,,,,,<<

DA1260         CGGUUCGAUCCCGUUCGGGUCCACCA
#=GR DA1260 SS <<<_______>>>>>)))))))::::
//
# STOCKHOLM 1.0
#=GF AU Koala

DS4501         GGAGGUAUGGCUGAGUGGUUGAAAGCAUUGGUUUGCUAAAUCAAAAUACA
#=GR DS4501 SS (((((-(,,<<<___________>>>,<<<<<_______>>>>>,<<<<<

DS4501         ACAAUAUUGUAUCAUGGGUUCAAAUCCCAUUUCCUCCG
#=GR DS4501 SS <_____>>>>>>,<<<<<_______>>>>>)-))))):
//
# STOCKHOLM 1.0
#=GF AU Koala

DI2180         GGGCUAUUAGCUCAGUUGGUUAGAGCGCACCCCUGAUAAGGGUGAGGCCC
#=GR DI2180 SS (((((((,,<<<<_________>>>>,<<<<<_______>>>>>,,,,,<

DI2180         CUGGUUCGAAUCCAGGAUGGCCCA
#=GR DI2180 SS <<<<_______>>>>>))))))):
//
# STOCKHOLM 1.0
#=GF AU Koala

DX2920         CGCGGGGUAGAGCAGUUUGGUAGCUCGCAAGGCUCAUAACCUUGAGGUCA
#=GR DX2920 SS :((((((,,<<<<_________>>>>,<<<<<_______>>>>>,,,,,<

DX2920         CGGGUUCAAAUCCUGUCUCCGCAA
#=GR DX2920 SS <<<<_______>>>>>))))))::
//
# STOCKHOLM 1.0
#=GF AU Koala

DG7740         GCAUCGGUGGUUCAGUGGUAGAAUGCUCGCCUGCCACGCGGGCGGCCCGG
#=GR DG7740 SS (((((((,,<<<<_______>>>>,<<<<<_______>>>>>,,,,<<<<

DG7740         GUUCGAUUCCCGGCCGAUGCA
#=GR DG7740 SS <_______>>>>>))))))):
//
# STOCKHOLM 1.0
#=GF AU Koala

DV5220         CAAGGCGUAGCUAUAACUUCAAAGCAUUCAGCUUACACCUGAAAGAUACC
#=GR DV5220 SS (((((((,,<<<__________>>>,<<<<<_______>>>>>,,,,<<<

DV5220         CUCAACAGACAAGGUCGCCUUGA
#=GR DV5220 SS -<________>->>>))))))):
//
# STOCKHOLM 1.0
#=GF AU Koala

DK8101         GCCCGGCUAGCUCAGUCGGUAGAGCAUGAGACUCUUAAUCUCAGGGUCGU
#=GR DK8101 SS (((((((,,<<<<________>>>>,<<<<<_______>>>>>,,,,,<<

DK8101         GGGUUCGAGCCCCACGUUGGGCG
#=GR DK8101 SS <<<_______>>>>>))))))):
//
# STOCKHOLM 1.0
#=GF AU Koala

DT2680         GCCCUUUUAACUCAGUGGUAGAGUAAUGCCAUGGUAAGGCAUAAGUCAUC
#=GR DT2680 SS (((((((,,<<<<_______>>>>,<<<<<_______>>>>>,,,,,<<<

DT2680         GGUUCAAAUCCGAUAAAGGGCU
#=GR DT2680 SS <<_______>>>>>))))))):
//
# STOCKHOLM 1.0
#=GF AU Koala

DS0260         GGAAGGUAGGGCGUAGUGGUACGCAACUAGUCUUGAAAACUAGCCCGCUG
#=GR DS0260 SS (((((((,,,<<<________>>>,,<<<<<_______>>>>>,<<<-<<

DS0260         UAGUGAUACGGUGAUGGUUCGACUCCAUUACCUUCCUCCA
#=GR DS0260 SS <____>>>>>>,<<<<<_______>>>>>)))))))::::
//
# STOCKHOLM 1.0
#=GF AU Koala

DF2720         GUCAGGAUAGCUCAGUUGGUAGAGCAGAGGACUGAAAAUCCUCGUGUCAC
#=GR DF2720 SS (((((((,,<<<<________>>>>,<<<<<_______>>>>>,,,,,<<

DF2720         CAGUUCAAAUCUGGUUCCUGGCA
#=GR DF2720 SS <<<_______>>>>>))))))):
//
# STOCKHOLM 1.0
#=GF AU Koala

DS3880         AGAGAGUUGGCUGAGUGGUAAGGCGACUAGCUUGAGUCUAGUUAAGUUAA
#=GR DS3880 SS (((((((,,<<<_________>>>,<<<<<_______>>>>>,<<<-<__

DS3880         AACUUUCAUAUGUUCGAAUCAUAUACUCUCUG
#=GR DS3880 SS _>->>>,<<<<<_______>>>>>))))))):
//
# STOCKHOLM 1.0
#=GF AU Koala

DE4800         AUUUAUAUAGUUUAAAUAAAACAUUACAUUUUCACUGUAAAAAUAAAAAU
#=GR DE4800 SS (((((((,,<<<<_____>>>>,<<<<<_______>>>>>,,,,<<<<<_

DE4800         UUAUUUUUUAUAAAUA
#=GR DE4800 SS ___>>>>>))))))):
//
# STOCKHOLM 1.0
#=GF AU Koala

DM4500         CGCGGGAUAGAGUAAUUGGUAACUCGUCAGGCUCAUAAUCUGAAUGUUGU
#=GR DM4500 SS :((((((,,<<<<________>>>>,<<<<<_______>>>>>,,,,,<<

DM4500         GGGUUCGAAUCCGACUCCCGCCA
#=GR DM4500 SS -<<_______>>->>))))))::
//
# STOCKHOLM 1.0
#=GF AU Koala

DS4701         AUUUGUGAUUUUCACGCCGAGAGUGUUUCUUGAGGAGGUAAUGCACUAAU
#=GR DS4701 SS :((((((,,<<<<_____>>>>,<<<<<_______>>>>>,,,,<<<___

DS4701         GAAGGGUUACAAGGC
#=GR DS4701 SS ____>>>))))))::
//
# STOCKHOLM 1.0
#=GF AU Koala

DL1980         GCCCAGGUGGCGGAAUUGGUAGACGCGCAUGGUUCAGGUCCAUGUGCCGC
#=GR DL1980 SS (((((((,,<<<___________>>>,<<<<<_______>>>>>,<<<__

DL1980         AAGGUGUGGAGGUUCGAGUCCUCUCCUGGGCACCA
#=GR DL1980 SS __>>>,,<<<<<_______>>>>>)))))))::::
//
# STOCKHOLM 1.0
#=GF AU Koala

DG2920         GCGGGUAUAGUUUAGUGGUAAAACCCUAGCCUUCCAAGCUAACGAUGCGG
#=GR DG2920 SS (((((((,,<<<<_______>>>>,,<<<<_______>>>>,,,,,<<<<

DG2920         GUUCGAUUCCCGCUACCCGCU
#=GR DG2920 SS <_______>>>>>))))))):
//
# STOCKHOLM 1.0
#=GF AU Koala

DS2680         GGAGAGAUGGCUGAGUGGACUAAAGCGGCGGAUUGCUAAUCCGUUGUACA
#=GR DS2680 SS (((((((,,<<<___________>>>,<<<<<_______>>>>>,<<<<<

DS2680         AUUUUUUUGUACCGAGGGUUCGAAUCCCUCUCUUUCCG
#=GR DS2680 SS <_____>>>>>>,<<<<<_______>>>>>))))))):
//
# STOCKHOLM 1.0
#=GF AU Koala

DA6740         GGGGAUGUAGCUCAUAUGGUAGAGCGCUCGCUUUGCAUGCGAGAGGCACA
#=GR DA6740 SS (((((((,,<<<<________>>>>,<<<<<_______>>>>>,,,,,<<

DA6740         GGGUUCGAUUCCCUGCAUCUCCA
#=GR DA6740 SS <<<_______>>>>>))))))):
//
# STOCKHOLM 1.0
#=GF AU Koala

DE7740         UCCUAUAUUGUCUAGUGGUUAGGAUAUCCGGCUCUCACCCGGAAGGCCCG
#=GR DE7740 SS (((((((,,<<<<________>>>>,<<<<<_______>>>>>,,,,<<<

DE7740         GGUUCAAUUCCCGGUAUGGGAA
#=GR DE7740 SS <<_______>>>>>))))))):
//
# STOCKHOLM 1.0
#=GF AU Koala

DC5280         AGCCUUAAGGUGAUUAUCAUGUCGAAUUGCAAGUUCGAAGGUGUAGAGAA
#=GR DC5280 SS (((((((,,<<<<___>>>>,<<<<<_______>>>>>,,,,<<<<<___

DC5280         UCUCCUCUACUAAGGCUU
#=GR DC5280 SS _____>>>>>))))))):
//
# STOCKHOLM 1.0
#=GF AU Koala

DF1180         GGUCGUGUAGCUCAGUCGGUAGAGCAGCAGACUGAAGCUCUGCGUGUCGG
#=GR DF1180 SS (((((((,,<<<<________>>>>,<<<<<_______>>>>>,,,,,<<

DF1180         CGGUUCAAUUCCGUCCACGACCACCA
#=GR DF1180 SS <<<_______>>>>>)))))))::::
//
# STOCKHOLM 1.0
#=GF AU Koala

DE4440         GUCCCUUUCGUCCAGAGGUUAGGACAUCGUCUUUUCAUGUCGAAGACACG
#=GR DE4440 SS (((((((,,<<<<________>>>>,<<<-<_______>->>>,,,,<<<

DE4440         GGUUCGAUUCCCGUAAGGGAUA
#=GR DE4440 SS <<_______>>>>>))))))):
//
# STOCKHOLM 1.0
#=GF AU Koala

DS1180         GGAAGAUUACCCAAGUCCGGCUGAAGGGAUCGGUCUUGAAAACCGAGAGU
#=GR DS1180 SS (((((((,,<<<_____________>>>,<<<<<_______>>>>>,,,<

DS1180         CGGGGAAACCCGAGCGGGGGUUCGAAUCCCUCAUCUUCCGCCA
#=GR DS1180 SS <<<<____>>>>>,,<<<<<_______>>>>>)))))))::::
//
# STOCKHOLM 1.0
#=GF AU Koala

DX6281         AGCGCCGUGGCGCAGUGGAAGCGCGCAGGGCUCAUAACCCUGAUGUCCUC
#=GR DX6281 SS (((((((,,<<<<_______>>>>,<<<<<_______>>>>>,,,,,<<<

DX6281         GGAUCGAAACCGAGCGGCGCUA
#=GR DX6281 SS <<_______>>>>>))))))):
//
# STOCKHOLM 1.0
#=GF AU Koala

DF3880         GCUUGAGAAGCUCAAUUGGUAGAGCGGGUCAGUGAAGUUGAUUAGGUUGU
#=GR DF3880 SS (((((((,,<<<<________>>>>,<<<<<_______>>>>>,,,,,<<

DF3880         AAGUUCAAGUCUUAUCUCGAGCA
#=GR DF3880 SS <<<_______>>>>>))))))):
//
# STOCKHOLM 1.0
#=GF AU Koala

DR4001         AUAUCUUUAAUUUAAUGGUAAAAUAUUAGAAUACGAAUCUAAUUAUAUAG
#=GR DR4001 SS (((((((,,<<<<_______>>>>,<<<<<_______>>>>>,,,,<<<<

DR4001         GUUCAAAUCCUAUAAGAUAUU
#=GR DR4001 SS <_______>>>>>))))))):
//
# STOCKHOLM 1.0
#=GF AU Koala

DV0260         GCUCGGUUAGUAUAAUGGGAGAACCCCGCCUUUACACGGCGGUUGUGAUA
#=GR DV0260 SS (((((((,,<<-<_______>->>,<<<<<_______>>>>>,,,,<<<<

DV0260         GUUCGAUUCUAUCACCGAGUACCA
#=GR DV0260 SS <_______>>>>>)))))))::::
//
# STOCKHOLM 1.0
#=GF AU Koala

DP8100         GGCUCGUUGGUCUAGGGGUAUGAUUCUCGCUUCGGGUGCGAGAGGUCCCG
#=GR DP8100 SS (((((((,,<<<_________>>>,<<<<<_______>>>>>,,,,,<<<

DP8100         GGUUCAAAUCCCGGACGAGCCC
#=GR DP8100 SS <<_______>>>>>))))))):
//
# STOCKHOLM 1.0
#=GF AU Koala

DY1820         GGAGGGAUCCCUUAGUGGCCAAAGGAUCAGACUGUAAAUCUGACGUCAUA
#=GR DY1820 SS (((((((,,<<<<________>>>>,<<<<<_______>>>>>,<<<___

DY1820         GACUUCGAAGGUUCGAAUCCUUCUCCCUCCACCA
#=GR DY1820 SS >>>,,,<<<<<_______>>>>>)))))))::::
//
# STOCKHOLM 1.0
#=GF AU Koala

DA1230         GGGGCUUUAGCUCAGCUGGGAGAGCGCCUGCCUUGCACGCAGGAGGUCAG
#=GR DA1230 SS (((((((,,<<<<________>>>>,<<<<<_______>>>>>,,,,,<<

DA1230         CGGUUCGAUCCGCUAAGCUCCACCA
#=GR DA1230 SS <<<______>>>>>)))))))::::
//
# STOCKHOLM 1.0
#=GF AU Koala

DT1820         GCCGGAUUAGCUCAGUCGGUAGAGCAGCUCAUUCGUAAUGAGAAGGUCGG
#=GR DT1820 SS (((((((,,<<<<________>>>>,,<<<<_______>>>>,,,,,,<<

DT1820         GGGUUCGAUUCCUCUAUCCGGCACCA
#=GR DT1820 SS <<<_______>>>>>)))))))::::
//
# STOCKHOLM 1.0
#=GF AU Koala

DK5040         CCUUAAUUAGCUUAUUAUAAAGCCCUAAACUCUUAAUUUAAAAGAAAAUA
#=GR DK5040 SS (((((((,,<<<<______>>>>,,<<<<_______>>>>,,,,,,<<<<

DK5040         GUUAAAACCUAUUAUUAAGGA
#=GR DK5040 SS <_______>>>>>))))))):
//
# STOCKHOLM 1.0
#=GF AU Koala

DS5121         AAGAAAAUGGCAGAGUGGUGAUGCAACUGACUUGAAAUCAGAGUAGGGGG
#=GR DS5121 SS :((((((,,<<<_________>>>,,<<<<_______>>>>,,,,,<<<<

DS5121         GUUCGAUUCCCUCUUUUCUCG
#=GR DS5121 SS <_______>>>>>))))))::
//
# STOCKHOLM 1.0
#=GF AU Koala

DI2700         GCAUCCAUGGCUGAAUGGUUAAAGCGCCCAACUCAUAAUUGGUAAUAUUG
#=GR DI2700 SS (((((((,,<<<__________>>>,,<<<<_______>>>>,,,,,,,<

DI2700         CGGGUUCAAUUCCUGCUGGAUGCA
#=GR DI2700 SS <<<<_______>>>>>))))))):
//
# STOCKHOLM 1.0
#=GF AU Koala

DH6280         GCCAUCUUAGUAUAGUGGUUAGUACACAUCGUUGUGGCCGAUGAAACCCU
#=GR DH6280 SS (((((((,,<<<<________>>>>,<<<<<_______>>>>>,,,,<<<

DH6280         GGUUCGAUUCUAGGAGAUGGCA
#=GR DH6280 SS <<_______>>>>>))))))):
//
# STOCKHOLM 1.0
#=GF AU Koala

DI2480         GGGCUAUUAGCUCAGUUGGUUAGAGCGCACCCCUGAUAAGGGUGAGGUCG
#=GR DI2480 SS (((((((,,<<<<_________>>>>,<<<<<_______>>>>>,,,,,<

DI2480         CUGAUUCGAAUUCAGCAUAGCCCA
#=GR DI2480 SS <<<<_______>>>>>))))))):
//
# STOCKHOLM 1.0
#=GF AU Koala

DW2520         GCGCUUUUAGUUCAAUUGGUAGAACGUAGGUCUCCAAAACCUGAUGUAGU
#=GR DW2520 SS (((((((,,<<<<________>>>>,<<<<<_______>>>>>,,,,,<<

DW2520         AGGUUCGAAUCCUACAGAGCGCG
#=GR DW2520 SS <<<_______>>>>>))))))):
//
# STOCKHOLM 1.0
#=GF AU Koala

DL2600         GCCUUGAUGGUGAAAUGGUAGACACGCGAGAUUCAAAAUUUCGUGCUUAA
#=GR DL2600 SS (((((((,,<<<__________>>>,<<<<<_______>>>>>,<<<___

DL2600         AGCAUGGAGGUUCGAGUCCUCUUCAAGGCA
#=GR DL2600 SS >>>,,<<<<<_______>>>>>))))))):
//
# STOCKHOLM 1.0
#=GF AU Koala

DM3881         AAGACUAUAGCUUAAUCGGUAAAGCGAACCACUCAUGAUGGUUUGAGUAA
#=GR DM3881 SS (((((((,,<<<<________>>>>,<<<<<_______>>>>>,,,,,<<

DM3881         AUGUUCAAGUCAUUUUAGUCUUA
#=GR DM3881 SS <<<_______>>>>>))))))):
//
# STOCKHOLM 1.0
#=GF AU Koala

DC5320         GGUCUUAAGGUGAUAUUCAUGUCGAAUUGCAAAUUCGAAGGUGUAGAGAA
#=GR DC5320 SS (((((((,,<<<<___>>>>,<<<<<_______>>>>>,,,,<<<<<___

DC5320         AUCUCUACUAAGACUU
#=GR DC5320 SS ___>>>>>))))))):
//
# STOCKHOLM 1.0
#=GF AU Koala

DQ1661         UGGGGUAUCGCCAAGCGGUAAGGCACCGGAUUCUGAUUCCGGCAUUCCGA
#=GR DQ1661 SS (((((((,,<<<_________>>>,<<<<<_______>>>>>,,,,,<<<

DQ1661         GGUUCGAAUCCUCGUACCCCAGCCA
#=GR DQ1661 SS <<_______>>>>>)))))))::::
//
# STOCKHOLM 1.0
#=GF AU Koala

DI5320         AGAAAUAUGUCUGAUAAAAGAAUUACUUUGAUAGAGUAAAUUAUAGAGGU
#=GR DI5320 SS (((((((,,<<<______>>>,<<<<<_______>>>>>,,,,,<<<<<_

DI5320         UCAAGCCCUCUUAUUUCUA
#=GR DI5320 SS ______>>>>>))))))):
//
# STOCKHOLM 1.0
#=GF AU Koala

DV2721         AGGGAUAUAACUCAGCGGUAGAGUGUCACCUUGACGUGGUGGAAGUCAUC
#=GR DV2721 SS (((((((,,<<<<_______>>>>,<<<<<_______>>>>>,,,,,<<<

DV2721         AGUUCGAGCCUGAUUAUCCCUA
#=GR DV2721 SS <<_______>>>>>))))))):
//
# STOCKHOLM 1.0
#=GF AU Koala

DL2522         UCCUUCGUGGUGAAAUGGUAAACACGUGUGAUUCAAAAUCACAUGCAUAA
#=GR DL2522 SS :((((((,,<<<__________>>>,<<<<<_______>>>>>,<<____

DL2522         GCUUGCCGGUUCGAGUCCGGUCGAAGGUA
#=GR DL2522 SS >>,,<<<<<_______>>>>>))))))::
//
# STOCKHOLM 1.0
#=GF AU Koala

DY6740         CCGACCUUAGCUCAGUUGGUAGAGCGGAGGACUGUAGAUCCUUAGGUCAC
#=GR DY6740 SS (((((((,,<<<<________>>>>,<<<<<_______>>>>>,,,,,<<

DY6740         UGGUUCGAAUCCGGUAGGUCGGA
#=GR DY6740 SS <<<_______>>>>>))))))):
//
# STOCKHOLM 1.0
#=GF AU Koala

DE9161         UCCCUGGUGGUCUAGUGGUUAGGAUUCGGCGCUCUCACCGCCGCGGCCCG
#=GR DE9161 SS (((((((,,<<<<________>>>>,<<<<<_______>>>>>,,,,<<<

DE9161         GGUUCGAUUCCCGGUCAGGGAA
#=GR DE9161 SS <<_______>>>>>))))))):
//
# STOCKHOLM 1.0
#=GF AU Koala

DX5020         GGUAAAGUAAGCUAAAUGUUAAGCUUUUGGGUUCAUACCUCAAAAAUAGA
#=GR DX5020 SS (((((((,,<<<<________>>>>,<<<<<_______>>>>>,,,,<<<

DX5020         AGGAUAAAAACCUCUCUUUAUC
#=GR DX5020 SS -<<_______>>>>>)))))))
//
# STOCKHOLM 1.0
#=GF AU Koala

DS6321         GUCACUAUGUCCGAGUGGUUAAGGAGUUAGACUUGAAAUCUAAUGGGCUC
#=GR DS6321 SS (((((((,,<<<__________>>>,<<<<<_______>>>>>,<<<<__

DS6321         UGCCCGCGCAGGUUCAAAUCCUGCUGGUGACG
#=GR DS6321 SS _>>>>,,<<<<<_______>>>>>))))))):
//
# STOCKHOLM 1.0
#=GF AU Koala

DX2520         GGCGGAGUAGAGCAGUCAGGUAGCUCGCAGGGCUCAUAAUCCUGAAGUCA
#=GR DX2520 SS (((((((,,<<<<_________>>>>,<<<<<_______>>>>>,,,,,<

DX2520         GAGGUUCAAAUCCUUUCUCCGCUA
#=GR DX2520 SS <<<<_______>>>>>))))))):
//
# STOCKHOLM 1.0
#=GF AU Koala

DP5120         CGGGAGAGAAUUUAAAUUAGAAUGUUGGCUUUGGGGGUCAAUAGUGGAGG
#=GR DP5120 SS (((((((,,<<<<______>>>>,<<<<<_______>>>>>,,,,<<<<<

DP5120         UUUGAGUCCUUCUUUCUCGA
#=GR DP5120 SS _______>>>>>))))))):
//
# STOCKHOLM 1.0
#=GF AU Koala

DV0660         GGACUCAUGGUCUAGUUGGCUAUGACAUCGCCCUUACAAGGCGAGGGUCG
#=GR DV0660 SS (((((((,,<<<___________>>>,<<<<<_______>>>>>,,,,,<

DV0660         CCGGUUCGAAUCCGGCUGGGUCCA
#=GR DV0660 SS <<<<_______>>>>>))))))):
//
# STOCKHOLM 1.0
#=GF AU Koala

DD1230         GGUCCGGUGGUGUAGGGGUUAACAUGCCUGCCUGUCACGCAGGAGAUCGC
#=GR DD1230 SS (((((((,,<<<<________>>>>,<<<<<_______>>>>>,,,,,<<

DD1230         GGGUUCAAAUCCCGUCCGGACCGCCA
#=GR DD1230 SS <<<_______>>>>>)))))))::::
//
# STOCKHOLM 1.0
#=GF AU Koala

DA4001         GGGGUUAUAGUUAAAUUUGGUGAAACGACUGCGUUGCAUGCAUUUAAUAU
#=GR DA4001 SS (((((((,,<<<___________>>>,<-<<<_______>>>->,,,,<<

DA4001         GAGUUCAAGUCUCAUUAACUCCA
#=GR DA4001 SS <<<_______>>>>>))))))):
//
# STOCKHOLM 1.0
#=GF AU Koala

DT0661         GCCUCAGUGGCUCAGCCUGGUAGAGCGCCUGCUUGGUAAGCAGGAGGCCG
#=GR DT0661 SS (((((((,,<<<<_________>>>>,<<<<<_______>>>>>,,,,,<

DT0661         CGGGUUCAAACCCCGCCUGAGGCU
#=GR DT0661 SS <<<<_______>>>>>))))))):
//
# STOCKHOLM 1.0
#=GF AU Koala

DP1700         CGGCGAGUAGCGCAGCUUGGUAGCGCAACUGGUUUGGGACCAGUGGGUCG
#=GR DP1700 SS (((((((,,<<<<_________>>>>,<<<<<_______>>>>>,,,,,<

DP1700         GAGGUUCGAAUCCUCUCUCGCCGACCA
#=GR DP1700 SS <<<<_______>>>>>)))))))::::
//
# STOCKHOLM 1.0
#=GF AU Koala

DV7920         GUUUCUGUAGUGUAGCGGUUAUCACGUUCGCCUCACAUGCGAAAGGUCCC
#=GR DV7920 SS (((((((,,<<<__________>>>,<<<<<_______>>>>>,,,,,<<

DV7920         CGGUUCGAAACCGGGCAGAAACA
#=GR DV7920 SS <<<_______>>>>>))))))):
//
# STOCKHOLM 1.0
#=GF AU Koala

DP5280         CAAGAAGUAGUUUAAGUAAGAAUAUCAGCUUUGGGUGUUGGUGGUGGGGA
#=GR DP5280 SS (((((((,,<<<<______>>>>,<<<<<_______>>>>>,,,,<<<<<

DP5280         GGUAGUUCCUUCUUCUUGA
#=GR DP5280 SS ______>>>>>))))))):
//
# STOCKHOLM 1.0
#=GF AU Koala

DR3321         GCGUCCAUUGUCUAAUGGAUAGGACAGAGGUCUUCUAAACCUUUGGUAUA
#=GR DR3321 SS (((((((,,<<<<________>>>>,<<<<<_______>>>>>,,,,<<<

DR3321         GGUUCAAGUCCUAUUGGACGCA
#=GR DR3321 SS <<_______>>>>>))))))):
//
# STOCKHOLM 1.0
#=GF AU Koala

DG0860         GCGGCCGUCGUCUAGUCUGGAUUAGGACGCUGGCCUCCCAAGCCAGCAAU
#=GR DG0860 SS (((((((,,<<<<___________>>>>,<<<<<_______>>>>>,,,,

DG0860         CCCGGGUUCGAAUCCCGGCGGCCGCA
#=GR DG0860 SS ,<<<<<_______>>>>>))))))):
//
# STOCKHOLM 1.0
#=GF AU Koala

DA4700         AGAAUGGUACUUUAAAAAAAAGAAUUGGUUUGCAUCUAAUAUUAAGCCUG
#=GR DA4700 SS (((((((,,<<<<_____>>>>,<<<<<_______>>>>>,,,<<<<___

DA4700         AGCUUUCAUUCUU
#=GR DA4700 SS _>>>>))))))):
//
# STOCKHOLM 1.0
#=GF AU Koala

DR4502         GCAUUCUUAGCUCAGUUGGAUAGAGCAACAACCUUCUAAGUUGAAGGUCA
#=GR DR4502 SS (((((((,,<<<<_________>>>>,,<<<<_______>>>>,,,,,,<

DR4502         CAGGUUCAAAUCCUGUAGAAUGCG
#=GR DR4502 SS <<<<_______>>>>>))))))):
//
# STOCKHOLM 1.0
#=GF AU Koala

DC2680         GGCGGCAUGGCCAAGCGGUAAGGCAGGGGACUGCAAAUCCUUUAUCCCCA
#=GR DC2680 SS (((((((,,<<<_________>>>,<<<<<_______>>>>>,,,,<<<<

DC2680         GUUCAAAUCUGGGUGCCGCCU
#=GR DC2680 SS <_______>>>>>))))))):
//
# STOCKHOLM 1.0
#=GF AU Koala

DQ6280         GGUCCUAUAGUGUAGUGGUUAUCACUUUCGGUUUUGAUCCGGACAACCCC
#=GR DQ6280 SS (((((((,,<<<__________>>>,<<<<<_______>>>>>,,,,<<<

DQ6280         GGUUCGAAUCCGGGUAGGACCU
#=GR DQ6280 SS <<_______>>>>>))))))):
//
# STOCKHOLM 1.0
#=GF AU Koala

DM2760         ACCUACUUAACUCAGUGGUUAGAGUAUUGCUUUCAUACGGCAGGAGUCAU
#=GR DM2760 SS (((((((,,<<<<________>>>>,<<<<<_______>>>>>,,,,,<<

DM2760         UGGUUCAAAUCCAAUAGUAGGUA
#=GR DM2760 SS <<<_______>>>>>))))))):
//
# STOCKHOLM 1.0
#=GF AU Koala

DH5840         GUAAAUAUAGUUUAACCAAAACAUUAGAUUGUGAAUCUAAUAAUAGGGCC
#=GR DH5840 SS (((((((,,<<<<_____>>>>,<<<<<_______>>>>>,,,,<<<<__

DH5840         CCACAACCCCUUAUUUACC
#=GR DH5840 SS _______>>>>))))))):
//
# STOCKHOLM 1.0
#=GF AU Koala

DQ5280         UAGGAUAGGGUGUAUUGGUAGCACGGAAAAUUUUGAAUUCUUAGGUGUAG
#=GR DQ5280 SS (((((((,,<<<<_______>>>>,<<-<<_______>>->>,,,,<<<<

DQ5280         GUUCAAUUCCUAUUGUCCUAG
#=GR DQ5280 SS <_______>>>>>))))))):
//
# STOCKHOLM 1.0
#=GF AU Koala

DN5282         UAGAUUGAAGCCAGUAAGUAGGGUAUUUAGCUGUUAACUAAAUUUUCGUA
#=GR DN5282 SS (((((((,,<<<_________>>>,<<<<<_______>>>>>,,,,,<-<

DN5282         GGUUUGAAUCCUUCCAAUCUAG
#=GR DN5282 SS <<_______>>>->))))))):
//
# STOCKHOLM 1.0
#=GF AU Koala

DL4020         AUGACUAUGGCGGAAUUGGUAGACGCGAUUAGUUUAGGUCUAAUUUAUUU
#=GR DL4020 SS (((((((,,<<<___________>>>,<<<<<_______>>>>>,<<<<_

DL4020         UUAAUAAUAUGGGUUCAAAUCCCAUUAGUCAUA
#=GR DL4020 SS __>>>>,,<<<<<_______>>>>>))))))):
//
# STOCKHOLM 1.0
#=GF AU Koala

DP2700         AGGGAUGUAGCGCAGCUUGGUAGCGCGUUUGUUUUGGGUACAAAAUGUCA
#=GR DP2700 SS (((((((,,<<<<_________>>>>,<<<<<_______>>>>>,,,,,<

DP2700         CAGGUUCAAAUCCUGUCAUCCCUA
#=GR DP2700 SS <<<<_______>>>>>))))))):
//
# STOCKHOLM 1.0
#=GF AU Koala

DA5040         GUGGUUCUAGUUUAGUGAAAAACGUUUGCUUUGCAAGCAGAAAUCCUAAG
#=GR DA5040 SS (((((((,,<<<<______>>>>,<<<<<_______>>>>>,,,,<<<<<

DA5040         UUAAAUUCUUAGGAACUACA
#=GR DA5040 SS _______>>>>>))))))):
//
# STOCKHOLM 1.0
#=GF AU Koala

DH2960         GGCGGAUGUAGCCAAGUGGAUCAAGGCAGUGGAUUGUGAAUCCACCAUGC
#=GR DH2960 SS :(((((((,,<<<___________>>>,<<<<<_______>>>>>,,,,,

DH2960         GCGGGUUCAAUUCCCGUCGUUCGCCC
#=GR DH2960 SS <<<<<_______>>>>>)))))))::
//
# STOCKHOLM 1.0
#=GF AU Koala

DS7741         GCAGUCGUGGCCGAGUGGUUAAGGCGUCUGACUCGAAAUCAGAUUCCCUC
#=GR DS7741 SS (((((((,,<<<__________>>>,<<<<<_______>>>>>,<<<<__

DS7741         UGGGAGCGUAGGUUCGAAUCCUACCGGCUGCG
#=GR DS7741 SS _>>>>,,<<<<<_______>>>>>))))))):
//
# STOCKHOLM 1.0
#=GF AU Koala

DA0660         GGGCCCGUAGCUCAGUUGGGAGAGCGCUGCCCUUGCAAGGCAGAGGCCGU
#=GR DA0660 SS (((((((,,<<<<________>>>>,<<<<<_______>>>>>,,,,,<<

DA0660         GGGUUCAAAUCCCGCCGGGUCCA
#=GR DA0660 SS <<<_______>>>>>))))))):
//
# STOCKHOLM 1.0
#=GF AU Koala

DV2840         AGGGAUAUAACUCAGCGGUAGAGUGUCACCUUGACGUGGUGGAAGUUAUC
#=GR DV2840 SS (((((((,,<<<<_______>>>>,<<<<<_______>>>>>,,,,,<<<

DV2840         AGUUCGAGCCUGAUUAUCCCUA
#=GR DV2840 SS <<_______>>>>>))))))):
//
# STOCKHOLM 1.0
#=GF AU Koala

DN5281         UAGAUUGAAGCCAGUAAGUAGGGUAUUUAGUUGUUAACUAAAUUUUCGUA
#=GR DN5281 SS (((((((,,<<<_________>>>,<<<<<_______>>>>>,,,,,<-<

DN5281         GGUUUGAAUCCUUCCAAUCUAC
#=GR DN5281 SS <<_______>>>->))))))):
//
# STOCKHOLM 1.0
#=GF AU Koala

DC3881         AGGAGUUUGAGCAAAUGGUUUUGCGUUUUGAUUGCAAAUUGAAAUAUAGG
#=GR DC3881 SS (((((((,,,<<<________>>>,,<<<<<_______>>>>>,,,,,<<

DC3881         GAUUCGAUUUCCCCGGACUCCUC
#=GR DC3881 SS <__________>>>,))))))):
//
# STOCKHOLM 1.0
#=GF AU Koala

DH4480         GGCGGAUGUAGCCAAGUGGAUCAAGGCAGUGGAUUGUGAAUCCACCAUGC
#=GR DH4480 SS :(((((((,,<<<___________>>>,<<<<<_______>>>>>,,,,,

DH4480         GCGGGUUCAAUUCCCGUCGUUCGCC
#=GR DH4480 SS <<<<<_______>>>>>))))))):
//
# STOCKHOLM 1.0
#=GF AU Koala

DC4700         UGCUUAGUAGUUAAUGUUAAUAUAACUAAGAACUGCAAAUUCUUCAUAGU
#=GR DC4700 SS :((((((,,<<<<_________>>>>,<<<<<_______>>>>>,,,,<<

DC4700         CUAGUUAGACCUAAGCUU
#=GR DC4700 SS <<____>>>>))))))::
//
# STOCKHOLM 1.0
#=GF AU Koala

DA8100         GGGGAUGUAGCUCAGUGGUAGAGCGCAUGCUUCGCAUGUAUGAGGCCCCG
#=GR DA8100 SS (((((((,,<<<<_______>>>>,<<<<<_______>>>>>,,,,,<<<

DA8100         GGUUCGAUCCCCGGCAUCUCCA
#=GR DA8100 SS <<_______>>>>>))))))):
//
# STOCKHOLM 1.0
#=GF AU Koala

DW5320         AGAAGUUUAGGAUAUACUAGUCCGCGAGCCUUCAAAGCCCUAAGAAAACA
#=GR DW5320 SS (((((((,,<<<<______>>>>,,<-<<_______>>->,,,,,<<<<_

DW5320         CACAAGUUUAACUUCUG
#=GR DW5320 SS _____>>>>))))))):
//
# STOCKHOLM 1.0
#=GF AU Koala

DL1662         GCCGAAGUGGCGAAAUCGGUAGACGCAGUUGAUUCAAAAUCAACCGUAGA
#=GR DL1662 SS (((((((,,<<<___________>>>,<<<<<_______>>>>>,<<<__

DL1662         AAUACGUGCCGGUUCGAGUCCGGCCUUCGGCACCA
#=GR DL1662 SS __>>>,,<<<<<_______>>>>>)))))))::::
//
# STOCKHOLM 1.0
#=GF AU Koala

DF5400         GUCUACGUAGCUUAACCCCCAAAGCAAGACACUGAAAAUGCCUAGAUGGA
#=GR DF5400 SS (((((-(,,<<<<________>>>>,<<-<<_______>>->>,,,,<<<

DF5400         UUCACACAUCCCAUAGACA
#=GR DF5400 SS <______>>>>)-))))):
//
# STOCKHOLM 1.0
#=GF AU Koala

DK4480         GGGUGUAUAGCUCAGUUGGUAGAGCAUUGGGCUUUUAACCUAAUGGUCGC
#=GR DK4480 SS (((((((,,<<<<________>>>>,<<<<<_______>>>>>,,,,,<<

DK4480         AGGUUCAAGUCCUGCUAUACCCA
#=GR DK4480 SS <<<_______>>>>>))))))):
//
# STOCKHOLM 1.0
#=GF AU Koala

DE4280         GUCCCUUUCGUCCAGUGGUUAGGACAUCGUCUUUUCAUGUCGAAGACACG
#=GR DE4280 SS (((((((,,<<<<________>>>>,<<<-<_______>->>>,,,,<<<

DE4280         GGUUCGAUUCCCGUAAGGGAUG
#=GR DE4280 SS <<_______>>>>>))))))):
//
# STOCKHOLM 1.0
#=GF AU Koala

DL6280         GGUUGUUUGGCCGAGCGGUCUAAGGCGCCUGAUUCAAGCUCAGGUAUCGU
#=GR DL6280 SS (((((((,,<<<___________>>>,<<<<<_______>>>>>,<<<__

DL6280         AAGAUGCAAGAGUUCGAAUCUCUUAGCAACCA
#=GR DL6280 SS __>>>,,<<<<<_______>>>>>))))))):
//
# STOCKHOLM 1.0
#=GF AU Koala

DG0960         GCGGCCGUAGUCUAGCCUGGUAGGAUGGCGGCCUCCCAAGCCGCAGAACC
#=GR DG0960 SS (((((((,,<<<<_________>>>>,<<<<<_______>>>>>,,,,,<

DG0960         CGGGUUCAAAUCCCGGCGGCCGCACCA
#=GR DG0960 SS <<<<_______>>>>>)))))))::::
//
# STOCKHOLM 1.0
#=GF AU Koala

DL3360         GCCUUGGUGGUGAAAUGGUAGACACGCGAGACUCAAAAUCUCGUGCUAAA
#=GR DL3360 SS (((((((,,<<<__________>>>,<<<<<_______>>>>>,<<<___

DL3360         CAGCGUGGAGGUUCGAGUCCUCUUCAAGGCA
#=GR DL3360 SS _>>>,,<<<<<_______>>>>>))))))):
//
# STOCKHOLM 1.0
#=GF AU Koala

DF5910         GUUAAUGUAGCUUAAAGUCCAAAGCAAGGCACUGAAAAUGCCUAGAUGAG
#=GR DF5910 SS (((-(((,,<<<<________>>>>,<<<<<_______>>>>>,,,,<<<

DF5910         UACACCAACUCCAUAAAC
#=GR DF5910 SS <______>>>>)))-)))
//
# STOCKHOLM 1.0
#=GF AU Koala

DA6281         GGGCGUGUGGCGUAGUCGGUAGCGCGCUCCCUUAGCAUGGGAGAGGUCUC
#=GR DA6281 SS (((((-(,,<<<<________>>>>,<<<<<_______>>>>>,,,,,<<

DA6281         CGGUUCGAUUCCGGACUCGUCCA
#=GR DA6281 SS <<<_______>>>>>)-))))):
//
# STOCKHOLM 1.0
#=GF AU Koala

DX0980         AGCGGGGUAGGCCAGCCAGGUAGGCCGCGGGGCUCAUANCCCCGAGGUCC
#=GR DX0980 SS (((((((,,<<<<_________>>>>,<<<<<_______>>>>>,,,,,<

DX0980         CGGGUUCAAAUCCCGGCCCCGCUA
#=GR DX0980 SS <<<<_______>>>>>))))))):
//
# STOCKHOLM 1.0
#=GF AU Koala

DR4501         GCAUUCUUAGCUCAGUUGGAUAGAGCAACAACCUUCGAAGUUGAUGGUCA
#=GR DR4501 SS (((((((,,<<<<_________>>>>,,<<<<_______>>>>,,,,,,<

DR4501         CAGGUUCAAAUCCUGUAGGAUGCG
#=GR DR4501 SS <<<<_______>>>>>))))))):
//
# STOCKHOLM 1.0
#=GF AU Koala

DL4761         UCUAAUAUGGCAGAUUAAUGCAUUAGAUUUAAGCUCUAAAAAUAAAGUUU
#=GR DL4761 SS (((((((,,<<<______>>>,<<<<<_______>>>>>,,,,<<<<___

DL4761         GACCUUUUAUUAGAA
#=GR DL4761 SS ___>>>>))))))):
//
# STOCKHOLM 1.0
#=GF AU Koala

DK7920         GCCCGCAUAGCUCAGUCGGUAGAGCAUCAGACUUUUAAUCUGAGGGUCCA
#=GR DK7920 SS (((((-(,,<<<<________>>>>,<<<<<_______>>>>>,,,,,<<

DK7920         GGGUUCAAGUCCCUGUUCGGGCG
#=GR DK7920 SS <<<_______>>>>>)-))))):
//
# STOCKHOLM 1.0
#=GF AU Koala

DL3800         ACUUAUGUGGCGGAACAGGUAGACGCGUGGGACUUAAAAUCUCAUUCCAU
#=GR DL3800 SS (((((((,,<<<___________>>>,<<<<<_______>>>>>,<<<__

DL3800         AGGAGUGCCGGUUCGAUUCCGGUCAUAAGUA
#=GR DL3800 SS _>>>,,<<<<<_______>>>>>))))))):
//
# STOCKHOLM 1.0
#=GF AU Koala

DA0340         GGGCUCGUAGCUCAGCGGGAGAGCGCCGCCUUUGCGAGGCGGAGGCCGCG
#=GR DA0340 SS (((((((,,<<<<_______>>>>,<<<<<_______>>>>>,,,,,<<<

DA0340         GGUUCAAAUCCCGCCGAGUCCA
#=GR DA0340 SS <<_______>>>>>))))))):
//
# STOCKHOLM 1.0
#=GF AU Koala

DA4500         GGGGACGUAGCUCAAUUGGUAGAGCGUAUGUUUUGCAAGCAUAAAGCUGU
#=GR DA4500 SS (((((((,,<<<<________>>>>,<<<<<_______>>>>>,,,,,<<

DA4500         CGGUUCAAAUCCGAUCGUCUCCA
#=GR DA4500 SS <<<_______>>>>>))))))):
//
# STOCKHOLM 1.0
#=GF AU Koala

DG7680         GCAUCGGUGGUUCAGUGGUAGAAUGCUCGCCUGCCACGCGGGCGGCCCGG
#=GR DG7680 SS (((((((,,<<<<_______>>>>,<<<<<_______>>>>>,,,,<<<<

DG7680         GUUCGAUUCCCGGCCGAUGCA
#=GR DG7680 SS <_______>>>>>))))))):
//
# STOCKHOLM 1.0
#=GF AU Koala

DN5880         UAGAUUGAAGCCAGUUGAUUAGGGUGCUUAGCUGUUAACUAAGUGUUUGU
#=GR DN5880 SS (((((((,,<<<__________>>>,<<<<<_______>>>>>,,,,,<<

DN5880         GGGUUUAAGUCCCAUUGGUCUAG
#=GR DN5880 SS <<<_______>>>>>))))))):
//
# STOCKHOLM 1.0
#=GF AU Koala

DF7740         GCCGAAAUAGCUCAGUUGGGAGAGCGUUAGACUGAAGAUCUAAAGGUCCC
#=GR DF7740 SS (((((((,,<<<<________>>>>,<<<<<_______>>>>>,,,,,<<

DF7740         CGGUUCAAUCCCGGGUUUCGGCA
#=GR DF7740 SS <<<_______>>>>>))))))):
//
# STOCKHOLM 1.0
#=GF AU Koala

DH5040         ACUAAAGUAGUUUAUAAAAACACCAGCCUGUGGAACUGGAGUAACUGGUU
#=GR DH5040 SS (((-(((,,<<<<____>>>>,<<<<_________>>>>,,,,<<<<<__

DH5040         AAAACCCGGUCUUAAGUC
#=GR DH5040 SS _____>>>>>)))-))):
//
# STOCKHOLM 1.0
#=GF AU Koala

DX5320         AGUAAGGUCAGCUAAUUAAGCUAUCGGGCCCAUACCCCGAAAACGUUGGU
#=GR DX5320 SS ((((-((,,<<<<_____>>>>,<<<<<_______>>>>>,,,,<--<<_

DX5320         UUAAAUCCUUCCCGUACUA
#=GR DX5320 SS ______>>-->))-)))):
//
# STOCKHOLM 1.0
#=GF AU Koala

DV5320         CAUAGUGUAGCUUAAUAUUAAAGCAUCUGGCCUACACCCAGAAGAUUUCA
#=GR DV5320 SS ((-((((,,<<<<_______>>>>,<<<<<_______>>>>>,,,,<<<<

DV5320         UGACCAAUGAACACUCUGA
#=GR DV5320 SS _______>>>>))))-)):
//
# STOCKHOLM 1.0
#=GF AU Koala

DR2680         GCGUCCAUUGUCUAAUGGAUAGGACAGAGGUCUUCUAAACCUUUGGUAUA
#=GR DR2680 SS (((((((,,<<<<________>>>>,<<<<<_______>>>>>,,,,<<<

DR2680         GGUUCAAAUCCUAUUGGACGCA
#=GR DR2680 SS <<_______>>>>>))))))):
//
# STOCKHOLM 1.0
#=GF AU Koala

DE5320         GUUUCUGUAGUUGAAUUACAACGAUGAUUUUUCAUGUCAUUGGUCGCAGU
#=GR DE5320 SS (((((((,,<<<<_____>>>>,<<<<<_______>>>>>,,,,<<<<<_

DE5320         UGAAUGCUGUGUAGAAAUA
#=GR DE5320 SS ______>>>>>))))))):
//
# STOCKHOLM 1.0
#=GF AU Koala

DG4000         AUAGAUAUAAGUUAAUUGGUAAACUGGAUGUCUUCCAAACAUUGAAUGCG
#=GR DG4000 SS (((((((,,<<<<________>>>>,<<<<<_______>>>>>,,,,<<<

DG4000         AGUUCGAUUCUCGCUAUCUAUA
#=GR DG4000 SS <<_______>>>>>))))))):
//
# STOCKHOLM 1.0
#=GF AU Koala

DR2601         GGGUUUGUAGCUCAGUGGAUUAGAGCUCAUGGUUCCGAAUCAUGAAGUCA
#=GR DR2601 SS (((((-(,,<<<<_________>>>>,<<<<<_______>>>>>,,,,,<

DR2601         AGGGUUCGAAUCCCUUCUAACCCU
#=GR DR2601 SS <<<<_______>>>>>)-))))):
//
# STOCKHOLM 1.0
#=GF AU Koala

DW5281         AGAAGUUUAGGAUAUACAGUUCAAGAGCCUUCAAAGCCCUUAGAAAACAA
#=GR DW5281 SS (((((((,,<<<<_____>>>>,<<-<<_______>>->>,,,,<<<<__

DW5281         ACAAGUUUAACUUCUG
#=GR DW5281 SS ____>>>>))))))):
//
# STOCKHOLM 1.0
#=GF AU Koala

DT6161         GCCAUAGUAGUCUAGUGGUAAGACAUUUCUCUCGUAAAGAAGGAUCCCGU
#=GR DT6161 SS ((((-((,,<<<<_______>>>>,<<<<<_______>>>>>,,,,<<<<

DT6161         GUUCGAUUCACGGCUUUGGCA
#=GR DT6161 SS <_______>>>>>))-)))):
//
# STOCKHOLM 1.0
#=GF AU Koala

DK0680         GGGCCCGUAGCUCAGUCUGGUAGAGCGCUUGGCUUUUAACCAAGUAGUCG
#=GR DK0680 SS (((((((,,<<<<_________>>>>,<<<<<_______>>>>>,,,,,<

DK0680         CGGGUUCAAAUCCCGUCGGGCCCG
#=GR DK0680 SS <<<<_______>>>>>))))))):
//
# STOCKHOLM 1.0
#=GF AU Koala

DC5100         AGUUCUGGAGUGUUACCACGUCAGAUUGCAAAUCUGAAGAAGCACACUUA
#=GR DC5100 SS (((((-(,,<<<____>>>,<<<<<_______>>>>>,,,,<<<-<____

DC5100         CAGUUUGCCCGGACUU
#=GR DC5100 SS ___>->>>)-))))):
//
# STOCKHOLM 1.0
#=GF AU Koala

DL8100         GUCAGGAUGGCCGAGCGGUCUAAGGCGCUGCGUUCAGGUCGCAGUCUCCC
#=GR DL8100 SS (((((((,,<<<___________>>>,<<<<<_______>>>>>,<<<<_

DL8100         CUGGAGGCGUGGGUUCGAAUCCCACUCCUGACA
#=GR DL8100 SS __>>>>,,<<<<<_______>>>>>))))))):
//
# STOCKHOLM 1.0
#=GF AU Koala

DN7920         GUCUCUGUGGCGCAAUCGGUUAGCGCGUUCGGCUGUUAACCGAAAGGUUG
#=GR DN7920 SS (((((((,,<<<<_________>>>>,<<<<<_______>>>>>,,,,,<

DN7920         GUGGUUCGAGCCCACCCAGGGACG
#=GR DN7920 SS <<<<_______>>>>>))))))):
//
# STOCKHOLM 1.0
#=GF AU Koala

DM1231         CGCGGGAUAGAGCAGUCUGGUAGCUCGUCGGGCUCAUAACCCGAAGGUCG
#=GR DM1231 SS :((((((,,<<<<_________>>>>,<<<<<_______>>>>>,,,,,<

DM1231         AUGGUUCAAAUCCAUCUCCCGCAACCA
#=GR DM1231 SS <<<<_______>>>>>)))))):::::
//
# STOCKHOLM 1.0
#=GF AU Koala

DV9994         GCUUCUGUAGUGUAGUGGUUAUCACGUUCGCCUCACACGCGAAAGGUCCC
#=GR DV9994 SS (((((((,,<<<__________>>>,<<<<<_______>>>>>,,,,,<<

DV9994         CGGUUCGAAACCGGGCAGAAGCA
#=GR DV9994 SS <<<_______>>>>>))))))):
//
# STOCKHOLM 1.0
#=GF AU Koala

DE4480         GUCCCUUUCGUCCAGUGGUUAGGACAUCGUCUUUUCAUGUCGAAGACACG
#=GR DE4480 SS (((((((,,<<<<________>>>>,<<<-<_______>->>>,,,,<<<

DE4480         GGUUCGAUUCCCGUAAGGGAUA
#=GR DE4480 SS <<_______>>>>>))))))):
//
# STOCKHOLM 1.0
#=GF AU Koala

DN3320         UCCUCAGUAGCUCAGUGGUAGAGCGGUCGGCUGUUAACUGUAUGGUCGUA
#=GR DN3320 SS (((((((,,<<<<_______>>>>,,,<<<_______>>>,,,,,,,<<<

DN3320         GGUUCGAAUCCUACUUGGGGAG
#=GR DN3320 SS <<_______>>>>>))))))):
//
# STOCKHOLM 1.0
#=GF AU Koala

DY3770         GAAGUAAUGGCUGAGUGGUUAAAGCGGCAGACUGUAAAUCUGUUGGUAGU
#=GR DY3770 SS (((((((,,<<<__________>>>,<<<<<_______>>>>>,<<<___

DY3770         ACCGUCGUUGGUUCGAAUCCAACUUACUUCA
#=GR DY3770 SS >>>,,,<<<<<_______>>>>>))))))):
//
# STOCKHOLM 1.0
#=GF AU Koala

DS5080         GGAGAAGUGGCACGAUAGGAAUGCAUGCGGCUUGAAACCGUUUGAUAGAG
#=GR DS5080 SS (((((((,,<<<_________>>>,,<<<<_______>>>>,,,,,<<<<

DS5080         GUUUCUUCCUCUCUUCUCUU
#=GR DS5080 SS <______>>>>>))))))):
//
# STOCKHOLM 1.0
#=GF AU Koala

DN5100         UAGAUAGAUGCUCGCUGGUUUGAGUGCUUAGCUGUUAACUAAGAGUUUAA
#=GR DN5100 SS (((((((,,<<<<________>>>>,<<<<<_______>>>>>,,,,,<<

DN5100         AGGAUCGAGGCCUUUCUGUCUAG
#=GR DN5100 SS <<<_______>>>>>))))))):
//
# STOCKHOLM 1.0
#=GF AU Koala

DA5100         AAGGUCUUAGCUUAAUUAAAGUAUUUGUUUUGCAUACAGAAGAUGUGGGG
#=GR DA5100 SS (((((((,,<<<<_____>>>>,<<<<<_______>>>>>,,,,<<<<<_

DA5100         UAGUGUCCUGCAGAUCUUA
#=GR DA5100 SS ______>>>>>))))))):
//
# STOCKHOLM 1.0
#=GF AU Koala

DQ3640         UGGGGCAUAGCCAAGUGGUAAGGCAUUGGACUUUGACUCCAAGAUGCAUG
#=GR DQ3640 SS (((((((,,<<<_________>>>,<<<<<_______>>>>>,,,,,<<<

DQ3640         GGUUCGAAUCCUAUUGCCCCAG
#=GR DQ3640 SS <<_______>>>>>))))))):
//
# STOCKHOLM 1.0
#=GF AU Koala

DN4080         GUCUUUAUGGCUUAGUGGUUAAAGCAUCUCACUGUUAAUGAGAAUACAUA
#=GR DN4080 SS (((((((,,<<<<________>>>>,<<<<<_______>>>>>,,,,<<<

DN4080         GGUUCAAUUCCUAUUGAAGACG
#=GR DN4080 SS <<_______>>>>>))))))):
//
# STOCKHOLM 1.0
#=GF AU Koala

DX7920         AGCAGAGUGGCGCAGCGGAAGCGUGCUGGGCCCAUAACCCAGAGGUCGAU
#=GR DX7920 SS (((((((,,<<<<_______>>>>,<<<<<_______>>>>>,,,,,<<<

DX7920         GGAUCGAAACCAUUCUCUGCUA
#=GR DX7920 SS <<_______>>>>>))))))):
//
# STOCKHOLM 1.0
#=GF AU Koala

DQ1200         UGGGAUGUAGCCCAGCGGUAAGGCAAUAGACUUUGACUCUAUCAUGCGAU
#=GR DQ1200 SS (((((((,,<<<_________>>>,<<<<<_______>>>>>,,,,,<<<

DQ1200         GGUUCGAUCCCAUCCAUCCCAGCCA
#=GR DQ1200 SS <<_______>>>>>)))))))::::
//
# STOCKHOLM 1.0
#=GF AU Koala

DA4980         GUGAAUUUAGUUUAAUAGAUAAAACAUUUGCUUUGCAAGCAAAACUUGAA
#=GR DA4980 SS (((-(((,,<<<<________>>>>,<<<<<_______>>>>>,,,,<<<

DA4980         AGUUUAAAUCCUUCAAUCCACA
#=GR DA4980 SS -<_______>->>>)))-))):
//
# STOCKHOLM 1.0
#=GF AU Koala

DV5020         CCUCGCAGAGCUUGUCAACCUAAGCAUCUCUUUUACACGGAGAAGAAGUU
#=GR DV5020 SS ((--(((,,<<<<________>>>>,<<<<<_______>>>>>,,,,<<<

DV5020         UGUGAAAUUCGAACUGUUUGGA
#=GR DV5020 SS <<_______>>>>>)))--)):
//
# STOCKHOLM 1.0
#=GF AU Koala

DA2480         GGGAGUAUAGCUCAGUUGGUAGAGCGCUGCCUUUGCAAGGCAGAUGUCAG
#=GR DA2480 SS (((((((,,<<<<________>>>>,<<<<<_______>>>>>,,,,,<<

DA2480         CGGUUCGAGUCCGCUUACUUCCACCA
#=GR DA2480 SS <<<_______>>>>>)))))))::::
//
# STOCKHOLM 1.0
#=GF AU Koala

DL4980         GCUUGAGUAGCAAAGAGGGUUUAAUGCUUGAGAUUUAGGUUCUUACAUCA
#=GR DL4980 SS (((-(((,,<<<____________>>>,<<<<<_______>>>>>,,,,<

DL4980         AGGGUUCAAUUCCCUUCUCUAGUU
#=GR DL4980 SS <<<<_______>>>>>)))-))):
//
# STOCKHOLM 1.0
#=GF AU Koala

DX1340         CGCGGGGUGGAGCAGCUCGGUAGCUCGCUGGGCUCAUAACUCAGAGGUCG
#=GR DX1340 SS :((((((,,<<<<_________>>>>,<<<<<_______>>>>>,,,,,<

DX1340         CAGGUUCAAAUCCUGUCCCCGCUA
#=GR DX1340 SS <<<<_______>>>>>))))))::
//
# STOCKHOLM 1.0
#=GF AU Koala

DG7140         GCACCAGUGGUCUAGUGGUAGAAUAGUACCCUGCCACGGUACAGACCCGG
#=GR DG7140 SS (((((((,,<<-<_______>->>,<<<<<_______>>>>>,,,,<<<<

DG7140         GUUCGAUUCCCGGCUGGUGCA
#=GR DG7140 SS <_______>>>>>))))))):
//
# STOCKHOLM 1.0
#=GF AU Koala

DW5040         AAGAGCUUAAGUUAAAUAAACUGAAAGCCUUCAAAGCUUUUUAUAAGAAU
#=GR DW5040 SS (((((((,,<<<<_____>>>>,<<<<<_______>>>>>,,,,<<<<<_

DW5040         GGAAACUUCUUAGCUCUUG
#=GR DW5040 SS ______>>>>>))))))):
//
# STOCKHOLM 1.0
#=GF AU Koala

DL1780         GCGAAGGUGGCGGAAUUGGUAGACGCGCUAGCUUCAGGUGUUAGUGCCCC
#=GR DL1780 SS (((((((,,<<<___________>>>,<<<<<_______>>>>>,<<<<_

DL1780         CCGGGUGUGAGGGUUCGAGUCCCUCUCUUCGCACCA
#=GR DL1780 SS __>>>>,,<<<<<_______>>>>>)))))))::::
//
# STOCKHOLM 1.0
#=GF AU Koala

DF3770         GCUUAAGUAGCUCAGUGGUAGAGCGUUAGACUGAAAAUCUAAAGGUCGUU
#=GR DF3770 SS (((((((,,<<<<_______>>>>,<<<<<_______>>>>>,,,,,<<<

DF3770         GGUUCAAUUCCAAUCUUGAGCA
#=GR DF3770 SS <<_______>>>>>))))))):
//
# STOCKHOLM 1.0
#=GF AU Koala

DQ5880         UAGGAUGGGGUGUGAUAGGUGGCACGGAGAAUUUUGGAUUCUCAGGGAUG
#=GR DQ5880 SS ((((((,,,<<<<________>>>>,<<<<<_______>>>>>,,,,<<<

DQ5880         GGUUCGAUUCUCAUAGUCCUAG
#=GR DQ5880 SS <<_______>>>>>,)))))):
//
# STOCKHOLM 1.0
#=GF AU Koala

DQ4500         UGGAGUAUAGCCAAGUGGUAAGGCAUCGGCCUUUGAUGCCGAGAAACAAA
#=GR DQ4500 SS (((((((,,<<<_________>>>,<<<<<_______>>>>>,,,,,<<<

DQ4500         GGUUCGAAUCCUUUUACUCCAG
#=GR DQ4500 SS <<_______>>>>>))))))):
//
# STOCKHOLM 1.0
#=GF AU Koala

DX4000         UGCAAUAUGAUGUAAUUGGUUAACAUUUUAGGGUCAUGACCUAAUUAUAU
#=GR DX4000 SS :((((((,,<<<<_________>>>>,<<<<<_______>>>>>,,,,<<

DX4000         ACGUUCAAAUCGUAUUAUUGCUA
#=GR DX4000 SS <<<_______>>>>>))))))::
//
# STOCKHOLM 1.0
#=GF AU Koala

DN0660         GCCUCCUUAGCUCAGUAGGUAGCAGCGAUGGACUGUUAAUCCAUAGGUCG
#=GR DN0660 SS (((((((,,<<<___________>>>,<<<<<_______>>>>>,,,,,<

DN0660         CAGGUUCGAGCCCUGCAGGAGGCGCCA
#=GR DN0660 SS <<<<_______>>>>>)))))))::::
//
# STOCKHOLM 1.0
#=GF AU Koala

DA5880         AAGGGCUUAGCUUAAUUAAAGUGGCUGAUUUGCGUUCAGUUGAUGCAGAG
#=GR DA5880 SS (((((((,,<<<<_____>>>>,<<<<<_______>>>>>,,,,<<<<<_

DA5880         UGGGGUUUUGCAGUCCUUA
#=GR DA5880 SS ______>>>>>))))))):
//
# STOCKHOLM 1.0
#=GF AU Koala

DV6740         GGUUUCGUGGUGUAGUUGGUUAUCACGUCAGUCUAACACACUGAAGGUCU
#=GR DV6740 SS (((((((,,<<<___________>>>,<<<<<_______>>>>>,,,,,<

DV6740         CCGGUUCGAACCCGGGCGAAGCCA
#=GR DV6740 SS <<<<_______>>>>>))))))):
//
# STOCKHOLM 1.0
#=GF AU Koala

DC5880         AGCUCCGAGGUGAUUUUCAUAUUGAAUUGCAAAUUCGAAGAAGCAGCUUC
#=GR DC5880 SS (((((((,,<<<<___>>>>,<<<<<_______>>>>>,,,,<<<<____

DC5880         AAACCUGCCGGGGCUU
#=GR DC5880 SS ____>>>>))))))):
//
# STOCKHOLM 1.0
#=GF AU Koala

DC8100         GGGGGUAUAGCUCAGGGGUAGAGCAUUUGACUGCAGAUCAAGAGGUCCCU
#=GR DC8100 SS (((((((,,<<<<_______>>>>,<<<<<_______>>>>>,,,,,<<<

DC8100         GGUUCAAAUCCAGGUGCCCCCU
#=GR DC8100 SS <<_______>>>>>))))))):
//
# STOCKHOLM 1.0
#=GF AU Koala

DS4001         GGAUGGUUGACUGAGUGGUUUAAAGUGUGAUAUUUGAGCUAUCAUUAGUC
#=GR DS4001 SS (((((((,,<<<___________>>>,<<<<<_______>>>>>,<<<<<

DS4001         UUUAUUGGCUACGUAGGUUCAAAUCCUACAUCAUCCG
#=GR DS4001 SS ______>>>>>,<<<<<_______>>>>>))))))):
//
# STOCKHOLM 1.0
#=GF AU Koala

DG7180         GCACCAGUGGUCUAGUGGUAGAAUAGUACCCUGCCACGGUACAGACCCGG
#=GR DG7180 SS (((((((,,<<-<_______>->>,<<<<<_______>>>>>,,,,<<<<

DG7180         GUUCGAUUCCCGGCUGGUGCA
#=GR DG7180 SS <_______>>>>>))))))):
//
# STOCKHOLM 1.0
#=GF AU Koala

DG5080         GCUUUAUGAAUACAACAGUAUUUUUGACUUCCAAUCAGACAGUCUUGGUG
#=GR DG5080 SS (((((((,,<<<<____>>>>,<<<<<_______>>>>>,,,,<<<<<__

DG5080         AAAAUUUAAGAUAAAGCA
#=GR DG5080 SS _____>>>>>))))))):
//
# STOCKHOLM 1.0
#=GF AU Koala

DN1230         GCCUACUUAGCUCAGUUGGUUAGAGCACCUGACUGUUAAUCAGGGGGUCG
#=GR DN1230 SS (((((((,,<<<<_________>>>>,<<<<<_______>>>>>,,,,,<

DN1230         CUGGUUCGAGUCCAGCAGUGGGCGCCA
#=GR DN1230 SS <<<<_______>>>>>)))))))::::
//
# STOCKHOLM 1.0
#=GF AU Koala

DY2920         GGGUCGAUGCCCGAGCGGUUAAUGGGGACGGACUGUAAAUUCGUUGGCAA
#=GR DY2920 SS (((((((,,<<<<_________>>>>,<<<<<_______>>>>>,<<<<_

DY2920         UAUGUCUACGCUGGUUCAAAUCCAGCUCGGCCCA
#=GR DY2920 SS __>>>>,,,<<<<<_______>>>>>))))))):
//
# STOCKHOLM 1.0
#=GF AU Koala

DW4500         AGGAGAAUAGUUCCAAUGGUAGAACAAUGGUCUCCAAAACCAAAGGUUAA
#=GR DW4500 SS (((((((,,<<<<________>>>>,,<<<<_______>>>>,,,,,,<<

DW4500         GGGUUCGAAUCCCUUUUCUCCUG
#=GR DW4500 SS <<<_______>>>>>))))))):
//
# STOCKHOLM 1.0
#=GF AU Koala

DM1540         GGACCUUUAGCUCAGUUGGUUAGAGCAGACGGCUCAUAACCGUCCGGUCG
#=GR DM1540 SS (((((((,,<<<<_________>>>>,<<<<<_______>>>>>,,,,,<

DM1540         UAGGUUCGAGUCCUACAAGGUCCACCA
#=GR DM1540 SS <<<<_______>>>>>)))))))::::
//
# STOCKHOLM 1.0
#=GF AU Koala

DL5760         ACUUUUAAAGGAUAACAGCUAUCCAUUGGUCUUAGGACCCAAAAAUUUUG
#=GR DL5760 SS (((((((,,<<<<_______>>>>,<<<<_________>>>>,,,,<<<<

DL5760         GUGCAACUCCAAAUAAAAGUA
#=GR DL5760 SS <_______>>>>>))))))):
//
# STOCKHOLM 1.0
#=GF AU Koala

DV2600         AGGGAUAUAACUCAGCGGUAGAGUAUCACCUUGACGUGGUGGAAGUCAUC
#=GR DV2600 SS (((((((,,<<<<_______>>>>,<<<<<_______>>>>>,,,,,<<<

DV2600         AGUUCGAACCUGAUUAUCCCUA
#=GR DV2600 SS <<_______>>>>>))))))):
//
# STOCKHOLM 1.0
#=GF AU Koala

DL1232         UGCCCGGGUGGUGAAAUCGGUAGACACGCAGGACUUAAAAUCCUGUGGCA
#=GR DL1232 SS :(((((((,,<<<___________>>>,<<<<<_______>>>>>,<<<_

DL1232         UAAAAGCCAUGUCGGUUCAAGUCCGACCCCGGGCACCA
#=GR DL1232 SS _____>>>,,<<<<<_______>>>>>)))))))::::
//
# STOCKHOLM 1.0
#=GF AU Koala

DV4080         AGGAUAUUAGCUUAAUUGGUAUAGCAUUCGUUUUACACACGAAAGAUUAU
#=GR DV4080 SS ((((-((,,<<<__________>>>,<<<<<_______>>>>>,,,,,<<

DV4080         AGGUUCGAAUCCUAUAUUUCCUA
#=GR DV4080 SS <<<_______>>>>>))-)))):
//
# STOCKHOLM 1.0
#=GF AU Koala

DC2520         GGCGGCAUGGCCAAGCGGUAAGGCAGAAGAUUGCAAAUCUUUUAUUCCCC
#=GR DC2520 SS (((((((,,<<<_________>>>,<<<<<_______>>>>>,,,,,<<<

DC2520         AGUUCGAUUCUGGGUGUCGUCU
#=GR DC2520 SS <<_______>>>>>))))))):
//
# STOCKHOLM 1.0
#=GF AU Koala

DN2720         UCCUCAGUAGCUCAGUGGUAGAGCGGUCGGCUGUUAACUGACUGGCGUAG
#=GR DN2720 SS (((((((,,<<<<_______>>>>,<<<<<_______>>>>>,,,,<<<<

DN2720         GUUCGAAUCCUACUUGGGGAG
#=GR DN2720 SS <_______>>>>>))))))):
//
# STOCKHOLM 1.0
#=GF AU Koala

DV9993         GUUUCCGUAGUGUAGUGGUUAUCACGUUCGCCUAACACGCGAAAGGUCCC
#=GR DV9993 SS (((((((,,<<<__________>>>,<<<<<_______>>>>>,,,,,<<

DV9993         UGGAUCAAAACCAGGCGGAAACA
#=GR DV9993 SS <<<_______>>>>>))))))):
//
# STOCKHOLM 1.0
#=GF AU Koala

DI0680         GGGCCCAUAGCUUAGCCAGGUAGAGCGCCCGGCUCAUAACCGGGCGGUCA
#=GR DI0680 SS (((((((,,<<<<_________>>>>,<<<<<_______>>>>>,,,,,<

DI0680         UGGGUUCGAAUCCCAUUGGGCCCA
#=GR DI0680 SS <<<<_______>>>>>))))))):
//
# STOCKHOLM 1.0
#=GF AU Koala

DR5280         UGGUAAUUAGUUUAAAUAAAAUUAAUGAUUUCGACUCAUUAGAUUAUGAU
#=GR DR5280 SS (((((((,,<<<<_____>>>>,<<<<<_______>>>>>,,,,<<<<<_

DR5280         AAUAAUCAUAAUUACCAA
#=GR DR5280 SS _____>>>>>))))))):
//
# STOCKHOLM 1.0
#=GF AU Koala

DN4320         UCCUCAGUAGCUCAGUGGUAGAGCGGUCGGCUGUUAACUGACUGGUCGUA
#=GR DN4320 SS (((((((,,<<<<_______>>>>,<<<<<_______>>>>>,,,,,<<<

DN4320         GGUUCGAAUCCUACUUGGGGAG
#=GR DN4320 SS <<_______>>>>>))))))):
//
# STOCKHOLM 1.0
#=GF AU Koala

DP4500         CAAGGUGUAGCGCAAUCUGGUAGCGCGUCUGCCUUGGGCGCAGAAAGUUA
#=GR DP4500 SS (((((((,,<<<<_________>>>>,<<<<<_______>>>>>,,,,,<

DP4500         CAGGUUCAAAUCCUGUCACCUUGA
#=GR DP4500 SS <<<<_______>>>>>))))))):
//
# STOCKHOLM 1.0
#=GF AU Koala

DN4400         UCCUCAGUAGCUCAGUGGUAGAGCGGUCGGCUGUUAACUGACUGGUCGUA
#=GR DN4400 SS (((((((,,<<<<_______>>>>,<<<<<_______>>>>>,,,,,<<<

DN4400         GGUUCAAAUCCUACUUGGGGAG
#=GR DN4400 SS <<_______>>>>>))))))):
//
# STOCKHOLM 1.0
#=GF AU Koala

DD4700         UUAAAAGUAGUUAAUAUAUAACUUAGAAUUGUCAGUUCUAGAUUCCUUUU
#=GR DD4700 SS (-(((((,,<<<<_____>>>>,<<<<<_______>>>>>,,,,<<<<__

DD4700         ACUAAGGCUUUUUAU
#=GR DD4700 SS ___>>>>)))))-):
//
# STOCKHOLM 1.0
#=GF AU Koala

DX5280         AGUAAGGUCAGCUAACUAAGCUAUCGGGCCCAUACCCCGAAAAUGUUGGU
#=GR DX5280 SS :(((-((,,<<<<_____>>>>,<<<<<_______>>>>>,,,,<--<<_

DX5280         CUAAACCCUUCCCGUAUGA
#=GR DX5280 SS ______>>-->))-)))::
//
# STOCKHOLM 1.0
#=GF AU Koala

DQ3220         UGGGGCGUGGCCAAGCGGUAAGGCAGCAGGUUUUGAUCCUGUUAUUCGGA
#=GR DQ3220 SS (((((((,,<<<_________>>>,<<<<<_______>>>>>,,,,,<<<

DQ3220         GGUUCGAAUCCUUCCGUCCCAG
#=GR DQ3220 SS <<_______>>>>>))))))):
//
# STOCKHOLM 1.0
#=GF AU Koala

DY4001         GGAGGGAUUUUCAAUGUUGGUAGUUGGAGUUGAGCUGUAAACUCAAUGAC
#=GR DY4001 SS (((((((,,<<<<___________>>>>,<<<<<_______>>>>>,<<<

DY4001         UUAGGUCUUCAUAGGUUCAAUUCCUAUUCCCUUUA
#=GR DY4001 SS <__>>>>,,,<<<<<_______>>>>>))))))):
//
# STOCKHOLM 1.0
#=GF AU Koala

DP4700         CUAGAUAUAGUUUAGAGCAAAAUAUUGGCUUUGGGAGCUAAAGACACUUU
#=GR DP4700 SS (((((-(,,<<<<______>>>>,<<<<<_______>>>>>,,,,<<<<_

DP4700         UAUGAGUUUUCUAGA
#=GR DP4700 SS ___>>>>)-))))):
//
# STOCKHOLM 1.0
#=GF AU Koala

DK1141         GUCUGAUUAGCGCAACUGGCAGAGCAACUGACUCUUAAUCAGUGGGUUGU
#=GR DK1141 SS (((((((,,<<-<________>->>,<<<<<_______>>>>>,,,,,<<

DK1141         GGGUUCGAUUCCCACAUCAGGCACCA
#=GR DK1141 SS <<<_______>>>>>)))))))::::
//
# STOCKHOLM 1.0
#=GF AU Koala

DL5081         CUAAAGUAGCAAAGUGGUUAAUGCAGAAGGCCUAAAACUUUCCUAUCAAG
#=GR DL5081 SS ((((((,,<<<__________>>>,<<<<<_______>>>>>,,,,,<<<

DL5081         GGUUCAACUCCUUUCUUUAGC
#=GR DL5081 SS <<______>>>>>,)))))):
//
# STOCKHOLM 1.0
#=GF AU Koala

DX5160         AGUAAGGUAAGCUAAAUAAGCUUUUGGGCCCAUACCCCAACAAUGUUGUU
#=GR DX5160 SS (((((((,,<<<<_____>>>>,<<<<<_______>>>>>,,,,<--<__

DX5160         AAAAUCCUUCCUUUACUA
#=GR DX5160 SS ______>-->))))))):
//
# STOCKHOLM 1.0
#=GF AU Koala

DY6160         CCGGCUUUGGCGCAAUGGUAGCGCGAUUGACUGUAGAUCAAUCGGUUGCU
#=GR DY6160 SS (((((((,,<<<<_______>>>>,<<<<<_______>>>>>,,,,,<<<

DY6160         AGUUCGAAUCUGGCAAGCCGGA
#=GR DY6160 SS <<_______>>>>>))))))):
//
# STOCKHOLM 1.0
#=GF AU Koala

DL5880         ACUUUUAAAGGAUAACAGCUAUCCAUUGGUCUUAGGCCCCAAAAAUUUUG
#=GR DL5880 SS (((((((,,<<<<_______>>>>,<<<<_________>>>>,,,,<<<<

DL5880         GUGCAACUCCAAAUAAAAGUA
#=GR DL5880 SS <_______>>>>>))))))):
//
# STOCKHOLM 1.0
#=GF AU Koala

DA1620         GGGGCUGUAGCUCAGUUGGGAGAGCACCUGCUUUGCAAGCAGGGGGUCAU
#=GR DA1620 SS (((((((,,<<<<________>>>>,<<<<<_______>>>>>,,,,,<<

DA1620         CGGUUCGAGACCGGUCAGCUCCACCA
#=GR DA1620 SS <<<_______>>>>>)))))))::::
//
# STOCKHOLM 1.0
#=GF AU Koala

DW0460         GGGGCUGUGGCCAAGCCCGGCAUGGCGACUGACUCCAGAUCAGUCGAUCG
#=GR DW0460 SS (((((((,,<<<<_________>>>>,<<<<<_______>>>>>,,,,,<

DW0460         GGGGUUCAAAUCCCUCCGGCCCCA
#=GR DW0460 SS <<<<_______>>>>>))))))):
//
# STOCKHOLM 1.0
#=GF AU Koala

DD5020         AAGGAACUAGUUAAGUUAUAACACUGGAUUGUCAGACCGGAGUAACUGGU
#=GR DD5020 SS (((((((,,<<<<_____>>>>,<<<<_________>>>>,,,,<<<<<_

DD5020         AAACAACCCAGUGUUCCUUA
#=GR DD5020 SS _______>>>>>))))))):
//
# STOCKHOLM 1.0
#=GF AU Koala

DH1140         GGCGUAGGUGGUGAAGUGGUUAACACAUCAGGUUGUGGCUCUGACAUACG
#=GR DH1140 SS :(((((((,,<<<__________>>>,<<<<<_______>>>>>,,,,,<

DH1140         CGGGUUCGAUCCCCGUUCUACGCCCCA
#=GR DH1140 SS <<<<_______>>>>>)))))))::::
//
# STOCKHOLM 1.0
#=GF AU Koala

DV5920         CAAGACAUAGCUUAAAUAAAGCAUCUAGUUUACACCUAGAAGAUUUCACC
#=GR DV5920 SS ((((-((,,<<<<_____>>>>,<<<<<_______>>>>>,,,,<<<<__

DV5920         CACCAUGAAUGCCUUGA
#=GR DV5920 SS _____>>>>))-)))):
//
# STOCKHOLM 1.0
#=GF AU Koala

DH6160         GCCGUGAUAGUAUAGUGGUAGUACAUCAGAUUGUGGCUCUGAUGACCCUG
#=GR DH6160 SS (((((((,,<<<<_______>>>>,<<<<<_______>>>>>,,,,<<<<

DH6160         GUUCGAUUCCAGGUCGCGGCA
#=GR DH6160 SS <_______>>>>>))))))):
//
# STOCKHOLM 1.0
#=GF AU Koala

DY5040         AAUAAGAUGGCUGAGAGAACAAGCGGUGGAUUGUAAAUCCAUACACAAAG
#=GR DY5040 SS (((((((,,<<<_________>>>,<<<<<_______>>>>>,,,,<<<<

DY5040         GUUAAAUCCCUUUUCUUAUUA
#=GR DY5040 SS <_______>>>>>))))))):
//
# STOCKHOLM 1.0
#=GF AU Koala

DF5920         GUUAAUGUAGCUUUAAAAUUAAAGCAAGGCACUGAAAAUGCCUAGAUGAG
#=GR DF5920 SS (((-(((,,<<<<________>>>>,<<<<<_______>>>>>,,,,<<<

DF5920         UGCUCCAACUCCAUAAACA
#=GR DF5920 SS <______>>>>)))-))):
//
# STOCKHOLM 1.0
#=GF AU Koala

DK3240         GGGUUGCUAACUCAACGGUAGAGUACUCGGCUUUUAACCGACUAGUUCCG
#=GR DK3240 SS (((((((,,<<<<_______>>>>,,<<<<_______>>>>,,,,,,<<<

DK3240         GGUUCGAGUCCCGGGCAACCCA
#=GR DK3240 SS <<_______>>>>>))))))):
//
# STOCKHOLM 1.0
#=GF AU Koala

DN1180         GGCUUUUUAGCUCAGCAGGUAGAGCAACCGGCUGUUAACCGGUUUGUCAC
#=GR DN1180 SS (((((((,,<<<<________>>>>,<<<<<_______>>>>>,,,,,<<

DN1180         AGGUUCGAGCCCUGUAAAAGCCGCCA
#=GR DN1180 SS <<<_______>>>>>)))))))::::
//
# STOCKHOLM 1.0
#=GF AU Koala

DE3360         GCCCCCAUCGUCUAGCGGUUUAGGACAUCUCUCUUUCAAGGAGGCAACGG
#=GR DE3360 SS (((((((,,<<<<_________>>>>,<<<<<_______>>>>>,,,,<<

DE3360         GGAUUCGACUUCCCCUGGGGGUA
#=GR DE3360 SS <<<_______>>>>>))))))):
//
# STOCKHOLM 1.0
#=GF AU Koala

DA3880         GGGGCUAUAGUUUAACUGGUAAAACGGCGAUUUUGCAUAUCGUUAUUUCA
#=GR DA3880 SS ((((-((,,<<<<________>>>>,<<<<<_______>>>>>,,,,<<<

DA3880         GGAUCGAGUCCUGAUAACUCCA
#=GR DA3880 SS <<_______>>>>>))-)))):
//
# STOCKHOLM 1.0
#=GF AU Koala

DL5000         GCUGGGGUAGCAAAGUGGUUACUGCAGUAGAUUUAGGAUCUACGAUCAAG
#=GR DL5000 SS (((((((,,<<<__________>>>,<<<<<_______>>>>>,,,,<<<

DL5000         GGUUCAAAUCCUUUUCCUAGUU
#=GR DL5000 SS <<_______>>>>>))))))):
//
# STOCKHOLM 1.0
#=GF AU Koala

DF2920         GCCGGGAUAGCUCAGUUGGUAGAGCAGAGGACUGAAAAUCCUCGUGUCAC
#=GR DF2920 SS (((((((,,<<<<________>>>>,<<<<<_______>>>>>,,,,,<<

DF2920         CAGUUCAAAUCUGGUUCCUGGCA
#=GR DF2920 SS <<<_______>>>>>))))))):
//
# STOCKHOLM 1.0
#=GF AU Koala

DT1661         GCUGAUAUAGCUCAGUUGGUAGAGCGCACCCUUGGUAAGGGUGAGGUCGG
#=GR DT1661 SS (((((((,,<<<<________>>>>,<<<<<_______>>>>>,,,,,<<

DT1661         CAGUUCGAAUCUGCCUAUCAGCACCA
#=GR DT1661 SS <<<_______>>>>>)))))))::::
//
# STOCKHOLM 1.0
#=GF AU Koala

DG5280         ACUCCCUUAGUAUAAACAAUACAACUGACUUCCAAUCAGUUAAUUCUGAA
#=GR DG5280 SS ((((-((,,<<<<_____>>>>,<<<<<_______>>>>>,,,,<<<<<_

DG5280         AAAACUCAGAAGAGAGUA
#=GR DG5280 SS _____>>>>>))-)))):
//
# STOCKHOLM 1.0
#=GF AU Koala

DD5040         AGAGGUCUAGUUAAAAUAUAACUUUGGGUUGUCAGGCCAAAAUUGCUGGU
#=GR DD5040 SS (((((((,,<<<<_____>>>>,<<<<_________>>>>,,,,<<<<<_

DD5040         UAAAUUCCAGCGGCUUCUG
#=GR DD5040 SS ______>>>>>))))))):
//
# STOCKHOLM 1.0
#=GF AU Koala

DR1140         GCGCCCGUAGAUCAAUUGGAUAGAUCGCUUGACUACGGAUCAAAAGGUUG
#=GR DR1140 SS (((((((,,<<<<_________>>>>,,<<<<_______>>>>,,,,,,<

DR1140         GGGGUUCGAGUCCCUCCGGGCGCACCA
#=GR DR1140 SS <<<<_______>>>>>)))))))::::
//
# STOCKHOLM 1.0
#=GF AU Koala

DF6280         GCGGAUUUAGCUCAGUUGGGAGAGCGCCAGACUGAAGAUCUGGAGGUCCU
#=GR DF6280 SS (((((((,,<<<<________>>>>,<<<<<_______>>>>>,,,,,<<

DF6280         GUGUUCGAUCCACAGAAUUCGCA
#=GR DF6280 SS <<<_______>>>>>))))))):
//
# STOCKHOLM 1.0
#=GF AU Koala

DD5000         AAAGAGCUAGUUAAAAAAUAACCCCAGAUUGUCAGACUGGAAUUAUCUGU
#=GR DD5000 SS (((((((,,<<<<_____>>>>,<<<<_________>>>>,,,,<<<-<_

DD5000         AACCACCCUGAUGCUCUUU
#=GR DD5000 SS _______>->>>)))))))
//
# STOCKHOLM 1.0
#=GF AU Koala

DC5120         AAGCCUGCGGUGUUGACAUGCCAGAUUGCAAAUCUCGAGAAGCAAACGAA
#=GR DC5120 SS (((((((,,<<<<__>>>>,<-<<<_______>>>->,,,,<<<<<____

DC5120         GGUUUGCCGGGCUUC
#=GR DC5120 SS __>>>>>))))))):
//
# STOCKHOLM 1.0
#=GF AU Koala

DF5320         GUUAAUGUAGCUUAAUAACAAAGCAAAGCACUGAAAAUGCUUAGAUGGAU
#=GR DF5320 SS (((-(((,,<<<<_______>>>>,<<<<<_______>>>>>,,,,<<<<

DF5320         AAUUGUAUCCCAUAAACA
#=GR DF5320 SS ______>>>>)))-))):
//
# STOCKHOLM 1.0
#=GF AU Koala

DG4320         GCGGAAAUAGCUUAAUGGUAGAGCAUAGCCUUGCCAAGGCUGAGGUUGAG
#=GR DG4320 SS ((((((,,,<<<<_______>>>>,<<<<<_______>>>>>,,,,,<<<

DG4320         GGUUCAAGUCCCUCCUUCCGCU
#=GR DG4320 SS <<_______>>>>>,)))))):
//
# STOCKHOLM 1.0
#=GF AU Koala

DY5360         GGUAAAAUGGCUGAGCAAAGCAUUAGACUGUAAAUCUAAAGAUAGAGGUU
#=GR DY5360 SS (((((((,,<<<______>>>,<<<<<_______>>>>>,,,,<<<<<__

DY5360         UGACUCCUCUUUUUACCA
#=GR DY5360 SS _____>>>>>))))))):
//
# STOCKHOLM 1.0
#=GF AU Koala

DW2600         GCGCUUUUAGUUCAGUUCGGUAGAACGUAGGUCUCCAAAACCUAAUGUCG
#=GR DW2600 SS (((((((,,<<<<_________>>>>,<<<<<_______>>>>>,,,,,<

DW2600         UAGGUUCAAAUCCUACAGAGCGUG
#=GR DW2600 SS <<<<_______>>>>>))))))):
//
# STOCKHOLM 1.0
#=GF AU Koala

DW4440         GCGCUCUUAGUUCAGUUCGGUAGAACGUGUGUCUCCAAAACCCAAUGUCG
#=GR DW4440 SS (((((((,,<<<<_________>>>>,<<-<<_______>>->>,,,,,<

DW4440         UAGGUUCAAAUCCUACAGAGCGUG
#=GR DW4440 SS <<<<_______>>>>>))))))):
//
# STOCKHOLM 1.0
#=GF AU Koala

DM2700         GCCUACUUAACUCAGUGGUUAGAGUAUUGCUUUCAUACGGCGGGAGUCAU
#=GR DM2700 SS (((((((,,<<<<________>>>>,<<<<<_______>>>>>,,,,,<<

DM2700         UGGUUCAAAUCCAAUAGUAGGUA
#=GR DM2700 SS <<<_______>>>>>))))))):
//
# STOCKHOLM 1.0
#=GF AU Koala

DK5100         CACUAAGAAGCUAAUAUGGGUUAAGCACCAGCCUUUUAAGCUGGAAGCAG
#=GR DK5100 SS ((-((((,,<<<___________>>>,<<<<<_______>>>>>,,,,,<

DK5100         GUGACUCCCAACCACCCUUAAUGA
#=GR DK5100 SS <<<_________>>>>))))-)):
//
# STOCKHOLM 1.0
#=GF AU Koala

DN5040         UGGGUUGUAGCUAAAUGUAAAGGCGCUUGGCCGUUAACCAAGAAAUAGUA
#=GR DN5040 SS (-((--(,,<<<_________>>>,<<<<<_______>>>>>,,,,,<<<

DN5040         GGAUAAAAACCUAUCUUCCGAG
#=GR DN5040 SS <<_______>>>>>)--))-):
//
# STOCKHOLM 1.0
#=GF AU Koala

DR1260         GCGCCCAUAGAUCAAUUGGAUAGAUCGUUUGACUACGGAUCAAAAGGUUG
#=GR DR1260 SS (((((((,,<<<<_________>>>>,<<<<<_______>>>>>,,,,,<

DR1260         AGGGUUCGAUUCCUUCUGGGCGCGCCA
#=GR DR1260 SS <<<<_______>>>>>)))))))::::
//
# STOCKHOLM 1.0
#=GF AU Koala

DT6281         GCCCUUUUGGCCAAGUGGUAAGGCAUCGCACUCGUAAUGCGGGGAUCGUG
#=GR DT6281 SS (((((((,,<<<_________>>>,<<<<<_______>>>>>,,,,,<<<

DT6281         GGUUCAAUUCCCACAGAGGGCA
#=GR DT6281 SS <<_______>>>>>))))))):
//
# STOCKHOLM 1.0
#=GF AU Koala

DM4240         ACCUACUUGACUCAGCGGUUAGAGUAUCGCUUUCAUACGGCGAGAGUCAU
#=GR DM4240 SS (((((((,,<<<<________>>>>,<<<<<_______>>>>>,,,,,<<

DM4240         UGGUUCAAAUCCAAUAGUAGGUA
#=GR DM4240 SS <<<_______>>>>>))))))):
//
# STOCKHOLM 1.0
#=GF AU Koala

DF9160         GCCGAAAUAGCUCAGUUGGGAGAGCGUUAGACUGAAGAUCUAAAAGGUCC
#=GR DF9160 SS (((((((,,<<<<________>>>>,<<<<<_______>>>>>,,,,,,<

DF9160         CUGGUUCGAUCCCGGGUUUCGGCA
#=GR DF9160 SS <<<<_______>>>>>))))))):
//
# STOCKHOLM 1.0
#=GF AU Koala

DV4001         AGGAGAUUAGCUUAAUUGGUAUAGCAUUCGUUUUACACACGAAAGAUUAU
#=GR DV4001 SS (((((((,,<<<__________>>>,<<<<<_______>>>>>,,,,,<<

DV4001         AGGUUCGAACCCUAUAUUUCCUA
#=GR DV4001 SS <<<_______>>>>>))))))):
//
# STOCKHOLM 1.0
#=GF AU Koala

DT5080         GCCUUGAAAGCUCAACAACUAGAGCUUUGGUCUUGUAAACCAGGAGAGAG
#=GR DT5080 SS (((((((,,<<<<________>>>>,<<<<<_______>>>>>,,,,<<<

DT5080         GGUAAACUCCCUCUCAAGGCU
#=GR DT5080 SS <<______>>>>>))))))):
//
# STOCKHOLM 1.0
#=GF AU Koala

DY5080         AGUAAGGUGGCUGAGGGAAUAAGCGGUGGAUUGUAAAUCCAUAUACAAGG
#=GR DY5080 SS (((((((,,<<<_________>>>,<<<<<_______>>>>>,,,,<<<<

DY5080         GUUAGACUCCUUUUCUUACUA
#=GR DY5080 SS <_______>>>>>))))))):
//
# STOCKHOLM 1.0
#=GF AU Koala

DY3760         GAAGUAAUGGCUGAGUGGUUAAAGCGGCAGACUGUAAAUCUGUUGGUAGU
#=GR DY3760 SS (((((((,,<<<__________>>>,<<<<<_______>>>>>,<<<___

DY3760         ACCGUCGUUGGUUCGAAUCCAACUUACUUCA
#=GR DY3760 SS >>>,,,<<<<<_______>>>>>))))))):
//
# STOCKHOLM 1.0
#=GF AU Koala

DV5940         CAAGACAUAGCUUAAACAAAGCAUCUAGUUUACACCUAGAAGAUUCCAUA
#=GR DV5940 SS (((((((,,<<<<_____>>>>,<<<<<_______>>>>>,,,,<-<<<_

DV5940         CACUAUGAAUGUCUUGA
#=GR DV5940 SS ____>>>->))))))):
//
# STOCKHOLM 1.0
#=GF AU Koala

DY1580         GGGCAGGUGCCCGAGCGGCCAAAGGGGACGGUCUGUAAAACCGUUGGCGU
#=GR DY1580 SS (((((((,,<<<___________>>>,<<<<<_______>>>>>,<<<__

DY1580         AUGCCUUCGCUGGUUCGAAUCCAGCCCUGCCCACCA
#=GR DY1580 SS __>>>,,,<<<<<_______>>>>>)))))))::::
//
# STOCKHOLM 1.0
#=GF AU Koala

DE4080         GAUCUUAUCGUCUAAUGGUUACGACAUCAACUUUUCAUGUUGAAAAUGUU
#=GR DE4080 SS (((((((,,<<<__________>>>,<<<<<_______>>>>>,,,,<<<

DE4080         GGUUCAAUCCCAACUAAGAUUA
#=GR DE4080 SS <<_______>>>>>))))))):
//
# STOCKHOLM 1.0
#=GF AU Koala

DR3200         GGGCUCGUAGCUCAGAGGAUUAGAGCACGCGGCUACGAACCACGGUGUCG
#=GR DR3200 SS ((((--(,,<<<<_________>>>>,<<-<<_______>>->>,,,,,<

DR3200         GGGGUUCGAAUCCCUCCUCGCCCA
#=GR DR3200 SS <<<<_______>>>>>)--)))):
//
# STOCKHOLM 1.0
#=GF AU Koala

DW6741         GGAUUCGUGGCGCAAUGGUAGCGCGUCUGACUCCAGAUCAGAAGGUUGCG
#=GR DW6741 SS (((((((,,<<<<_______>>>>,<<<<<_______>>>>>,,,,,<<<

DW6741         UGUUCGAUUCACGUCGGGUUCACCA
#=GR DW6741 SS <<_______>>>>>)))))))::::
//
# STOCKHOLM 1.0
#=GF AU Koala

DP2720         AGGGAUGUAGCGCAGCUUGGUAGCGCGUUUGUUUUGGGUACAAAAUGUCA
#=GR DP2720 SS (((((((,,<<<<_________>>>>,<<<<<_______>>>>>,,,,,<

DP2720         CAGGUUCAAAUCCUGUCAUCCCUA
#=GR DP2720 SS <<<<_______>>>>>))))))):
//
# STOCKHOLM 1.0
#=GF AU Koala

DP4480         AGGGAUGUAGCGCAGCUUGGUAGCGCGUUUGUUUUGGGUACAAAAUGUAA
#=GR DP4480 SS (((((((,,<<<<_________>>>>,<<<<<_______>>>>>,,,,,<

DP4480         CGGGUUCAAAUCCAGUCAUCCCUA
#=GR DP4480 SS <-<<_______>>->>))))))):
//
# STOCKHOLM 1.0
#=GF AU Koala

DS1540         GGAGAGCUGUCCGAGUGGUCGAAGGAGCACGAUUGGAAAUCGUGUAGGCG
#=GR DS1540 SS (((((((,,<<<___________>>>,<<<<<_______>>>>>,<<<<<

DS1540         GUCAACUCCGUCUCAAGGGUUCGAAUCCCUUGCUCUCCGCCA
#=GR DS1540 SS <______>>>>>>,<<<<<_______>>>>>)))))))::::
//
# STOCKHOLM 1.0
#=GF AU Koala

DK1231         GUCCCGUUAGCUCAGGUGGUAGAGCACUUGACUUUUAAUCAAGGUGUCGA
#=GR DK1231 SS (((((((,,<<<<________>>>>,<<<<<_______>>>>>,,,,,<<

DK1231         UGGUUCGAGUCCAUCACGGGACACCA
#=GR DK1231 SS <<<_______>>>>>)))))))::::
//
# STOCKHOLM 1.0
#=GF AU Koala

DM4021         AGAAUUAUAGCUUAAUCUGGUAAAGCAGUCCACUCAUAAUGGACCUAUCA
#=GR DM4021 SS (((((-(,,<<<<_________>>>>,<<<<<_______>>>>>,,,,<<

DM4021         AAGUUCAAUUCUUUGUUAUUCUA
#=GR DM4021 SS <<<_______>>>>>)-))))):
//
# STOCKHOLM 1.0
#=GF AU Koala

DP6981         GGGCAUUUGGUCUAGUGGUAUGAUUCUCGCUUAGGGUGCGAGAGGUCCCG
#=GR DP6981 SS (((((((,,<<<_________>>>,<<<<<_______>>>>>,,,,,<<<

DP6981         AGUUCAAUUCUCGGAAUGCCCC
#=GR DP6981 SS <<_______>>>>>))))))):
//
# STOCKHOLM 1.0
#=GF AU Koala

DT1230         GCCGAAAUAGCUCAAUCGGUAGAGCAACUGAUUUGUAAUCAGUAGGUUGC
#=GR DT1230 SS (((((((,,<<<<________>>>>,<<<<<_______>>>>>,,,,,<<

DT1230         GGGUUCAAUUCCUGUUUUCGGCACCA
#=GR DT1230 SS <<<_______>>>>>)))))))::::
//
# STOCKHOLM 1.0
#=GF AU Koala

DA5120         AAGGCUUUAGCUUAAUUAAAGUGUUUUAGUUGCAUUCAAUUGAUGUUGGA
#=GR DA5120 SS (((((((,,<<<<_____>>>>,,<<-<_______>->>,,,,,<<-<<_

DA5120         UAAAAUCCUGCAAGCCUUA
#=GR DA5120 SS ______>>->>))))))):
//
# STOCKHOLM 1.0
#=GF AU Koala

DS2702         GGAGAGAUGGCUGAGUGGUUGAUAGCUCCGGUCUUGAAAACCGGUAUAGU
#=GR DS2702 SS (((((((,,<<<<_________>>>>,<<<<<_______>>>>>,<<<<<

DS2702         UCUAGGAACUAUCGAGGGUUCGAAUCCCUCUCUCUCCU
#=GR DS2702 SS <<___>>>>>>>,<<<<<_______>>>>>))))))):
//
# STOCKHOLM 1.0
#=GF AU Koala

DY1140         GGAGGGGUAGCGAAGUGGCUAAACGCGGGUGGCUGUAACCCACUUCCUUA
#=GR DY1140 SS (((((((,,<<<___________>>>,<<<<<_______>>>>>,<<___

DY1140         CGGUUCGGGGGUUCGAAUCCCUCCCCCUCCACCA
#=GR DY1140 SS _>>,,,<<<<<_______>>>>>)))))))::::
//
# STOCKHOLM 1.0
#=GF AU Koala

DV4071         AAGGGAUUUGCUUAAUUGGUAUAGCAUUUGUUUUACACACAAAAUGUAUA
#=GR DV4071 SS (((((((,,<<<__________>>>,<<<<<_______>>>>>,,,,,,<

DV4071         UAGGUUCGAGUCCUAUAUUCCUUA
#=GR DV4071 SS <<<<_______>>>>>))))))):
//
# STOCKHOLM 1.0
#=GF AU Koala

DE5120         GUUCCUAUAGUUGAAUAACAACGGUGGUUUUUCAGAUCACAAGUUCUGGU
#=GR DE5120 SS (((((((,,<<<<_____>>>>,<<<<<_______>>>>>,,,,<<-<<_

DE5120         UAGAGUCCUGGUGGGAAUU
#=GR DE5120 SS ______>>->>))))))):
//
# STOCKHOLM 1.0
#=GF AU Koala

DR3201         GCGUCCAUUGUCUAAUGGAUAGGACAGAGGUCUUCUAAACCUUUGGUAUA
#=GR DR3201 SS (((((((,,<<<<________>>>>,<<<<<_______>>>>>,,,,<<<

DR3201         GGUUCAAAUCCUAUUGGACGCA
#=GR DR3201 SS <<_______>>>>>))))))):
//
# STOCKHOLM 1.0
#=GF AU Koala

DT5120         GUCCUGAUAGCUUAAUUUAAAGCAUCGGUCUUGUAAGCCGAAGAUUGAGG
#=GR DT5120 SS (((-(((,,<<<<______>>>>,<<<<<_______>>>>>,,,,,<<<<

DT5120         CUAAAACCCUCCUCAAGACU
#=GR DT5120 SS _______>>>>,)))-))):
//
# STOCKHOLM 1.0
#=GF AU Koala

DQ5281         UAGGAUAGGGUGUAUUGGUGGCACGGAGAAUUUUGAAUUCUUAGGUGUAG
#=GR DQ5281 SS (((((((,,<<<<_______>>>>,<<<<<_______>>>>>,,,,<<<<

DQ5281         GUUCAAUUCCUAUUGUCCUAG
#=GR DQ5281 SS <_______>>>>>))))))):
//
# STOCKHOLM 1.0
#=GF AU Koala

DE4980         AUUCCUGUAGUUGAAACAACAAUAACUUUUCAUGUUAUAGGUUUAGGUUG
#=GR DE4980 SS (((((((,,<<<<___>>>>,<<<<<_______>>>>>,,,,<<<<<___

DE4980         AACCCCUAACAGGAAUC
#=GR DE4980 SS ____>>>>>))))))):
//
# STOCKHOLM 1.0
#=GF AU Koala

DS4500         GGAUGGAUGUCUGAGCGGUUGAAAGAGUCGGUCUUGAAAACCGAAGUAUU
#=GR DS4500 SS (((((((,,<<<___________>>>,<<<<<_______>>>>>,<<<<<

DS4500         GAGAAUACCGGGGGUUCGAAUCCCUCUCCAUCCG
#=GR DS4500 SS ___>>>>>,<<<<<_______>>>>>))))))):
//
# STOCKHOLM 1.0
#=GF AU Koala

DL4500         GCGCAUUUGGUGAAAAAGGUAAACACGACGGAUUUAAAAUCCGUUCCUAU
#=GR DL4500 SS (((((((,,<<<___________>>>,<<<<<_______>>>>>,<<___

DL4500         UGGUUAUUGGUUCAAGUCCAAUAAUGCGCA
#=GR DL4500 SS _>>,,<<<<<_______>>>>>))))))):
//
# STOCKHOLM 1.0
#=GF AU Koala

DL3200         GCCUUGGUGGUGAAAUGGUGGUAGACACGCGAGACUCAAAAUCUCGUGCU
#=GR DL3200 SS (((((((,,<<<_____________>>>,<<<<<_______>>>>>,<<<

DL3200         AAACAGCGAGGAGGUUCGAGUCCUCUUCAAGGCA
#=GR DL3200 SS ____>>>,,<<<<<_______>>>>>))))))):
//
# STOCKHOLM 1.0
#=GF AU Koala

DP4010         CAGAUAGAAGCCAAAAGGUCAGGCGCUUUCUUUGGGUGAAAGAUCUAGUU
#=GR DP4010 SS (((((((,,<<<_________>>>,<<<<<_______>>>>>,,,,,<-<

DP4010         AGUUCGAGUCUAUCCUAUCUGA
#=GR DP4010 SS <<_______>>>->))))))):
//
# STOCKHOLM 1.0
#=GF AU Koala

DA1661         GGGGCUAUAGCUCAGCUGGGAGAGCGCUUGCAUGGCAUGCAAGAGGUCAG
#=GR DA1661 SS (((((((,,<<<<________>>>>,<<<<<_______>>>>>,,,,,<<

DA1661         CGGUUCGAUCCCGCUUAGCUCCACCA
#=GR DA1661 SS <<<_______>>>>>)))))))::::
//
# STOCKHOLM 1.0
#=GF AU Koala

DQ5220         UAGAAAAUAAUAUAGAGGGAGUAUGAAGAGUUUUGAUCUCUUCUGUGUAG
#=GR DQ5220 SS (((((((,,<<<<_______>>>>,<<<<<_______>>>>>,,,,<<<<

DQ5220         GUUCGAUUCCUACUUUUCUAG
#=GR DQ5220 SS <_______>>>>>))))))):
//
# STOCKHOLM 1.0
#=GF AU Koala

DD4620         UCAUUUCUAGUCUAGUUAAGGAUGUUGCUUUGUCGUGGCGGUGGGGUAUG
#=GR DD4620 SS (((((((,,<<<<______>>>>,<<<<<_______>>>>>,,,,<<<<_

DD4620         UUUUGUACGGGAUGAG
#=GR DD4620 SS ____>>>>))))))):
//
# STOCKHOLM 1.0
#=GF AU Koala

DQ2600         UGGGGCGUCGCCAAGUGGUAAGGCUGCAGGUUUUGGUCCUGUUAUUCGGA
#=GR DQ2600 SS (((((((,,<<<_________>>>,<<<<<_______>>>>>,,,,,<<<

DQ2600         GGUUCGAAUCCUUCCGUCCCAG
#=GR DQ2600 SS <<_______>>>>>))))))):
//
# STOCKHOLM 1.0
#=GF AU Koala

DE5040         GCUCCUAUAGUUGAACUACAACAAGAGCUUUUCACGCUCUAAGUUUGAGU
#=GR DE5040 SS (((-(((,,<<<<_____>>>>,<<<<<_______>>>>>,,,,<<<<<_

DE5040         UAAAAUCUCAAUAGAAGCU
#=GR DE5040 SS ______>>>>>)))-))):
//
# STOCKHOLM 1.0
#=GF AU Koala

DS7800         GCAGUCGUGGCCGAGUGGUUAAGGCGUCUGACUCGAAAUCAGAUUCCCUC
#=GR DS7800 SS (((((((,,<<<__________>>>,<<<<<_______>>>>>,<<<<__

DS7800         UGGGAGCGUAGGUUCGAAUCCUACCGGCUGCG
#=GR DS7800 SS _>>>>,,<<<<<_______>>>>>))))))):
//
# STOCKHOLM 1.0
#=GF AU Koala

DE2500         GCCCCCAUCGUCUAGUGGUUCAGGACAUCUCUCUUUCAAGGAGGCAGCGG
#=GR DE2500 SS (((((((,,<<<<_________>>>>,<<<<<_______>>>>>,,,,<<

DE2500         GGAUUCGACUUCCCCUGGGGGUA
#=GR DE2500 SS <<<_______>>>>>))))))):
//
# STOCKHOLM 1.0
#=GF AU Koala

DQ2920         UGGGGCGUGGCCAAGUGGUAAGGCAACGGGUUUUGGUCCCGCUAUUCGGA
#=GR DQ2920 SS (((((((,,<<<_________>>>,,<<<<_______>>>>,,,,,,<<<

DQ2920         GGUUCGAAUCCUUCCGUCCCAG
#=GR DQ2920 SS <<_______>>>>>))))))):
//
# STOCKHOLM 1.0
#=GF AU Koala

DX3720         GCAGCAAGGGUGGUCUCAACCUGGGUUCAUUCCCCAGCUAAUAAAGUUCG
#=GR DX3720 SS ((-((-(,,,<<<__>>>,,<<<<<_______>>>>>,,,,<<<<<____

DX3720         AUUCUUUGUAGCGGCU
#=GR DX3720 SS ___>>>>>)-))-)):
//
# STOCKHOLM 1.0
#=GF AU Koala

DC5040         GGCUUUGUAGUGUAAAUAACAUUUUGGAUUGCAAAUCCUUAGAUGCAAUU
#=GR DC5040 SS (((((((,,<<<<_____>>>>,,,<<<_______>>>,,,,,,<<<<<_

DC5040         AGUUCAUUGCCAAAGCUU
#=GR DC5040 SS _____>>>>>))))))):
//
# STOCKHOLM 1.0
#=GF AU Koala

DD8100         UCCUCGUUAGUAUAGUGGUGAGUAUCCCCGCCUGUCACGCGGGAGACCGG
#=GR DD8100 SS (((((((,,<<<<________>>>>,<<<<<_______>>>>>,,,,<<<

DD8100         GGUUCGAUUCCCCGACGGGGAG
#=GR DD8100 SS <<_______>>>>>))))))):
//
# STOCKHOLM 1.0
#=GF AU Koala

DS2720         GGAGAGAUGGCUGAGUGGUUGAUAGCUCCGGUCUUGAAAACCGGUAUAGU
#=GR DS2720 SS (((((((,,<<<<_________>>>>,<<<<<_______>>>>>,<<<<<

DS2720         UCUAGGAACUAUCGAGGGUUCGAAUCCCUCUCUCUCCU
#=GR DS2720 SS <<___>>>>>>>,<<<<<_______>>>>>))))))):
//
# STOCKHOLM 1.0
#=GF AU Koala

DM6900         GGGGUGGUGGCGCAGUUGGGCAGCGCGUAGGUCUCAUAAUCCUGAGGUCG
#=GR DM6900 SS (((((((,,<<<<_________>>>>,<<<<_________>>>>,,,,,<

DM6900         AGAGUUCGAGCCUCUCUCACCCCA
#=GR DM6900 SS <<<<_______>>>>>))))))):
//
# STOCKHOLM 1.0
#=GF AU Koala

DG4700         GCAUAUAUAGUAAACAAUAUUAUAUUUGCCUUCCAAGCAAAAGUCCUAAU
#=GR DG4700 SS (((((((,,<<<<______>>>>,<<<<<_______>>>>>,,,,<<<<<

DG4700         AAAAUUAGUGUAUGCU
#=GR DG4700 SS ___>>>>>))))))):
//
# STOCKHOLM 1.0
#=GF AU Koala

DL7740         GUCAGGAUGGCCGAGCGGUCUAAGGCGCCAGACUCAAGUUCUGGUCCUCU
#=GR DL7740 SS (((((((,,<<<___________>>>,<<<<<_______>>>>>,<<<<_

DL7740         CUGAGGGCGUGGGUUCGAAUCCCACUUCUGACA
#=GR DL7740 SS __>>>>,,<<<<<_______>>>>>))))))):
//
# STOCKHOLM 1.0
#=GF AU Koala

DA2180         GGGGGUAUAGCUCAGUUGGUAGAGCGCUGCCUUUGCAAGGCAGAUGUCAG
#=GR DA2180 SS (((((((,,<<<<________>>>>,<<<<<_______>>>>>,,,,,<<

DA2180         CGGUUCGAGUCCGCUUACCUCCA
#=GR DA2180 SS <<<_______>>>>>))))))):
//
# STOCKHOLM 1.0
#=GF AU Koala

DL5800         ACUUUUAAAGGAUAACAGCUAUCCAUUGGUCUUAGGACCCAAAAAUUUUG
#=GR DL5800 SS (((((((,,<<<<_______>>>>,<<<<_________>>>>,,,,<<<<

DL5800         GUGCAACUCCAAAUAAAAGUA
#=GR DL5800 SS <_______>>>>>))))))):
//
# STOCKHOLM 1.0
#=GF AU Koala

DH5640         GUAAAUAUAGUUUAAACAAAACAUUAGAUUGUGAGUCUAAUAAUAGAAGC
#=GR DH5640 SS (((((((,,<<<<_____>>>>,<<<<<_______>>>>>,,,,<<<<<_

DH5640         CCAAACUUUCUUAUUUACC
#=GR DH5640 SS ______>>>>>))))))):
//
# STOCKHOLM 1.0
#=GF AU Koala

DF3360         GUCGGGAUAGCUCAGCCGGUAGAGCAAAGGACUGAAAAUCCUUGUGUCAC
#=GR DF3360 SS (((((((,,<<<<________>>>>,<<<<<_______>>>>>,,,,,<<

DF3360         CAGUUCAAAUCUGGUUCCCGGCG
#=GR DF3360 SS <<<_______>>>>>))))))):
//
# STOCKHOLM 1.0
#=GF AU Koala

DF1230         GGCUCUGUAGCUCAGUCGGUAGAGCAGUGGCCUGAAGAGCCUCGUCGUAG
#=GR DF1230 SS (((((((,,<<<<________>>>>,<-<<<_______>>>->,,,,,,<

DF1230         CCGGUUCGAUUCCGCUUGGAGCCACCA
#=GR DF1230 SS -<<<_______>>>->)))))))::::
//
# STOCKHOLM 1.0
#=GF AU Koala

DL4040         GCCUAAAUGCUGGAAUUUGGUAGACAGAACAAACUUAAGAUUUGUCGCUU
#=GR DL4040 SS (((((((,,<<<____________>>>,<<<<<_______>>>>>,<<<_

DL4040         UCGAGCGUGUUGGUUCGAGUCCAACUUUAGGUA
#=GR DL4040 SS ___>>>,,<<<<<_______>>>>>))))))):
//
# STOCKHOLM 1.0
#=GF AU Koala

DL4701         CACAAGCUGGCAGACAUAAUGCAUACGAUUUAAGCUCGUCUUAUAAGAUC
#=GR DL4701 SS (((((((,,<<<_______>>>,,<<<<_______>>>>,,,,,<<<<__

DL4701         AUAUUCUUGUUUGUGU
#=GR DL4701 SS ____>>>>))))))):
//
# STOCKHOLM 1.0
#=GF AU Koala

DN3880         GCCUUUAUAGCUCAACGGUAGAGCGGAAUACUGUUAAUAUUUUGAUAGAU
#=GR DN3880 SS (((((((,,<<<<_______>>>>,<<<<<_______>>>>>,,,,<<<<

DN3880         GUUCAAUUCAUCUUAAGGGCU
#=GR DN3880 SS <_______>>>>>))))))):
//
# STOCKHOLM 1.0
#=GF AU Koala

DA2840         GGGGAUAUAGCUCAGUUGGUAGAGCUCCGCUCUUGCAAGGCGGAUGUCAG
#=GR DA2840 SS (((((((,,<<<<________>>>>,<<<<<_______>>>>>,,,,,<<

DA2840         CGGUUCGAGUCCGCUUAUCUCCA
#=GR DA2840 SS <<<_______>>>>>))))))):
//
# STOCKHOLM 1.0
#=GF AU Koala

DP5281         CAAGAAGUAGUUUAAGUAAGAAUAUCAGCUUUGGGUGUUGAUGGUGGGGA
#=GR DP5281 SS (((((((,,<<<<______>>>>,<<<<<_______>>>>>,,,,<<<<<

DP5281         GGUAGUUCCUUCUUCUUGA
#=GR DP5281 SS ______>>>>>))))))):
//
# STOCKHOLM 1.0
#=GF AU Koala

DK5280         CAUUGCGAAGCUUAGAGCGUUAACCUUUUAAGUUAAAGUUAGAGACAACA
#=GR DK5280 SS ((-((-(,,<<<<_>>>>,<<<<<_______>>>>>,,,,,<<<<_____

DK5280         AAUCUCCACAUUGA
#=GR DK5280 SS __>>>>)-))-)):
//
# STOCKHOLM 1.0
#=GF AU Koala

DY2520         GAGUUGUUGCCCGAGUGGUUAAUGGGGGCGGAUUGUAAAUCCGCAGUUCA
#=GR DY2520 SS (((((((,,<<<<_________>>>>,<<<<<_______>>>>>,<-<_>

DY2520         UCUUUCGCUGGUUCGAAUCCAGCACGACUCA
#=GR DY2520 SS ->,,,,<<<<<_______>>>>>))))))):
//
# STOCKHOLM 1.0
#=GF AU Koala

DH4080         GCUAAAUAUAUUUCAAUGGUUAGCAAAAUACGCUUGUGGUGCGUUAAAUC
#=GR DH4080 SS ::((((((,,<<<___________>>>,,<<<<_______>>>>,,,,,<

DH4080         UAAGUUCGAUUCUUAGUAUUUACC
#=GR DH4080 SS <<<<_______>>>>>))))))::
//
# STOCKHOLM 1.0
#=GF AU Koala

DL4700         UGAAAGCUGGCAGAGUUAAUGCGCUUGAUUUAGGAUCAAUUUAUAAGUAU
#=GR DL4700 SS (((((((,,<<<_______>>>,,<<<<_______>>>>,,,,,<<<<<_

DL4700         CCAUACUUGCUUUCAU
#=GR DL4700 SS ___>>>>>))))))):
//
# STOCKHOLM 1.0
#=GF AU Koala

DX5040         AGCAGAGUAAGCUAAGUGCUAAGCUUUUGGGCUCAUACCCCAAGAAUGGA
#=GR DX5040 SS (((((((,,<<<<________>>>>,<<<<<_______>>>>>,,,,<<<

DX5040         AGGAUAGAAACCUCCCUCUGCUU
#=GR DX5040 SS -<<_______>>>>>))))))):
//
# STOCKHOLM 1.0
#=GF AU Koala

DE1540         GGCCCGUUGGUCAAGCGGUUAAGACACCGCCCUUUCACGGCGGUAACACG
#=GR DE1540 SS (((((((,,<<<__________>>>,<<<<<_______>>>>>,,,,<<<

DE1540         GGUUCGAAUCCCGUACGGGUCA
#=GR DE1540 SS <<_______>>>>>))))))):
//
# STOCKHOLM 1.0
#=GF AU Koala

DP0680         GGGGCCAUAGGGUAGCCUGGUCUAUCCUUUGGGCUUUGGGAGCCUGAGAC
#=GR DP0680 SS (((((((,,<<<_____________>>>,<<<<<_______>>>>>,,,,

DP0680         CCCGGUUCAAAUCCGGGUGGCCCCA
#=GR DP0680 SS <<<<<_______>>>>>))))))):
//
# STOCKHOLM 1.0
#=GF AU Koala

DL5040         GCUGAAAUAGCAAGUGGUUAAUGCAAAAGACUUAGGAUUUUUCAUCGAAG
#=GR DL5040 SS (((((((,,<<<_________>>>,<<<<<_______>>>>>,,,,<<<<

DL5040         GUUCAACUCCUUCUUUCAGCU
#=GR DL5040 SS <_______>>>>>))))))):
//
# STOCKHOLM 1.0
#=GF AU Koala

DD5080         AGAGGCCUAGUUAAACUUAUAACUUUGGGUUGUCAGGCCAAAAUUGCUGG
#=GR DD5080 SS (((((((,,<<<<______>>>>,<<<<_________>>>>,,,,<<<<<

DD5080         UUAAACCCAGCGGCUUCUG
#=GR DD5080 SS ______>>>>>))))))):
//
# STOCKHOLM 1.0
#=GF AU Koala

DV3280         AGGGGUAUAACUCAGCGGUAGAGUGUCACCUUGACGUGGUGGAAGUCAUC
#=GR DV3280 SS (((((((,,<<<<_______>>>>,<<<<<_______>>>>>,,,,,<<<

DV3280         AGUUCGAGCCUGAUUAUCCCUA
#=GR DV3280 SS <<_______>>>>>))))))):
//
# STOCKHOLM 1.0
#=GF AU Koala

DX4960         AAAAAGAUAAGCUAACUAAGCUACUGGGUUCAUACCCCAUUUAUAAAGGU
#=GR DX4960 SS (((((((,,<<<<_____>>>>,,<<<<_______>>>>,,,,,<<<<<_

DX4960         UUUAAUCCUUUUCUUUUUA
#=GR DX4960 SS ______>>>>>))))))):
//
