# Supplementary material for: What does it take to learn the rules of RNA base pairing? A lot less than you may think
Source: bioRxiv. 2025 Aug 2:2025.07.31.668042. Preprint. [Version 1] doi: 10.1101/2025.07.31.668042 (PMC12324431; doi:10.1101/2025.07.31.668042)
Supplement: Supplement 1 [file media-1.gz › supplemental_material/data/conus_rnabench_srp.fa]

>AER.PER converted from Zweib's SRP dataset 
CGCCCCCAGCCAUGGGGGCCCCGAAGGCGCCACGCGGGGGCCAGAAGAACCCGCCCCCAG
AGCUUGAAGCAGGCCAGCAAGGGCCUGCAGGGUACAAUGAACCCCGUCCCGCGGGGCCGG
CGGAGGCGGGCGGCCAGCCGGAGGGCCGGCCGAAGCCGCCGUAGCCGGGGCCACCCGGCG
AGGCCCGGAAGGGAGCAGCCGACCCCGGCCGACCGGCGUUCGCGGGGGGAACGGGGGGAG
AAGCCCUGCAGGGUAACCCUCUGGCCUGCUUCAAACUCUGGGAGCGGGGGCUCGGGGGCG
GGCC
>AGR.TUM converted from Zweib's SRP dataset 
GGGAGGUUGGUGGUGGACGAGCCACUCGCCAACCGGGUCAGGUCCGGAAGGAAGCAGCCC
UAACGAGCCAGGCACGGGUCGCCGUGCCAGCCUCCCACCUUUU
>AQU.AEO converted from Zweib's SRP dataset 
GCCCUGCGGCGGGACAGGGUGAACUCCCCCAGGCCCGAAAGGGAGCAAGGGUAAGCCCGC
CGUCCCGUGCGCAGGGU
>ARA.TH-A converted from Zweib's SRP dataset 
GUCGAGCUAAGUAACAAUAGCUUGUAACCCAUGUGGGGACAUUAAGAUGGUGGGACACUG
GUUCGGUUCCUCGGAUCGGUUCUGAUGUGGGCAUGUUUCUGAGCUGCCCAGUCCAAGCUG
UGAGUAAUUAGUGUUGAGUUGAGCGAAGGCUUGGCUCAUGCAGGUUCUAGAGUCGGAGGG
UAAUGCGUGAGGCUGGCUUCACAGAGCAGCGACUACUUCCCGCUUACAGCAGUGGACGGA
UCACGGUUUAGCGUCGCUCAGAACCACUAUGGCCUGCUGGUCCGAUCUCAUAUGAACCAC
CAUUUU
>ARA.TH-C converted from Zweib's SRP dataset 
GUCGAACUCAGUAACGCGGGCUUGUGAUCCAAGUGGAGACAAUAAGGGGAUGGGACGUUG
GGUCGAUCUCAUUGGGCCGGGUUCGGGUUGGGCUAUAUUCUGGCCCGCCCAUUCCAAGUU
GGGAGUUGAGGCAUGGGCUUCGAGCGAAGGCUCGGGUCUCAUGUCUUCUAGAGUGGGGGA
GACCGCGUGAGGCUGGUUUCACAGAGCAGCGUCCACCUCCCGCUCUUGACGGUGGAAGGA
UUACGGGCCAUUGCCUUCCGAGCCCACUAUGACCCAAUAAGCCGCUCCGAUUGGACCAUC
ACUUU
>ARA.TH-G converted from Zweib's SRP dataset 
GUCGAGCUAUGUAACGAGAGCUUGUAACCCAAGUGGGGACUAUAAGAUGGUGGAACACUG
GAUCGGCCCACGGGUCGGAUUUGUUGUUGGCAUAGGUCUGGACUGCCCAAUCCAAGCUGU
GAGUGAACCGUAUGAACCAAGCGAAGGUUUGAUCCGUACGGUUGCUAAAGGUUGAGGGUA
UUGCGUUAGGCUGGCUUCACAGAGCAGCGACUACCUCCCGCUCUCAGCAGUGGACGGACA
ACGGUUCGACGCCACACAAAUCCACUAUGGUCCGCUGGCUCGUAACCCGCUUGAACCACC
AUUUU
>ARC.FUL converted from Zweib's SRP dataset 
GGUGGGCUAGGCCGGGGGGUUCGGCGUCCCCUGUAACCCGAAACCGCCGAUACGCGGGGG
CCGAAGCCGAGGGGAGGCCUGUCAAGCGGGCGGCAGCGGUUCCAGGCACCGCAGAGUCCU
CGUCCCGGAGGGCCGGCGGUUAUGGCCGGGCUGCCCGGAGGGGCUGUCCGCCAUAUUAGC
CGGGGGGAACGGCCCAGGCCCGGAAGGGAGCAGGCUAACCCCGGACGACCGGCGCUUCCG
GGGGUGCGGGGAGGAGGUGCCUGGGGCUUCAAGCCGCCCGUAAGGCAGGUCGACCCGAGG
CGUGCCCACC
>BAC.ALC converted from Zweib's SRP dataset 
UUUGCCGUGCUAAGCGGGGAGGUAGCGGUGCCCUGUACUCGCAAUCCGCUAUAGCAGGCU
GAAUCCCUUCUAGAGGUUUUGUCACCGUAGGCUCUGCCCUAAGUAAGUGGUGUUGACGUU
GGGUUCUACGCAACGAAAACCCACGAACCCUGUCAGGUCCGGAAGGAAGCAGCAGUAAGU
GGCCCCUUUCGUGUGCCGUAGAGUCGCUGGGCCGAGCUAACUGCUCAGGUAACGCUAGGG
UGGCAUGAUCGACAGAAGGUGCACGGUA
>BAC.BRE converted from Zweib's SRP dataset 
UCUACCGUGCUAGACGGGGAGGUAGCGGUGCCCUGUAACCUGCAAUCCGCAAUAGCCCAG
GUGUGAAUUCCUAUCCUAGGUUUUCUUAUGUGAGGCUGCCGUUGAUGGCGGCGGUGUUGA
GGAGCGGGUCCUGUGCAACGCGAACCCAUGAACCUGGUCAGGUCCGGAAGGAAGCAGCCA
UAAGUGGAUCAUCGCGUGUGCCGCAGGGUAGCCUGCUCUGAGCUGCUACCAUAAGUAACG
CUCGGAUAAGGAUUAUCGAAGAUAGGUGCACGGUA
>BOR.BUR converted from Zweib's SRP dataset 
UGGGUUCGAAUCCCAUUCUCUCCGAUUCCUAGGACCCGUACUAUCAAGUAUUGCUGAAUC
CCGUCAGGACUGGAAGGUAGCAGCGGUAAGCGAUUUUUUUGAUGAGUACGUAAGUCUUAG
GUUUAAUUUUGAACCCAAAUGCAAUGUUUUGCUUU
>BUC.APH converted from Zweib's SRP dataset 
GGAGAUUUCUGUUAGUCCUAAACACUGUUAAAUUGAAUAAUUGGUCAGAUCUGGAAAGAA
GCAGCCAAAUCAAUCGAUACAGGUGUUUUGAUAUAGCUAACAGAAUCUCCUAUA
>CAE.BRI converted from Zweib's SRP dataset 
ACCGGGUGUCGUGGCGGGCGCCUGUGAGUCAGCUUCUUGACGGUAGACAAGUGUGGAUGG
AGUGAAGGGAGGAGUCCUGUGGGUGUUGUCGGCAACGGCGACCGAGCGUCCGUGCCAAGC
GCUGCGUCGCCAGGGGUCUCCGGUCGGAAGGCUGGCGGUCCCGGGCGCAUAAGGAGUGGU
GCACGGCUCAGGGCCGAAAGGCAGCAGGCAAAAGCCACCGCGCGGUGCAGUGGCCGGAUA
GCGCUUGUGAGUUGUCGCUCGCCCACAGCCUCUCUGAUACCUUCAGACCACUUGUCAUU
>CAM.JEJ converted from Zweib's SRP dataset 
AGCCUUUUCUUAGACCUGUGCAAUGCUAUUUUUAAGCACCGCUUCAGGGUGGGAACACAG
CAGAGCACUUGAUUUUAGUGUGUGCCGCAGUUAUCUGGGGAAGGGUUA
>CAN.SPE converted from Zweib's SRP dataset 
GCCGGGCGCGGUGGCGCGCGCCUGUAGUCCCAGCUACUCGGGAGGCUGAGGCAGGAGGAU
CGCUUGAGCCCAGGAGUUCUGGGCUGCAGUGCGCUAUGCCGAUCGGGUGUCCGCACUAAG
UUCGGCAUCAAUAUGGUGACCUCCCGGGAGCGGGGGACCACCAGGUUGCCUAAGGAGGGG
UGAACCGGCCCAGGUCGGAAACGGAGCAGGUCAAAACUCCCGUGCUGAUCAGUAGUGGGA
UCGCGCCUGUGAAUAGCCACUGCACUCCAGCCUGUGCAACAUAGCGAGACCCCGUCUCU
>CAU.CRE converted from Zweib's SRP dataset 
GGAGAUCGGCGCGGACGGAGUCCUCGCCAACCUGGUCAGGGCCGAGAGGCAGCAGCCACA
ACGAGAUCACCUCUGGGUCGUCUGCCGGUCUCCACCUCAUUUUCCUCGAAAUU
>CHL.MUR converted from Zweib's SRP dataset 
GUAAGUCGGGGACCUCUUAAGAUGAGAGACUUCUGAACCGGGUCAGGAUCGGAAGAUAGC
AGCCCUAAGGAAAGGCCUUUUGUGCUAAGAGUCUUCUCUGACUUAC
>CHL.PNE converted from Zweib's SRP dataset 
GUAAGUUGGGGGCCUUUUAAGAGAAGGAACCUGCGAAUCGGGUCAGGACUGGAAGGUAGC
AGCCCUAAGGAGAGUUUUCUUUUGCUAAAAGAAUGUUCUCCAACUUACUC
>CHL.TEP converted from Zweib's SRP dataset 
GGAGAGUAAGUCCUAUACAGCAUUCUCUUGCCCAACCAUGUCAGGUCCGGAAGGAAGCAG
CAUCCGGUAAUGUGAGUGCGUGAUAUAGUCAGCUUGCUCUCCUUUU
>CIN.HYB converted from Zweib's SRP dataset 
ACCGGGCUUGGUAACGCUAGUCUAUAACUCAAGUGAGGGUAUCAAAGUGGUUGAACUUUG
AGCUUGGCUUAGCUAGUUGGGUCUGUAGACACCGCACCUGGCUUGCCCGUUCCAAGUCGA
GAGUGGGUUCAUGUUUCCUGAGCGAAGGCUCGGGUGAUGUGAGCUUUAGAAUCGGGGGGC
AAUGCGUUAGGCUGGUUUCACAGAGCUGCGAAAACCUCUACCUCUCGACUGUGGAAGGAU
UACAAGCCGGAGUGUCUUAGGCUCAUAUAACCAGCCUGGCUAGCCCAACAGGACACCCAU
UU
>CLO.ACE converted from Zweib's SRP dataset 
GUGCUAGACGGGGAGUUAGCGGUGCCUUGUACCUGCAAUCCGCUGUAGCAGGGUUGAAUU
CCUUGUUUGAGGCUAUAAUUUGUGGGGUUUGCCUCAUCUUGGUCAAUGUUGAGAAUUGGG
UCCCACGCAACGGAAAUUCAUGAACUCCGUCAGGUCCGGAAGGAAGCAGCGGUAAGUGAA
AUCUUCCGUGUGCCGUGGAUAAAUCUGAUUUGAGUUGACCAGGUGAGUAACACUCAUAGA
UUAUUGUCGAUUCAAGGUGCAC
>CLO.PER converted from Zweib's SRP dataset 
GCCGUGCUAGAUGGGGAGUUAGCGGUGCCCUGUAACCUGCAAUCCGCUACAGCAGGAUCG
AAGUCCUCAUAGAGGCUCUAACUUGUGGAGUCUGCCCUAUGUAAGUGGUGUUGAGAGUUG
GGCCCCACGCAAUGGAAACCUGUGAACCUCGUCAGGUCCGGAAGGAAGCAGCGAUAAGCA
GUCAUUUUCAUGUGCCGUGGAUACGUCUGGCUUGAGCUAACUGCAUAGGUAACGUUCAUA
AGUUAUUGUCGAAGUGAGGUGCACGGUU
>DEI.RAD converted from Zweib's SRP dataset 
GCAUUGCUGGUGCAGCGCAGCGCGGACGCCCGAACCUGGUCAGAGCCGGAAGGCAGCAGC
CAUAAGGGAUGCUUUGCGGGUGCCGUUGCCUUCCGGCAAUGCUUUU
>DRO.MEL converted from Zweib's SRP dataset 
GACUGGAAGGUUGGCAGCUUCUGUAAUCACGCUUCUGUGAGGUCUGAUUGUGGGAUGGCC
UGAGGCUGGGAUCUACUGCGUAGCGGACCAGCUCAUGUUGACGGAACGUCCGCACUAAGC
UUGCCAUCAAUAUGGGUGCCAUGGAGGAGUCCGUGGCAUUCAGGUUGGCUAAGGAGGGAU
GAACCGGGCCAGGGGUGAAAACCAGCAGCCAAGAGUUCCCGUGGUAGGCAGUAGUGGGAU
AGCGUACCGGAGUGGACUGCCGUUAUCAGCCCAACCGAUAUGGUUGGACCACAAUCUUU
>ESC.COL converted from Zweib's SRP dataset 
GGGGGCUCUGUUGGUUCUCCCGCAACGCUACUCUGUUUACCAGGUCAGGUCCGGAAGGAA
GCAGCCAAGGCAGAUGACGCGUGUGCCGGGAUGUAGCUGGCAGGGCCCCCACC
>FUS.NUC converted from Zweib's SRP dataset 
GCCCUUAGGGGAUAUGAUAUAUUAUUGUCGAACCGUGUCAGAUCUGGAAGGAAGCAGCAC
UAAGAUUUAUAGUAUAUGCAUGUCUUCCUAGGGGUAUCU
>GYN.AUR converted from Zweib's SRP dataset 
ACCGGGCUUGGCAACGCUUGCCUAUAACUCAAGUGAGGGUAAGAAAAAGGGUUGGAAUUG
AAAGGG
>HAE.DUC converted from Zweib's SRP dataset 
GGGGUAUUAUUGGUUUCUCGCAGCAGAAUUCAGCUUACUUAGUCAGGGCCGGAAGGAAGC
AGCUUGGGUUGAAUUUCUGGGUGCCGGGAGUCGCUGGUAAUACCCCACCUUUUUGGUAAA
AGGUAAUACCG
>HAE.INF converted from Zweib's SRP dataset 
GGAAACCUUCUCGGUCUCUCGCAACGGUGUCUGGUUUACUCGGUCAGGUCCGGAAGGAAG
CAGCCAAAGUCGGAAUUACUGUGUGCCGAGAAGAAGCUGGGAAGGUUUCCGCC
>HAL.HAL converted from Zweib's SRP dataset 
GGACUAGGCCGGGCGGUUUGGCUCCGCCCGACACCCGUGAGACAGUCAUCAGCGGGGGCC
GAACACCGGGCGCGUCCGACCGCCGCGGUCGGCCCCGGAAGCCAACGUGGAAGCCUCGUC
CGUCGGGGACGGCGGUCCGCGGCGUGCGCCCGCAGGGGCGUUCCGUCGUGGUUCGACGGU
GGCAACCCGCCAGGCACGGAAGUGAGCAGCGGACCACCGAACGCCCGUCGCUCGACGGGU
CGCGGGGUGGAGAAGGCGACCGGGACUACCCGGCCGGGAACGCCGGGCUACCCCGACUGU
CCAC
>HAL.VOL converted from Zweib's SRP dataset 
GGACUAGGUCGGGCAGUUAGGCCCUGCUCUUCACCCGCGAAAUAGGUCUUUAGCGGGGAC
CGAACACGGGCGCGUCCGGUCAGACCGGCGCGGGCCCCGGAAGCCAACGUAGAAACCUCG
UCCUUCGGGGACAGCGGUUCCGCGUACCCCUUCCGCAGGGAAGGGUUCGCGCGGUUUAUC
GGUGGUACCCCGCCAGGCGCGGAAGCGAGCAGCGGACCAUCGGACGUGCGUCGCUCGAGG
GAUCGCGGGGUGGAGGAGGCAACCGGGAUUCCCCACGUCGGAACGCCGGGCAACCUCGCU
GUCCAC
>HEL.PY-A converted from Zweib's SRP dataset 
CUCUUAUUUAGACCUAUGCAAUAGGAUUUUAGGGUAACGCUUCAGGGUAGGAAUACAGCA
GAGUCCCCUAAUUUCUUGUGUGCCUUAGCCAUCUGAAUAGGAG
>HUM.JA-A converted from Zweib's SRP dataset 
GGCCUAGCAACGUGGGCCUGUAACCCAAGUGGGGGCAUGUGGGAGAUGGGACUUUGGGUC
AGCCCAUUGGAUCGGGUCCAGUGUUAGCUGCUUGCUGGUCUGCCCAUUCCAAGCCGAGAG
UUGGGCUGUGUGAUCUGGGCGAAGGCUGGGGUCGCACAGCUCCUAAAGAGGAGGGCAAUG
CGUGAGGCUGGUUUCACAGAGCAGCGACCACCUCCCGCUCUCGGCAGUGGAAGGAUAACG
GGUCGGUGCUACUUGGGCCACCAUGGUCACUGCAUGCACUCUUAAUCAGACCAUCUCUUU
U
>LAC.LAC converted from Zweib's SRP dataset 
GGAGCAAUAAGUUUCUUACGAAGCGUGUCAGGACCUGACGGUAGCAGCACUAAGUAUGGA
GCUUAUGUGCUCUUUUU
>LEG.PNE converted from Zweib's SRP dataset 
GGUGACUCUAUUGGUCCCCUCGCGACGAUAGAUUGUGAACCCCGUCAGGCCCGGAAGGGA
GCAGCGGUAGCAGUUGAUGCGGGCGCCGGGGUGUGGCUCUUAGAGUCGCCGCC
>LEI.MAJ converted from Zweib's SRP dataset 
GCCGGAGCUCUGCUCUGUAACCUUCGGGGGCUAACCAGGCUUAGCGGGGAGGACGUGGAC
CAGCGAGGGUGAUUUGCUGCGUUGACGUGGUGCUCUGCUUGGCUGUGUGUCGGUGUGGCU
UGCCCCCCUGCAGAGGGUGGCGCGGGUCCGCCGUUGAAGCGAGGGAACCGGGUCAGGCCG
GAAACGGAGCAGCCCACCCCACGCACGUCCGCCGUUGCAGAAUCACACCGCGGAGCAUGU
CCGCACUUGAGCCCCACGCUUCGUCGCGAAGCCUU
>LEP.COL converted from Zweib's SRP dataset 
GCCGGAGCCUUGCUCUGUAACCUUCGGGGGCUUUCACCAGCUGAACAGGGAGCUGUCUGG
ACCAGCAUAGGGUGCUUGCGGCGUUGACGUGGUGCUCUGCUUGGCUGUGUGUCGGAGGCC
UCCGGGUGCCCCCUUGCAGAAGGGGCGCGCCCCCUCCGUUAAAGUAGAGGAACUGGGUCA
GGCCGGCAACGGAGCAGCCCACCUCGCGCACGUCUGCCGUUGCAGAACCACACCGCGGAG
CCUGUCAUCACCUGCGCCCCAGGCGAUCCUGUGAAGCUUU
>LIS.INN converted from Zweib's SRP dataset 
UUUGUCGUGCUAGACGGGGAGGUAGCGGCGCCCUGUAACCCGCAAUCCGCUCUAGCGGGG
UUGAAUUCCUCAUUUGAGGCAUCGUAAUUGUUUGGUCUGCCCUUGACAAGUGGUGUUGAA
GGUUGGGUCUUGCGCAAUGGGAACCUGUGAACCAUGUCAGGUCCGGAAGGAAGCAGCAUU
AAUCAGUGCUUCUCAUGUGCCGCGAGGUUGCCUGGCCCGAGCUAACUAUCAAGGUAACGC
AGGUGAUUGCAUGUCGAGGUGAGGUGCGCGACACUAA
>LYC.ES-A converted from Zweib's SRP dataset 
GGCGAGCUUAGUAACGUGGGCUUGUAAUCCAAGUGGAGACAUCAAAGUGGUUGAAUAUUG
GGCUUUACCAGAAGGUUGGGCUUGGUGGGCUUAGUUCUGGCCUGCCCUGUCCAAGCACAG
AGUUGGAUCUCGAGGCCCAAAUGAAAAUAUGGGCUUCUUGAUUCCUAAAGUGGGGCGGAC
CGCAUGAGGCUGGCUUCACAGAGCAGUGAACGCUCCCGCUCUGUGCAGUGGAAGGAUAAU
GGGUCGGUGUCUUAUCAAGUUCAGUAACGCCUAAUGGGUUGCUCCAAUAAACAACCACCU
UU
>LYC.ES-C converted from Zweib's SRP dataset 
GCCGAGCUCAGUAGCGUGGGCUUGUAACUCAAGUGAGGGCAUCAGUGUGGUGGAAUGUUG
AACAUGCCCAGAAGGUAGGGCUUGUGUGACAAUUCUCUGGCCUGCCCUGUCCAAGCAAAG
AGUUGGGUCUUGUGGGCCAAGCGAAGGCUUGGGCUGCUGGGCUCCUAAAGUGGGGUGGAC
UGCGUGAGGCUGGUUUCACAGAGCAACGAAUAGCUCCCGCUCUGUGCAGUGGAAGGAUAA
CGAGCCAGUGUCAUAUAAGUUCAACGAAUGUCUGAUGGGCUGUUCUAGUUAAACUACCAC
AUUU
>LYC.ES-F converted from Zweib's SRP dataset 
GCCGAGCUUUGUAACGUGGGCUUGUAACCCGAGUGGGGGCAACAAUGUGGUGGAAUGUUG
GGUCCAUCUUGAUGGAUGGGCUUGAAGGGCUAAUGUUCUGGCCUGCCCUGUCCAAGCACA
GAGUUGGGUCAAGUGGUCUAUACGAAAGUAUAGCCACUUGGCCUUUAGAGUGGGAUGGAC
UGCGUGAGGCUGGUUUCACAGAGCAACGACUAGUCCCCGCUCUGUGCAGUGGAAGGAUCA
CGGGCUAGUGCUCUUUGAGUCCUAACAAAAACCUGAUAGGUUGCCUAAUUAAACCAUCAC
UUUU
>LYC.ES-L converted from Zweib's SRP dataset 
GUUGGGUUGACCCAGAUGGUUGGGUUCGGUAGGCUUAUAGUCUGGCCUGCCCUCUCCAAG
CAUGGAGUUGGAUCACGUGGCUUAGUCGAAAGACCUGGGUUGCUUGAUUCCUAAAGUGGG
GUGGACUGCGUGAGGCUGGUUUCACAGAGCAACGAACAGCUUCCGCUCUGUGCAGUGGAA
GGAUAACGGGUCAGUGCUCAGCGAGUCCAGUUAACGCCCUGAUGGGCUGCUCCAACUAAA
CCACCACUUU
>MET.ACE converted from Zweib's SRP dataset 
UGAUGAGCUAGUCCGGGUAGCCCGGCGUUACCUGUAACCCGAAAUCGCCGAUAUGCGGGG
GACGAAGCCAAUGGAAGAUGCGUCAAAGGGAUUCCAGCCUGUGAUCUCAACUGAGAAACC
CCGUCCUGCUUGGAUGAUGCAGGUAUGUGGACUUGCUGGAAAACAGGUCCUCAUACCCUA
ACUGCGGAAACCGGUCGAGGCCCGGAAGGGAGCAGACUCACUGUGGGCAACCGUCGCUUG
CGGGGUCGCGGGGUGGAGAAGAGAUUCCAGUCUACUGAAAUCUCCCAGAUACAACGACCU
GCGGUGUGCUCAUCA
>MET.FER converted from Zweib's SRP dataset 
AGGCUAGGCCGGGGGGUUAGGGGUCCCCUGUAAGCGCAAAUCCCCUAUAUGGCGCGGCCG
AAGCCCAGGAGGCGGCAAGACCGCCAGACAUCGGCCUGAGGGUUAAACAAUGAAGCCUCG
UCCCACAGGGCCACCGGUGGCGAGGGUCCAGCUGGAGGGCUGGACCUAAUCGCCUUUGCU
GCGGGAACGGGUCAGGCCCGGAAGGGAGCAGCCCUACCGCAGACGGAUGGUGCUUGUGGG
UCAACGGGGUGGAGUCUAUAACCCUCAGAUCACCGGUGUCUGGUGGUCUUGUCCACUCCU
GGGCGUGCCU
>MET.JAN converted from Zweib's SRP dataset 
GGUGUGCAUGGCUAGGCCGGGGGGUUGGGCGUCCCCUGUAACCCGAAAUCGCCCUUAUGC
GGGGGCCGAAAACUUGGGGGCGGCAUGUCCUCCAGUCCUUCCUUCCCAGACUCCUCGAUG
AGGUCUCGUCCCGUGGGGCUCGGCGGUGGGGGAGCAUCUCCUGUAGGGGAGAUGUAACCC
CCUUUACCUGCCGAACCCCGCCAGGCCCGGAAGGGAGCAACGGUAGGCAGGACGUCGGCG
CUCACGGGGGUGCGGGACGGAGAAGGAAUCUGGGGGCGAGGGAGGACUGGAGGACAUGCC
CACCCCAAGGAAGCCAUGCACACCACUUUU
>MET.KAN converted from Zweib's SRP dataset 
GGGCUAGGCCGGCGGGCUGGCGGUCCGCUGUAACCCGAAAUCCGCCUCAUGCGGGGGCCG
AAGCCGAGGGGGCGGCCCGGUCCCCCGGAGUACCGGCCCCCCGGACCCGACCGAUGACCC
UCCGGCCCCCCGGGGGCCCGGGGUGGCGGGGCCGCCGCCGGAGGGCGGCGCGCCACCGCC
UUUGCCGGGGCACCGGGUCAGGCCCGAGAGGGAGCAGCCCACCCCGGACCCGCGGCCGCU
CGGGGGUCGCCGGAGGCAGGUCGGCCGGGGGAGUACCGGGCUCCGGGGGCCGGGUCCACC
CCUCGGCGCGCCC
>MET.TH-A converted from Zweib's SRP dataset 
UGGGCUAGACCGGAGGGUUAGGGGUCCUCUGUAAGCGCAAAUCCCCUAUACGGCGCGGUC
GAAGUUCAGGGGACGGCUGAUCGACUGUUUAUCGGCCCUGCUGAUUGGUGUCGAAGCCUC
GUCCCGCAGGAUCAGUGGUGAUGGGGCCCUGACUGGAGGGUCAGGGUAAACCAUCUUAGU
CAUGGGAACGGGUCAGGCCUGGAAAGGAGCAGCCCUACCAUGGACAGCUGAUGCUUGCGG
AUUAACGGGGUGGAGCCAGUCAGCGGGAUCACCGGUAAAUGGAAGGUCUGUCAACCCCUG
AACGUGCCCA
>MET.VOL converted from Zweib's SRP dataset 
UGGCUAGGCUGGGAGGUUAGGCGUCUCCUGUAACUUGAAAUCGCCUUUGCGAGAGCCGAA
AACUUGGGGGCGGCAUAAGUUCCCAAAUUUCAUUCUUAAUUAGUAUGUCGACGUUUCGUC
CUUUGGGGUAAGAUGGUAAGAGACUCUCUUUCUUAAGAAAGAGUCAAACUCUUUUCGUAU
UUCGAAACCCGCCAGGCCCGGAAGGGAGCAACGGUAGAAUUUACUUCGACGCUCAAGGGG
UAGCGGGGCUGAGUACUAAUUAAGGCAAAAUGAGAUUUGGUGCUUUUGUCCACCCCAAGG
AAGCCA
>MIC.LUT converted from Zweib's SRP dataset 
GGCCCCUACGUGGUGUCAUCUCGCUGAACUUCCCCCAGGACCGGAAGGUAGCAAGGGUAG
GUGGGCUCUGGCAGGUGCGUGAGGGGUCUUCACGUUU
>MUS.MU-B converted from Zweib's SRP dataset 
GAGCCGGGUGUGGUGGCGCACACCUUUAAUCCCAGCACUCGGGAGGCAGAGGCAGGCGGA
UUUCUGAGUUCGAGGCCAGCCUGGUCUACAAAGUGAGCUCCAGGACAGCCAGGGCUACAC
AGAGAAACCCUGUCUC
>MYC.CAP converted from Zweib's SRP dataset 
AGCCGCGAUAAGAAUAACAUCUGAAUGAGUUAGGACCGGAAGGUAGCAGCUAUAAGGAAA
AGUGUUCUGUAUUGCGGUU
>MYC.GEN converted from Zweib's SRP dataset 
AGAACCAUCACAUCAUUAGAGUCGAAUCAUGUCAGGCCAGAAAUGGAGCAGCAUUAAGAC
UUGUCAGUGAGUGUGAUGGUUUU
>MYC.LEP converted from Zweib's SRP dataset 
GGACCCCGCGCGGCGUCUAUCCUGUGAACUCCCCUAGGGCCGGAAGGCAGCAAGGGUCAA
UGGGCUCUGUCGGGUGCGCGGGGUCC
>MYC.PUL converted from Zweib's SRP dataset 
GCCUUUAGAACAAUAACCUCAUAACCCGGUCAGGACAGAAAUGGAGCAUCCGCAUUGAGA
AGUGUUGUGUCUUUAGGUCUUUU
>NEI.GON converted from Zweib's SRP dataset 
GCGGGUCUCCCCGCAUGGCAAAUCGGAACACCGGGUCAGGGGCGGAAGCCAGCAGCCCAC
UCCGAUGCGCCAGUGCCGGGGGUUUGGUCCGC
>NOS.SPE converted from Zweib's SRP dataset 
GACCUGGAUCUAUGCGACUGCAACGCCUAAACCUUGUCAGGACCGGAAGGUAGCAGCAAC
ACAGGAUGCUUGUGGUAGGCGUAGUCUCCGGGUCGCCCUAUU
>ORY.SA-A converted from Zweib's SRP dataset 
GCCGAGCUCAGUAGCGAGAGCCUGUAACCCAAGCGGGGGCACUAAAGGUGGCUGCGGAUG
UUUGGUGUGGAUUCUGAUCCUGGGCCCCAUGUUGUUGUAAUCUUGCUGGCUUGCCCGUUC
CAAGUUGCGUAGUGGGCCGGAGGGGCUUUGGCGAAGGCCUUUGCUUUGCUUCUCCGGCCC
UAAAGUGGCAGGCACAGCGUGAGGCUGGCUUCACAGAGCAGCGAUCACUGCCCGCUUCCA
UCGGUGGAAGGAUAACAGGCUGCUGCACCUUGGGCCCGCUUCUGGCCCAGAGUCCCUCUA
CAACAGACCACCAUCUUU
>ORY.SA-B converted from Zweib's SRP dataset 
GCCGAGCCAGGUAGCGUUGGCUUGUCACCCGAGCGGGGGCAAUAAGGUGGUGUUGGAUGC
CUGGUCGUUUGCGCUUGGGGUCUGCGCCUGUGGUUUGCACUAUGCGGCCCGCCCGUUCCA
AGUUGCGUAGCGUGUGUGGGGCGCCUGGGCGAAGGCUCGAGCGUCCCUGCACCUAGAGUG
GCGGGUAUUGCGUGAGGCUGGUUUCACAGAGCAGCGAGUACCGCCCGCUUCCAACGGUGG
AAGGAUAACGGGCCGCUGCAGCCCUGGCCCGCUUCCGGCCCAAGUGCCUUCCAUGGCAGA
CCACCACCUUU
>PER.AME converted from Zweib's SRP dataset 
GAUCCGUAACGCGAGCUUAUAACUCGAGCGGGGGCUAUAAAGGUGGUGUGGAACGAGCUG
ACUCGACCUGCCGGGUUGGGCCAGGGACUGCGGUGCUGGCUCGCCCGUUCCAAGUCGGGU
AGUGGGCCAUGUGGCUUGGGCGAAGGCCUGGGUUUCUUGGCC
>PRO.MA-A converted from Zweib's SRP dataset 
GACUCGGGCCCAUGCGGCUUCGACGCCUAAAUCUGGUCAGGACCGGAAGGUAGCAGCCAC
AAGGGAUGCUUGAAUCUGGCGUGGAUUCCGGGUCACCUAAA
>PSE.AER converted from Zweib's SRP dataset 
GGUGGCCCUGUCGGUCCCCCCGCAACGAUUACCCGUCAACCUGGUCAGGUCCGGAAGGAA
GCAGCCACAGCGGGAACAUCGUGUGCCGGGGUGUGGCUGGCGGGGCCGCCUCC
>PYR.ABY converted from Zweib's SRP dataset 
CGUCCCCUGUAACCGGAAACCGCCGAUAUGCCGGGGCCGAAGCCCGAGGGGCGGUUCCCG
AAGCCGCCUCCGGAAGCCAGGGCCGAACGAUGAGUCCUCGUCCCGCGGGGUGCCCGGUGG
GGGAGGCACGGCUGAAGGGCCGUGCUAACCCCCUUUAGGCCCCAAACCCCGCAAGGCCCG
GAAGGGAGCAGCGGUAGGGGCCACGGAGCACGCUCGCGGGGGUGCGGGGAUGAGGUAGGC
CCUGGUGAAAGGAGGCGGUGGAGGGUUCCCACCCUCGGGCGUGCCCGCCGCCGCUAG
>PYR.OCC converted from Zweib's SRP dataset 
CGGGUAGGGCCGGGGGCUCGCCCUCCCCCGAGCCCCGAAAUGGGCGUAAUGCGGGGGCCA
GUAACCCGCACGUCGGCCGUAGUGGUCCAGGGCAGACCCGGCCGACCCAUGACCCCCGUC
CCGCGGGGCCGGCGGCGCGGAGCCCCCUCCGGAGGGAGGGAGGCUACCGCCCUUACCGGG
GGAACCAGGCCAGGCCCGGAAGGGAGCAACCUAACCCCGGACGCCCGGCGUUCGCGGGGC
CACGGGGUGAGGCAACGGCCGGGCCCCCUGCCCUGGGCCCCUACGGCUGGCGUGCGGGGG
CCGC
>RAS.SOL converted from Zweib's SRP dataset 
GACGGGCCUCCUCGCAUGGUGGCGCGGUCAACCUGGUCAGGUCGGGAACGAAGCAGCCAC
AGCCGUUUUCCGCCAGUGCCGAGGGUCAGGCUCGUCCCCCUUCU
>RIC.CON converted from Zweib's SRP dataset 
GCUAGUAGUGGGCAUUGUACCUGUUUAGUCGGUCAGGUCUGAAAGGAAGCAGCCAGAGUG
GGAUUCGAUGGGUCAUUACUAG
>RIC.PRO converted from Zweib's SRP dataset 
GCUAGUAGUGGGCAUUGCUCUUGCUUAGUUGGUCAGGUCUGAAAAGAAGCAGCCAGGGUA
AGAUUCUGUGGGUCAUUACUAGU
>SCH.POM converted from Zweib's SRP dataset 
CGCUGUAAUGGCUUGGUCGAAGUGUUUAGUACUCCCAAUAGUGCAUGUUCGGUGGUCUCG
GGUUCGAGUCUCGCUUUCGAUCCCUCGAUCUGCCACGUCUGUUCGAAGAGUAGUCUUCGU
GGCAACUGGCAGUUAAACCGUGUAGUACCGAUGGAGGUUGGAAACAAUGCACAUCACUAC
CGGGUCUUGGGCAGUGCGAUAGCGAUGGGAUUCACCUUCGCAGGAUGUGCAUGGAAGUAU
AAACACAACGGUCGUU
>STA.AUR converted from Zweib's SRP dataset 
CCGUGCUAGGUGGGGAGGUAGCGGUUCCCUGUACUCGAAAUCCGCUUUAUGCGAGGCUUA
AUUCCUUUGUUGAGGCCGUAUUUUUGCGAAGUCUGCCCAAAGCACGUAGUGUUUGAAGAU
UUCGGUCCUAUGCAAUAUGAACCCAUGAACCAUGUCAGGUCCUGACGGAAGCAGCAUUAA
GUGGAUCAUCAUAUGUGCCGUAGGGUAGCCGAGAUUUAGCUAACGACUUUGGUUACGUUC
GUGAAUUACGUUCGAUGCUUAGGUGCACGG
>STR.MUT converted from Zweib's SRP dataset 
GGAGCAACAGCUUUGCGUGAAGCGGGUCAGGGGAGGAAUCCAGCAGCCCUAAGCGAUGUA
AGCUGUGUGCUCU
>SUL.SO-A converted from Zweib's SRP dataset 
AUGGUCAGGUAGGGUGGAGGGUCUCGCCAGCCCUUAUACCCACAUGGCGCAACGUGGGCA
CCAGUAACUCCUAUGCUAUAAUACCUGCUCUUCGAGAUCCCAGUCUAACUAUGAUCAUCG
CCCGACGGGGCGAGAUAGUCGUGGGUUCCCUUUCUGGAGGGAGAGGGAAUUCCACGUUGA
CCGGGGGAACCGGCCAGGCCCGGAAGGGAGCAACCGUGCCCGGCUAUCCGCGUUCGUCGG
UCUCCGAUAGGAGGAAGACUGGGGGUAAAUCUCGGGGAGUAAGGGUUAUGGCAUAGGGGA
GCUGACCAU
>SUL.SO-B converted from Zweib's SRP dataset 
GGGGUCAGGGAGGGUGGGGGAUCUCGCCAAUCCCUAUUACCCGCAAGGCGUAAUGCGGGC
ACCAGUAACUCCUACCCUAUGGUGUCUCCUAUCUGUAGGUCCCAGUGGAGCGAUGAAGCC
UGCCCAGCGGGGCUUGGCGGUCAUGGGCUUUCUCUCCGGAGGGAGAGAAAGUACCAUGAU
AGCUGGGGGAAUCGGCGAGGCCCGGAAGGGAGCAGCCGUGCCUGGACGCCAGCGUUCGCU
GGUCAACAGCCAGAGUGAAACUGGGGUAAACCUAUAGAUAGGUAGGCCAUGGGGUAGGGG
GUCUGGCCCCAU
>SUL.TOC converted from Zweib's SRP dataset 
GGGUCGGGUAGGGUGGGGAGUCUCGCCAGCUCCUGUAACCCCGUGGCGUAAUGGGGCACC
AGUAACCCUUAUGCCAUGAUACCUACCUCUCUAGAUCCCAGCUGAACGAUGAGCACCGCC
CGGUGGGGCGAGACGGACGCGAAUCUCCUCUCUGGAGGGAGAGGGGAUAUCGCGUCAACC
GGAGGAAUCGGCCAGGUCCGGAAGGGAGCAACCGUGUCCGGCCGUCCGCGUUCACCGGUC
ACCGGUGUGAGAAAGGCUGGGGGUAAAUCUAGAGAGGAAAGGAUCAUGGCAUAAGGGGGC
CGACCCAU
>TET.ROS converted from Zweib's SRP dataset 
GCCAGGGUAGCAAUGCCUGUGACCUCGUGUGGCAUAAACAAUGUAGUUAGAAUAGUCAGA
GUAUGAGAGUUUGAUGAGACAGUUUGCUAAGAGUGUGCCCGUUCCAAACAGUGAGUUGCU
AUGGUGGAAACCUAGUAAUAGGACUUCACCAGGGCAUUAAAGAGCUGAGGAACCGCCUCA
GGCUGGCAACAGAACAGGGAAAACUUGCCGCUUAUUGUGGUGGAAGGAUAACAUACUCAU
UAACUGUCAAGCUAAUCGGUUCUGCUAUUCUGAUCAGACACU
>THE.ACI converted from Zweib's SRP dataset 
UAUUGCCAGACUUGGCCGGGGGGUUAGGCGUCCCCUGUACCCGAAGUCUAGAUGCGGGGG
CGACAGCCCGGUGAGACCACCUGGGUUUCUGCCAGGCCCUGCGGAAUCAAUGAUCUCCUG
UCCCUCUGGAUCGGAGGCCCAUGGACACGAUCUCAAAGGAGAACGCGCCCAUGGCUUGCC
AGGGGAACGCGCCAGGCCCGGAAGGGAGCAACGACACCCUGGACUCUCGAUGCUGGAGGG
GUGCGGGGGUGAGAGGAAACAGGGGGUACCUGACAGGACGCCCAGACCGAACCGGGUGUG
UCUGGCUUCUGAUCGGC
>THE.THE converted from Zweib's SRP dataset 
AGCCCCCGGUCCAGCGCGGCGGGCCAGGCGUGAACCGGGUCAGGUCCGGAAGGAAGCAGC
CCUAAGCGCCUCGGUCCGGGCGCCGCUGGGAAGCCGGGGGCGCUU
>TRE.PAL converted from Zweib's SRP dataset 
CCGGGGCCGCCCACGAAAUAUCCCCCAAACCCCGCUAGGUCCGGAAGGAAGCAACGGUAG
GGGGACGCUUCGGUGCGCGAUCCGCCCCGG
>TRY.BR-A converted from Zweib's SRP dataset 
AGCCGGAGCGCAUUGCUCUGUAACCUUCGGGGGCUGAUCCCGCUUAGCGGGGACGUCUUG
GACAAGCGGGGGUUCUGUUGCGUUGACUUGGUGUUCUGCUUGGUUGCGUGUCGGUGUUGA
GGUCGCCACUGUAGAGAGGCGUUCUCGCGCCGUUAAAGUGGGGGGAACGGGUCAGGCCGG
UGACGGAGCAGCCCACCUUGCGCACGUUCCCGUUCGAGAAGCACACCGAGGAGCAUCUCA
GGACUUUGCGCCCCAAGUGUCGUCGCGAGGCGG
>URE.URE converted from Zweib's SRP dataset 
UUAUAAUAUAUAUGUCAUUACAAUAUUAAGUAGCGAACCUUGUCAGGCCAGAGAUGGAGC
AGCAAUAGCAAUAUCUUUUUAUGUGUGAUGACAUAUAUUAA
>VIB.CHO converted from Zweib's SRP dataset 
GGGGGCCCUGGUCCUCCCGCAACACUAGUUCGUGAACCUGGUCAGAUCCGGAAGGAAGCA
GCCACAGCGGAUGAUGUGUGUGCCGGGAUGUGGCUGGGGUCUCC
>XAN.AXO converted from Zweib's SRP dataset 
GGUGGCCCCGUCGGUCCCUCGCGACGCUAGAUCGAAAAUCCCGCCAGGGCCGGAAGGCAG
CAACGGUAUCGAUUGAUGCGGGCGCCGAGGUCAACCGGCGGGG
>YAR.LI-A converted from Zweib's SRP dataset 
CUUAGCUGUAAUGGCAUUUUGUCGGAGUGGUAAAUCGUCUUCUUGUUGUGCGUUCGAGUC
UUGGGCUCUGCACUUGGCCAUUUGGUUGUCCUUUCCGAAUUCUGCGGUUGAUGGGCGUCU
CGGUCUGAGUAAUCGGCUUUGAGAUUUCCGUUCUAAGAUUAACUGGGAAACUUCAGUGGA
GCAAUCCAGCAGAGAUCCAGUUGCCGUGGGUAUGGCGGUGGGAUCGCAACCAAGUGGUAU
AUGUUAUGGAAGAUAUUUACGAUCACGAUU
>ZYM.MOB converted from Zweib's SRP dataset 
GUCGGGCGGACGGUGCUGUCGCCAACCCGGUCAGGUCCGGAAGGAAGCAGCCGUAACGAA
UUUUUAUCGGGUCGUUCCGGC
