# Supplementary material for: What does it take to learn the rules of RNA base pairing? A lot less than you may think
Source: bioRxiv. 2025 Aug 2:2025.07.31.668042. Preprint. [Version 1] doi: 10.1101/2025.07.31.668042 (PMC12324431; doi:10.1101/2025.07.31.668042)
Supplement: Supplement 1 [file media-1.gz › supplemental_material/data/TORNADO_7Fam.len0_400.nsq200.noss.sto]

# STOCKHOLM 1.0

bac.LGW46         GAGGAAAGUCCGGGCACCAUAGGACAGGGUGGUGGGUAACGCCCACCGGCCGUAAGGUUAGGGAAAGUGCCACAGAAAAUACACCGCCUAAGGGGAGCUGUUAGCGUUUGGCCUUUAGCUCUUAGCCAGACAAUCGUCUGGCUAAUGGCUGACCGCUAAUAGCUAACAGCUUGCCCGGUAAGGGUGAAAAGGUGCGGUAAGAGCGCACCAGCAGGCGAGGUGACUCGCCUGGCUCGGUAAACCCCGCCCGGUGCAAGACCAAGCGGAGAGCAUGAGCCGGUCCGGCUCGCUACGACUCUCGGGUAGGUCGCUAGAGGCCGCGGGCAACCGUGGUCGUAGAGGAAUGAUCGCCAAAUCGCUUCGGCGGAUACAGAAUCCGGCUUA
//
# STOCKHOLM 1.0

bac.A.fastidiosum         CACAGAGCAACGGUGGUGGCUAACGGCCACCCACGGCGACGUGCGGGACAGUGCCACAGAAAUCAGACCGCCAGCGGCCGCCGCUCCUCGGAGCAGCGGUGCGGGUAAGGGUGAAACGGUGAGGUAAGAGCUCACCAGCGCUCCGGGUGACCGGGGCGGCUAGGUAAACCCCACCGGGAGCAAGACCAAGAGAGUCGCGUGGCGCUUCGGCGGUGCACGGCUUGCGCUGACGGGCUGCUCGUCCGAUGUCAGCGGGUAGGUUGCACGAGGCGUCCAGCAAUGGGCGUCCCAGAUGGAUGGUCGCCCACG
//
# STOCKHOLM 1.0

5s3_290         GCCUACGGCCAUACCACCCUGAAUGCGCCUGAUCUCGUCUGAUCUCGGAAGCUAAGCAGGGUCGGGCCUGGUUAGUACUUGGAUGGGAGACUGCCUGGGAAUACCAGGUGCUCUAGGCAU
//
# STOCKHOLM 1.0

5s2_74         UCCAGUGAUGAUGGCAAAGAGGCCACACCCGUUCCCAUCCCGAACACGGCAGUUAAGCUCUUUUGCGCCGAUGGUAGUUGGGGGUUUCCCCCUGUGAGAGUAGGACGUCGCUGGGC
//
# STOCKHOLM 1.0

MUS.MU-B         GAGCCGGGUGUGGUGGCGCACACCUUUAAUCCCAGCACUCGGGAGGCAGAGGCAGGCGGAUUUCUGAGUUCGAGGCCAGCCUGGUCUACAAAGUGAGCUCCAGGACAGCCAGGGCUACACAGAGAAACCCUGUCUC
//
# STOCKHOLM 1.0

5s2_63         UGUUGUGAUGAUGGCAUUGAGGUCACACCUGUUCCCAUACCGAACACAGAAGUUAAGCUCAAUAGCGCCGAAAGUAGUUGGAGGAUCUCUUCCUGCGAGGAUAGGACGUCGCAAUGC
//
# STOCKHOLM 1.0

Borr.burg         GGGGAUGUUUUGGAUUUGACUGAAAAUGUUAAUAUUGUAAGUUGCAGGCAGAGGGAAUCUCUUAAAACUUCUAAAAUAAAUGCAAAAAAUAAUAACUUUACAAGCUCAAAUCUUGUAAUGGCUGCUUAAGUUAGCAGAGGGUUUUGUUGAAUUUGGCUUUGAGGUUCACUUAUACUCUUUUCGACAUCAAAGCUUGCUUAAAAAUGUUUUCAAGUUGAUUUUUAGGGACUUUUAUACUUGAGAGCAAUUUGGUGGUUUGCUAGUAUUUCCAAACCAUAUUGCUUAAUAAAAUACUAGAUAAGCUUGUAGAAGCUUAUAGUAUUAUUUUUAGGACGCGGGUUCAAUUCCCGCCAUCUCCACCA
//
# STOCKHOLM 1.0

5s3_187         AUCUGGGGCCAUACCACAGCCGAAUCACCGCAUCCCGUUCGAUCUGCGCAGUUAAAUGCUGUAGGGCCGAGUCAGUAGUGCGGUGGGGGACCACGCGCGAAUACUCUGGUGCCCCAGGU
//
# STOCKHOLM 1.0

bac.ESH20b-1         GAGGAAAGUCCGGGCUUCACAGGGCAGGAUGCCAGAUAACGUCUGGCGGAGGCGACUCCAGGGAAAGUGCAACAGAAAUAUACCGCCGCUUAAUGCGGUAAGGGUGGAAAGGUGGUGUAAGAGACCACCGCCCUUCUGGUAACAGAAGGGGUCCAUGUAAACCCCAUCCGAAGCAAGACCGAACAGGGAGCAUAAGGCGGCCCGUCUGCUCCCGGGUAGGUCGCUUGAGCCUGCCGGCGACGGCAGGCCUAGAUAGAUGGCCAUUCAAUGACAGAAUCCGGCUUA
//
# STOCKHOLM 1.0

5s2_18         GUUACGGCGGUCAUAGCGUGGGGGAAACGCCCGGUUCCAUUCCGAACCCGGAAGCUAAGGCCCACAGCGCCGAUGGUACUGCAACCGGGAGGUUGUGGGAGAGUAGGUCGCCGCCGGACAA
//
# STOCKHOLM 1.0

bac.C.sporogenes         GAGGAAAGUCCGGGCUCCAUAGGGCAGGGUGCUGGGUAAUACCCAGUGGAGGCGACUUUAAGGAAAGUGCAACAGAGAUAUACCGCCAGAUUUAUCUGGUAAGGGUGGAAAGGCGAGGUAAGAGCUCACCAGCGUAUAGGUGACUAUACGGCUAUGUGAACCCCAUCUGGAGCAAGAUCGAAUAGGAGAGCAGGAAACUUUGGUUUCCAGGGGUGGCCCGUCCCGCUCUCGGGUAGUAUCGCUGGAGCCUAUUGGUAACAAUAGGCCUAGAUAGAUGAUUGUCUAACACAGAAUCCGGCUUA
//
# STOCKHOLM 1.0

CAE.BRI         ACCGGGUGUCGUGGCGGGCGCCUGUGAGUCAGCUUCUUGACGGUAGACAAGUGUGGAUGGAGUGAAGGGAGGAGUCCUGUGGGUGUUGUCGGCAACGGCGACCGAGCGUCCGUGCCAAGCGCUGCGUCGCCAGGGGUCUCCGGUCGGAAGGCUGGCGGUCCCGGGCGCAUAAGGAGUGGUGCACGGCUCAGGGCCGAAAGGCAGCAGGCAAAAGCCACCGCGCGGUGCAGUGGCCGGAUAGCGCUUGUGAGUUGUCGCUCGCCCACAGCCUCUCUGAUACCUUCAGACCACUUGUCAUU
//
# STOCKHOLM 1.0

5s3_105         AAAUUACGGCCAUACACAGGAGAAAGCUCCGCAUCCCGUUCGAUCUGCGCAGAUAACCUCCUGAUGGCAGGGUCAGUACUAUGGUGGGGGACCACAUGGGAAUACCCUGUGCUGUAAUUU
//
# STOCKHOLM 1.0

5s3_173         AUCCACGGCCAUAGGACCCUGAAAGCACCGCAUCCCGUCCGAUCUGCGCAGUUAACCAGGGUGCCGCCUAGUUAGUACCACGGUGGGGGACCACGCGGGAAUCCUAGGUGCUGUGGUUU
//
# STOCKHOLM 1.0

Bact.fors         GGGGCUGACCGGUUUUGACAGCGGGCAGAAGUGGUUUGUAAGCAUGCAGUGCGUCGUUGGCCGGCACUUUAAUCUCGGUUGAUCCAAUUUUAACUGGCGAAAAUAACUACGCUCUCGCUGCUUAAUCGAAGCACAGUAGAUUGAAGCUUAAUCCUUACACAAGGUGUUUGGACGAGACAUCACCCGGAAGCCGUGGCUUCGAGGCAAUCCGAACCGGUGGUGCAGAAAUGUCGGAGAUAGCUUGACGGAUGUCCCGUACGGCAAGUGAAAAUUCAGGGAAUAAGGUUGCGGUGGGUGGCUUCGGUCUUGCCGCAGCACGAAAAUGAAGGCGAAGAUAAGCAUGUAGAAAGCAAAUUAGUUCCUCGUUUGGACGAGAGUUCGAAUCUCUCCAGCUCCACCA
//
# STOCKHOLM 1.0

5s2_86         AUAGGUGGUUAUUGCGUCGGGGUUCCACCUCUUCCCAUUCCGAACAGAGAAGUUAAGCCCGUCUGCGCCGAUGGUACUGCAAUGCAAUGCGGGAGAGUAGGUCGCCGCCUUC
//
# STOCKHOLM 1.0

CLO.ACE         GUGCUAGACGGGGAGUUAGCGGUGCCUUGUACCUGCAAUCCGCUGUAGCAGGGUUGAAUUCCUUGUUUGAGGCUAUAAUUUGUGGGGUUUGCCUCAUCUUGGUCAAUGUUGAGAAUUGGGUCCCACGCAACGGAAAUUCAUGAACUCCGUCAGGUCCGGAAGGAAGCAGCGGUAAGUGAAAUCUUCCGUGUGCCGUGGAUAAAUCUGAUUUGAGUUGACCAGGUGAGUAACACUCAUAGAUUAUUGUCGAUUCAAGGUGCAC
//
# STOCKHOLM 1.0

5s3_283         AUCUACGGCCAUACCACAUUGAGAGCACCCGAUCUCGUUCGAUCUCGGAAGUUAAGCAAUGUAGGGAUCAGUUAGUACUUGGAUGGGUGACCGCCUGGGAAUACUGGUUGCUGUAGAAA
//
# STOCKHOLM 1.0

PYR.OCC         CGGGUAGGGCCGGGGGCUCGCCCUCCCCCGAGCCCCGAAAUGGGCGUAAUGCGGGGGCCAGUAACCCGCACGUCGGCCGUAGUGGUCCAGGGCAGACCCGGCCGACCCAUGACCCCCGUCCCGCGGGGCCGGCGGCGCGGAGCCCCCUCCGGAGGGAGGGAGGCUACCGCCCUUACCGGGGGAACCAGGCCAGGCCCGGAAGGGAGCAACCUAACCCCGGACGCCCGGCGUUCGCGGGGCCACGGGGUGAGGCAACGGCCGGGCCCCCUGCCCUGGGCCCCUACGGCUGGCGUGCGGGGGCCGC
//
# STOCKHOLM 1.0

5s2_3         GUUACGGCGGUCAUAGCGAAGGGGAAACGCCCGGUCCCAUACCGAACCCGGAAGCUAAGCCCUUCAGCGCCGAUGGUACUGCCCUGAAGACGGGGUGGGAGAGUAGGACGCCGCCGGACAAC
//
# STOCKHOLM 1.0

5s3_131         GGUUGCGGCCAUAUCUAGCAGAAAGCACCGUUCUCCGUCCGAUCAACUGUAGUUAAGCUGCUAAGAGCCUGAUCGAGUAGUGUAGUGGGUGACCAUACGCGAAACUCAGGUGCUGCAAUCU
//
# STOCKHOLM 1.0

bac.vHge3-5         GAGGAAAGUCCGGGCUCCGCAGGGCAGGGUGCCGGGUAACUCCCGGUGAAGGUGACUUCAAGGAAAGUGCAACAGAGAUAUACCGCGGGCUAGAGAACAGAGAACAGAAUAUUAAGUUUGCUGCAAAGGCAAUCGUAAUCUGGUCUCUGACAUCUGUUCUCUGUUCUCUGGAACGUAAGGGUGGAAAGGUGAGGUAAGAGCUCACCAGCGGCAUGGCGACUUGCCGGUCUAUGUAAACCCCACUCGGAGCAACACCAUGGAGGGACAUAUGGGCUGCCCGCCCGUCCCAUGGAGGUGGCUUGAGCUGUACAGAAAUGUAUGGCCUAGAUAGAUGAUCGUCAAAUACAGAAUCCGGCUUA
//
# STOCKHOLM 1.0

5s2_136         UAUUCUGGUGUCCUAGGCGUAGAGGAACCACACCAAUCCAUCCCGAACUUGGUGGUUAAACUCUACUGCGGUGACGAUACUGUAGGGGAGGUCCUGCGGAAAAAUAGCUCGACGCCAGAAU
//
# STOCKHOLM 1.0

HEL.PY-A         CUCUUAUUUAGACCUAUGCAAUAGGAUUUUAGGGUAACGCUUCAGGGUAGGAAUACAGCAGAGUCCCCUAAUUUCUUGUGUGCCUUAGCCAUCUGAAUAGGAG
//
# STOCKHOLM 1.0

bac.L.ferrooxidans-CF         GAGGAAAGUCCGGGCACCAAAGGGCAAGGCGCUGGGUAACUCCCAGUCCCGGUGACGGGAAGGAAAGUGCCACAGAAAAGAUACCGCCCGGAUUCGUUCGGGUAAGGGUGAAAAGGUGAGGUAAGAGCUCACCGCGGACCUGGUGACAGGGACGGCAUGGUAAACCCCGCCUGGUGCAAGACCAAAUAGGGGGGCGUUCCCGCAAGGGAUAAGAUUGGCCCGGUCAAUGCUCCCGGGUAAGGUCGCUUGAAUGCAAGGGUAACCUUGCAUCUAGAGUAAUGGUCACCCUGUCUUUCUUUCGGGAAAGGCAUGACAGAACCCGGCUUA
//
# STOCKHOLM 1.0

bac.SM-A11_13         GAGGAAAGUCCGGGCUCCACAGGACAGAGUGCCAGGUAACGCCUGGGGGGCGUGAGCCUACGGAAAGUGCAGCAGAAAAUAAACCGCCUCUUCGGAGGUAAGGGUGAAAUGGUGCGGUAAGAGCGCACCGCGUGUUCUGGCAACACGACGCGGCUAGGUAAACCCCACUCGGAGCAAGACCAAAUAGGGGAACAUUAUGUGCGGUCCGCACUGUUCCCGGGUAGGUUGCAAGAGGUGUGUGGCGACACACAUCCCAGAUGAAUGACUGUUCACGACAGAACCCGGCUUAU
//
# STOCKHOLM 1.0

LYC.ES-C         GCCGAGCUCAGUAGCGUGGGCUUGUAACUCAAGUGAGGGCAUCAGUGUGGUGGAAUGUUGAACAUGCCCAGAAGGUAGGGCUUGUGUGACAAUUCUCUGGCCUGCCCUGUCCAAGCAAAGAGUUGGGUCUUGUGGGCCAAGCGAAGGCUUGGGCUGCUGGGCUCCUAAAGUGGGGUGGACUGCGUGAGGCUGGUUUCACAGAGCAACGAAUAGCUCCCGCUCUGUGCAGUGGAAGGAUAACGAGCCAGUGUCAUAUAAGUUCAACGAAUGUCUGAUGGGCUGUUCUAGUUAAACUACCACAUUU
//
# STOCKHOLM 1.0

bac.PS27         GAGGAAAGUCCGGGCUCCACGGAACGCGGUGCCGGGUAACACCCGGCGGGGGCGACCCCAGGGACAGUGCCACAGAGAGCAGACCGCCGAUCGGCGUUUCGACGUCGAGGCAAGGGUGAAAGGGUGCGGCAAGAGCGCACCGCGCGACGGGUAACCGAAGCGGCAUGGCAAACCCCACCGGGAGCAAGACCGAAUAGGGGCGGCACGAGCCUCGUGCGCAAGCAUGGAGUUCCGGGCAGGAACCGGCCCAGCCGCCCGGGUUGGUUGCUUGAGGCGUCCGGUGACGGGCGUCCUAGAGGAAUGAUCGUCGCCGGCUUUCGGGCCGGGACAGAACCCGGCUUA
//
# STOCKHOLM 1.0

5s3_198         AGAUUGCACCACACUAAGCGACAAACACUGCGUCCCGUCCGAUCCGCAAAGUCAAAUCGCUUAAGGCUCCGUCAGUACCGAAGUGGGGGACCAUUCGGGAAUCCGGAGUGUGUAAUUU
//
# STOCKHOLM 1.0

5s2_89         UCUGGUGGCGAUAGCAGAGAGGUCACACCCGUUCCCAUGCCGAACACGGAAGUUAAGUUCUCUAGCGCCGAUGGUAGUGUGGACUUUGUCCCUGUGAGAGUAGGACGUUGCCAGGC
//
# STOCKHOLM 1.0

ARA.TH-A         GUCGAGCUAAGUAACAAUAGCUUGUAACCCAUGUGGGGACAUUAAGAUGGUGGGACACUGGUUCGGUUCCUCGGAUCGGUUCUGAUGUGGGCAUGUUUCUGAGCUGCCCAGUCCAAGCUGUGAGUAAUUAGUGUUGAGUUGAGCGAAGGCUUGGCUCAUGCAGGUUCUAGAGUCGGAGGGUAAUGCGUGAGGCUGGCUUCACAGAGCAGCGACUACUUCCCGCUUACAGCAGUGGACGGAUCACGGUUUAGCGUCGCUCAGAACCACUAUGGCCUGCUGGUCCGAUCUCAUAUGAACCACCAUUUU
//
# STOCKHOLM 1.0

Neu.c.Mit.ND5_1         AUCCUCGGGGUCGCGUUAGGGGAAAACGCGUCUAUGGGGAUAAACUGUCAAAUUCCGGGGAAGUCCUAAAGCUUAAGGUACCAAGCUGUAGUUGAAAAACUAUGAGUGGCUGAAGUAAUUACUCAGGUACGGUAACAAGCCUUAAGAUGAGUGAAAACAAAAUGGAUAAUCGCGGAUCUAAGUCAGUAGUAAUCGAUAGUAAUUCUACUGUAAAAGAGCAACGAGUAGACGGCAGUUGAUCCAUAAAGUCACAUUUAAUGGAUUUAAGAUGUACUCUAAGGGGUUUCGAAAGAAACXXXXAAG
//
# STOCKHOLM 1.0

CAN.SPE         GCCGGGCGCGGUGGCGCGCGCCUGUAGUCCCAGCUACUCGGGAGGCUGAGGCAGGAGGAUCGCUUGAGCCCAGGAGUUCUGGGCUGCAGUGCGCUAUGCCGAUCGGGUGUCCGCACUAAGUUCGGCAUCAAUAUGGUGACCUCCCGGGAGCGGGGGACCACCAGGUUGCCUAAGGAGGGGUGAACCGGCCCAGGUCGGAAACGGAGCAGGUCAAAACUCCCGUGCUGAUCAGUAGUGGGAUCGCGCCUGUGAAUAGCCACUGCACUCCAGCCUGUGCAACAUAGCGAGACCCCGUCUCU
//
# STOCKHOLM 1.0

plastid.N.olivacea-chloroplast         CUCAAGCAAAGCGAUUGCAGAGCAACUAGAAGAUGCUCUGAGGAAAGUCCGGGCUCCCUAACUAUUCCAGCUGCUGGAUAAUUUCCAGUGUGAUAUAAUCACGAGGAAAGUGCCACAGAAAGAAACCAAUCAAAUCUCCAUCGAAUGGCUCACAAGCUCUAGGAGAUCUUGGAUUGGGUGCAAAUGUAUUCUUGACGUGAGUUAAGCGUCUGGUAUACCCCAGUCGGGAGCAAGAUGAGGUUAGUUUAUAGAGAAUAGACCAUAGACUAAUCUAUUCCAUUGCUCGAGAGGGUUCAUACAGAACUCUCCAAUCAGAUAAUCUCCACACCUCUCAGGACCAAGCUAGAAACCAGUUUGAGCCUCUCGAGAUUUGUACCGAACCCGGCUUAUUUCUUGAG
//
# STOCKHOLM 1.0

Acti.acti         GGGGCUGAUUCUGGAUUCGACGGGAUUAGCGAAGCCCGAAGUGCACGUCGAGGUGCGGUAGGCCUCGUAAAUAAACCGCAAAAAAAUAGUCGCAAACGACGAACAAUACGCUUUAGCAGCUUAAUAACCUGCCUUUAGCCUUCGCUCCCCAGCUUCCGCUCGUAAGACGGGGAUAAAGCGGAGUCAAACCAAAACGAGAUCGUGUGGAAGCCACCGUUUGAGGAUCGAAGCAUUAAAUUAAAUCAAAGUAGCUUAAUUGUCGCGUGUCCGUCAGCAGGAUUAAGUGAAUUUAAAGACCGGACUAAACGUGUAGUGCUAACGGCAGAGGAAUUUCGGACGGGGGUUCAACUCCCCCCAGCUCCACCA
//
# STOCKHOLM 1.0

bac.LGB23         GAGGAAAGUCCGGGCUCCAUGAAGCAAGGGUGCCGGGUAAUGCCCGGCCGGGGAAACCCGAGGGAAAGCGCCACAGAGAAGAGUCUGCCCCGAGCUUCGGGGUGAUGGUGAAACGGUGGGGUAAGAGCCCACCGCGGACCGGGCAACCGGGACGGCACGGCAAGCCCCACCCGGAGCAAUGCCGAAUAGGGGCCCCGCGCGGGCUGGUCCCGGACUACGGUCCGCGAUACCGCCGCAGGGAUGCUUCAGCCCAGGGGCCCGGGUUGGCAGCUUGAGCCCGUCGGUAACGGCGGGCCUAGAGGAAUGGUCAUCCAGGGGGCGCAAGCCCCCGGACAGAAUCCGGCUUA
//
# STOCKHOLM 1.0

5s2_131         UUAGGGUGCUCUUGUCUUUAUGGAUCCACUUAAAACAUUUCGAACUUGCAAGUUAAACAUAAAGGGUAAAUGGAUACUUGGAAGGUUGCUUUCUGGGAAAAGCUUUUAGUGCCCUUAU
//
# STOCKHOLM 1.0

5s3_104         AGUAACGGCCAUAUCAGCUUGAAAGCACCGCAACCCGUCAGAUCUGCGAAGUUAAGCAAGCUAGAGCUAGGUUAGUACUAUGGUGGGGGACCACAUGGGAAUACUUAGUGUCGUUAUUU
//
# STOCKHOLM 1.0

bac.P.gingivalis         CAGCAGAUCGGUCUGUCGCUCACUCUUUCGAGAGUGGGAGGAACGUCCGGGCAACGCAGAGCACCAUCCUUCCUAACAGGAAGUUACUCGUGAGGGUAAAGGAGCGUAGAAGAGAAUGACCGCCAUUUUCCAUGAGUUGUCUGUGCUUCGGUACGGACUACGUGGAGGGUAAGGGUGAGAAGGUGGGGUAAGAGCCUACCGGAUGCAGCGGUGACGCUGCAUGCCGUACGUCUGAUGGGUUGUAAGAUCAUGUAUACCGGCGCAUGUAGGGUGGCUCGCCCGAUGCCGGGGGGUAGAUCGCUGGAGCCAUGCGGUGACGCACGGCCAAGAUAAAUGACAGACGCUCUGGCUACGUGUGGCCGUGAGUACAGAACCCGGCUUACAGAUCUGCUGCUUUU
//
# STOCKHOLM 1.0

MYC.CAP         AGCCGCGAUAAGAAUAACAUCUGAAUGAGUUAGGACCGGAAGGUAGCAGCUAUAAGGAAAAGUGUUCUGUAUUGCGGUU
//
# STOCKHOLM 1.0

5s2_88         UUUAGGUGCCUAUAUCGGUGGUGUCCACCUCUUCCCAUUCCGAACAGAGAAGUUAAGCCCACCAGAGCCGAUGGUACUGCGGUAACACGUGGGAGAGUAGGUCGGUGCCAAAUC
//
# STOCKHOLM 1.0

5s2_81         UGUAGUGAUCAUAUCAGAGUGGAAAUACCUGUUCCCAUCCCGAACACAGAAGUCAAGCACUCUAGAGCCGAAAAUAGCGCAAGUAAAAUAGGUCAUCGCUACGC
//
# STOCKHOLM 1.0

5s3_230         GUCGACGCUCAUACUAGGUUGGGUCCACCCGAUCUCGUUCGAUCUCGGCAGUUAAACAACCUUAGGCCUCGUUAGUACUUGAAUGCGUGAGCGUCUGGGAAUACGAGGUGGUGUCGACUU
//
# STOCKHOLM 1.0

eukarya.K.thermotolerans         GAACACAGCGAGACAACAAUCGCCAGGGGCUUCGGCCCUGAUUCUCGUGAGAGAAGCCGCUGGAAAGCGGUUGUGGGCGCUGUCAUCAGAAAUACACAUGUUGGCCGGCGCUAUCGCCGCACCAAUGUGAUGGGAAAGGCAGCGGAUGUCUCGUUUGACUUUGCCUUAGGGUAAAGGUCUGUUGAGUGCAAUGGUAGGAGGCCGCUUUAUGGUGGCCAA
//
# STOCKHOLM 1.0

bac.C.innocuum         GAGGAAAGUCCGGGCUCGCACAUUCUGUGAUGAAUGUAGUGUUUGUGCUGGAUGAAACGAUAAAUCCAGGCAGCGUAAGCUGACGGCUGGAGAAGGCCUGUGGUGAAAGCUAUGGCGGACUCCUUUAAAAGUGCCACAGAAACGAGCUUUUCGGGAAACCGGAAAGAUGGAACGGGUAAACCCCGCAAGCGAGAAACCCAAAUUUGGUAGGGGAAUCUAAUCACGGCAAAACGAAGCCAGUGAUCGGAACGUGGAAACACGUAGAUAAAUGACUGCCACUUUCGCAAGAGAGUACAAAACACGGCUUA
//
# STOCKHOLM 1.0

5s3_101         AAGUUACGGCCACAUCAUCGUGAAAAGACCAAAUCCCGUCCGAUCUUUGCAGUCAAACACGAUCGAGCUUCGUCAGUACUAUGGUGAGAGAUCACAUGGGAAUACGAAGUGCUGUAAUUU
//
# STOCKHOLM 1.0

5s2_38         UUUGGUGGCGAUAGCGAAGAGGUCACACCCGUUCCCAUACCGAACACGGUAGUUAAGCUCUUCAGCGCCGAUGGUGAGUGGGGGCUUCCCCCUGUGAGAGUAGGACGCCGCCAAGC
//
# STOCKHOLM 1.0

bac.C.acetobutylicum         CGAGUAAGCCAGACAAUCGCUGCUGCAAUUUGCAGGAGAGGAAAGUCCGAGCUCCAUAGGGCAGGGUGCCGGGUAACUCCCGGUCAAGGCGACUUGAAGGAAAGUGCAACAGAGAUAUACCGCCAUUUUAUAAUGGUAAGGGUGGAAAGGCGAGGUAAGAGCUCACCAGCGCAUUGGCGACUUUGCGGCUAUGUAAACCCCAUCUGGAGCAAGAUCAAAUAGGGAAGCGUUUUGGAGUGGCCCGCUCUGCUUCCGGGUAGCAUCGCUUGAAUCUUAUGGUAACAUAAGGUCUAGAUAGAUGAUUGUCGAAUACAGAACUCGGCUUACAGGUUUAGUCGUCCAUUG
//
# STOCKHOLM 1.0

Agro.tume         GGGGGCGAAAUAGGAUCGACAAGGGCGUAAAGAUCGAACUUUUGCUCGGCAUGAUACCGCCGUUAUCGGGUCACAAGUGUAGUUGCAAAUGACAACAACGCUAAGGAAUACGCUCUCGCUGCCUAAUGGCGGUGCGGGAAUUCCGCUCUAAGUCCUUACGGUUAGCCCCGUAAGGCGGGGUUCGGAGGUACCUGGCAACAGAAACCUCCACCUGCCGGGGCAACCCGGCUAUGGCGAUAAACGGUCGGUGUAAUAAACCUAUUGGACCCGGGGGCGGUACCCGGCGCCUCCACCA
//
# STOCKHOLM 1.0

5s2_134         UUCUGGUGUCUCAGGCGUGGAGGAACCACACCAAUCCAUCCCGAACUUGGUGGUGAAACUCUAUUGCGGUGACGAUACUGUAGGGGAAGCCCGAUGGAAAAAUAGCUCGACGCCAGGAU
//
# STOCKHOLM 1.0

Ana.7120.tleu         CUUAAAUAAUUGAGCCUUAGAGAAGAAAUUCUUUAAGUGGAUGCUCUCAAACUCAGGGAAACCUAAAUCUAGCUAUAGACAAGGCAAUCCUGAGCCAAGCCGAAGUAGUAAUUAGUAAGUUAACAACAGAUAACUUACAGCUAGUCGGAAGGUGCAGAGACUCGACGGGAGCUACCCUAACGUCAAGACGAGGGUAAAGAGAGAGUCCAAUUCUCAAAGCCAAUAGGCAGUAGCGAAAGCUGCGGGAGAAUG
//
# STOCKHOLM 1.0

ORY.SA-A         GCCGAGCUCAGUAGCGAGAGCCUGUAACCCAAGCGGGGGCACUAAAGGUGGCUGCGGAUGUUUGGUGUGGAUUCUGAUCCUGGGCCCCAUGUUGUUGUAAUCUUGCUGGCUUGCCCGUUCCAAGUUGCGUAGUGGGCCGGAGGGGCUUUGGCGAAGGCCUUUGCUUUGCUUCUCCGGCCCUAAAGUGGCAGGCACAGCGUGAGGCUGGCUUCACAGAGCAGCGAUCACUGCCCGCUUCCAUCGGUGGAAGGAUAACAGGCUGCUGCACCUUGGGCCCGCUUCUGGCCCAGAGUCCCUCUACAACAGACCACCAUCUUU
//
# STOCKHOLM 1.0

PER.AME         GAUCCGUAACGCGAGCUUAUAACUCGAGCGGGGGCUAUAAAGGUGGUGUGGAACGAGCUGACUCGACCUGCCGGGUUGGGCCAGGGACUGCGGUGCUGGCUCGCCCGUUCCAAGUCGGGUAGUGGGCCAUGUGGCUUGGGCGAAGGCCUGGGUUUCUUGGCC
//
# STOCKHOLM 1.0

5s3_212         GCCUGCGGCCAUACCACGUUGAAUGCACCGGUUCCCAUCUGAACACCGAAGUUAAGCAACGUCGGGCCAGCUUAGUACCUGGAUGGGUGACCGCCUGGGAAUCGCUGGUGCUGCAGGCUU
//
# STOCKHOLM 1.0

5s3_84         GUAUACGGCCAUACUAGGUUGGAAACACAUCAUCCCGUUCGAUCUGAUAAGUAAAUCGACCUCAGGCCUUCCAAGUACUCUGGUUGGAGACAACAGGGGAACAUAGGGUGCUGUAUACU
//
# STOCKHOLM 1.0

5s3_206         AUCUUCGGCCAUAGGACAGAGAAAAUACCGCAUCCCGUCCGAUCUGCGCAGUCAAGCUCUGUACCGCUUAGUUAGUACCAUAGUGGGGGACCAUAUGGGAAUCCUGAGUGCUGAAGUUU
//
# STOCKHOLM 1.0

Stre.muta         GGGGUCGUUACGGAUUCGACAGGCAUUAUGAGACCUAUUUUGCGACUCAUCUAGCGGAUGUAAAACGCCAGUUAAAUAUAACUGCAAAAAAUACAAAUUCUUACGCAGUAGCUGCCUAAAAACCAGCCUGUGUGAUCAAUAACAAAUUGCUUGUGUUUGUUGAUUGGUCUUAUUGUUAACAAGCUACGUUAGAACUGAGUCAGGCUGUUCUAAAAGAGUUCUACUGACUCGCAUCGUUAGAGUUUGAGUUAUGUAUUGUAACGGUGUUAAAUAAACACAUAACCUAUAGUUGUAGACAAAUGGGUUAGCAGAUGUUUGGACGUGGGUUCGACUCCCACCGGCUCCACCA
//
# STOCKHOLM 1.0

SUL.SO-B         GGGGUCAGGGAGGGUGGGGGAUCUCGCCAAUCCCUAUUACCCGCAAGGCGUAAUGCGGGCACCAGUAACUCCUACCCUAUGGUGUCUCCUAUCUGUAGGUCCCAGUGGAGCGAUGAAGCCUGCCCAGCGGGGCUUGGCGGUCAUGGGCUUUCUCUCCGGAGGGAGAGAAAGUACCAUGAUAGCUGGGGGAAUCGGCGAGGCCCGGAAGGGAGCAGCCGUGCCUGGACGCCAGCGUUCGCUGGUCAACAGCCAGAGUGAAACUGGGGUAAACCUAUAGAUAGGUAGGCCAUGGGGUAGGGGGUCUGGCCCCAU
//
# STOCKHOLM 1.0

Proc.mari.-2         GGGGCUGCAAUGGUUUCGACGGGGUAUGAGGAGGGUGACUGAAGCCUGCUCGGUAAGAGCAAAUCCGUAACUGCGAACAACAUCGUUCGUUUCUCCCGUCAGCCUGCCCUCGUGGCUGCCUGACCCUAAUAAGGGAGAUGGGGUGAGGUCAGCCUUAUCACCCAAAUGACCCAUGGGGGCUGCGAGGCCCCUUUAACUACUAGGUGAUCCACACCAGUGUCUCGGACAGCGGUUCGAUUCCGCUCAGCUCCACCA
//
# STOCKHOLM 1.0

Neis.gono         GGGGGCGACCUUGGUUUCGACGGGGGUUGCGAAGCAGAUGCGGGCAUACCGGGGUCUCAGAUUCCCGUAAAACACUGAAUUCAAAUAGUCGCAAACGACGAAACUUACGCUUUAGCCGCUUAAGGCUAGCCGUUGCAGCAGUCGGUCAAUGGGCUGUGUGGCGAAAGCCACCGCAACGUCAUCUUACAUUGACUGGUUUCCAGCCGGGUUACUUGGCAGGAAAUAAGACUUAAGGUAACUGGUUUCCAAAAGGCCUGUUGGUCGGCAUGAUGGAAAUAAGAUUUUCAAAUAGACACAACUAAGUAUGUAGAACGCUUUGUAGAGGACUUUCGGACGGGGGUUCGAUUCCCCCCGCCUCCACCA
//
# STOCKHOLM 1.0

5s2_112         AAUCCCCCGUGCCCAUAGCGGCGUGGAACCACCCGUUCCCAUUCCGAACACGGAAGUGAAACGCGCCAGCGCCGAUGGUACUGGGCGGGCGACCGCCUGGGAGAGUAGGUCGGUGCGGGGGAU
//
# STOCKHOLM 1.0

5s2_130         UUAGGGUGCUCUUGUCUUUAUGGAUCCACUUAAAACAUUUCGAACUUGCAAGUUAAACAUAAAGGGUAAAUAGAUACUUGAAAGGUUACUUUCCGGGAAAAGAUUUUAGUGCCCUUAU
//
# STOCKHOLM 1.0

MET.TH-A         UGGGCUAGACCGGAGGGUUAGGGGUCCUCUGUAAGCGCAAAUCCCCUAUACGGCGCGGUCGAAGUUCAGGGGACGGCUGAUCGACUGUUUAUCGGCCCUGCUGAUUGGUGUCGAAGCCUCGUCCCGCAGGAUCAGUGGUGAUGGGGCCCUGACUGGAGGGUCAGGGUAAACCAUCUUAGUCAUGGGAACGGGUCAGGCCUGGAAAGGAGCAGCCCUACCAUGGACAGCUGAUGCUUGCGGAUUAACGGGGUGGAGCCAGUCAGCGGGAUCACCGGUAAAUGGAAGGUCUGUCAACCCCUGAACGUGCCCA
//
# STOCKHOLM 1.0

5s3_268         GUCAACGGCCAUACUACGUUGAAAACACCAGUUCUCGUCUGAUCACUGAAGUUAAGCAACGUCGGGCCCAGUCAGUACCUGGAUGGGUGACCGCCUGGGAAUACUGGGUGCUGUUGGCAUU
//
# STOCKHOLM 1.0

SLC         GAGGAAACUCCACCCAUCAUACAGAACCGUGAUGCCAGCAGGCAUCUGCUGAGAAGCAGGACACUGGAGCAGAAACGAUAUGUUUUCUAAUGGACGAACAUGAUGCUUAAAUGCUGAUGGACAUUAGAAAAAUACAGUGAAACGGCUAUUCCACGGGAUGCAAGGACAAAUACUGUUUAUGGAUCCUGUAUGAAACAGAGGUAGUCCGCAAAGAUGAAUGCUGCUAAAACAGAAGGUGGGUUA
//
# STOCKHOLM 1.0

Pavl.luth.cl.pa         GGGGCUGUUUAGGUUUCGAUCCUAAAAAAAACUAAUAAGUGUGAUGCAAGUAGAGGAAACCCUCUUAAAAAAAAAGCAAACAAUAAAUGCAAACAAUAUUUUAUCUUUUAAUCGAGUAGCUGUAGCCCCGUAUAGUUAUAUAGCAUUAACUCCUUAUGGUCAAAAAAUCUAGAAAGUUUGAUCGUAAAGCAAACCUUAGCUAGAAGCACACAAGAAUAA
//
# STOCKHOLM 1.0

5s2_44         UCUGGUGAUGAUGGCGAAGAGGUCACACCCGUUCCCAUGCCGAACACGGAAGUUAAGCUCUUCAGCGCCGAUGGUAGUCGGGGGCUUCCCCCUGUGAGAGUAGGACAUCGCCAGGC
//
# STOCKHOLM 1.0

bac.SM-A18_31         GAGGAAAGUCCGGGCUCCAUGGAAGCGCGGUGCCGGAUAACGUCCGGCGGGGGCGACCUCAGGGAAAGUGCCACAGAAAGCAAACCGCCCUCGAGGCCGAAAGGCUUCGCGGAGGGUAAGGGUGAAAGGGUGCGGUAAGAGCGCACCGCGUCUUUGGCAACAAAGGCGGCAAGGCAAACCCCACCGGGAGCAAGACCAAAUAGGGGCUGCACGGACGAGAGAUCGUCCAGGUCUGUUUCCAGACCCGCGGCCCGGGUUGGUUGCAAGAGGCGUCUCGCAAGAGGCGUCCCAGAUGAAUGGCCAUCACCUCGCAGCAAUGCGAGGAACAGAACCCGGCUUA
//
# STOCKHOLM 1.0

bac.SM-A19_32         GAGGAAAGUCCGGGCUCCUUCGGACAGGGCGCCAGGUAACGCCUGGGGGGCGUGAGCCCAUGGAAAGUGCCACAGAAAAUAUACCGCCAGCUUUGCUGGUAAGGGUGAAAAGGUGCGGUAAGAGCGCACCGCGCGACUGGUAACAGUUCGCGGCUCGGUAAACCCCGCCCGGAGCAAGACCAAAUAGGGGAGUAGGGCUUCGGCCCGCCGUCGGUUCCGAACGGACUCCCGGGUAGGUUGCUAGAGGUAGCCGGUGACGGCUAUCCCAGAUGAAUGGUUGUCGAUGACAGAACCCGGCUUA
//
# STOCKHOLM 1.0

bac.L.borgpetersenii         GAGGAAAGUCCGGGCACCAGGAAACACGGGACCGGGUAAUCCCCGGAGUUUUUUCUUUGAGAGAAAUUUUAGGGAAAAAAUAUGGAAAGUGCAACAGAAAGGAUACCGCCUCGUCGAAGAAAUUCGGCGCGGUAAGGGUGAAAUGGCGGGGUAAGAGCCCACCUUCGAUUUCGAGAGAGAUCGGGAACGGUAAACCCUCCCGGGUGCAAUCUCAAAUAGGCAGCCUUUUUGUCGUUUCCGCAGGGCUGUGGGUAGAGAGCAAAGACUCCGAUCGGUAACUUUCGGAGCAAGAUAAAUGAUCAUCCAUCUCUUCAGGAGAGGACAGAACCCGGCUUA
//
# STOCKHOLM 1.0

5s2_64         UGUUGUGAUGAUGGCAUUGAGGCCACACCUGUUCCCAUACCGAACACAGAAGUUAAGCUCAAUAGCACCGAAAGUAGUUGGAGGAUCUCUUCCUGCGAGGAUAGGACGUCGCGAUGC
//
# STOCKHOLM 1.0

5s3_205         AUCCGCGGCCACAGAACUGUGAAAGCACCGCAUCCCGUCCGAUCUGCGAAGUUAACCACAGUGUCGCCUAGUUAGUACUACGGUGGGGGACCACGUGGGAAUCCUAGGUGCCGCGGUU
//
# STOCKHOLM 1.0

MYC.GEN         AGAACCAUCACAUCAUUAGAGUCGAAUCAUGUCAGGCCAGAAAUGGAGCAGCAUUAAGACUUGUCAGUGAGUGUGAUGGUUUU
//
# STOCKHOLM 1.0

Anab.spec         GGGUCCGUCGGUUUCGACAGGUUGGCGAACGCUACUCUGUGAUUCAGGUCGAGAGUGAGUCUCCUCUGCAAAUCAAGGCUCAAAACAAAAGUAAAUGCGAAUAACAUCGUUAAAUUUGCUCGUAAGGACGCUCUAGUAGCUGCCUAAAUAGCCUCUUUCAGGUUCGAGCGUCUUCGGUUUGACUCCGUUAAGGACUGAAGACCAACCCCCAACGGAUGCUCUAGCAAUGUUCUCUGGUUGGCUUGCUAGCUAAGAUUUAAUCAGAGCAUCCUACGUUCGGGAUAAUGAACGAUUCCCGCCUUGAGGGUCAGAAAGGCUAAACCUGUGAAUGAGCGGGGGGUCAAUACCCAAUUUGGACAGCAGUUCGACUCUGCUCGAUCCACCA
//
# STOCKHOLM 1.0

bac.F.mortiferum         GAGGAAAGUCCGGGCUUCCAAGAGCAAGAGGGCAGCUAACGGCUGCUAAAGGAAACUUUAAGGAAAGCGCCACAGAAAAUAGACCGCCAUUUUGGUAAGGGUGAAAAGGUGGUGUAAGAGACCACCAGUUCUUUAGGAAACUAAAGAAGCUAGGUAAACCCCCUCUGGAGCAAGACUAAAUAGGAAAGGUUAAGGGUUGCUCGUCCAGCUUUCAGGGUAAGUUGCUUGAAAUUAUAAGAGAUUAUAAUUCUAGAUAAAUAAUUAACAUAUACAGAACCCGGCUUA
//
# STOCKHOLM 1.0

CHL.TEP         GGAGAGUAAGUCCUAUACAGCAUUCUCUUGCCCAACCAUGUCAGGUCCGGAAGGAAGCAGCAUCCGGUAAUGUGAGUGCGUGAUAUAGUCAGCUUGCUCUCCUUUU
//
# STOCKHOLM 1.0

eukarya.P.canadensis         UUCCCUCCAAAGUCUGUAUUUUACCUGCCUACAAAAGGAGGAGUCCCCGGCGGACUUCCUCAGUAUUCGCAGGUGGGAAAUUCGGUGAAAUCGCUCUGCCCACCAGGGAAAAGGUAAAACUCUCCCUGGUCCUUGGAAGGACUUGUCCUUCUGAGUCUCGUGAGAGAUGCCAAGCGUGGAGACGCUAGGGUGGUCGCCAUAAGAAACUUCAACAGGUCACACUGUUAUGGGAGGCGCCACGGGCAGUUGGUCCCUUUGCAUCCAGAAGGAAGCUUUGGGGCUGUUGAGUGCAAUAUACAGAGCGCUAGAAGGAGUCCUUCCUUCUACGCGUAA
//
# STOCKHOLM 1.0

5s3_194         AUCUGGGGCCAUACCACAGUGAACACACCGCAUCCCGUCCGAUCUGCGCAGUUAACCACUGUAGGGCCGAGUCAGUAGUGCGGUGGGGGACCACGCGCGAAUACUCUGGUGCCCCAGGU
//
# STOCKHOLM 1.0

Dein.radi         GGGGGUGACCCGGUUUCGACAGGGGAACUGAAGGUGAUGUUGCGUGUCGAGGUGCCGUUGGCCUCGUAAACAAACGGCAAAGCCAUUUAACUGGCAACCAGAACUACGCUCUCGCUGCUUAAGUGAGAUGACGACCGUGCAGCCCGGCCUUUGGCGUCGCGGAAGUCACUAAAAAAGAAGGCUAGCCCAGGCGAUUCUCCAUAGCCGACGGCGAAACUUUAUGGAGCUACGGCCUGCGAGAACCUGCCCACUGGUGAGCGCCGGCCCGACAAUCAAACAGUGGGAUACACACGUAGACGCACGCUGGACGGACCUUUGGACGGCGGUUCGACUCCGCCCACCUCCACCA
//
# STOCKHOLM 1.0

bac.SM-A09_11         GAGGAAAGUCCGGGCUCCACAGGACAGGGUGCCAGAUAACGUCUGGGAGGCGCAAGCCUACGGCCAGUGCAACAGAAAGUAUACCGCCAGCUUCGGCUGGUAAGGGUGAAAUGGUGCGGUAAGAGCGCACCGCGCACGUGGUAACACGGGCGGCGAGGGUAAACCCCACCCGGAGCAAGACCAAAUAGGAAAACCAUGACGUUGUCCGCGUCGUUUUCGGGUUGGUCGCUUGAGGCUGGAGGGUGACCUUCAGUCCAGAUGAAUGAUUAUCCUAGACAGAACCCGGCUUAC
//
# STOCKHOLM 1.0

bac.E.faecalis         GAGGAAAGUCCGGGCUCGCACAAGCUGAGAUGCUUGUAGUGUUCGUGCUUAGCGAAAUCAUAAGCUAAGGUACUCUUUUAGAGUAACGGCAGGAAAAAUGACUAAGGUUUCGACUAUGUCAAAGUAUCCUUGAAAGUGCCACAGUGACGAAGCGAUGUGGGAAACUCCAUCGGUGGAACGCGGUAAACCCCUCGAGCGAGCAACCCAAACAAUGGUAGGGGCGCUCUUCUAAAGGAAAUGAACGAGUAGAAGAGGCAGAGUUUACUCUGCAGAUAGAUGAUGACCGUCACCAAUUUUUCCUGAAGAAUUGGUGAUACAGAACGCGGCUUAU
//
# STOCKHOLM 1.0

LYC.ES-F         GCCGAGCUUUGUAACGUGGGCUUGUAACCCGAGUGGGGGCAACAAUGUGGUGGAAUGUUGGGUCCAUCUUGAUGGAUGGGCUUGAAGGGCUAAUGUUCUGGCCUGCCCUGUCCAAGCACAGAGUUGGGUCAAGUGGUCUAUACGAAAGUAUAGCCACUUGGCCUUUAGAGUGGGAUGGACUGCGUGAGGCUGGUUUCACAGAGCAACGACUAGUCCCCGCUCUGUGCAGUGGAAGGAUCACGGGCUAGUGCUCUUUGAGUCCUAACAAAAACCUGAUAGGUUGCCUAAUUAAACCAUCACUUUU
//
# STOCKHOLM 1.0

Ther.mari         GGGGGCGAACGGGUUCGACGGGGAUGGAGUCCCCUGGGAAGCGAGCCGAGGUCCCCACCUCCUCGUAAAAAAGGUGGGACAAAGAAUAAGUGCCAACGAACCUGUUGCUGUUGCCGCUUAAUAGAUAAGCGGCCGUCCUCUCCGAAGUUGGCUGGGCUUCGGAAGAGGGCGUGAGAGAUCCAGCCUACCGAUUCAGCUUCGCCUUCCGGCCUGAAUCGGGAAAACUCAGGAAGGCUGUGGGAGAGGACACCCUGCCCGUGGGAGGUCCCUCCCGAGAGCGAAAACACGGGCUGCGCUCGGAGAAGCCCAGGGGCCUCCAUCUUCGGACGGGGGUUCGAAUCCCCCCGCCUCCACCA
//
# STOCKHOLM 1.0

5s3_91         GCGUACGGCCAUACUACCGGGAAUACACCUGAACCCGUUCGAUUUCAGAAGUUAAGCCUGGUCAGGCCCAGUUAGUACUGAGGUGGGCGACCACUUGGGAACACUGGGUGCUGUACGCUU
//
# STOCKHOLM 1.0

bac.P.acanthamoebae         GAGGAAAGUCCGGACUUUAUAGGAGAGGAUGCCAGUGAAAGACUGGGGGCCGCAAGGCUACGGAAAGUGCCACAGAAAACAAACCGCUAACAAGCUAUGCUUGUUAGAUAGGGUGAAAUGCCUGCUUUAGGAGCAUGGCCUUAUCUAGAGAAAUUUAGAAAGUGGUAAACCCCAUCCAAAGCAAGACGGAAAUAAAGCGAUACAGUUCUCCGCUGUGCUUUAGAAAAGUCGCUUGAGGGUUUCGGUGACGGCGCCCCUAGAGGAAUGAUUGCUCGUCUGCUUUGCAGACCGACAGAACCCGGCUUA
//
# STOCKHOLM 1.0

5s3_180         AUCCGCGGCCAUAGAACUGUGAAAGCACCGCAUCCCGUCCGAUCUGCGAAGUUAACCACAGUAUCGCCUAGUCAGUACUACGGUGGGGGACCACGUGGGAAUCCUGGGUGCCGCGGUU
//
# STOCKHOLM 1.0

A.ambivalens         GAGGAAAGUCCCGCCUCCAGAUCAAGGGAAGUCCCGCGAGGGACAAGGGUAGUACCCUUGGCAACUGCACAGAAAACUUACCCCUAAAUAUUCAAUGAGGAUUUGAUUCGACUCUUACCUUGGCGACAAGGUAAGAUAGAUGAAGAGAAUAUUUAGGGGUUGAAACGCAGUCCUUCCCGGAGCAAGUAGGGGGGUCAAUGAGAAUGAUCUGAAGACCUCCCUUGACGCAUAGUCGAAUCCCCCAAAUACAGAAGCGGGCUUA
//
# STOCKHOLM 1.0

Stre.coel         GGGGAUGAUCGGUUUCGACAGCGGCUGUCGAAGCAGGGGAAGCGUGUCGAGGAAGCGGCCAUGAUCUCGUAAACCACAGGCCGAAAAAAUAAUCGCCAACACCAAGCGCGAUUCCUCCCAGCAGGCCUUCGCCCUCGCUGCCUGAUCUCAGGUAGCGAAGCGAGCCUCCUACUAAGGGAGUGUCAGCCCGGGGCUGUUCCCGACCCGGAUCCUGGCAUCAGCUAGGGGACUAAACCUUGAUCCCGGUCACGGGGUGAAGAGGGAAACCAAACAGUGACUGGGCCCGUCGGAGACUUGUCCGCGUGAUCUCCGGGGCCGAGAAAAUCGAAGCGGACUGCACACGGAGAAGCCCUGAUUCCGCACCGUUGGACGCGGGUUCGAUUCCCGCCAUCUCCACCA
//
# STOCKHOLM 1.0

bac.M.luteus         GAGGAAAGUCCGGGCACCGCAGAGCAGGAUGGUGGACAACAUCCACCCGGGGCGACCCGCGGGCCAGUGCCACAGAGAGAAGACCGCCUCCGCGCCGCUGCGCGGCGGUAAGGGUGAAAGGGUGGUGUAAGAGACCACCAGCGGCCCCGGUGACGGGGCCGGCUCGGUAAACCCCAUCCGGUGCAAGGCCGAACAGGACGCGUCACGAGGGCGGCUCGCCCCAGCGUCCGGGUUGGCCGCUCGAGCCCGCCAGCGAUGGCGGGCCCAGAUGGAUGGCCGUCACCUCGCGCGGGGCAACGCGCGCGAGGCACAGAAUCCGGCUUAC
//
# STOCKHOLM 1.0

5s_12         GGGUUUUGGCGGUCAUGGCGUGGGGGUUUAUACCUGAUCUCGUUUCGAUCUCAGUAGUUAAGUCCUGCUGCGUUGUGGGUGUGUACUGCGGUUUUUUGCUGUGGGAAGCCCACUUCACUGCCAGACCACCC
//
# STOCKHOLM 1.0

5s3_241         GCUUACGGCCAUAUCACGCUGAAUACACCGGUUCUCGUCCGAUCACCGAAGUUAAGCAACGUAGAGCCUAGUCAGUACUUGGAUGGGUGACCGCCUGGGAAUACUAGGUGCUGUAAGCAU
//
# STOCKHOLM 1.0

5s3_106         AAUCUACGGCCAUACAGAUAGUAACACACCGGAUCCCGUCUGAUCUCCGCAGUUAAGUCUCUCCUGGUAGCGUCAGUACUAUGGUGGGGGACCACAUGGGAAUACGCUAUGUCGUAGGUU
//
# STOCKHOLM 1.0

5s2_124         UCCUGGUGGUGAUGGCGAUGUGGACCCACACUCAUCCAUCCCGAACUGAGUGGUGAAACGCAUUUGCGGCGACGAUAGUUGGAGGGUAGCCUCCUGUCAAAAUAGCUAACCGCCAGGGU
//
# STOCKHOLM 1.0

5s3_254         GCCAACGUCCAUACCAUGUUGAAUACACCGGUUCUCGUCCGAUCACCGAAGUCAAGCAACAUCGGGCGUGGUCAGUACUUGGAUGGGUGACCGCCUGGGAACACCACGUGAUGUUGGCUU
//
# STOCKHOLM 1.0

bac.SM-A21_35         GAGGAAAGUCCGGGCAGCAUAGAGUGCCGUACUUCCUAACGGGAAGGUCCCAAUAAAACGGGAACAGAAAGUGCCACAGAAAAUAUACCGUCUCGAUCUAAUCGGGAUAAGGGUGAAAUGGUGAGGUAAGAGCUCACCGCUUCUGCAGUGAUGCAGUUGGCAGGGUAAACCUUACGGGUUGAAAGGCCAAAUAGGUCCUGUUUUCCUUCGUGGAAUUGGGUUGCUCGCUCAAUCGCAAGAGGCAGGAUGGGUAGGCUGAUCGAUCCCGGUAGCGAUACCGGGACCAGAUAAAUGAUAAGAUUCCGUUCAUUUCGGGAACAGAACCCGGCUUA
//
# STOCKHOLM 1.0

5s2_5         AUUACGGCGGUGAUAGCGUGGGGGAAACGCCCGGUCCCAUUCCGAACCCGGAAGCUAAGACCCACAGCGCCGAUGGUACUGAACCCGGGAGGGUGUGGGAGAGUAGGUCACCGCCGGACAC
//
# STOCKHOLM 1.0

MET.KAN         GGGCUAGGCCGGCGGGCUGGCGGUCCGCUGUAACCCGAAAUCCGCCUCAUGCGGGGGCCGAAGCCGAGGGGGCGGCCCGGUCCCCCGGAGUACCGGCCCCCCGGACCCGACCGAUGACCCUCCGGCCCCCCGGGGGCCCGGGGUGGCGGGGCCGCCGCCGGAGGGCGGCGCGCCACCGCCUUUGCCGGGGCACCGGGUCAGGCCCGAGAGGGAGCAGCCCACCCCGGACCCGCGGCCGCUCGGGGGUCGCCGGAGGCAGGUCGGCCGGGGGAGUACCGGGCUCCGGGGGCCGGGUCCACCCCUCGGCGCGCCC
//
# STOCKHOLM 1.0

5s3_165         AUCCACGGCCACAGGACUCAGAAAACACCGCAUCCCGUCCGAUCUGCGAAGUCAAGCUGAGUACCGCCUAGUUAGUACCAACGAGGGGGACCACGUGGGAAUCCUAGGUGCCGUGGUU
//
# STOCKHOLM 1.0

5s3_13         AUGGUCGUUCAUACUAGCACUACUGCACCCUAACCCGUCAGAUCUAGGAAGUUAAGCGUGCUCAGGCGAGGCCAGUAGUACGGUGGGUGACCACGUGCGAAGCCCUCGUGACGAUCGU
//
# STOCKHOLM 1.0

Cory.diph         GGGGCUGAUUUUGGUUUCGACUGCGUGCAUUAAGCUAGGGGAAGCGUGCCGGUGCAGGCUAGAGACCACCGAUUUUAAGCGUCGUAGCAAAUAUAUAAGCGCAGAGAACACUCAGCGCGACUACGCCCUCGCUGCCUAAUUUGCAGCGACCUGCGUGUCUGUCAGCCUAGAUUCGUCUCUGGUUUAGUGUCUGGCAUCGAUUAAGAGACUUGCUGGUUUGUUGUGUCAACGGGGCAAACUGGGACUUUCACCGAUGACUGGGCUCAUCAUCCGGGUGUGUUCGUCCAAGCCGGAGAGCCGAGUAGAGAUCCACGCGCGAACUGCGCACGGAGAAGCCCUAGCGAGGUGACGUAGGACCCGGGUUCAAUUCCCGGCAGCUCCACCA
//
# STOCKHOLM 1.0

5s2_76         CUUGGCGGUCAUAGCGAAGAGGUCACACCCGUUCCCAUCCCGAACACGGUCGUUAAGCUCUUCUGUGCCGAAGGUAAUUGGGGGCUGUCCCCCUGUGAGAGUAGGUCACUGCCAGGC
//
# STOCKHOLM 1.0

SL2D         GAGGAAAGUCCACCCACCUGCUGAGCGCGCAGCCGUAUGCAAGUACGGGUGGCGAGAGUCACGGCUAUGGCACAGAAACGACACGGCCUGCCCCCAGCCAUGAUGCGAUCGAGUCCAUUCGUGGGCAAUGCGUCCGCUCCCAACAAGCGCGGAUGUCUCGCUGAUGCAUAAGGGUAGGUAGCGACGAAACGGUGAAUCCUGCGGGUGCAAGCCAAAACAGGGCAACAAGGCUGCUCAGUGCCUGCCCGGGUAUGGCGCGUAGCUGAAUUGCCGCACCGACAGAAGCGGGCUUA
//
# STOCKHOLM 1.0

ZYM.MOB         GUCGGGCGGACGGUGCUGUCGCCAACCCGGUCAGGUCCGGAAGGAAGCAGCCGUAACGAAUUUUUAUCGGGUCGUUCCGGC
//
# STOCKHOLM 1.0

Meth.caps         GGGGGCGACAUGGCUUCGACGUGGAUCGCGAAACCUGAGGUGCAUGCCGAGGUGCAGAUGACCUCGUAAAUCCAUCUGCAAACCAAAUAAACGCCAACGACGACGUUUACGCACUGGCCGCUUAAGCCGGCCGGCCUCUGAUCAGCAGCUCGCUUACAAGCGGCUGGUUGGGGGUAACCCAAUUGUAAGCUCGCGCUGAAGUCUGUCCGGGGCCGAAGCGCUAAAACCCAACGGAAUCGCCGUCCGUCUUCCCUGCCACUCGGGUAGCGUCCGGCUAAAUCAAUAGAGUGGAUACGCAUGUAGAACCGAUGGCAGAGGAUUUGCGGACGCGGGUUCAAUUCCCGCCGCCUCCACCA
//
# STOCKHOLM 1.0

5s3_78         AGGAACGGCCAUACCACGUCGAUCGCACCACAUCCCGUCCGCUCUGUGAAGUUAAGCGGCGUCGGGCCAGGCUAGUACUACGGUGGGGGACCACGUGGGGGACCCUGGUGCUGUUCCU
//
# STOCKHOLM 1.0

bac.EM14b-11         GAGGAAAGUCCGGGCUCCAAAGGGCAGGGCGCCGGGUAAUACCCGGGGUGGGGAAACCCCACACGGUAAGGGCCACAGAAACGAGACCGCCGAAGCGGUAAGCCAGGCAAGGGUGAAAGGGUGGGGUAAGGGCCCACCGGCUCCGCGGUAACGCGGGGUGAGGGGGUAAAAAUCCCCCGGCGGGUUUUCCCGCUCUGGUAACCUCCCGCCCGGAGCAAGGCCAAGUAGCGCCGCACCCCGAAAGGGGAUAAGGUGGCCCGCCGAAAUGCGGUGCGGGUAGGCCGCAAUGGAAGUCGGGGGGCAACUCCCGACUCAAGAUAGAUGACCACCUAGUACAGAACCCGGCUUA
//
# STOCKHOLM 1.0

bac.ESH26-4         GAGGAAAGUCCGGGCUGCACAGAGCGGGAUGACGGCUAACGGCCGUACGCUGAAAGCUGGCAACAGUAUAAGGCGAGGAAUAGGGCCACAGAGACGAGCGUAUUAAGUUACGGUGAAACGCGGUAACCUCCAUCAGCAGCAAUAUCAAAUAGGCUGGCAUUUGUCGCAAGACAUAAGGCGUGGCUCGCGCCUGCCAGCGGGUAGAUAGCUUGAGCGUGUGAGUAAUUGCACGCCUAGAGGAAUGACUGUCAGCUACGCAAGUAGUUACAGAACCCGGCUUA
//
# STOCKHOLM 1.0

5s2_54         UCCAGUGUCUAUGACUUAGAGGUAACACUCCUUCCCAUUCCGAACAGGCAGGUUAAGCUCUAAUGUGCUGAUGGUACUGCAGGGGAAGCCCUGUGGAAGAGUAGGUCGACGCUGGGU
//
# STOCKHOLM 1.0

bac.P.staleyi         GAGGAAAGUCCGGGCUCCACAGGACAGGGUGGUCGAUAACGUCGACCGGUCGUGAGAUCAGGGACAGUGCCACAGAAAACAGACCGCCGCUGCGGGCAUGAGCCCCCGUCAAGGUUUGAUUGUCUGCAUGCGGUAAGGGUGAAACGGUGCGGUAAGAGCGCACCAGCAGUCGAGGCGACUCGGCUGGCUAGGUAAACCCCGCCCGGAGCAAGACCAAGCAGAGAGCAUGUUGUCGGUGUCACAGCCGACAGCCGGAAUCGGUUCGGUUUCGUAUGACUCUCGGGUAGGUUGCCGGAGCUAGCGAGCAAUUGCUAGCCUAGAGAAAUGGUCGUCAGACGUUUUCGAUCCGUCGAAGAGCCCAACAGAACCCGGCUUA
//
# STOCKHOLM 1.0

bac.Synechococcus-PCC6717         GGGGAGGAAAGUCCGGGCUUCCGAAAGACCAAGCUUGCUGGGUAACGCCCAGUGCGGGUGACCGUGAGGAAAGUGCCACAGAAAUAUACCGCCGAUGGAGGGAAACCUCACAGGUAAGGGUGCAACGGUGCGGUAAGAGCGCACCAGCAACAUCGAGAGGUGUUGGCUCGGUAAACCCCGGCUGGAAGCAAGGUGUGCUAGCGCUAAAGAACCAGGGUUGGUCUUUUCCCCAGUUCUUGGCUAGCCAGAGCCGCUAGAGGCACCUGGUAACAGGUGUCCCAGAUAGAUAACCCCCUUUGAACAGAACCCGGCUUA
//
# STOCKHOLM 1.0

eukarya.S.unisporus         GAACACAGAGGAUCAAUUAUCAAAGACCAGGAACUGUAAAGGGUUCUGUUUCCUCGUGAGAGGGGCUUGGGGAACCGAGUUUGGCGUUGUUAUAAGAAAUCAACAGGGUUUGGUUUGGCAUUUUUCGAAGUGGUUGGCCGAACUCUGAUGGGAAUGGCAACGGAUGAUCCAUUUGACGUAUCACUAUUAACAAGUGAUAAGGUCUGUUGAGUGCAAUCGUAGAGCAAAUGGUAACACAUUUGAA
//
# STOCKHOLM 1.0

5s_21         UGAUACGGCGGUCAUAGCGGAGGUGUCCCAUCCGAUCCCAUUCCGAUCUCGGAAAUUAAGCCCUCCAGCGAUUUCUUAAGUACUGCCAUAUGGUGGGAACAAGAUGACGCUGCCGAUCAC
//
# STOCKHOLM 1.0

5s3_257         GCCAACGACCAUACCACGCUGAAUACAUCGGUUCUCGUCCGAUCACCGAAAUUAAGCAGCGUCGGGCGCGGUUAGUACUUAGAUGGGGGACCGCUUGGGAACACCGCGUGUUGUUGGCAU
//
# STOCKHOLM 1.0

bac.B.burgdorferi         AGCUGGCAGCUAGCCAUCGCUUAGUUUUAUAAUUAAAGCUAAGAGGAAAGUCCGAGCUCCAAUAAGAACAUAAUGCUAGGUAAUGCCUAGGGGUUUUAAACCUAAGAAAGUGUCGCAGAAAAUUACCGCCGUAAAAGGUAAGGGUGAAAAGGUGAGGUAAGAGCUCACCGCUUAUUUAGCAAUAAAUACAGGCAAGAUAAACCUCAUUAGGAGCAAGAUCAAGUAUGAAAGCACCCUUUGUUCUUGAGGACAUGCUUACGGGUAGAUCGCUCGAUUUUUUUAGCGAUAAAAAAAUAAGAGAGAUGAUGGCAUAGUACAGAACUCGGCUUAUGGGUGUCAGCUUAAU
//
# STOCKHOLM 1.0

MET.JAN         GGUGUGCAUGGCUAGGCCGGGGGGUUGGGCGUCCCCUGUAACCCGAAAUCGCCCUUAUGCGGGGGCCGAAAACUUGGGGGCGGCAUGUCCUCCAGUCCUUCCUUCCCAGACUCCUCGAUGAGGUCUCGUCCCGUGGGGCUCGGCGGUGGGGGAGCAUCUCCUGUAGGGGAGAUGUAACCCCCUUUACCUGCCGAACCCCGCCAGGCCCGGAAGGGAGCAACGGUAGGCAGGACGUCGGCGCUCACGGGGGUGCGGGACGGAGAAGGAAUCUGGGGGCGAGGGAGGACUGGAGGACAUGCCCACCCCAAGGAAGCCAUGCACACCACUUUU
//
# STOCKHOLM 1.0

5s3_223         GCUUACGACCAUAUCACGUUGAAUGCACGCCAUCCCGUCCGAUCUGGCAAGUUAAGCAACGUUGAGUCCAGUUAGUACUUGGAUCGGAGACGGCCUGGGAAUCCUGGAUGUUGUAAGCU
//
# STOCKHOLM 1.0

5s3_249         GCCAACGUCCAUACCACGUUGAAAGCACCGGUUCUCGUCCGAUCACCGAAGUUAAGCAGCGUCGGGCGCGGUUAGUACUUGGAUGGGUGACCGCCUGGGAACCCCGCGUGACGUUGGCAU
//
# STOCKHOLM 1.0

5s3_175         AUCCACGGCCAUAGGACUCUGAAAGCACUGCAUCCCGUCCGAUCUGCAAAGUUAACCAGAGUACCGCCCAGUUAGUACCACGGUGGGGGACCACGCGGGAAUCCUGGGUGCUGUGGUU
//
# STOCKHOLM 1.0

5s3_174         AUUUGGGGCCACACCACAGUGAACUCACCGCAUCCCGUCUGAUCUGCGCAGUCAAUCACUGUAGGGCCUCGUAAGUAGUAGUGUGGGGGACCAACUGCGAACACGAUGGUGCCCCAGGU
//
# STOCKHOLM 1.0

bac.Buchnera-APS         UGAAGUUGACUAAAAACAGUCGCUGUUUAGUUUUUAAAAAUUAAAAAGAGGAAAGUCCGGGCUCCAUAGAGCAGGGUGCCAGAUAACAUCUGGAAAGCGUGAGCUUAUGACUAGUGCAACAGAAAAUAAACCACCUAUUUUGUAAUAUAUAAAAAUAUGGCCAGGGUGAAAAGGCGUGGUAAGAGCACACCGCAUAAUUGGUAACAAUUCAUGGCAUGGUAAACUCCACCCGGAGCAAAGCCAAAUAUAGGAUAAAUUUUUUGUACUGCUCGUACUUCUUAAACCUGGGUAGGCUGCUUGAAUUAGUAAGUGAUUGCUAAUCUAGAUGAAUGACUGUUAAAACAGAACCCGGCUUACACGAGUCAACUUCAAUAAC
//
# STOCKHOLM 1.0

bac.N.pyridinolyticus         CACAGGGCAAGGUGGUGGGUAACACCCACCCGGGGCAACCCGCGGGACAGUGCCACAGAGAACAGACCGCCCCUGCGUGCAGGGGUAAGGGUGAAACGGCGGUGUAAGAGACCACCAGCGACCGGGGCGACCCGGCCGGCUCGGCAAACCCCACCUGGAGCAAGGUCAAGAAGUCCGGUGCUCUCACCGGACGCGCGCACGACUGAGGGCGGCCCGCCCGAGUGCGCGGGUAGACCGCUGGAGGGCGUCGGCAACGGCGCUCGUAGAUGGAUGGUCGCCACGCUUCGGCGUU
//
# STOCKHOLM 1.0

eukarya.K.polysporus         GAAUACAGCAGUUCUCUCUUCGUAAGAAGAGAGAUUGUGUUACCCUUCGUAACACAUUACCCGUGAGGGAACUAUUAGGUGGAAACCUAGUUAGCUUUGUCGUCAUAAGUGAUCAACGUCUUUCCCCUCGAUUUAUUUUCGGCGGGCGAAUGACGGAUGGGAACGGCGAUAGUUACAAUGUUUGACGUAUCACGUGAUAUUAUCACAAGGUAUGGUCUGUUGAGUGCAAUCGUAGGACCCCGGUUGUUAUCUACAACCGGUUGAA
//
# STOCKHOLM 1.0

LYC.ES-A         GGCGAGCUUAGUAACGUGGGCUUGUAAUCCAAGUGGAGACAUCAAAGUGGUUGAAUAUUGGGCUUUACCAGAAGGUUGGGCUUGGUGGGCUUAGUUCUGGCCUGCCCUGUCCAAGCACAGAGUUGGAUCUCGAGGCCCAAAUGAAAAUAUGGGCUUCUUGAUUCCUAAAGUGGGGCGGACCGCAUGAGGCUGGCUUCACAGAGCAGUGAACGCUCCCGCUCUGUGCAGUGGAAGGAUAAUGGGUCGGUGUCUUAUCAAGUUCAGUAACGCCUAAUGGGUUGCUCCAAUAAACAACCACCUUU
//
# STOCKHOLM 1.0

TRE.PAL         CCGGGGCCGCCCACGAAAUAUCCCCCAAACCCCGCUAGGUCCGGAAGGAAGCAACGGUAGGGGGACGCUUCGGUGCGCGAUCCGCCCCGG
//
# STOCKHOLM 1.0

Bact.frag         GGGGUUGACUGGUUUUGACAGCGGGCAGAAAUGGUGGGUAAGCAUGCAGUGCGUCGGUGAUUUGCACUUUAAUCUCAGUUAUCAAAAUUUUAUCUGGCGAAACUAAUUACGCUCUUGCUGCUUAAUCGAAUCAUAGUAGAUUAGCUUAAUCCAGGCACCAGGUGCCAGGACGAGACAUCACUCGGAAGCUGUUGCUCCGAAGCAUUCCGGUUCAGUGGUGCAGUUACAUCGGGGAUAGUCAGAAGUGGCCUUGCGCUUCUGAUGAAACUUUAAAGGAUAAGGCAGGAAUUGAUGGCUUUGGUUCUGCUCCUGCACGAAAAACUUAGGCAAAGAUAAGCAUGUAGAAAGCUUAUGAUUUCCUCGUUUGGACGAGGGUUCGAAUCCCUCCAGCUCCACCA
//
# STOCKHOLM 1.0

5s2_91         UCUGGUGACGAUGGCGGAGGGGACACACCCGUUCCCAUACCGAACACGGCCGUUAAGCCCUCCAGCGCCGAUGGUACUUGCCCCGCAGGGAGCCGGGAGAGUAGGACGUUGCCAGGU
//
# STOCKHOLM 1.0

bac.H.chlorum         GAGGAAAGUCCGGGCUCGCACAUCCUGCGAUGGAUGUAGUGUUCGUGCCCGUUCGUAAUGGCGGGGCAGUCAGCUUUUUAGCAGAUUGACGGCGGGGAAAGCAUCCUACAGCCAACUUGGCCAUGGUGCAAGUACCCUGAAAGUGGAUAGAGACGAGUCGUCGGGGAAACUCGACGAGUGGAACGACUAAACCCCACGAGCGAGCAACUCAGUGUGUAGAGGCACCUGGCUGAGAGAAAUGAAUCAAUGCCGGGACGAUCGACAUAUGAUCGUAGAAAAAUGAUUGCCCCUUCUGUGGGAGGCUGGGAAGCCUAGAACCACAUUGGAACAGAAUCCGGCUUA
//
# STOCKHOLM 1.0

AGR.TUM         GGGAGGUUGGUGGUGGACGAGCCACUCGCCAACCGGGUCAGGUCCGGAAGGAAGCAGCCCUAACGAGCCAGGCACGGGUCGCCGUGCCAGCCUCCCACCUUUU
//
# STOCKHOLM 1.0

5s2_123         UGCCUAGUGUUUAUGGCGCGGUGGAACCACGCUGAUCCAUCCCGAACUCAGAGGUGAAACAUCGCAGCGGUGAAGAUAGUUGGAGGGUAGCCUCCUGCAAAAAUAGCUCAAUGCUAGGCA
//
# STOCKHOLM 1.0

NOS.SPE         GACCUGGAUCUAUGCGACUGCAACGCCUAAACCUUGUCAGGACCGGAAGGUAGCAGCAACACAGGAUGCUUGUGGUAGGCGUAGUCUCCGGGUCGCCCUAUU
//
# STOCKHOLM 1.0

Lact.gass         GGGGAUGUUUUGGGAUUCGACAGGCGUAGAUUCGCGUUGACUGCGAUUCGUAGGUCACGUCUACGUUAAAACGUCACAGUUAAAUUAUAACUGCAAAUAACGAAAAUUCUUACGCAGUAGCUGCUUAGUCAGGCUGCGUGAUCCAAUGACGGAUUGCUCGUGUCUGUCUGCGGGUCUUACCAUUUAACGAGCUACGUUUAACUACUUACCUUAAUAGUUAGAAAUAAGAUUCUUAGGUUAGUUUUGAUAGUUUAGCCCUGUUAUAUGGCGUUUUAUCAAAGCGAAGUUUAAGUAAUAUAACUAUGAUCGUAGAGGUUAACGACGGAAUACGUUUGGACAGGGGUUCAAUUCCCCUCAUCUCCACCA
//
# STOCKHOLM 1.0

5s3_255         GCCAACGUCCAUACCAUGUUGAAUACACCGGUUCUCGUCCGAUCACCGAAGUCAAGCAACAUCGGGCGUAGUCAGUACUUGGAUGGGUGACCGCCUGGGAACACUACGUGAUGUUGGCUU
//
# STOCKHOLM 1.0

5s3_245         GUCUACGGCCAUACCACGUUGAAAGCACCGGUUCUCGUCCGAUCACCGAAGUUAAGCAACGUCGGGCCCGGUUAGUACUUGGAUGGGUGACCGCCUGGGAAUACCGGGUGCAGUAGACUU
//
# STOCKHOLM 1.0

5s3_276         GCCUACGGCCAUACCACGUAGAAUGCACCGGUUCUCGUCCGAUCACCGAAGUUAAGCUGCGUCGGGCGUGGUUAGUACUUGCAUGGGAGACCGGCUGGGAAUACCACGUGCUGUAGGCUU
//
# STOCKHOLM 1.0

bac.SM-A01         GAGGAAAGUCCGGGCUCCGCAGGGCAGGGUGCCGGAUAACGUCCGGCGGGAGCAAUCCUAGGGACAGUGCCACAGAAAUGAGGACCGCCGAUGGUGUCGGCAAUGCCGGCACACAGGCAAGGAUGCAACGGUGCGGUAAGAGCGCACCAGCAACCCGGGAACGGGUUGGCUAGGUAAACCCCACCUGGAGCAAGACCGGAUAGGAGUGCGCACGUGGUGGCCCGCCACGCACUCGGGUAGGUUGCUUGAGCCAAUUGGCAACAGUUGGCCUAGAUAGAUGAUUGCCACUCCAUUCGUGCGAGGCAGACGGGUGAAAUGACCGAGAGCGAGUUGCUUAUCGGAUUUUGCGGACCUGCCGCUUGGAGCACAGGAGCACAGAAUCCGGCUUA
//
# STOCKHOLM 1.0

5s3_71         AUGAACGGUCAUAUCACGUAAACUGCACCCGGUCUCGUCCGAUCCCGGAAGUUAAGCUGCGUCGAGUCCAGCCAGUAGUACGGUGCGUGAGCACGUGCGAAGCCUGGGUACUGUUCGU
//
# STOCKHOLM 1.0

Sac.c.Mit.LSU         GGGAUAAUUUACCCCCUUGUCCCAUUAUAUUGAAAAAUAUAAUUAUUCAAUUAAUUAUUUAAUUGAAGUAAAUUGGGUGAAUUGCUUAGAUAUCCAUAUAGAUAAAAAUAAUGGACAAUAAGCAGCGAAGCUUAUAACAACUUUCAUAUAUGUAUAUAUACGGUUAUAAGAACGUUCAACGACUAGAUGAUGAGUGGAGUUAACAAUAAUUCAUCCACGAGCGCCCAAUGUCGAAUAAAXXXXUUUAUUUGAUAAUGAUAUAGUCUGAACAAUAUAGUAAUAUAUUGAAGUAAUUAUUUAAAUGUAAUUACGAUAACAAAAAAUUUG
//
# STOCKHOLM 1.0

5s2_121         UCCUGGUGUCUAUGGCGGUAUGGAACCACUCUGACCCCAUCCCGAACUCAGUUGUGAAACAUACCUGCGGCAACGAUAGCUCCCGGGUAGCCGGUCGCUAAAAUAGCUCGACGCCAGGUC
//
# STOCKHOLM 1.0

Buch.APS-         GGGGCUGUUUUUGGAUUUGACAAAAUUAUCAACAAAGUAAAGUGCAUGCCGAGGAACGGUUUGCCUCGAUAAAAGCCGUAAAAAAAUAAUUGCAAAUAAUAAACAAAACUACGCUUUAGCAGCUUAAAAAACUGAAUAAAGCCCUUCCUUCUUAUCCUCCUUCUCUUAGGAUGAGAAAACAGGAAGGUCAGAAAAAGAGAAAAACGUGGAUAUCAAGCUUGACGAUAACACGAAGUAGUUUUUUCAAGCUAUAUACCUAAUAUGUGUUUUUCCAAAUUAGGUAAUGAAUUCAAUAAAGAAAAAACUAAGCAUGUAGGGCUUUAUUAGUAGAAAUUUUGGACGCGGGUUCGAAUCCCGCCAGCUCCACCA
//
# STOCKHOLM 1.0

5s2_29         GUUUCGGUGGUCAUAGCGUGAGGGAAACGCCCGGUUACAUUCCGAACCCGGAAGCUAAGCCUUACAGCGCCGAUGGUACUGCAGGGGGGACCCUGUGGGAGAGUAGGACGCCGCCGAACU
//
# STOCKHOLM 1.0

5s3_170         AUCUGCAACCAUAGGAUCAUGAAAGCACCGCAUCCCGUCCGAUCUGCGAAGUUAACCAUGAUACCGGCUUGGAAGUACUGCGGUGGGGGACCACGCGGGAAUGCGAGCUGUUGCAGUU
//
# STOCKHOLM 1.0

5s3_168         AUCCACGGCCAUAGGACUCUGAAAGCACUGCAUCCCGUCCGAUCUGCAAAGUUAACCAGAGUACCGCUCAGUUAGUACCAUGGUGGGGGACCAUGCGGGAAUCCUGGGUGCUGUGGUU
//
# STOCKHOLM 1.0

//
# STOCKHOLM 1.0

5s2_52         CCUAGUGAUGAUGGCGUAGAGGAAACACUCCUUUCCAUUCCGAACAGGACAGUUAAGCUCUACAGCGUCGAUGGUACUGCACGGGUGACUGUGUGGGAGAGUAGAACGUUGCUAGGU
//
# STOCKHOLM 1.0

LEP.COL         GCCGGAGCCUUGCUCUGUAACCUUCGGGGGCUUUCACCAGCUGAACAGGGAGCUGUCUGGACCAGCAUAGGGUGCUUGCGGCGUUGACGUGGUGCUCUGCUUGGCUGUGUGUCGGAGGCCUCCGGGUGCCCCCUUGCAGAAGGGGCGCGCCCCCUCCGUUAAAGUAGAGGAACUGGGUCAGGCCGGCAACGGAGCAGCCCACCUCGCGCACGUCUGCCGUUGCAGAACCACACCGCGGAGCCUGUCAUCACCUGCGCCCCAGGCGAUCCUGUGAAGCUUU
//
# STOCKHOLM 1.0

bac.Oscillatoria-PCC7515         GGGGAGGAAAGUCCGGGCUCCCAAAAGGCCAAGCUUGCUGGGUAACGCCCAGUGCGAGCGAUCGCGAGGAUAGUGCCACAGAAAUAUACCGCCCUCUAGAUAGAAGAUUUCUCCUGUUUAGUGGGGUAAGGGUGCAAAGGUGCGGUAAGAGCGCACCAGCAGUGUCGUGAGGCACUGGCUAGGUAAACCCCGGCUGGGAGCAAGGUCGGAGGAAUCAUGGUUGGUCUUUUUCCAGUUCCGUCGCACUAUAGGUAAAUCUAUGGUGUUAGGUGUACCGCAAGAGGUGUCUGGUAACAGGCAUCCCAGAUAGAUAACUGCCCUCUUAACUGGUUUCAGCUAAGGGAACAGAACCCGGCUUA
//
# STOCKHOLM 1.0

ARA.TH-C         GUCGAACUCAGUAACGCGGGCUUGUGAUCCAAGUGGAGACAAUAAGGGGAUGGGACGUUGGGUCGAUCUCAUUGGGCCGGGUUCGGGUUGGGCUAUAUUCUGGCCCGCCCAUUCCAAGUUGGGAGUUGAGGCAUGGGCUUCGAGCGAAGGCUCGGGUCUCAUGUCUUCUAGAGUGGGGGAGACCGCGUGAGGCUGGUUUCACAGAGCAGCGUCCACCUCCCGCUCUUGACGGUGGAAGGAUUACGGGCCAUUGCCUUCCGAGCCCACUAUGACCCAAUAAGCCGCUCCGAUUGGACCAUCACUUU
//
# STOCKHOLM 1.0

bac.LGA2         GAGGAAAGUCCGGGCCCCACAGAGCAGGAUGCCGGCUAACGGCCGGGCGCAGCAAGCUUCGCAAGAAGCCCAAGGCGACAGACACCAGUGCAACAGAAACAUACCGCCUAAGUCCGCAAGGACCGGCAAGGGUGAAAUCGUGCGGUAAGAGCGCACGGCCGUCCUGGUAACAGUGGCGGCGGGCAACCUCAUCCGGGGCAAGGCCAAAUAGGGGAGCAUUGGCGUGGCUCGCGUCGCUCCCGGGUAGGCUGCUAGAGGCCGUCGGCAACGACGGUCCCAGAGGAAUGGUUGCCCACGACAGAACCCGGCUUA
//
# STOCKHOLM 1.0

AF221909.98-496         GACGCGCGCCUCUUCUAACCCUAAAAACUGGAGCUGUAGGUGUUGCUCUUUCAGCGUCGCCCGCUGUUUUUCUCGCUGGCUUUCAGCGGGCCAGAAAGUUCAGACCUCUCAGCAGAUCGUCGCGUCGUUCUCAACCACAAAAAAUGCCAGCGCAAAGCGCGUCAGCCUAGAACCUUGCGGCCCCGGGCCGCCCAGCCCCGCACCCGCCUUGAGGCCGCGGUUGGCCUGGAGUUCUCCGGACUCCGCUGCCGCCGCGAAGAGUUCGUCUCUGUCAGCCGCGGAGUAUCAGGGGCUGGGGCCAGGCCCGGACAGCGUCGCAAGUACAGUAACGGAGCUGGUCCUUGUUCGGUGGCUUCCCUGAGCUGUAGGAAGUACACCCAGAGCUCGGCUCCUACAACC
//
# STOCKHOLM 1.0

5s3_95         AGCUACGGCCAUACACACCAGAAAGCUCCGCAUCCCGUCCGAUCUGCGAAGAUAAUCUGGUGCUGGCGCGGUCAGUACUGUCGUGGGAGACCAGAUGGGAAUACCGCGUGCUGUAGUU
//
# STOCKHOLM 1.0

T.acidophilum         GGCGGGAAAGCGCGAGGGCAGCUGACGCCCUUGAGGUGAGGAAAGUCCCCCCUCCUCGGCGGUAUCCGGCUGGCGCAAGCCAGCAUCCUGAGAGGGAUGGUAAAGGCAAAAGAAAUAAACGGUCUCCGGUAAAGCAUGAUUCCGAAGGGAUGACGUUUCCGGAGGAUCCGAUGGAAAGCCUCCCCGGAUGGAGAAAGUCUAAACGGAUCCUGUGAGGCCGCCGUGAGGAUCGGGUAAGACGAACAGUCGAAUGCUGCCAGCCCAUUGGGUGAACAGAAGGGGGCUUACUCCGCGGAUUCCCGCCA
//
# STOCKHOLM 1.0

Thal.weis.cl         GGGGCUGAUUUGGUUUCGACAUUUAAAACUUCUUUCUAUGUGUCAGGUCAAAGUUUGUAUUCUUUGUAAAAAAAUACUAAAAUACUAAUAAAUGCUAAUAAUAUAAUACCGUUUAUUUUUAAAGCAGUAAAAACAAAAAAAGAAGCAAUGGCUUUAAAUUUUGCUGUAUAGUUCAUUAACUUAGGUUAUUAAAUAUUUUUUCAUUAUAACUGGACUUUUCUCUAGUUUAUAGUUUAGAAUAAAUUUAAAUUUUGCAAAACUCGUUCGAAAAUUUUCGGGCUAAACCUGUAAACGCAAAUACUAAGAAAUUUUAGAUGGACAUGGGUUCAAUUCCCAUCAGUUCCACCA
//
# STOCKHOLM 1.0

5s3_190         AGUUGCUACCAUACGAAGAUGAAAGCACUGCAUCCCGUCCGAUCUGCAAAGUUAAGCAUCUUACGGCCCAGUCAGUACUAUGGUGGGGGACCACGUGGGAAUACUGUGGUGUAGCAAUU
//
# STOCKHOLM 1.0

5s3_148         GUCUACGGCCAUACCUAGGCGAAAACACCAGUUCCCGUCCGAUCACUGCAGUUAAGCGUCUGAGGGCCUCGUUAGUACUAUGGUUGGAGACAACAUGGGAAUCCGGGGUGCUGUAGGCU
//
# STOCKHOLM 1.0

Azot.vine         GGGGCCGAUUAGGAUUCGACGCCGGUAACGAAACUUGAGGGGCAUGCCGAGUUGGUGGCAGAACUCGUAAAUCCACUGCUACAAACUCAUAGUUGCCAACGACGACAACUACGCUCUGGCGGCUUAAUGCCCCAGCAGUCUCCAGGGGAUGCCUGUAAACCCGAAGAGACUGUCAGAUAGAACAGGAUCGCCGCCAAGUUCGCUGUAGACGUAACGGCUAAAACUCAUACAGCUCGCCCAAAGCACCCUGCCCGUCGGGCCGCAAUGGGUUAACUCAAUAGACAGGGCUAAGCAUGUAGAACCGAUAGCGGAGAGCUGGCGGACGGGGGUUCAAAUCCCCCCGGCUCCACCA
//
# STOCKHOLM 1.0

5s3_279         GCCUACGACCAUAUCACCCUGAAUACGCCCGAUCUCGUCCGAUCUCGGAAGCUAAGCAGGGUCGAGCCUGGUUAGUACUUGGAUGGGAGACCGCCUGGGAAUACCAGGUGUUGUAGGCUU
//
# STOCKHOLM 1.0

bac.CPA63         GAGGAAAGUCCGGGCUCCAAGGGCAAAGCGCCAGGUAACGCCUGGGGGACGUGAGUCCACGGAAAGUGCAACAGAAAGCAAACCGCCUAAGUUUUUCGCAAGAAAAGCCGGUAAGGGUGAAAGGGUGCGGUAAGAGCGCACCGCGUCGGUGGUAACACUCGACGGCACGGUAAACCCCGCUCGGAGCAAGACCAAAUAGGGGAACAAGUGGUCGUCUCUUCGGAGAUAGUCCGCACGCAUGGCCCAUGCAGGUUCCCGGGUAGGUCGCUUGAGGUCUGUGGUGACACAGAUCCCAGAGGAAUGAUUGUUCACGACAGAACCCGGCUUA
//
# STOCKHOLM 1.0

Stre.equi         GGGGUUGUUACGGAUUCGACAGGCAUUAUGAGGCCUAUUUUGCAACUCAUCGGCAGAUGUAAAAAUGCCAGUUAAAUAUAACUGCAAAAAAUAACACAACUUACGCUUUAGCUGCCUAAAAACCAGCCGGCGUGACUUCUAUAGGAUUGCUUGUGUCUUAUUAGAGGUCUCAAAACAGCAAGCUACGUUUAGGUGAUUGUCUAGUCACCUAAAAAGAGAACCCUAGACUCGCAGGCUGAUGGCUUGAGUUAUGUGUCCUUGGUCUGUUAAAGUAAGACAUAACCUAUGGUUGUAGACAAAUAGGUUAGCAGGUGUUUGGACGUGGGUUCGACUCCCACCAGCUCCACCA
//
# STOCKHOLM 1.0

Desu.hafn         GGGGGUGCACUGGCUUCGACGGGGGUCGCAAAAUCGCUUGGCGCAUGCCGAGGGGUAGCUUUCCUCGUAAAACAGCUGCAAAACUCUAGUUGCCAACGACGACAACUACGCUCUCGCCGCUUAAGGCGUAAGCCCCGAAACUGCUUGUGUCCGUGCUCGCAGCGUAGGGUCACUAUCACGGAAUCGCCGGGAGCGGCCGCCUGCCAGCUCCCGUUCAACCUAUAGCAGGCUGGUCCUUGGAUGCGCUUCGCGCGCCGUGCUGUCCCGGGACGAGAUCUAACGGAGCGCUAAGCAUGUAGUGCCGGGGAUGGAGUGCCUUCGGACGGCGGUUCGAUUCCGCCCACCUCCACCA
//
# STOCKHOLM 1.0

plastid.P.purpurea-chloroplast         AAGUAAACGUAGAUAGCUGCAGAUUUGAUUUAAUAUAGUCUGAGGAAAGUCCGGGCUCCACAAAUACAAUUUGUGCUGGAAAAACCCCAGUGUAGGAAACUAUGAGGAACGUGCCACAGAAAUAAACCGCCAGAACAAAUUAUGUUAGCUGGUAAGGGUGCAAAGGUAAGUUAAAAGCUUACCAAAAAUACUGUAAAGUAUUUGUUAGGUAAACCCCAAAAACGGAGCAAAGCGACUAAAUAAAUUUUUUGUAUUUUUCAGUAGUUUAGUCUAAAAUACUGCAUGAAGUUAUUGGCAACAAUAACUCUAGAGGAAUAGCUAUCCUUCGAAAUACUUGUGCAAUGUAUUCGGAGAACAGAACCCGGCUUAUGUAGUACUUUUUA
//
# STOCKHOLM 1.0

5s2_139         UAUUCUGGUGUCCUAGGCGUAGAGGAACCACACCAAUCCAUCCCGAAUUUGGUGGUUAAACUCUACUGCGGUGACGAUACUGUAGGGGAGGCCCUGCGGAAAAAUAGCUCGACGCCAGGAU
//
# STOCKHOLM 1.0

bac.ESH30-3         GAGGAAAGUCCGGGCAACACAGAGCAUCCUACUUCUUAACGGGAAGCUAUCUGCGAAGGUAGAGUAAUGUAGAAGAAAACAACCGCCUUUUUCCUCUUUUGGAACAAGGUAAGGGUGAGAAGGUGGAGUAAGAGCCCACCAGUUGCGUGGUGACACGGUUAAGCUGUACGUCUUAGGAGUUGUAAGGUCGAUGUAUACCGGCAUUAUGAGGGCUGCUCGCCCCACGUCGGAGGGUAGACCGCUAAAGUAAUGUGGCAACACAUUACUCAGAUAAAUGACAAACACCUUAAUUUAUUAUUAAGGACAGAACCCGGCUUA
//
# STOCKHOLM 1.0

5s3_221         GCCUAGGACCAUAUCACGUUGAAUGCACCGGUUCUCGUCCGAUCACCGAAGUUAAGCAACGUCGAGCCCGGUUAGUACUUGGAUGGGUGACCGCCUGGGAAUACCGGGUGUUCUAGGCCUU
//
# STOCKHOLM 1.0

5s2_45         CCUAGUGACAAUAGCGGAGAGGAAACACCCGUUCCCAUCCCGAACACGGAAGUUAAGCUCUCCAGCGCCGAUGGUAGUUGGGGCCAGCGCCCCUGCAAGAGUAGGUCGUUGCUAGGC
//
# STOCKHOLM 1.0

bac.CPA56         GAGGAAAGUCCGGGCAACACAGAGCAUCGUACUUCCUAACGGGAAGGAUUCCGCUUUAGCGGGAGACAGAAAGUGCCACAGAAAACAAACUACUCGCGCUUAGGUGUGAGAAAAGGUGAAAAGGUGGGGUAAGAGCCCACCGGUCUUGAAAGUGAUUUCAGAUGCAUGGCAAACCUUACGAGUUGAAAGGCCAAAUAGGUCACGCUCACGAAAGUGAUUAGCUGCUCGCUGAUAGUGCAAGCUGGCGUGAUUGGGUAGGCUGCUUGAUUCUAAUGGCGACAUUAGGGCUAGAUAAAUGAUAGGCACUUCGAAAGAGGAACAGAACCCGGCUUAU
//
# STOCKHOLM 1.0

Clos.acet.-1.pa         AAUCUGGCGUCGAGAGCGGGGAAACGAGCCUUACAAAGCUUUGAGUAAGGAACGGAAUUUAUGAAGCUACUGAAGUGAAAAGCUUGUUUGUAGGCGUUUCAUGGAGGGAAUGUUAAAAUACAAACUGCACUCGGAGAUGCUUAAAUGAAACCAUUUUCGGACAGGGGUUCGAUUCCCCUCGCCUCCACCA
//
# STOCKHOLM 1.0

AY058901.1-397         ACCUAACCCUGAUUUUCAUUAGCUGUGGGUUCUGGUCUUUUGUUCUUCGCCCGCUGUUUUUCUCGCUGACUUCCAGCGGACCAGUAAAGUCCAGACCUGCAGCGGGCCACCGCGCGUUCCCGAGCCUCAAAAACAAACGUCAGCGCAGGAGCUUCAGGUUCGCCGGGAGCUCCGCGGCGUCGGGCCGCCCAGUCCCGUACCCGCCUACAGGCCGCGGCCGGCCUGGGGUCUUAGGACUCCGCUGCCGCCGCGAAGAGCUCGCCUCUGUCAGCCGCGGGGCGCCGGGGGCUGGGGCCAGGCCGGGCGAGCGCCGCGAGGACAGGAAUGGAACUGGUCCCCGUGUUUGGUGUCUUACCUGAGCUGUGGGAAGUGCACCCGGAACUCGGUUCUCACAACC
//
# STOCKHOLM 1.0

5s3_186         AUCUGGGGCCACACCACAGUGAACUCACCGCAUCCCGUUCGAUCUGCGCAGUCAAACACUGUAGGGCCAAGUCAGUAGUGCGGUGGGGGACCACGCGCGAACACUUUGGUGCCCCAGGU
//
# STOCKHOLM 1.0

5s3_72         ACAGCCGUUCAUACCACACGGAGAAUACCGGAUCUCGUUCGAACUCCGCAGUCAAGCCGUGUCGGGCGUGCUCAGUACUACCAUAGGGGACUGGGUGGGAAGCGUGCGUGACGGCUGUU
//
# STOCKHOLM 1.0

Chl.e.Chl.psbC_1         GAGGUGAAAAUUAGUCACAUUGCCUCCAACUAGUGAAAGCUAGUUUUAAAAAGUCUGCCUAAACGGAGAAUCUCUCAGCUGUAAUCUUAUAACGUUUAGCUUAUCUGAGUUCAGUUUUAGCCUAAAAGGUUUUACAAACACUGAGACAACUCCGUAUCAACUUAXXXXUAAGAGAUCUAACGACUAUCCCGCAAGGGAGUAGGAGUAAAGUUACUCCGAAACGGCAGAGAUCCXXXXGGAUCAAGAUAUAGUCUGAUCUUUACAGUGAUGUAAAGCGGGUUUGAAAUAAGCCGGGGCGAAUUAACGAAUCGCUUGAACAUUAAUG
//
# STOCKHOLM 1.0

MET.VOL         UGGCUAGGCUGGGAGGUUAGGCGUCUCCUGUAACUUGAAAUCGCCUUUGCGAGAGCCGAAAACUUGGGGGCGGCAUAAGUUCCCAAAUUUCAUUCUUAAUUAGUAUGUCGACGUUUCGUCCUUUGGGGUAAGAUGGUAAGAGACUCUCUUUCUUAAGAAAGAGUCAAACUCUUUUCGUAUUUCGAAACCCGCCAGGCCCGGAAGGGAGCAACGGUAGAAUUUACUUCGACGCUCAAGGGGUAGCGGGGCUGAGUACUAAUUAAGGCAAAAUGAGAUUUGGUGCUUUUGUCCACCCCAAGGAAGCCA
//
# STOCKHOLM 1.0

5s_7         GGUACGGCGGUCAUAGCGGGGGGGCCACACCCGGUCUCAUUUCGAACCCGGAAGUUAAGCCCCCCAGCGAUCCCGGCUGUACUGCCCUCCGAGAGGGGGCGGGAACCGGGGACGCCGCCGGCCA
//
# STOCKHOLM 1.0

Rick.cono         GGGGGCGAAAUAGGAUCGACGUGCCUAAUAAAAAGAUUGCUUUUACUCGGGAUGAUUCCGCCGAUGGCUUGUGCCAUAUGGGUCAAAACAAAGAAACGCAAACGAUAAUAAUCGUUCUGUAGGUCAUUUAGCUUUAGCAGCUUAAUCCUACGCGGCUGGAGGGUGUGCCGGGCAACAGAACAACCCUCACUUGCUAAUAUAGCUAUAGUAAUAAACGUAAUUUAGAAUAGAGGUUGCGGACUCGGGGGCAGUACCCGACGCCUCCACCA
//
# STOCKHOLM 1.0

5s_32         GAAGGCGGCCAGAGCGGUAGGGAAACACCCGUACCCAUUCCGAACACGGAAGUUAAGCCUACCAGCGUAUCGUGAAGUACUGGAGUGAGCGAUCCUCUGGGAACCACGAGUCGCCGCCUUCCC
//
# STOCKHOLM 1.0

bac.PS1         GAGGAAAGUCCGGGCUCCACGAAACAACGGUGCCGGAUAAUGCCCGGCGGGGGUGACCCCAGGGAAAGUGCCACACAGAGAGCAGACCGCCCCGGCGCAAGCCAAGGGUAAGGGUGAAAGGGUGCGGCAAGAGCGCACCGCGCGGCUGGUAACAGGCGCGGCACGGCAAACCCCACCGGGAGCAAGACCGAAUAGGGGCGGCGUGAGGUUUCGGCCUCAGGGCACGUUUCGGCCCGUCGCCCGGGUUGGUUGCUUGAGCCGUUCCGCAAGGAUCGGCCUAGAGGAAUGGUCGCCUAUCCCCGCUUGGGGUGGACAGAAUCCGGCUUA
//
# STOCKHOLM 1.0

eukarya.S.kluyveri         CCGGAACAGUGGCAUUCCUACUACAAACCUGUUUGCACAAGGAGCGGUCGGCGUCAGUCGCACCCUGCUCAGAAAUACAGGUGGGAAAUUCGGUGAAACGCGGCGGAGCAACUAUUUCCGAGGGCCGUUCUCGGUCCUGAUUUCCGUGAGGAAAGCGUUUGGAAUUUAAACGCUUGGACGUUGUCAUCAGAAAUACACCAGUCUCUUGGCUGGAUGGGAAGGCAGCGGAUGCUCCGUUUGACUGUGUUUAGCUUCGGCGACACAGGUCUGUUGAGUGCAAUCGUAGGACACUUCUUAUGAGGUGAACCCGAUACCGAUUAUUGCCGGUGUUUCGUU
//
# STOCKHOLM 1.0

5s3_195         AUCAGCGGCCAUACCGCGAUGAACCUUCCGCGUCUCGUCCGAUCCGCGCAGACAAGCAUCGCAGGGGCCAGAGAGUAUUGACGUGGGUGACCAGUCGAGAACACUGUGCUGCUGCAGGU
//
# STOCKHOLM 1.0

Wil.m.Mit.CYTB_1         AGAGCAUAGACUAGCUACAGCAUAAUGUGCUCUUAAAAUUUCACUAUAUGCUGGAAACUCCUAAAGCUUUAACUACUCAUAUAAUAUAAAUUAUAUUAUAAAGUGAAAAUGUUAAUAGAUAAAUAUUGCAAUGGACAAUCAGCAGGAAACCAAAUAUAUUUUAAAUCUUUCUAGCUAAAAAGAAAUAUCCCCUUUGGGAUCCUCAGAGACUAUACGUGAAAUAGUAUUUUAACUAGCUAAUAAAUACUAAUGAGAUAGUCCAAGGUAUAUAGAAAUAUAUAUCAUUUAUAAAAUUUAUUAUAAUUUAUAAUUUAAUCUAUAAAAAUUAUAAUACUUUUUUAUAUUCAUUUG
//
# STOCKHOLM 1.0

5s3_265         GCCAACGGCCAUACCACGUUGAAUACACCGGUUCUCGUCCGAUCAGCGAAGUUAAGCAACGUUGGGCCCGGUUAGUACUUGGAUGGGUGACCGCCUGGGAACACCGGGUGCUGUUGGCCC
//
# STOCKHOLM 1.0

5s3_208         AUCUGCGGCCACAGAGACUUGAAAAUACCGCAUCCCGUCCGAUCUGCGCAGUCAAGCAAGUCGUCGCCUAGCCAGUACUGCGGUGGGGGACCACGCGGGAAUCCUAGGUGCUGCAGUU
//
# STOCKHOLM 1.0

Fuso.nucl.-1         GGGGAUGCAAAGGUUUCGACGGGGUUGUGAGGUUAUAGGUAGCAAGUCAGGCUUGUCGCUGUGAGAGACUAAACACAUCUUUUAGAUGGAAACAAAGAUUACGCUUUAGCUGCUUAGUUCAGCUACACCUUGGAUAACUUAUUCUAUACGGGUUUUUCAAAGGUGUUGACUAGUAUAGAUCACCAUAAAUGAUUUCUCUAAGUUUAUGGGACAUUUUAGAGGAUAGUUUUAGUUAGCCCUGUUUACGGGAGUAAUUAUUACGAAAUUUAAUAGUAAACUAAACUUGUAGAAGCUUAUGGUCAUUAUGAUUUCGGACACGAGUUCGACUCUCGUCAUCUCCACCA
//
# STOCKHOLM 1.0

Aqui.aeol         GGGGGCGGAAAGGAUUCGACGGGGACAGGCGGUCCCCGAGGAGCAGGCCGGGUGGCUCCCGUAACAGCCGCUAAAACAGCUCCCGAAGCUGAACUCGCUCUCGCUGCCUAAUUAAACGGCAGCGCGUCCCCGGUAGGUUUGCGGGUGGCCUACCGGAGGGCGUCAGAGACACCCGCUCGGGCUACUCGGUCGCACGGGGCUGAGUAGCUGACACCUAACCCGUGCUACCCUCGGGGAGCUUGCCCGUGGGCGACCCGAGGGGAAAUCCUGAACACGGGCUAAGCCUGUAGAGCCUCGGAUGUGGCCGCCGUCCUCGGACGCGGGUUCGAUUCCCGCCGCCUCCACCA
//
# STOCKHOLM 1.0

5s_34         GUAGGCGGCCAAAGCGGCAGGGAAAGACCCGUACCCAUUCCGAACACGGAAGUGAAGCCUGCCAGCGUACCAGCUAGUACUGGAGUGGGAGACCCUCUGGGAGCGCUGGUUCGCCGCCUACUC
//
# STOCKHOLM 1.0

Pedi.pent         GGGGUCGUUAUGGAUUCGACAGGUAUGGGUCGAGCCAUGACUGCAUUUCGUAGGUUACGGCUACGUAAAAACGUUCAGUUUAUUAUAACUGCAAAAAAUAAUAACAAUUCUUACGCUUUAGCUGCCUAAUAGUAGCUUGACGUAGAUCCGCCUAGUCUCGUCCAUGGGCUAGAUACGGGUCCUAAAUGAAGUGGACUUGCGCUUAAGUACUGGCCUGGGUGCUUAAGAAGAGGAUUUACAGACUAGCGUUUUAAUGAAGCCCCGACAUACGGCGUCUUAUUUCGCGAAAUUUAAGUAGUAUGAAUAUGAAUGUAGAUGUCAUGGUGGCGACAUGCUUGGACGCGGGUUCGACUCCCGCCGACUCCACCA
//
# STOCKHOLM 1.0

5s3_76         AGGAACGGCCAUACCACGCCGAUCGCACCACAUCCCGUCCGCUCUGUGAAGUUAAGCGGCGUCGGGCCAGGCUAGUACUACGGUGGGGGACCACGUGGGAAGCCCUGGUGCUGUUCCU
//
# STOCKHOLM 1.0

5s3_191         AUCUGCGGCCAUACCGCGAUGAACACACCGCGUCUCGUCCGAUCCGCGAAGUUAAGCAUCGCAGGGGCCAGAGAGUAUUGCCGUGGGUGACCAGGCGAGAACACUGUGCUGCCGCAGGU
//
# STOCKHOLM 1.0

5s3_235         GGCAACGACCAUACCAUGCUGAAAAUACCAGUUCCCGUCCGAUCACUGAAGUCAAGCAGCAUCGGGCCCGGUUAGUACUUGGAUGGGUGACCGCCUGGGAACACCGGGUGUCGUUGUCA
//
# STOCKHOLM 1.0

bac.SM-A13_15         GAGGAAAGUCCGGGCUCCUUAGGGCAGGAUGCUGGGUAACUCCCAGCGGGACAGGGCAUAAGGCCUGUUCCAGCGCCAGUGCAACAGAAAAUAUACCGCCGGACUUUGUCCGGUAAGGGUGAAAUGGCGGGUUAAGAGCCCACCGGCAGGCUGGUGACAGCCUGGUCUGGUAAACCGCAUCCGGAGCAAAGCCAAAUAGGGAAGGUAUGGAGCUGCCCGCUCUUCUUCCGAGUUGGCCGCUUGAGAUAAGCAGUAAUGAUUAUCCUAGAUGGAUGACUGCCGCUGACUGUGCGAGAGUGCAGUUAGUACAGAAUCCGGCUUAC
//
# STOCKHOLM 1.0

plastid.C.paradoxa-cyanelle         CGAAUUUAAUUAAUGAUUACAGAUUUAUUCAAUCUGAGGAAAGUCCGGGCUCCUAUAAAGGUUAGAAUUGCUGGGUAAUUCCCAGUACGAGAUAUCGUGAGGAUAGUGCCACAGAAAAACACCGCUUAAAAAUAUUUUAAGUAAGGGUGCAAAGGCUUGGUUAAAGCAAACCAGUUAGAUUUCAAAAUCUAUACUUAGUAAACCCCGUUCAGGAGCAAAGUUUAGCGGAAAGUAAUUAACCUUUUUUCUUUCCUUAUAUUUAUUUUUUACUGCUAGAAAAAUUGAGUAAUUAAUUUUGAAGACAGAUAAUCAUUUUAUAAACAAAACCCGGCUUAAAAUUAAGUUCGUUUU
//
# STOCKHOLM 1.0

Coma.test         GGGGCCGAUUCUGGAUUCGACGUGGGUUCGGGACCGGUGCGGUGCAUGUCGAGCUUGAGUGACGCUCGUAAAUCUCCAUUCAAAAAACUAACUGCAAACGACGAACGUUUCGCACUCGCCGCUUAAUCCGGUGAGCCUUGCAACAGCACGCUAGUGGGCUGGGCAAGGGGGUAGCAAUACCUCCCGGCUGCAAGGGAAUUUUCAUUAGCUGGCUGGAUACCGGGCUUCUUGGUAUUUGGCGAGAUUUUAGGAAGCUGGCUACCCAAGCAGCGUGUGCCUGCGGGGUUUGGGUGGUGAGAUUUAAAACAGAGCACUAAACAUGUAGAUCUGUCCGGCGAAGGCUUACGGACGCGGGUUCAAUUCCCGCCGGCUCCACCA
//
# STOCKHOLM 1.0

5s3_159         AUCCACGGCCAUAGGACUCAGAAAGUACCGCAUCCCGUCCGAUCUGCGAAGUCAAGCUGAGUACCGCCUAGUUAGUACCACGGUGGGGGACCACGUGGGAAUCCUAGGUGCUGUGGUU
//
# STOCKHOLM 1.0

Carb.hydr         GGGGGCGUAAAGGGUUCGACGGGGGAGCGAAGGGCCGAAAGUAGCGAGGCGAGGACCCCAUCUUACCUCGUUAAAAAUGGUGGGAAAAGAUAACUGCCAACGAAAACUACGCUUUAGCUGCUUAAUAACGCAGCUACGUCCUGACGGAAGCUUGCCCGGGGCUUCUGUCGGGGCGUGACCGGACCGGGCUGGCUUAUGAAGGGUGUCCCGGCUCUUCAUAAGCGAGAUUUUACGGGAUAGCCCGAUUGUGGCCUGCCGGUAGGCACCAAUCGGGUGAAAGCAAAAAUACCGGCUGCCCUCGGAGAAGCUUUCGGUUCUUGUCCUCCGGACGGUGGGUUCGAUUCCCCCCGCCUCCACCA
//
# STOCKHOLM 1.0

5s3_185         AUCCACGGCCAUAGGACUCUGAAAGCACCGCAUCCCGUCUGAUCUGCGCAGUUAACCAGAGUGCCGCUCAGUUAGUACCACGGUGGGGGACCACGCGGGAAUCCUGGGUGCUGUGGUU
//
# STOCKHOLM 1.0

eukarya.A.truei         GCGGAAGGAAGCUCACUGUAGAGGCUACUUGCUGGGUGCUGUUGUUACUCUAUCAACCAGCCUUGGGGAAGGUCUGAGAUAAGAGCCACUUGUUGCCUUCACAAGGCAUUGCUUGGUGUAAGCAAGUGAGUUCCCAUCAAAGAUGGCUCAGUUGCAAGCUUAAUGCAAGAGACAUAGCAAAGAAGCCCAAUAUACUUCUGAUAUGGAUGCAAUGCCCAACAGACUGGAAAUGACUCACGGCUGGCAUGUUCAAGCUCAAUGACUGAGGGGAAGCAAGUGAUGGCUUCCUAACCCAAUUCAGACCACUCUCCGGAAUUCCG
//
# STOCKHOLM 1.0

NEI.GON         GCGGGUCUCCCCGCAUGGCAAAUCGGAACACCGGGUCAGGGGCGGAAGCCAGCAGCCCACUCCGAUGCGCCAGUGCCGGGGGUUUGGUCCGC
//
# STOCKHOLM 1.0

Erwi.caro         GGGGCUGAUUCUGGAUUCGACGGGAUUUGCAAAGCCCAAGGUGCAUGCCGAGGGGCGGUUUGCCUCGUAAAAAGCCGCAAAAAAAUAGUCGCAAACGACGAAAACUACGCUUUAGCAGCUUAAUAACCUGCUAAGAGCCCUCUCUCCCUAGCCUCCGCUCUUAGGACGGGGAUCAAGAGAGGUCAAACCCAAAAGAGAUCGCGUGGAUGCCCUGCCUGGGGUUGAAGGGCUAAAUCUAAUCAGGCUAGUUUGUUAGUGGCGUGUCUGUCCGCAGCUGGCAAGCGAAUGUAAAGACUGACUAAGCAUGUAGUACCGACGGUAGAGUAGUUCCGGACGGGGGUUCAAAUCCCCCCAGCUCCACCA
//
# STOCKHOLM 1.0

5s3_293         GCCUACGGCCAUACUAGUCUGAAAACGCCCGAUCUCGUCUGAUCUCGGAAGCUAAGCAGAUUCAGGCCUGGUUAGUACUUGGAUGGGAGACCGCCUGGGAAUACCAGGUGCAGUAGGCUUU
//
# STOCKHOLM 1.0

5s3_197         AUCCACGGCCAUAGGACACUGAAAACAUCGCAUCCCGUCCGAUCUGCGCAAUUAAGCAGUGUGCCGCUUAGUUAGUACCAUGGUGGGGGACCACAUGGGAAUCCUAGGUGCUGUGGUU
//
# STOCKHOLM 1.0

5s3_59         GCUGACGGCCAUACCGUGUCGAAUGCACCGGAUCUCUUCUGACCUCCGAAGUUAAGCGGCACAGGGCCCGGAUAGUACUGGGGUGGGGGACCGCCCGGGAAGUCCUUAGGGUGCUGUCAGCU
//
# STOCKHOLM 1.0

bac.M.xanthus         GAGGAAAGUCCGGGCUCCAGAGGGCAGGGUGCUGGCUAACGGCCAGUCGAGGCGACUCGCAGGAAAGUGCCACAGAAAACAGACCGCCCGUUCCGAAAGGGGCGGGUAAGGGUGAAACGGUGCGGUAAGAGCGCACCGCGUCCGGGGUGACUCGGACGGCUCGGUAAACCCCGCCUGGAGCAAGAGCCAAUAGGAGCGCGUCCUCGCCGUACGGAGGACAGGGAUGGCCCGUCCCAUGCGUUCGGGUUGCUCGCUGAUGAGGCCCCUGGGCAACCAGGGCCCUUAGAUGAAUGUUCACCGCCCAUCCCGAAAGGGGUGGGAACAGAAUCCGGCUUA
//
