# Supplementary material for: What does it take to learn the rules of RNA base pairing? A lot less than you may think
Source: bioRxiv. 2025 Aug 2:2025.07.31.668042. Preprint. [Version 1] doi: 10.1101/2025.07.31.668042 (PMC12324431; doi:10.1101/2025.07.31.668042)
Supplement: Supplement 1 [file media-1.gz › supplemental_material/data/TORNADO_7Fam.len0_400.nsq400.sto]

# STOCKHOLM 1.0

bac.E.faecalis         GAGGAAAGUCCGGGCUCGCACAAGCUGAGAUGCUUGUAGUGUUCGUGCUUAGCGAAAUCAUAAGCUAAGGUACUCUUUUAGAGUAACGGCAGGAAAAAUGACUAAGGUUUCGACUAUGUCAAAGUAUCCUUGAAAGUGCCACAGUGACGAAGCGAUGUGGGAAACUCCAUCGGUGGAACGCGGUAAACCCCUCGAGCGAGCAACCCAAACAAUGGUAGGGGCGCUCUUCUAAAGGAAAUGAACGAGUAGAAGAGGCAGAGUUUACUCUGCAGAUAGAUGAUGACCGUCACCAAUUUUUCCUGAAGAAUUGGUGAUACAGAACGCGGCUUAU
#=GR bac.E.faecalis SS :::::{{{-{{{{{{{{{{<<<<<<______>>>>>>,,,,,[[[[[<<<<<<__________>>>>>><<<<<<<___>>>>>>->((,<<<<-----<<<---<<<____>>>-->>>------>>>>,,,,,<<<<<------------<<<<<<<<____>>>>>>>>--------->>>-->>))]]]]]}}}}},,,<<<___________>>>,,,<<<<<<<_________________>>>>>>><<<<<<____>>>>>>,,,,,,,,,,,,,,,,<<<<<<<<<<<<____>>>>>>>>>>>>,,,,,,,}}}}}}}}::
//
# STOCKHOLM 1.0

5s2_153         UGCUUGACGAUCAUAGAGCGUUGGAACCACCUGAUCCCAUCCCGAACUCAGCAGUGAAACGACGCAUCGCCGAUGGUAGUGUGGGGUUUCCCCAUGUAAGAGUAGGUCAUCGUCAGGCGC
#=GR 5s2_153 SS .((((((((((....(((((((......((((((.............))))..)).....))))).)).((.......((((((((...)))))))).......))..))))))))))..
//
# STOCKHOLM 1.0

5s3_186         AUCUGGGGCCACACCACAGUGAACUCACCGCAUCCCGUUCGAUCUGCGCAGUCAAACACUGUAGGGCCAAGUCAGUAGUGCGGUGGGGGACCACGCGCGAACACUUUGGUGCCCCAGGU
#=GR 5s3_186 SS (((((((((....(((((((......((((((............))))..)).....))))).)).(((((......(((((..((....)).))))).....))).)).)))))))))
//
# STOCKHOLM 1.0

bac.I.calvum         CACAGGGCAGGGUGGUGGCCAACAGCCACCCGGGGUGACCCGCGGGACAGUGCCACAGAAAACAAACCGCCAACUGCUUCGGCAGUCGGUAAGGGUGAAACGGUGGUGUAAGAGACCACCAGCGCGCCAGGUGACUGGAGCGGCUCGGUAAACCCCACCCGGAGCAAGCCCAGACAGCGCACGUUCGAGACCGGCCCGGUCGAGUGCGCGGGUAGGGCGCUGGAGCCGGUCAGCAAUGGCCGGCCGAGAUGGAUGGCCGUCGCCGCGUCACCGGCAACGGAGAUGCGGA
#=GR bac.I.calvum SS A:::{{{{,[[[[[<<<<<_____>>>>><<<<<____>>>>->((---(((((,,,,,,,,,,,,<<<<<<<<<<<____>>>>>>>>>-->>,,,,,,,<<<<<<_______>>>>>><<<<<<<<<<____>>>>>>>>->>,)))--))))]]]]]a,,,,,,<<<<-----<<<<<<----<<<<<<_>>>>>>>>>>>>>>>>,,,,,}}}}::::::<<<<<<<<____>>>>>>>>:::::::::::::::::<<<<<<<<<<<<____>>>>>>>>>>>>
//
# STOCKHOLM 1.0

5s3_261         GCCAACGGCCAUACCAUGCUGAAUACACCGGUUCUCGUCCGAUCACCGAAGUUAAGCAGCAUCGGGCGCGGUCAGUACCUGGGAGGGUGACCACCUGGGAACACCGCGUGCUGUUGGCAU
#=GR 5s3_261 SS (((((((((....(((((((......((((((............))))..)).....))))).)).(((((......((.((..((....)).)).)).....))))).)))))))))..
//
# STOCKHOLM 1.0

5s2_79         UCUGGUGACUAUAGCAAGGAGGUCACACCUGUUCCCAUGCCGAACACAGAAGUUAAGCUCCUUAGCGUCGAUGGUAGUCGAACUUACGUUCCGCUAGAGUAGAACGUUGCCAGGC
#=GR 5s2_79 SS (((((((((....(((((((......((((((.............))))..)).....))))).)).((.......((.((((....)))).)).......))..))))))))).
//
# STOCKHOLM 1.0

5s_3         GCCCACCCGGUCACAGUGAGCGGGCAACACCCGGACUCAUUUCGAACCCGGAAGUUAAGCCGCUCACGUUAGUGGGGCCGUGGAUACCGUGAGGAUCCGCAGCCCCACUAAGCUGGGAUGGGUUUU
#=GR 5s_3 SS (((((((((((....(((((((......((((((.............))))..)).....))))))).((((((((((.((((((.((....)))))))).)))))))))))))))).)))))...
//
# STOCKHOLM 1.0

5s2_109         UCCUCGGGACCAUAGCGGAGGGGAAACACCCGGUUUCCAUUCCGAACCCGGCAGUUAAGCCCUCCAGCGCCGAUGAUACUGUGCCGGGCGAACGGCACGGGAAAGUAGGUCGUCCCGGGGGUU
#=GR 5s2_109 SS ((((((((((....(((((((......((((((..............))))..)).....))))).)).((.......((((((((......)))))))).......))..))))))))))..
//
# STOCKHOLM 1.0

5s2_136         UAUUCUGGUGUCCUAGGCGUAGAGGAACCACACCAAUCCAUCCCGAACUUGGUGGUUAAACUCUACUGCGGUGACGAUACUGUAGGGGAGGUCCUGCGGAAAAAUAGCUCGACGCCAGAAU
#=GR 5s2_136 SS .(((((((((((....(((((((......((.((((............))))..)).....))))).)).((.......((((((((....)))))))).......))..)))))))))))
//
# STOCKHOLM 1.0

5s3_276         GCCUACGGCCAUACCACGUAGAAUGCACCGGUUCUCGUCCGAUCACCGAAGUUAAGCUGCGUCGGGCGUGGUUAGUACUUGCAUGGGAGACCGGCUGGGAAUACCACGUGCUGUAGGCUU
#=GR 5s3_276 SS (((((((((....(((((((......((((((............))))..)).....))))).)).(((((......((.((..((....)).)).)).....))))).)))))))))..
//
# STOCKHOLM 1.0

CHL.TEP         GGAGAGUAAGUCCUAUACAGCAUUCUCUUGCCCAACCAUGUCAGGUCCGGAAGGAAGCAGCAUCCGGUAAUGUGAGUGCGUGAUAUAGUCAGCUUGCUCUCCUUUU
#=GR CHL.TEP SS <<<<<<<<<<<-<<<<---<-<<-<-<<---<<----<<<<----<<<____>>>---->>>>-->>------->>->->>-->>>>>--->>>>>>>>>>>::::
//
# STOCKHOLM 1.0

Clos.perf         GGGGGCGUUUUGGCUUCGACGGGGGUAAGAUGGGUUUGAUAAGCGAGUCGAGGGAAGCAUGGUGCCUCGAUAAUAAAGUAUGCAUUAAAGAUAAACGCAGAAGAUAAUUUUGCAUUAGCAGCUUAAUUUAGCGCUGCUCAUCCUUCCUCAAUUGCCCACGGUUGAGAGUAAGGGUGUCAUUUAAAAGUGGGGAACCGAGCCUAGCAAAGCUUUGAGCUAGGAACGGAAUUUAUGAAGCUUACCAAAGAGGAAGUUUGUCUGUGGACGUUCUCUGAGGGAAUUUUAAAACACAAGACUACACUCGUAGAAAGUCUUACUGGUCUGCUUUCGGACACGGGUUCGACACCCGUCGCCUCCACCA
#=GR Clos.perf SS [[[[[[[,,,,,,,,,,,,((((((((-(-(((----(((--((((((AAAAA,,,<<<<<-<_aaaaa_______>->>>>>,,,,,,,,,,,,,,,,,,,,,,,,,,,,<-<<-<<<<<____________>>>>>->>>,<<<<<<<<<__BBBBB_>>>>>>----->>>,,,,,,,,,,,,bbbbb,,,<<<--<<<<<<__CCCCCC__>>>>>>-->>>,,,,,,,cccccc<--<<-<<<<---<<__DDDDDDD_>>->>>>->>-->,,,,,,,,,,,ddd,dddd,,,))))))-----))))))-)----)))))))),,,<<<<<_______>>>>>]]]]]]]::::
//
# STOCKHOLM 1.0

5s2_146         UUUGGUUGGUGAUUACAGAGAAAAGGUCACACUCAGCUCCAUUUCGAACCUGAAAGUUAAGCUUUUCUUCGUCGAUAAUACUGCCCCCUACGGGGGUGGGACGGUAGAUCGUUGCCAACCAUU
#=GR 5s2_146 SS ..(((((((((((....(((((((......((((((.............))))..)).....))))).)).((.......((((((((...)))))))).......))..)))))))))))..
//
# STOCKHOLM 1.0

Clos.ther         GGGGGCGUAUUGGUUUCGACGGGAUUGUUGAAGCUUGAGUAGCGGGUAGAGGAUUCUCGUUGGCCUCUUUAAAAAACGAGAAACUAAAAUAAACGCUAACGAAGAUAAUUACGCUUUAGCUGCUGCCUAAUAUAGGCAGCCCGUCAGUCCAGGGUUCCUGCGCCUUGGGUAGCUGGCGUCAUUAAGUCAGGCCUUUUGAGUGGGAAGGUUAAACUCUAGAACUGUCACAGUGGUAGCCUUGAGCUGUGAUGGAUUUUAAAGGCUACUGAUAUCCAAAGCCUGCCCAUGGGCGUUGGGUUGAGGGAAUUUUUAAAACAUGGGCUGCACCCGGAGAAGCUCUUGUGGAUACGAUUUCGGACAGGGGUUCGACUCCCCUCGCCUCCACCA
#=GR Clos.ther SS [[[[[[[,,,,,,,,,,,,((((((((-------((((((--(((((AAAAA,<<<<<<<___aaaaa_______>>>>>>>,,,,,,,,,,,,,,,,,,,,,,,,,,,,,,,,,<<-<<-<<<<___________>>>>-->>->>,,<<<<<-------<<<<<<<<____BBBB__>->>>---->>>>->>>>>,,,,,,,,,bbbb,,,,,,,,,,<<<<<<<<<<_CCCCCCCC_>->>>>>>>>>,,,,,,cccccccc<--<<<<<<----<__DDDDD__>--->>>>>->-->,,,,,,,,,,,d,,dddd,,,,)))))-----)))----)))---)))))))),,,<<<<<_______>>>>>]]]]]]]::::
//
# STOCKHOLM 1.0

Lact.gass         GGGGAUGUUUUGGGAUUCGACAGGCGUAGAUUCGCGUUGACUGCGAUUCGUAGGUCACGUCUACGUUAAAACGUCACAGUUAAAUUAUAACUGCAAAUAACGAAAAUUCUUACGCAGUAGCUGCUUAGUCAGGCUGCGUGAUCCAAUGACGGAUUGCUCGUGUCUGUCUGCGGGUCUUACCAUUUAACGAGCUACGUUUAACUACUUACCUUAAUAGUUAGAAAUAAGAUUCUUAGGUUAGUUUUGAUAGUUUAGCCCUGUUAUAUGGCGUUUUAUCAAAGCGAAGUUUAAGUAAUAUAACUAUGAUCGUAGAGGUUAACGACGGAAUACGUUUGGACAGGGGUUCAAUUCCCCUCAUCUCCACCA
#=GR Lact.gass SS [[[[[[[,,,,,,,,,,,,,((((((((------((((--((((((((AAAAA<<-<<<<aaaaa_____>>>>->>,,,,,,,,,,,,,,,,,,,,,,,,,,,,,,,,,,<<<<---<<<<_________>>>>>>>><<<<<---<<<<<<<_BBBBBB>>>>>>>--->>>>>,,,,,,,,,,bbbbbb,,,,<<<<<<<<_____CCCCC>>>>>>>>,,,,,,,,,,ccccc,,,<<<<<<<<<<----<<<__DDDDDDD>>>--->>>>>>>>>>,,,,,,,,,,,,ddddddd,,,))))))))-----))))------)))))))),,,<<<<<_______>>>>>]]]]]]]::::
//
# STOCKHOLM 1.0

5s3_201         AUUUUCGGCCACAGGAUUGUGAAAACGCUGCAUCCCGUCCGAUCUGCGCAGCCAAGCACAACACCGCUCAGUCAGUAGGAAGGUGGGGGACCAUUUCCGAAUCCUGGGUGCCGAAGUU
#=GR 5s3_201 SS (.(((((((....((.((((......((((((............))))..)).....))))..)).(((((......(((((..((....)).))))).....))))).))))))).)
//
# STOCKHOLM 1.0

eukarya.P.cultripes         AGAUGUGGAGGGAAGCUCAGUGCUGAGGCUACAACCUGAGUGCAUUUGUCACUCUCAUACAUUCCUCAGGGAAGGUCUGAGAUUAGAGCCAUCUAUUGUCUUAACAAGGCAUUGCUUGGUUUGAGCAAAUGAGUUACCAUCAAACCUUGUUCUGUUGUCGCUAGACUGCACAAGUAAUAGAAGUGGUUUUCCUCUAUGGAUGCUGAGGCAACUGAUUUGGAAAGUGACUCAUGACUAGCAAAUUCAAGUUCAAUUGCUGAGAGGAAGUCAUUACCUUCCUAACCCAAUUCAGACCACUCUCCGGAAUUCCG
#=GR eukarya.P.cultripes SS {-{{{{{{{{{{,,,[[[[,<<--<<<<---------<<<<<_______>>>>>--------->>>>>>,,,AAA,AAAAA,,,,,((((,,,,,,<<<<<_____>>>>><<<<<<<___>>>>>>><<<<<<<-----------<<<_________________________________________________________________>>>-------->>>>>>>)))),,,,,,,,,,,,,,,,,,,,,]]]]<<<<<<<_____>>>>>>>,,,,,,,,aaaaaaaa,,,,}}}}}}}}}}}
//
# STOCKHOLM 1.0

5s3_83         AACUAACGACCAUACGCGCCAUAAUGCACCCGAAACCUUCAGAACUCGGAAGUCAAGCUGGUGUCGGCCUGCCUAGUACUGCGGAGGGGGACCACGCGGGAACAUCAGGUGUUGUUAGUU
#=GR 5s3_83 SS ((((((((((....(((((((......((((((............))))..)).....))))).)).((((.......(((((..((....)).)))))......)))).))))))))))
//
# STOCKHOLM 1.0

Proc.mari.-1         GGGGUUGUAAUGGUUUCGACGGGGCGUAAGGAAGAUGACUGAAGCCUGCUCGGUUAGAGCAAAAACACAAACGCUAACAAAAUCGUUAGUUUCUCCCGUCAAACAGCACCAGUUGCUGCUUGAUCUCAAAGGAGAUGGGGUGAUAUCAGCCUUAUCAACCAAAUGAUCCAAGGAGCCUGGAAGGGCUCCACCAUUACUAGGUGAUCUCAACCGAUGUUUCGGACAGCGGUUCGAUUCCGCUCAACUCCACCA
#=GR Proc.mari.-1 SS [[[[[[[,,,,,,,,,,,,((((((((-----((((-(((,,AAAA<<<<<aaaa_>>>>>,,,,,,,,,,,,,,,,,,,,,,,,,,,,,,,,,,,,,,,,,,,,,,,,,,<<<-<<<_________________>>>>>>,,,,<<<<-<<--<<________B_BB___>>>>->>>>,,,bb,b,,,,,,,,,,,,)))-))))------)))))))),,,<<<<<_______>>>>>]]]]]]]::::
//
# STOCKHOLM 1.0

LEG.PNE         GGUGACUCUAUUGGUCCCCUCGCGACGAUAGAUUGUGAACCCCGUCAGGCCCGGAAGGGAGCAGCGGUAGCAGUUGAUGCGGGCGCCGGGGUGUGGCUCUUAGAGUCGCCGCC
#=GR LEG.PNE SS <<<<<<<<<<--<<<<-<<<<<<--<<-<-<<<<<<-----<<<<----<<<____>>>---->>>>-->>>>>>>->>----->>->>>>->-->>>-->>>>>>>>>>:::
//
# STOCKHOLM 1.0

5s3_119         ACAUACGACCAUAGGGUGUGGAAAACAGGGCUUCCCGUCCGCUCAGCCGUACUUAAGCCACACGCCGGAUGGUUAGUAGUAUGGUGGGUGACCACAUGCGAAUCCCAUCUGUUGUAUGU
#=GR 5s3_119 SS (((((((((....(((((((......((((((............))))...)).....))))).)).(((((......(((((..((....)).))))).....))))).)))))))))
//
# STOCKHOLM 1.0

5s3_174         AUUUGGGGCCACACCACAGUGAACUCACCGCAUCCCGUCUGAUCUGCGCAGUCAAUCACUGUAGGGCCUCGUAAGUAGUAGUGUGGGGGACCAACUGCGAACACGAUGGUGCCCCAGGU
#=GR 5s3_174 SS (((((((((....(((((((......((((((............))))..)).....))))).)).(((((......(((((..((....)).))))).....))).)).)))))))))
//
# STOCKHOLM 1.0

bac.S.azurea-K161T         GAGGAAAGUCCGGGCUCCACAGGGCAGGGUGGUUGCUAACAGCAACCCGGGGUGACCCGCGGGACAGUGCCACAGAGAACAGACCGCCCGGCCGUCUCGGCCGGGUAAGGGUGAAACGGUGGUGUAAGAGACCACCAGCGCCUCGGGUGACCGGGGCGGCUCGGUAAACCCCACCCGGAGCAAGGCCAAGAGGGAGCCGCGAGGCUCCUGCGCAGGCGUUCGAGGGCGGCCCGUCCGAUGCCUGCGGGUAGGCCGCUGGAGCCUGUCGGCGACGGCAGGCCAAGAUGGAUGGUCGCCCAGCGUCCGCCGCGAGGCGGGCGUGGACAGAACCCGGCGUAG
#=GR bac.S.azurea-K161T SS :::::{{{-{{{{{[[[[---AAAA-[[[[[<<<<<_____>>>>><<<<<____>>>>->((---(((((,,,,,,,,,,,,<<<<<<<<<<_____>>>>>>>>-->>,,,,,,,<<<<<<_______>>>>>><<<<<<<<<<____>>>>>>>>->>,)))--))))]]]]]]]]],,,((((,,,,<<<<<<<____>>>>>>>,,<<<<<<<---<<<<<<_aaaa>>>>>>>>>>>>>,,,,,)))),,,,,,<<<<<<<<____>>>>>>>>,,,,,,,,,,,,,,,,,<<<<<<<<<<<____>>>>>>>>>>>,,,,,,}}}}}}}}::
//
# STOCKHOLM 1.0

5s3_211         GCCUACGGCCAUACCACGUUGAAAACACCGGUUCUCGUCUGAUCACCGAAGUUAAGCAACGUAGGGCCUGCCCAGUACUUGGAUGGGUGACCGCCUGGGAACAGCAGGUGUUGUAGGCUU
#=GR 5s3_211 SS (((((((((....(((((((......((((((............))))..)).....))))).)).(((((......((.((..((....)).)).)).....))))).)))))))))..
//
# STOCKHOLM 1.0

Ther.teng         GGGGGUGUGUUGGUUUCGACGGGGGCGGUCGAGGUAAAAGUAGCGAGCCGAGUUCUCCACCAGCUCGUAAAAAAGGUGGAAAAAAAUAAACGCAGACAGAGAACUCGCUUACGCUGCCUAAUUAAAGGCGGCCGUCCAGCCUGAAAUGCCCACGUUUCAGGACUGGGCGUCAAAAGAGUGGGGAACUGGUUUUGCCUGCGCCUCGGGGCAAAACCGGAAUAAUGAGGCUACCGAAGCGGUUAUCCUGUCGCUGGGAGAACCGCUGAGGGAAAGCUAAAACAGCGACUGCGCUCGGAGAAGCUUUUACCGGGACGCCUUCGGACCGGGGUUCGAAUCCCCGCACCUCCACCA
#=GR Ther.teng SS [[[[[[[,,,,,,,,,,,,((((((((-----(((((((((--(((((AAAAA,,<<<<<<_aaaaa_______>>>>>>,,,,,,,,,,,,,,,,,,,,,,,,,,,,<<<<<<<<____________>>>>->>-->>,,,,,,,,,,,<-<<<<<--<<________>>->>--->>>->,,,<<<<<<<<<<<<__BBBBB_>>>>>>>>>>>>,,,,,,bbbbb,,<<--<<<<<<--<-<__CCCCC__>->->>>>>>-->>,,,,,,,,,,c,,cccc,,,,)))))-----)))))))))----)))))))),,,<<<<<_______>>>>>]]]]]]]::::
//
# STOCKHOLM 1.0

bac.SM-A06         GAGGAAAGUCCGGGCUCCUCAGGACAGGAUGGUCGAUAACGUCGACCGGCCGCGAGGUCAGGGAAAGUGCAACAGAAAGCAGACCGCCGAACGGUCCUUCGGGACGCGUGGCAAGGGUGAAACGGUGCGGCAAGAGCGCACCAGCGGUCGAGGUGACUCGAUCGGCUUUGUAAACCCCAUCCGGAGCUAGACCAAACAGGUUGCAGUCGUCGAGUUCGCUCGACGCGCGAAGUCGUCCGCUUCGUUAUCGACAUCCGGGUAGGUCGCGAUUGAGGCGACGAGCAAUCGUCGUGCACAGAUAGAUGGUCGUCGACGCCCCAGCGGCGUUACAGAACCCGGCUUA
#=GR bac.SM-A06 SS :::::{{{-{{{{{[[[[---AAAA-[[[[[<<<<<_____>>>>><<<<<____>>>>->((---(((((,,,,,,,,,,,,<<<<<--<<<<<<<_____>>>>>>>>>>-->>,,,,,,,<<<<<<_______>>>>>><<<<<<<<<<____>>>>>>>>->>,)))--))))]]]]]]]]],,,((((-----(((((,,,,,,,,,<<_________>>,<<<<<<<_aaaa>>>>>>>,,,,,,)))))-----)))),,,,,,,,<<<<<<<<____>>>>>>>->,,,,,,,,,,,,,,,,,<<<<<<_____>>>>>>,,,,,,}}}}}}}}:
//
# STOCKHOLM 1.0

TRE.PAL         CCGGGGCCGCCCACGAAAUAUCCCCCAAACCCCGCUAGGUCCGGAAGGAAGCAACGGUAGGGGGACGCUUCGGUGCGCGAUCCGCCCCGG
#=GR TRE.PAL SS :::<<<-<<<---<<<<-<-<<<<<<-----<<<-----<<<____>>>----->>>-->>>>>>->->>>>---->>>->>>:::::::
//
# STOCKHOLM 1.0

Geob.meta         GGGGGUGUACAGGUUUCGACGGGGAUAGGAAACUAAAGGUUGCAUGCCGAGGUCCGGGCUGGCCUCGUUAAAAAGCCCGGGGCGAAUUACACGCCGAUAAUUACGACUACGCCGUAGCAGCUUAAUACCCUGCUACCGAUCCGCCGAGCCUCUCCCACGGGUGAAGAUGGAUCGUUAUUUCAGUGGGAUAGUCAAGGGGAGUGCCCGCGGCCCCAAGGCGAAACUUUAGCAGGAUCGCUUCCCGGAAAUCCCUGCCAGGGGAGAGUCGGGCGGCUAAAUCAAAUCCUGGCAUAAGCAUGUAGACGCCUUCUGUGUAUGAUCUUCGGACGCGGGUUCGACUCCCGCCACCUCCACCA
#=GR Geob.meta SS [[[[[[[,,,,,,,,,,,,(((((((-----((--(-(((-((((((AAAAA,<<<<<<<__aaaaa______>>>>>>>,,,,,,,,,,,,,,,,,,,,,,,,,,,,,,,,,<<<<<<<_________>>>>>>><<<<<<<<---<<<<__BBBBB>>>>--->->>>>>>>,,,,,,,,bbbbb,,,<<<--<<<<_C__CCC____>>>>-->>>,,,,,,,,,c,,cc,,c,,,,,<<<---<<<-<_DDDDDDD>->->>---->>>,,,,,,,,,,ddddddd,,,,))))))----)))-)--))-----))))))),,,<<<<<_______>>>>>]]]]]]]::::
//
# STOCKHOLM 1.0

MET.FER         AGGCUAGGCCGGGGGGUUAGGGGUCCCCUGUAAGCGCAAAUCCCCUAUAUGGCGCGGCCGAAGCCCAGGAGGCGGCAAGACCGCCAGACAUCGGCCUGAGGGUUAAACAAUGAAGCCUCGUCCCACAGGGCCACCGGUGGCGAGGGUCCAGCUGGAGGGCUGGACCUAAUCGCCUUUGCUGCGGGAACGGGUCAGGCCCGGAAGGGAGCAGCCCUACCGCAGACGGAUGGUGCUUGUGGGUCAACGGGGUGGAGUCUAUAACCCUCAGAUCACCGGUGUCUGGUGGUCUUGUCCACUCCUGGGCGUGCCU
#=GR MET.FER SS [[[[,,((((<<<<<<_AAAAAA>>>>>>,,,,<<<<____aaaaaa____>>>>)))),,,(((((((((--(((((((((((((((((((((-((((((((((((-(-(---((((((-(((((((((((((((<<<<<<<<<<<<<<<<<____>>>>>>>>>>-->>>>>>>,,<<<<<<<---<<<<----<<<____>>>---->>>>->>>>>>>,)))-))))-))))))))----))))))--)-)-))))))))))))---))))))))))))-)))))))))--))))))))),,]]]]
//
# STOCKHOLM 1.0

5s3_287         GCUUACGGCCACACCAACCUGAGCAAGCCCGAUCUCGUCUGAUCUCGGAAGCCAAGCAGGGUUGGGCCUGGUUAGUACUUGGAUGGGAGACUGCCUGGGAAUACCAGGUGUUGUAAGCUU
#=GR 5s3_287 SS (((((((((....(((.(((......((((((............))))..)).....))).).)).(((((......((.((..((....)).)).)).....))))).)))))))))..
//
# STOCKHOLM 1.0

Micr.degr         GGGGGCGAUUAGGAUUCGACGCCGGUAACAAAACCCGAAGUGCAUGUCGUGAGGGUAGCCAAUCACGUAAAUCCAAAGCUGCAAAUUAUCAGUUGCCAAUGAUGACAACUACGGUGCUCAACUAGCUGCGUAAGUAGCUUUUUGUUACACCAUCUAGCGGUACGCCGCUAGCGGUUUUUAACAAGGUGCCAGUACCGCGUUAACGACUGUCACUUAGAACUGGAUCGCAGUGAAGCCUGCCUGGGGUGGAUCAGCUAAACUUUUACAGGAUCGCGCUUUUCGUCCCGCCCGCUGGGCUGUAAAGCGUUAAAUCAAUAAGCGGUUCUAAGCAUGUAGAGCUGACGGCGGAGUACUGACGGACGGGGGUUCAAAUCCCCCCGCCUCCACCA
#=GR Micr.degr SS [[[[[[[,,,,,,,,,,,,((-(((((-------(((-(((((((((<<<<<__AAAAA___>>>>>,,,,,,,,,,aaaaa,,,,,,,,,,,,,,,,,,,,,,,,,,,,,,,,,,,,<<<--<<<<<______>>>>>-->>>,,,,,,,,,,,,,,,,,,,,,,,,,,,<<<<<---<<<--<<__BBBBB_>>-->>>--->>>>>,,,,,,,,,bbbbb,,,<<-<----<<<<_CCCC>>>>---->->>,,,,,,,,,,cccc,,,<<<<<<<-<<-<<<D_DDDDD>>>->>->>>>>>>,,,,,,,,,,ddddd,d,,,,))))))---)))--)))-----)))))-)),,,<<<<<_______>>>>>]]]]]]]::::
//
# STOCKHOLM 1.0

5s3_80         GUAGACGGCCAUCUUAGGCUGAGAACACCGUAUCCCGUUCGCUCUGCGAAGUUAAGCAGCCUCAAGCUCGGGUAGUACUCGGGUGGGUGACCACCGGGGAAGUCCGAGUGCUGUCUAC
#=GR 5s3_80 SS (((((((((....(((((((......((((((............))))..)).....))))).)).(((((......(((((..((....)).))))).....))))).)))))))))
//
# STOCKHOLM 1.0

5s2_52         CCUAGUGAUGAUGGCGUAGAGGAAACACUCCUUUCCAUUCCGAACAGGACAGUUAAGCUCUACAGCGUCGAUGGUACUGCACGGGUGACUGUGUGGGAGAGUAGAACGUUGCUAGGU
#=GR 5s2_52 SS (((((((((....(((((((......((((((.............))))..)).....))))).)).((.......((((((((....)))))))).......))..))))))))).
//
# STOCKHOLM 1.0

5s2_15         GGUCCGGCGGCCAUAGCGGUGGGUAAAUGCCCGGUCUCAUUCCGAACUCGGAAGCUAAGCCCUCCAGCGCCGAUGGUACUGCACCCGAGAGAGUGUGGGAGAGUAGGACGCCGCCGGACCA
#=GR 5s2_15 SS (((((((((((....((((.((......((((((.............))))..)).....)).)).)).((.......((((((.(....).)))))).......))..))))))))))).
//
# STOCKHOLM 1.0

Magn.magn.-2         GGGGGCGAAAUAGGAUCGACGUGCGCAGUAAAGGUCUGGUUUGCGUUCGGCAUGAUACCACCGUUAUCGGGUCAAUCCUAACAAGUGCCAACGACAACGUUGAACUUGCCGCUGCGGCUUAGUCCGUAAGCGCGGUCCGGGGGGAACCGGGCAACAGAACUCCCCCCACUUGCCGGGCAACCGGCUAUGACGCUAAACGCCACACGGAAUAGACGUUACGGACCCGGGGGCGGUACCCGGCGCCUCCACCA
#=GR Magn.magn.-2 SS [[[[[[[,,,,,,,,,,,,((((((--------((-((((--(((((,AAA,,<<<-<<___aaa___>>>>>,,,,,,,,,,,,,,,,,,,,,,,,,,,,,,,,,,,,,,,<<<<<______>>>>->BB,BBBB,,<<<<<<<bbbb_bb________>>>>>>>,,CC<<<<<__cc>>>>>,,,)))))-----))))-))--------))-)))),,,<<<<<_______>>>>>]]]]]]]::::
//
# STOCKHOLM 1.0

Clos.acet.-1.pa         AAUCUGGCGUCGAGAGCGGGGAAACGAGCCUUACAAAGCUUUGAGUAAGGAACGGAAUUUAUGAAGCUACUGAAGUGAAAAGCUUGUUUGUAGGCGUUUCAUGGAGGGAAUGUUAAAAUACAAACUGCACUCGGAGAUGCUUAAAUGAAACCAUUUUCGGACAGGGGUUCGAUUCCCCUCGCCUCCACCA
#=GR Clos.acet.-1.pa SS ::::::::::::::::::::::::<<--<<<<<<__AAAAAA__>>>>>>-->>::::::::aaaaaa::<---<<<<<<-<<<_BBBBBBB>>>->>>>>>--->::::::::::::bbbbbbb:::::::::::::::::::::::::::::::::::::<<<<<_______>>>>>:::::::::::
//
# STOCKHOLM 1.0

bac.C.innocuum         GAGGAAAGUCCGGGCUCGCACAUUCUGUGAUGAAUGUAGUGUUUGUGCUGGAUGAAACGAUAAAUCCAGGCAGCGUAAGCUGACGGCUGGAGAAGGCCUGUGGUGAAAGCUAUGGCGGACUCCUUUAAAAGUGCCACAGAAACGAGCUUUUCGGGAAACCGGAAAGAUGGAACGGGUAAACCCCGCAAGCGAGAAACCCAAAUUUGGUAGGGGAAUCUAAUCACGGCAAAACGAAGCCAGUGAUCGGAACGUGGAAACACGUAGAUAAAUGACUGCCACUUUCGCAAGAGAGUACAAAACACGGCUUA
#=GR bac.C.innocuum SS :::::{{{-{{{{{{{{{{<<<<<<______>>>>>>,,,,,[[[[[<<<<<<__________>>>>>><<<<<____>>>>->((,,<<<<---<<<---<<<____>>>-->>>------>>>>,,,,<<<<<-----------<<<<<<<<____>>>>>>>>-------->>>-->>))]]]]]}}}}},,,<<<__________>>>,,,<<<<<<<___________________>>>>>>><<<<<____>>>>>,,,,,,,,,,,,,,,,<<<<<____>>>>>,,,,,,,}}}}}}}}:
//
# STOCKHOLM 1.0

bac.vHge2         GAGGAAAGUCCGGGCUUCAUAGGGCAAGGUGCCAGGUAACGCCUGGGCGGUGUGAACCGACGGAAAGUGCAGCAGAGAGUAGACCGCCUUCAAUAACGUUUCUUUUCGGAGAAAUGGAAGGUAAGGGUGAAAGGGUGCGGUAAGAGCGCACCGCAUGGCUGGUAACAGUUCGUGGCAUGGUAAACCCCACCGGAAGCAAGACCAAAUAGGGAUCCUAUAGGCAUGGCCCAUGCUGGAUCCGGGUAGGUCGCUUGAGCGUAUGAGUGAUCAUACGCCUAGAGGAAUGAUCGUUCUAGACAGAACCCGGCUUC
#=GR bac.vHge2 SS :::::{{{-{{{{{[[[[---AAAA-[[[[[<<<<<_____>>>>><<<<<____>>>>->((---(((((,,,,,,,,,,,,<<<<<<<<-----<<<<<<<<____>>>>>>>>>>>>>>-->>,,,,,,,<<<<<<_______>>>>>><<<<<<<<<____>>>->>>>>->,,)))--))))]]]]]]]]],,,<<<<------<<<<<<----<<<<<_aaaa>>>>>>>>>>>----->>>>,,,,,,<<<<<<<<____>>>>>>>>,,,,,,,,,,,,,,,,,,,,,,,,,,,}}}}}}}}:
//
# STOCKHOLM 1.0

bac.PS26         GAGGAAAGUCCGGGCUCCACGGAAACGACGGUGCCGGAUAAUGUCCGGCGAGGGUGACCUUAGGGAAAGUGCCACAGAGAGCAAACCGCCGAUGGUCCUUUAAGGGACACAGGCAAGGGUGAAAGGGUGCGGUAAGAGCGCACCGCGCGACCGGUAACGGAAGCGGCAAGGCAAACCCCACCCGGAGCAAGACCGAAUAGGGACUGCGCGCCCGCAAGGGCAGGCCUGUUUCGGGCCGGCAGUCCGGGUUGGUCGCUUGAGCGCGCCCGGCAACGGGCCGCCUAGAGGAAUGGCUGCCGGUGCGGAUACGGUCGACUUGUGCGAUACCGUCCGCGCCACAGAACCCGGCUAA
#=GR bac.PS26 SS :::::{{{-{{{{{[[[[-----AAAA-[[[[[<<<<<_____>>>>><<<<<____>>>>->((---(((((,,,,,,,,,,,,<<<<<--<<<<<<<____>>>>>->>>>>-->>,,,,,,,<<<<<<_______>>>>>><<<<<<<<<____>>>>>>>>->,,)))--))))]]]]]]]]],,,((((------(((((((,,<<<<____>>>>,<<<<<_aaaa>>>>>,)))))))-----)))),,,,,,<<<-<<<<<____>>>>>>>>,,,,,,,,,,,,,,,,,<<<<<<<--<<<<<<<_______>>>-->>>>>>>>>>>,,,,,,}}}}}}}}:
//
# STOCKHOLM 1.0

bac.LGB23         GAGGAAAGUCCGGGCUCCAUGAAGCAAGGGUGCCGGGUAAUGCCCGGCCGGGGAAACCCGAGGGAAAGCGCCACAGAGAAGAGUCUGCCCCGAGCUUCGGGGUGAUGGUGAAACGGUGGGGUAAGAGCCCACCGCGGACCGGGCAACCGGGACGGCACGGCAAGCCCCACCCGGAGCAAUGCCGAAUAGGGGCCCCGCGCGGGCUGGUCCCGGACUACGGUCCGCGAUACCGCCGCAGGGAUGCUUCAGCCCAGGGGCCCGGGUUGGCAGCUUGAGCCCGUCGGUAACGGCGGGCCUAGAGGAAUGGUCAUCCAGGGGGCGCAAGCCCCCGGACAGAAUCCGGCUUA
#=GR bac.LGB23 SS :::::{{{-{{{{{[[[[----AAAA-[[[[[<<<<<_____>>>>><<<<<____>>>>->((---(((((,,,,,,,,,,,,<<<<<<<<<___>>>>>>>-->>,,,,,,,<<<<<<_______>>>>>><<<<<<<<<____>>>>>>>>->,,)))--))))]]]]]]]]],,,((((------(((((((----(((((((((((<<<<____>>>><<<_______>>>,)))))aaaa))))))-)))))))-----)))),,,,,,<<<<<<<<____>>>>>>>>,,,,,,,,,,,,,,,,,<<<<<<<<____>>>>>>>>,,,,,,}}}}}}}}:
//
# STOCKHOLM 1.0

5s2_73         UCCAGUGAUGAUGGCAAAGAGGCCACACCCGUUCCCAUGCCGAACACGGAAGUUAAGCUCUUUUGCGCCGAUGGUAGUUGGGGGUUUCCCCCUGUGAGAGUAGGACGUCGCUGGGC
#=GR 5s2_73 SS (((((((((....(((((((......((((((.............))))..)).....))))).)).((.......((.(((((...))))).)).......))..))))))))).
//
# STOCKHOLM 1.0

bac.CPA62         GAGGAAAGUCCGGGCUCCACGGAUCAACGGUGCCGGAUAACGUCCGGCGGGGGCAACCCCAGGGAAAGUGCCACAGAAAAGUAAACCGCCACGGGCGCGUUGCGUUUAGCCUGCGGCAAGGGUGAAACGGUGCGGUAAGAGCGCACCGCGUUUCCGGCAACGGAAGCGGCAGGGCAAACCCCACCGGGAGCAAAACCGAAUAGGAACGGCGCGCGUUUCCGCGCAAGCGGGAAAGCAGAUCGAUCCGGAUCAGCCGUUCGGGUAGGUCGCUUCAGGCACACAGCAAUCUGUGCCGCAGAGGAAUGGCCGUCACGUGCUGCGUUAUCGCGCAGCGCCAUACAGAACCCGGCUUAC
#=GR bac.CPA62 SS :::::{{{-{{{{{[[[[--AAAAAA-[[[[[<<<<<_____>>>>><<<<<____>>>>->((---(((((,,,,,,,,,,,,,<<<<<<<<<<<____________>>>>>>>>>-->>,,,,,,,<<<<<<_______>>>>>><<<<<<<<<____>>>>>>>>->,,)))--))))]]]]]]]]],,,((((------(((((((,,<<<<<<<<<<____>>>>>>>>>>,<<<<aaaaaa>>>>,)))))))-----)))),,,,,,<<<<<<<<____>>>>>>>>,,,,,,,,,,,,,,,,,<<<<<<<<<<<____>>>>>>>>>->>,,,,,,}}}}}}}}::
//
# STOCKHOLM 1.0

bac.ESH46a-1         GAGGAAAGUCCGGGCUCCACAGAGCAGAAUGCCGGCUAACGGCCGGGCGCGGCAACGCGACGGAAAGUGGAACAGAAAGCAAUACCGCCGAUGAUUGCCUUCGGGCAAAACAGGUAAGGGUGAAAAGGUGCGGUAAGAGCGCACCGUGCAUUUGGUAACAAAGGCGCAGCAGGCUAAACCCCAUUCGGAGCAAGACCAAACAGAACGCGAUGACGCUGCUCGCCGAGCGUUCGGGUAGGUUGCUUGAGCACACCAGCAAUGAUGUGCCUAGAGGAAUGACUGUCCGCGACAGAACCCGGCUUA
#=GR bac.ESH46a-1 SS :::::{{{-{{{{{[[[[---AAAA-[[[[[<<<<<_____>>>>><<<<<____>>>>->((---(((((,,,,,,,,,,,,,<<<<<--<<<<<<<<____>>>>>->>>>>>-->>,,,,,,,<<<<<<_______>>>>>><<<<<<<<<____>>>>>>>>--->,,)))--))))]]]]]]]]],,,<<<<-----<<<<<<---<<<<<_aaaa>>>>>>>>>>>----->>>>,,,,,,<<<<<<<<____>>>>>>>>,,,,,,,,,,,,,,,,,,,,,,,,,,,}}}}}}}}:
//
# STOCKHOLM 1.0

STR.MUT         GGAGCAACAGCUUUGCGUGAAGCGGGUCAGGGGAGGAAUCCAGCAGCCCUAAGCGAUGUAAGCUGUGUGCUCU
#=GR STR.MUT SS <<<<<<<<<<<<<<<<<<-----<<<<----<<<____>>>---->>>>--->>>->>->>>>>>>->>>>>>
//
# STOCKHOLM 1.0

5s3_220         GUCUACGGCCAUACCACGAUGAAUACACCGGUUCUCGUCCGAUCACCGAAGUUAAGCAUUGUCGGGCCAGGAUAGUACUUGGAUGGGGGACCGCCUGGGAACUCCUGGUGCCGUAGACUUU
#=GR 5s3_220 SS (((((((((....(((((((......((((((............))))..)).....))))).)).(((((......((.((..((....)).)).)).....))))).)))))))))...
//
# STOCKHOLM 1.0

bac.C.testosteroni         GAGGAAAGUCCGGGCUGCAUAGGGCGGCGUAGCAGCUAACAGCUGUCCACCGUGAGGUGAGGAUCAGAGCAACAGAGACGAGUCUGGCAGGAGUGCCGCAAGGCAGACCAACCAGGGUGAAACGGGCAAUCUCUACGCGCAGCAAUACCAAGUAGGCACACGUUGACGGGGCCCCCGGAGUGUGCGGGUAGGUAGCACCGAGCCAUCAGGCGACUGAUGGCCAAGAUUAAUGGCGGUCACAUGGCGGGCAACCGUUGUGCACAGAAUCCGGCUUA
#=GR bac.C.testosteroni SS :::::[[[-[[[[[((((---AAAA-(((((<<<<<_____>>>>><<<<<____>>>>-><<---<<<<<-----------<<<<<<<<<<<<<<<____>>>>>>>>>>>>>>>-------->>>-->>>>))))))))),,,<<<<------<<<<<<---<<<<<_aaaa>>>>>>>>>>>----->>>>,,,,,,,<<<<<<<<____>>>>>>>>,,,,,,,,,,,,,,,,,<<<<<<<<<____>>>>>>>>>,,,,,,]]]]]]]]:
//
# STOCKHOLM 1.0

A.ambivalens         GAGGAAAGUCCCGCCUCCAGAUCAAGGGAAGUCCCGCGAGGGACAAGGGUAGUACCCUUGGCAACUGCACAGAAAACUUACCCCUAAAUAUUCAAUGAGGAUUUGAUUCGACUCUUACCUUGGCGACAAGGUAAGAUAGAUGAAGAGAAUAUUUAGGGGUUGAAACGCAGUCCUUCCCGGAGCAAGUAGGGGGGUCAAUGAGAAUGAUCUGAAGACCUCCCUUGACGCAUAGUCGAAUCCCCCAAAUACAGAAGCGGGCUUA
#=GR A.ambivalens SS :::::[[[-[[[[[AAAA-[[[[[,(((((<<<<<____>>>>><<<<<_____>>>>><<---<<<<------------<<<<<<<<<<<----------------<<---<<<<<<<<<<____>>>>>>>>>>-->>-------->>>>>>>>>>>------->>>>->>)))))aaaa,,,<<-<<<<<<<<--<<<<__>>>>>>>>>>>>>>]]]---]]---------------------------]]]]]]]]:
//
# STOCKHOLM 1.0

Ehrl.chaf         GGGGAUGAAACAGGAUCGACAUGCAUAGUAAAGGGGAUAGUUUUUGCUCGGUGAGAAAACAGCCGUUUAAAUGCUCAAAAUUUAUAAGUGCAAACGAUAAUUUCGUUUUUGCUAAUGAUAAUAAUAGCAGUGCUAACUUAGUAGCUGCUUAGUUUUAUUAUUAGCGCGGUUUUUUUAAGGGUUUUCCGGGCAACAGAAAAACCCUUUUUUGUGCUUUUAGCACUAUGGCAAUAAAGGCAUCUUAAAAUAGAUGUAUUGGACCCGAGGGCAGUGCUCGGCAUCUCCACCA
#=GR Ehrl.chaf SS [[[[[[[,,,,,,,,,,,,(((((((-------((((--(((((((((<<<<__AA__A__>>>>,,,,,,a,,aa,,,,,,,,,,,,,,,,,,,,,,,,,,,,,,,,,,,,,,,,,,,,,,,,,,,,,,,,,,,,,,<<<<<<-<<________>>>>>>>><<-<<<_______BBBBB____>>>->>,,,,,,,,,,bbbbb,,,,<<<<_____>>>>,,,)))))---))))-))))-------))))))-),,,<<<<<_______>>>>>]]]]]]]::::
//
# STOCKHOLM 1.0

bac.N.fulvus-KCTC9580         CGAAGGGCAGCGUGGUGGGUAACGCCCACCCGGGGCAACCCGCGGGACAGUGCCACAGAGAACAGACCGCCAGCGGCCUGAGCGAAUUCCGGUUCGCCUCAGGUGCGGGUGAGGGUGAAACGGUGGUGUAAGAGACCACCAGCUCCGCAGGUGACUGCGGAGGCUCGGUAAACCCCACGUGGAGCAAGGCCAAGAAGGACGGCGGGCAACCACCGUCCGCGCGAGCGUUCGAGGGCUGCCCGCCCGAGCUCGCGGGUAGGCCGCUGGAGGCUGCCGGCAACGGCAGCCCUAGAUAGAUGAUCGCCAGC
#=GR bac.N.fulvus-KCTC9580 SS [---AAAA-[[[[[<<<<<_____>>>>><<<<<____>>>>->((---(((((,,,,,,,,,,,,<<<<<--<<<<<<<<<<<<<<____>>>>>>->>>>->>>>>>>-->>,,,,,,,<<<<<<_______>>>>>><<<<<<<<<<____>>>>>>>>->>,)))--))))]]]]]]::::::((((,,,,,<<<<<<<<<____>>>>>>>>>,,<<<<<<----<<<<<<_aaaa>>>>>>>>>>>>,,,,,))))::::::<<<<<<<<____>>>>>>>>::::::::::::::::::::
//
# STOCKHOLM 1.0

LAC.LAC         GGAGCAAUAAGUUUCUUACGAAGCGUGUCAGGACCUGACGGUAGCAGCACUAAGUAUGGAGCUUAUGUGCUCUUUUU
#=GR LAC.LAC SS <<<<<<<<<<<<<-<-<<<-----<<<<----<<<____>>>---->>>>--->>>->->>>>>>>->>>>>>::::
//
# STOCKHOLM 1.0

Pseu.puti         GGGGCCGAUUAGGAUUCGACGCCGGUAGCGAAACUCUAGGUGCAUGCCGAGUUGGUAACAGAACUCGUAAAUCCACUGUUGCAACUUUUAUAGUUGCCAAUGACGAAAACUACGGCGCGGAGUACAAGCUGGCUGCGUAAGCAGUCCUCUUGACCCGUUGCUUCUGGUAGCUUCGGCUCCAGCAAUCACUAGGGGAUGCCUGUAAACCCGAACUGAUUGUCAUACAGAACAGGAUCGUCGCGUAGCACGUUGUGGGCGAAGUGACUAAAACUUACACAACUCAUCCAAAGCACCCUGCCCGUCGGGCGGCUGCGGAUUAAAUCAGUAGACACGGCUAAGCAUGUAGUACCGACAGCGGAGUACUGGCGGACGGGGGUUCAAAUCCCCCCGGCUCCACCA
#=GR Pseu.puti SS [[[[[[[,,,,,,,,,,,,((((((((-------(---(((((((((AAAAA,,<<<<<<<_aaaaa________>>>>>>>,,,,,,,,,,,,,,,,,,,,,,,,,,,,,,,,,,,,,,,,,,,<<<<<-<<<<_____________________________>>>>>>>>>,,,,,,,,,<<<<<<-<--<<<-<_BBBBB_>->>>-->->>>>>>,,,,,,,,,bbbbb,,,<<<<<-<-<<-<CCCCCC>>>->->>>>>,,,,,,,,,cccccc,,<--<---<--<<<_DDD_DDD>>>---->--->->,,,,,,,,,,ddd,,ddd,,,))))))---)))----)-----)))))))),,,<<<<<_______>>>>>]]]]]]]::::
//
# STOCKHOLM 1.0

5s2_1         GUUACGGCGGUCAUAGCGUGGGGGAAACGCCCGGUCCCAUUCCGAACCCGGAAGCUAAGACCCACAGCGCCGAUGGUACUGCACCCGGGAGGGUGUGGGAGAGUAGGUCACCGCCGGACACU
#=GR 5s2_1 SS (((.(((((((....(((((((......((((((.............))))..)).....))))).)).((.......((((((((....)))))))).......))..))))))))))...
//
# STOCKHOLM 1.0

bac.C.aurantiacus         GAGGAAAGUCCGGGCUCCAUAGAGCAGGGUGGUGGGUAACGCCCACCCGGGGUGACCCGCGGGAAAGUGCCACAGAGAACAGACUGCCGGUUUCGAGCCGGUGAGGGUGAAACGGUGGAGUAAGUGCCCACCGCGUCAUCGGUGACGGUGACGGCAUGGCAAACCCCACCUGGAGCAAGGCCAAGAAGACCGUGAGGUCGCGGACGCGUUUGAGGGUUGCUCGCUUGAGUGUCUGGGUAGGCUGCGCAGCCGAAAGGCUGGAGGACACCAGCAAUGGUGUUCACAGAUGGAUGAUCACCGGCCCGGCGGGGCUACAGAAUCCGGCUUA
#=GR bac.C.aurantiacus SS :::::{{{-{{{{{[[[[---AAAA-[[[[[<<<<<_____>>>>><<<<<____>>>>->((---(((((,,,,,,,,,,,,<<<<<<<<<___>>>>>>>-->>,,,,,,,<<<<<<_______>>>>>><<<<<<<<<____>>>>>>>>->,,)))--))))]]]]]]]]],,,((((,,,,<<<<<____>>>>>,<<<<<<----<<<<<<_aaaa>>>>>>>>>>>>,,,,,)))),,,<<<<<____>>>>>,,<<<<<<<<____>>>>>>>>,,,,,,,,,,,,,,,,,<<<<<____>>>>>,,,,,,}}}}}}}}:
//
# STOCKHOLM 1.0

bac.SM-A25_39         GAGGAAAGUCCGGGCUCCACAGAGAAUGAUGCCGGGUAAUGCCCGGGCCUGUUCAGACUCUCUGCAUUGCAGUUUGUUAAGCAGGACAGAUAGUGCCACAGAAAUAAACCGCCUGGUUUAAAAUCUUGGAUUUUCAGUCAGGUAAGGGUGAAAAGGCGAGGUAAGAGCUCACCGGUCAACCGGUAACGGAUGAUGCAAGGUAAACCUCAUCAGGAGCAAAGUCAAAUAGGUAGGAGGGUUUCUCGUCCAUAUCCUACGGGUAGAUUGCUAAAAGCUUUCAGCAAUGGUAGUUUUAGAUAGAUGGUAAUCCUAGACAGAACCCGGCUUAC
#=GR bac.SM-A25_39 SS :::::{{{-{{{{{[[[[---AAAA-[[[[[<<<<<_____>>>>><<<<<<<<<<<<<___________>>>>>>--->>>>>>->((---(((((,,,,,,,,,,,<<<<<<<<<<<<<<<-<____>>>>>>>>>>>>>>-->>,,,,,,,<<<<<<_______>>>>>><<<<<<<<<____>>>>>>>>->,,)))--))))]]]]]]]]],,,<<<<------<<<<<<<<<<_aaaa>>>>--->>>>>>----->>>>,,,,,,<<<<<<<<____>>>>>>>>,,,,,,,,,,,,,,,,,,,,,,,,,,,}}}}}}}}::
//
# STOCKHOLM 1.0

5s2_33         CUUCGUGACAAUAGCGAAGAGGUCACACCUGUUCCCAUACCGAACACAGAAGUCAAGCUCUUCAGCGCCGAUGGUAGUUGGGGGUUUUCCCCCUGCGAGAGUAGGACGUCGCUAAG
#=GR 5s2_33 SS (((.(((((....(((((((......((((((.............))))..)).....))))).)).((.......((.(((((....))))).)).......))..))))).)))
//
# STOCKHOLM 1.0

eukarya.P.douglassii         GCGGAAGGAAGCUCACUGUAGAGGUCACGCGCUGGGUGUAUCGAUCACCCUCCUUGCUACCUUUGGGAAGGUCUGAGAGAAGGGCCAAGUGUCGCCUUAGCAGGGCGCCAUCUUAGGAAGGUGGGUGAGUUCCCAGCAAUAGGGGUCUCCUGUAAUGCCCCAGUUUGAGGCAGGAGAAGCGGGGCUGGAGGGGCUACUCCCUCCUUCCUGCGGAUGCCUCCGUGGCUUACGCGGGGCUUGGGAAUGACUCACGGCCGGCACGUUGAGUACAAUGGGCAGAGGUGAAGCGGCCGCUUCAUAACCCAAUUCAGACCACUCUCCGGAAUUCCG
#=GR eukarya.P.douglassii SS {{{{{{{{,,,[[[[,<<--<<<<---------<<<<<_______>>>>>--------->>>>>>,,,AAA,AAAAA,,,,,((((,,,,,,<<<<<_____>>>>><<<<<<<___>>>>>>><<<<<<<-----------<<<__________________________________________________________________________________________>>>------->>>>>>>)))),,,,,,,,,,,,,,,,,,,,,]]]]<<<<<<<____>>>>>>>,,,,,,,,aaaaaaaa,,,,}}}}}}}}:::
//
# STOCKHOLM 1.0

bac.PS6         GAGGAAAGUCCGGGCUCCACGGAACGCGGUGCCGGGUAACGCCCGGCGGGGGCGACCCCAGGGAAAGUGCCACAGAGAGCAGACCGCCGAUGGCUCCGAAAGGACCACAGGCAAGGGUGAAAGGGUGCGGCAAGAGCGCACCGCGCAGCGGGCAACCGAAGCGGCACGGCAAACCCCACCGGGAGCAAGACCGAAUAGGCACGCGAUGGGCUUAGGCCCGGGGCAGGAACCGGCCCUUUUCGCGUGCGGGUUGGUUGGUUGAGGCCGUCGGCAACGCCGGUGGUAGAGGAAUGAUCGUCACUGUCCUUCGGGGCAGAACAGAACCCGGCUUA
#=GR bac.PS6 SS :::::{{{-{{{{{[[[[--AAAAA-[[[[[<<<<<_____>>>>><<<<<____>>>>->((---(((((,,,,,,,,,,,,<<<<<--<<<<<<<____>>>>->>>>>>-->>,,,,,,,<<<<<<_______>>>>>><<<<<<<<<____>>>>>>>>->,,)))--))))]]]]]]]]],,,((((------((((((((,<<<<____>>>><<<<<<_aaaaa>>>>>>,,))))))))-----)))),,,,,,<<<<<<<<____>>>>>>>>,,,,,,,,,,,,,,,,,<<<<<<<____>>>>>>>,,,,,,}}}}}}}}:
//
# STOCKHOLM 1.0

bac.S.bikiniensis         CGAGCCGGGCGGGCGGCCGCGUGGGGGUCUUCGGACCUCCCCGAGGAACGUCCGGGCUCCACAGAGCAGGGUGGUGGCUAACGGCCACCCGGGGUGACCCGCGGGACAGUGCCACAGAAAACAGACCGCCGGGGACCUCGGUCCUCGGUAAGGGUGAAACGGUGGUGUAAGAGACCACCAGCGCCUGAGGCGACUCAGGCGGCUAGGUAAACCCCACUCGGAGCAAGGUCAAGAGGGGACACCCCGGUGUCCCUGCGCGGAUGUUCGAGGGCUGCUCGCCCGAGUCCGCGGGUAGACCGCACGAGGCCGGCGGCAACGCCGGCCCUAGAUGGAUGGCCGUCGCCCCGACGACCGCGAGGUCCCGGGGACAGAACCCGGCGUACAGCCCGACUCGUCUG
#=GR bac.S.bikiniensis SS {{{{{{{{{{{{{{{{{{,<<<<<<<<<<____>>>>>>>>>>,,,,BBB,BBBBB[[[[---AAAA-[[[[[<<<<<_____>>>>><<<<<____>>>>->((---(((((,,,,,,,,,,,,<<<<<<<<<<<____>>>>>>>>>-->>,,,,,,,<<<<<<_______>>>>>><<<<<<<<<<____>>>>>>>>->>,)))--))))]]]]]]]]],,,((((,,,,<<<<<<<<____>>>>>>>>,,<<<<<<----<<<<<<_aaaa>>>>>>>>>>>>,,,,,)))),,,,,,<<<<<<<<____>>>>>>>>,,,,,,,,,,}}}}}}},<<<<<-<<<<<____>>>>>>>>>>,,,,,,bbbbbbbb,}-}}}}}}}}}}::::
//
# STOCKHOLM 1.0

eukarya.K.polysporus         GAAUACAGCAGUUCUCUCUUCGUAAGAAGAGAGAUUGUGUUACCCUUCGUAACACAUUACCCGUGAGGGAACUAUUAGGUGGAAACCUAGUUAGCUUUGUCGUCAUAAGUGAUCAACGUCUUUCCCCUCGAUUUAUUUUCGGCGGGCGAAUGACGGAUGGGAACGGCGAUAGUUACAAUGUUUGACGUAUCACGUGAUAUUAUCACAAGGUAUGGUCUGUUGAGUGCAAUCGUAGGACCCCGGUUGUUAUCUACAACCGGUUGAA
#=GR eukarya.K.polysporus SS :::::::::::::::::::::::::::::::::((((((,,,,,,,,,,,,,,,,,,<<<<<____>>>>>,,<<<<<<<____>>>>>>>,,,,,,<<<<<<<----------------<<<<<<<<<<<_______>>>>>>>>>>>--------------->>>>>>>,,))))))::::<<<<<<<<<<<<<<<___>>>>>>>>>>>>->>>::::::::::::::::::::<<<<<<<<<<_____>>>>>>->>>>::
//
# STOCKHOLM 1.0

5s2_17         GUCUGGCGGCCAUAGCGUGGGGGAAACGCCCGGUCCCAUCCCGAACCCGGAAGCUAAGCCCCAUAGCGCCGAUGGUACUGCAACCGGGAGGUUGUGGGAGAGUAGGUCGCCGCCGGACA
#=GR 5s2_17 SS ((((((((((....(((((((......((((((.............))))..)).....))))).)).((.......((((((((....)))))))).......))..)))))))))).
//
# STOCKHOLM 1.0

5s3_62         GCUGUCGGCCAUACUAAGGUGAACACACCGGAUCCCAUUCGAACUCCGAAGUUAAGCGCCUUAAGGCUGGGUUAGUACUAAGGUGGGGGACCGCUUGGGAAGUCCCAGUGUCGACAGCCU
#=GR 5s3_62 SS (((((((((....(((((((......((((((............))))..)).....))))).)).(((((......(((((..((....)).))))).....))))).)))))))))..
//
# STOCKHOLM 1.0

FUS.NUC         GCCCUUAGGGGAUAUGAUAUAUUAUUGUCGAACCGUGUCAGAUCUGGAAGGAAGCAGCACUAAGAUUUAUAGUAUAUGCAUGUCUUCCUAGGGGUAUCU
#=GR FUS.NUC SS <--<<<-<<<<<<<<<<<<<<<<---<<<-----<<<<----<<<____>>>---->>>>--->>>---->>>>>>>->>>>>>>>>---->>>-->::
//
# STOCKHOLM 1.0

bac.T.aquaticus         UGCCCCAGGAUAGGGGUGCGGUCGCGCCCGGGGGACUUCCCCCCUGGGUGAGGAAAGUCCGGGCACCAUAGGGCAGGGUGCCAGCUAACGGCUGGGCGGGGCAACCCGACGGAAAGUGCCACAGAGAAGAGACCGCCAGCGGCCGGGGCUUCCCCGGUGCGGGCAAGGGUGAAACGGUGGGGUAAGAGCCCACCGCCUGGCCUGGCAACAGGCUGGGGCACGGCAAACCCCACCCGGUGCAAGGCCCGAUAGGCAGGAAGGGCUUGCCCGGCCCGUUAGAACCUGCGGGAUGGGCCGCUUGAGGCCGGUGGCGACACCGGUCCCAGAGAGAUGACCGCGUAAAACAGAACCCGGCUUACGCCCUAUCCUGGGGACCCCGAGCGCAGGCUCGGGG
#=GR bac.T.aquaticus SS :::::{{{{{{{{{{{BBBBBBB,<<<<<<<<<<______>>>>>>>>>>,,,,{{{-{{{{{[[[[---AAAA-[[[[[<<<<<_____>>>>><<<<<____>>>>->((---(((((,,,,,,,,,,,,<<<<<<<<-<<<<<<<___>>>>>>>>>>>>>-->>,,,,,,,<<<<<<_______>>>>>><<<<<<<<<<____>>>>>>>>->>,,)))--))))]]]]]]]]],,,<<<<------<<<<<--<<<<<_aaaa>>>>>------->>>>>------>>>>,,,,,,<<<<<<<<____>>>>>>>>,,,,,,,,,,bbbbbbb,,,,,,,,,,}}}}}}}},}-}}}}}}}}}}::::<<<<<<<<____>>>>>>>>
//
# STOCKHOLM 1.0

eukarya.S.cerevisiae         GUGGAACAGUGGUAAUUCCUACGAUUAAGAAACCUGUUUACAGAAGGAUCCCCACCUAUGGGCGGGUUAUCAGAUAUUAUCAGGUGGGAAAUUCGGUGGAACACAGUGGAGCCUUGUCCUCCGGGUUAAUGUCGCUUUUGGCAUUGGCCCCUGCUCCUGAGAGAAGAAAUAUACUGGGGAACCAGUCUUUACCGACCGUUGUUAUCAGAAAUUCACGGAGUUCGGCCUAGGUCGGACUCCGAUGGGAACGGCAACGGUUGUUCCGUUUGACUUGUCGCCCGCUACGGCGUGAGCGUCAAGGUCUGUUGAGUGCAAUCGUAGGACGUCAUUAGUGGCGAACCCGAUACCGAUUACUGCUGCUGUUCCAGC
#=GR eukarya.S.cerevisiae SS :{{{{{{{{{{{{{,,[[[[[[[,,,,,,,,<<<<<----------<<<<<<<<<<____>>>>>>>->>>--------->>>>>,,,,AAA,AAAAA,,,,,,,,((((((,,,,,,,,,,,,,,,,,,,,,,,,,,,,,,,,,,,,,,<<<<<<____>>>>>>,,,,,,<<<<<____>>>>>,,,,,,,,,,<<<<<<<------------<<<<<<<<<<<____>>>>>>>>>>>-------->>>>>>>,,,)))))),,,<<<<<<<<<<<<<<______>>>>>>>>>>>->>>,,,,,,,,,,,,,]]]]]]]<<<<<____>>>>>,,,,,,,aaaaaaaa,,}}}}}}}}}}}}}::
//
# STOCKHOLM 1.0

Pedi.pent         GGGGUCGUUAUGGAUUCGACAGGUAUGGGUCGAGCCAUGACUGCAUUUCGUAGGUUACGGCUACGUAAAAACGUUCAGUUUAUUAUAACUGCAAAAAAUAAUAACAAUUCUUACGCUUUAGCUGCCUAAUAGUAGCUUGACGUAGAUCCGCCUAGUCUCGUCCAUGGGCUAGAUACGGGUCCUAAAUGAAGUGGACUUGCGCUUAAGUACUGGCCUGGGUGCUUAAGAAGAGGAUUUACAGACUAGCGUUUUAAUGAAGCCCCGACAUACGGCGUCUUAUUUCGCGAAAUUUAAGUAGUAUGAAUAUGAAUGUAGAUGUCAUGGUGGCGACAUGCUUGGACGCGGGUUCGACUCCCGCCGACUCCACCA
#=GR Pedi.pent SS [[[[[[[,,,,,,,,,,,,,,,,,,,,,,,,,,((((((((-((((((<<<<<___AAA_>>>>>,,,,,,aaa,,,,,,,,,,,,,,,,,,,,,,,,,,,,,,,,,,,,,,<<<-<---<<<<________>>>>-->->>>,<<<<<<-<<<<<<__BBBBBB_>>>>>>--->>>>>>,,,,,,,,,bbbbbb,,,,,<<<<-<<<<<_C_CCC>>>>>->>>>,,,,,,,,,,,ccc,c,,,<<---<<<-<--<<<____DDDDD>>>->->>>--->>,,,,,,,,,,,,,ddddd,,,,,))))))----)))))))),,,,,,,,,,,,,,,,<<<<<_______>>>>>]]]]]]]::::
//
# STOCKHOLM 1.0

plastid.N.olivacea-chloroplast         CUCAAGCAAAGCGAUUGCAGAGCAACUAGAAGAUGCUCUGAGGAAAGUCCGGGCUCCCUAACUAUUCCAGCUGCUGGAUAAUUUCCAGUGUGAUAUAAUCACGAGGAAAGUGCCACAGAAAGAAACCAAUCAAAUCUCCAUCGAAUGGCUCACAAGCUCUAGGAGAUCUUGGAUUGGGUGCAAAUGUAUUCUUGACGUGAGUUAAGCGUCUGGUAUACCCCAGUCGGGAGCAAGAUGAGGUUAGUUUAUAGAGAAUAGACCAUAGACUAAUCUAUUCCAUUGCUCGAGAGGGUUCAUACAGAACUCUCCAAUCAGAUAAUCUCCACACCUCUCAGGACCAAGCUAGAAACCAGUUUGAGCCUCUCGAGAUUUGUACCGAACCCGGCUUAUUUCUUGAG
#=GR plastid.N.olivacea-chloroplast SS :{{{{{-{{{{{{{{{,<<<<<<<<<<___>>>>>>>>>>,,,,,BB,BBBBBAAAAA,,,{{{{{{,[[[[[<<<<<_____>>>>><<<<<<___>>>>>->((---(((((,,,,,,,,,,,<<<<<<<<<<<<<<-------<<<<____>>>>--->>>>>>->>->>>>>>,,,,,,,,<-<<<<<<<<<____>>>>>>>>>>,)))--))))]]]]]aaaaa,,,<<<<<<<<<<<<<<<<___>>>>>>--->>>>>>>>>>}}----}}}},,,,,,<<<<<<<<_____>>>>>>>>,,,,,,,,,}}}}}},<<<--<<<<<<<--<<<<<<_______>>>>>>-->>>--->>>>-->>>,,,,,,,bbbbbbb,,}}}}}}}}
//
# STOCKHOLM 1.0

5s3_290         GCCUACGGCCAUACCACCCUGAAUGCGCCUGAUCUCGUCUGAUCUCGGAAGCUAAGCAGGGUCGGGCCUGGUUAGUACUUGGAUGGGAGACUGCCUGGGAAUACCAGGUGCUCUAGGCAU
#=GR 5s3_290 SS (((((.(((....(((((((......((((((............))))..)).....))))).)).(((((......((.((..((....)).)).)).....))))).))).)))))..
//
# STOCKHOLM 1.0

5s3_175         AUCCACGGCCAUAGGACUCUGAAAGCACUGCAUCCCGUCCGAUCUGCAAAGUUAACCAGAGUACCGCCCAGUUAGUACCACGGUGGGGGACCACGCGGGAAUCCUGGGUGCUGUGGUU
#=GR 5s3_175 SS (.(((((((....(((((((......((((((............))))..)).....))))).)).(((((......((.((..((....)).)).)).....))))).))))))).)
//
# STOCKHOLM 1.0

E1B         GAGGAAAGUCCAGCCACCACUGGACACACAGACAUUCCCCCAAGGAUGUAGGGCGAGAGCUCUGGCUCUGGCACAGAAACGAGACCGCGCCGCGUAAAGCGAUGAUGCCGCAAGGCUGAGGUCGCGCGGGAGGCGGAUGAAACGGCGAAACCCUGUGGGUGCAAGCCAAAAUAGAGCUGAGAACGCGGACGUCCAGCCGAGCUCGGGUAUGGCGCUAAGCUGAAUGCCGUCAAAGAAACAAAAGCUGGCUUA
#=GR E1B SS :::::[[[-[[[[[AAAA-[[[[[[,(((((<<<<<<______>>>>>><<<<<____>>>>><<---<<<<------------<<<<<<<<<<<-----------<<<____>>>------->>>>>>>-->>>>-------->>>>-->>)))))aaaa,,,<<<<-----<<<<<-------<<<__>>>>>>>>>>>>]]-----]]]]------------------------------]]]]]]]]:
//
# STOCKHOLM 1.0

A.fulgidus         CGGCGGUGGGCGGCUGACCGAAAGGAGGAAAGUCCCCCCACCCGCUGUGGCGGAAGGCCCCUGAGAAGGGGCGGAGGAGGAACAGAAACGAGACCGGUGCGGGGAAAUGCGAUGAUUCCGCAAGGAUGAGGUCACCCGCUCCGGAUGAAACGGCCUCCUCCCCGCCGGGUGCAACGCGUAAGCGGCUCAGUCUAAUGCCGCCGGAACAGAAGGGGGCUUACUACCGCCA
#=GR A.fulgidus SS {{{{{{{{AAAAAA,,,<<____>>,,,,[[[-[[[[[(((((-----(((((,,,<<<<<<____>>>>>><<<<<<<<<------------<<<<<<<<<<<<-----------<<<____>>>----->>->>>>>>>>>>-------->>>>>>>>>)))))))))),,,<<<____>>>,,,,,,,,,,,,aaaaaa,,,,,,,,,]]]]]]]],,}}}}}}}}
//
# STOCKHOLM 1.0

Anab.spec         GGGUCCGUCGGUUUCGACAGGUUGGCGAACGCUACUCUGUGAUUCAGGUCGAGAGUGAGUCUCCUCUGCAAAUCAAGGCUCAAAACAAAAGUAAAUGCGAAUAACAUCGUUAAAUUUGCUCGUAAGGACGCUCUAGUAGCUGCCUAAAUAGCCUCUUUCAGGUUCGAGCGUCUUCGGUUUGACUCCGUUAAGGACUGAAGACCAACCCCCAACGGAUGCUCUAGCAAUGUUCUCUGGUUGGCUUGCUAGCUAAGAUUUAAUCAGAGCAUCCUACGUUCGGGAUAAUGAACGAUUCCCGCCUUGAGGGUCAGAAAGGCUAAACCUGUGAAUGAGCGGGGGGUCAAUACCCAAUUUGGACAGCAGUUCGACUCUGCUCGAUCCACCA
#=GR Anab.spec SS [[[[[-[,,,,,,,,,,((((((((-----(((-((((((----(((((A,AAA,<<<<<<<__aaaa_______>>>>>>>,,,,,,,,,,,,,,,,,,,,,,,,,,,,,,,,,,,,,,,,,,,,,,,,<<--<<-<<<<<______>>>>->->>-->>,,,,,,,,<<<<<<<<<<<___BBBBBB__>>>>>>>>>>>,,,,,,,,bbbbbb,,,,<<<<<<<-<<<CCCCCCCC>>>>>>>>>>,,,,,,,,,cccccccc,<<<<<_DDDDD>>>>>,,,dddddEEEE,,<<<<<__eeee____>>>>>,,,)))))-------)))))))))------)))))))),,,<<<<<_______>>>>>]]]]]]::::
//
# STOCKHOLM 1.0

AF221916.94-481         GUCUAACCCUAUUGUUAUAGCUGUGGGUUCUGUUCUUUUGUUCUCCGCCCGCUGUUUUUCUCGCUGACUUUCAGCGGGCCUGGAAAGUUCAGACCUGCAGCGGGUCACCGCGCAUUCUGGAACCUCAAAAAAUGUCAGCGUAGGAGCUCUGGUGCCAGAGCUCCGCGGCGCUGGGCCGCCCAGCCCGGUACCCGCCUGGAGGCCGCGGACGGCCUGGGGUCUUAGAACUCCGCUGCCGCCGUGAAGAGCUAGUCUCUGUUAGCUACGGGGCACCGGGCGCUGGGGUCAGGCCGGGAGAGCGCCGCAAGGACAGUAACGGAACUGGUCCCUGAGUUCGGUGGCUUUCCUGAGAUGUGGGAAGUGCACCUGGAACUCAGUUCCUACAACC
#=GR AF221916.94-481 SS ...................(((((((((......((((........((((((((........((((((((())))))))....)))).....)))))))))............................))).))))))......................(..((((.....((((((((.(((((((.((((.........(((((.((((..(((..........)))...))))))))).((((.....))))........))))..)))))))....))))..)))).........))))..)..........((((((((.((........(((((.((((........)))).)).)))..)).))).)))))........
//
# STOCKHOLM 1.0

eukarya.P.guilliermondii         GUUCUCUCCGUCCACGGAGGCAGGUUUCUGCCUUCGCACAAAAUGCUCCUGAGAGCGUCCUGGCGCGAAAGCGCCGGGCAGGGCCAUCAGAAAUCAGUCGAGUUUACUUGGCAUGGGAGGCUCUGCGGACGGUUGGUCAUGUGUAUGAACAUGGCUAUUGAGUGCAAUAUGCGAACCUUGAAAAAGGCA
#=GR eukarya.P.guilliermondii SS :::::::((((((,,,,,,,,,,,,,,,,,,,,,,,,,,,,,<<<<<<____>>>>>>,<<<<<<<____>>>>>>>,<<<<<<<-----------<<<<<<____>>>>>>------>>>>>>>,)))))):::<<<<<<<______>>>>>>>::::::::::::::::::::<<<<____>>>>::
//
# STOCKHOLM 1.0

HEL.PY-A         CUCUUAUUUAGACCUAUGCAAUAGGAUUUUAGGGUAACGCUUCAGGGUAGGAAUACAGCAGAGUCCCCUAAUUUCUUGUGUGCCUUAGCCAUCUGAAUAGGAG
#=GR HEL.PY-A SS <<<<<<<<<<<<-<<<-<<<<<<<<<--<<<<<<----<<<<----<<<____>>>---->>>>->>>>>>-->>>>>>->>>-->>>--->>>>>>>>>>>>
//
# STOCKHOLM 1.0

Bact.frag         GGGGUUGACUGGUUUUGACAGCGGGCAGAAAUGGUGGGUAAGCAUGCAGUGCGUCGGUGAUUUGCACUUUAAUCUCAGUUAUCAAAAUUUUAUCUGGCGAAACUAAUUACGCUCUUGCUGCUUAAUCGAAUCAUAGUAGAUUAGCUUAAUCCAGGCACCAGGUGCCAGGACGAGACAUCACUCGGAAGCUGUUGCUCCGAAGCAUUCCGGUUCAGUGGUGCAGUUACAUCGGGGAUAGUCAGAAGUGGCCUUGCGCUUCUGAUGAAACUUUAAAGGAUAAGGCAGGAAUUGAUGGCUUUGGUUCUGCUCCUGCACGAAAAACUUAGGCAAAGAUAAGCAUGUAGAAAGCUUAUGAUUUCCUCGUUUGGACGAGGGUUCGAAUCCCUCCAGCUCCACCA
#=GR Bact.frag SS [[[[[[[,,,,,,,,,,,(((((((-----((-((((((--((((((AAAAA,,,<<<<<<<_aaaaa________>>>>>>>,,,,,,,,,,,,,,,,,,,,,,,,,,,<-<<<-<<<<_____________>>>>>>>->,,,,,,,,,,,,,,,,,,,,,,,,,,,,,,,,,<--<<<<<<<<<<<<____BBBBBB>>>->>>>>------->>>>-->,,,,,bbbbbb,,,<<<<<<<<<__CCCC__>>>>>>>>>,,,,,,,,,cccc,,,,,<<<<<<-<----<<DDDDD_D>>->->>>>>>,,,,,,,,,,,,d,ddddd,,,,))))))-----))))))-))---)))))-)),,,<<<<<_______>>>>>]]]]]]]::::
//
# STOCKHOLM 1.0

bac.S.aureus-2         UGAUAUUUCGGGUAAUCGCUAUAUUAUAUAGAGGAAAGUCCAUGCUCACACAGUCUGAGAUGAUUGUAGUGUUCGUGCUUGAUGAAACAAUAAAUCAAGGCAUUAAUUUGACGGCAAUGAAAUAUCCUAAGUCUUUCGAUAUGGAUAGAGUAAUUUGAAAGUGCCACAGUGACGUAGCUUUUAUAGAAAUAUAAAAGGUGGAACGCGGUAAACCCCUCGAGUGAGCAAUCCAAAUUUGGUAGGAGCACUUGUUUAACGGAAUUCAACGUAUAAACGAGACACACUUCGCGAAAUGAAGUGGUGUAGACAGAUGGUUAUCACCUGAGUACCAGUGUGACUAGUGCACGUGAUGAGUACGAUGGAACAGAACAUGGCUUAUAGAAAUAUCACUACUAGU
#=GR bac.S.aureus-2 SS {{{{{{{{{{{{{{{{{,<<<<<___>>>>>,,,,AAA,AAAAA{{{{{<<<<<<______>>>>>>,,,,,[[[[[<<<<<<__________>>>>>><<<______>>->((,<<<<-----<<<---<<<____>>>-->>>------>>>>,,,,,<<<<<------------<<<<<<<<____>>>>>>>>--------->>>-->>))]]]]]}}}}},,,<<<__________>>>,,,<<<<<<<_________________>>>>>>><<<<<<<<<<_____>>>>>>>->>>,,,,,,,,}}}}}}},<<<<<<<<<<<<<<<<_____>>>>>>>----->>>>>>>>>,,,,,,,aaaaaaaa,}-}}}}}}}}}::::::::
//
# STOCKHOLM 1.0

5s3_116         ACAUACGACCAUAGGGUGUGGAAAACAGGGCUUCCCGUCCGCUCAGCCGUACUUAAGCCACACGCCGGCUGGUUAGUAGUAUGGUGGGUGACCACAUGCGAAUCCCAGCUGUUGUAUGU
#=GR 5s3_116 SS (((((((((....(((((((......((((((............))))...)).....))))).)).(((((......(((((..((....)).))))).....))))).)))))))))
//
# STOCKHOLM 1.0

5s3_288         GCUUACGGCCAUACCACCCUGAAAGCACCUGAUCUCGUCUGAUCUCAGAAGUUAAGCAGGGUCGGGCCUGGUUAGUACCUGGAUGGGAGACCGCCUUGGAAUACCAGGUGCUGUAGGCUU
#=GR 5s3_288 SS (((((((((....(((((((......((((((............))))..)).....))))).)).(((((......(..((..((....)).))..).....))))).)))))))))..
//
# STOCKHOLM 1.0

URE.URE         UUAUAAUAUAUAUGUCAUUACAAUAUUAAGUAGCGAACCUUGUCAGGCCAGAGAUGGAGCAGCAAUAGCAAUAUCUUUUUAUGUGUGAUGACAUAUAUUAA
#=GR URE.URE SS :::::::<<<<<<<<<<<<<<<<<<--<<<<-<<-----<<<<----<<<____>>>---->>>>-->>->>--->>-->>>->>>>>>>>>>>>>>>:::
//
# STOCKHOLM 1.0

5s3_212         GCCUGCGGCCAUACCACGUUGAAUGCACCGGUUCCCAUCUGAACACCGAAGUUAAGCAACGUCGGGCCAGCUUAGUACCUGGAUGGGUGACCGCCUGGGAAUCGCUGGUGCUGCAGGCUU
#=GR 5s3_212 SS (((((((((....(((((((......((((((............))))..)).....))))).)).(((((......((.((..((....)).)).)).....))))).)))))))))..
//
# STOCKHOLM 1.0

5s3_94         GGGUACGACCAUACUUGGCCGAAUGCACCAUAUCCCGUCCGAUUUGUGAAGUUAAGCGGCCACAGGCCUCGUUAGUACGGCGAUCAGUGAUGGCGCUGGAACCCGGGGUGUUGUACUCUC
#=GR 5s3_94 SS (((((((((....(((((((......((((((............))))..)).....))))).)).(((((......(((((..((....)).))))).....))))).)))))))))..
//
# STOCKHOLM 1.0

5s3_272         GUUUACGACCAUACCAUGCUGAAUAUACCGGUUCUCGUCCGAUCACCGAAGUCAAGCAGCAUAGGGCCCGGUUAGUACUUGGAUGGGAGACCGCCUGGGAAUACCGGGUGUUGUAGGCAU
#=GR 5s3_272 SS (((((((((....(((((((......((((((............))))..)).....))))).)).(((((......((.((..((....)).)).)).....))))).)))))))))..
//
# STOCKHOLM 1.0

5s2_25         GUUACGGCGGUCCAUAGCGGCAGGGAAACGCCCGGUCCCAUCCCGAACCCGGAAGCUAAGCCUGCCAGCGCCGAUGAUACUACCCUUCCGGGUGGAAAAGUAGGACACCGCCGAACAU
#=GR 5s2_25 SS (((.(((((((.....(((((((......((((((.............))))..)).....))))).)).((.......((((((....)))))).......))..))))))))))..
//
# STOCKHOLM 1.0

bac.U.urealyticum         GUGUAAAAAGCUAAUUGCUGCAUUUUUUAAAAAAUGUAGAGGAAAGUCCGUGCUCACACUAACUGUGAUGUUAGUAGUGUUUGUGUAUGUAUAAUUAAUAAGGCAUAGCAUAGGCAUAUGACGGCAAAUUUUUAAGCUAAGUGAUUUAAAUUAUAUGUUUAAAAAUUUAUAAAAGUGCCACAGAGACGAUUAAUCAAGAAAUUGAUGAGAUGAAACGUUGGUAAACCCCACAAGUGAGAAACCUAAAUUUCGGUAAGGGAAUCUAAUUUAGUAAAUUAAGAAAUUAAAUUAGGAUAGAAUUGUUUACAAUUCUAUAGAUAAAUAAUUAGCGCUACAUUUUUGUAGAACAGAACACGGCUUAUUUUUACAU
#=GR bac.U.urealyticum SS {{{{{{{{{{{{{{{{,<<<<<<<<_____>->>>>>>>,,,,AAA,AAAAA{{{{{<<<<<<______>>>>>>,,,,,[[[[[<<<<<<__________>>>>>><<<<<____>>>>->((,<<<<----<<<<--<<<<_____>>>>---->>>>---->>>>,,,,,,<<<<<----------<<<<<<<<____>>>>>>>>---------->>>-->>))]]]]]}}}}},,,<<<___________>>>,,,<<<<<<<__________________>>>>>>><<<<<<<<<____>>>>>>>>>,,,,,,,,}}}}}}},<<<<<____>>>>>,,,,,,,aaaaaaaa,}}}}}}}}}
//
# STOCKHOLM 1.0

eukarya.A.truei         GCGGAAGGAAGCUCACUGUAGAGGCUACUUGCUGGGUGCUGUUGUUACUCUAUCAACCAGCCUUGGGGAAGGUCUGAGAUAAGAGCCACUUGUUGCCUUCACAAGGCAUUGCUUGGUGUAAGCAAGUGAGUUCCCAUCAAAGAUGGCUCAGUUGCAAGCUUAAUGCAAGAGACAUAGCAAAGAAGCCCAAUAUACUUCUGAUAUGGAUGCAAUGCCCAACAGACUGGAAAUGACUCACGGCUGGCAUGUUCAAGCUCAAUGACUGAGGGGAAGCAAGUGAUGGCUUCCUAACCCAAUUCAGACCACUCUCCGGAAUUCCG
#=GR eukarya.A.truei SS {{{{{{{{,,,[[[[,<<--<<<<---------<<<<<_______>>>>>---------->>>>>>,,,AAA,AAAAA,,,,,((((,,,,,,<<<<<_____>>>>><<<<<<<___>>>>>>><<<<<<<-----------<<<___________________________________________________________________________>>>------->>>>>>>)))),,,,,,,,,,,,,,,,,,,,,]]]]<<<<<<<________>>>>>>>,,,,,,,,aaaaaaaa,,,,}}}}}}}}:::
//
# STOCKHOLM 1.0

bac.LGA1         GAGGAAAGUCCGGGCAGCACAGAGCAAUGCACCGGUGAAUAGCCGGGUUCCGUCUUUGACGGAAACAGACAGUGCCACAGAAAAUAACUGCCUUCCCCUCUCCUUUAGGAGAGGGUUGAGGUAGGGUUGAAAACGUGAGGUAAGAGCUCACGUCCCGAUAUGGUGACAUAUCGGGAGGGUAAACCUUGCAUGCUGAAAUGCCACAUAGGUCAGCGCCUGAGAACUGCUCGUUCAAUGCUGAUGGGUAGGCAGAUUGAUCCCGGUUGGUAACUUCCGGGACAGAUAAAUGAUAGCCACUAAUCCACCUUGCUAAGGCUACGGUGGACAGAACCCGGCUUA
#=GR bac.LGA1 SS :::::{{{-{{{{{[[[[---AAAA-[[[[[<<<<<_____>>>>><<<<<<<<___>>>>>>>->((---(((((,,,,,,,,,,,<<<<<<<<<<<<<<<<____>>>>>>>>->>>>>>-->>,,,,,,,<<<<<<_______>>>>>><<<<<<<<<<____>>>>>>>>>>,)))--))))]]]]]]]]],,,<<<<------<<<<<<<---<<<<<<_aaaa>>>>>>>>>>>>>----->>>>,,,,,,<<<-<<<<<____>>>>>>>>,,,,,,,,,,,,,,,,,,,,,,,<<<<<<<<<____>>->>>>>>>,,,,,,}}}}}}}}:
//
# STOCKHOLM 1.0

5s_25         GGAGUUUGGCGGCCAUAGCGGCGGGGCAAUUCCUGUACCCAUCCCGAACACAGAAGAUAAGCCCGCCUGCGUUCUAUACUGUACUAAAGUAUGAGAGUCUUUGGGAAAUAUGGAACGCUGCCAUCUCC
#=GR 5s_25 SS ((((..(((((((....(((((((......((((((.............))))..)).....))))).)).(((((((.....((((((.((....))))))))....))))))).))))))).))))
//
# STOCKHOLM 1.0

5s3_204         AUCUGCGGCCAUAGAACCUUGAAAGCACCGCAUCCCGUCCGAUCUGCGAAGUUAAGCAAGGUAUCGCCUAGUCAGUACUGCGGUGGGGGACCACGCGGGAAUCCUAGGUGCUGCAGUUU
#=GR 5s3_204 SS (.(((((((....(((((((......((((((............))))..)).....))))).)).(((((......(((((..((....)).))))).....))))).))))))).).
//
# STOCKHOLM 1.0

5s2_38         UUUGGUGGCGAUAGCGAAGAGGUCACACCCGUUCCCAUACCGAACACGGUAGUUAAGCUCUUCAGCGCCGAUGGUGAGUGGGGGCUUCCCCCUGUGAGAGUAGGACGCCGCCAAGC
#=GR 5s2_38 SS (((((((((....(((((((......((((((.............))))..)).....))))).)).((........(((((((...))))).)).......))..))))))))).
//
# STOCKHOLM 1.0

5s3_185         AUCCACGGCCAUAGGACUCUGAAAGCACCGCAUCCCGUCUGAUCUGCGCAGUUAACCAGAGUGCCGCUCAGUUAGUACCACGGUGGGGGACCACGCGGGAAUCCUGGGUGCUGUGGUU
#=GR 5s3_185 SS (.(((((((....(((((((......((((((............))))..)).....))))).)).(((((......((.((..((....)).)).)).....))))).))))))).)
//
# STOCKHOLM 1.0

M.jannaschii         AGGGGGCUGGUGACUUUCCCCUCUUUAAGAGGGGAGGAAGUUCCGCCCACCCCAUUUAUGGGCAGCGUCCCCUGAGAAGGGGCGGGAGAUGCAGCAGAAACGACACGGCUCCGGAAGAGAUGACGAUGAUAGUGAAAGUUGAGGACUUCCGGAGAACCGGUGAAACGGGCAUCUCCCCUGCCCGGGGUGCAAGCCGGUUUCGGCGCUUAGCCGAAUGUCACCGAAAUUACAGAAGGCGGGCUAUAGCCCCCA
#=GR M.jannaschii SS {{{{{{{{AAAAAA,,,<<<<<<<___>>>>>>>,,,,[[[-[[[[[(((((------(((((((,<-<<<<<____>>>>>><<<<<<<<<<------------<<<<<<<<<<<<--------------<<____>>------>>>>>>>>>-->>>-------->>>>>>>>>>)))))))))))),,,<<<<____>>>>,,,,,,,,,,,,aaaaaa,,,,,,,,,,,,]]]]]]]],,}}}}}}}}
//
# STOCKHOLM 1.0

bac.C.limicola         AAACCGCAAGUGUGCAGUCGCUGUAUGGCUUGACGCUGUGCAGAGGAAAGUCCGAACUUCACAGGGCAGGGUGCCGGUCGAGAACCUGGUUCAAGGCCGGGGGCAGCGGUGCAAACCGUCUGUCACAGAGAGUGCAACAGAAAGCAAACCGCCCCGGCUCCGGCCGGAGUAAGGGUGAAAAGGCGGUGUAAGAGACCACCAGGUGCGUCAGCAAUGCCGUACGCUAUGAAAACCUCCCCGAAGCAAGGCCAAAUAUGGAAGCUUUUUCCGCAAGGAAAGAAGGGUUGCCCGCCCAACGUUUCCGGGUAGGCCGCAUCAGAUAAAUGACUGCAGCUUCAUCACUCGAUGAUGAUUCACAGAAUUCGGCUUACAGCUUCGGUUUCAGC
#=GR bac.C.limicola SS {{{{{{-{{{{{{{{{{{{,<<<<<<<<<_____>>>>>>>>>,,,,BBB,BBBBB[[[[---AAAA-[[[-[<<<<<<--<<<<___>>>>-->>>>>><<<<<<<<<<____>>>>->>>>>->((---(((((,,,,,,,,,,,,<<<<<<<<<<____>>>>>>>>-->>,,,,,,,<<<<<<_______>>>>>><<<<<<<<<<____>>>>>>>>->>,)))--))))]]]]]]]],,,((((------((((((<<<<<<<____>>>>>>>,<<<<_aaaa>>>>,,,))))))-----)))),,,,,,,,,,,,,}}}}}}}<<<<<<<<<_____>>>>>>>>>,,,,,,bbbbbbbb,}-}}}}}}}}}}::::
//
# STOCKHOLM 1.0

Camp.jeju         GGGAGCGACUUGGCUUCGACAGGAGUAAGUCUGCUUAGAUGGCAUGUCGCUUUGGGCAAAGCGUAAAAAGCCCAAAUAAAAUUAAACGCAAACAACGUUAAAUUCGCUCCUGCUUACGCUAAAGCUGCGUAAGUUCAGUUGAGCCUGAAAUUUAAGUCAUACUAUCUAGCUUAAUUUUCGGUCAUUUUUGAUAGUGUAGCCUUGCGUUUGACAAGCGUUGAGGUGAAAUAAAGUCUUAGCCUUGCUUUUGAGUUUUGGAAGAUGAGCGAAGUAGGGUGAAGUAGUCAUCUUUGCUAAGCAUGUAGAGGUCUUUGUGGGAUUAUUUUUGGACAGGGGUUCGAUUCCCCUCGCUUCCACCA
#=GR Camp.jeju SS [[[[[[[,,,,,,,,,,,,((((((((------(((((((-((((((<<<<<AAAAA_>>>>>,,,,,,aaaaa,,,,,,,,,,,,,,,,,,,,,,,,,,,,,,,,,,,,,,,,,,,,,<--<<<<<________>>>>>-->,<<<<<<-<<<<<<-<_BBBBBB>->>>>>>->>>>>>,,,,,,,,bbbbbb,,,<<<<<<-<<-<CCC__>->>>>>>>>,,,,,,,,ccc,,,<<<<<<<<<<---<<<___D_DDDDD>>>>>>>>>>>>>,,,,,,,,ddd,,dd,d,,,))))))----)))----))))--)))))))),,,<<<<<_______>>>>>]]]]]]]::::
//
# STOCKHOLM 1.0

5s3_245         GUCUACGGCCAUACCACGUUGAAAGCACCGGUUCUCGUCCGAUCACCGAAGUUAAGCAACGUCGGGCCCGGUUAGUACUUGGAUGGGUGACCGCCUGGGAAUACCGGGUGCAGUAGACUU
#=GR 5s3_245 SS ((((((.((....(((((((......((((((............))))..)).....))))).)).(((((......((.((..((....)).)).)).....))))).)).))))))..
//
# STOCKHOLM 1.0

HAE.DUC         GGGGUAUUAUUGGUUUCUCGCAGCAGAAUUCAGCUUACUUAGUCAGGGCCGGAAGGAAGCAGCUUGGGUUGAAUUUCUGGGUGCCGGGAGUCGCUGGUAAUACCCCACCUUUUUGGUAAAAGGUAAUACCG
#=GR HAE.DUC SS <<<<<<<<<<<<<<<<<<<<<<-<<<<<<<<<<<<-----<<<-----<<____>>----->>>-->>>>>>>->>>>>-->>>->>>>>-->>>>>>>>>>>>>>:::::::::::::::::::::::::
//
# STOCKHOLM 1.0

LEI.MAJ         GCCGGAGCUCUGCUCUGUAACCUUCGGGGGCUAACCAGGCUUAGCGGGGAGGACGUGGACCAGCGAGGGUGAUUUGCUGCGUUGACGUGGUGCUCUGCUUGGCUGUGUGUCGGUGUGGCUUGCCCCCCUGCAGAGGGUGGCGCGGGUCCGCCGUUGAAGCGAGGGAACCGGGUCAGGCCGGAAACGGAGCAGCCCACCCCACGCACGUCCGCCGUUGCAGAAUCACACCGCGGAGCAUGUCCGCACUUGAGCCCCACGCUUCGUCGCGAAGCCUU
#=GR LEI.MAJ SS (-(<<<<<___>>>>>,,,,<<<___>>>)-)::::((((((-((((-(-((-(((((----((--((((-----(((((-((--(((((((-(((((---((-((((((<<<-<<--<-<<<<-<<<<____>>>>->>>>->->>>>>,,,,,,,,<---<<<----<<<<----<<<____>>>---->>>>->>>-->)))))-)-))----)))))----))))))))))))-)-)---))))--))-)))))-)))-))))-)))))):
//
# STOCKHOLM 1.0

RAS.SOL         GACGGGCCUCCUCGCAUGGUGGCGCGGUCAACCUGGUCAGGUCGGGAACGAAGCAGCCACAGCCGUUUUCCGCCAGUGCCGAGGGUCAGGCUCGUCCCCCUUCU
#=GR RAS.SOL SS <<<<<<<<<<<<<<<<<<<<<<-<<<<<-----<<<<----<<<____>>>---->>>>-->>>>>--->>>>>>->>>->>>>>--->>>>>>>>::::::::
//
# STOCKHOLM 1.0

bac.N.pyridinolyticus         CACAGGGCAAGGUGGUGGGUAACACCCACCCGGGGCAACCCGCGGGACAGUGCCACAGAGAACAGACCGCCCCUGCGUGCAGGGGUAAGGGUGAAACGGCGGUGUAAGAGACCACCAGCGACCGGGGCGACCCGGCCGGCUCGGCAAACCCCACCUGGAGCAAGGUCAAGAAGUCCGGUGCUCUCACCGGACGCGCGCACGACUGAGGGCGGCCCGCCCGAGUGCGCGGGUAGACCGCUGGAGGGCGUCGGCAACGGCGCUCGUAGAUGGAUGGUCGCCACGCUUCGGCGUU
#=GR bac.N.pyridinolyticus SS [---AAAA-[[[[[<<<<<_____>>>>><<<<<____>>>>->((---(((((,,,,,,,,,,,,<<<<<<<<<____>>>>>>>-->>,,,,,,,<<<<<<_______>>>>>><<<<<<<<<<____>>>>>>>>->>,)))--))))]]]]]]::::::((((,,,,,<<<<<<<<____>>>>>>>>,,<<<<<<-----<<<<<_aaaa>>>>>->>>>>>,,,,,))))::::::<<<<<<<<____>>>>>>>>:::::::::::::::::<<<<____>>>>:
//
# STOCKHOLM 1.0

5s3_172         AUCCACGGCCAUAGGACCUUGAAAACACCGCAUCCCGUCCGAUCUGCGCAGUUAACCAGGGUGCCGCCUAGUUAGUACCACGGUGGGGGACCACGCGGGAAUCCUAGGUGCUGUGGUU
#=GR 5s3_172 SS (.(((((((....(((((((......((((((............))))..)).....))))).)).(((((......((.((..((....)).)).)).....))))).))))))).)
//
# STOCKHOLM 1.0

5s_15         UAGGUUUGGCGGUCAUAGCGAUGGGGUUACACCUGGUCUCGUUUCGAUCCCAGAAGUUAAGUCUUUUCGCGUUUUGUUUGUGUACUAUGGGUUCCGGUCUAUGGGAAUUUCAUUUAGCUGCCAGCUUUUU
#=GR 5s_15 SS .((((.(((((((....((((.((......((((((.............))))..)).....)).)).))....((........((((((((....))))))))......))....)))))))))))...
//
# STOCKHOLM 1.0

5s3_141         ACAUACGACCAUAGGGUGUGGAAAACAGGGCUUCCCGUCCGCUCAGCCGUACUUAAGCCACACGCCGGUGAGUUAGUAGUUGGGUGGGUGACCACCAGCGAAUCCUCACUGUUGUAUGU
#=GR 5s3_141 SS (((((((((....(((((((......((((((............))))...)).....))))).)).(((((......(((((..((....)).))))).....))))).)))))))))
//
# STOCKHOLM 1.0

bac.LGW46         GAGGAAAGUCCGGGCACCAUAGGACAGGGUGGUGGGUAACGCCCACCGGCCGUAAGGUUAGGGAAAGUGCCACAGAAAAUACACCGCCUAAGGGGAGCUGUUAGCGUUUGGCCUUUAGCUCUUAGCCAGACAAUCGUCUGGCUAAUGGCUGACCGCUAAUAGCUAACAGCUUGCCCGGUAAGGGUGAAAAGGUGCGGUAAGAGCGCACCAGCAGGCGAGGUGACUCGCCUGGCUCGGUAAACCCCGCCCGGUGCAAGACCAAGCGGAGAGCAUGAGCCGGUCCGGCUCGCUACGACUCUCGGGUAGGUCGCUAGAGGCCGCGGGCAACCGUGGUCGUAGAGGAAUGAUCGCCAAAUCGCUUCGGCGGAUACAGAAUCCGGCUUA
#=GR bac.LGW46 SS :::::{{{-{{{{{[[[[---AAAA-[[[[[<<<<<_____>>>>><<<<<____>>>>->((---(((((,,,,,,,,,,,,<<<<<---<<<<<<<<<<<<<<<<<<<<<<<<<<<<<<<<<<<<<<<<____>>>>>>>>>>>>>>>>>>>>>>>>>>>>>>>>>>>>>->>>>>>-->>,,,,,,,<<<<<<_______>>>>>><<<<<<<<<<____>>>>>>>>->>,)))--))))]]]]]]]]],,,<<<<-----<<<<<--<<<<<<_aaaa>>>>>>------>>>>>----->>>>,,,,,,<<<<<<<<____>>>>>>>>,,,,,,,,,,,,,,,,,,<<<<<<____>>>>>>,,,,,,}}}}}}}}:
//
# STOCKHOLM 1.0

Stre.muta         GGGGUCGUUACGGAUUCGACAGGCAUUAUGAGACCUAUUUUGCGACUCAUCUAGCGGAUGUAAAACGCCAGUUAAAUAUAACUGCAAAAAAUACAAAUUCUUACGCAGUAGCUGCCUAAAAACCAGCCUGUGUGAUCAAUAACAAAUUGCUUGUGUUUGUUGAUUGGUCUUAUUGUUAACAAGCUACGUUAGAACUGAGUCAGGCUGUUCUAAAAGAGUUCUACUGACUCGCAUCGUUAGAGUUUGAGUUAUGUAUUGUAACGGUGUUAAAUAAACACAUAACCUAUAGUUGUAGACAAAUGGGUUAGCAGAUGUUUGGACGUGGGUUCGACUCCCACCGGCUCCACCA
#=GR Stre.muta SS [[[[[[[,,,,,,,,,,,,((((((((-----((((((((-((((((<<<<A_AAA>>>>,,,,,aaa,a,,,,,,,,,,,,,,,,,,,,,,,,,,,,,,,,<<<<<<--<<<<_________>>>>>>>>>><<<<<<<<<<<<<<_BBBBBB>>>>>>>->>>>>>>,,,,,,,,,bbbbbb,,,,<<<<<<<-<_CCCCC_>->>>>>>>,,,,,,,,,,ccccc,,,<<<<<<<<-<<<____DDDDDDD>>>->>>>>>>>,,,,,,,,,,ddddddd,,,,))))))----))))))))-----)))))))),,,<<<<<_______>>>>>]]]]]]]::::
//
# STOCKHOLM 1.0

bac.SM-A30_48         GAGGAAAGUCCGGGCUGCAAGUGAGACAGGACUCCAUCUAACGGAUGGCCAGAGUAAUCUGAGGGCAAGUGCAACAGAAAGUAGGUAGCCACUUCGGUGGUGACAGUGAAAGGGUGGGGUAAGAGCCCACCAGUGCUUAUGGUAACAUAGGCAGCUAGGUAAACCCUGUCCGCAGCAAGAAGUAUAUGGUAUAAGUCUCACAAGCUGUUAGAUCAGCACUCAUACUUCGCUUGAACGUAUUGGCAACAACACGUCUAGAUAAAUAACUACCCACGACAGAACCCGGCUUA
#=GR bac.SM-A30_48 SS :::::{{{-{{{{{AAAA,,{{{{{{{,[[[[[<<<<<_____>>>>><<<-<_____>>>->((---(((((,,,,,,,,,,,,<<<<<<<____>>>>>-->>,,,,,,,<<<<<<_______>>>>>><<<<<<<<<<____>>>>>>>>->>,)))--))))]]]]]aaaa,,,<<<<------<<<<<<>>>>>>>------>>>}}}-----------}}}},,,,,,<<<<<<<<____>>>>>>>>,,,,,,,,,,,,,,,,,,,,,,,,,,,}}}}}}}}:
//
# STOCKHOLM 1.0

5s3_221         GCCUAGGACCAUAUCACGUUGAAUGCACCGGUUCUCGUCCGAUCACCGAAGUUAAGCAACGUCGAGCCCGGUUAGUACUUGGAUGGGUGACCGCCUGGGAAUACCGGGUGUUCUAGGCCUU
#=GR 5s3_221 SS (((((((((....(((((((......((((((............))))..)).....))))).)).(((((......((.((..((....)).)).)).....))))).)))))))))...
//
# STOCKHOLM 1.0

eukarya.C.opuntiae         GUUCUCCCCAUCCCUCUCUGGGUGCUUCUGCAUUCAGAGCGAUAUAAUGCUCUUGAGAGCUUCCUGGGCGUAGAUAGUUACGCCGGGCGUCGCCAUCAGAAAAACAGCAGAGCUACGCUUUGCAUGGGAGGCGGCGCGGAUGGUUGGUCUUUCAAUACGAGGAAAGGCUGUUGAGUGCAAUUUGCGGCCUUUGGCA
#=GR eukarya.C.opuntiae SS :::::::((((((,,,,,,,,,,,,,,,,,,,,,,,,,,,,,,,,,,,<<<<____>>>>,,<<--<<<<<<<____>>>>>>>>>,<<<<<<<------------<<<<<<<___>>>>>>>------>>>>>>>,)))))):::<<<<<<<________>>>>>>>::::::::::::::::::::<____>::
//
# STOCKHOLM 1.0

BAC.ALC         UUUGCCGUGCUAAGCGGGGAGGUAGCGGUGCCCUGUACUCGCAAUCCGCUAUAGCAGGCUGAAUCCCUUCUAGAGGUUUUGUCACCGUAGGCUCUGCCCUAAGUAAGUGGUGUUGACGUUGGGUUCUACGCAACGAAAACCCACGAACCCUGUCAGGUCCGGAAGGAAGCAGCAGUAAGUGGCCCCUUUCGUGUGCCGUAGAGUCGCUGGGCCGAGCUAACUGCUCAGGUAACGCUAGGGUGGCAUGAUCGACAGAAGGUGCACGGUA
#=GR BAC.ALC SS ::((((((((,,<<-AAAA-A-<<<<<<a-aaaa---<<-<<___>>>>>>-->>->>>>,,,,,<<<<<<---<<<<-<<<<<<--<-<<---<<-<<<-<<<<-<<<<<------<<<<-<<<<<<<<<<<<<<<___BBBB_____BBBB____BBB____bbb____bbbb___bbbb____>>>>>>->>>->>>>>>--->>->->--->>>->>>>>>->>>--->>>>->->>>>>>->>>>--->>>>>>,))))))))
//
# STOCKHOLM 1.0

5s3_164         AUCCACGGCCAUAGGACUCUGAAAGCACCGCAUCCCGUCCGAUCUGCGCAGUUAACCAGAGUACCGCCUAGUUAGUACCACGGUGGGGGACCACGUGGGAAUCCUAGGUGCUGUGGUU
#=GR 5s3_164 SS (.(((((((....(((((((......((((((............))))..)).....))))).)).(((((......(((((..((....)).))))).....))))).))))))).)
//
# STOCKHOLM 1.0

CLO.PER         GCCGUGCUAGAUGGGGAGUUAGCGGUGCCCUGUAACCUGCAAUCCGCUACAGCAGGAUCGAAGUCCUCAUAGAGGCUCUAACUUGUGGAGUCUGCCCUAUGUAAGUGGUGUUGAGAGUUGGGCCCCACGCAAUGGAAACCUGUGAACCUCGUCAGGUCCGGAAGGAAGCAGCGAUAAGCAGUCAUUUUCAUGUGCCGUGGAUACGUCUGGCUUGAGCUAACUGCAUAGGUAACGUUCAUAAGUUAUUGUCGAAGUGAGGUGCACGGUU
#=GR CLO.PER SS (((((((,,<<<AAAA-A-<<<<<<a-aaaa----<<<<<___>>>>>>-->>>>>>>>,,,,,<<<<<<---<<<--<<<<<<<<<<<---<<-<<<<<<<<-<<<<<-----<<<<<<<<--<<<<<<<<<<<<<<-<<<<-----<<<<----<<<____>>>---->>>>--->>>>--->>>>>>>->>>->>>>----->>>>>>>>-->>>->>>>>>>>>>--->>>>>>>>>>>>>-->>>--->>>>>>,))))))):
//
# STOCKHOLM 1.0

5s3_273         GCCUACGACCAUACCAUGCUGAAUAUACCGGUUCUCGUCCGAUCACCGAAGUCAAGCAGCAUAGGGCUCGGUUAGUACUUGGAUGGGAGACCGCCUGGGAAUACCGGGUGUUGUAGGCUU
#=GR 5s3_273 SS (((((((((....(((((((......((((((............))))..)).....))))).)).(((((......((.((..((....)).)).)).....))))).)))))))))..
//
# STOCKHOLM 1.0

bac.CPA61         GAGGAAAGUCCGGGCACCACAGGGCAGGAUGCCGCACGAGCUUCACCGCAAGUGCGGGCGUCGCGUUUCAAGGCGCGGCGACGGACAGUGUCACAGAGAAUAUACCGCCCUCCGUGGUUCGGCGAAAGCCGGGCUUCGAAGGGUAAGGGUGAAAAGGUGGGGUAAGAGCCCACCGCGCCGCCAGCAAUGGCGGCGGCACGAAAAACCCCUUCCGGUGCAAGGCAAAAUAGGUGACUGGGCGGCCCGUCCGAUAGUCACGGGUAUGCCGCAUCCGGCGCCGCUCGCGCAAGUGAGCGGCGCGGGACGAGGCCGCCGCGAGGCGGCCCGAGAGAAAUGACGACUGAAGCGCCGCAAGGCGUGGAACAGAACCCGGCUU
#=GR bac.CPA61 SS :::::{{{-{{{{{[[[[---AAAA-[[[[[<<<<<<--<<______>>-->>>>>><<<<<<<<<<____>>>>>>>>>->((---(((((,,,,,,,,,,,,<<<<<<<<<<<<<<<<<<<____>>>>>>>>>>>>>>>>>-->>,,,,,,,<<<<<<_______>>>>>><<<<<<<<<____>>>>>>>>->,,)))--))))]]]]]]]]],,,<<<<------<<<<<<<<<<_aaaa>>>>>--->>>>>----->>>>,,,<<<<<<<____________________>>>>>>>,,,<<<<<<<____>>>>>>>,,,,,,,,,,,,,,,,,<<<<<<<<____>>>>>>>>,,,,,,}}}}}}}}
//
# STOCKHOLM 1.0

bac.CPA59         GAGGAAAGUCCGGGCUCCACAGAGCAGAACGCCGGGUAACACCCGGUGGGGGAAACCCCGAGGAAAGUGCCACAGAAAACAGACCGCCUUCGCCGCGCGAGCGGCGCGGGUAAGGGUGAAACGGUGGGGUAAGAGCCCACCGCGCAGACGGUAACGGAUGCGGCACGGCAAACCCCGUUCGGAGCAAGGCCAUGUAUAGGAACGUUCGAGGGCUGCUCGCCCGAGUUCCAGGGUAGGCCGCUCGAGGCGCACGGUAACGGGCGUCCCAGAUGAAUGAUCGCCAAGUGUCCCCGGACACUCACAGAACCCGGCUUAU
#=GR bac.CPA59 SS :::::{{{-{{{{{[[[[---AAAA-[[[[[<<<<<_____>>>>><<<<<____>>>>->((---(((((,,,,,,,,,,,,<<<<<<<<<<<<<____>>>>>>>>>>>-->>,,,,,,,<<<<<<_______>>>>>><<<<<<<<<____>>>>>>>>->,,)))--))))]]]]]]]]],,,<<<<------<<<<<<----<<<<<<_aaaa>>>>>>>>>>>>----->>>>,,,,,,<<<<<<<<____>>>>>>>>,,,,,,,,,,,,,,,,,<<<<<<<____>>>>>>>,,,,,,}}}}}}}}::
//
# STOCKHOLM 1.0

5s3_197         AUCCACGGCCAUAGGACACUGAAAACAUCGCAUCCCGUCCGAUCUGCGCAAUUAAGCAGUGUGCCGCUUAGUUAGUACCAUGGUGGGGGACCACAUGGGAAUCCUAGGUGCUGUGGUU
#=GR 5s3_197 SS (.(((((((....(((((((......((((((............))))..)).....))))).)).(((((......(((((..((....)).))))).....))))).))))))).)
//
# STOCKHOLM 1.0

bac.M.capricolum         GAGAUUUUAUUGGUCAAUCGCUGUAUUUGAAAAAGAAUAUAGAGGAAACUCCACGCUUACACAAUCUGUGAUGAUUGUAGUGUUUAUGCUAAAUGAAAAAAUAAAUUUAGGCAGUAAUUAAUUACUGACGGCAUAACUAACCUAAGGCUUUGCUAUGGUGAUGUUAUAAAGUGCCACAGAGACGAAUAAAGAGAAAUCUUGAAAUGGAACGCGGUAAACCCCAUAAGUAAGAAACUCAAAUUUUGGUAGAGGAAUCUGAUUAAGAAAAUAAGAAUCAAAAUCAGAAGUUAUUAUUAACUAGAUAGAUGAUUGACGCUGAAAAGUACAAAACGUGGGUUAUAAAUAAAAUCUCAUCA
#=GR bac.M.capricolum SS :{{{{{{{{{{{{{{{{{{,<<<<<<<<______>>>>>>>>,,,,AAA,AAAAA{{{{{<<<<<<______>>>>>>,,,,,[[[[[<<<<<<__________>>>>>><<<<<<<____>>>>>>->((,<<<<---<<<---<<<___>>>-->>>---->>>>,,,<<<<<-----------<<<<<_____>>>>>----------->>>-->>))]]]]]}}}}},,,<<<___________>>>,,,<<<<<<<_________________>>>>>>><<<<<____>>>>>,,,,,,,,}}}}}}},<<____>>,,,,,,,aaaaaaaa,}-}}}}}}}}}}:::::
//
# STOCKHOLM 1.0

5s3_299         GCCUACGGCCACACCACCCUGAAAGUGCCCGAUCUCGUCUGAUCUCGGAAGCCAAGCAGGGUCGGGCCUGGUUAGUACUUGGAUGGGAGACCGCCUGGGAAUACCAGGUGUCGUAGGCUUU
#=GR 5s3_299 SS (((((((((....(((((((......((((((............))))..)).....))))).)).(((((......((.((..((....)).)).)).....))))).)))))))))...
//
# STOCKHOLM 1.0

bac.ESH7-4         GAGGAAAGUCCGGGCUCCACAGGGCAGGAUGCUGGCUAACGGCCAGGCGUCGCGAGGCGACGGAAAGUGGAACAGAGAGCAGAACCGCCGAUGGCCGGCCGGUGCACCCGCAAGGGUAGCCGGUGGCACAGGCAAGGGUGAAAAGGUGGACUCCUUCGGGAGCCGCCGGGGGGAACCCCGGCGCGGUAAGAGCGCACCGCGGACGCAGUGAUGUGGACGGCAGGCUAAACCCCAUCCGGAGCAAGACCAAAUAGGGGUACAUUGGCGUGGCCCGCGCUGUACCCGGGUAGGUUGCUUGAGCUUGUCGGUAACGGCAAGACUAGAGGAAUGGCUGUCCAACGACAGAAUCCGGCUUA
#=GR bac.ESH7-4 SS :::::{{{-{{{{{{{{{---AAAA-{{{{{<<<<<_____>>>>><<<<<____>>>>->[[---[[[[[,,,,,,,,,,,,,<<<<<--<<<<<-<<<<<--<<<<<____>>>>->>>>>>>>>->>>>>-->>,,,,,,,((((<-<<<<____>>>>><<<<<<<<____>>>>>>>><<_______>>))))<<<<<<<<<____>>>>>>>>->,,]]]--]]]]}}}}}}}}},,,<<<<------<<<<<<---<<<<<_aaaa>>>>>>>>>>>----->>>>,,,,,,<<<<<<<<____>>>>>>>>,,,,,,,,,,,,,,,,,,,,,,,,,,,,}}}}}}}}:
//
# STOCKHOLM 1.0

5s3_183         AUGUGCGACCAUACCAAGCUGAAAAUACUGCAUCCCGUCUGAUCUGCACAGUCAAGCAGCUUAGGGCCCAGUCAGUAGUGCGGUGGGGGACCAUGCGCGAACAUUGUGGUGUUGCACUU
#=GR 5s3_183 SS (.(((((((....(((((((......((((((............))))..)).....))))).)).(((((......(((((..((....)).))))).....))).)).))))))).)
//
# STOCKHOLM 1.0

5s2_88         UUUAGGUGCCUAUAUCGGUGGUGUCCACCUCUUCCCAUUCCGAACAGAGAAGUUAAGCCCACCAGAGCCGAUGGUACUGCGGUAACACGUGGGAGAGUAGGUCGGUGCCAAAUC
#=GR 5s2_88 SS (((.((((((....(((((((.....((((((.............))))..)).....))))).)).((.......(((((......))))).......))..)))))))))..
//
# STOCKHOLM 1.0

bac.PS24         GAGGAAAGUCCGGGCUCCACAUAACCACGGUGCCGGGUAACGCCCGGCGGUCGCGCCUCGGGACUGCGCUAUUGCGUGCGAUAGGGGAAGCCAGACAAGCGCGGCAAGGGACAGUGCCACAGAGAGCAGACCGCCUAUGGCCGUCGUCCGUUUACGGAUACGUGGCCAGGCAAGGGUGAAAGGGUGCGGCAAGAGCGCACCGCGCGAUGGGUAACCGGAGCGGCAUGGCAAACCCCACCGGGAGCAAGACCGAAUAGGGACGGCGCGGACUCGCAAGGGUUCAGGGCGUGGUUGUCGCCCAGUCGUCCGGGUUGGUUGCUAGAGCCGGUCAGCAAUGGCCGGCGUAGAGGAAUGGUCGCCCAUCUGCUGAAAGGCAGUGGACAGAACCCGGCUUA
#=GR bac.PS24 SS :::::{{{-{{{{{[[[[----AAAA-[[[[[<<<<<_____>>>>><<<<<<<<<<<<<<<<<<<<<<_____________>>>>->>>>>>>>-->>>>>>>>>->((---(((((,,,,,,,,,,,,<<<<<--<<<<<<<<<<<<<____>>>>>->>>>>>>>>>>-->>,,,,,,,<<<<<<_______>>>>>><<<<<<<<<____>>>>>>>>->,,)))--))))]]]]]]]]],,,((((------(((((((,,<<<<<<____>>>>>>,<<<<<<_aaaa>>>>>>,)))))))-----)))),,,,,,<<<<<<<<____>>>>>>>>,,,,,,,,,,,,,,,,,<<<<<<<<____>>>>>>>>,,,,,,}}}}}}}}:
//
# STOCKHOLM 1.0

5s3_74         AGGAACGACCAUACCACGAUGCCAAUACCGCUUCCCGUCUGCUCAGCGAAGUCAAGCAUCGUCGGGCCCGGUUAGUACUACGGUGGGGGACCACGUUGGAAUCCCGGGUGUUGUUCUU
#=GR 5s3_74 SS (((((((((....(((((((......((((((............))))..)).....))))).)).(((((......(.(((..((....)).))).).....))))).)))))))))
//
# STOCKHOLM 1.0

5s3_85         GGAUGCGGCCAUACUAAGGAGAAAGCACCUCAUCCCGUCCGAUCUGAGAAGUUAAGCUCCUUCAGGCGUGGUUAGUACUGGGGUGGGGGACCACCUGGGAAUCCCACGUGCUGCAUUCUU
#=GR 5s3_85 SS (((((((((....(((((((......((((((............))))..)).....))))).)).(((((......(((((..((....)).))))).....))))).)))))))))..
//
# STOCKHOLM 1.0

Odon.sine.cl         GGGGCUGACUUGGUUUCGACAUUUAAAAAUUGUUACAGUAUGAUGCAGGUCGAAGUUUCUAAUCUUCGUAAAAAAAGAGAAAUUUAUAAUAAAUGCUAAUAAUUUAAUUUCUUCUGUGUUUAAAAGUUUAUCAACUAAGCAAAAUAGUUUAAAUUUAAGUUUUGCUGUUUAAGUUUUAUGCACAUUUAAUGAUCUAGUAAAUAACUUUGUUCGCUAUAAUUUAUAUUUAUAACUAGACUUUUGUCUUUUUUAUAGUUUAGAAUAACUUUAUCAUUUCAAACCUCGUUCCAUCUAGUUGAACUAAACCUGUGAACGAAUACUAUAAUAAAAUUUUUAGAUGGACGUGGGUUCGACUCCCAUCAGCUCCACCA
#=GR Odon.sine.cl SS {{{{{{{,,,,,,,,,,,,[[[[[[[[----[[[[-[[[[[---[[[[[[<<<<<AAAAA___>>>>>,,,,,,,aaaaa,,,,,,,,,,,,,,,,,,,,,,,,,,,,,,,,,,,,,,,,,,,,,,,,,,,,,,,,,,,,,,,,,,,,,,,,,,,,,,,,<<<<<<<___________________________>>>>>>>,,,,,,,,,,,(((((((,<<<<<BB>>>>>,,<<<<____>>>>,,,))))))),,,bb,,,,,,,,,,,,,,,,,,,,,,,<<<<-<<___>>->>>>,,,]]]]]]------]]]]]-]]]]------]]]]]]]],,,<<<<<_______>>>>>}}}}}}}::::
//
# STOCKHOLM 1.0

5s3_237         GGCUACGGCCAUACCACGUUGAACCUACCGGUUCUCGUCCGAUCACCGAAGUCAAGCAACGUCGGGCGUGGUUAGUACUUAGAUGGGUGACCGCUUGGGAACACCACGUGCUGUAGGCG
#=GR 5s3_237 SS (.(((((((....(((((((......((((((............))))..)).....))))).)).(((((......((.((..((....)).)).)).....))))).))))))).).
//
# STOCKHOLM 1.0

CAN.SPE         GCCGGGCGCGGUGGCGCGCGCCUGUAGUCCCAGCUACUCGGGAGGCUGAGGCAGGAGGAUCGCUUGAGCCCAGGAGUUCUGGGCUGCAGUGCGCUAUGCCGAUCGGGUGUCCGCACUAAGUUCGGCAUCAAUAUGGUGACCUCCCGGGAGCGGGGGACCACCAGGUUGCCUAAGGAGGGGUGAACCGGCCCAGGUCGGAAACGGAGCAGGUCAAAACUCCCGUGCUGAUCAGUAGUGGGAUCGCGCCUGUGAAUAGCCACUGCACUCCAGCCUGUGCAACAUAGCGAGACCCCGUCUCU
#=GR CAN.SPE SS (((<<<<<<<AAAAA_>>>>>>>,,,,<<<<_aaaaa__>>>>))):(((((-((----(((((---((-((((----(((((-(((((((-(((((--(---(((((((((-(((((-(-(((((((<<<<-<<<<<--<<<<<<____>>>>>>-->>>>>->>>><<___>>,<<<<<-----<<<<----<<<____>>>---->>>>--->>>>>,)))))))-)--))))))))---))))))-)-))))))))))))-)))))))))-))-----)))))---))-))))):
//
# STOCKHOLM 1.0

MIC.LUT         GGCCCCUACGUGGUGUCAUCUCGCUGAACUUCCCCCAGGACCGGAAGGUAGCAAGGGUAGGUGGGCUCUGGCAGGUGCGUGAGGGGUCUUCACGUUU
#=GR MIC.LUT SS <<<<<-<<<<<<-<<<<<-<<<<<<------<<<-----<<<____>>>----->>>-->>>>>>--->>>>>-->>>>>>->>>->>:::::::::
//
# STOCKHOLM 1.0

5s3_101         AAGUUACGGCCACAUCAUCGUGAAAAGACCAAAUCCCGUCCGAUCUUUGCAGUCAAACACGAUCGAGCUUCGUCAGUACUAUGGUGAGAGAUCACAUGGGAAUACGAAGUGCUGUAAUUU
#=GR 5s3_101 SS ((((((((((....(((((((......((((((............))))..)).....))))).)).(((((......(((((..((....)).))))).....))))).))))))))))
//
# STOCKHOLM 1.0

bac.V.spinosum         GAGGAAAGUCCGGGCACCUCAGGGCAGUGUGCCGUGUGAAAACGCGGGGGCUGGCGGCGUAAGCUUCCGGUCACGGAAAGUGUCACAGAAAACAUACCGCCGCGGGCAACUGCGGUAAGGGUGAAAAGGCGAGGUAAGAGCUCACCGCUCCGACUGAAAGGAAGGAGGCAGGACAAACCCCACACGGUGCAAGACAGAACAGGGGAAACGGCCCGCCCUGGCCGCACUGACUCCGCAAGGAGUUGGGAUAACCCCGGGUAUUAGUCGCACCUCGCGCAAAGCGGGGAGCACGGGGCGCAAGCCCCGGGCUAGAGAAAUGACCGCCACCUUUUGCGGCAACGCGGGAGGCACAGAACCCGGCUUA
#=GR bac.V.spinosum SS :::::{{{-{{{{{AAAA,{{{{{{,[[[[[<<<<<<____>>>>>><<<<<<<<<<<____>>>>>>>>>>->((---(((((,,,,,,,,,,,,<<<<<<<<<____>>>>>>>-->>,,,,,,,<<<<<<_______>>>>>><<<<<<<<<____>>>>>>>>->,,)))--))))]]]]]aaaa,,,(<<------<<<<----<<<<_>>>>>>>>>>,,<<<<<<<<____>>>>>>>>,,,,,)}}}--------}}},,,<<<<<<_____>>>>>><<<<<<<<<<____>>>>>>>>>>,,,,,,,,,,,,,,,<<<<<<<<<<____>>>>>>>>>>,,,,,,}}}}}}}}:
//
# STOCKHOLM 1.0

5s3_187         AUCUGGGGCCAUACCACAGCCGAAUCACCGCAUCCCGUUCGAUCUGCGCAGUUAAAUGCUGUAGGGCCGAGUCAGUAGUGCGGUGGGGGACCACGCGCGAAUACUCUGGUGCCCCAGGU
#=GR 5s3_187 SS (((((((((....(((((((......((((((............))))..)).....))))).)).(((((......(((((..((....)).))))).....))).)).)))))))))
//
# STOCKHOLM 1.0

5s2_91         UCUGGUGACGAUGGCGGAGGGGACACACCCGUUCCCAUACCGAACACGGCCGUUAAGCCCUCCAGCGCCGAUGGUACUUGCCCCGCAGGGAGCCGGGAGAGUAGGACGUUGCCAGGU
#=GR 5s2_91 SS (((((((((....(((((((......((((((.............))))..)).....))))).)).((.......((.((.((....)).)).)).......))..))))))))).
//
# STOCKHOLM 1.0

Trop.whip         GGGGAUGACUGGUUUCGACGCUGUUUGUGUACUCGUGGGAAGCGGGUCGAGGAUGCGAGGUUGUCUCGUUAACGAUCCUCGCAAAAUAUAAGUGCCAACUUAAAGCGCACUGAUCUAAGUCUUGCUGCUUAAGCGCUUAGAUCUGUCGGUAUAGGGCUUGUCUUCGGCCCUGUAUCCGGCAUGGUUUUAGAGGACUUGCCGCGUGUUUGCCGCUUGCGUGAACACCGGGACUUUAUUGCAAGCUGGGCCUGUUGAUUUAGAUUCCGCUGCAAAGAAUCAGGGCUGAGUAUAACGGUUUUAGCGGAUACACCCGUAGAAGUCACGGGCUCCAUGCCGCGGACGGGGGUUCGAUUCCCCCCAUCUCCACCA
#=GR Trop.whip SS [[[[[[[,,,,,,,,,,,((-(((--------(((((-(--((((((AAAAA,,<<<<<<___aaaaa________>>>>>>,,,,,,,,,,,,,,,,,,,,,,,,,,,,,,,,,,,,,,,<<<-<<______>>->->>,,,<<<<<<--<<<<<-<<BBBBBB>>>>>>>--->>>>>>,,,,,,,,bbbbbb,,,<<<-<<<<<<<<_CCCCCC>>>>>>>>>>>,,,,,,,,,cccccc,,<<<<<<-<--<<_____DDDDDDD_>>--->->->>>>>,,,,,,,,,,,,,,ddddddd,,,))))))-----))))))-------))-))),,,<<<<<_______>>>>>]]]]]]]::::
//
# STOCKHOLM 1.0

5s2_46         CCUAGUGGUGAUAGCGGAGGGGAAACACCCGUUCCCAUCCCGAACACGGAAGUUAAGCCCUCCAGCGCCGAUGGUAGUUGGGGCCAGCGCCCCUGCAAGAGUAGGUCGCUGCUAGGC
#=GR 5s2_46 SS (((((((((....(((((((......((((((.............))))..)).....))))).)).((.......((.(((((....))))).)).......))..))))))))).
//
# STOCKHOLM 1.0

5s_20         UGACAUAACGGUCAUAGCGGAGGUGUAACAUCCGAUCCCAUUCCGAUCUCGGAAAUUAAGCCCUCCAGCGAUUUCUUAAGUACUGCCAUACGGUGGGAACAAGAUGACGCUGUUAGUCAC
#=GR 5s_20 SS ((((.(((((((....(((((((......((((((.............))))..)).....))))).))....((((.....(((((....)))))....))))....))))))))))).
//
# STOCKHOLM 1.0

plastid.P.purpurea-chloroplast         AAGUAAACGUAGAUAGCUGCAGAUUUGAUUUAAUAUAGUCUGAGGAAAGUCCGGGCUCCACAAAUACAAUUUGUGCUGGAAAAACCCCAGUGUAGGAAACUAUGAGGAACGUGCCACAGAAAUAAACCGCCAGAACAAAUUAUGUUAGCUGGUAAGGGUGCAAAGGUAAGUUAAAAGCUUACCAAAAAUACUGUAAAGUAUUUGUUAGGUAAACCCCAAAAACGGAGCAAAGCGACUAAAUAAAUUUUUUGUAUUUUUCAGUAGUUUAGUCUAAAAUACUGCAUGAAGUUAUUGGCAACAAUAACUCUAGAGGAAUAGCUAUCCUUCGAAAUACUUGUGCAAUGUAUUCGGAGAACAGAACCCGGCUUAUGUAGUACUUUUUA
#=GR plastid.P.purpurea-chloroplast SS {{{{{{{-{{{{{{{{{{,<<<<<<<<______>>->>>>>>,,,,,BB,BBBBBAAAA,,,{{{{{{,[[[-[[<<<<<_____>>>>><<<<<____>>>>->((---(((((,,,,,,,,,,,<<<<<<<----<<<___>>>-->>>>>-->>,,,,,,,<<<<<<_______>>>>>><<<<<<<<<____>>>>>>>->>,)))--))))]]]]],,aaaa,,,<<<<------<<<<<<<<<>>>>>>---->>>>>>>}}--------}}}},,,,,,<<<<<<<<____>>>>>>>>,,,,,,,,,,}}}}}}}<<<<--<<<<<<<____>>->>>>>-->>>>,,,,,,,bbbbbbb,}}}}}}}}}}::::
//
# STOCKHOLM 1.0

5s3_195         AUCAGCGGCCAUACCGCGAUGAACCUUCCGCGUCUCGUCCGAUCCGCGCAGACAAGCAUCGCAGGGGCCAGAGAGUAUUGACGUGGGUGACCAGUCGAGAACACUGUGCUGCUGCAGGU
#=GR 5s3_195 SS (((.(((((....(((((((......((((((............))))..)).....))))).)).(((((......(((((..((....)).))))).....))).)).))))).)))
//
# STOCKHOLM 1.0

5s3_271         GUUUACGACCAUACUACGUUGAAUACACCGGUUCUCGUCCGAUCACCGAAGUUAAGCAACGUCGGGCUUGGUUAGUACUUGGAUGGGAGACCGCCUGGGAAUACCAGGUGUCGUAGGCUU
#=GR 5s3_271 SS (((((((((....(((((((......((((((............))))..)).....))))).)).(((((......((.((..((....)).)).)).....))))).)))))))))..
//
# STOCKHOLM 1.0

bac.T.commune         GAGGAAAGUCCGGGCUCCACAGGGGAGGACGCCGGGUAACACCCGGAGGGAGUAAUCCCUGGAAAGGGCCACAGAAAACAGACCGCCAGCGGCCAGAAAGGAUUUUUUCCUUUCUGGUGCGGGCAAGGGUGAAAAGGUGGGGUAAGAGCCCACCGCACCAGGUGGUAACACCUGGUGGCACGGCAACCCCCGUCCGGAGCAAGGCCAAACAGAGCCAUGGGUGCCCCGCCCGCUAAGGCUCAGGUAGGCCGCUUAAGAAGAGGGGUAACCCUCUUCUCAGAGAAAUAAUCACCGCCUGGGGAAAAUUUCCCCAGGUAACAGAACCCGGCUUA
#=GR bac.T.commune SS :::::{{{-{{{{{[[[[---AAAA-[[[[[<<<<<_____>>>>><<<<<____>>>>>((---(((((,,,,,,,,,,,,<<<<<<<<-<<<<<<<<<<<_____>>>>>>>>>>>>>>>>>-->>,,,,,,,<<<<<<_______>>>>>><<<<<<<<<<____>>>>>>>>->>,,)))--))))]]]]]]]]],,,<<<<------<<<<--<<<<_aaaa>>>>----->>>>------>>>>,,,,,,<<<<<<<<____>>>>>>>>,,,,,,,,,,,,,,,,,<<<<<<<<<<___>>>>>>>>>>,,,,,,,}}}}}}}}:
//
# STOCKHOLM 1.0

eukarya.W.fluorescens         GUUCUCUCCAUCCAGACUUAUAGAUUGAAACUUUCCUUGAAAGUUUCGGCUUAUGAGUUACAAACUGCUCUUGAGAGCGUCCUUAGCGUGCAAACGCUGGGCGGUGCUAUCAGAAAUUUACCAGUCCUUACUUCGUAUUGGGACUGGAUGGGAAUGGCACUGCGGAUGGUUGGCCCUCUGAAUGAGAGAGAGGGCUUUUGAGUGCAAUAUGCGAACUUGGAUAUUCCAAGAA
#=GR eukarya.W.fluorescens SS :::::::((((((,,,,,,,,,,,,,,,,,,,,,,,,,,,,,,,,,,,,,,,,,,,,,,,,,,,,<<<<<____>>>>>,,<<<<<<<<____>>>>>>>><<<<<<<------------<<<<<<<<<<<___>>>-->>>>>>>>-------->>>>>>>,)))))):::<<<<<<<_________>>>>>>>::::::::::::::::::::<<<<<<___>>>>>>::
//
# STOCKHOLM 1.0

bac.C.hydrogenoformans         AAAAGCGAGUAAGCCGGAUGACCGCGGGGAGAAAUCCCUGAGGAAAGUCCGAGCUCCAUAGGGCAGGAUGCCGGGUAACGCCCGGUGGAGGCGACUCCAAGGAAAGUGCCACAGAAACAAACCGCCGGUAAGGGUGGAAAGGUGAGGUAAGAGCUCACCAGCGGGCAGGUAACUGUCCGGCUAGGCAAACCCCAUCCGGAGCAAGACCAAAUAGGGGGACUAUAGAGUGGCCCGCUCUGUCCCCGGGUUGGUCGCUUAAGGCCUCUGGUGACAGAGGUCUCAGAUAGAUGGUCAUCCUCGACAGAACUCGGCUUACAGGCUUACUCGCUUG
#=GR bac.C.hydrogenoformans SS :::::{{{{{{{{{{{BBBBBBB,<<<<<<____>>>>>>,,,,{{{-{{{{{[[[[---AAAA-[[[[[<<<<<_____>>>>><<<<<____>>>>->((---(((((,,,,,,,,,,,<<<<<>>>-->>,,,,,,,<<<<<<_______>>>>>><<<<<<<<<____>>>>>>>->>,)))--))))]]]]]]]]],,,<<<<------<<<<<<---<<<<<_aaaa>>>>>>>>>>>----->>>>,,,,,,<<<<<<<<____>>>>>>>>,,,,,,,,,,bbbbbbb,,,,,,,,,,}}}}}}}},}-}}}}}}}}}}::::
//
# STOCKHOLM 1.0

HUM.JA-A         GGCCUAGCAACGUGGGCCUGUAACCCAAGUGGGGGCAUGUGGGAGAUGGGACUUUGGGUCAGCCCAUUGGAUCGGGUCCAGUGUUAGCUGCUUGCUGGUCUGCCCAUUCCAAGCCGAGAGUUGGGCUGUGUGAUCUGGGCGAAGGCUGGGGUCGCACAGCUCCUAAAGAGGAGGGCAAUGCGUGAGGCUGGUUUCACAGAGCAGCGACCACCUCCCGCUCUCGGCAGUGGAAGGAUAACGGGUCGGUGCUACUUGGGCCACCAUGGUCACUGCAUGCACUCUUAAUCAGACCAUCUCUUUU
#=GR HUM.JA-A SS <<-<<<____A_>->>->>::::<<<<_a>>>>:::::(-(((((((((----((((((--(--((-(((-((-(((((((---(((-((----((((((((-((-(((((-(((((((((,<<<<<<<<<<<<<<-<<<____>>>->>>>>>>>>>>>>><<__>>,<<<<<------<<<----<<<______>>>---->>>---->>>>>,)))))))))--)))))))----)))))))))))))-)))))))-----)))))-))--)--)))--)))-----)))))))))-)
//
# STOCKHOLM 1.0

5s3_67         GUUGGUGGCCAUACUAAGCCUAAAGCACCGGAUCCCAUUCGAACUCCGAAGUUAAGCGGCUUAAGGCGAGGUUAGUACUAAGGUGGGGGACCGCUUGGGAAGUCCUCGUGUUGACAACCC
#=GR 5s3_67 SS ((((.((((....(((((((......((((((............))))..)).....))))).)).(((((......(((((..((....)).))))).....))))).)))).))))..
//
# STOCKHOLM 1.0

ERE         AGCCGAAGGGCAGCUACCGGUUUCUAUAGAUUUAAUGUCUGUAGUUAAACUGAGGAAACUCCACCCAUCAUGCAGAGCCGUGGUGCCGUAGCAUCAGCUGAGAGGCUGGACCCUGGAGCAGAAACGACACGUCUCCUGGUGGAUGAUAAUGAAGCUUCACCCUCAAGGAGCAGACUGACAUCAGGAGGACCGGUGAAACGGCCAUUCCACGGGAUGCAAGGACAAAUGCUGCCUGUGAUUACUGUAGGAGGCAGAGGUAGUCCGCCCAGAUGAAUGCUGCCGAACAGAAGGUGGGUUACUCUCGGCA
#=GR ERE SS {{{{{{{{BBBBBB,,,<<<<<<<<<<<<<<_____>>>>>>>>-->>>>>>,,,,[[[-[[[[[AAAA-[[[[[,,(((((<<<<____>>>><<<<<____>>>>><<---<<<<------------<<<<<<<<<<<<------------<<<<<________>>>>>------->>>>>>>>>>-->>-------->>>>->>)))))aaaa,,,<<<<-----<<<<<---<<<__>>>>>>>>>>>>]-----]]]]------------bbbbbb--------]]]]]]]],}}-}}}}}}
//
# STOCKHOLM 1.0

bac.ESH210B         GAGGAAAGUCCGGGCUCUACAGAGCAAAGUGGUGGAUAACUUCCACCCGGGGCGACCCGCGGGAAUAGUGCAACAGAGAGUAAACCGCCAAAAGAAAUUUUGGUAAGGAGUGAAACGGUGGUGUAAGAGACCACCAGCAUUGCAAGUGAUUGCAGUGGCUAUGCAAACCCCACUUUUGAGCAAGAUCAAGAAGUUGCAAGCAAUUGCAAUGGAGUGAAUGUUUGAGAACUGCUCGUUCGAGUUCACAGGUAGAUCGCAUGACAUAUGUAGCAAUGCAUAUGCAAGAUGGAUGAUUGUCCCUCAGCAAUGAGGACAGAACCCGGCUUA
#=GR bac.ESH210B SS :::::{{{-{{{{{[[[[---AAAA-[[[[[<<<<<_____>>>>><<<<<____>>>>->((----(((((,,,,,,,,,,,,<<<<<<<<<____>>>>>>>-->>,,,,,,,,<<<<<<_______>>>>>><<<<<<<<<<____>>>>>>>>->>,)))--))))]]]]]-]]]],,,((((,,,,<<<<<<<<____>>>>>>>>,,<<<<<<----<<<<<<_aaaa>>>>>>>>>>>>,,,,,)))),,,,,,<<<<<<<<____>>>>>>>>,,,,,,,,,,,,,,,,,<<<<<____>>>>>,,,,,,}}}}}}}}:
//
# STOCKHOLM 1.0

Alca.eutr         UGGGCCGACCUGGUUUCGACGUGGUUACAAAGCAGUGAGGCAUACCGAGGACCCGUCACCUCGUUAAUCAAUGGAAUGCAAUAACUGCUAACGACGAACGUUACGCACUCGCUUAAUUGCGGCCGUCCUCGCACUGGCUCGCUGACGGGCUAGGGUCGCAAGACCACGCGAGGUAUUUACGUCAGAUAAGCUCCGGAAGGGUCACGAAGCCGGGGACGAAAACCUAGUGACUCGCCGUCGUAGAGCGUGUUCGUCCGAUGCGCCGGUUAAAUCAAAUGACAGAACUAAGUAUGUAGAACUCUCUGUGGAGGGCUUACGGACGCGGGUUCGAUUCCCGCCGGCUCCACCA
#=GR Alca.eutr SS :{{{{{{,,,,,,,,,,,,[[[[[[[-----[[[[-[[[[[[[[[<<<<<__AAAA__>>>>>,,,,,,,aaaa,,,,,,,,,,,,,,,,,,,,,,,,,,,,,,<<--<<<________>>>-->>((((((,<<<<<<__BBBBBB>>>>>><<<<____>>>>,,)))))),,,,,,bbbbbb,,,,<<<<<<<____CCCCC____>>>>>>->,,,,,,,,,ccccc,,<<<<-<<<<---<<_DDDDDDD>>->>>>->>>>,,,,,,,,,,ddd,dddd,,,]]]]]]----]]]-]]]]----]]-]]]]],,,<<<<<_______>>>>>}}}}}}:::::
//
# STOCKHOLM 1.0

bac.A.eutrophus         AAAGCAGGCCAGGCAACCGCUGCCUGCACCGCAAGGUGCAGGGGGAGGAAAGUCCGGACUCCACAGGGCAGGGUGUUGGCUAACAGCCAUCCACGGCAACGUGCGGAAUAGGGCCACAGAGACGAGUCUUGCCGCCGGGUUCGCCCGGCGGGAAGGGUGAAACGCGGUAACCUCCACCUGGAGCAAUCCCAAAUAGGCAGGCGAUGAAGCGGCCCGCUGAGUCUGCGGGUAGGGAGCUGGAGCCGGCUGGUAACAGCCGGCCUAGAGGAAUGGUUGUCACGCACCGUUUGCCGCAAGGCGGGCGGGGCGCACAGAAUCCGGCUUAUCGGCCUGCUUUGCUU
#=GR bac.A.eutrophus SS {{{{{{{{{{{[[[[[[[,<<<<<<<<<<<____>>>>>>>>>>>,,,,BBB,BBBBB((((---AAAA-(((((<<<<<_____>>>>><<<<<____>>>>-><<---<<<<<-----------<<<<<<<<<<<<<____>>>>>>>>>>>>>--------->>>-->>>>))))))))),,,<<<<------<<<<<<---<<<<<_aaaa>>>>>>>>>>>----->>>>,,,,,,<<<<<<<<____>>>>>>>>,,,,,,,,,,]]]]]]]<<<<<<<<<<<<<<____>>>>>>>>>>>>>>,,,,,,bbbbbbbb,}-}}}}}}}}}}::::
//
# STOCKHOLM 1.0

P.abyssi         UAGGCGAGGGGGCUGGGGGCUGUCGGGCUCGUACCCGAGGAAGUUCCGCCCACCGCACCGGGGCCGCGGUGCCGCAAGGCACCUCCCGAGAGGGAGGGCAACGGCACAGAAACGACACGUCCCUCGGGGGAUGUGGAUGAAAGCGGUGAAGGCUCCCGGCGACGGGAGCCGAGCUAACCCGCAGACAAUCCCGAGGGGAUCGGUGAAACGGCCGUCCCGCGGGGUGCAAGGCCGAGUUAGGGCCGAUGAGUUCCCGGUGUGAGGCCCGUGGUAGGCCGCUUAGUCGAAUGCCCCCGUAGUACAGAAGGCGGGCUAUAGCCCCCUCGCCUA
#=GR P.abyssi SS :{{{{{{{{{{{{{BBBBBB,,,<<<<<____>>>>>,,,,[[[-[[[[[AAAA-[[[[[[[,(((((<<<<<____>>>>><<<<<____>>>>><<---<<<<------------<<<<<<<<<<<<-------------<<<<----<<<<<<<<____>>>>>>>>-------->>>>------>>>>>>>>>>-->>-------->>>>->>)))))aaaa,,,<<<<------<<<<<---<<<__>>>>>>>>>>>>]]]------]]]]------------bbbbbb-----------]]]]]]]],,}}}}}}}}}}}}}:
//
# STOCKHOLM 1.0

bac.T.roseum         AUACCGGGCAGGGCGGUCGCUGGUGCGGUAAGCACCAGAGGAAAGUCCGAGCUGCACAGAGCGGGGUGCCUGGGGUCAACCCAGGGCAGCGGAGACCGGCGCCGCUGACAGUCCAGAUCGGCGCGCUGGAUAACCCAGCGUGAGAGCAACAGAGACGAUGACCGGGCUCGUCCCGGGGUGAAAAGGGCAAUCCUCCCUGCAGCAAUCUCCGAGCGGGCCGCUAUCAGGUUGCUCGCCGAGGCCCGAGGAUGAGAGCAGUCGCGGAGGUGACGAAGCGACCGUCCGUGCAAGACACGGGCGAGAGAGAUGACCGCCUAGAACAGAACUCGGCUUACUCGCUCGGUAUCGCU
#=GR bac.T.roseum SS {{{{{{{{{{{BBBBBBB,<<<<<<<_____>>>>>>>,,,,{{{-{{{{{[[[[---AAAA-[[[-[<<<<<<_____>>>>>><<<<<<<_________>>>>>>->((,,,,,,,,,,<<<<<<<<_____>>>>>>>>,<<<<<-------------<<<<<_____>>>>>--------->>>-->>))]]]]]]]],,,<<<<----<<<<<<-------<<<_aaaa>>>-->>>>>>----->>>>,,,<<<<<<<<<____>>>>>>>>><<<<<<<<_____>>>>>>>>,,,,,,,,bbbbbbb,,,,,,,,,,}}}}}}}},}-}}}}}}}}}}::::
//
# STOCKHOLM 1.0

Oeno.oeni         GGGGUAGUUCCGGAAUUCGACAGGUUAUUACAAGCAUGGAUUGCGUUCCCGUUUGUCGGGUUAAAGACUGCAGAUAUAACUGCAAAAAAUAAUGAACCAUCUUACGCAUUAGCUGCCUAAUCGCAGUAGCGUAGCCCUUUGUUGAGUCCACGGCAACAUUCUCGGCCUAAUUAGUGGAUUAGCUGCUGGCAUUUAUGUUCGGAAUAAAAGCAGUGAAACAAGAAUCGAACUAGCUCUCGAUUUGGAAGUUAGCAACCUAAUCUUGAGCGAAAUUACUUGUUAACUAUGAGCGUAGAUAUUUAUGUGAUUGGAUAAUUUGGACAUGGGUUCGACUCCCAUCUACUCCACCA
#=GR Oeno.oeni SS (((((((-------------((((((((-----((((((((-(((((<<<<_____>>>>,,,,,,,,,,,,,,,,,,,,,,,,,,,,,,,,,,,,,,,,,,<<<<<----<<<<________>>>>->>>>><<<--<<<<<__AAAAAA>>>>>------->>>,,,,,,,aaaaaa,,,,<<<<<---<<<<<BBBBBB_>>>>>-->>>>>,,,,,,,,,bbbbbb,,<<<<--<<<--<<__CCCCCCC_>>-->>>-->>>>,,,,,,,,,ccccccc,,,,)))))----))))))))------))))))))--------------------)))))))::::
//
# STOCKHOLM 1.0

5s2_43         UUUGGUGGCGAUAGCGAAGAGGUCACACCCGUUCCCAUGCCGAACACGGAAGUUAAGCUCUUCAGCGCCGAUGGUAGUCGGGGGUUUCCCCCUGUGAGAGUAGGACGCCGCCAAGC
#=GR 5s2_43 SS (((((((((....(((((((......((((((.............))))..)).....))))).)).((.......((.(((((...))))).)).......))..))))))))).
//
# STOCKHOLM 1.0

bac.A.erythreum         CACAGAGCACGGUGGUGGCCAACAGCCACCCACGGCGACGUGCGGGACAGUGCCACAGAGAACAGACCGCCAGCGGCCCCGCGGCCUUCGGGCCACGGGGUGCGGGCAAGGGUGAAACGGUGAGGUAAGAGCUCACCAGCGACGUCGGCGACGGCGUCGGCUCGGUAAACCCCACCGGGAGCAAGACCAAGAGGGCGCUCCGGCGCCUGCGCUGACGGGCUGCUCGUCCGACGUCAGCGGGUAGGUCGCUCGAGGCACGCAGCAAUGCGUGACCCAGAUGGAUGGUCGCCCCCCAGCCCUCGGGCCGGGG
#=GR bac.A.erythreum SS [---AAAA-[[[[[<<<<<_____>>>>><<<<<____>>>>->((---(((((,,,,,,,,,,,,<<<<<--<<<<<<<<<<<<<____>>>>>>>>>>>->>>>>-->>,,,,,,,<<<<<<_______>>>>>><<<<<<<<<<____>>>>>>>>->>,)))--))))]]]]]]::::::((((,,,,<<<<<<____>>>>>>,,<<<<<<<<<<_aaaa>>>>>--->>>>>,,,,,))))::::::<<<<<<<<____>>>>>>>>:::::::::::::::::<<<<<<<<____>>>>>>>>
//
# STOCKHOLM 1.0

Pod.a.Mit.CYTB_2         UGGGUUAUGAAUAUAGCCCAAAAUGGXXXXCCAUGAGUAACAAUCUUUUUGUAAUCUUUAUAGAAAAAAAAAGAUUAAAGUGGUAUAUCCCGACAGGGAUAUAGAAUAGUCUUUAUGAUUAUUUGGCAAUGUUAGUGAAAACGAUCAAAGAAGUUUAAACUUCAAGAUCGUCGGUUAUAUAAAUGAUCGCGACAGACUGGGUCACUAAUGGGUGGCUGAAAUGCUGCUUAAUGCACAGGCGAAACUUUUGGUUAGGUGCAAGCUCUUCAUUUAACUAAUAGAAUAUACGAAUUUAAAGUUAUUCUAGCUUAUUAUCUAUAUAUAAUAAGUAAGUUUG
#=GR Pod.a.Mit.CYTB_2 SS ((((((((....))))))))..((((....)))).......(((((((((.................))))))))).......((((((((....))))))))((((((((.....))))))))......(((((((...((((((...(((((....)))))..))))))(((((((....)))))))...(.(.(((...)))))))(((((((......)))))))......))).))(((((((((((((((((.........)))))))))))(((((((..............)))))))(((((((((......))))))))))))))).
//
# STOCKHOLM 1.0

5s3_244         GCUUACGGCCAUAUCACGCUGAAAACACCGGUUCUCGUCCGAACACCGAAGUUAAGCAACGUAGAGCCUGGUGAGUACUUGGAUGGGUGACCGCUUGGGAAUACCAGGUGCUGUAAGCAU
#=GR 5s3_244 SS (((((((((....(((((.(......((((((............))))..)).....).))).)).(((((......((.((..((....)).)).)).....))))).)))))))))..
//
# STOCKHOLM 1.0

SUL.SO-B         GGGGUCAGGGAGGGUGGGGGAUCUCGCCAAUCCCUAUUACCCGCAAGGCGUAAUGCGGGCACCAGUAACUCCUACCCUAUGGUGUCUCCUAUCUGUAGGUCCCAGUGGAGCGAUGAAGCCUGCCCAGCGGGGCUUGGCGGUCAUGGGCUUUCUCUCCGGAGGGAGAGAAAGUACCAUGAUAGCUGGGGGAAUCGGCGAGGCCCGGAAGGGAGCAGCCGUGCCUGGACGCCAGCGUUCGCUGGUCAACAGCCAGAGUGAAACUGGGGUAAACCUAUAGAUAGGUAGGCCAUGGGGUAGGGGGUCUGGCCCCAU
#=GR SUL.SO-B SS [[[[[[[[[,,,((((<<<<<<__AAAA_>>>>>>,,,,<<<<<__aaaa____>>>>>)))),,,,,(((((((((((((((-(--(((((((((((((((((((---(-------(-(((-(((((((((((-((((<<<<<<<<<<<<<<<<<<____>>>>>>>>>>>->>>>>>>,,<<<-<<----<<<<----<<<____>>>---->>>>-->>>>>,)))))))-))))))))----)))-)----)---))))))))----)))))))))))-)-))))))))))))))),]]]]]]]]]::
//
# STOCKHOLM 1.0

5s2_134         UUCUGGUGUCUCAGGCGUGGAGGAACCACACCAAUCCAUCCCGAACUUGGUGGUGAAACUCUAUUGCGGUGACGAUACUGUAGGGGAAGCCCGAUGGAAAAAUAGCUCGACGCCAGGAU
#=GR 5s2_134 SS ((((((((((....(((((((......((.((((............))))..)).....))))).)).((.......((((.(((....))).)))).......))..)))))))))).
//
# STOCKHOLM 1.0

bac.C.pecorum-IPA         GAGGAAAGUCCGGACUUCGCAGAAAAAGGUGCCAGUGAAAAACUGGGGGCCGUAAGGCUACGGAAAGUGUAACAGAAAACAAACCGCUAAUUCUACCUAGGUAAGAUUAGACAGGAUGAAAAUGUCGAGCUUAUGGCUCGACCUCUUUGUGGAAACACAAGGACGCUGCAAACCCCACCUGAAGCAAGAAAGAGUUCGUUUCAGUUUUUCGCUCAGGAACUCUUAGAGUCGCUCGAGGAUUUUGGUGAC
#=GR bac.C.pecorum-IPA SS ::::::::::::::[[[[---AAAA-[[[[[<<<<<_____>>>>><<<<<____>>>>->((---(((((,,,,,,,,,,,,<<<<<<<<<<<<<____>>>>>>>>>>>-->>,,,,,,,,<<<<<<_______>>>>>><<<<<<<<<____>>>>>>>>->,)))--))))]]]]]]]]]:::<<<<<<<<<<-----<<<_aaaa>>>--->>>>>>>>---->>:::::::::::::<____>
//
# STOCKHOLM 1.0

5s2_26         GUUACGGCGGCCAUAGCGGCGGGGAAACACCCGGUCCCAUGCCGAACCCGGAAGUUAAGCCUGCCAGCGCCGAUGGUACUGCAACCGAGAGGCUGUGGGAGAGUAGGACGCCGCCGGACA
#=GR 5s2_26 SS (((.(((((((....(((((((......((((((.............))))..)).....))))).)).((.......(((((.((....)).))))).......))..)))))))))).
//
# STOCKHOLM 1.0

5s2_3         GUUACGGCGGUCAUAGCGAAGGGGAAACGCCCGGUCCCAUACCGAACCCGGAAGCUAAGCCCUUCAGCGCCGAUGGUACUGCCCUGAAGACGGGGUGGGAGAGUAGGACGCCGCCGGACAAC
#=GR 5s2_3 SS (((.(((((((....(((((((......((((((.............))))..)).....))))).)).((.......((((((((....)))))))).......))..))))))))))...
//
# STOCKHOLM 1.0

Coma.test         GGGGCCGAUUCUGGAUUCGACGUGGGUUCGGGACCGGUGCGGUGCAUGUCGAGCUUGAGUGACGCUCGUAAAUCUCCAUUCAAAAAACUAACUGCAAACGACGAACGUUUCGCACUCGCCGCUUAAUCCGGUGAGCCUUGCAACAGCACGCUAGUGGGCUGGGCAAGGGGGUAGCAAUACCUCCCGGCUGCAAGGGAAUUUUCAUUAGCUGGCUGGAUACCGGGCUUCUUGGUAUUUGGCGAGAUUUUAGGAAGCUGGCUACCCAAGCAGCGUGUGCCUGCGGGGUUUGGGUGGUGAGAUUUAAAACAGAGCACUAAACAUGUAGAUCUGUCCGGCGAAGGCUUACGGACGCGGGUUCAAUUCCCGCCGGCUCCACCA
#=GR Coma.test SS {{{{{{{,,,,,,,,,,,,,[[[[[[[[-----[[[[-[[[[-[[[[[[<<<<<__AAAAA__>>>>>,,,,,,,,aaaaa,,,,,,,,,,,,,,,,,,,,,,,,,,,,,,,,,<<<<<<<_______>>>>>>>(((((((,<<<<___BBBBBB_>>>>,,,,,,,,<<<<____>>>>,,,,,,,))))))),,,,,,,bbbbbb<<-<<<<<<<<<<<_CCCCCC>>>>>>>>>>>->>,,,,,,cccccc,,<<<<<<<<<<---<<_DDDDDDD>>--->>>>>>>>>>,,,,,,,,,,,ddd,dddd,,,]]]]]]----]]]]]]]]----]]]]]]]],,,<<<<<_______>>>>>}}}}}}}::::
//
# STOCKHOLM 1.0

Fibb.succ         GGGGGUGCUCUGGUUUCGACAGGGUUACCGAAGUGUUAGUUGCAAGUCGAGGUCUCAGACGAGGGCAACUCGUUAAAAAGUCUGAAAAAAAAUAAGUGCUGACGAAAACUACGCACUCGCUGCCUAAUUAACGGCAACGCCGGGCCUCAUUCCGCUCCCAUCGGGAUGUACGUCCGGACGCAAUAUGGGAUAGGGAAGUGUCAUGCCUGGGGGCAUCUCCCGAGAUUUACUAGGCUGGUCAAACUCCGCGCCGACCUUCUUGGGCGUGGAUAAGACGAGAUCUUAAAUACGAAGGGAACACUUGUAGGAACGUACAUGGACGUGAUUUUGGACAGGGGUUCGACUCCCCUCACCUCCACCA
#=GR Fibb.succ SS [[[[[[[,,,,,,,,,,,,((((((((-----((-((---(((----((((,,,A,A,,,,<<<-<___a_a_______>>>>,,,,,,,,,,,,,,,,,,,,,,,,,,,,,,,,,<<<-<<______>>->>>,,,,,<<<<<<--<<<<<<<_BBBBBB>>>>>>>--->>>>>>,,,,,,,bbbbbb,,,<<-<<----<<<<CCCC_C>>>>>>->>,,,,,,,,,c,,,cccc,,,,,,<<<<<<<<____DDDDDD>>>>>>>>,,,,,,,,,,,,,,,,,dd,,,dddd,,,,))))-------)))---))))-)))))))),,,<<<<<_______>>>>>]]]]]]]::::
//
# STOCKHOLM 1.0

MYC.LEP         GGACCCCGCGCGGCGUCUAUCCUGUGAACUCCCCUAGGGCCGGAAGGCAGCAAGGGUCAAUGGGCUCUGUCGGGUGCGCGGGGUCC
#=GR MYC.LEP SS <<<<<<<<<<<<<<<-----<<<<<-----<<<-----<<<____>>>----->>>--->>>>>--->>>>>---->>>>>>>>>>
//
# STOCKHOLM 1.0

5s3_259         GUCAACGGCCAUACCACGUAGAACUCACCCGGUCUCGUCAGCUCCCGGAAGUUAAGCUACGUCGGGUCCCGUUAGUACUUGGAUGGGUGACCGCUUGGGAAUACGGGAUGCUGUUGGCAU
#=GR 5s3_259 SS (((((((((....(((((((......((((((............))))..)).....))))).)).(((((......((.((..((....)).)).)).....))))).)))))))))..
//
# STOCKHOLM 1.0

bac.PF101         GAGGAAAGUCCGGGCUCCAUAGGGCAGGGCGCUCGUCGAGACUGGCGGCGGAAGUUCGCCAGUCAAGGCGAGGGAGUUGCUCCGGCGAGAUGCUGGGGCAACUUCGGAAAGUGCCACAGAAACCAUACCGCCGUCGGGCUAAGCGGCACUGUGGCUUCCGCUGCCAGCCGCUGCAGUGUUCGCGUUUCCCGGCGGUAAGGGUGAAAUGGUGGGGUAAGAGCCCACCAGCACGACCGCGAGGUCGUGGCUGGGCAAACCCCGCCCGGAGCAAGACCAAAUAGGGGGCGCUAUCAGGUUGCCCGCCGAUGCCCCCGGGUCGGUCGCUUAGAGAAAUGGUCGCCAGCGUCAGGGCUAAAACCUGACGCCACAGAACCCGGCUUA
#=GR bac.PF101 SS :::::{{{-{{{{{[[[[---AAAA-[[[[[<<<<<<--<<<<<<<<<_______>>>>>>>>>-->>>>->><<<<<<<<<<<<<<___>>>>>>>>>>>>>->((---(((((,,,,,,,,,,,,<<<<<<<<<<<<<<<<<<<<<<<<<<<<<---<<<___>>>>>>>>>>>>>->>>>>>>>>>>>>>>>>-->>,,,,,,,<<<<<<_______>>>>>><<<<<<<<<____>>>>>>>->>,)))--))))]]]]]]]]],,,<<<<-----<<<<<<----<<-<<<_aaaa>>>>>->>>>>>----->>>>,,,,,,,,,,,,,,,,,,,<<<<<<<<<_______>>>>>>>>>,,,,,,}}}}}}}}:
//
# STOCKHOLM 1.0

5s_34         GUAGGCGGCCAAAGCGGCAGGGAAAGACCCGUACCCAUUCCGAACACGGAAGUGAAGCCUGCCAGCGUACCAGCUAGUACUGGAGUGGGAGACCCUCUGGGAGCGCUGGUUCGCCGCCUACUC
#=GR 5s_34 SS (((((((((....(((((((......((((((.............))))..)).....))))).))..((((((.....((((((.((....))))))))....))))))..)))))))))..
//
# STOCKHOLM 1.0

bac.LGW18         GAGGAAAGUCCGGGCUCCGCAGGGCAGUGUGGUUCCUAACGGGAACCGGGAGUAAUCCCAGGGAAAGUGCCACAGAAAACAUACCGCCGCAAGGAAGGCGACUUCGUUGCGGUAAGGGUGAAAAGGUGCGGUAAGAGCGCACCGCUUCUCUGGUGACAGGGAAGGCAGGGUAAACCCCACACGGAGCAAGAUCAAAUAAGGAGGCCCCAAAGCGGCCCGCUUUGCUUCCGGAAACGGAAGCGGGCUUCCGGGUAGAUCGCCAGAGGAGCCUGGCGACAGGCUUCCCAGAGGAAUGGCCAUCCGUUCGUUAGCAACCUUACGGCUACUAAUGGAUGUACAGAACCCGGCUUA
#=GR bac.LGW18 SS :::::{{{-{{{{{[[[[---AAAA-[[[[[<<<<<_____>>>>><<<<<____>>>>->((---(((((,,,,,,,,,,,,<<<<<<<<<<<<<<____>>>>>>>>>>>>-->>,,,,,,,<<<<<<_______>>>>>><<<<<<<<<____>>>>>>>>->,,)))--))))]]]]]]]]],,,((((------(((((((,,,<<<<_aaaa>>>><<<<<<<<____>>>>>>>>)))))))-----)))),,,,,,<<<<<<<<____>>>>>>>>,,,,,,,,,,,,,,,,,<<<<<<<<<<<<<<<____>>>>>>>>>>>>>>>,,,,,,,}}}}}}}}:
//
# STOCKHOLM 1.0

bac.D.desulfuricans         GGAGUCGGACGGAUCGUCGCCGCGGGGGCAACUCCGGGGAGGAAAGUCCGGGCUCCAAAGGGCAGAACGCUGGAUAACAUCCAGGGAGGGCAACCUCCGGACAGCGCCACAGAAAGCAAACCGCCCGGCCUCGGCCGGGUAAGGGUGAAACGGUGGUGUAAGAGACCACCAGAUGCCGUGGUGACACGGCAUGCUCGGCAUACCCCGUUCGGAGCAAGACCAAAUAGGGAAGGCGGCCGGCCCGGCCGAAGCCUUCCGGGUAGGUUGCUUGAGGGUGUGGGCAACCGCACUCCUAGAGGAAUGACGGUCACACGCGGGCAACCGUGUGGACAGAACCCGGCUUACAGUCCGACUCCCGCA
#=GR bac.D.desulfuricans SS {{{{{{{{{{{{{{{{{{,<<<<<<<<____>>>>>>>>,,,,BBB,BBBBB[[[[---AAAA-[[[[[<<<<<_____>>>>><<<<<____>>>>>((---(((((,,,,,,,,,,,,<<<<<<<<<____>>>>>>>-->>,,,,,,,<<<<<<_______>>>>>><<<<<<<<<<____>>>>>>>>->>,)))--))))]]]]]]]]],,,<<<<------<<<<<<<<<<<_aaaa>>>>>--->>>>>>----->>>>,,,,,,<<<<<<<<____>>>>>>>>,,,,,,,,,,}}}}}}}<<<<<<<<____>>>>>>>>,,,,,,bbbbbbbb,}-}}}}}}}}}}::::
//
# STOCKHOLM 1.0

bac.ESH167E         GAGGAAAGUCCGGGCAGUACAGAGCAACCCACCGGUGAACAGCCGGCCACCAAUUGGUGAGAGAAAGUGCCACAGAAAAUAACUGUCUUGCCUAAGGCGAGAUGAGGGUGAAAAUGUGAGGUAAGAGCUCACGGUUGUUAUCGGUAACGGUAGCAACGGGUAAACCUUGGGUGCUGCAAUGCCACAUAUAGAGCCGUUUUGAGAGCUGCUCGUUCAAGGCUCAGGGUAGGCAGCAACAGGUAAACAGUAAUGUUUAUCGCAGAUAAAUGAUAGUGUAGAAACAGAACCCGGCUUA
#=GR bac.ESH167E SS :::::{{{-{{{{{[[[[---AAAA-[[[[[<<<<<_____>>>>><<<<<____>>>>->((---(((((,,,,,,,,,,,<<<<<<<<<<___>>>>>>>>-->>,,,,,,,<<<<<<_______>>>>>><<<<<<<<<<____>>>>>>>>>>,)))--))))]]]]]]]]],,,<<<<------<<<<<<-----<<<<<<_aaaa>>>>>>>>>>>>----->>>>,,,,,,<<<<<<<<____>>>>>>>>,,,,,,,,,,,,,,,,,,,,,,,,,,,,}}}}}}}}:
//
# STOCKHOLM 1.0

5s3_194         AUCUGGGGCCAUACCACAGUGAACACACCGCAUCCCGUCCGAUCUGCGCAGUUAACCACUGUAGGGCCGAGUCAGUAGUGCGGUGGGGGACCACGCGCGAAUACUCUGGUGCCCCAGGU
#=GR 5s3_194 SS (((((((((....(((((((......((((((............))))..)).....))))).)).(((((......(((((..((....)).))))).....))).)).)))))))))
//
# STOCKHOLM 1.0

bac.L.acidophilus         GAGGAAAGUCCGGGCCCGCGCAAGCUGAGAUGCUUGUAGUGUUCGUGCUAAGCCCAAUAAGCUUAGGGGCCGUGUAAACGGCUACGGCGGCCAAACGCGCUAAGGCGUCAGCUAUGCGCUAGUAGGUCUGAAAAGUGCCACAGUGACGAAACGAUCAGGGAAACCUGAGCGGUGGAACGGGUAAACCCCGCGAGCGAGUAACCCAAACUUUUGGUAGGGGCGUUUUGCCAAGCAAAUUGAAGCGACGGCAAUACAGCGGUAACGCUGAGAUAGAUGAUGACUGAAGGAGCUUGUGCCUGAACAAGUUCUGGAACAACACACGGCUUAU
#=GR bac.L.acidophilus SS :::::{{{-{{{{{{{{{{<<<<<<______>>>>>>,,,,,[[[[[<<<<<<_______>>>>>><<<<<<<____>>>>>>->((,<<<<----<<<<---<<<____>>>-->>>>------>>>>,,,,,<<<<<------------<<<<<<<<____>>>>>>>>-------->>>-->>))]]]]]}}}}},,,<<<____________>>>,,,<<<<<<<_________________>>>>>>><<<<<____>>>>>,,,,,,,,,,,,,,,,,,<<<<<<<<<______>>>>>>>>>,,,,,,,,,}}}}}}}}::
//
# STOCKHOLM 1.0

bac.B.burgdorferi         AGCUGGCAGCUAGCCAUCGCUUAGUUUUAUAAUUAAAGCUAAGAGGAAAGUCCGAGCUCCAAUAAGAACAUAAUGCUAGGUAAUGCCUAGGGGUUUUAAACCUAAGAAAGUGUCGCAGAAAAUUACCGCCGUAAAAGGUAAGGGUGAAAAGGUGAGGUAAGAGCUCACCGCUUAUUUAGCAAUAAAUACAGGCAAGAUAAACCUCAUUAGGAGCAAGAUCAAGUAUGAAAGCACCCUUUGUUCUUGAGGACAUGCUUACGGGUAGAUCGCUCGAUUUUUUUAGCGAUAAAAAAAUAAGAGAGAUGAUGGCAUAGUACAGAACUCGGCUUAUGGGUGUCAGCUUAAU
#=GR bac.B.burgdorferi SS {{{{{{{{{{{BBBBBBB,<<<<<<<<<<____>>>>>>>>>>,,,,{{{-{{{{{AAAA,,,,{{{{{,[[[[[<<<<<_____>>>>><<<<<___>>>>>,((---(((((,,,,,,,,,,,<<<<<______>>>-->>,,,,,,,<<<<<<_______>>>>>><<<<<<<<<____>>>>>-->>>>,,)))--))))]]]]]aaaa,,,<<<<------<<<<<<--<<<<<_>>>>>>>>>>--->>>>>}-----}}}},,,,,,<<<<<<<<____>>>>>>>>,,,,,,,,,,bbbbbbb,,,,,,,,,,}}}}}}}},}-}}}}}}}}}}::::
//
# STOCKHOLM 1.0

5s3_76         AGGAACGGCCAUACCACGCCGAUCGCACCACAUCCCGUCCGCUCUGUGAAGUUAAGCGGCGUCGGGCCAGGCUAGUACUACGGUGGGGGACCACGUGGGAAGCCCUGGUGCUGUUCCU
#=GR 5s3_76 SS (((((((((....(((((((......((((((............))))..)).....))))).)).(((((......(((((..((....)).))))).....))))).)))))))))
//
# STOCKHOLM 1.0

5s3_154         AAUUACGGCCAUAGCAACCCUAAAACAAUCUUUCCCGUUCGAUCAAGAAAUUUAAGGGGGUUAGCGAGCACUCAGUACUAUGGUCGGGGACGACAUGGGAAUCGUGACUUGCCGUAAUU
#=GR 5s3_154 SS (((((((((....(((((((......((((((............))))..)).....))))).)).(((((......(((((..((....)).))))).....))).)).)))))))))
//
# STOCKHOLM 1.0

bac.LGA10         GAGGAAAGUCCGGGCUCCUUGGACAAACUGCCAGGUAGCACCUGGGCACAGCGAUGAGCUGUGACGGAAAGUGCCACAGAAAACAAACCGCCAGUACUUCGGUACUGGUAAGGGUGAAAAGGUGGGGUAAGAGCCCACCGCGUCACCGGUAACGGUGGCGGCACGGUAAACCCCAGUUGGAGCAAGGCCAAAUAGGCGGCGAGAGACAGUCCUUCUCGAUCAAGACGCCGCGGGUUGGCUGCUGGAGCGUGAUGGUGACAUCAUGCCGAGAGGAAUCAUCAUCCGGAUCUUUAAUCCGACAGAAUCCGGCUUA
#=GR bac.LGA10 SS :::::{{{-{{{{{[[[[--AAAA-[[[[[<<<<<_____>>>>><<<<<<<_____>>>>>>->((---(((((,,,,,,,,,,,,<<<<<<<<<<____>>>>>>>>-->>,,,,,,,<<<<<<_______>>>>>><<<<<<<<<____>>>>>>>>->,,)))--))))]]]]]]]]],,,<<<<------<<<<<<-<<<<<_aaaa>>>>>-------->>>>>>----->>>>,,,,,,<<<<<<<<____>>>>>>>>,,,,,,,,,,,,,,,,,<<<<<_____>>>>>,,,,,,}}}}}}}}:
//
# STOCKHOLM 1.0

5s_35         UUAAGGCGGCCAUAGCGGUGGGGUUACUCCCGUACCCAUCCCGAACACGGAAGAUAAGCCCGCCUGCGUUCCGGUCAGUACUGGAGUGCGCGAGCCUCUGGGAAAUCCGGUUCGCCGCCUACU
#=GR 5s_35 SS ...(((((((....(((((((......((((((.............))))..)).....))))).))...((((......((((((.((....)))))))).....))))...)))))))...
//
# STOCKHOLM 1.0

Acti.acti         GGGGCUGAUUCUGGAUUCGACGGGAUUAGCGAAGCCCGAAGUGCACGUCGAGGUGCGGUAGGCCUCGUAAAUAAACCGCAAAAAAAUAGUCGCAAACGACGAACAAUACGCUUUAGCAGCUUAAUAACCUGCCUUUAGCCUUCGCUCCCCAGCUUCCGCUCGUAAGACGGGGAUAAAGCGGAGUCAAACCAAAACGAGAUCGUGUGGAAGCCACCGUUUGAGGAUCGAAGCAUUAAAUUAAAUCAAAGUAGCUUAAUUGUCGCGUGUCCGUCAGCAGGAUUAAGUGAAUUUAAAGACCGGACUAAACGUGUAGUGCUAACGGCAGAGGAAUUUCGGACGGGGGUUCAACUCCCCCCAGCUCCACCA
#=GR Acti.acti SS [[[[[[[,,,,,,,,,,,,,(((((((------(((---(((((((((<<<<<_AAAAA___>>>>>,,,,,,,aaaaa,,,,,,,,,,,,,,,,,,,,,,,,,,,,,,<<<--<<<<<_________>>>>->-->>><<<<<<<<<<<--<<<___BBBBB>>>-->>>>---->>>>>>>,,,,,,,,,,bbbbb,,,<<<<---<-<<____CCCCC>>->---->>>>,,,,,,,,,ccccc,,,<<<<<<<<-<-<<__DDDDDDD_>>>->>>>>>>>,,,,,,,,,ddd,dddd,,,))))))---)))---)))-----))))))),,,<<<<<_______>>>>>]]]]]]]::::
//
# STOCKHOLM 1.0

Rick.cono         GGGGGCGAAAUAGGAUCGACGUGCCUAAUAAAAAGAUUGCUUUUACUCGGGAUGAUUCCGCCGAUGGCUUGUGCCAUAUGGGUCAAAACAAAGAAACGCAAACGAUAAUAAUCGUUCUGUAGGUCAUUUAGCUUUAGCAGCUUAAUCCUACGCGGCUGGAGGGUGUGCCGGGCAACAGAACAACCCUCACUUGCUAAUAUAGCUAUAGUAAUAAACGUAAUUUAGAAUAGAGGUUGCGGACUCGGGGGCAGUACCCGACGCCUCCACCA
#=GR Rick.cono SS [[[[[[[,,,,,,,,,,,,(((((((-------(((((((--(((((AAAA,,<<-<<<<_______aaaa_______>>>>>>,,,,,,,,,,,,,,,,,,,,,,,,,,,,,,,,,,,,,,,,,,,,,,,,,,<<<-<______>->>><-<<<<____BBB_BB>>>>->,,,,,,,,,,bb,bbb,,,C<<<<c__>>>>,,,)))))-----)))))))-------))))-))),,,<<<<<_______>>>>>]]]]]]]::::
//
# STOCKHOLM 1.0

PRO.MA-A         GACUCGGGCCCAUGCGGCUUCGACGCCUAAAUCUGGUCAGGACCGGAAGGUAGCAGCCACAAGGGAUGCUUGAAUCUGGCGUGGAUUCCGGGUCACCUAAA
#=GR PRO.MA-A SS <<<<<<<<-<<<<<<<<-<<<<<--<<<-----<<<<----<<<____>>>---->>>>--->>>---->>>>>->>->>>>>>-->>>>>>>>:::::::
//
# STOCKHOLM 1.0

5s3_206         AUCUUCGGCCAUAGGACAGAGAAAAUACCGCAUCCCGUCCGAUCUGCGCAGUCAAGCUCUGUACCGCUUAGUUAGUACCAUAGUGGGGGACCAUAUGGGAAUCCUGAGUGCUGAAGUUU
#=GR 5s3_206 SS (.(((((((....(((((((......((((((............))))..)).....))))).)).(((((......(((((..((....)).))))).....))))).))))))).).
//
# STOCKHOLM 1.0

5s3_270         GUCUACAGCCAUACUACGCUGAAAACACCGGUUCUCGUCUGAUCACCGAAGUUAAGCAGCAUCAGGCCCAGUCAGUACUUGGAUGGGAGACCUCCUGGGAAUACUGGGUGCCGUAGACUU
#=GR 5s3_270 SS ((((((.((....(((.(((......((((((............))))..)).....))).).)).(((((......((.(((.((....))))).)).....))))).)).))))))..
//
# STOCKHOLM 1.0

5s3_254         GCCAACGUCCAUACCAUGUUGAAUACACCGGUUCUCGUCCGAUCACCGAAGUCAAGCAACAUCGGGCGUGGUCAGUACUUGGAUGGGUGACCGCCUGGGAACACCACGUGAUGUUGGCUU
#=GR 5s3_254 SS (((((((((....(((((((......((((((............))))..)).....))))).)).(((((......((.((..((....)).)).)).....))))).)))))))))..
//
# STOCKHOLM 1.0

bac.ESH183A         GAGGAAAGUCCGGGCACCACAGGGCUGGUCGCUGGGUAAUGCCCAGUGCGCGUGAGCGUGAGGAUAGUGCCACAGAAAUGAAAACCGCCGGCUUGUCCGGUAAGGGUGCAACGGUGCGGUAAAAGCGUCACCAGCGGAGUCGAGAGGCUCCGGCUAGGUAAACCCCACUAAAGGUGCAAGGCGAAGGUAUAUCACGAGAAAACGGUGGCCCGCCGCCUCGAGAUGCCGAUGCUGCUAGAGGGUUUGGGUAACCAAAUUCCAAGAUAGAUGACGAUUUAAACAGAACCCGGCUUA
#=GR bac.ESH183A SS :::::{{{-{{{{{[[[[---AAAA-[[[-[<<<<<_____>>>>><<<<<____>>>>->((---(((((,,,,,,,,,,,,,<<<<<<<_____>>>>>-->>,,,,,,,<<<<<<_______>>->>>><<<<<<<<<____>>>>>>>->>,)))--))))]]]]---]]]],,,<<<<-------<<<<<<<<----<<<<_aaaa>>>>->>>>>>>>---->->>>,,,,,,<<<<<<<<____>>>>>>>>,,,,,,,,,,,,,,,,,,,,,,,,,,}}}}}}}}:
//
# STOCKHOLM 1.0

5s3_229         GUCUACGGCCAUACCACGUUGAAAACACCAGUUCUCGUCCGAUCACUGAAGUUAAGCAACGUCGGGCCCGGUUAGUACUUGGAUGGGUGACCGCCUGGGAAUACCGGGUGCUGUAGACUU
#=GR 5s3_229 SS (((((((((....(((((((......((((((............))))..)).....))))).)).(((((......((.((..((....)).)).)).....))))).)))))))))..
//
# STOCKHOLM 1.0

5s3_297         GCCUACGGCCAUACCACCCUGAAAGUGCCCGAUAUCGUCUGAUCUCGGAAGCCAAGCAGGGUCGGGCCUGGUUAGUACUUGGAUGGGAGACCGCCUGGGAAUACCAGGUGUCGUAGGCUU
#=GR 5s3_297 SS (((((((((....(((((((......((((((............))))..)).....))))).)).(((((......((.((..((....)).)).)).....))))).)))))))))..
//
# STOCKHOLM 1.0

THE.ACI         UAUUGCCAGACUUGGCCGGGGGGUUAGGCGUCCCCUGUACCCGAAGUCUAGAUGCGGGGGCGACAGCCCGGUGAGACCACCUGGGUUUCUGCCAGGCCCUGCGGAAUCAAUGAUCUCCUGUCCCUCUGGAUCGGAGGCCCAUGGACACGAUCUCAAAGGAGAACGCGCCCAUGGCUUGCCAGGGGAACGCGCCAGGCCCGGAAGGGAGCAACGACACCCUGGACUCUCGAUGCUGGAGGGGUGCGGGGGUGAGAGGAAACAGGGGGUACCUGACAGGACGCCCAGACCGAACCGGGUGUGUCUGGCUUCUGAUCGGC
#=GR THE.ACI SS ::::[[[[[[[,(-(((<<<<<<_AAAAA_>>>>>>,,,<<<<__aaaaa____>>>>)))-),,(((((((--(--(---(((--(((((-((((((((------((------((((((((((((((((((((((<-<<<<<<-<-<<-<<<<____>>>>->>->->>>>>>->,,<<<<<<-----<<-----<<<____>>>----->>--->>>>>>,))))-)))-)))))))))--))))))---))-------))))---))))-)))))---))))--)--))))))),,]]]]]]]:::::::::::
//
# STOCKHOLM 1.0

Borr.burg         GGGGAUGUUUUGGAUUUGACUGAAAAUGUUAAUAUUGUAAGUUGCAGGCAGAGGGAAUCUCUUAAAACUUCUAAAAUAAAUGCAAAAAAUAAUAACUUUACAAGCUCAAAUCUUGUAAUGGCUGCUUAAGUUAGCAGAGGGUUUUGUUGAAUUUGGCUUUGAGGUUCACUUAUACUCUUUUCGACAUCAAAGCUUGCUUAAAAAUGUUUUCAAGUUGAUUUUUAGGGACUUUUAUACUUGAGAGCAAUUUGGUGGUUUGCUAGUAUUUCCAAACCAUAUUGCUUAAUAAAAUACUAGAUAAGCUUGUAGAAGCUUAUAGUAUUAUUUUUAGGACGCGGGUUCAAUUCCCGCCAUCUCCACCA
#=GR Borr.burg SS [[[[[[[,,,,,,,,,,,,((((((((-----((((((((((-((((((<<<<<AAA>>>>>,,,,,,aaa,,,,,,,,,,,,,,,,,,,,,,,,,,,,,,,,,,,,,,,,,,,,,,,,,<<<<_______>>>><<<<<<<---<-<<<<<<<_BBBBBB>>>>>>>->--->>>>>>>,,,,,,,bbbbbb,,,<<<<<<<--<<<_CCCCCC_>>>>>>>>>>,,,,,,,,,cccccc,,<<<<<-<<<<<<____DDDDDDD_>>--->>>>->>>>>,,,,,,,,ddddddd,,,,))))))----))))))))))--)))))))),,,<<<<<_______>>>>>]]]]]]]::::
//
# STOCKHOLM 1.0

bac.L.ferrooxidans-CF         GAGGAAAGUCCGGGCACCAAAGGGCAAGGCGCUGGGUAACUCCCAGUCCCGGUGACGGGAAGGAAAGUGCCACAGAAAAGAUACCGCCCGGAUUCGUUCGGGUAAGGGUGAAAAGGUGAGGUAAGAGCUCACCGCGGACCUGGUGACAGGGACGGCAUGGUAAACCCCGCCUGGUGCAAGACCAAAUAGGGGGGCGUUCCCGCAAGGGAUAAGAUUGGCCCGGUCAAUGCUCCCGGGUAAGGUCGCUUGAAUGCAAGGGUAACCUUGCAUCUAGAGUAAUGGUCACCCUGUCUUUCUUUCGGGAAAGGCAUGACAGAACCCGGCUUA
#=GR bac.L.ferrooxidans-CF SS :::::{{{-{{{{{[[[[---AAAA-[[[[[<<<<<_____>>>>><<<<<____>>>>->((---(((((,,,,,,,,,,,,<<<<<<<<<____>>>>>>>-->>,,,,,,,<<<<<<_______>>>>>><<<<<<<<<____>>>>>>>>->,,)))--))))]]]]]]]]],,,<<<<------<<<<<<-----------------<<<<_aaaa>>>>--->>>>>>------>>>>,,,,,,<<<<<<<<____>>>>>>>>,,,,,,,,,,,,,,,,,<<<<<<<<<_______>>>>>>>>>,,,,,,}}}}}}}}:
//
# STOCKHOLM 1.0

SCH.POM         CGCUGUAAUGGCUUGGUCGAAGUGUUUAGUACUCCCAAUAGUGCAUGUUCGGUGGUCUCGGGUUCGAGUCUCGCUUUCGAUCCCUCGAUCUGCCACGUCUGUUCGAAGAGUAGUCUUCGUGGCAACUGGCAGUUAAACCGUGUAGUACCGAUGGAGGUUGGAAACAAUGCACAUCACUACCGGGUCUUGGGCAGUGCGAUAGCGAUGGGAUUCACCUUCGCAGGAUGUGCAUGGAAGUAUAAACACAACGGUCGUU
#=GR SCH.POM SS :::::::::::::((((((--((((((-(((((-((----((((((((((-((((----((((--((((((((((-((((-(((--((((<<<<<--<-<-<-<<<<<<____>>>>>>->>->-->>>>><<___>><-<<<<<----<<<<----<<<____>>>---->>>>->>>>>->)))--)))---)-)))-))))-)-))))))))))))))-))))))))))))-)))))))))))--))))))::
//
# STOCKHOLM 1.0

bac.Dermocarpa-PCC7437         GGGGAGGAAAGUCCGGGCUCCCGAGAGACCAAACUUGCUGGGUAACGCCCAGUACAGGCGACUGUGAGGAUAGUGCCACAGAAACAUACCGCCUUUUUUUCAGUCAACAGUAAAAAAAAACUGAUAAUUGGAAAAGGUAAGGGUGCAAAGGUGGGGUAAGAGCCCACCAGCAGUAUCGAGAGGUACUGGCUCGGUAAACCCCGGUUGGGAGCAAGGUCGAAGGAACAAUGGUUGGUCUUUUUCCAGUUCCGUUUUAGGUGAACCGCUAGAGACGUUUGGUAACAGCCAUCCCAGAUAGAUAACUACCCCCAAUAAGACGUAGUAUACUAUGUCUUUAACUGGGAACAGAACCCGGCUUA
#=GR bac.Dermocarpa-PCC7437 SS ::::::::{{{-{{{{{AAAAA,{{{{{{{,[[[-[[<<<<<_____>>>>><<<<<____>>>>->((---(((((,,,,,,,,,,,<<<<<--<<<<<<<<<<<<<<____________>>>>>>>>>>>>>>>>>-->>,,,,,,,<<<<<<_______>>>>>><<<<<<<<<____>>>>>>>->>,)))--))))]]]]]aaaaa,,,<<<----<<<<<--<<<<_>>>>>>>->>>>>}}}}-----------}}},,,,,,<<<<<<<<____>>>>>>>>,,,,,,,,,,,,,,,,,<<<<<<<<<<<<<<<____>>>>>>>>>-->>>>>>,,,,,,,}}}}}}}}:
//
# STOCKHOLM 1.0

Neis.gono         GGGGGCGACCUUGGUUUCGACGGGGGUUGCGAAGCAGAUGCGGGCAUACCGGGGUCUCAGAUUCCCGUAAAACACUGAAUUCAAAUAGUCGCAAACGACGAAACUUACGCUUUAGCCGCUUAAGGCUAGCCGUUGCAGCAGUCGGUCAAUGGGCUGUGUGGCGAAAGCCACCGCAACGUCAUCUUACAUUGACUGGUUUCCAGCCGGGUUACUUGGCAGGAAAUAAGACUUAAGGUAACUGGUUUCCAAAAGGCCUGUUGGUCGGCAUGAUGGAAAUAAGAUUUUCAAAUAGACACAACUAAGUAUGUAGAACGCUUUGUAGAGGACUUUCGGACGGGGGUUCGAUUCCCCCCGCCUCCACCA
#=GR Neis.gono SS {{{{{{{,,,,,,,,,,,,,[[[[[[[[-----[[[[[-[[[-[[[[[[<<<<<__AAAA_A>>>>>,,,,,,aaaaa,,,,,,,,,,,,,,,,,,,,,,,,,,,,,,<--<<<<<<______>>>>>>>((((((,<<<<<<__BBBBBB>>>>>>,<<<<____>>>>,,)))))),,,,,,,,bbbbbb,,,<<<<<<-<<<<_CCCCCC>>>>->>>>>>,,,,,,,,,cccccc,,<<<<<<<--<-<<<_DDDDDDD>>>->-->>>>>>>,,,,,,,,,,,,,,ddd,dddd,,,]]]]]]----]]]]]]]]----]]]]]]]],,,<<<<<_______>>>>>}}}}}}}::::
//
# STOCKHOLM 1.0

bac.Oscillatoria-PCC7515         GGGGAGGAAAGUCCGGGCUCCCAAAAGGCCAAGCUUGCUGGGUAACGCCCAGUGCGAGCGAUCGCGAGGAUAGUGCCACAGAAAUAUACCGCCCUCUAGAUAGAAGAUUUCUCCUGUUUAGUGGGGUAAGGGUGCAAAGGUGCGGUAAGAGCGCACCAGCAGUGUCGUGAGGCACUGGCUAGGUAAACCCCGGCUGGGAGCAAGGUCGGAGGAAUCAUGGUUGGUCUUUUUCCAGUUCCGUCGCACUAUAGGUAAAUCUAUGGUGUUAGGUGUACCGCAAGAGGUGUCUGGUAACAGGCAUCCCAGAUAGAUAACUGCCCUCUUAACUGGUUUCAGCUAAGGGAACAGAACCCGGCUUA
#=GR bac.Oscillatoria-PCC7515 SS ::::::::{{{-{{{{{AAAAA,{{{{{{{,[[[-[[<<<<<_____>>>>><<<<<____>>>>->((---(((((,,,,,,,,,,,<<<<<<<<<<<<<<<<<<____>>>>>>>>>>>->>>>>-->>,,,,,,,<<<<<<_______>>>>>><<<<<<<<<____>>>>>>>->>,)))--))))]]]]]aaaaa,,,<<<-----<<<<<--<<<_>>>>>>>->>>>}}}},,,,<<<<<<<<<<____>>>>>>>>>>,,,,,,,}}},,,,,,<<<<<<<<____>>>>>>>>,,,,,,,,,,,,,,,,,<<<<<<<<<<____>>>>>>>>>>,,,,,,,}}}}}}}}:
//
# STOCKHOLM 1.0

bac.Rr327         GAGGAAAGUCCGGGCUCCACAGGGCAGGGUGCCAGCUAACGGCUGGGCGGGGUAACCCGACGGAAUAGUGCAACAGAGAGCAGACCGCCGCUUCGCUGCUCCGGCAGCGGGCGGUAAGGGUGAAACGGUGGGGUAAGAGCCCACCAGUGCCCCUGGAGACAGGGGGAGCUAGGUAAACCCCACCCGGUGCAAGGCCUACGUGAGGGCAUGCCCUCGCGCACCCCAGGGAGAGCUUGCCCGGCUCGCUUACCUGGAGGGAUUGGCCGCUCGAGGUCGCUGGCGACAGCGAUCCCAGAUAGAUGACCGUGGAAACAGAAUCCGGCUUA
#=GR bac.Rr327 SS :::::{{{-{{{{{[[[[---AAAA-[[[[[<<<<<_____>>>>><<<<<____>>>>->((----(((((,,,,,,,,,,,,<<<<<<<<-<<<<<_____>>>>>->>>>>>-->>,,,,,,,<<<<<<_______>>>>>><<<<<<<<<<____>>>>>>>>->>,)))--))))]]]]]]]]],,,((((,,<<<<<<<<____>>>>>>>>,,,<<<<<<--<<<<<_aaaa>>>>>----->>>>>>,,,,,,)))),,,,,,<<<<<<<<____>>>>>>>>,,,,,,,,,,,,,,,,,,,,,,,,,,}}}}}}}}:
//
# STOCKHOLM 1.0

5s_16         GGGUACGGCGACCAUAGCGGGGGGGCCACACCUGAACCCGUUCCGAUCUCAGAAGUUAAGCCCCCCUGCGUUGGAGGUGGUACUGCAACGUUAGUUGCGGGAAGCCUCCAACGUCGCCGGCCCA
#=GR 5s_16 SS ((((.(((((((....(((((((......((((((.............))))..)).....))))).)).(((((((.....(((((((....)))))))....))))))).))))))))))).
//
# STOCKHOLM 1.0

5s2_29         GUUUCGGUGGUCAUAGCGUGAGGGAAACGCCCGGUUACAUUCCGAACCCGGAAGCUAAGCCUUACAGCGCCGAUGGUACUGCAGGGGGGACCCUGUGGGAGAGUAGGACGCCGCCGAACU
#=GR 5s2_29 SS (((.(((((((....(((((((......((((((.............))))..)).....))))).)).((.......((((((((....)))))))).......))..)))))))))).
//
# STOCKHOLM 1.0

Prev.inte         GGGCUUGUAUGGAUUUGACGGCAAGACGAAAUGGUAUGUAAGCAUGCGGAGCAUUGGUAGCUGGCUCCUAAAUAUCGGUUAUCAAACAAUUAAUUGGCGAAAACAAUUACGCUCUCGCUGCCUAAUCGAAGUACAGUAGAUUACUGGCUUUAUUCGACUAUUAGAUAGUUGAACGAGACACUGCUCCAAAGAUGUUGUUCCGAAUCGGAGGGUAAAGCGGUGCAGGUUAAAUCGGAAAUAGUUUGGGUAUGCCUCGCUGCCCAAAUGAAAUUUAGAGGAUAAGGCAUUGGUUGGUGGUUCAGGUCUUGCCAAUGCUCGAAAACCAAAGGCUGAAAUAAGCAUGUAGAAAGCGUAUGGUUUCCUUGUGCGGACCGGAGUUCGACUCUCCGCAGGUCCACCA
#=GR Prev.inte SS [[[[[[[,,,,,,,,,,,(((((((-----((-((((((--((((((AAAAA,,,<<<<<<<_aaaaa________>>>>>>>,,,,,,,,,,,,,,,,,,,,,,,,,,,<-<<<-<<<<_____________>>>>>>>->,,,,,,,,,,,,,,,,,,,,,,,,,,,,,,,,,,,,<--<<<<<<---<<<____BBBBBB>>>--->>------->>>>-->,,,,,,bbbbbb,,,<<<<<<<<<<_CCCC>->>>>>>>>>,,,,,,,,cccc,,,,<<<<<<<<<----<<DDDDD_D>>->>>>>>>>>,,,,,,,,,,,d,ddddd,,,,))))))-----))))))-))---)))))-)),,,<<<<<_______>>>>>]]]]]]]::::
//
# STOCKHOLM 1.0

5s3_2         ACAUUCGGCCAUACCAGGACGACAAAUACCCCAUCCCAUCUCGAACUGGGCAGUUAAGUCUCCUCGGGCGCGCUUAGUACUGAGGUCAGGGAUGACUCGGGAAUCGCGCGUGCUGAAUGUU
#=GR 5s3_2 SS (((((((((....((((((.((.....((((((.............))))..))....)))))).)).(((((......(((((..((....)).))))).....))))).))))))))).
//
# STOCKHOLM 1.0

5s3_4         ACAUUCGGCCAUACUAAGUCGACAUGUACCCGAUCCCAUCCCGAACUCGGAAGUCAAGUCGCUUCAGGCCGGGUUAGUACUGAGGUGAGGGAUCACUCGGGAAUCCCCGGUGCCGAAUGU
#=GR 5s3_4 SS (((((((((....(((((.(((.....((((((.............))))..))....)))))).)).(((((......(((((..((....)).))))).....))))).)))))))))
//
# STOCKHOLM 1.0

5s3_179         AUCCACGGCCAUAGGACACAGAAAACAUCGCAUCCCGUCCGAUCUGCGCAAUCAAGCUGUGUACCGCCCAGUCAGUACCGGAGUGGGGGACCAUCCGGGAAUCCUGCCAGGUGCUGUGGUU
#=GR 5s3_179 SS (.(((((((....(((((((......((((((............))))..)).....))))).)).(((((......(((((..((....)).))))).....)))...)).))))))).)
//
# STOCKHOLM 1.0

CIN.HYB         ACCGGGCUUGGUAACGCUAGUCUAUAACUCAAGUGAGGGUAUCAAAGUGGUUGAACUUUGAGCUUGGCUUAGCUAGUUGGGUCUGUAGACACCGCACCUGGCUUGCCCGUUCCAAGUCGAGAGUGGGUUCAUGUUUCCUGAGCGAAGGCUCGGGUGAUGUGAGCUUUAGAAUCGGGGGGCAAUGCGUUAGGCUGGUUUCACAGAGCUGCGAAAACCUCUACCUCUCGACUGUGGAAGGAUUACAAGCCGGAGUGUCUUAGGCUCAUAUAACCAGCCUGGCUAGCCCAACAGGACACCCAUUU
#=GR CIN.HYB SS (((<<<<<-<____A_>->>>>>,,,,<<<<_a>>>>)))::::<<<<<<-<<--<<<<<-<<<-<-<<<<<-------<<<<<<--<<<<<-----<<<<<<<<-<<-<<<<<-<<<<<<<___BBBBBBBBBB_BBBBBBB____bbbbbbb_bbbbbbbbbbBB__bb__BBBBB______BBB____BBB______bbb____bbb____bbbbb__>>>>>>>>-->>>>>>>---->>>>>>>>->>>>>->>>>>>------------>>>>>->>>->>>->>-->>->>>>>>
//
# STOCKHOLM 1.0

bac.M.avium         CGGACGAGUUGGCCGGGCGGCCGCGGCUCGUAUCCCGAGUCGAGGAAAGUCCGGACUUCACAGAGCAGGGUGAUUGCUAACGGCAAUCCGAGGUGACUCGCGGGAAAGUGCCACAGAAAACAGACCGCCACCCUCGCGGUGGUAAGGGUGAAACGGUGCGGUAAGAGCGCACCAGCACCCCGGGUGACCGGGGUGGCUCGGCAAACCCCACCCGAAGCAAGGCCAAGAAGGCCGUGCCGCCGGCACGGCCGCGCAGGCGUCCGAGGGUUGCUCGCCCGAGCCUGCGGGUAGGCCGCUCGAGGCACCCGGUGACGGUGUGUCCAGAUGGAUGGUCGCCGCCGCGCCGCCGGUUUUCCGGCGGCGCGGAACAGAAUCCGGCUUACAGGCCAACUCGUCCG
#=GR bac.M.avium SS ::::{{{{{{{{{{{{{{{{{{,<<<<<<<_____>>>>>>>,,,,BBB,BBBBB[[[[---AAAA-[[[[[<<<<<_____>>>>><<<<<____>>>>->((---(((((,,,,,,,,,,,,<<<<<<<<_____>>>>>>-->>,,,,,,,<<<<<<_______>>>>>><<<<<<<<<<____>>>>>>>>->>,)))--))))]]]]]]]]],,,((((,,,,,<<<<<<<<_____>>>>>>>>,,<<<<<<----<<<<<<_aaaa>>>>>>>>>>>>,,,,,)))),,,,,,<<<<<<<<____>>>>>>>>,,,,,,,,,,}}}}}}}<<<<<<<<<<<<<____>>>>>>>>>>>>>,,,,,,bbbbbbbb,}-}}}}}}}}}}::::
//
# STOCKHOLM 1.0

5s2_96         CUCAGGUGGUUAUUACGUUGGGGAUCCACCUCUUCCCAUUCCGAACAGAGAAGUUAAGCCCAACGGUGCCGAUGGUACUGCGUUAUAGUGGGAGAGUAGGACGCCGCCGCC
#=GR 5s2_96 SS ....((((((....(((((((......((((((.............))))..)).....))))).)).((.......((((......)))).......))..))))))...
//
# STOCKHOLM 1.0

Fuso.nucl.-1         GGGGAUGCAAAGGUUUCGACGGGGUUGUGAGGUUAUAGGUAGCAAGUCAGGCUUGUCGCUGUGAGAGACUAAACACAUCUUUUAGAUGGAAACAAAGAUUACGCUUUAGCUGCUUAGUUCAGCUACACCUUGGAUAACUUAUUCUAUACGGGUUUUUCAAAGGUGUUGACUAGUAUAGAUCACCAUAAAUGAUUUCUCUAAGUUUAUGGGACAUUUUAGAGGAUAGUUUUAGUUAGCCCUGUUUACGGGAGUAAUUAUUACGAAAUUUAAUAGUAAACUAAACUUGUAGAAGCUUAUGGUCAUUAUGAUUUCGGACACGAGUUCGACUCUCGUCAUCUCCACCA
#=GR Fuso.nucl.-1 SS [[[[[[[,,,,,,,,,,,,((((((((-----((((((((-((((((AAA,A<<<<<aaaa_____>>>->>,,,,,,,,,,,,,,,,,,,,,,,,,,,,,,<-<-<<<<<<_______>>>>>>->->,,,,,,,,,,,,<<-<<<-<<<-<-<_BBB___>->>>>---->>>->>,,,,,,,,,,,bbb,,,,,CCC,,<<<<ccc_______>>>>,<<<<<<<-<------<___DDDDDD>--->->>>>>>>,,,,,,,,,,,,,dddddd,,,))))))----))))))))------)))))))),,,<<<<<_______>>>>>]]]]]]]::::
//
# STOCKHOLM 1.0

5s3_99         GUCUUACGGCCAUUCACACCAGAAAGCACCAAAUCCCGUCCGAUCUUUGAAGUUAAGCUGGUGAUGGCGUCGUCAGUACUGUGGUGGGGGACCACACGGGAAUACGGCGUGCCGUAGGUCA
#=GR 5s3_99 SS (.((((((((....(((((((......((((((............))))..)).....))))).)).(((((......(((((..((....)).))))).....))))).)))))))).).
//
# STOCKHOLM 1.0

Pavl.luth.cl.pa         GGGGCUGUUUAGGUUUCGAUCCUAAAAAAAACUAAUAAGUGUGAUGCAAGUAGAGGAAACCCUCUUAAAAAAAAAGCAAACAAUAAAUGCAAACAAUAUUUUAUCUUUUAAUCGAGUAGCUGUAGCCCCGUAUAGUUAUAUAGCAUUAACUCCUUAUGGUCAAAAAAUCUAGAAAGUUUGAUCGUAAAGCAAACCUUAGCUAGAAGCACACAAGAAUAA
#=GR Pavl.luth.cl.pa SS :::::::::::::::::::::::::::::::::::::::::::::::::::<<<<<____>>>>>::::::::::::::::::::::::::::::::::::::::::::::::::::::::::::::::::::::::::::::::::::::::::<<<<<<---<<<<_______>>>>>>>>>>::::::::::::::::::::<--<____>-->::
//
# STOCKHOLM 1.0

5s3_1         ACAUACGACCAUAGUACGAGGACAUGCGCAGGAGCCCAUCUCGAACUCCUCAGCUAAAUCCCGUCACGCACGCUUAGUACUCCGGAGGGGGACCACGGUGGAAUCGCGUGUGUCGUAUGUU
#=GR 5s3_1 SS (((((((((....(((((.(((.....((((((.............))))..))....)))))).)).(((((......(.(((..((....)).))).).....))))).))))))))).
//
# STOCKHOLM 1.0

eukarya.S.castellii         AGUUGGAACAGCGACGACUCCUACGACUUAGAGACCUGUUUACACAAGGAGGGUACCCUCCCUCAACCAACAGGUGGGAAAUUCGGUGAAACACAGUGGAAUCAUUCCUUCCAGCCUGGGCUCGCUUCCUUCGGGAAGCUAGGCUCAGGUCUUUCCGUGAGGACAGCCUAGCCGGGGACCGGUCUGCCUGGACGUUGUUAUCAGAAAUUCACACGGGUAACCGUGAUGGGAAAGCAACGAGUGUUUUAUUUGACGGGCUUCUGUUUACACAGUGGUCCAGUCUGUUGAGUGCAAUCGUAGGACAUGCCCUAGGGCUUGAACCCGAUACCGAUUACCGUCCUUGUCCCAACCCUC
#=GR eukarya.S.castellii SS :::{{{{{{{{{{{{{,,[[[[[[[,,,,,,,,<<<<<---------<<<<<____>>>>>--------->>>>>,,,,AAA,AAAAA,,,,,,,,((((((,,,,,,,,,,,,,,,,,,,,,,,,,,,,,,,,,,,,,,,,,,,,<<<-<<<<<<____>>>>>>>>>,<<<<<___>>>>>,,,,,,,,,<<<<<<<------------<<<<<____>>>>>------->>>>>>>,,,)))))),,,<<<<<<<<<<<<<____>>>>>>>>>>->>>,,,,,,,,,,,,,]]]]]]]<<<<<<____>>>>>>,,,,,,,aaaaaaaa,,}}}}}}}}}}}}}::::::
//
# STOCKHOLM 1.0

eukarya.S.unisporus         GAACACAGAGGAUCAAUUAUCAAAGACCAGGAACUGUAAAGGGUUCUGUUUCCUCGUGAGAGGGGCUUGGGGAACCGAGUUUGGCGUUGUUAUAAGAAAUCAACAGGGUUUGGUUUGGCAUUUUUCGAAGUGGUUGGCCGAACUCUGAUGGGAAUGGCAACGGAUGAUCCAUUUGACGUAUCACUAUUAACAAGUGAUAAGGUCUGUUGAGUGCAAUCGUAGAGCAAAUGGUAACACAUUUGAA
#=GR eukarya.S.unisporus SS :::::::::((((((,,,,,,,,,,,,,,,,,,,,,,,,,,,,,,,,,,<<<<<<____>>>>>><<<<<____>>>>>,,,,,<<<<<<<---------------------<<<<<<<<<<<____>>>>>>>>>>>----------------->>>>>>>,,))))))::::<<<<<<<<<<<_______>>>>>>>>->>>::::::::::::::::::::<<<<<<______>>>>>>::
//
# STOCKHOLM 1.0

bac.R.prowazekii         CUAAAUGGUCGUGCAGUUGCGUGAUGAUAAUCACGAGGAAAGUCCGGACUCUAUAGAGGUAUGGUGCCGGUUAACAUCCGGCAGAGUAUUAUUACUUUAGGGCUAGUACCACAGAAAAUAUACCGCCGAGUAUUUCGGUAAGGGUGAAAAGGUGUGGUAAGAGCACACCGGUAAGUUGGCAACAAGUUACGCAUGGUUAACCCCACCAAGAGCAAGAUCAAAUAGGCAUUACAGAAUUUAAAUAUUUAUUUAAGUUCCUGGGUUACCUCUAAUCGGAUUGUAAUGCGGGUAGAUCGCUUGAGGUAAACGGUAACGUUUAUCCUAGAUAAAUAACUGCAAUGAAUUAAUAUUCAUACAGAAUCCGGCUUAUAGACCAGAUGAGCAG
#=GR bac.R.prowazekii SS {{{{{{{{{{{{{{{{{{,<<<<<<____>>>>>>,,,,BBB,BBBBB[[[[-AAAAAAA-[[[[[<<<<<_____>>>>><<<<<<<____>>>>>>->((---(((((,,,,,,,,,,,,<<<<<<<<___>>>>>>-->>,,,,,,,<<<<<<_______>>>>>><<<<<<<<<____>>>>>>>>->,,)))--))))]]]]]]]]],,,((((------((((((((<<<<<<<<<<____>>>>>>>>>><<<<<_aaaaaaa_>>>>>,,))))))))-----)))),,,,,,<<<<<<<<____>>>>>>>>,,,,,,,,,,}}}}}}}<<<<<<____>>>>>>,,,,,,bbbbbbbb,}-}}}}}}}}}}::::
//
# STOCKHOLM 1.0

DEI.RAD         GCAUUGCUGGUGCAGCGCAGCGCGGACGCCCGAACCUGGUCAGAGCCGGAAGGCAGCAGCCAUAAGGGAUGCUUUGCGGGUGCCGUUGCCUUCCGGCAAUGCUUUU
#=GR DEI.RAD SS <<<<<<<<<<-<<<<<<<<-<<<<<<--<<<-----<<<<----<<<____>>>---->>>>--->>>---->>>>>>-->>>->>>>>--->>>>>>>>>>::::
//
# STOCKHOLM 1.0

bac.CPA56         GAGGAAAGUCCGGGCAACACAGAGCAUCGUACUUCCUAACGGGAAGGAUUCCGCUUUAGCGGGAGACAGAAAGUGCCACAGAAAACAAACUACUCGCGCUUAGGUGUGAGAAAAGGUGAAAAGGUGGGGUAAGAGCCCACCGGUCUUGAAAGUGAUUUCAGAUGCAUGGCAAACCUUACGAGUUGAAAGGCCAAAUAGGUCACGCUCACGAAAGUGAUUAGCUGCUCGCUGAUAGUGCAAGCUGGCGUGAUUGGGUAGGCUGCUUGAUUCUAAUGGCGACAUUAGGGCUAGAUAAAUGAUAGGCACUUCGAAAGAGGAACAGAACCCGGCUUAU
#=GR bac.CPA56 SS :::::{{{-{{{{{[[[[---AAAA-[[[[[<<<<<_____>>>>><<<<<<<<____>>>>>>>->((---(((((,,,,,,,,,,,,<<<<<<<-<<_____>>>>>>>-->>,,,,,,,<<<<<<_______>>>>>><<<<-<<<<<____>>>>>>>>->,,)))--))))]]]]]]]]],,,((((------((((((,,<<<____>>><<<<<<_aaaa>>>>>><<<____>>>,,,))))))-----)))),,,,,,<<<<<<<<____>>>>>>>>,,,,,,,,,,,,,,,,,<<<<<____>>>>>,,,,,,}}}}}}}}::
//
# STOCKHOLM 1.0

eukarya.Z.rouxii         UCCUACGCAAUUUUACCUGCCUUCAUAAGGAACUCAAAGGGUUCAGUUAGUACUUAACUUACUAUAUAAGCAGGUGGGAAAUUCGGUGGAACUCUAAGAGACAAUCAGCCGGAUCUUUAGCUUAAUUGUUAAAGAACUGUUUCCGUGAGGAAAGUCUGGGGAACUGGACUUGCAGCUGCUGUCACAAGAAAUCAACGCCCUUUGUUGGUGGAUGGGAAGGCAGUAGAGGUCUCUUUUGGCUUGGAUGCAAAUUUGGACGUCCAAGGCUUGCUGAGUGCAAUCGUGGGACAAAGAA
#=GR eukarya.Z.rouxii SS [[[[[[[,,,,,,,<<<<<----------<<<<<<<<<<<___________>>>>>>>>->>>------->>>>>,,,,,,,,,,,,,,,,,,,,,((((((,,,,,,,,,,,,,,,,,,,,,,,,,,,,,,,,,,,,,<<<<<____>>>>><<<<<<____>>>>>>,,,,,,,<<<<<<<-----------<<<<<_______>>>>>------->>>>>>>,,,)))))),,,<<<<<<<<<<__________>>>>>>>->>>,,,,,,,,,,,,,]]]]]]]<___>::
//
# STOCKHOLM 1.0

5s3_81         GGAAUCGGCCAUAUUAGCCUGACUAGACUGCAUCCCGUCCGCUCUGCAAAGUUAACCAGGCUCAAGCGUGGGUAGUACUCAGGUGGGUGACCACUGGGGAAGUCCACGUGCUGAUUCU
#=GR 5s3_81 SS (((((((((....(((((((......((((((............))))..)).....))))).)).(((((......(((((..((....)).))))).....))))).)))))))))
//
# STOCKHOLM 1.0

5s3_231         GUCGACGCUCAUACUAGGUUGGGUACACCCGAUCUCGUUCGAUCUCGGAAUGUUAAGCAGCCUGAGGCCUCGUUAGUACUUGAAUGCGUGAGCGUCUGGGAAUACGAGGUGGUGUCGACUU
#=GR 5s3_231 SS (((((((((....(((((((......((((((............))))...)).....))))).)).(((((......((.((..((....)).)).)).....))))).)))))))))..
//
# STOCKHOLM 1.0

5s3_295         GCUUACGGCCAUACCACCCUGAGCACGCCCGAUCUCGUCCGAUCUCGGAAGCUAAGCAGGGUCGGGCCUGGUUAGUACUUGGAUGGGAGACCGCCUGGGAAUACCAGGUGCUGUAAGCUU
#=GR 5s3_295 SS (((((((((....(((((((......((((((............))))..)).....))))).)).(((((......((.((..((....)).)).)).....))))).)))))))))..
//
# STOCKHOLM 1.0

5s3_279         GCCUACGACCAUAUCACCCUGAAUACGCCCGAUCUCGUCCGAUCUCGGAAGCUAAGCAGGGUCGAGCCUGGUUAGUACUUGGAUGGGAGACCGCCUGGGAAUACCAGGUGUUGUAGGCUU
#=GR 5s3_279 SS (((((((((....(((((((......((((((............))))..)).....))))).)).(((((......((.((..((....)).)).)).....))))).)))))))))..
//
# STOCKHOLM 1.0

5s3_225         GUUUACGGCCAUAUCACGUUGAAAACGCCAGUUCUCGUCCGAUCACUGAAGCUAAGCAACGUCGAGCCUGGUUAGUACUUGGAUGGGUGACCGCCUGGGAAUACCAGGUGCUGUAGACUU
#=GR 5s3_225 SS (((((((((....(((((((......((((((............))))..)).....))))).)).(((((......((.((..((....)).)).)).....))))).)))))))))..
//
# STOCKHOLM 1.0

5s2_121         UCCUGGUGUCUAUGGCGGUAUGGAACCACUCUGACCCCAUCCCGAACUCAGUUGUGAAACAUACCUGCGGCAACGAUAGCUCCCGGGUAGCCGGUCGCUAAAAUAGCUCGACGCCAGGUC
#=GR 5s2_121 SS .(((((((((....(((((((......((.((((.............))))..)).....))))).)).((.......((..((((....))))..)).......))..)))))))))..
//
# STOCKHOLM 1.0

bac.SM-A55_84         GAGGAAAGUCCGGGCUCUAGAGGGCGCGGCGGUCGUUAACAACGACUGUCCUGACAUGUACAGGAUAAGGAAAGUGCCACAGAAAAUAUACCGCCCUGAGCUUGUCGAAGGGUAAGGGUGAAAUGGUGAGGUAAGAGCUCACCAGUAUCCCAAGUGAUUGGGAUAGCUUGGCAAACCCCGCUGAGAGCAAAACCAAAUAGGGGAGCACUGAAAUGUACAUCAUUUCAUCAAGUGGCCCGCUUGAAGCUCCCGGGUAGGUUGCUAGAGGUACCUGGCAACAGGUAUCCCAGAUGAAUGACCAUUACCCCAACCAUCUGAUUGGGGGACAGAAUCCGGCUUAU
#=GR bac.SM-A55_84 SS :::::{{{-{{{{{[[[[---AAAA-[[[[[<<<<<_____>>>>><<<<<<<_______>>>>>>->((---(((((,,,,,,,,,,,,<<<<<<<<<<_____>>>>>>>>-->>,,,,,,,<<<<<<_______>>>>>><<<<<<<<<<____>>>>>>>>->>,)))--))))]]]]]]]]],,,((((------((((((,,<<<<<<<_____>>>>>>><<<<<<_aaaa>>>>>>,))))))-----)))),,,,,,<<<<<<<<____>>>>>>>>,,,,,,,,,,,,,,,,,<<<<<<<<<____>>>>>>>>>,,,,,,}}}}}}}}::
//
# STOCKHOLM 1.0

BOR.BUR         UGGGUUCGAAUCCCAUUCUCUCCGAUUCCUAGGACCCGUACUAUCAAGUAUUGCUGAAUCCCGUCAGGACUGGAAGGUAGCAGCGGUAAGCGAUUUUUUUGAUGAGUACGUAAGUCUUAGGUUUAAUUUUGAACCCAAAUGCAAUGUUUUGCUUU
#=GR BOR.BUR SS ::::::::::::::::::<-<--<<<<<<<<<<<<-<<<<<<<<<<<<-<<<<<<-----<<<<----<<<____>>>---->>>>-->>>>>>--->>>>>>->>>>>>--->>>>>>>>--->>>>-->->::::::::::::::::::::::
//
# STOCKHOLM 1.0

5s2_130         UUAGGGUGCUCUUGUCUUUAUGGAUCCACUUAAAACAUUUCGAACUUGCAAGUUAAACAUAAAGGGUAAAUAGAUACUUGAAAGGUUACUUUCCGGGAAAAGAUUUUAGUGCCCUUAU
#=GR 5s2_130 SS ..((((((((....(((((((......((((((............)))..))).....))))).)).((.......((.(((((....))))).)).......))..))))))))...
//
# STOCKHOLM 1.0

Meso.loti         GGGGGCGAAAUAGGAUCGACGAAGGUGUAAAGAUCGUACUUUUGCCCGGCAUUGUACCACCGUCAUCGGGCUAAACUUAUAGUUGCCAACGACAACUAUGCGGAAGCACGUCUCGCUGCUUAAUGCAGUGCGAUAGCUUCAAAUCAAGCCCUAGGGGUUCGCACUUCUAGGCGGGGUUCGGAGGUACCUGGCAACAGAAACCUCCACUUGUCGGCUUGACCGACUAUGGCGAUAAAUGGGCGAUGAAAUAAGCCGUUCGGACCCGGGGGCGGUACCCGGCGCCUCCACCA
#=GR Meso.loti SS [[[[[[[,,,,,,,,,,,,(((((((------((((--((-(((((,AAA,,,<<-<<___aaa___>>>>,,,,,,,,,,,,,,,,,,,,,,,,,,,,,,,,,,<<--<<<-<<<<<_______>>>>>->>>->>,,,,,,B,BB,,,,<<<<<<bb_b__>>>>>>,<<-<<<<__CCCCCC>>>>->>,,,,,,,cccccc,,,,<<<<<-<_>->>>>>,,,)))))-----))-))))-------)))-)))),,,<<<<<_______>>>>>]]]]]]]::::
//
# STOCKHOLM 1.0

bac.Prochlorococcus-TAK9803-2         CUGAGGAAAGUCCGGGCUCCCAUAUGGUCAGGCUUGCUGGGUAAUUCCCAGUGCGGGCAACCGUGAGGAUAGUGCCACAGAAACAUACCGCCUAAUACUUUAUGUAUGGCAAGGGUGCAAGGGUGUGGUAAGAGCGCACCAGCAACAUUGAGAAGUGUUGGCUAGGUAAACCCCGGCUGGGAGCAAGGCUUAGUAGAUUUAUGACCAUUGCACAAUCUGCUUUUAAGCGCCGCUUGAGACUGUGAAGUAAUUCCAGUUCUAGAUAGAUGAUUGCCCAUCUUAUUAAAGAUGAACAGAACCCGGCUUAC
#=GR bac.Prochlorococcus-TAK9803-2 SS :::::::{{{-{{{{{[[[[[---AAAAA-[[[-[[<<<<<_____>>>>><<<<<____>>>>->((---(((((,,,,,,,,,,,<<<<<--<<<<_____>>>>>>>-->>,,,,,,,<<<<<<_______>>>>>><<<<<<<<<____>>>>>>>->>,)))--))))]]]]]]]]]],,,<<<--<<<<<<-<<<_aaaaa___>>>-->>>>>>------->>>,,,,,,<<<<<-<<<____>>>>>>>>,,,,,,,,,,,,,,,,,<<<<<<____>>>>>>,,,,,,,}}}}}}}}::
//
# STOCKHOLM 1.0

5s_8         GGUACGGCGGUCAUAGCGGCGGGGUCACACCCGGUCUCGUUUCGACCCCGGAAGUUAAGCCCGCCAGCGAUCCCGGUUGUACUGCCCUCCGGGAGGGGGCGGGAAGCCGGGGACGCCGCCGGCCACU
#=GR 5s_8 SS (((.(((((((....(((((((......((((((.............))))..)).....))))).))..((((((.....((((((.((....))))))))....))))))..))))))))))...
//
# STOCKHOLM 1.0

bac.SM-A21_35         GAGGAAAGUCCGGGCAGCAUAGAGUGCCGUACUUCCUAACGGGAAGGUCCCAAUAAAACGGGAACAGAAAGUGCCACAGAAAAUAUACCGUCUCGAUCUAAUCGGGAUAAGGGUGAAAUGGUGAGGUAAGAGCUCACCGCUUCUGCAGUGAUGCAGUUGGCAGGGUAAACCUUACGGGUUGAAAGGCCAAAUAGGUCCUGUUUUCCUUCGUGGAAUUGGGUUGCUCGCUCAAUCGCAAGAGGCAGGAUGGGUAGGCUGAUCGAUCCCGGUAGCGAUACCGGGACCAGAUAAAUGAUAAGAUUCCGUUCAUUUCGGGAACAGAACCCGGCUUA
#=GR bac.SM-A21_35 SS :::::{{{-{{{{{[[[[---AAAA-[[[[[<<<<<_____>>>>><<<<<________>>>>->((---(((((,,,,,,,,,,,,<<<<<<<<<<___>>>>>>>>-->>,,,,,,,<<<<<<_______>>>>>><<<<<<<<<____>>>>>>>>->,,)))--))))]]]]]]]]],,,((((------(((((((,<<<<_____>>>><<<<<<_aaaa>>>>>><<____>>,)))))))-----)))),,,,,,<<<<<<<<____>>>>>>>>,,,,,,,,,,,,,,,,,<<<<<_______>>>>>,,,,,,}}}}}}}}:
//
# STOCKHOLM 1.0

Ther.mari         GGGGGCGAACGGGUUCGACGGGGAUGGAGUCCCCUGGGAAGCGAGCCGAGGUCCCCACCUCCUCGUAAAAAAGGUGGGACAAAGAAUAAGUGCCAACGAACCUGUUGCUGUUGCCGCUUAAUAGAUAAGCGGCCGUCCUCUCCGAAGUUGGCUGGGCUUCGGAAGAGGGCGUGAGAGAUCCAGCCUACCGAUUCAGCUUCGCCUUCCGGCCUGAAUCGGGAAAACUCAGGAAGGCUGUGGGAGAGGACACCCUGCCCGUGGGAGGUCCCUCCCGAGAGCGAAAACACGGGCUGCGCUCGGAGAAGCCCAGGGGCCUCCAUCUUCGGACGGGGGUUCGAAUCCCCCCGCCUCCACCA
#=GR Ther.mari SS [[[[[[[,,,,,,,,,,,((((((((--((((-(((((---(((((AAAAA,,<<<<<<<aaaaa______>>>>>>>,,,,,,,,,,,,,,,,,,,,,,,,,,,,,,,,,,<<<<_____________>>>><<<<<<<<<<<<<<<<BBBBB>>>>>>>>>->>>>>>>,,,,,,,,,bbbbb,,<<<<<<<<<-<<_CCCCCCC>>->>>>>>>>>,,,,,,,,,ccccccc,,<<<<<<-<<----<<_DDDDDDD>>--->>->>>>>>,,,,,,,,,,ddddddd,,,)))))------)))))))))---)))))))),,,<<<<<_______>>>>>]]]]]]]::::
//
# STOCKHOLM 1.0

bac.CPB70         GAGGAAAGUCCGGGCUCCACAGGGCAGGGUGGUUGCUAACGGCAACCCGAGGCGACUCGCGGGAAAGUGCCACAGAGAACAGACCGCCGCGGCGACUUCGUCGCUGCGGUAAGGGUGAAACGGUGGUGUAAGAGACCACCAGCGGGCUGGGCGACCAGCUCGGCUUGGUAAACCCCACCCGGAGCAAGGUCAAAAGGGCAGGUUCGCCUGUCUGCGCAAGCGUUCGAGGGCGGCCCGCCCGAGCUUGCGGGUAGACCGCUAGAACCGGUCGGCAACGGCCGGUCCAGAUGGAUGGUCGCCACUGCGCGAGAGCGCGGUACAGAAUCCGGCUUAC
#=GR bac.CPB70 SS :::::{{{-{{{{{[[[[---AAAA-[[[[[<<<<<_____>>>>><<<<<____>>>>->((---(((((,,,,,,,,,,,,<<<<<<<<<<<<<___>>>>>>>>>>>-->>,,,,,,,<<<<<<_______>>>>>><<<<<<<<<<____>>>>>>>>->>,)))--))))]]]]]]]]],,,((((------((((((,,,,,,,,,<<<____>>>,,,<<<<<<_aaaa>>>>>>))))))-----)))),,,,,,<<<<<<<<____>>>>>>>>,,,,,,,,,,,,,,,,,<<<<<<<____>>>>>>>,,,,,,}}}}}}}}::
//
# STOCKHOLM 1.0

5s3_269         GACAACGGCCAUAGCACGCUGUAAAUACCGGUUCUCGUCCGAUCACCGAAGUCAAGCAGCGUUGCGCGCGGUUAGUACUUGGAUGGGUGACCGCUUGGGAACACCGCGUGCCGUUGUCAU
#=GR 5s3_269 SS (((((((((....(((((((......((((((............))))..)).....))))).)).(((((......((.((..((....)).)).)).....))))).)))))))))..
//
# STOCKHOLM 1.0

BAC.BRE         UCUACCGUGCUAGACGGGGAGGUAGCGGUGCCCUGUAACCUGCAAUCCGCAAUAGCCCAGGUGUGAAUUCCUAUCCUAGGUUUUCUUAUGUGAGGCUGCCGUUGAUGGCGGCGGUGUUGAGGAGCGGGUCCUGUGCAACGCGAACCCAUGAACCUGGUCAGGUCCGGAAGGAAGCAGCCAUAAGUGGAUCAUCGCGUGUGCCGCAGGGUAGCCUGCUCUGAGCUGCUACCAUAAGUAACGCUCGGAUAAGGAUUAUCGAAGAUAGGUGCACGGUA
#=GR BAC.BRE SS ::[[[[[[[[,(-((<<<<-<_A_AAAA>->>>>,,,,<--<____aaaa_a____>-->))-),,,,,<<<<<<---<<<--<<<<<<-<<<<--<<--<<<-<<<<-<<<<<<-----<<<<<<<<<<<<<<<<<<<<<<<<-<<<<-----<<<<----<<<____>>>---->>>>--->>>>->-->>>>>>->>>->>>>>>--->>>>>>>>-->>>>>>->>>>->>>-->>>>>>->>>>>->-->>>--->>>>>>,]]]]]]]]
//
# STOCKHOLM 1.0

Agro.tume         GGGGGCGAAAUAGGAUCGACAAGGGCGUAAAGAUCGAACUUUUGCUCGGCAUGAUACCGCCGUUAUCGGGUCACAAGUGUAGUUGCAAAUGACAACAACGCUAAGGAAUACGCUCUCGCUGCCUAAUGGCGGUGCGGGAAUUCCGCUCUAAGUCCUUACGGUUAGCCCCGUAAGGCGGGGUUCGGAGGUACCUGGCAACAGAAACCUCCACCUGCCGGGGCAACCCGGCUAUGGCGAUAAACGGUCGGUGUAAUAAACCUAUUGGACCCGGGGGCGGUACCCGGCGCCUCCACCA
#=GR Agro.tume SS [[[[[[[,,,,,,,,,,,,((((((-------((((-(((-(((((,AAA,,<<<-<<<__aaa__>>>>>>,,,,,,,,,,,,,,,,,,,,,,,,,,,,,,,,,,,,<-<--<-<<<<<<_____>>>>>>->-->>,,,,,,,,,BBBB,,,,<<<<<<bbbb__>>>>>>,<<-<<<<__CCCCCC>>>>->>,,,,,,,cccccc,,,D<<<<<<__d_>>>>>>,,,)))))-----)))))))--------)))-))),,,<<<<<_______>>>>>]]]]]]]::::
//
# STOCKHOLM 1.0

5s_1         ACGGUGCCCGACCCGGCCAUAGUGGCCGGGCAACACCCGGUCUCGUUUCGAACCCGGAAGUUAAGCCGGCCACGUCAGAACGGCCGUGAGGUCCGAGAGGCCUCGCAGCCGUUCUGAGCUGGGAUCGGGCACC
#=GR 5s_1 SS ..(((((((((((((((....(((((((......((((((.............))))..)).....))))))).((((((((((.((((((.((....)))))))).)))))))))))))))).)))))))))
//
# STOCKHOLM 1.0

bac.PS2         GAGGAAAGUGCGGGCUCCACGGAAGCAUGGUGCCGGGUAACGCCCGGCGGGGGCGACCCCAGGGACAGCGCCACAGAGAACAGACCGCCCGCCUACGCGCUAACGCGCUUUAAGCGGGUAAGGGUGAAACGGUGCGGUAAGAGCGCACCGCGUUCUCGGCAACGAGAGCGGCACGGCAAGCCCCGCCAGGAGCAAGACCAAAUAGGGACGGCGCUAUGGGCUGCUUCAGGCUCGCCGUCCGGGUAGGUCGCGCGAGGCGUCCGGCGACGGACGUCCCAGAGGAAUGGUCAUCCAGUCCGCAAGGAUGGACAGAAUCCGGCUUA
#=GR bac.PS2 SS :::::{{{-{{{{{[[[[----AAAA-[[[[[<<<<<_____>>>>><<<<<____>>>>->((---(((((,,,,,,,,,,,,<<<<<<<<<<<<<<<____>>>>->-->>>>>>>>-->>,,,,,,,<<<<<<_______>>>>>><<<<<<<<<____>>>>>>>>->,,)))--))))]]]]]]]]],,,<<<<------<<<<<<<-----<<<<<_aaaa>>>>>->>>>>>>----->>>>,,,,,,<<<<<<<<____>>>>>>>>,,,,,,,,,,,,,,,,,<<<<<<____>>>>>>,,,,,,}}}}}}}}:
//
# STOCKHOLM 1.0

bac.SMB-A5         GAGGAAAGUCCGGGCUCCAGAGGGCAGGGUGCCAGGUAACACCUGGGGGGCGCGAGCCUACGGAAAGUGCAGCAGAAAGUAUACCGCCCAAAAAUGGGGUGCUGCCCCAUUUGAGCGCCAUUCGUGGCUGGGUAAGGGUGAAACGGUGCGGUAAGAGCGCACCGCGCGGCUGGUAACAGGCGUGGCGAUGGUAAACCCCACUCGGAGCAAGACCAAAUAGGAAUCCGUCAGCUGUGGCCCGCAGCGGAUUCGGGUAGGUCGCUACAGGCAGGUGGUGACACCUGUCGCAGAUG
#=GR bac.SMB-A5 SS ::::::::::::::{{{{---AAAA-{{{{{<<<<<_____>>>>><<<<<____>>>>->[[---[[[[[,,,,,,,,,,,,(((((((,<<<<<<<<<___>>>>>>>>>,,,,<<<<____>>>>)))))--)),,,,,,,<<<<<<_______>>>>>><<<<<<<<<____>>>>>>>>->,,,]]]--]]]]}}}}}}}}}:::<<<<------<<<<<<----<<<<<_aaaa>>>>>>>>>>>----->>>>::::::<<<<<<<<____>>>>>>>>:::::::
//
# STOCKHOLM 1.0

5s2_124         UCCUGGUGGUGAUGGCGAUGUGGACCCACACUCAUCCAUCCCGAACUGAGUGGUGAAACGCAUUUGCGGCGACGAUAGUUGGAGGGUAGCCUCCUGUCAAAAUAGCUAACCGCCAGGGU
#=GR 5s2_124 SS ((((((((((....(((((((......((.((((............))))..)).....))))).)).((.......((.(((((....))))).)).......))..)))))))))).
//
# STOCKHOLM 1.0

eukarya.P.canadensis         UUCCCUCCAAAGUCUGUAUUUUACCUGCCUACAAAAGGAGGAGUCCCCGGCGGACUUCCUCAGUAUUCGCAGGUGGGAAAUUCGGUGAAAUCGCUCUGCCCACCAGGGAAAAGGUAAAACUCUCCCUGGUCCUUGGAAGGACUUGUCCUUCUGAGUCUCGUGAGAGAUGCCAAGCGUGGAGACGCUAGGGUGGUCGCCAUAAGAAACUUCAACAGGUCACACUGUUAUGGGAGGCGCCACGGGCAGUUGGUCCCUUUGCAUCCAGAAGGAAGCUUUGGGGCUGUUGAGUGCAAUAUACAGAGCGCUAGAAGGAGUCCUUCCUUCUACGCGUAA
#=GR eukarya.P.canadensis SS ::::::::::::[[[[[[[,,,<<<<<----------<<<<<<<<<_____>>>>>>->>>-------->>>>>,,,,,,,,,,,,,,,,,,,,,((((((,,,,,,,,,,,,,,,,,,,,,,,,,,,,,,,,,,,,,,,,,,,,,,,,,,,,,,<<<<____>>>>,,<<<<<<<<____>>>>>>>>,,<<<<<<<------------<<<<<______>>>>>------>>>>>>>,)))))),,,<<<<<<<<<<<<<<____>>>>>>>>>>>>>>,,,,,,,,,,,,,]]]]]]]<<<<<<<<<<<<<___>>>>>>>>>->>>>::
//
# STOCKHOLM 1.0

ARC.FUL         GGUGGGCUAGGCCGGGGGGUUCGGCGUCCCCUGUAACCCGAAACCGCCGAUACGCGGGGGCCGAAGCCGAGGGGAGGCCUGUCAAGCGGGCGGCAGCGGUUCCAGGCACCGCAGAGUCCUCGUCCCGGAGGGCCGGCGGUUAUGGCCGGGCUGCCCGGAGGGGCUGUCCGCCAUAUUAGCCGGGGGGAACGGCCCAGGCCCGGAAGGGAGCAGGCUAACCCCGGACGACCGGCGCUUCCGGGGGUGCGGGGAGGAGGUGCCUGGGGCUUCAAGCCGCCCGUAAGGCAGGUCGACCCGAGGCGUGCCCACC
#=GR ARC.FUL SS [[[[[[[,,((((<<<<<<_AAAAAA>>>>>>,,,,<<<<____aaaaaa____>>>>)))),,,(((--((---((((((((--(((((((((---(((((((((((((------(((((((((((((((((((-((<-<<<<<-<<<<<-<<<<____>>>>->>>>>>>>>>->,,<<<<<<-----<<<<----<<<____>>>---->>>>-->>>>>>,))-)-)))-)))))))))---))))))---)))))))))))))----)))))))))--))))))))--))---))),,]]]]]]]
//
# STOCKHOLM 1.0

bac.LGA2         GAGGAAAGUCCGGGCCCCACAGAGCAGGAUGCCGGCUAACGGCCGGGCGCAGCAAGCUUCGCAAGAAGCCCAAGGCGACAGACACCAGUGCAACAGAAACAUACCGCCUAAGUCCGCAAGGACCGGCAAGGGUGAAAUCGUGCGGUAAGAGCGCACGGCCGUCCUGGUAACAGUGGCGGCGGGCAACCUCAUCCGGGGCAAGGCCAAAUAGGGGAGCAUUGGCGUGGCUCGCGUCGCUCCCGGGUAGGCUGCUAGAGGCCGUCGGCAACGACGGUCCCAGAGGAAUGGUUGCCCACGACAGAACCCGGCUUA
#=GR bac.LGA2 SS :::::{{{-{{{{{[[[[---AAAA-[[[[[<<<<<_____>>>>><<<<<<<<<<<<<<____>>>>>>>>>>>>>->((------(((((,,,,,,,,,,,<<<<<---<<<<____>>>>->>>-->>,,,,,,,<<<<<<_______>>>>>><<<<<<<<<____>>>->>>>>>,)))-))))]]]]]]]]],,,<<<<------<<<<<<---<<<<<_aaaa>>>>>>>>>>>----->>>>,,,,,,<<<<<<<<____>>>>>>>>,,,,,,,,,,,,,,,,,,,,,,,,,,,}}}}}}}}:
//
# STOCKHOLM 1.0

bac.M.xanthus         GAGGAAAGUCCGGGCUCCAGAGGGCAGGGUGCUGGCUAACGGCCAGUCGAGGCGACUCGCAGGAAAGUGCCACAGAAAACAGACCGCCCGUUCCGAAAGGGGCGGGUAAGGGUGAAACGGUGCGGUAAGAGCGCACCGCGUCCGGGGUGACUCGGACGGCUCGGUAAACCCCGCCUGGAGCAAGAGCCAAUAGGAGCGCGUCCUCGCCGUACGGAGGACAGGGAUGGCCCGUCCCAUGCGUUCGGGUUGCUCGCUGAUGAGGCCCCUGGGCAACCAGGGCCCUUAGAUGAAUGUUCACCGCCCAUCCCGAAAGGGGUGGGAACAGAAUCCGGCUUA
#=GR bac.M.xanthus SS :::::{{{-{{{{{[[[[---AAAA-[[[[[<<<<<_____>>>>><<<<<____>>>>->((---(((((,,,,,,,,,,,,<<<<<<<<<<<____>>>>>>>>>-->>,,,,,,,<<<<<<_______>>>>>><<<<<<<<<____>>>>>>>>->,,)))--))))]]]]]]]]],,,((((------((((((<<<<<--<<____>>>>>>>,<<<<<_aaaa>>>>>,,))))))-----)))),,,,,,,,<<<<<<<<______>>>>>>>>,,,,,,,,,,,,,,,,,<<<<<<<<<____>>>>>>>>>,,,,,,}}}}}}}}:
//
# STOCKHOLM 1.0

Stap.aure.-1         GGGGACGUUCAUGGAUUCGACAGGGGUCCCCCGAGCUCAUUAAGCGUGUCGGAGGGUUGUCUUCGUCAUCAACACACACAGUUUAUAAUAACUGGCAAAUCAAACAAUAAUUUCGCAGUAGCUGCCUAAUCGCACUCUGCAUCGCCUAACAGCAUUUCCUAUGUGCUGUUAACGCGAUUCAACCUUAAUAGGAUAUGCUAAACACUGCCGUUUGAAGUCUGUUUAGAAGAAACUUAAUCAAACUAGCAUCAUGUUGGUUGUUUAUCACUUUUCAUGAUGCGAAACCUAUCGAUAAACUACACACGUAGAAAGAUGUGUAUCAGGACCUUUGGACGCGGGUUCAAAUCCCGCCGUCUCCACCA
#=GR Stap.aure.-1 SS [[[[[[[,,,,,,,,,,,,,((((((((------((-((((--((((((<<<<<_AAAAA>>>>>,,,,,,,,,,,,aaaaa,,,,,,,,,,,,,,,,,,,,,,,,,,,,,,,,,,,<<<<-<<________>>->->>>,<<<<-<<<<<<<<<_BBBBBB>>>>>>>>->->>>>,,,,,,,,,,bbbbbb,,,,<<<<<<<<<___CCCCCC>>>-->>>>>>,,,,,,,,,,,cccccc,,<<<<<<<<--<<<_DDDDDDD>>>--->>>>>>>>,,,,,,,,,,ddddddd,,,))))))---))--))-))-----)))))))),,,<<<<<_______>>>>>]]]]]]]::::
//
# STOCKHOLM 1.0

Shew.putr         GGGGGCGAUUCUGGAUUCGACAGGAUUCACGAAACCCUGGGAGCAUGCCGAGGGGCGGUUGGCCUCGUAAAAAGCCGCAAAGUUAUAGUUGCAAACGACGAUAACUACGCUCUAGCCGCUUAAUGCCGCUAGCCAUCUACCACACGCUUUGCACAUGGGCAGUGGAUUUGAUGGUCAUCUCACAUCGUGCUAGCGAGGGAACCCUGUCUGGGGGUGAACCGCGAAACAGUACCGGACUCACCGUGUGGGAUCCUGUCUUUCGGAGUUCAAACGGUUAAACAAUAGAAAGACUAAGCAUGUAGCGCCUUGGAUGUAGGUUUUCUGGACGCGGGUUCAAGUCCCGCCGCCUCCACCA
#=GR Shew.putr SS [[[[[[[,,,,,,,,,,,,,(((((--(--------(((((-((((((AAAAA,<<<<<<__aaaaa_____>>>>>>,,,,,,,,,,,,,,,,,,,,,,,,,,,,,,,,,<<<<<-<_______>->>>>><<<<<-<<<<<--<<<<_BBBB__>>>>->>>>-->->>>>>,,,,,,,,,,,,bbbb,,<<<-<--<-<<__CCCCCC>>->--->>>>,,,,,,,,,cccccc,,<<<<<-<<<<-<<<_DDDDDDD>>>->>>>->>>>>,,,,,,,,,ddddddd,,,))))))----))-)))------)--))))),,,<<<<<_______>>>>>]]]]]]]::::
//
# STOCKHOLM 1.0

Pne.c.SDr.LSU         AUGACUCACCUUUUGAGGGUCAUGAAAGCGGCGCGAAAGUGUUAGCUAGUGAUCCGAAAAAUAAAUUCGGGUUGCGACACUGUCAAAUUGCGGGGAGUCCCUAAAGAUUCAACUACUAAGCAGCUUGUGGAAACACAGUUGUGGCCGAGUUAAUAGCCCUGGGUAUAGUAACAAUGUUGAAUAUGACUCUUAAUUGAGGAAAUGGGUGAUCCGCAGCCAAAUCCUAAGGACAUUUUAUUGUCUAUGGAUGCAGUUCAGCGACUAGACGGCAGUGGGUAUUGUAGAGAUAUGGGGUUAUUUAUGGCCUUAUCUACAAUGCUUAAGGUAUAGUCUAAUCUCUUUCGAAAGAAAGAGUAGUGUG
#=GR Pne.c.SDr.LSU SS (((((((.........)))))))...((((((((....))))).))).((((((((((.......))))))))))..(((((((....((((((....(((.....(((((((((((..((((.(((((....)))))))))..(((.(((...)))..)))....)))....).))))))).(..(((......)))..)..)))...))))))((...((((....((((......))))...))))...))...(.(((((...))))))).((((((((((....((((((((....))))))))))))))))))........))))))(..(((((((....))))))).....).
//
# STOCKHOLM 1.0

5s3_93         GAGUACGACCAUACUUGAGUGAAAACACCAUAUCCCGUCCGAUUUGUGAAGUUAAGCACCCACAGGCUUAGUUAGUACUGAGGUCAGUGAUGACUCGGGAACCCUGAGUGCCGUACUCCC
#=GR 5s3_93 SS (((((((.(....((((.((......((((((............))))..)).....)).)).)).(((((......(((((..((....)).))))).....))))).)).))))))..
//
# STOCKHOLM 1.0

bac.F.antarctica         CGAAGAGCACGGUGGUGGGUAACGCCCACCCGGGGUGACCCGCGGGACAGUGCCACAGAAAGCAGACCGCCCACCCGCCUCGGCGGCGUGGGUAAGGGUGAAACGGUGGUGCAAGAGACCACCAGCACCCCCGGUGACGGGGGUGGCUAGGCAAACCCCACCGGGAGCAAGACCAAGAAGGCGCCCUCCUGCAGAGGAGGACGCCGCGGGAGCGUUCGAGGGCUGCUCGCCCGAGCUCCCGGGUAGGUCGCACCAGGCCGCUGGCAACAGCGGUCGCAGAUGGAUGAUCGCCCCCUCCGCUCCGGCGGGGGG
#=GR bac.F.antarctica SS [---AAAA-[[[[[<<<<<_____>>>>><<<<<____>>>>->((---(((((,,,,,,,,,,,,<<<<<<<<<<<<_____>>>>>>>>>>-->>,,,,,,,<<<<<<_______>>>>>><<<<<<<<<<____>>>>>>>>->>,)))--))))]]]]]]::::::((((,,,,,<<<<<<<<<<<____>>>>>>>>>>>,,<<<<<<----<<<<<<_aaaa>>>>>>>>>>>>,,,,,))))::::::<<<<<<<<____>>>>>>>>:::::::::::::::::<<<<<<<<____>>>>>>>>
//
# STOCKHOLM 1.0

5s2_119         UUACGGCGAUUAUAUCCCAGGUGUUCACCUCUUCCCAUUUCGAACAGAGUCGUUAAGCCCUGGUGAGCCGAUGGUACUGCGUUAGCGGGAGAGUAGGUCGUCGCCGUAUU
#=GR 5s2_119 SS .(((((((((....(((((((.....((((((.............))))..)).....))))).)).((.......((((....)))).......))..)))))))))..
//
# STOCKHOLM 1.0

5s2_107         UCCGGUGACGAUAGCGAGAAGGUCACACCCGUUCCCAUACCGAACACGGAAGUGAAGCUUCUCAGCGCCGACGGUAGUUCGGGGCUGCCCUCCCGUGAGAGUAGGACGUUGCCGGC
#=GR 5s2_107 SS .((((((((....(((((((......((((((.............))))..)).....))))).)).((.......((..((((....))))..)).......))..)))))))).
//
# STOCKHOLM 1.0

5s3_170         AUCUGCAACCAUAGGAUCAUGAAAGCACCGCAUCCCGUCCGAUCUGCGAAGUUAACCAUGAUACCGGCUUGGAAGUACUGCGGUGGGGGACCACGCGGGAAUGCGAGCUGUUGCAGUU
#=GR 5s3_170 SS (.(((((((....(((((((......((((((............))))..)).....))))).)).(((((......(((((..((....)).))))).....))))).))))))).)
//
# STOCKHOLM 1.0

5s3_86         GGUUACGGCCAUACCUAGCAGAAAGCACCCCAUCUCGUCCGAUCUGGGAAGUUAAACUGCUAUGGGCGUGGUUAGUACUGCGGUGGGGGACCACGCGGGAAUACCACGUGCUGUAAUCU
#=GR 5s3_86 SS (((((((((....(((((((......((((((............))))..)).....))))).)).(((((......(((((..((....)).))))).....))))).))))))))).
//
# STOCKHOLM 1.0

Ana.7120.tleu         CUUAAAUAAUUGAGCCUUAGAGAAGAAAUUCUUUAAGUGGAUGCUCUCAAACUCAGGGAAACCUAAAUCUAGCUAUAGACAAGGCAAUCCUGAGCCAAGCCGAAGUAGUAAUUAGUAAGUUAACAACAGAUAACUUACAGCUAGUCGGAAGGUGCAGAGACUCGACGGGAGCUACCCUAACGUCAAGACGAGGGUAAAGAGAGAGUCCAAUUCUCAAAGCCAAUAGGCAGUAGCGAAAGCUGCGGGAGAAUG
#=GR Ana.7120.tleu SS (((((....))))).(((((((((....))))))))).....((((((....((((((...(((...((((....))))..)))...))))))(((...(((...(((...((.((((((((........)))))))))))))..)))..)))...(.(((((...))))))((((((..(((....)))))))))......)))))).((((((...(((....))).(((((....)))))..)))))).
//
# STOCKHOLM 1.0

5s3_61         GUUAUCGGCCAUACUAAGCCAAAAGCACCGGAUCCCAUUCGAACUCCGAAGUUAAGCGGCUUAAGGCAUGGUUAGUACUAAGGUGGGGGACCGCUUGGGAAGCCCAUGUGCUGAUAGCUU
#=GR 5s3_61 SS (((((((((....(((((((......((((((............))))..)).....))))).)).(((((......(((((..((....)).))))).....))))).)))))))))..
//
# STOCKHOLM 1.0

5s3_84         GUAUACGGCCAUACUAGGUUGGAAACACAUCAUCCCGUUCGAUCUGAUAAGUAAAUCGACCUCAGGCCUUCCAAGUACUCUGGUUGGAGACAACAGGGGAACAUAGGGUGCUGUAUACU
#=GR 5s3_84 SS (((((((((....(((((((......((((((............))))..)).....))))).)).((((..(....(((((..((....)).))))).....))))).))))))))).
//
# STOCKHOLM 1.0

AC121792.109554-109950         ACCUAACCCUGAUUUUCAUUAGCUGUGGGUUCUGGUCUUUUGUUCUCCGCCCGCUGUUUUUCUCGCUGACUUCCAGCGGGCCAGGAAAGUCCAGACCUGCAGCGGGCCACCGCGCGUUCCCGAGCCUCAAAAACAAACGUCAGCGCAGGAGCUCCAGGUUCGCCGGGAGCUCCGCGGCGCCGGGCCGCCCAGUCCCGUACCCGCCUACAGGCCGCGGCCGGCCUGGGGUCUUAGGACUCCGCUGCCGCCGCGAAGAGCUCGCCUCUGUCAGCCGCGGGGCGCCGGGGGCUGGGGCCAGGCCGGGCGAGCGCCGCGAGGACAGGAAUGGAACUGGUCCCCGUGUUCGGUGUCUUACCUGAGCUGUGGGAAGUGCACCCGGAACUCGGUUCUCACAACC
#=GR AC121792.109554-109950 SS .....................(((((((((......((((........((((((((........((((((((.))))))))....)))).....)))))))))................................)).))))))..........................(.(((((.....(((((((((((((((..(((((........(((((.((((..(((..........)))...))))))))).((((.....)))).......)))))....))))).)).))))..)))).........))))).)..........((((((((.((........(((((.(.((........)).).).))))..)).))).)))))........
//
# STOCKHOLM 1.0

Chl.sa.SSU         UCUGGUGAACCUUCUGCAGGCGUAGACUGUUUCUAUGCUGUUGACGCCAGAGAAUCGUCCGAAUUACCGACGGGCUCACGUCGGUGGGGUGAUGUCGAUGCAGCCCAGUUGUGGACCGGGUGGCUGCCGGCAAGAUGACCUGGAACGGGGUAGGCCUUCAGAAUACAAGGGCUGAUCCCGUGGCGAGCUGUCGGAGGGCGACCUCCGAUGAGCCGUCGUAACGCACGCUAAGGCAUCGGCUGACUCUCAGAAAGAGCCGGCUUAAGGGACGUGCUAAUCCCAGCCGAUGACAAAGGCUGCCUCGUGGAAUAGACCCCGAUCGUCGAAGCCUCGAGGGAGGGCGGCUCAGGCCGCCCUCGGUAUCAAUG
#=GR Chl.sa.SSU SS (((((((.....................................)))))))..(((((((....((((((((......)))))))))))))))((((..((.((((...........)))).))...))))..((((.(((...((((((....((((.........))))....))))))((...(((((((((((....)))))))).)))..))...(.(((((...)))))))(((((.((((.....)))).))))).......)))))).((..(((((.........)))))(((((.((......................)))))))(((((((((....))))))))).......)).
//
# STOCKHOLM 1.0

5s3_131         GGUUGCGGCCAUAUCUAGCAGAAAGCACCGUUCUCCGUCCGAUCAACUGUAGUUAAGCUGCUAAGAGCCUGAUCGAGUAGUGUAGUGGGUGACCAUACGCGAAACUCAGGUGCUGCAAUCU
#=GR 5s3_131 SS (((((((((....(((((((......((.(((............)))....)).....))))).)).(((((.......(((((..((....)).))))).....))))).))))))))).
//
# STOCKHOLM 1.0

DRO.MEL         GACUGGAAGGUUGGCAGCUUCUGUAAUCACGCUUCUGUGAGGUCUGAUUGUGGGAUGGCCUGAGGCUGGGAUCUACUGCGUAGCGGACCAGCUCAUGUUGACGGAACGUCCGCACUAAGCUUGCCAUCAAUAUGGGUGCCAUGGAGGAGUCCGUGGCAUUCAGGUUGGCUAAGGAGGGAUGAACCGGGCCAGGGGUGAAAACCAGCAGCCAAGAGUUCCCGUGGUAGGCAGUAGUGGGAUAGCGUACCGGAGUGGACUGCCGUUAUCAGCCCAACCGAUAUGGUUGGACCACAAUCUUU
#=GR DRO.MEL SS (-(,<<<<<___AAA__>>>>>,,,,<<<_aaa____>>>)-)::((((((((--(((((---((-((((-----(((-((((((---(((-((((-((--(((-((((((-(((((-(((((((((<<<<-<<<<<<<<<<<<<____>>>>>>>>>>>>>->>>>,<___>,,<<<<<------<<<----<<<____>>>---->>>---->>>>>,)))))))))--))))))))---)))-)))))))))-)))-)))))))))))))-))-----)))))--)))))))):::
//
# STOCKHOLM 1.0

5s3_311         GCCUACGGCCACACCCCCCUGAAAGUGCCCGAUCUCGUCUGAUCUCGGAAGCGAUGCAAGGUCGGGCCUGGUUAGUACCUGGAUGGGAGACCGCCUGGGAAUACCAGGUGUCGUAGGCUU
#=GR 5s3_311 SS (((((((((....((.((.(......((((((............))))..)).....).))..)).(((((......((.((..((....)).)).)).....))))).)))))))))..
//
# STOCKHOLM 1.0

5s3_63         GCUGUCGGCCAUACUAAGAUGAACACACCGGAUCCCAUUCGAACUCCGAAGUUAAGCGUCUUAAGGCUGGGUUAGUACUAAGGUGGGGGACCGCUUGGGAAGUCCCAGUGUCGACAGCCU
#=GR 5s3_63 SS (((((((((....(((((((......((((((............))))..)).....))))).)).(((((......(((((..((....)).))))).....))))).)))))))))..
//
# STOCKHOLM 1.0

bac.SM-A13_15         GAGGAAAGUCCGGGCUCCUUAGGGCAGGAUGCUGGGUAACUCCCAGCGGGACAGGGCAUAAGGCCUGUUCCAGCGCCAGUGCAACAGAAAAUAUACCGCCGGACUUUGUCCGGUAAGGGUGAAAUGGCGGGUUAAGAGCCCACCGGCAGGCUGGUGACAGCCUGGUCUGGUAAACCGCAUCCGGAGCAAAGCCAAAUAGGGAAGGUAUGGAGCUGCCCGCUCUUCUUCCGAGUUGGCCGCUUGAGAUAAGCAGUAAUGAUUAUCCUAGAUGGAUGACUGCCGCUGACUGUGCGAGAGUGCAGUUAGUACAGAAUCCGGCUUAC
#=GR bac.SM-A13_15 SS :::::{{{-{{{{{[[[[---AAAA-[[[[[<<<<<_____>>>>><<<<<<<<<________>>>>>>>>->((---(((((,,,,,,,,,,,,<<<<<<<<<___>>>>>>>-->>,,,,,,,<<<<<<_______>>>>>><<<<<<<<<____>>>>>>>->>,)))--))))]]]]]]]]],,,<<<<------<<<<<<---<<<<<_aaaa>>>>>>>>>>>----->>>>,,,,,,<<<<<<<<____>>>>>>>>,,,,,,,,,,,,,,,,,<<<<<<<<<<<____>>>>>>>>>>>,,,,,,}}}}}}}}::
//
# STOCKHOLM 1.0

5s2_133         UAUUCUGGUGUCCUAGGCGUAGAGGAACCACACCAAUCCAUCCCGAACUUGGUGGUUAAACUCUACUGCGGUGACGAUACUGUAGGGGAGGUCCUGCGGAAAAAUAGCUCGGCGCCAGGAU
#=GR 5s2_133 SS .(((((((((((....(((((((......((.((((............))))..)).....))))).)).((.......((((((((....)))))))).......))..)))))))))))
//
# STOCKHOLM 1.0

bac.L.borgpetersenii         GAGGAAAGUCCGGGCACCAGGAAACACGGGACCGGGUAAUCCCCGGAGUUUUUUCUUUGAGAGAAAUUUUAGGGAAAAAAUAUGGAAAGUGCAACAGAAAGGAUACCGCCUCGUCGAAGAAAUUCGGCGCGGUAAGGGUGAAAUGGCGGGGUAAGAGCCCACCUUCGAUUUCGAGAGAGAUCGGGAACGGUAAACCCUCCCGGGUGCAAUCUCAAAUAGGCAGCCUUUUUGUCGUUUCCGCAGGGCUGUGGGUAGAGAGCAAAGACUCCGAUCGGUAACUUUCGGAGCAAGAUAAAUGAUCAUCCAUCUCUUCAGGAGAGGACAGAACCCGGCUUA
#=GR bac.L.borgpetersenii SS :::::{{{-{{{{{AAAA,{{{{{{,[[[[[<<<<<_____>>>>><<<<<<<<<<<<<<<<____>>>>>>>>>>>>>>>->((---(((((,,,,,,,,,,,,<<<<<<<<<<<<<____>>>>>>>>>>>-->>,,,,,,,<<<<<<_______>>>>>><<<<<<<<<____>>>>>>>>->,,)))--))))]]]]]aaaa,,,<<<<-------<<<<<<--<<<<>>>>>>->>>>>>>>}}-----}}}},,,,,,,<<<<<<<<______>>>>>>>>,,,,,,,,,,,,,,,,,<<<<<<<___>>>>>>>,,,,,,}}}}}}}}:
//
# STOCKHOLM 1.0

5s3_292         GCUUACGGCCAUACCAGCCUGAAUACGCCCGAUCUCGUCCGAUCUCGGAAGCUAAGCAGGGUCGGGCCUGGUUAGUACUUGGAUGGGAGACCGCCUGGGAAUACCAGGUGCUGUAAGCUU
#=GR 5s3_292 SS (((((((((....(((.(((......((((((............))))..)).....))).).)).(((((......((.((..((....)).)).)).....))))).)))))))))..
//
# STOCKHOLM 1.0

ARA.TH-C         GUCGAACUCAGUAACGCGGGCUUGUGAUCCAAGUGGAGACAAUAAGGGGAUGGGACGUUGGGUCGAUCUCAUUGGGCCGGGUUCGGGUUGGGCUAUAUUCUGGCCCGCCCAUUCCAAGUUGGGAGUUGAGGCAUGGGCUUCGAGCGAAGGCUCGGGUCUCAUGUCUUCUAGAGUGGGGGAGACCGCGUGAGGCUGGUUUCACAGAGCAGCGUCCACCUCCCGCUCUUGACGGUGGAAGGAUUACGGGCCAUUGCCUUCCGAGCCCACUAUGACCCAAUAAGCCGCUCCGAUUGGACCAUCACUUU
#=GR ARA.TH-C SS (((<<-<<<_____A__>>>->>,,,,<<<<_a>>>>))):::<<<<-<<<<<--<<<<<<<<-<--<<-<<<<<<-<<<-<<-<<---<<<-<<-----<<<<<<<-<<-<<<<<-<<<<<<<<__BBBBBBBBBB_BBBBBBB____bbbbbbb_bbbbbbbbbbBB__bb_BBBBB_____BBBB____BBB______bbb____bbbb___bbbbb_>>>>>>>>>-->>>>>>>---->>>>>>>->>>>>>>->>->>------>->>>>>>->>-->>>->>>->>-->>>>>->>>>
//
# STOCKHOLM 1.0

A.pernix         GGCGGCGCCGGCCGGCGGCCCACGGCCCCCCAGCCAGGGGGGCUGAGGAAACUCCGCCCUCCCCGCGGCGGCCGGGCCCCGCAAGGGGCACGGGUGAAACCCGUGGCAACGGCACAGAAACGACACGGCCCCGGGGCGUGUCGAGGACGCGGCUAGGCCGCCCUGGCAACAGGGCGGCAGCAAACCGCAGAGGAACCCCGGGGAUGCGGUGAAACGGCCGCCCCCGGCGGAGCAAGGCCCCCGGGCGGUGAGGGCCGCGCGAAGCCCGGGGGGAGACCGCUUAGCCCAAUGCCGCCGAAGUACAGAAGGCGGGUUAUGGCCGGCGCCGCC
#=GR A.pernix SS {{{{{{{{{{{{{BBBBBB,,,<<<<<<<<<_____>>>>>>>>>,,,,[[[-[[[[[AAAA-[[[[[[,(((((<<<<<____>>>>><<<<<<___>>>>>><<---<<<<------------<<<<<<<<<<<------------<<<<-----<<<<<<<<____>>>>>>>>------->>>>------->>>>>>>>>-->>-------->>>>->>)))))aaaa,,,<<<<<<<<<<<--<<<<_>>>>>>>>>>>>>>>]]]]----]]------------bbbbbb-----------]]]]]]]],,}}}}}}}}}}}}}
//
# STOCKHOLM 1.0

Desu.hafn         GGGGGUGCACUGGCUUCGACGGGGGUCGCAAAAUCGCUUGGCGCAUGCCGAGGGGUAGCUUUCCUCGUAAAACAGCUGCAAAACUCUAGUUGCCAACGACGACAACUACGCUCUCGCCGCUUAAGGCGUAAGCCCCGAAACUGCUUGUGUCCGUGCUCGCAGCGUAGGGUCACUAUCACGGAAUCGCCGGGAGCGGCCGCCUGCCAGCUCCCGUUCAACCUAUAGCAGGCUGGUCCUUGGAUGCGCUUCGCGCGCCGUGCUGUCCCGGGACGAGAUCUAACGGAGCGCUAAGCAUGUAGUGCCGGGGAUGGAGUGCCUUCGGACGGCGGUUCGAUUCCGCCCACCUCCACCA
#=GR Desu.hafn SS [[[[[[[,,,,,,,,,,,,(((((--((-----((-((((((((((((AAAAA,<<<<<<__aaaaa______>>>>>>,,,,,,,,,,,,,,,,,,,,,,,,,,,,,,<<-<--<<-<_____________________>->>-->->>,,,,,<<<<--<<<<-<<BBB_BB_>>>>>---->-->>>>bb,bbb,<<<-<<<______________________>>>->>>,,,,<--<--<-<-<<<CCCCC>>>-->->--->-->,,,,,,,,,,cc,,ccc,,,))))))---))))))))-----))-))))),,,<<<<<_______>>>>>]]]]]]]::::
//
# STOCKHOLM 1.0

5s3_156         AUCCACGGCCAUAGGACUGUGAAAGCACCGCAUCCCGUCUGAUCUGCGCAGUUAAACACAGUGCCGCCUAGUUAGUACCAUGGUGGGGGACCACAUGGGAAUCCUGGGUGCUGUGGUU
#=GR 5s3_156 SS (.(((((((....(((((((......((((((............))))..)).....))))).)).(((((......(((((..((....)).))))).....))))).))))))).)
//
# STOCKHOLM 1.0

Nitr.euro         GGGGGCGAUCCGGUUUCGACGUGGGUUGCAAAGCAGCGCAGGGCAUACCGAGGUUCAGUACCCUCGUAAAACAGCUGAAAAAAAAUAGUCGCAAACGACGAAAACUACGCUUUAGCCGCUUAAUCCGGCUAAACUCCACACCGGUGGGCCUCAACGCCGGGUCUGGCAACAGACAGUGGAGUCAUUAACGAGGAUCGCGUUUUGCAGGGUUACUUUGCAGAGCGCUAAAAAAUAGGUAACUCGCCUGUCAUCAGCCUGCCGGUUGGCGGAUGCCAGGUCAAAUUAAAUAACAUGGCUAAGUAUGUAGAACUGUCUGUAGAGGACUUGCGGACGCGGGUUCAAUUCCCGCCGCCUCCACCA
#=GR Nitr.euro SS {{{{{{{,,,,,,,,,,,,[[[[[[[[-----[[[[-[[[[-[[[[[[<<<<<_AAAAA__>>>>>,,,,,,,aaaaa,,,,,,,,,,,,,,,,,,,,,,,,,,,,,,,,<<<<<<<<_______>>>>>>>>((((((,<<<<<<__BBBB__>>>>>>,<<<<____>>>>,,)))))),,,,,,,,bbbb,,,<<<<<<<<<<__CCCCCCC>>>>>>>>>>,,,,,,,,ccccccc,,<<<<<<--<<-<<<_DDDDDDD>>>>>-->->>>>>,,,,,,,,,,ddd,dddd,,,]]]]]]----]]]]]]]]----]]]]]]]],,,<<<<<_______>>>>>}}}}}}}::::
//
# STOCKHOLM 1.0

5s2_82         UCUGGUAAUGAUGGCGAAAUGGUCACACCUGUUCCCAUACCGAACACAGAAGUUAAGCAUUUCAGCGGCGAUUAUAGCUAUGCACGCCAUAGUGAAACUAGCUCGUUGCCAGGU
#=GR 5s2_82 SS (((((((((....(((((((......((((((.............))))..)).....))))).)).((.......((((((.....)))))).......))..))))))))).
//
# STOCKHOLM 1.0

ORY.SA-A         GCCGAGCUCAGUAGCGAGAGCCUGUAACCCAAGCGGGGGCACUAAAGGUGGCUGCGGAUGUUUGGUGUGGAUUCUGAUCCUGGGCCCCAUGUUGUUGUAAUCUUGCUGGCUUGCCCGUUCCAAGUUGCGUAGUGGGCCGGAGGGGCUUUGGCGAAGGCCUUUGCUUUGCUUCUCCGGCCCUAAAGUGGCAGGCACAGCGUGAGGCUGGCUUCACAGAGCAGCGAUCACUGCCCGCUUCCAUCGGUGGAAGGAUAACAGGCUGCUGCACCUUGGGCCCGCUUCUGGCCCAGAGUCCCUCUACAACAGACCACCAUCUUU
#=GR ORY.SA-A SS (((<-<<<<_____A__>>>>->,,,,<<<__a_>>>))):::((((((((--(----((-(((----(((-----((-(((((((-----(((------------(((((((----(((((-(-((-(-(((<<<--<<-<<<<<---<<<____>>>--->>>>>->>-->>>,,,,<<__>>,<<<<<------<<<----<<<______>>>---->>>---->>>>>,<>)-)))-)--)))))))----)))))))--------)))----------)))))))-))---)))-)))))--)--))))))))
//
# STOCKHOLM 1.0

5s3_188         AUCCACGGCCAUAGGACUCUGAAAGCACUGCAUCCCGUCCGAUCUGCAAAGUUAACCAGAGUGCCGCCCAGUUAGUACCACGGUGGGGGACCACGCGGGAAUCCUCGGUGCUGUGGUU
#=GR 5s3_188 SS (.(((((((....(((((((......((((((............))))..)).....))))).)).((.((......((.((..((....)).)).)).....)).)).))))))).)
//
# STOCKHOLM 1.0

5s_31         UUAGGCGGCCACAGCGGUGGGGUUGCCUCCCGUACCCAUCCCGAACACGGAAGAUAAGCCCACCAGCGUUCCAGGGAGUACUGGAGUGCGCGAGCCUCUGGGAAAUCCGGUUCGCCGCCACC
#=GR 5s_31 SS ...((((((....(((((((.......((((((.............))))..)).....))))).))...((.((.....((((((.((....))))))))....)).))...))))))...
//
# STOCKHOLM 1.0

5s3_97         AAGCAUCGGCCAUACAUACCAGAAAAUACCGGAUCCCGUCCGAUCUCCGAAGUCAAACUGGUAAUGGCCUAGUCAGUACUACGGUGGGGGACCACGUGGGAAUACUAGGUGCUGAUGUUU
#=GR 5s3_97 SS ((((((((((....(((((((......((((((............))))..)).....))))).)).(((((......(((((..((....)).))))).....))))).))))))))))
//
# STOCKHOLM 1.0

bac.S.polymorpha         CACGGAAACCACGGUGCCGGAUAACGUCCGGCGGCUUCGGGAAACCGGAGUCAGGGAAAGUGCCACAGAGAGCAGACCGCCAAAGGCUUCGGCCCGGCGAAAGGUGAAAGGGUGCGGUAAGAGCGCACCGCGCGGACGGCAACGGACGCGGCACGGCAAACCCCACCGGGAGCAAGGUCGAAUAGGGAUGGCAAGAGGUGACUCAGGGCUGGUUUCCGGCCCCGCCGUCCGGGUUGACUGCUUGAGCGUCCGGGCAACCGGCCGCCUAGAGGAAUGAUCGCCCAUCCCCUGUCAAAAGGGGUGG
#=GR bac.S.polymorpha SS A:{{{{{-{{,[[[[[<<<<<_____>>>>><<<<<<<<<____>>>>>>>>->((---(((((,,,,,,,,,,,,<<<<<______________>>>>--->,,,,,,,<<<<<<_______>>>>>><<<<<<<<<____>>>>>>>>->,,)))--))))]]]]]a,,,,,,<<<<------<<<<<<---AAA----aaa-<<<<_>>->>>>>>>>>-->>>}}}-----}}}}::::::<<<<<<<<____>>>>>>>>:::::::::::::::::<<<<<--<________>>>>>>
//
# STOCKHOLM 1.0

5s2_40         UCUGGUGAUGAUGGCGAAGAGGUCACACCCGUUCCCAUGCCGAACACGGAAGUUAAGCUCUUCAGCGCCGAUGGUAGUUGGGGGCUUCCCCCUGCGAGAGUAGGACAUCGCCAGGC
#=GR 5s2_40 SS (((((((((....(((((((......((((((.............))))..)).....))))).)).((.......((.(((((...))))).)).......))..))))))))).
//
# STOCKHOLM 1.0

bac.vHge3-5         GAGGAAAGUCCGGGCUCCGCAGGGCAGGGUGCCGGGUAACUCCCGGUGAAGGUGACUUCAAGGAAAGUGCAACAGAGAUAUACCGCGGGCUAGAGAACAGAGAACAGAAUAUUAAGUUUGCUGCAAAGGCAAUCGUAAUCUGGUCUCUGACAUCUGUUCUCUGUUCUCUGGAACGUAAGGGUGGAAAGGUGAGGUAAGAGCUCACCAGCGGCAUGGCGACUUGCCGGUCUAUGUAAACCCCACUCGGAGCAACACCAUGGAGGGACAUAUGGGCUGCCCGCCCGUCCCAUGGAGGUGGCUUGAGCUGUACAGAAAUGUAUGGCCUAGAUAGAUGAUCGUCAAAUACAGAAUCCGGCUUA
#=GR bac.vHge3-5 SS :::::{{{-{{{{{[[[[---AAAA-[[[[[<<<<<_____>>>>><<<<<____>>>>->((---(((((,,,,,,,,,,,<<<<<<<<<<<<<<<<<<<<<<<<<<<-<<<<<<<<<<<<_____>>>>>>>>>>>>------------>>>>>>>>>>>>>>>>>>>>>>>>>-->>,,,,,,,<<<<<<_______>>>>>><<<<<<<<______>>>>>>-->>,)))--))))]]]]]]]]],,,<<<<-----<<<<<----<<<<_aaaa>>>>>>>>>----->>>>,,,,,,<<<<<<<<____>>>>>>>>,,,,,,,,,,,,,,,,,,,,,,,,,,,}}}}}}}}:
//
# STOCKHOLM 1.0

5s_5         CCACCCGGCGAUAGUGAGCGGGCAACACCCGGACUCAUCUCGAACCCGGAAGUAAAGUCCCCUACGUUGGUAAGGCAGUGGGAUCCGCAAGGGCCUGCAGCCUUGCCAAGCUGGGAUGGACAUU
#=GR 5s_5 SS (((((((((....(((.(.(......((((((.............))))..)).....).).))).((((((((((.(((((..((....)).))))).)))))))))))))))).))).....
//
# STOCKHOLM 1.0

VIB.CHO         GGGGGCCCUGGUCCUCCCGCAACACUAGUUCGUGAACCUGGUCAGAUCCGGAAGGAAGCAGCCACAGCGGAUGAUGUGUGUGCCGGGAUGUGGCUGGGGUCUCC
#=GR VIB.CHO SS <<<<<<<<<<<<<-<<<<<<<<<<<--<<<<<<-----<<<<----<<<____>>>---->>>>-->>>>>>--->>>>->>>->>>>--->>>>>>>>>>>>>
//
# STOCKHOLM 1.0

RIC.CON         GCUAGUAGUGGGCAUUGUACCUGUUUAGUCGGUCAGGUCUGAAAGGAAGCAGCCAGAGUGGGAUUCGAUGGGUCAUUACUAG
#=GR RIC.CON SS :<<<<<<<<<<-<<<<<--<<<<<<-----<<<----<<<____>>>---->>>-->>>>>>--->>>>->->>>>>>>>>>
//
# STOCKHOLM 1.0

eukarya.B.bufo         GCGGAAGGAAGCUCACUGUAGAGGUCACGUGCUGAGUGCGUCACGCUUGUGAUGUCAUCUCUAUCCCACCUCCGGGAAGGUCUGAGACAGGAGCCCCUCGCCGCCCUCACAGGGCGUCACCUGAUAUUCGGGUGAGUGAGCCCCCAGCAACCCACGUUGGAGUGGACCGGUCCGUUAUGUGGGAGAGGCUAUGCAAAAGACGCCGAGCAGGGAUGUGGUGAGAUGGGCGGGUCACUGAUUUGAGGCCCGCCUACUCUUCAUCUGCGCCUCUGCCUGGUGGAUGCCGCCUCCUCCCCGGACCUUGGAAGUGACUCACGGCUGGCUUACUGAGUCCAAUGGCUGAGGCGAGGCAGCUGUGCGCCUCGUAACCCAAUUCAGACCACUCUCCGGAAUUCCG
#=GR eukarya.B.bufo SS {{{{{{{{,,,[[[[,<<--<<<<---------<<<<<<<<<<______>>>>>->>>>>-------->>>>>>,,,AAA,AAAAA,,,,,((((,,,,,,<<<<<_____>>>>><<<<<<<_____>>>>>>><<<<<<<----------<<<________________________________________________________________________________________________________________________________________________>>>------->>>>>>>)))),,,,,,,,,,,,,,,,,,,,]]]]<<<<<<<<-<___>>>>>>>>>,,,,,,,,aaaaaaaa,,,,}}}}}}}}:::
//
# STOCKHOLM 1.0

eukarya.S.fibuligera         GAUCUCUGUCCUGUUCUGGUAUCCUACGGGAUAGUCCAGGACUAUUGGAUUUAAUUCCAAAUGCUCCUGAGAGCUCCAUAGAGCGGAAGCUCUGGACGAAGCCAUCAGAAAAAUCGCUUACUUGUGAAGUGAUGGGCCACUCUACUUCGGAGUGGCUCAAUGGAAGCGGCUUCGUGGACAGUUGGCUUAGGCCGCCCUCAGGGGCGGUUUGAGCUGUUAAGUGCAAUACACAGACAUUGUGCA
#=GR eukarya.S.fibuligera SS ::::::::::((((((,,,,,,,,,,,,,,,,,,,,,,,,,,,,,,,,,,,,,,,,,,,,,,<<<<____>>>>,,,,,<<<<<____>>>>>,,,<<<<<<<-----------------------------<<<<<<<<<<<_____>>>>>>>>>>>-------->>>>>>>,)))))):::<<<<<<<<<<<<<____>>>>>>>>>>>>>::::::::::::::::::::<<___>>::
//
# STOCKHOLM 1.0

bac.Fischerella-UTEX1829         GGGGAGGAAAGUCCGGGCUUCCGAAAGACCAAACUUGCUGGGUAACGCCCAGUGCGAGCGAUCGCGAGGAUAGUGCCACAGAAAAAUACCGCCUUCUUUCAGUGAACAGUGAACAGUUAUCAGUGAACAGUAAAUAACUGAUAACUGAUAACUGAUAACUGAUAACUGAAAAAGGGUAAGGGUGCAAAGGUGCGGUAAGGGCGCACCAGCAACACCGAGAGGUGUUGGCUCGGUAAACCCCGGUUGGAAGCAAGGCGAAUGGAACUAUGGUUGGUCUUUUACCAGUUCCACAUAUAAGAGCCGCUAGAGGCGUCUGGUAACAGCCGUCCCAGAUAGAUAACCGCCCUCUUAAUUUAAGAGAACAGAACCCGGCUUAC
#=GR bac.Fischerella-UTEX1829 SS ::::::::{{{-{{{{{AAAAA,{{{{{{{,[[[-[[<<<<<_____>>>>><<<<<____>>>>->((---(((((,,,,,,,,,,,<<<<<<<<<<<<<<<<<<<<<<<<<<<<<<<<<<<<<<<<<<<_____>>>>>>>>>>>>>>>>>>>>>>>>>>>>>>>>>>>>>>>>>-->>,,,,,,,<<<<<<_______>>>>>><<<<<<<<<____>>>>>>>->>,)))--))))]]]]]aaaaa,,,<<<-----<<<<<--<<<_>>>>>>>->>>>}}}}-----------}}},,,,,,<<<<<<<<____>>>>>>>>,,,,,,,,,,,,,,,,,<<<<<<___>>>>>>,,,,,,,}}}}}}}}::
//
# STOCKHOLM 1.0

bac.LGB21         GAGGAAAGUCCGGGCAUCGACGGGCAGGAUGGUCUCUAACGGAGACUGGGGGUAACCCUAAGGAAAGUGCAACAGAAAAUAUACCGCCGCCCGCCUCUGGCGGCACUCAGGCAGAAACGAAAGUUUCUGCCGGUAAGGGUGAAAUGGUGAGGUAAGAGCUCACCAGUCCCGUGGUGACACGGGAGCUUGGCAAACCCCAUCCGAUGCAAGGCCAAAAAGGGGGCUGCCGGAAAUGGCAGCGAGGAUUGCCCAUCCUUUAACCCGGGUAGGCCGCAAGAGGUCCAGGGCAACCGGGACCCAAAGAGAAAUGGUCACCGUCCCGCCACAGGCGGGAAACAGAACCCGGCUUA
#=GR bac.LGB21 SS :::::{{{-{{{{{{{{{---AAAA-{{{{{<<<<<_____>>>>><<<<<____>>>>->[[---[[[[[,,,,,,,,,,,,(((((<<<-<<<___>>>>>>,,,,,<<<<<<<<<____>>>>>>>>>)))--)),,,,,,,<<<<<<_______>>>>>><<<<<<<<<____>>>>>>>->>,]]]--]]]]}}}}}}}}},,,((((------(((<<<<<<<____>>>>>>><<<<<<_aaaa>>>>>>,,,)))-----)))),,,,,,<<<<<<<<____>>>>>>>>,,,,,,,,,,,,,,,,,,<<<<<<<<___>>>>>>>>,,,,,,}}}}}}}}:
//
# STOCKHOLM 1.0

bac.Wolbachia-sp         UAGGUGGAAUAAGUAGCUGCUGUUGUGUGAUAAACAUAGCAGAGGAAAGUCCGGGCUCCAAGGAAAAAUAGUGACGGGUAAUGCCCGCCGGAGGUAACUCCAGUUAUAGGGCUACAGAAAAUUACCGCCUAAAAUAUUUUUAGGUAAGGGUGAAAAGGUGUGGUAAGAGCACACCAUGGCAAUGGCAACAUUGGUAGUCGAGUAACCAACACUAGGAGCAAGAUUAAAUAGAAGUAGAUUUUAUGUUUUCCUCAUAUCUACUCGGGUAAAUCGCAUGCGGUAAAUGGUAACAUUUACUCCAGAUAAAUAGCUACAUAAACAGAACUCGGCUUAUAUUUCACCUAGGCG
#=GR bac.Wolbachia-sp SS {{{{{{{{{{{BBBBBBB,<<<<<<<<<_____>>>>>>>>>,,,,{{{-{{{{{AAAA,{{{{{{{,[[[[[<<<<<_____>>>>><<<<<____>>>>->((---(((((,,,,,,,,,,,<<<<<<<<<<___>>>>>>>>-->>,,,,,,,<<<<<<_______>>>>>><<<<<<<<<____>>>>>>>>->,,)))--))))]]]]]aaaa,,,<<<<------<<<<<<<---<<<<>>>>>>>>>>>>>>>}}}-----}}}},,,,,,<<<<<<<<____>>>>>>>>,,,,,,,,,,bbbbbbb,,,,,,,,,}}}}}}}},}}}}}}}}}}}::::
//
# STOCKHOLM 1.0

bac.P.acanthamoebae         GAGGAAAGUCCGGACUUUAUAGGAGAGGAUGCCAGUGAAAGACUGGGGGCCGCAAGGCUACGGAAAGUGCCACAGAAAACAAACCGCUAACAAGCUAUGCUUGUUAGAUAGGGUGAAAUGCCUGCUUUAGGAGCAUGGCCUUAUCUAGAGAAAUUUAGAAAGUGGUAAACCCCAUCCAAAGCAAGACGGAAAUAAAGCGAUACAGUUCUCCGCUGUGCUUUAGAAAAGUCGCUUGAGGGUUUCGGUGACGGCGCCCCUAGAGGAAUGAUUGCUCGUCUGCUUUGCAGACCGACAGAACCCGGCUUA
#=GR bac.P.acanthamoebae SS :::::{{{-{{{{{[[[[---AAAA-[[[[[<<<<<_____>>>>><<<<<____>>>>->((---(((((,,,,,,,,,,,,<<<<<<<<<<<<___>>>>>>>>>>-->>,,,,,,,<<<<<<_______>>>>>><<<<<<<<<____>>>>>>>>-->,)))--))))]]]]]]]]],,,<<<-----<<<<<---<<<<<<_aaaa>>>>>>>>>>>----->>>,,,,,,<<<<<<<<____>>>>>>>>,,,,,,,,,,,,,,,,,<<<<<<____>>>>>>,,,,,,,,}}}}}}}}:
//
# STOCKHOLM 1.0

5s3_148         GUCUACGGCCAUACCUAGGCGAAAACACCAGUUCCCGUCCGAUCACUGCAGUUAAGCGUCUGAGGGCCUCGUUAGUACUAUGGUUGGAGACAACAUGGGAAUCCGGGGUGCUGUAGGCU
#=GR 5s3_148 SS (((((((((....(((((((......((((((............))))..)).....))))).)).(((((......(((((..((....)).))))).....))))).))))))))).
//
# STOCKHOLM 1.0

eukarya.Z.bailii         GAACACUGUGGGACACUAUGCCGACCCGCUGACUUUCUCGGUCAACGGGCCGUUUCCGUGAGGAAAGUCUGGGGAACUAGGCUUGCAGCUGCUGUCACAAGAAAUCAACGCUCACAGUAGCGGAUGGGAAGACAGCAGAGUUCCAUUUAGCUUGAACACAACGUUGAUUGUUUAAGGCUUGUUGAGUGCAAUCGUAGGACAAGAA
#=GR eukarya.Z.bailii SS ::::::::((((((,,,,,,,,,,,,,,,,,,,,,,,,,,,,,,,,,,,,,,<<<<<____>>>>><<<<<<____>>>>>>,,,,,,,<<<<<<<-----------<<<<<______>>>>>------->>>>>>>,,)))))):::<<<<<<<<<<__________>>>>>>>->>>::::::::::::::::::::::::::
//
# STOCKHOLM 1.0

5s2_112         AAUCCCCCGUGCCCAUAGCGGCGUGGAACCACCCGUUCCCAUUCCGAACACGGAAGUGAAACGCGCCAGCGCCGAUGGUACUGGGCGGGCGACCGCCUGGGAGAGUAGGUCGGUGCGGGGGAU
#=GR 5s2_112 SS .((((((((((((....(((((((......((((((.............))))..)).....))))).)).((.......((((((((....)))))))).......))..))))))))))))
//
# STOCKHOLM 1.0

5s3_32         GGUUCAAUCAUACCGACACUAAUGCACCGGAUCCCAUCAGAACUCCGCAGUUAAGCGUGCUUGGGCGAGAGCAGUACUAGGAUGGGUGACCUCCUGGGAAGUCCUCGUGUUGAACCCU
#=GR 5s3_32 SS ((((((((....(((.(((......((((((............))))..)).....))).).)).((((.......((((((.((....))))))))......)))).))))))))..
//
# STOCKHOLM 1.0

PYR.ABY         CGUCCCCUGUAACCGGAAACCGCCGAUAUGCCGGGGCCGAAGCCCGAGGGGCGGUUCCCGAAGCCGCCUCCGGAAGCCAGGGCCGAACGAUGAGUCCUCGUCCCGCGGGGUGCCCGGUGGGGGAGGCACGGCUGAAGGGCCGUGCUAACCCCCUUUAGGCCCCAAACCCCGCAAGGCCCGGAAGGGAGCAGCGGUAGGGGCCACGGAGCACGCUCGCGGGGGUGCGGGGAUGAGGUAGGCCCUGGUGAAAGGAGGCGGUGGAGGGUUCCCACCCUCGGGCGUGCCCGCCGCCGCUAG
#=GR PYR.ABY SS AA::::::::::<<<<____aa________>>>>:::::::(((((((((--((--(((---(((((((((----(((((((((-(-(-----(((((((((((((((((((((((<-<<<<<-<<<<<<<<<____>>>>>>>>>-->>>>>->,,<<<<<<-----<<<<----<<<____>>>---->>>>-->>>>>>,)))-))))-)))))))))---)))))))--)-)-)))))))))----)))))))))---)))--))--))))))))):::::::::::::::::
//
# STOCKHOLM 1.0

Vibr.chol         GGGGCUGAUUCAGGAUUCGACGGGAAUUUUGCAGUCUGAGGUGCAUGCCGAGGUGCGGUAGGCCUCGUUAACAAACCGCAAAAAAAUAGUCGCAAACGACGAAAACUACGCACUAGCAGCUUAAUACCCUGCUCAGAGCCCUUCCUCCCUAGCUUCCGCUUGUAAGACGGGGAAAUCAGGAAGGUCAAACCAAAUCAAGCUGGCGUGGAUUCCCCCACCUGAGGGAUGAAGCGCGAGAUCUAAUUCAGGUUAGCCAUUCGUUAGCGUGUCGGUUCGCAGGCGGUGGUGAAAUUAAAGAUCGACUAAGCAUGUAGUACCAAAGAUGAAUGGUUUUCGGACGGGGGUUCAACUCCCCCCAGCUCCACCA
#=GR Vibr.chol SS [[[[[[[,,,,,,,,,,,,,((((((((-----((((--(((((((((<<<<<_AAAAA___>>>>>,,,,,,,aaaaa,,,,,,,,,,,,,,,,,,,,,,,,,,,,,,<<-<<-<<<<_________>>>>-->>->><<<<<<<<<<<--<<<__BBBBB_>>>-->>>>----->>>>>>>,,,,,,,,,,,bbbbb,,<<<<----<<<<__CCCCCC>>>>---->>>>,,,,,,,,,,cccccc,,<<<<<<-<<<-<<<_DDDDDDD>>>->>>>>>>>>,,,,,,,,,ddddddd,,,))))))---)))--))))----)))))))),,,<<<<<_______>>>>>]]]]]]]::::
//
# STOCKHOLM 1.0

5s3_96         AGCUACGGCCAUACAUAGAUGAAAAUACCGGAUCCCGUCCGAUCUCCGAAGUCAAGCAUCUAAUGGCGACGUCAGUACUGUGAUGGGGGACCGCACGGGAAUACGUCGUGCUGUAGUU
#=GR 5s3_96 SS (((((((((....(((((((......((((((............))))..)).....))))).)).(((((......(((((..((....)).))))).....))))).)))))))))
//
# STOCKHOLM 1.0

bac.S.faciem         GAGGAAAGUCCGGGCUCGCACAGGCUGUGAUGCCUGUAGUGUUCGUGCUUAGCGAAACAAUAAGCUAAGGUGCUCUAUUAGAGUAACGGCAGGAAAACAAGCUAAGGUUUUUAACUAUGCUUAAGUAUCCUUGAAAGUGCCACAGUGACGAAGCGGAUAGGGAAACUUAUUCGGUGGAACGCGGUAAACCCCUCGAGCGAGCAACCCAAACAAUGGUAGGGGCGCUUUUUGUUGGGAAUUAAGAACGAGACAAAAAGGCAGGUUAACUGCAGAUAGAUGGUUACCACAUUGCUUUUUCUCCCUGGAAAGUAGUGUACAGAACACGGCUUAU
#=GR bac.S.faciem SS :::::{{{-{{{{{{{{{{<<<<<<______>>>>>>,,,,,[[[[[<<<<<<__________>>>>>><<<<<<<___>>>>>>->((,<<<<-----<<<---<<<_____>>>-->>>------>>>>,,,,,<<<<<------------<<<<<<<<____>>>>>>>>--------->>>-->>))]]]]]}}}}},,,<<<___________>>>,,,<<<<<<<___________________>>>>>>><<<<_____>>>>,,,,,,,,,,,,,,,<<<<<<<<<<<<______>>>>>>>>>>>>,,,,,,}}}}}}}}::
//
# STOCKHOLM 1.0

PSE.AER         GGUGGCCCUGUCGGUCCCCCCGCAACGAUUACCCGUCAACCUGGUCAGGUCCGGAAGGAAGCAGCCACAGCGGGAACAUCGUGUGCCGGGGUGUGGCUGGCGGGGCCGCCUCC
#=GR PSE.AER SS <<<<<<<<<<<<<<<<-<<<<<<<<<<<<--<<<<<-----<<<<----<<<____>>>---->>>>-->>>>>--->>>>>->>>->>>>->-->>>>>>>>>>>>>>>:::
//
# STOCKHOLM 1.0

LYC.ES-C         GCCGAGCUCAGUAGCGUGGGCUUGUAACUCAAGUGAGGGCAUCAGUGUGGUGGAAUGUUGAACAUGCCCAGAAGGUAGGGCUUGUGUGACAAUUCUCUGGCCUGCCCUGUCCAAGCAAAGAGUUGGGUCUUGUGGGCCAAGCGAAGGCUUGGGCUGCUGGGCUCCUAAAGUGGGGUGGACUGCGUGAGGCUGGUUUCACAGAGCAACGAAUAGCUCCCGCUCUGUGCAGUGGAAGGAUAACGAGCCAGUGUCAUAUAAGUUCAACGAAUGUCUGAUGGGCUGUUCUAGUUAAACUACCACAUUU
#=GR LYC.ES-C SS (((<<<<<<<____A_>>>>>>>,,,,<<<<_a>>>>))):::((((((((((--(((((((((---(((--(((((((((((((((((--(----(((((-((-((--((((-(((-(((((,<<<<<<-<<<<-<<<<<<____>>>>>>->>>>->>>>>><<__>>,<<<<<------<<<----<<<______>>>---->>>---->>>>>,)))))-)))--))))-))----))-))))))-))))))))))))------)))))--)))--))))-)))-))--)))))))))):
//
# STOCKHOLM 1.0

5s3_219         GUCUACGACCAUACCACAAUGAACACACCGGUUCUCGUCCGAUCACCGAAGUUAAGCAUUGUCGGGCCAGGAUAGUACCUGGAUGGGGGACCGCCUGGGAACGCCUGGUGUCGUAGACUU
#=GR 5s3_219 SS (((((((((....(((((((......((((((............))))..)).....))))).)).(((((......((.((..((....)).)).)).....))))).)))))))))..
//
# STOCKHOLM 1.0

bac.SM-A09_11         GAGGAAAGUCCGGGCUCCACAGGACAGGGUGCCAGAUAACGUCUGGGAGGCGCAAGCCUACGGCCAGUGCAACAGAAAGUAUACCGCCAGCUUCGGCUGGUAAGGGUGAAAUGGUGCGGUAAGAGCGCACCGCGCACGUGGUAACACGGGCGGCGAGGGUAAACCCCACCCGGAGCAAGACCAAAUAGGAAAACCAUGACGUUGUCCGCGUCGUUUUCGGGUUGGUCGCUUGAGGCUGGAGGGUGACCUUCAGUCCAGAUGAAUGAUUAUCCUAGACAGAACCCGGCUUAC
#=GR bac.SM-A09_11 SS :::::{{{-{{{{{[[[[---AAAA-[[[[[<<<<<_____>>>>><<<<<____>>>>->((---(((((,,,,,,,,,,,,<<<<<<<<____>>>>>>-->>,,,,,,,<<<<<<_______>>>>>><<<<<<<<<____>>>>>>>>->,,,)))--))))]]]]]]]]],,,<<<<------<<<<<<---<<<<<_aaaa>>>>>>>>>>>----->>>>,,,,,,,<<<<<<<<____>>>>>>>>,,,,,,,,,,,,,,,,,,,,,,,,,,,}}}}}}}}::
//
# STOCKHOLM 1.0

bac.PS31         GAGGAAAGUCCGGGCUCCACGAAACAAGGGUGGCGGGUAACGCCCGCCGGCGUUCCUUCGGGGGCGCAAGGGAAAGUGCCACAGAGAGUAUACCGCCGAUGAUCCCGGACUUGAUCCGGGAACAGGCAAGGGUGAAAGGGUGCGGUAAGGGCGCACCGGGGGGCUGGCAACAGCCACCGCAUGGCAAACCCCACCCGGAGCAAGGCCGAAUAGGGGCCGCGUGCCCAUCAGCAAUGGUGGGUAGGGGAGUUUCGCCCCGAGCGGCCCGGGUUGGCUGCUAAAGCGCCGGAGCAAUCCGGCGACCAGAUGAAUGGCUGCCACCGCAGGCCCGUCCCGCAAGGGAUACCGCCUGAGGAGACAGAACCCGGCUUA
#=GR bac.PS31 SS :::::{{{-{{{{{[[[[--AAAAAA-[[[[[<<<<<_____>>>>><<<<<<<<<____>>>>>>>>->((---(((((,,,,,,,,,,,,<<<<<--<<<<<<<<<<_____>>>>>>>>>>>>>-->>,,,,,,,<<<<<<_______>>>>>><<<<<<<<<____>>>>>>>>->,,)))--))))]]]]]]]]],,,((((------(((((((,<<<<<<<<<____>>>>>>>>><<<<_aaaaaa>>>>,,)))))))-----)))),,,,,,<<<<<<<<____>>>>>>>>,,,,,,,,,,,,,,,,,<<<<<<<<<<<<<<<<____>>>>>>->>->>>>>>>>,,,,,,}}}}}}}}:
//
# STOCKHOLM 1.0

Myco.pulm         GGGGAUGUAAUGGUUUCGACAGGCAUUUAUAACCUUAUAAUGCAGUAGUUUGGCAGACUAUAAUGCUACUAGGCGUUUCAAUAAACGGAACAAAAAAACAAGAAAAUGACUAUCAAGAUUUAAUGAUUAGUCAAAAUCUAAACCAAAAUCUAGCUUUUGCUAGCGUUUAGCAGCUAGUUGCUCCAUUAUAUGUUCUGGAUAAUGGAAGCAUGCCUAAGAACUUAGUGAAGUUGCUCUAGCGUCAAUUUCAUGAAAUUUAGCUAGUUGAUUUAAUAGAAUUUUGUUCAAUUUUUUCUAUUAAAUCAACAAUUAAAAAUUGGAAUAAACUGUAGAUUUAUAAGCAUUGUGAAUGUGUGGACCCGGGUUCGACUCCCGGCAUUUCCACCA
#=GR Myco.pulm SS [[[[[[[,,,,,,,,,,,,((-(((((------(((((((-(((((<<<<<AAA>>>>>,,,,,,,,,,,,,,,aaa,,,,,,,,,,,,,,,,,,,,,,,,,,,,,<-----<--<<<__________________>>>-->----->,<<<<--<----<<<-<<-<_BBB__B_>-->>---->>>--->-->>>>,,,,,,,,,b,,bbb,,,,,,,,<<-<<<<<<<<<__CCCCC__>>>>>>>>>->>,,,,,ccccc,,,<<<<<<<<<<______DDDDDD____>>>>>>>>>>,,,,,,,,,,,,dddddd,,,,)))))----)))))))-------)))))-)),,,<<<<<_______>>>>>]]]]]]]::::
//
# STOCKHOLM 1.0

5s_11         GGGGCAUGGCGGUCAUGGCGCAGGGGUUAUACCUGAUCUCGUUUCGAUCUCAGUAGUUAAGUCCUGCUGCGUUGUGGGUGUGUACUGCGGUUUUUUGCUGUGGGAAGCCCACUUCACUGCCAGCCACU
#=GR 5s_11 SS ..(((.(((((((....(((((((......((((((.............))))..)).....))))).))...(((((......(((((((.....)))))))....)))))...))))))))))...
//
# STOCKHOLM 1.0

bac.E.thermomarinus         GAGGAAAGUCCGGGCUCCGCAGGGCAGGAUGCUGGGUAAUACCCAGUGGGGGCGACCCUAAGGAUAGUGCAACAGAAAUAUACCGCCUGACACUUAAUAUAUGUAGCUAUAGAUGUUACCAUAUAUUAAGUGCCGGGUAAGGGUGGGAAGGUGAGGUAAGAGCUCACCAGCAGCUAGGCGACUAGCUGGCUCUGUAAACCCCAUCUGGAGCAAGACCAAGUUAGGGACAUAAAAAGGUGGUGGCCCGUCACCGUCCCGGUUGGUAGGUCGCUAGAGCCUAUUGGCGACAAUAGGCGUAGAUAGAUGGCUGUCUAACACAGAACCCGGCUUA
#=GR bac.E.thermomarinus SS :::::{{{-{{{{{[[[[---AAAA-[[[[[<<<<<_____>>>>><<<<<____>>>>->((---(((((,,,,,,,,,,,<<<<<<<<<<<<<<<<<<<<<<<<<_______>>>>>->>>>>>>>>>>>>>>>>>-->>,,,,,,,<<<<<<_______>>>>>><<<<<<<<<____>>>>>>>->>,)))--))))]]]]]]]]],,,<<<<------<<<<<-------<<<<<<_aaaa>>>>>>>>>>>-------->>>>,,,,,,<<<<<<<<____>>>>>>>>,,,,,,,,,,,,,,,,,,,,,,,,,,,}}}}}}}}:
//
# STOCKHOLM 1.0

5s_12         GGGUUUUGGCGGUCAUGGCGUGGGGGUUUAUACCUGAUCUCGUUUCGAUCUCAGUAGUUAAGUCCUGCUGCGUUGUGGGUGUGUACUGCGGUUUUUUGCUGUGGGAAGCCCACUUCACUGCCAGACCACCC
#=GR 5s_12 SS .((((.(((((((....(((((((.......((((((.............))))..)).....))))).))...(((((......(((((((.....)))))))....)))))...)))))))))))....
//
# STOCKHOLM 1.0

eukarya.P.strasburgensis         UUCUCAUCAAAGUCUGUAUUUACCUGCCUACACAAGGGGCCCUCUUCCCCCAGAGGGACCCAGCAGGAGCAGGUGGGAAAUUCGGUGGUACACGCCGCCCAUUAAUUUCUCUCUUGAGAGAGUCCAGGCGAGGAAUCGCUAGGGUGUUGCCAUAAGAAAUUCAGUCCGCCUAGCGGGCAUGGGAGGCUUCACGGGCGGUUGGUCCCUAGUGCAAAACUUUCGCGCUAGGAGGCUUUUGAGUGCAAUAUACAGACCGCCUAGUGGUUCCUUGGGAUCAUCUGGGCGGAACGCGAUACCGAUUAUUUUGGUGAGAA
#=GR eukarya.P.strasburgensis SS {{{{{{{{{{{,[[[[[[[,,<<<<<----------<<<<<<<<<______>>>>>>->>>-------->>>>>,,,,AAA,AAAAA,,,,,,,((((((,,,,,,,,<<<<<____>>>>>,<<<<<<<<____>>>>>>>>,<<<<<<<------------<<<<<<___>>>>>>------>>>>>>>,)))))),,,<<<<<<<<<<<<<<___>>>>>>>>>>>->>>,,,,,,,,,,,,,]]]]]]]<<<<<<<<<<<<<<____>>>>>>->>>>>>>>,,,,,,,aaaaaaaa,,}}}}}}}}}}}
//
# STOCKHOLM 1.0

5s3_209         AUCUGCGGCCAUACCGCGAUGAACCUUCCGCGUCUCGUCCGAUCCGCGCAGACAAGCAUCGCAGGGGCCAGAGAGUAUUGACGUGGGUGACCAGUCGAGAACACUGUGCUGCCGCAGGU
#=GR 5s3_209 SS (((((((((....(((((((......((((((............))))..)).....))))).)).(((((......(((((..((....)).))))).....))).)).)))))))))
//
# STOCKHOLM 1.0

MET.ACE         UGAUGAGCUAGUCCGGGUAGCCCGGCGUUACCUGUAACCCGAAAUCGCCGAUAUGCGGGGGACGAAGCCAAUGGAAGAUGCGUCAAAGGGAUUCCAGCCUGUGAUCUCAACUGAGAAACCCCGUCCUGCUUGGAUGAUGCAGGUAUGUGGACUUGCUGGAAAACAGGUCCUCAUACCCUAACUGCGGAAACCGGUCGAGGCCCGGAAGGGAGCAGACUCACUGUGGGCAACCGUCGCUUGCGGGGUCGCGGGGUGGAGAAGAGAUUCCAGUCUACUGAAAUCUCCCAGAUACAACGACCUGCGGUGUGCUCAUCA
#=GR MET.ACE SS [[[[[[[[,,((((<<<<<<__AAAAA>>>>>>,,,,<<<<____aaaaa_____>>>>)))),,,(((---((--(-((-(((---((((((-(((-(((-((((((--((-----((((((((((((--(((((-((,,<<<<<<-<<<<<<<-<____>->>>>>>>->>>>>>,,,,<<<<<<-----<<<<----<<<____>>>---->>>>-->>>>>>,))-)-)))-)--))))))---))))))--))--))))))-)))----)))-))))))---)))-))-)--))---))),,]]]]]]]]
//
# STOCKHOLM 1.0

HAL.HAL         GGACUAGGCCGGGCGGUUUGGCUCCGCCCGACACCCGUGAGACAGUCAUCAGCGGGGGCCGAACACCGGGCGCGUCCGACCGCCGCGGUCGGCCCCGGAAGCCAACGUGGAAGCCUCGUCCGUCGGGGACGGCGGUCCGCGGCGUGCGCCCGCAGGGGCGUUCCGUCGUGGUUCGACGGUGGCAACCCGCCAGGCACGGAAGUGAGCAGCGGACCACCGAACGCCCGUCGCUCGACGGGUCGCGGGGUGGAGAAGGCGACCGGGACUACCCGGCCGGGAACGCCGGGCUACCCCGACUGUCCAC
#=GR HAL.HAL SS [[[[,,((((<<<<<<__AAAAA>>>>>>,,,,<<<<<_____aaaaa___>>>>>)))),,,,,,((((---(((((-(--((-(((((((-(((((--(((--(------((((((((((((((((((((((<--<---<<<-<<<<<<____>>>>>>->->>---->-->,,<<<<<<----<<<<----<<<____>>>---->>>>->>>>>>,,))))-)))-)))))))))---))))))---)--)))--)))))-----)))))))))---)-)))))---)))),,,]]]]::
//
# STOCKHOLM 1.0

bac.SM-A18_31         GAGGAAAGUCCGGGCUCCAUGGAAGCGCGGUGCCGGAUAACGUCCGGCGGGGGCGACCUCAGGGAAAGUGCCACAGAAAGCAAACCGCCCUCGAGGCCGAAAGGCUUCGCGGAGGGUAAGGGUGAAAGGGUGCGGUAAGAGCGCACCGCGUCUUUGGCAACAAAGGCGGCAAGGCAAACCCCACCGGGAGCAAGACCAAAUAGGGGCUGCACGGACGAGAGAUCGUCCAGGUCUGUUUCCAGACCCGCGGCCCGGGUUGGUUGCAAGAGGCGUCUCGCAAGAGGCGUCCCAGAUGAAUGGCCAUCACCUCGCAGCAAUGCGAGGAACAGAACCCGGCUUA
#=GR bac.SM-A18_31 SS :::::{{{-{{{{{[[[[-AAAAAAA-[[[[[<<<<<_____>>>>><<<<<____>>>>->((---(((((,,,,,,,,,,,,<<<<<<<<<<<<<<____>>>>>>--->>>>>>-->>,,,,,,,<<<<<<_______>>>>>><<<<<<<<<____>>>>>>>>->,,)))--))))]]]]]]]]],,,((((------(((((((,,<<<<<<____>>>>>>,<<<<_aaaaaaa>>>>,)))))))-----)))),,,,,,<<<<<<<<____>>>>>>>>,,,,,,,,,,,,,,,,,<<<<<<<<____>>>>>>>>,,,,,,}}}}}}}}:
//
# STOCKHOLM 1.0

bac.C.acetobutylicum         CGAGUAAGCCAGACAAUCGCUGCUGCAAUUUGCAGGAGAGGAAAGUCCGAGCUCCAUAGGGCAGGGUGCCGGGUAACUCCCGGUCAAGGCGACUUGAAGGAAAGUGCAACAGAGAUAUACCGCCAUUUUAUAAUGGUAAGGGUGGAAAGGCGAGGUAAGAGCUCACCAGCGCAUUGGCGACUUUGCGGCUAUGUAAACCCCAUCUGGAGCAAGAUCAAAUAGGGAAGCGUUUUGGAGUGGCCCGCUCUGCUUCCGGGUAGCAUCGCUUGAAUCUUAUGGUAACAUAAGGUCUAGAUAGAUGAUUGUCGAAUACAGAACUCGGCUUACAGGUUUAGUCGUCCAUUG
#=GR bac.C.acetobutylicum SS {{{{{{{{{{{BBBBBBB,<<<<<<<<___>>>>>>>>,,,,{{{-{{{{{[[[[---AAAA-[[[[[<<<<<_____>>>>><<<<<____>>>>->((---(((((,,,,,,,,,,,<<<<<<<<____>>>>>>-->>,,,,,,,<<<<<<_______>>>>>><<<<<<<<<____>>>>>>>->>,)))--))))]]]]]]]]],,,<<<<------<<<<<<-----<<<<<_aaaa>>>>>>>>>>>----->->>>,,,,,,<<<<<<<<____>>>>>>>>,,,,,,,,,,bbbbbbb,,,,,,,,,,}}}}}}}},}-}}}}}}}}}}:::::::
//
# STOCKHOLM 1.0

5s3_160         AUCCACGGCCAUAGGACUUCGAAAGCACCGCAUCCCGUCCGAUCUGCGCAGUUAACCGGAGUGCCGCCUAGUUAGUACCACGGUGGGGGACCACGCGGGAAUCCUGGGUGCUGUGGUUU
#=GR 5s3_160 SS (.(((((((....(((((((......((((((............))))..)).....))))).)).(((((......((.((..((....)).)).)).....))))).))))))).).
//
# STOCKHOLM 1.0

5s3_155         AAUUACGGCCACAGCAACCCCAAAACACUCUUUCCCGUUCGAUCAAGAAAGUUAAGGGGGUUAGCGAGCACUCAGUACCAUGGUCGGGGACGACAUGGGAAUCGUGACUUGCCGUAAUU
#=GR 5s3_155 SS (((((((((....(((((((......((((((............))))..)).....))))).)).(((((......(((((..((....)).))))).....))).)).)))))))))
//
# STOCKHOLM 1.0

5s2_86         AUAGGUGGUUAUUGCGUCGGGGUUCCACCUCUUCCCAUUCCGAACAGAGAAGUUAAGCCCGUCUGCGCCGAUGGUACUGCAAUGCAAUGCGGGAGAGUAGGUCGCCGCCUUC
#=GR 5s2_86 SS ..(((((((....(((.(((......((((((.............))))..)).....))).).)).((.......(((((......))))).......))..)))))))..
//
# STOCKHOLM 1.0

5s3_95         AGCUACGGCCAUACACACCAGAAAGCUCCGCAUCCCGUCCGAUCUGCGAAGAUAAUCUGGUGCUGGCGCGGUCAGUACUGUCGUGGGAGACCAGAUGGGAAUACCGCGUGCUGUAGUU
#=GR 5s3_95 SS (((((((((....(((((((......((((((............))))..)).....))))).)).(((((......(((((..((....)).))))).....))))).)))))))))
//
# STOCKHOLM 1.0

THE.THE         AGCCCCCGGUCCAGCGCGGCGGGCCAGGCGUGAACCGGGUCAGGUCCGGAAGGAAGCAGCCCUAAGCGCCUCGGUCCGGGCGCCGCUGGGAAGCCGGGGGCGCUU
#=GR THE.THE SS :<<<<<<<<<<<<<<<<<-<<<<<<<<<<<<-----<<<<----<<<____>>>---->>>>--->>>>>>->>>>>>-->>>->>>>>--->>>>>>>>>::::
//
# STOCKHOLM 1.0

bac.PS8         GAGGAAAGUCCGGGCAACACAGAGCAGGAUACUUCUUAACGAGAAGCAGUUCGCGAGGGCUGAGUAGUGUAACAGAAAAUAACCGCCACACUUCGGUUUGGUAAGGGUGAAAAGGUGGGGUAAGAGCCUACCGUAGCGGCCGUAAUUCCGCUAGCCGUACGCCUUAUGGGUUGUAAGAUCAUGUACACCGACGCAUGUAGAGUGACUCGCUCGAUGUCGGGGGGUAGAUCGCUAGAGUUGCGUAGUGAUACGUAAUCGAGAUAAAUGGCAGACGUUGUGCUUGCACAAUACAGAAUCCGGCUUA
#=GR bac.PS8 SS :::::{{{-{{{{{[[[[---AAAA-[[[[[<<<<<_____>>>>><<<<<<____>>>>>>((--(((((,,,,,,,,,,,<<<<<<<<<____>>>>>>>-->>,,,,,,,<<<<<<_______>>>>>><<<<<<<<<____>>>>>>>>->,,)))))))]]]]]]]]],,,<<<<-------<<<<<<----<<<<<<_aaaa>>>>>>>>>>>>------>>>>,,,,,,<<<<<<<<____>>>>>>>>,,,,,,,,,,,,,,,,,<<<<<<____>>>>>>,,,,,,}}}}}}}}:
//
# STOCKHOLM 1.0

5s3_230         GUCGACGCUCAUACUAGGUUGGGUCCACCCGAUCUCGUUCGAUCUCGGCAGUUAAACAACCUUAGGCCUCGUUAGUACUUGAAUGCGUGAGCGUCUGGGAAUACGAGGUGGUGUCGACUU
#=GR 5s3_230 SS (((((((((....(((((((......((((((............))))..)).....))))).)).(((((......((.((..((....)).)).)).....))))).)))))))))..
//
# STOCKHOLM 1.0

5s3_284         GUCUACGGCCAUACCACCCUGAACGCGCCCGAUCUCGUCUGAUCUCGGAAGCUAAGCAGGGUCGGGCCUGGUUAGUACUUGGAUGGGAGACCGCCUGGGAAUACCGGGUGCUGUAGGCUUU
#=GR 5s3_284 SS (((((((((....(((((((......((((((............))))..)).....))))).)).(((((......((.((..((....)).)).)).....))))).)))))))))...
//
# STOCKHOLM 1.0

5s2_131         UUAGGGUGCUCUUGUCUUUAUGGAUCCACUUAAAACAUUUCGAACUUGCAAGUUAAACAUAAAGGGUAAAUGGAUACUUGGAAGGUUGCUUUCUGGGAAAAGCUUUUAGUGCCCUUAU
#=GR 5s2_131 SS ..((((((((....(((((((......((((((............)))..))).....))))).)).((.......((.(((((....))))).)).......))..))))))))...
//
# STOCKHOLM 1.0

5s3_263         AUCAACGGCCAUACCACGUUGAAAACACCGCUUCUCGUCCGAUCAGCGAAGUUAAGCAACGUAGGGUCUGGUUAGUACUUGGAUGGGAGACCGCCUGGGAACACCAGAUGCUGUUGACUU
#=GR 5s3_263 SS .((((((((....(((((((......((((((............))))..)).....))))).)).(((((......((.((..((....)).)).)).....))))).))))))))...
//
# STOCKHOLM 1.0

HAE.INF         GGAAACCUUCUCGGUCUCUCGCAACGGUGUCUGGUUUACUCGGUCAGGUCCGGAAGGAAGCAGCCAAAGUCGGAAUUACUGUGUGCCGAGAAGAAGCUGGGAAGGUUUCCGCC
#=GR HAE.INF SS <<<<<<<<<<<<<<<-<<<<<<<<<<<<<<<<<<<<-----<<<----<<<____>>>---->>>-->>>>>>>-->>>>>>->>>->>>>---->>>>>>>>>>>>>>>:::
//
# STOCKHOLM 1.0

MUS.MU-B         GAGCCGGGUGUGGUGGCGCACACCUUUAAUCCCAGCACUCGGGAGGCAGAGGCAGGCGGAUUUCUGAGUUCGAGGCCAGCCUGGUCUACAAAGUGAGCUCCAGGACAGCCAGGGCUACACAGAGAAACCCUGUCUC
#=GR MUS.MU-B SS ::(((<<<<<<<AA_AA_>>>>>>>,,,,<<<<_aaaa__>>>>))):<<<<<<<<----<<<<<-<<<<<--<-----<----<_________________>---->>-->>>>>---->>>>>--->>>>>>>>
//
# STOCKHOLM 1.0

HAL.VOL         GGACUAGGUCGGGCAGUUAGGCCCUGCUCUUCACCCGCGAAAUAGGUCUUUAGCGGGGACCGAACACGGGCGCGUCCGGUCAGACCGGCGCGGGCCCCGGAAGCCAACGUAGAAACCUCGUCCUUCGGGGACAGCGGUUCCGCGUACCCCUUCCGCAGGGAAGGGUUCGCGCGGUUUAUCGGUGGUACCCCGCCAGGCGCGGAAGCGAGCAGCGGACCAUCGGACGUGCGUCGCUCGAGGGAUCGCGGGGUGGAGGAGGCAACCGGGAUUCCCCACGUCGGAACGCCGGGCAACCUCGCUGUCCAC
#=GR HAL.VOL SS [[[[,,((((<<<<<<__AAAAA>>>>>>,,,,<<<<<______aaaaa___>>>>>)))),,,,,((((---(((((((----((((((--((-(((((--(((--(------((((((((((((((((((-(((<--<<<<--<-<<<<<<<____>>>>>>>->--->>>>-->,<<<<<<<----<<<<----<<<____>>>---->>>>->>>>>>>,)))--)))-)))))))))---))))))---)--)))--)))))-----))-))))))---)))))))---)))),,]]]]::
//
# STOCKHOLM 1.0

LYC.ES-A         GGCGAGCUUAGUAACGUGGGCUUGUAAUCCAAGUGGAGACAUCAAAGUGGUUGAAUAUUGGGCUUUACCAGAAGGUUGGGCUUGGUGGGCUUAGUUCUGGCCUGCCCUGUCCAAGCACAGAGUUGGAUCUCGAGGCCCAAAUGAAAAUAUGGGCUUCUUGAUUCCUAAAGUGGGGCGGACCGCAUGAGGCUGGCUUCACAGAGCAGUGAACGCUCCCGCUCUGUGCAGUGGAAGGAUAAUGGGUCGGUGUCUUAUCAAGUUCAGUAACGCCUAAUGGGUUGCUCCAAUAAACAACCACCUUU
#=GR LYC.ES-A SS (-(<<<<<<<____A_>>>>>>>,,,,<<<<_a>>>>)-):::((-(((((((--((((((((--(-(((--((((-((((((((((((-(-----((((((((-((--((((-(((((((((,<<<<<--<<<<<<<<-<<____>>->>>>>>>>-->>>>><<__>>,<<<<<<-----<<<----<<<______>>>---->>>-->>>>>>,)))))))))--))))-))----))))))))-))))-)))))))))------))))--))))--)))-)))))--)))))))-)):
//
# STOCKHOLM 1.0

5s3_223         GCUUACGACCAUAUCACGUUGAAUGCACGCCAUCCCGUCCGAUCUGGCAAGUUAAGCAACGUUGAGUCCAGUUAGUACUUGGAUCGGAGACGGCCUGGGAAUCCUGGAUGUUGUAAGCU
#=GR 5s3_223 SS (((((((((....(((((((......((((((............))))..)).....))))).)).(((((......((.((..((....)).)).)).....))))).))))))))).
//
# STOCKHOLM 1.0

5s3_165         AUCCACGGCCACAGGACUCAGAAAACACCGCAUCCCGUCCGAUCUGCGAAGUCAAGCUGAGUACCGCCUAGUUAGUACCAACGAGGGGGACCACGUGGGAAUCCUAGGUGCCGUGGUU
#=GR 5s3_165 SS (.(((((((....(((((((......((((((............))))..)).....))))).)).(((((......(((....((....))...))).....))))).))))))).)
//
# STOCKHOLM 1.0

Guil.thet.cl         GGGGCUGAUUUGGAUUCGACAUAUAAAUUUGCGUGUUUCAUUAUGAAGCAAGUCAAGUUUAAUGAUCUUGUAAAAAACAUUAAAGUACAAAUAAAUGCAAGCAAUAUAGUUUCAUUUAGUUCAAAACGUUUAGUCUCUUUUGCAUAAGCAAAAUGUGUUAAUAACUUUCUUAGUAGAAAUUGGAGAAGUUUACUAAGAUUUAUAUUUACUCCAUAAUUAUUUUAAAGAUGGUAAAAAGGUGAUUCAUCAUUUGUAUGUUUCUAAACUUUGUGAAAGAAUAGUGGGCUCCAUUUAUAAUGAACGUGGGUUCAAAUCCCACCAGCUCCACCA
#=GR Guil.thet.cl SS [[[[[[[,,,,,,,,,,,,(((---((-------(-((((((((---((((((AAAA<<<<<<<__aaaa_______>>>>>>>,,,,,,,,,,,,,,,,,,,,,,,,,,,,,,,,,,,,,,,,,,,,,<<<<<-<-<<<<<______>>>>>->->>>>>,,,,,,,,,,<<<<-<<<<<<<-<_BBBB>->>>>-->>>->>>>,,,,,,,,bbbb,,,,,,,,,,,,,,,,CC<<<<<<cc_______>->-->>>>,,,,)))-)))------))))))))-)----))---))),,,<<<<<_______>>>>>]]]]]]]::::
//
# STOCKHOLM 1.0

Carb.hydr         GGGGGCGUAAAGGGUUCGACGGGGGAGCGAAGGGCCGAAAGUAGCGAGGCGAGGACCCCAUCUUACCUCGUUAAAAAUGGUGGGAAAAGAUAACUGCCAACGAAAACUACGCUUUAGCUGCUUAAUAACGCAGCUACGUCCUGACGGAAGCUUGCCCGGGGCUUCUGUCGGGGCGUGACCGGACCGGGCUGGCUUAUGAAGGGUGUCCCGGCUCUUCAUAAGCGAGAUUUUACGGGAUAGCCCGAUUGUGGCCUGCCGGUAGGCACCAAUCGGGUGAAAGCAAAAAUACCGGCUGCCCUCGGAGAAGCUUUCGGUUCUUGUCCUCCGGACGGUGGGUUCGAUUCCCCCCGCCUCCACCA
#=GR Carb.hydr SS [[[[[[[,,,,,,,,,,,,(((((--((---(((((--((((--(((((AAAAA,,<<<<<<___aaaaa________>>>>>>,,,,,,,,,,,,,,,,,,,,,,,,,,<--<<-<<-<________>>>>>->,<<<<<<<<<<<<<<<<_BBBBBB>>>>>>>>>>>>>>>>,,,,,,,,bbbbbb,,<<<<<<<<<<<<<CCCCCC>>>>>>>>>>>>>,,,,,,,,,cccccc,,<<<<<<<<-<<<<_DDDDDDD>>>->>>>>>>>>,,,,,,,,,,,,ddddddd,,,)))))-----))))--)))))--))-))))),,,,<-<<<_______>>>->]]]]]]]::::
//
# STOCKHOLM 1.0

ARA.TH-G         GUCGAGCUAUGUAACGAGAGCUUGUAACCCAAGUGGGGACUAUAAGAUGGUGGAACACUGGAUCGGCCCACGGGUCGGAUUUGUUGUUGGCAUAGGUCUGGACUGCCCAAUCCAAGCUGUGAGUGAACCGUAUGAACCAAGCGAAGGUUUGAUCCGUACGGUUGCUAAAGGUUGAGGGUAUUGCGUUAGGCUGGCUUCACAGAGCAGCGACUACCUCCCGCUCUCAGCAGUGGACGGACAACGGUUCGACGCCACACAAAUCCACUAUGGUCCGCUGGCUCGUAACCCGCUUGAACCACCAUUUU
#=GR ARA.TH-G SS (((<<<<<-<____A_>->>>>>,,,,<<<<_a>>>>)))::::(((((((((--((-((---(((-((-((((((((((((((---(((--------(((((((-((--((((-(((((((((<<<<<<<<<<-<-<<<<<____>>>>>->->>>>>>>>>><<__>>,,,<<<<------<<<----<<<______>>>---->>>---->>>>,,)))))))))--))))-))----)))))))---)))-))))))))-----))))))--))-)))-----))--))--))))))))):
//
# STOCKHOLM 1.0

bac.EM14b-9         GAGGAAAGUCCGGGCUCAGAGGGUGCGCGUAUCCCGUUAAGGCUGAUGAAGCCGGAGCGGGGGCGUGAGAGCGCCGGAAAGUGCCACAGAAAACAUACCGCCUUAUGUGUCUUCACACAUAAGGUAAGGGUGAAAAGGUGCGGUAAGAGCGCACCCAGGAAAGGAGAAGGUUUAAGGGAAAAAACGCCCUUGCCGAAUCCUUUCCUGCGGUAAACCCAUACGCGAGCAAGGCCAAGCAGAGGGGAAUUGCGGGAGUUUUCCAAAUCUGACUCCCGCAUGCGGGUUGCACCCUUCCCGCUAACACCCUCGGGUAGGCCGCUUAGAGUAAUGACCCCUUAACACAGAACCCGGCUUA
#=GR bac.EM14b-9 SS :::::{{{-{{{{{[[[[-AAAAAAA-[[[[[<<<<<<--<<<<_____>>>>-->>>>>><<<<<____>>>>>((---(((((,,,,,,,,,,,,<<<<<<<<<<<<<____>>>>>>>>>>>-->>,,,,,,,<<<<<<_______>>>>>><<<<<<<<<<---<<<--<<<<<________>>>>>>>>--->>>>>>>>>>,)))--))))]]]]]]]]],,,((((-----(((((,,,,<<<<<<<<<<__________>>>>>>>>>>,<<<<<<_aaaaaaa>>>>>>,,,,,)))))-----)))),,,,,,,,,,,,,,,,,,,,,,,,,,,,,}}}}}}}}:
//
# STOCKHOLM 1.0

Clos.botu         GGGGGCGCAAUGGUUUCGACGGGGGCAAAUUGCUCCUGGGAAGCGAGUCGAAGGGAUCCUGUACCUGCGUUAAAAAACUGGGAACUUAAAUAUAAUUGCAAACGAUAAUUUUGCAUUAGCUGCCUAAUAGUUGCAGCUCGUCAGCCUAAGAGUCCCACGACUUAGGGUCUGGCGUCGACAGUGGGGAACCGAGUCUUACAAAGCUUUGAGUAAGGAACGGAAUUAAUGAAGCUACUGAAUCUAGGAGCCUGUUUAUCGGCGCUUAGAGGAGGGAAUGUAAAAGGAUAAACUGCACUCGGAGAUGCCCAGGGGUUGCUGCUUUCGGACAGGGGUUCGAUUCCCCUCGCCUCCACCA
#=GR Clos.botu SS [[[[[[[,,,,,,,,,,,,((((((((------(((((((-(-(((((AA,AA,,,<<<-<<__aa_aa_______>>->>>,,,,,,,,,,,,,,,,,,,,,,,,,,,,,<<-<<-<<<<<___________>>>>>->>>><<<<<<<__BBBBBB__>>>>>------>>,,,,,,,bbbbbb,,<<<--<<<<<<__CCCCCC__>>>>>>-->>>,,,,,,,cccccc,<<---<<<<<--<<<_DDDDDDD>>>-->>>>>--->>,,,,,,,,,,,ddddddd,,,)))))----)-)))))))-----)))))))),,,<<<<<_______>>>>>]]]]]]]::::
//
# STOCKHOLM 1.0

5s3_239         GUCUACGGCCAUAUCACGUUGAAAACACCGGUUCUCGUCCGAUCACCGAAGUUAAGCAACGUCGAGCCCGGUUAGUACUUGGAUGGGUGACCGCCUGGGAAUACCGGGUGCUGUAGACUU
#=GR 5s3_239 SS (((((((((....(((((((......((((((............))))..)).....))))).)).(((((......((.((..((....)).)).)).....))))).)))))))))..
//
# STOCKHOLM 1.0

MET.KAN         GGGCUAGGCCGGCGGGCUGGCGGUCCGCUGUAACCCGAAAUCCGCCUCAUGCGGGGGCCGAAGCCGAGGGGGCGGCCCGGUCCCCCGGAGUACCGGCCCCCCGGACCCGACCGAUGACCCUCCGGCCCCCCGGGGGCCCGGGGUGGCGGGGCCGCCGCCGGAGGGCGGCGCGCCACCGCCUUUGCCGGGGCACCGGGUCAGGCCCGAGAGGGAGCAGCCCACCCCGGACCCGCGGCCGCUCGGGGGUCGCCGGAGGCAGGUCGGCCGGGGGAGUACCGGGCUCCGGGGGCCGGGUCCACCCCUCGGCGCGCCC
#=GR MET.KAN SS [[[[,,((((<<<<<<__AAAAA>>>>>>,,,,<<<<____aaaaa_____>>>>)))),,,<<<<<<<<<--<<<<<<<<<--<<<<<<<-<<<<---<<<----<<<<<<--<--<<-<<-<<<<<<-<<<<<<<<--<_B_BBBBBB__BBBBBBB____bbbbbbb__b__bbbbb_b__BBBBBB____BBBB____BBB____bbb____bbbb_bbbbbb__>>-->>>>->>>>>>>>>-->->>->>-->>>>>>---->>>---->>>>>>>>>>>->>>>>>>>>-->>>>>>>>>,,]]]]
//
# STOCKHOLM 1.0

eukarya.S.servazzii         GAACACAGAGGAUCGAUAAUGACCAGGAACUGUAACAGGUUCUGUUUCCUCGUGAGAGGGGCUUGGGGAACCGAGUCUGGCGUUGCUAUAAGAAAUCUACAGCGUUGUUCGUUACUUGUAACGUGGCAACCCUGAUGGGAAUGGUAACGGAUGAUCCAUUUGACGUACUGCUACCACUUGUGAUAGCGGUAAGGUCUGUUGAGUGCAAUCGUAGAGCAAAUGUUCGCAUUUGAA
#=GR eukarya.S.servazzii SS :::::::::((((((,,,,,,,,,,,,,,,,,,,,,,,,,,,,,,,,<<<<____>>>><<<<<<<____>>>>>>>,,,<<<<<<<----------------<<<<<<<<<<<____>>>>>>>->>>>------------>>>>>>>,,))))))::::<<<<<<<<<<<<<<<____>>>>>>>>>>>>->>>::::::::::::::::::::<<<<<<____>>>>>>::
//
# STOCKHOLM 1.0

5s2_30         GUUUCGGUGGUCAUAGCGUUAGGGAAACGCCCGGUUACAUUUCGAACCCGGAAGCUAAGCCUUUCAGCGCCGAUGGUACUGCAGGGGGGACCCUGUGGGAGAGUAGGACGCCGCCGAACA
#=GR 5s2_30 SS ..(((((((((....(((..((......((((((.............))))..)).....))..).)).((.......((((((((....)))))))).......))..)))))))))..
//
# STOCKHOLM 1.0

5s3_169         AUCUGCGGCCAUAGAACCGUGAAAAUACCGCAUCCCGUCCGAUCUGCGAAGUCAAGCACGGUAUCGCCUAGUCAGUACUGCGGUGGGGGACCACGCGGGAAUCCUGGGUGCUGCAGUU
#=GR 5s3_169 SS (.(((((((....(((((((......((((((............))))..)).....))))).)).(((((......(((((..((....)).))))).....))))).))))))).)
//
# STOCKHOLM 1.0

bac.N.europaea         GAAGCCGGUCAGACAGUCGCUGCCUGGUGACAGGGAGAGGAAAGUCCGGGCUCCACAGAGCAGGAUGCCGGUUAACGGCCGGCCGCCGUGAGGUGAGGAACAGGGCCACAGAGACGAGCGUAUUAAGUUACGGUGAAACGCGGUAACCUCCAUCCGGAGCAAGAUCAAAUAGGCAGAUGAUGACGCUGCUCGCUGAGUCUGCGGGUAGAUCGCUCGAGCACACGGGUAACUGUAUGCCUAGAGGAAUGACUGUCCACGACAGAACCCGGCUUAUCGGCCGGCUUC
#=GR bac.N.europaea SS {{{{{{{{{{{BBBBBBB,<<<<<<______>>>>>>,,,,[[[-[[[[[((((---AAAA-(((((<<<<<_____>>>>><<<<<____>>>>-><<---<<<<<-----------<<<<<____>>>>>--------->>>-->>>>))))))))),,,<<<<------<<<<<<---<<<<<_aaaa>>>>>>>>>>>----->>>>,,,,,,<<<<<<<<____>>>>>>>>,,,,,,,,,,bbbbbbb,,,,,,,,,,]]]]]]]],}-}}}}}}}}}}
//
# STOCKHOLM 1.0

yox5a         TCTCATGATTAATAAATCCCTTTAGCAAGGATAAAAATAAAAATAAAAATAAAAAGTTGATCAGAAATTATCAAAAAATAAATAATAATNNNTTTATTATTTACTTTTTTGATATATATAGAGGCAAACTCGAGGAAAACCATATAATTAGAATAAGTAATAATTATATGACAACCGTCGAACTAAATCATATTCAAGAAATTAATATGTAAAAGCGTAGAGATTAGACGCCTCTGGTTATCTAAGTAATATATATATATATATTATATGATAACATAAGGTATAATCCAATGAGATCAGTAATGATTTTAXXXUUGAAACUGAAAUGUUUUAAAGUUAAAUAAAAG
#=GR yox5a SS .....((((((((.....((((....)))).........................)))))))).....((((((((((((((((((((.....)))))))))).))))))))))....(((((((....((((((.....((((((((((..........))))))))))....)).)))).......((((((.........))))))............(((((...)))))))((((((...(((((((((....)))))))))..))))))........)))))...((((((((....))))))))...(((((((......))))))).............
//
# STOCKHOLM 1.0

5s3_105         AAAUUACGGCCAUACACAGGAGAAAGCUCCGCAUCCCGUUCGAUCUGCGCAGAUAACCUCCUGAUGGCAGGGUCAGUACUAUGGUGGGGGACCACAUGGGAAUACCCUGUGCUGUAAUUU
#=GR 5s3_105 SS ((((((((((....(((((((......((((((............))))..)).....))))).)).(((((......(((((..((....)).))))).....))))).))))))))))
//
# STOCKHOLM 1.0

bac.H.influenza         CGAGUUGGUUAGACAAUCGCUGGUUUAUUGAAGCCCUUAACCGUAUUUAUACGACCUAGUGGGACAAGUAAACGAGAGGAAAGUCCGAGCUACACAGGGCAGAGUGCCGGAUAACGUCCGGGCGGCGUGAGCCGACGACCAGUGCAACAGAGAGCAGACCGCCGUGUAAACGGUAAGGGUGAAAGGGUGCGGUAAGAGCGCACCGUGCCGUUGGUAACAACGUGCAGCAGGGUAAACUCCACUCGUAGCAAGACCAAAUAGGAACUCAAUGGGUGGCCCGUCCAGAGUUCGGGUAGGUUGCUUGAGCGGCAGAGUAAUUUGUCGCCUAGAGGAAUGAUUGUCCACGACAGAACUCGGCUUAUCGACCAACUCAAAAC
#=GR bac.H.influenza SS {{{{{{{{{{{BBBBBBB,<<<<<<<<<<<<<-<<<<<<-<<<<______>>>>>>>>>->>>>->->>>>>>>>>,,,,{{{-{{{{{[[[[---AAAA-[[[[[<<<<<_____>>>>><<<<<____>>>>->((---(((((,,,,,,,,,,,,<<<<<<<____>>>>>-->>,,,,,,,<<<<<<_______>>>>>><<<<<<<<<____>>>->>>>>->,,)))--))))]]]]]]]]],,,<<<<------<<<<<<--<<<<<_aaaa>>>>>>>>>>>----->>>>,,,,,,<<<<<<<<____>>>>>>>>,,,,,,,,,,bbbbbbb,,,,,,,,,,}}}}}}}},}-}}}}}}}}}}::::
//
# STOCKHOLM 1.0

bac.P.maris         GAGGAAAGUCCGGGCUCCACAGGGCACGGUGGUGGGUAACGCCCACCGUCCGCGAGGACAGGGAAAGUGCAACAGAAAGUAAACCGCCGGGCCAGUUCGCUGGCCAGGUAAGGGUGAAACGGUGCGGUAAGAGCGCACCAGCAGACCGGGUGACCGGUCUGGCUAGGUAAACCCCACCGGGUGCAAGACCAAGCAGGGAGCAGUUCUGGUUCGCCAGAACACGGAUCGGCCCGAUCCGUUACGACUUCCGGGUCGGUCGCGCGAGGCUGCAGGCAACUGCGGUCCCAGAUAAAUGGCCACUCUCGACAGAACCCGGCUUA
#=GR bac.P.maris SS :::::{{{-{{{{{[[[[---AAAA-[[[[[<<<<<_____>>>>><<<<<____>>>>->((---(((((,,,,,,,,,,,,<<<<<<<<<<<<____>>>>>>>>>>-->>,,,,,,,<<<<<<_______>>>>>><<<<<<<<<<____>>>>>>>>->>,)))--))))]]]]]]]]],,,((((-----(((((,,<<<<<<<____>>>>>>><<<<<<<_aaaa>>>>>>>,,,,,)))))-----)))),,,,,,<<<<<<<<____>>>>>>>>,,,,,,,,,,,,,,,,,,,,,,,,,,,}}}}}}}}:
//
# STOCKHOLM 1.0

MET.VOL         UGGCUAGGCUGGGAGGUUAGGCGUCUCCUGUAACUUGAAAUCGCCUUUGCGAGAGCCGAAAACUUGGGGGCGGCAUAAGUUCCCAAAUUUCAUUCUUAAUUAGUAUGUCGACGUUUCGUCCUUUGGGGUAAGAUGGUAAGAGACUCUCUUUCUUAAGAAAGAGUCAAACUCUUUUCGUAUUUCGAAACCCGCCAGGCCCGGAAGGGAGCAACGGUAGAAUUUACUUCGACGCUCAAGGGGUAGCGGGGCUGAGUACUAAUUAAGGCAAAAUGAGAUUUGGUGCUUUUGUCCACCCCAAGGAAGCCA
#=GR MET.VOL SS [[[[[,((((<<<<<<__AAAAA>>>>>>,,,,<<<<____aaaaa___>>>>)))),,,,,(((((((--((((-((((--((((((((((((((((((((((((------(((((((((((((((((--((-(<-<<<<<---<<<<<<<____>>>>>>>----->>>>>->,,,<-<<<-----<<<-----<<<____>>>----->>>-->>>->,,)-))-))-)))))))))---))))))---)))))))))))))----)))))))))))-))))-))))--))))))),,]]]]]
//
# STOCKHOLM 1.0

5s2_5         AUUACGGCGGUGAUAGCGUGGGGGAAACGCCCGGUCCCAUUCCGAACCCGGAAGCUAAGACCCACAGCGCCGAUGGUACUGAACCCGGGAGGGUGUGGGAGAGUAGGUCACCGCCGGACAC
#=GR 5s2_5 SS .((.(((((((....(((((((......((((((.............))))..)).....))))).)).((.......(((.((((....)))).))).......))..)))))))))...
//
# STOCKHOLM 1.0

bac.PS1         GAGGAAAGUCCGGGCUCCACGAAACAACGGUGCCGGAUAAUGCCCGGCGGGGGUGACCCCAGGGAAAGUGCCACACAGAGAGCAGACCGCCCCGGCGCAAGCCAAGGGUAAGGGUGAAAGGGUGCGGCAAGAGCGCACCGCGCGGCUGGUAACAGGCGCGGCACGGCAAACCCCACCGGGAGCAAGACCGAAUAGGGGCGGCGUGAGGUUUCGGCCUCAGGGCACGUUUCGGCCCGUCGCCCGGGUUGGUUGCUUGAGCCGUUCCGCAAGGAUCGGCCUAGAGGAAUGGUCGCCUAUCCCCGCUUGGGGUGGACAGAAUCCGGCUUA
#=GR bac.PS1 SS :::::{{{-{{{{{[[[[---AAAAA-[[[[[<<<<<_____>>>>><<<<<____>>>>->((---(((((,,,,,,,,,,,,,,<<<<<<<<<<____>>>>->>>>-->>,,,,,,,<<<<<<_______>>>>>><<<<<<<<<____>>>>>>>>->,,)))--))))]]]]]]]]],,,((((------(((((((,<<<<<<____>>>>>><<<<<_aaaaa>>>>>)))))))-----)))),,,,,,<<<<<<<<____>>>>>>>>,,,,,,,,,,,,,,,,,<<<<<<<____>>>>>>>,,,,,,}}}}}}}}:
//
# STOCKHOLM 1.0

Stre.coel         GGGGAUGAUCGGUUUCGACAGCGGCUGUCGAAGCAGGGGAAGCGUGUCGAGGAAGCGGCCAUGAUCUCGUAAACCACAGGCCGAAAAAAUAAUCGCCAACACCAAGCGCGAUUCCUCCCAGCAGGCCUUCGCCCUCGCUGCCUGAUCUCAGGUAGCGAAGCGAGCCUCCUACUAAGGGAGUGUCAGCCCGGGGCUGUUCCCGACCCGGAUCCUGGCAUCAGCUAGGGGACUAAACCUUGAUCCCGGUCACGGGGUGAAGAGGGAAACCAAACAGUGACUGGGCCCGUCGGAGACUUGUCCGCGUGAUCUCCGGGGCCGAGAAAAUCGAAGCGGACUGCACACGGAGAAGCCCUGAUUCCGCACCGUUGGACGCGGGUUCGAUUCCCGCCAUCUCCACCA
#=GR Stre.coel SS [[[[[[[,,,,,,,,,,,(((((--((------((((-(---(((((<<<<<___AAAAA____>>>>>,,,,,,,,,aaaaa,,,,,,,,,,,,,,,,,,,,,,,,,,,,,,,,,,,,,,,,,,,,,,<-<<-<<<<<<____________>>>>>>->->->,,,,,,,,,,,,,,,,<<<<<<-<<<<<--<BBBBBB>->>>>>--->>>>>>,,,,,,,bbbbbb,,,,<<<<-<<<<__CCCCCC>>>>--->>>>,,,,,,,,,c,ccccc,,<<<<<---<<-<____DDDDDD_>--->>--->>>>>,,,,,,,,,,,,dddddd,,,)))))------)))))------))-))))),,,<<<<<_______>>>>>]]]]]]]::::
//
# STOCKHOLM 1.0

MYC.GEN         AGAACCAUCACAUCAUUAGAGUCGAAUCAUGUCAGGCCAGAAAUGGAGCAGCAUUAAGACUUGUCAGUGAGUGUGAUGGUUUU
#=GR MYC.GEN SS <<<<<<<<<<<<<<<<<-<<<<<-----<<<<----<<<____>>>---->>>>--->>>>>--->>>>>->>>>>>>>>>>>
//
# STOCKHOLM 1.0

bac.H.pylori-26695         CGCAUUAGAAGAUGGUCGCUAUUUUAGAAUAGAGGAAAGUCCGGGCUACAUUAGACAAAAUUCCAUCUAACGGAUGGCUAGCGCAAGCUAAGGGAAAGUGCCACAGAAAGCAAACCGCCUUUUAAGGUAAGGGUGAAAGGGUGGGGUAAGAGCCCACCAGAGCUAAAGCAAUUUAGCUUGUUUGGGCAAACCCAAUUUGUAGCAAGAAGCGCAUGGUAAGUCUAAAUUGAUACACGCUUCGCUUGAGGAAUAUUGCAAAAUAUUUCCCAGAUAAAUGGCCAUCCAUUGACAGAACCCGGCUUAUUCUAAUGCUCAA
#=GR bac.H.pylori-26695 SS {{{{{{{{{{BBBBBBB,<<<<<____>>>>>,,,,{{{-{{{{{AAAA,,{{{{{,[[[[[<<<<<_____>>>>><<<<<____>>>>->((---(((((,,,,,,,,,,,,<<<<<<____>>>>-->>,,,,,,,<<<<<<_______>>>>>><<<<<<<<<____>>>>>>>>->,,,)))--))))]]]]]aaaa,,,<<<<-------<<<__>>>>>>>}-------}}}},,,,,,<<<<<<<<____>>>>>>>>,,,,,,,,,,bbbbbbb,,,,,,,,,,,}}}}}}}},}}}}}}}}}}:::
//
# STOCKHOLM 1.0

Sac.c.Mit.LSU         GGGAUAAUUUACCCCCUUGUCCCAUUAUAUUGAAAAAUAUAAUUAUUCAAUUAAUUAUUUAAUUGAAGUAAAUUGGGUGAAUUGCUUAGAUAUCCAUAUAGAUAAAAAUAAUGGACAAUAAGCAGCGAAGCUUAUAACAACUUUCAUAUAUGUAUAUAUACGGUUAUAAGAACGUUCAACGACUAGAUGAUGAGUGGAGUUAACAAUAAUUCAUCCACGAGCGCCCAAUGUCGAAUAAAXXXXUUUAUUUGAUAAUGAUAUAGUCUGAACAAUAUAGUAAUAUAUUGAAGUAAUUAUUUAAAUGUAAUUACGAUAACAAAAAAUUUG
#=GR Sac.c.Mit.LSU SS (((((((.........)))))))((((((((....))))))))..(((((((((....))))))))).....(((((((...((((((....(((((.............)))))...))))))((....((((((((........................))))))))...))...(.((((((((((....................)))))......)))))))(((((((((((....)))))))))))......)))))).(((((((((....)))))))..((((((((......)))))))).............)).
//
# STOCKHOLM 1.0

5s2_76         CUUGGCGGUCAUAGCGAAGAGGUCACACCCGUUCCCAUCCCGAACACGGUCGUUAAGCUCUUCUGUGCCGAAGGUAAUUGGGGGCUGUCCCCCUGUGAGAGUAGGUCACUGCCAGGC
#=GR 5s2_76 SS (((((((((....(((((((......((((((.............))))..)).....))))).)).((.......((.(((((....))))).)).......))..))))))))).
//
# STOCKHOLM 1.0

5s3_157         AGGUGCGACCAUACCGUGUUGAAAAUUCUGCAUCCCGUCCGAUCUGCAAAGACAAGCAACACAGGGCCCAGUCAGUAGUGCGGUGGGUGACCACGUGCGAAUACUGUGGUGUUGCACUUU
#=GR 5s3_157 SS (((((((((....(((((((......((((((............))))..)).....))))).)).(((((......(((((..((....)).))))).....))).)).))))))))).
//
# STOCKHOLM 1.0

5s3_293         GCCUACGGCCAUACUAGUCUGAAAACGCCCGAUCUCGUCUGAUCUCGGAAGCUAAGCAGAUUCAGGCCUGGUUAGUACUUGGAUGGGAGACCGCCUGGGAAUACCAGGUGCAGUAGGCUUU
#=GR 5s3_293 SS ((((((.((....(((((((......((((((............))))..)).....))))).)).(((((......((.((..((....)).)).)).....))))).)).))))))...
//
# STOCKHOLM 1.0

Syne.spec.-2         GGGGCUGUAAUGGUUUCGACGUGUUGGUGAAUCCUUCACCGUGAUUCAGGCCGAGAGGGAGUCCACUCUCGUAAAUCCAGGCUCAACCAAAAGUAACUGCGAACAACAUCGUUCCUUUCGCUCGUAAGGCUGCUCCUGUAGCUGCUUAAACGCCACAAACUUUCUGGCUCGAGCGUCUAGUCGUAGACUCCGUUAAUACGCCUAGACUUAAACCCCCAACGGAUGCUCGAGUGGCGGCCUCAGGUCCGUCCUCUCGCUAAGCAAAAACCUGAGCAUCCCGCCAACGGGGAUAAUCGUUGGCUCCCGCACAGUGGGUCAACCGUGCUAAGCCUGUGAACGAGCGGAAAGUUACUAGUCAAUGCGGACAGCGGUUCGAUUCCGCUCAGCUCCACCA
#=GR Syne.spec.-2 SS [[[[[[[,,,,,,,,,,,,((((((((------(((--((((----(((((<<<<<__AAAAA___>>>>>,,,,,,,,aaaaa,,,,,,,,,,,,,,,,,,,,,,,,,,,,,,,,,,,,,,,,,,,,,,,,,,<-<<-<<<<<____________________>>>>>>>->,<<<<<<-<<<<___BBBBBB__>>>>->>>>>>,,,,,,,,,,bbbbbb,,,,<<<<-<<<<<_CCCCCCC>>>>>-->>>>,,,,,,,,,,ccccccc,<<<<<__DDDDD>>>>>,,,ddddd<<<<__EEEE___>>>>,,,,,eeee,,,)))))-------))))-)))-------)))))))),,,<<<<<_______>>>>>]]]]]]]::::
//
# STOCKHOLM 1.0

5s2_147         UAGCCUGGCGUCCAUGGAGGAGGGGGCACACCUGAUCCCAUUCCGAACUCGGAAGUUAAGCCCUCCAUCGCCGAUGAUACUGCGGGGUAGCUCGUGGGAAAGUAGGCCGACGCCAGGACU
#=GR 5s2_147 SS .(((((((((((....(((((((......((((((.............))))..)).....))))).)).((.......(((((((....))))))).......))..))))))))).))
//
# STOCKHOLM 1.0

5s3_250         GGCAACGACCAUACCACGUUGAAUACACCAGUUCUCGUCCGAUCACUGAAGUUAAGCAACGUCGGGCGUAGUUAGUACUUGGAUGGGUGACCGCUUGGGAACACUACGUGCCGUUGGCAU
#=GR 5s3_250 SS (.(((((.(....(((((((......((((((............))))..)).....))))).)).(((((......((.((..((....)).)).)).....))))).).))))).)..
//
# STOCKHOLM 1.0

Bact.fors         GGGGCUGACCGGUUUUGACAGCGGGCAGAAGUGGUUUGUAAGCAUGCAGUGCGUCGUUGGCCGGCACUUUAAUCUCGGUUGAUCCAAUUUUAACUGGCGAAAAUAACUACGCUCUCGCUGCUUAAUCGAAGCACAGUAGAUUGAAGCUUAAUCCUUACACAAGGUGUUUGGACGAGACAUCACCCGGAAGCCGUGGCUUCGAGGCAAUCCGAACCGGUGGUGCAGAAAUGUCGGAGAUAGCUUGACGGAUGUCCCGUACGGCAAGUGAAAAUUCAGGGAAUAAGGUUGCGGUGGGUGGCUUCGGUCUUGCCGCAGCACGAAAAUGAAGGCGAAGAUAAGCAUGUAGAAAGCAAAUUAGUUCCUCGUUUGGACGAGAGUUCGAAUCUCUCCAGCUCCACCA
#=GR Bact.fors SS [[[[[[[,,,,,,,,,,,(((((((------((((((((--((((((AAAAA,,,<<<<<<<_aaaaa________>>>>>>>,,,,,,,,,,,,,,,,,,,,,,,,,,<<-<<<-<<<<_____________>>>>>>>->>,,,,,,,,,,,,,,,,,,,,,,,,,,,,,,,,,,<--<<<<<<<<-<<<____BBBBBB>>>-->>>>------->>>>-->,,,,,bbbbbb,,,<<<<<-<<-<<_CCCC>>->>->>>>>,,,,,,,,,cccc,,,,,<<<<<<<<----<<DDDDD_D>>->>>>>>>>,,,,,,,,,,,d,ddddd,,,,))))))-----))))))))----)))))-)),,,<<<<<_______>>>>>]]]]]]]::::
//
# STOCKHOLM 1.0

5s3_71         AUGAACGGUCAUAUCACGUAAACUGCACCCGGUCUCGUCCGAUCCCGGAAGUUAAGCUGCGUCGAGUCCAGCCAGUAGUACGGUGCGUGAGCACGUGCGAAGCCUGGGUACUGUUCGU
#=GR 5s3_71 SS (((((((((....(((((((......((((((............))))..)).....))))).)).(((((......(((((..((....)).))))).....))))).)))))))))
//
# STOCKHOLM 1.0

M.sedula         UAGGGGAGCCUAACAGGGGGCCACGGGAAACUGGGGAAACUCCAGCCUCUCGCCCAGGGGGAGUCCCGCGAGGGACGGGGUUAGGUGCUCCGACAACUGCACAGAAACGAGACCUGCGGUGGGCCAGAUGAAAAUGAUCAUUUACCCCAUCUGGCGACGGAUGGGAGGGUGUGAGAGACCUAUCGUGGGUUGAAACGGCAGAUCUCCCCUUGAGCAAGUAGGGGAGGAUAGGGCAAAAUGACUCCCCUGAUACGCAGAGCCUAAUCCCCCAAGUACAGAAGCUGGGUUAUUGUUAGGCUCCCCU
#=GR M.sedula SS :{{{{{{{{{{{{{BBBBBB,,,<<<____>>>,,,,[[[-[[[[[((((-AAAA-((-(((<<<<<____>>>>><<<<<_____>>>>><<---<<<<------------<<<<<<<<<<<---------------<<-----<<<<<<<<____>>>>>>>>---->>------->>>>>>>>>>>-------->>>>->>)))-)))))),,,<<-<<<<<<<<___aaaa>>---->>>>>>---->>,,,,,,,,,,,,bbbbbb,,,,,,,,,]]]]]]]],,,}}}}}}}}}}}}}
//
# STOCKHOLM 1.0

5s2_8         UUUUGCGGUGGUGAUAGUGGUGGGGAAACGCCCGGUUAACCGUUCCGAUCCCGGUAGCUAAGCCCAUUCGCGCUGAUGGUACUGCAACUUGGUGGUUGUGGGAGAGUAAGUGACUGCCGCAAU
#=GR 5s2_8 SS ..((((((((((....(((((((......((((((...............))))..)).....))))).)).((.......((((((((....)))))))).......))..)))))))))).
//
# STOCKHOLM 1.0

5s2_27         GUUACGGCGGUCAUAGCGAAGGGGAAACGCCCGGUCCCAUUCCGAACCCGGAAGCUAAGCCCUUCAGCGCCGAUGGUACUGCACUCGACAGGGUGUGGGAGAGUAGGACACCGCCGGACAC
#=GR 5s2_27 SS (((.(((((((....(((((((......((((((.............))))..)).....))))).)).((.......((((((((....)))))))).......))..))))))))))..
//
# STOCKHOLM 1.0

M.fervidus         GAGGAAAGUCCAGCCAUCACCCUAAACCCCGGUGCCGCAAGGCAUCGGCCGAGAGGCCGGACCCUGGCGCAGAAACGACACGUCUCCCGAUGGAUGAUAAUGAGGCCCCAAUUAAAGGGGUUGAUUGACAUCGGGAGGAUCGGUGAAACGGCCAAUCCGGGGGAUGCAAGGGUGAAAAUCUGCCAAUGAUAUGAGGCAGAGAUUGCCCGCUUAGAUGAAUGCUGCCUAAACAGAAGGUGGCUUA
#=GR M.fervidus SS :::::[[[-[[[[[((((--------(((((<<<<<____>>>>><<<<<____>>>>><<---<<<<------------<<<<<<<<<<<<------------<<<<<_______>>>>>------->>>>>>>>>>-->>-------->>>>->>))))))))),,,<<<<-----<<<<<<--<______>>>>>>>---->>>>,,,,,,,,,,,,,,,,,,,,,,,,,,,]]]]]]]]:
//
# STOCKHOLM 1.0

Xant.axon         GGGGGUGCACUGGUUUCGACGGGGGUCGCGAAGUCGCUUGGCGCAUGCCGAGGGGGCAGCUUUCCUCGUUAAUCCAGCAGCAAACUUUUAGUUGCCAACGAUGACAACUACGGUUCGGACUUCGCUAUCGCCGCUUAAUUGGCUUUAGUUGUAGUUCUACAGCCGCCUAAGGCGAACCCCCGAACCUACUUGUGCCCGUGCUCGUAGGUGUAGGGUCAUUAUCACGGAACCAUCGGUAGUGGCUGCCUGUCAGCUACCGGUCAGAUAAAGCAGGCUGGUUUCCAGGUGCGCUUUGCCAACCGUGCUGCCUGGGAACGAGAUCUAACGGAGGGCUAAGCAUGUAGUGCUGGGGAUGGAGUGCUUCCGGACGGCGGUUCGAUUCCGCCCACCUCCACCA
#=GR Xant.axon SS [[[[[[[,,,,,,,,,,,,(((((((------(((-(-((((((((((<<<<<__AA_AAA__>>>>>,,,,,,,aaa,aa,,,,,,,,,,,,,,,,,,,,,,,,,,,,,,,,,,,,,,,,,,<<<<--<<<<______>>>>-->>>>,,,,,,,,,,,,,,,,,,,,,,,,,,<<<<----<<<<<<--<___BBBBB>-->>>>>>--->>>>,,,,,,bbbbb,,,,<<<<<<--<<___CCCCCC>>--->>>>>>,,,,,,,,cccccc,,<<<<<<<<<<-<<<___DDD__DD>>>-->>>>>>>>>>,,,,,,,,,,dd,,ddd,,,))))))---)))))-)))-----))))))),,,<<<<<_______>>>>>]]]]]]]::::
//
# STOCKHOLM 1.0

5s2_44         UCUGGUGAUGAUGGCGAAGAGGUCACACCCGUUCCCAUGCCGAACACGGAAGUUAAGCUCUUCAGCGCCGAUGGUAGUCGGGGGCUUCCCCCUGUGAGAGUAGGACAUCGCCAGGC
#=GR 5s2_44 SS (((((((((....(((((((......((((((.............))))..)).....))))).)).((.......((.(((((...))))).)).......))..))))))))).
//
# STOCKHOLM 1.0

AF221940.103-499         CCAGCGGUAAUAGGAGAGUUCUAUCCUUCUAACCCUAAUGCACAGACCCCUCGCUGCUCUUCAUGCUCGUUGUUUUUCUCGCUGACUUUCAGCGGGCGAAAGAGCAAUGGAAGCUCAGGACUAAAAAACGUCAGCCGUAGGCUUUCCUAUAGCCGCAGGCCUGCCUGUCAGUGUGCGCGGCCUCUGCUCGCAAUGUCCGCAGCGCCUUCCUAUGAGGCCGCAGUCUGCCAAUACCCCGGGCAGCCGCGAAGAGCUCGUCUCUGUCAGCCUUUGGCGCUGCGGCGGAGUGGGGGAGGCCGCUGAUGGCAGCUGAGAAUAAAGCGAGCCCAGCUGCCCCGCUCUGUUCCACUGCCCCUGAGCUGUGGGGUUGGUGAAUUGCAGCAUGGCUCCGACAACU
#=GR AF221940.103-499 SS ...(((((.(((((((((.((((................................(((((...(((((((((........((((((((()))))))))..)))))....................))).))))))..))))))))))))).)))))....(((((...........(((((((((...........((((((((((............(((.(.((((...........))))).))).((((.....))))..........)))))))))).........)))))))))....))))).............(((((..((((.............(((((((((........)))).))))).....))))..)))))........
//
# STOCKHOLM 1.0

5s2_45         CCUAGUGACAAUAGCGGAGAGGAAACACCCGUUCCCAUCCCGAACACGGAAGUUAAGCUCUCCAGCGCCGAUGGUAGUUGGGGCCAGCGCCCCUGCAAGAGUAGGUCGUUGCUAGGC
#=GR 5s2_45 SS (((((((((....(((((((......((((((.............))))..)).....))))).)).((.......((.(((((....))))).)).......))..))))))))).
//
# STOCKHOLM 1.0

5s3_177         AUCCACGGCCAUAGGACUCUGAAAGCACCGCAUCCCGUCCGAUCUGCGCAGUUAACCAGAGUGCCGCCUAGUUAGUACCACGGAGGGGGACCACGCGGGAAUCUUGGGUGCUGUGGUU
#=GR 5s3_177 SS (.(((((((....(((((((......((((((............))))..)).....))))).)).(((((......((.((..((....)).)).)).....))))).))))))).)
//
# STOCKHOLM 1.0

5s3_168         AUCCACGGCCAUAGGACUCUGAAAGCACUGCAUCCCGUCCGAUCUGCAAAGUUAACCAGAGUACCGCUCAGUUAGUACCAUGGUGGGGGACCAUGCGGGAAUCCUGGGUGCUGUGGUU
#=GR 5s3_168 SS (.(((((((....(((((((......((((((............))))..)).....))))).)).(((((......((.((..((....)).)).)).....))))).))))))).)
//
# STOCKHOLM 1.0

bac.P.gingivalis         CAGCAGAUCGGUCUGUCGCUCACUCUUUCGAGAGUGGGAGGAACGUCCGGGCAACGCAGAGCACCAUCCUUCCUAACAGGAAGUUACUCGUGAGGGUAAAGGAGCGUAGAAGAGAAUGACCGCCAUUUUCCAUGAGUUGUCUGUGCUUCGGUACGGACUACGUGGAGGGUAAGGGUGAGAAGGUGGGGUAAGAGCCUACCGGAUGCAGCGGUGACGCUGCAUGCCGUACGUCUGAUGGGUUGUAAGAUCAUGUAUACCGGCGCAUGUAGGGUGGCUCGCCCGAUGCCGGGGGGUAGAUCGCUGGAGCCAUGCGGUGACGCACGGCCAAGAUAAAUGACAGACGCUCUGGCUACGUGUGGCCGUGAGUACAGAACCCGGCUUACAGAUCUGCUGCUUUU
#=GR bac.P.gingivalis SS {{{{{{{{{{{{{{{{{,<<<<<<<<____>>>>>>>>,,,,BBB,BBBBB[[[[---AAAA-[[[[[<<<<<_____>>>>><<<<<<____>>>>>>((--(((((,,,,,,,,,,,<<<<<---<<<<<<<--<<<<<<<__________>>>>>>>>>>>>>>>>>-->>,,,,,,,<<<<<<_______>>>>>><<<<<<<<<<____>>>>>>>>->>,)))))))]]]]]]]]],,,<<<<-------<<<<<<------<<<<_aaaa>>>>-->>>>>>------>>>>,,,,,,<<<<<<<<____>>>>>>>>,,,,,,,,,,}}}}}}}<<<<<<<<<<____>>>>>>->>>>,,,,,,bbbbbbbb,}-}}}}}}}}}:::::
//
# STOCKHOLM 1.0

CHL.PNE         GUAAGUUGGGGGCCUUUUAAGAGAAGGAACCUGCGAAUCGGGUCAGGACUGGAAGGUAGCAGCCCUAAGGAGAGUUUUCUUUUGCUAAAAGAAUGUUCUCCAACUUACUC
#=GR CHL.PNE SS <<<<<<<<<<<<-<<<<<-<<<<<<<<<<-<<-<-----<<<<----<<<____>>>---->>>>--->->>--->>>>>>>>->>>>>>>----->>>>>>>>>>>>::
//
# STOCKHOLM 1.0

bac.M.pneumoniae         CGCUGUCGGUCAGUUGCUGCUCAAUGAGUAGAGGAAAGUCCAUGCUUGCACUUGCUGGAACGCAAGUAGUGUUUGUGUAAAUUGAACAAAUAGAUUUAGGACGCUAAUAGACGUCACGACUGGACUAGUCUAAGGUCUUUGACUAUGAUGAUGUCCGUAAAGUACCACAGAGACGAGCUUAGUGAAAACUAAGUAUGAAACGCGGUAAACUCCACAAGCAAGAAACCUAAAUUUUGGUAAGGGAAUGUUACUUUAAGAAAAAUAAUUAAAGUAAUGACAGGAUUACUGUACAUAAAUAACUGACUUUAAAACAGAACAUGGCUUAUUGGCAGCGUUCUAUUGAAAAAGGAUCUGUUUGGAUCCUUUUUU
#=GR bac.M.pneumoniae SS {{{{{{{{BBBBBB{,<<<<<<___>>>>>>,,,,{{{-{{{{{{{{{{<<<<<<______>>>>>>,,,,,[[[[[<<<<<<_________>>>>>><<<<<_AAAAAA_>>>>->((,<<<<---<<<---<<<<___>>>>-->>>---->>>>,,,,<<<<<----------<<<<<<<____>>>>>>>--------->>>-->>))]]]]]}}}}},,,<<<___________>>>,,,<<<<<<<_________________>>>>>>><<<<_____>>>>,,,,,,,,}bbbbbb------------}}}}}}}}-}-}}}}}}}::aaaaaa<<<<<<<<<<<____>>>>>>>>>>>:
//
# STOCKHOLM 1.0

eukarya.G.gorilla         AUAGGGCGGAGGGAAGCUCAUCAGUGGGGCCACGAGCUGAGUGCGUCCUGUCACUCCACUCCCAUGUCCCUUGGGAAGGUCUGAGACUAGGGCCAGAAGCGGCCCUAACAGGGCUCUCCCUGAGCUUCGGGGAGGUGAGUUCCCAGAGAACGGGGCUCCGCGCGAGGUCAGACUGGGCAGGAGAUGCCGUGGACCCCGCCCUUCGGGGAGGGGCCCGGCGGAUGCCUCCUUUGCCGGAGCUUGGAACAGACUCACGGCCAGCGAAGUGAGUUCAAUGGCUGAGGUGAGGUACCCCGUAGGGGACCUCAUAACCCAAUUCA
#=GR eukarya.G.gorilla SS ::::::::::::::::[[[[,<<--<<<<<--------<<<<<________>>>>>--------->>>>>->>,,,,,,,,AAAA,,,,,((((,,,,,,<<<<<_____>>>>><<<<<<<_____>>>>>>><<<<<<<-----------<<<___________________________________________________________________________________>>>------->>>>>>>)))),,,,,,,,,,,,,,,,,,,,]]]]<<<<<<<<-<<<___>>>>>>>>>>>:::::::aaaa
//
# STOCKHOLM 1.0

bac.M.luteus         GAGGAAAGUCCGGGCACCGCAGAGCAGGAUGGUGGACAACAUCCACCCGGGGCGACCCGCGGGCCAGUGCCACAGAGAGAAGACCGCCUCCGCGCCGCUGCGCGGCGGUAAGGGUGAAAGGGUGGUGUAAGAGACCACCAGCGGCCCCGGUGACGGGGCCGGCUCGGUAAACCCCAUCCGGUGCAAGGCCGAACAGGACGCGUCACGAGGGCGGCUCGCCCCAGCGUCCGGGUUGGCCGCUCGAGCCCGCCAGCGAUGGCGGGCCCAGAUGGAUGGCCGUCACCUCGCGCGGGGCAACGCGCGCGAGGCACAGAAUCCGGCUUAC
#=GR bac.M.luteus SS :::::{{{-{{{{{[[[[---AAAA-[[[[[<<<<<_____>>>>><<<<<____>>>>->((---(((((,,,,,,,,,,,,<<<<<<<<<<<<____>>>>>>>>>>-->>,,,,,,,<<<<<<_______>>>>>><<<<<<<<<<____>>>>>>>>->>,)))--))))]]]]]]]]],,,<<<<-----<<<<<<-----<<<<<<_aaaa>>>>>>>>>>>>----->>>>,,,,,,<<<<<<<<____>>>>>>>>,,,,,,,,,,,,,,,,,<<<<<<<<<<<<____>>>>>>>>>>>>,,,,,,}}}}}}}}::
//
# STOCKHOLM 1.0

TRY.BR-A         AGCCGGAGCGCAUUGCUCUGUAACCUUCGGGGGCUGAUCCCGCUUAGCGGGGACGUCUUGGACAAGCGGGGGUUCUGUUGCGUUGACUUGGUGUUCUGCUUGGUUGCGUGUCGGUGUUGAGGUCGCCACUGUAGAGAGGCGUUCUCGCGCCGUUAAAGUGGGGGGAACGGGUCAGGCCGGUGACGGAGCAGCCCACCUUGCGCACGUUCCCGUUCGAGAAGCACACCGAGGAGCAUCUCAGGACUUUGCGCCCCAAGUGUCGUCGCGAGGCGG
#=GR TRY.BR-A SS (((,<<<<<<___>>>>>>,,,,<<<___>>>)))::::((((((-((((-((((-(((((----(((-((((((((-(((-((--(((((((((((-----(--((((((<<<<<<-<<<<-<<<<-<<____>>->>>>->>>>>>>>>><___><<-<<<<----<<<<----<<<____>>>---->>>>->>>>>>)))))-)--)-----))))---))))))))))))---))))))-))-)))-)))))))))-))))-))))))
//
# STOCKHOLM 1.0

Wil.m.Mit.CYTB_1         AGAGCAUAGACUAGCUACAGCAUAAUGUGCUCUUAAAAUUUCACUAUAUGCUGGAAACUCCUAAAGCUUUAACUACUCAUAUAAUAUAAAUUAUAUUAUAAAGUGAAAAUGUUAAUAGAUAAAUAUUGCAAUGGACAAUCAGCAGGAAACCAAAUAUAUUUUAAAUCUUUCUAGCUAAAAAGAAAUAUCCCCUUUGGGAUCCUCAGAGACUAUACGUGAAAUAGUAUUUUAACUAGCUAAUAAAUACUAAUGAGAUAGUCCAAGGUAUAUAGAAAUAUAUAUCAUUUAUAAAAUUUAUUAUAAUUUAUAAUUUAAUCUAUAAAAAUUAUAAUACUUUUUUAUAUUCAUUUG
#=GR Wil.m.Mit.CYTB_1 SS ((((((((.................)))))))).....((((((....((((((....(((.......................................................................)))...))))))((...(((((.(((((((...................)))))))....)))))...))...(.(((((...))))))((((((((............))))))))......))))))((((((((((....))))))))............(((((((((((................)))))))))))...............)).
//
# STOCKHOLM 1.0

bac.P.staleyi         GAGGAAAGUCCGGGCUCCACAGGACAGGGUGGUCGAUAACGUCGACCGGUCGUGAGAUCAGGGACAGUGCCACAGAAAACAGACCGCCGCUGCGGGCAUGAGCCCCCGUCAAGGUUUGAUUGUCUGCAUGCGGUAAGGGUGAAACGGUGCGGUAAGAGCGCACCAGCAGUCGAGGCGACUCGGCUGGCUAGGUAAACCCCGCCCGGAGCAAGACCAAGCAGAGAGCAUGUUGUCGGUGUCACAGCCGACAGCCGGAAUCGGUUCGGUUUCGUAUGACUCUCGGGUAGGUUGCCGGAGCUAGCGAGCAAUUGCUAGCCUAGAGAAAUGGUCGUCAGACGUUUUCGAUCCGUCGAAGAGCCCAACAGAACCCGGCUUA
#=GR bac.P.staleyi SS :::::{{{-{{{{{[[[[---AAAA-[[[[[<<<<<_____>>>>><<<<<____>>>>->((---(((((,,,,,,,,,,,,<<<<<<<<<<<<<<<<<<<<<________>>>>>>-->>>>>>>>->>>>>-->>,,,,,,,<<<<<<_______>>>>>><<<<<<<<<<____>>>>>>>>->>,)))--))))]]]]]]]]],,,((((-----(((((,,,<<<<<<<<<______>>>>>>>>><<<<<<<_aaaa>>>>>>>,,,,,)))))-----)))),,,,,,<<<<<<<<____>>>>>>>>,,,,,,,,,,,,,,,,,<<<<<<<<<<<<____>>>>>>>>>>>>,,,,,,}}}}}}}}:
//
# STOCKHOLM 1.0

bac.ESH26-4         GAGGAAAGUCCGGGCUGCACAGAGCGGGAUGACGGCUAACGGCCGUACGCUGAAAGCUGGCAACAGUAUAAGGCGAGGAAUAGGGCCACAGAGACGAGCGUAUUAAGUUACGGUGAAACGCGGUAACCUCCAUCAGCAGCAAUAUCAAAUAGGCUGGCAUUUGUCGCAAGACAUAAGGCGUGGCUCGCGCCUGCCAGCGGGUAGAUAGCUUGAGCGUGUGAGUAAUUGCACGCCUAGAGGAAUGACUGUCAGCUACGCAAGUAGUUACAGAACCCGGCUUA
#=GR bac.ESH26-4 SS :::::[[[-[[[[[((((---AAAA-(((((<<<<<_____>>>>><<<<<<<<<<<<<____>>>>>>>>>>>>-><<---<<<<<-----------<<<<<____>>>>>--------->>>-->>>>))))))))),,,((((------(((((((,,<<<<____>>>>,,,<<<<<_aaaa>>>>>)))))))-----)))),,,,,,<<<<<<<<____>>>>>>>>,,,,,,,,,,,,,,,,,<<<<<<____>>>>>>,,,,,,]]]]]]]]:
//
# STOCKHOLM 1.0

5s3_233         GUACGAUCAUACUUGGCCGUAAGCACCCGUUCUCAGCCGACCACGGAAGUUAAGCGGUUAUAGGCUGUGUUAGUACUUGGCUGGGUGACCGCCUGGGAACUCACAGUGUCGUACUUU
#=GR 5s3_233 SS (((((((....(((((((......((((((............))))..)).....))))).)).(((((......((.(((.((....))))).)).....))))).)))))))...
//
# STOCKHOLM 1.0

CHL.MUR         GUAAGUCGGGGACCUCUUAAGAUGAGAGACUUCUGAACCGGGUCAGGAUCGGAAGAUAGCAGCCCUAAGGAAAGGCCUUUUGUGCUAAGAGUCUUCUCUGACUUAC
#=GR CHL.MUR SS <<<<<<<<<<<<-<<<<<-<<<<<<<<<--<<<<-----<<<<----<<<____>>>---->>>>--->>>>---->>>>>>>->>>>>>>--->>>>>>>>>>>>
//
# STOCKHOLM 1.0

5s2_74         UCCAGUGAUGAUGGCAAAGAGGCCACACCCGUUCCCAUCCCGAACACGGCAGUUAAGCUCUUUUGCGCCGAUGGUAGUUGGGGGUUUCCCCCUGUGAGAGUAGGACGUCGCUGGGC
#=GR 5s2_74 SS (((((((((....(((((((......((((((.............))))..)).....))))).)).((.......((.(((((...))))).)).......))..))))))))).
//
# STOCKHOLM 1.0

bac.CPB149         GAGGAAAGUCCGGGCUUCAUGAAAACACGGCGCCGGAUAACAUCCGGGGGGCGCAAGCCUACGGAAAGUGCAACAGAAAACAAACCGCCUUGCUUGGCCUCUGGCGAAGCAGGGUAAGGGUGAAACGGUGCGGUAAGAGCGCACCAGCGUCCUGGUAACAGGGCGGCUUGGCAAACCCCGCCGGAAGCAAGGCCAAAUAGGGAAGGCAGGAUACUUCGGUAUCAGGGUCCGUUUUCAGACAAGCCGAAUUC
#=GR bac.CPB149 SS ::::::::::::::[[[[-AAAAAAA-[[[[[<<<<<_____>>>>><<<<<____>>>>->((---(((((,,,,,,,,,,,,<<<<<<<<<<<<<<<___>>>>>>>>>>>>>-->>,,,,,,,<<<<<<_______>>>>>><<<<<<<<<____>>>>>>>->>,)))--))))]]]]]]]]]::::::::::::((((((((,,<<<<<____>>>>>,,,<<<_aaaaaaa>>>,,)))))))):
//
# STOCKHOLM 1.0

bac.C.crescentus         CGGACCAGAUGAUCGGGCGGUCGCGUCGUCUUCGGACGCCGAGGAAAGUCCGGGCUCCACGGUGACAAGGCGGUGGGUAACGCCCACCGGGAGCGAUCCCAGGGAUAGCGCCACAGAAAGCAAACCUCCUCCCUACGGGGCGGGAAGGGUGAAAGGGUGGGGUAAGAGCCCACCGCGGACCUGGUGACAGGGACGGCAUGGCAAGCCCCGCCUGGAGCAAGACCGAAUAGGGAUCCCGCGUCGGCCUCGCGCCGACUAGGCCGUCACUGGCUGAGAGGAUCCGGGUAGGUCGCGAGAGCCGUCCAGCAAUGGCCGGCCUAGAGGAAUGAUCGUCGCCGUCUCCCUGUCUUCGGAUGGGCGGGGCGGAACAGAACCCGGCUUACAGAUCAUCUGGUCCG
#=GR bac.C.crescentus SS ::::{{{{{{{{{{{{{{{{{{,<<<<<<<____>>>>>>>,,,,BBB,BBBBB[[[[-AAAAAAA-[[[[[<<<<<_____>>>>><<<<<____>>>>->((---(((((,,,,,,,,,,,,<<<<<<<<<____>>>>>>>-->>,,,,,,,<<<<<<_______>>>>>><<<<<<<<<____>>>>>>>>->,,)))--))))]]]]]]]]],,,((((------((((((,,,,<<<<<_____>>>>><<<<<<_aaaaaaa>>>>>>,))))))-----)))),,,,,,<<<<<<<<____>>>>>>>>,,,,,,,,,,}}}}}}}<<<<<<<<<<<<<<____>>>>>>->>>>>>>>,,,,,,bbbbbbbb,}-}}}}}}}}}}::::
//
# STOCKHOLM 1.0

eukarya.E.asper         GCGGAAGGAAGCUCACUGUAGAGGCUACAUGCAGAGUGCAUAUGUCACUCAAGUACCUUGGGGAAGGUCUGAGACAGGAGCCGGUAAUUGCCCCAGCAGGGCAUCCCCUGAAAAGGGGAGCGAGCUCCCAGAGACCCGGGGCCCAAAGGGGGUGGCAUGAGACGCGUGACCGUGUAUCUGGUACUCGCUGAUGCUUACUCCUUCCGGGCAUUGGAAGUGGCUCGCGGCUGGCACUCCCCUGAGUGCAAUGGCUGAGGUGAGGUAAUGGCGCCUCAUAACCCAAUUCAGACCACUCUCCGGAAUUCCG
#=GR eukarya.E.asper SS {{{{{{{{,,,[[[[,<<--<<<<---------<<<<<_______>>>>>----->>>>>>,,,AAA,AAAAA,,,,,((((,,,,,,<<<<<_____>>>>><<<<<<____>>>>>><<<<<<<-----------<<<____________________________________________________________________>>>------->>>>>>>)))),,,,,,,,,,,,,,,,,,,,,,,]]]]<<<<<<<______>>>>>>>,,,,,,,,aaaaaaaa,,,,}}}}}}}}:::
//
# STOCKHOLM 1.0

5s2_59         UGUGGUGGCGAUAGCGAGAAGGAUACACCUGUAACCAUGCCGAACACAGAAGUUAAGCUUCUUAGCGCCGAUUGUAGUGAGGGGGUUGCCCCUUGUGAGAGUAGGACGUCGCCACGC
#=GR 5s2_59 SS (((((((((....(((((((......((((((.............))))..)).....))))).)).((.......((((((((....)))))))).......))..))))))))).
//
# STOCKHOLM 1.0

5s3_82         GGAUACGGCCAUACUGCGCAGAAAGCACCGCUUCCCAUCCGAACAGCGAAGUUAAGCUGCGCCAGGCGGUGUUAGUACUGGGGUGGGCGACCACCCGGGAAUCCACCGUGCCGUAUCCU
#=GR 5s3_82 SS (((((((((....(((((((......((((((............))))..)).....))))).)).(((((......(((((..((....)).))))).....))))).))))))))).
//
# STOCKHOLM 1.0

MET.JAN         GGUGUGCAUGGCUAGGCCGGGGGGUUGGGCGUCCCCUGUAACCCGAAAUCGCCCUUAUGCGGGGGCCGAAAACUUGGGGGCGGCAUGUCCUCCAGUCCUUCCUUCCCAGACUCCUCGAUGAGGUCUCGUCCCGUGGGGCUCGGCGGUGGGGGAGCAUCUCCUGUAGGGGAGAUGUAACCCCCUUUACCUGCCGAACCCCGCCAGGCCCGGAAGGGAGCAACGGUAGGCAGGACGUCGGCGCUCACGGGGGUGCGGGACGGAGAAGGAAUCUGGGGGCGAGGGAGGACUGGAGGACAUGCCCACCCCAAGGAAGCCAUGCACACCACUUUU
#=GR MET.JAN SS [[[[[[[[[[[[[,((((<<<<<<__AAAAA>>>>>>,,,,<<<<____aaaaa_____>>>>)))),,,,,(((((((--((((((((((-((((((((((((((((((-((((-------(((((((((((((((((-(((((<-<<<<<-<<<<<<<<<____>>>>>>>>>--->>>>>->,<<<<<<-----<<<-----<<<____>>>----->>>-->>>>>>,,))))))-)))))))))---))))))---)-))))-)))))))---)))))))))))-))))))))))--))))))),,]]]]]]]]]]]]]::::::
//
# STOCKHOLM 1.0

NEI.GON         GCGGGUCUCCCCGCAUGGCAAAUCGGAACACCGGGUCAGGGGCGGAAGCCAGCAGCCCACUCCGAUGCGCCAGUGCCGGGGGUUUGGUCCGC
#=GR NEI.GON SS <<<<<<<<<<<<<<<<<<<--<<<<<<-----<<<<----<<<____>>>---->>>>-->>>>>>-->>>>->>>->>>>>--->>>>>>>
//
# STOCKHOLM 1.0

XAN.AXO         GGUGGCCCCGUCGGUCCCUCGCGACGCUAGAUCGAAAAUCCCGCCAGGGCCGGAAGGCAGCAACGGUAUCGAUUGAUGCGGGCGCCGAGGUCAACCGGCGGGG
#=GR XAN.AXO SS :::::<<<<<<<<<<-<<<<<<<-<<<--<<<<<<-----<<<-----<<<____>>>----->>>-->>>>>>--->>>-->>>->>>>--->>>>>>>>>>
//
# STOCKHOLM 1.0

bac.Synechococcus-PCC6717         GGGGAGGAAAGUCCGGGCUUCCGAAAGACCAAGCUUGCUGGGUAACGCCCAGUGCGGGUGACCGUGAGGAAAGUGCCACAGAAAUAUACCGCCGAUGGAGGGAAACCUCACAGGUAAGGGUGCAACGGUGCGGUAAGAGCGCACCAGCAACAUCGAGAGGUGUUGGCUCGGUAAACCCCGGCUGGAAGCAAGGUGUGCUAGCGCUAAAGAACCAGGGUUGGUCUUUUCCCCAGUUCUUGGCUAGCCAGAGCCGCUAGAGGCACCUGGUAACAGGUGUCCCAGAUAGAUAACCCCCUUUGAACAGAACCCGGCUUA
#=GR bac.Synechococcus-PCC6717 SS ::::::::{{{-{{{{{AAAAA,{{{{{{{,[[[-[[<<<<<_____>>>>><<<<<____>>>>->((---(((((,,,,,,,,,,,<<<<<---<<<<<_____>>>->>>>>-->>,,,,,,,<<<<<<_______>>>>>><<<<<<<<<____>>>>>>>->>,)))--))))]]]]]aaaaa,,,<<<--------<<<<<-<<<---<<<_>>>>>>>-->>>--->>>>}}}}--------}}},,,,,,<<<<<<<<____>>>>>>>>,,,,,,,,,,,,,,,,,,,,,,,,,,,,}}}}}}}}:
//
# STOCKHOLM 1.0

5s3_294         GUCUACGGCCAUACCACCCUGAACACGCCCGAUCUCGUCUGAUCUCGGAAGCUAAGCAGGGUCGGGCCUGGUUAGUACUUGGAUGGGAGACCUCCUGGGAAUACUGGGUGCUGUAGGCUU
#=GR 5s3_294 SS (((((((((....(((((((......((((((............))))..)).....))))).)).(((((......((.(((.((....))))).)).....))))).)))))))))..
//
# STOCKHOLM 1.0

plastid.C.paradoxa-cyanelle         CGAAUUUAAUUAAUGAUUACAGAUUUAUUCAAUCUGAGGAAAGUCCGGGCUCCUAUAAAGGUUAGAAUUGCUGGGUAAUUCCCAGUACGAGAUAUCGUGAGGAUAGUGCCACAGAAAAACACCGCUUAAAAAUAUUUUAAGUAAGGGUGCAAAGGCUUGGUUAAAGCAAACCAGUUAGAUUUCAAAAUCUAUACUUAGUAAACCCCGUUCAGGAGCAAAGUUUAGCGGAAAGUAAUUAACCUUUUUUCUUUCCUUAUAUUUAUUUUUUACUGCUAGAAAAAUUGAGUAAUUAAUUUUGAAGACAGAUAAUCAUUUUAUAAACAAAACCCGGCUUAAAAUUAAGUUCGUUUU
#=GR plastid.C.paradoxa-cyanelle SS {{{{{{{-{{{{{{{{{C,<<<<<<_____>>>>>>,,,,,CC,CCCCCAAAAA,B{{{{{{{,[[[-[[<<<<<_____>>>>><<<<<____>>>>->((---(((((,,,,,,,,,,,<<<<<<<<<<___>>>>>>>>-->>,,,,,,,<<<<<<_______>>>>>><<<<<<<<<____>>>>>>->>>,)))--))))]]]]]aaaaa,,,<<<-----<<<<<<<<<__>>>>>>>>>>>>}}}}---------------}}},,,,,,<<<<<<<<____>>>>>>>>,,,,,,,,,,c}}}}}}<<__>>,,,,,,bccccccc,,}}}-}}}}}}}::::
//
# STOCKHOLM 1.0

Lact.sake         GGGGCCGUUACGGAUUCGACAUGUGUAGGUGAGCGUGAAUUGCACUUCGUAGGUUACGUCUGCGUUAACAACGUUACAGUUAAUUAUAACUGCAAACAAUAACAAUUCUUACGCUGUAGCUGCCUAAACACCAGCAUAGCGUGAUCCGUCUGACUUCACCCAAGGGUUAGAUCCGGGUCUCAAAUUAAUUGGGUUACGUUAAAUGCCGCCGUUUGAAGUGUUUAAAAGAGAUUUUCAAGCUAGUUAGUCCAUCCGAGCCUCUGUUGAACGGCGUUUUGGGCUAGCGAAUUUCUAAAUAGUUCGACUAUGAGUGUAGAGAUUGACGUGGCAAUGCGCAUGGACGCGGGUUCAACCCCCGCCGGCUCCACCA
#=GR Lact.sake SS [[[[[[[,,,,,,,,,,,,((((((((-----((((---((((((((AAAAA<<-<<<<aaaaa______>>>>->>,,,,,,,,,,,,,,,,,,,,,,,,,,,,,,,,,<<<<--<<<<<___________>>>->>>>>><<<<<<<<<<<<<<_BBBBBB>>>>>>>>-->>>>>>,,,,,,,,,bbbbbb,,,,<<<<<<<<____CCCCCC_>>>>>>>>,,,,,,,,,cccccc,,<<<<<<<<<-----<<<___DDDDDDD>>>---->>>>>>>>>,,,,,,,,,,,,,ddddddd,,,))))))))------))))-----)))))))),,,<<<<<_______>>>>>]]]]]]]::::
//
# STOCKHOLM 1.0

GYN.AUR         ACCGGGCUUGGCAACGCUUGCCUAUAACUCAAGUGAGGGUAAGAAAAAGGGUUGGAAUUGAAAGGG
#=GR GYN.AUR SS (((<<<<--<____A_>-->>>>,,,,<<<<_a>>>>)))::::::::::::::::::::::::::
//
# STOCKHOLM 1.0

bac.SM-A19_32         GAGGAAAGUCCGGGCUCCUUCGGACAGGGCGCCAGGUAACGCCUGGGGGGCGUGAGCCCAUGGAAAGUGCCACAGAAAAUAUACCGCCAGCUUUGCUGGUAAGGGUGAAAAGGUGCGGUAAGAGCGCACCGCGCGACUGGUAACAGUUCGCGGCUCGGUAAACCCCGCCCGGAGCAAGACCAAAUAGGGGAGUAGGGCUUCGGCCCGCCGUCGGUUCCGAACGGACUCCCGGGUAGGUUGCUAGAGGUAGCCGGUGACGGCUAUCCCAGAUGAAUGGUUGUCGAUGACAGAACCCGGCUUA
#=GR bac.SM-A19_32 SS :::::{{{-{{{{{[[[[-AAAAAA-[[[[[<<<<<_____>>>>><<<<<____>>>>->((---(((((,,,,,,,,,,,,<<<<<<<<___>>>>>>-->>,,,,,,,<<<<<<_______>>>>>><<<<<<<<<____>>>->>>>>->,,)))--))))]]]]]]]]],,,((((------((((((,<<<<____>>>>,<<<<__aa_aaaa>>>>))))))-----)))),,,,,,<<<<<<<<____>>>>>>>>,,,,,,,,,,,,,,,,,,,,,,,,,,,}}}}}}}}:
//
# STOCKHOLM 1.0

ORY.SA-B         GCCGAGCCAGGUAGCGUUGGCUUGUCACCCGAGCGGGGGCAAUAAGGUGGUGUUGGAUGCCUGGUCGUUUGCGCUUGGGGUCUGCGCCUGUGGUUUGCACUAUGCGGCCCGCCCGUUCCAAGUUGCGUAGCGUGUGUGGGGCGCCUGGGCGAAGGCUCGAGCGUCCCUGCACCUAGAGUGGCGGGUAUUGCGUGAGGCUGGUUUCACAGAGCAGCGAGUACCGCCCGCUUCCAACGGUGGAAGGAUAACGGGCCGCUGCAGCCCUGGCCCGCUUCCGGCCCAAGUGCCUUCCAUGGCAGACCACCACCUUU
#=GR ORY.SA-B SS (((<<<<<<<____A_>>>>>>>,,,,<<<<_a>>>>))):::(((((((((-----((((-----(---((-(((-(((((-(-(((-(----(((------((((((((----(((((-((((-(-(((,,<<<<<<<<<<<-<<<<<____>>>>>->>>>>>->>>>><<__>>,<<<<<------<<<----<<<______>>>---->>>---->>>>>,<>)-)))))--)))))))----))))))))--)))--)-)))-)------))))))))-))---)---))))---))))))))):
//
# STOCKHOLM 1.0

bac.CPB7776         GAGGAAAGUCCGGGCAACAUAGAGCAGUGUACUUCCUAACGGGAAGGUAUCCCGCCUUUGGCGGGAUAACAGACAGUGCCACAGAAAACAAACUACCCAUUCCCGAUUUUAUCGGGAGGGGAAAAGGUGAAAAGGUGAGGUAAGAGCUCACCGGUUUGAUGGUGACAUCAGGCGCAUGGUAAACCUUACGCGUUGAAAGGUCAAAUAAGUCACGAUCAUUCACUUGGUUAGCGGCUCGUUAAUUAAGUUGAUUCGUCAGCUUAGUCGUGACGGGUAGACUGAUUGAACCUGAUUGCGAAGUCAGGGCUAGAUAAAUGAUAAGGGCCCUGCCUUUGGCAGGGAACAGAACCGGCUUAU
#=GR bac.CPB7776 SS :::::{{{-{{{{{[[[[---AAAA-[[[[[<<<<<_____>>>>><<<<<<<<<<___>>>>>>>>>->((---(((((,,,,,,,,,,,,<<<<<--<<<<<<<<___>>>>>>->>>>>-->>,,,,,,,<<<<<<_______>>>>>><<<<<<<<<____>>>>>>>>->,,)))--))))]]]]]]]]],,,((((------((((((<<<<______>>>><<<<_aaaa>>>><<<<<<<<<<____>>>>>>>>>>))))))-----)))),,,,,,<<<<<<<<____>>>>>>>>,,,,,,,,,,,,,,,,,<<<<<<<<___>>>>>>>>,,,,,,}}}}}}}}:
//
# STOCKHOLM 1.0

RIC.PRO         GCUAGUAGUGGGCAUUGCUCUUGCUUAGUUGGUCAGGUCUGAAAAGAAGCAGCCAGGGUAAGAUUCUGUGGGUCAUUACUAGU
#=GR RIC.PRO SS <<<<<<<<<<<-<<<-<-<<<<<<<----<<<<----<<<____>>>---->>>>->>>>>>>-->->>>-->>>>>>>>>>>
//
# STOCKHOLM 1.0

bac.T.album         GAGGAAAGUCCGGGCACCGCAGGGCAGGGUGGUCGGGAAACCGACCCGGGGAAACCCGCGGGAAAGUGCCACAGAAACGACACCGCCUAAGCGGCGGGACCGCACGUGAGUCUCGCCGCCGGCAAGGGUGAAAUGGUGCGGUAAGAGCGCACCGGCAGCGUGGUGACACGCUGGCCGGGCAAACCCCACCCGGUGCAAGGCCAAGCAGGGGCGAUGACGCUGCCCGCCGAGCCCCAGGUAGGCCGCAGGGCUCCUCGGAGCCCCGUCCGCGGUGGUCCCCAGGGACUCGGCGCGGGCGAGAUGGAUGGCUGCUCUCGACAGAACCCGGCUUA
#=GR bac.T.album SS :::::{{{-{{{{{[[[[---AAAA-[[[[[<<<<<____>>>>><<<<<____>>>>->((---(((((,,,,,,,,,,,,<<<<<---<<<<<<<<<<<<____>>->>>>>>>>>>->>>-->>,,,,,,,<<<<<<_______>>>>>><<<<<<<<<____>>>>>>>->>,)))--))))]]]]]]]]],,,<<<<-----<<<<<---<<<<<_aaaa>>>>>>>>>>----->>>>,,,<<<<<<____>>>>>><<<<<<<<<<<<<______>>>>>--->>>>>>>>,,,,,,,,,,,,,,,,,,,,,,,,,}}}}}}}}:
//
# STOCKHOLM 1.0

M.barkeri         CAUGCGAGAGAGGCUGGACGGCUGACGGGCCUUCGGGUCUGAGGAAAGUCUCCCCACCGCUCCGGAUACACGAACAUCUGUAAAGGAUGUCGGGCGAGAGCCCGGGCCCUGGCACAGAAACGAUAACCAUCCUCUGAAAAUGCGAUGAUGCGGAAGCUGAGAUCUCAGGGUAAAUGGAUGAAACGGCGAACCCUCGUGGGUGCAAGUUGGAAAUCGGGGAGAAGAGAAUUCCGGACUCUCCCGGUUGUUUUUGGAAACGCAUAGCCGAAUGCCGUCACUGCAAGAGUCCUCAGGACCAUUUCCUCCACUGAUGGGUGAUAGGAAAUCUUUGCAGGAACAGAAGGGAGCUUACGUGCCUCACUCGCAUAAAC
#=GR M.barkeri SS :::{{{{{{{{{{{{{{{{{{{,,,<<<<<<____>>>>>>,,,,BBB,BBBBBAAAA,,[[[[[[,,(((((<<<<<<_____>>>>>><<<<<____>>>>><<---<<<<-------------<<<<<<<<<<<------------<<____>>------->>>>>>>>-->>>-------->>>>-->>)))))aaaa,,,<<<---<<<<<<<----<<<<___>>>>>>>>>>>>>>]]]---------]]],,,,,,,,,,,,}}}}}}((((((((,<<<<___>>>>,<<<<<<<-<<<<____>>>>-->>>>>>>,)))))))),,,,,,,bbbbbbbb,}}-}}}}}}}}}}}::::::
//
# STOCKHOLM 1.0

5s3_210         AUUUGGGGCCACACCGCGAUGAACCUUCCGCGUCCCGUCAGAUACGCGCAGACAAGCAUCGCAGGGGUAAGAGAGUAUCGGCGUGGGGGACCAGCCGAGAACACUUUACUGCUCCAGGU
#=GR 5s3_210 SS (((((((((....(((((((......((((((............))))..)).....))))).)).(((((......(((((..((....)).))))).....))).)).)))))))))
//
# STOCKHOLM 1.0

5s3_253         ACCAACGGCCAUACCACGUUGAAAGUACCCAGUCUCGUCAGAUCCUGGAAGUCACACAACGUCGGGCCCGGUCAGUACUUGGAUGGGUGACCGCCUGGGAACACCGGGUGCUGUUGGCAU
#=GR 5s3_253 SS .((((((((....(((((((......((((((............))))..)).....))))).)).(((((......((.((..((....)).)).)).....))))).))))))))...
//
# STOCKHOLM 1.0

5s3_242         GUCUACGACCAUAUCACGUUGAAAACACCGGUUCUCGUCCGAUCACCGAAGUUAAGCAACGUCGAGCCCGGUUAGUACUUGGAUGGGUGACCGCCUGGGAAUACCGGGUGUUGUAGACA
#=GR 5s3_242 SS (((((((((....(((((((......((((((............))))..)).....))))).)).(((((......((.((..((....)).)).)).....))))).))))))))).
//
# STOCKHOLM 1.0

LYC.ES-F         GCCGAGCUUUGUAACGUGGGCUUGUAACCCGAGUGGGGGCAACAAUGUGGUGGAAUGUUGGGUCCAUCUUGAUGGAUGGGCUUGAAGGGCUAAUGUUCUGGCCUGCCCUGUCCAAGCACAGAGUUGGGUCAAGUGGUCUAUACGAAAGUAUAGCCACUUGGCCUUUAGAGUGGGAUGGACUGCGUGAGGCUGGUUUCACAGAGCAACGACUAGUCCCCGCUCUGUGCAGUGGAAGGAUCACGGGCUAGUGCUCUUUGAGUCCUAACAAAAACCUGAUAGGUUGCCUAAUUAAACCAUCACUUUU
#=GR LYC.ES-F SS (((<<<<<<_____A__>>>>>>,,,,<<<<_a>>>>))):::((-(((((((--((((((((----((----((-(-(((((((-(((-((-----((((((((-((--((((-(((((((((,<<<<<<<<<<<-<<<<<<____>>>>>>>>>>>>>>>>><<__>>,<<<<<------<<<----<<<______>>>---->>>---->>>>>,)))))))))--))))-))----))))))))))-))))))))))--------)-))----))---))))))-))--)))))))-)):
//
# STOCKHOLM 1.0

bac.ESH7-16         GAGGAAAGUCCGGGCUACAUAGGGCAGCGUGCCAGCUAACGGCUGGGCAGGGUAACUUGACGACCAGUGCAGCAGAGAGUAGACCGCCUUUGGCUUAUAUGAGUAUCGCAAGAUAUUCAUGUCAUCGGUAAGGGUGAAAGGGUGCGGUAAGAGCGCACCGCGUGGCUGGCAACAGUUCACGGCAUGGUAAACUCCACGCGUAGCAAGACCAAAUAGGCAUCGGCAUGGCGCGGCCCGCGUUCGAUGCGGGUAGGUUGCUUGAGCGUACGAGCGAUUGUGCGCCUAGAGGAAUGAUUGUCCACGACAGAAUCCGGCUUA
#=GR bac.ESH7-16 SS :::::{{{-{{{{{[[[[---AAAA-[[[[[<<<<<_____>>>>><<<<<____>>>>->((---(((((,,,,,,,,,,,,<<<<<---<<<--<<<<<<<<<<<____>>>>>>>>>>>->>>>>>-->>,,,,,,,<<<<<<_______>>>>>><<<<<<<<<____>>>->>>>>->,,)))--))))]]]]]]]]],,,<<<<------<<<<<<----<<<<<_aaaa>>>>>>>>>>>----->>>>,,,,,,<<<<<<<<____>>>>>>>>,,,,,,,,,,,,,,,,,,,,,,,,,,,}}}}}}}}:
//
# STOCKHOLM 1.0

ZYM.MOB         GUCGGGCGGACGGUGCUGUCGCCAACCCGGUCAGGUCCGGAAGGAAGCAGCCGUAACGAAUUUUUAUCGGGUCGUUCCGGC
#=GR ZYM.MOB SS <<<<<<<<<-<<<<<---<<<------<<<<----<<<____>>>---->>>>--->>>----->>>>->->>>>>>->>>
//
# STOCKHOLM 1.0

5s2_64         UGUUGUGAUGAUGGCAUUGAGGCCACACCUGUUCCCAUACCGAACACAGAAGUUAAGCUCAAUAGCACCGAAAGUAGUUGGAGGAUCUCUUCCUGCGAGGAUAGGACGUCGCGAUGC
#=GR 5s2_64 SS (((((((((....(((((((......((((((.............))))..)).....))))).)).((.......((.(((((....))))).)).......))..))))))))).
//
# STOCKHOLM 1.0

Rumi.albu         GGGGAUGUGAAGGUUUCGACGGGGGUCUUGUAUGGCGAUAAGCGAGUGGAGGAGCCGCACUCUCUUAAAACGGCGUACGUUUUAAAAUUAGGCGGCCACGGUUAUUUUGCAAAGGCAAGCUAAGGGCCACCCGUUCUUCCUGGGAAGUACCCCGGGCUGGGUUAAAGCGUUGGAUAAUUGUUGACCUUCGCCAGCCGAUGCGGUUGCCCGGUCGUUGUAUGCCAUUUUACCAAAGCGAGGGGGCGUGGUCUGUUUGCCCGUGCGGAGGGAAACGGCGCAAGCCGAAAAUAACCCGACUAGACUCGUAGAAAUUCGCGUGAAUGGGCUUUCGGACAGGAGUUCGAUUCUCCUCAUCUCCACCA
#=GR Rumi.albu SS [[[[[[[,,,,,,,,,,,,((((((((---((((--(((--((((((<<-<<___AA__>>->>,,,,,,aa,,,,,,,,,,,,,,,,,,,,,,,,,,,,,,,,,,,,,,,,,<<<_________>>>,,,,<<<<----<<<--<<<_B__BBB>>>--->>>------->>>>,,bbb,,b,,,,,,,,,,<<--<<<<<<<_____C>>>>->>>-->>,,,,,,,c,,,,,<---<<-<-<<<DDD_DDD>>>>>--->--->,,,,,,,,,,,,,,,,,,,,,,ddd,,ddd,,,))))))----)))--))))----)))))))),,,<<<<<_______>>>>>]]]]]]]::::
//
# STOCKHOLM 1.0

bac.CPA63         GAGGAAAGUCCGGGCUCCAAGGGCAAAGCGCCAGGUAACGCCUGGGGGACGUGAGUCCACGGAAAGUGCAACAGAAAGCAAACCGCCUAAGUUUUUCGCAAGAAAAGCCGGUAAGGGUGAAAGGGUGCGGUAAGAGCGCACCGCGUCGGUGGUAACACUCGACGGCACGGUAAACCCCGCUCGGAGCAAGACCAAAUAGGGGAACAAGUGGUCGUCUCUUCGGAGAUAGUCCGCACGCAUGGCCCAUGCAGGUUCCCGGGUAGGUCGCUUGAGGUCUGUGGUGACACAGAUCCCAGAGGAAUGAUUGUUCACGACAGAACCCGGCUUA
#=GR bac.CPA63 SS :::::{{{-{{{{{[[[[--AAAA-[[[[[<<<<<_____>>>>><<<<<____>>>>->((---(((((,,,,,,,,,,,,<<<<<---<<<<<<<____>>>>>>>->>>-->>,,,,,,,<<<<<<_______>>>>>><<<<<<<<<____>>>->>>>>->,,)))--))))]]]]]]]]],,,((((------((((-(((<<<<<<<<<<<____>>>>>>->>>>>,,<<<<_aaaa>>>>)))-))))-----)))),,,,,,<<<<<<<<____>>>>>>>>,,,,,,,,,,,,,,,,,,,,,,,,,,,}}}}}}}}:
//
# STOCKHOLM 1.0

5s3_114         ACAUACGACCAUAGGGUGUGGAGAACAGGGCUUCCCGUCCGCUCAGCCGUACUUAAGCCACACGCCGGGAGGUUAGUAGUUGGGUGGGUGACCACCAGCGAAUCCCUCCUGUUGUAUGU
#=GR 5s3_114 SS (((((((((....(((((((......((((((............))))...)).....))))).)).(((((......(((((..((....)).))))).....))))).)))))))))
//
# STOCKHOLM 1.0

bac.A.nidulans         GCGGGGAAAGGAGGCGAGGCAGUUGCGGCUCAGGCUUCGGUUAUGGGCUGAGGAAAGUCCGGGCUCCCAAAAGACCAGACUUGCUGGGUAACGCCCAGUGCGGGUGACCGUGAGGAGAGUGCCACAGAAACAUACCGCCGAUGGCCUGCUUGCAGGCACAGGUAAGGGUGCAAGGGUGCGGUAAGAGCGCACCAGCAACAUCGAGAGGUGUUGGCUCGGUAAACCCCGGUUGGGAGCAAGGUGGAGGGACAACGGUUGGUCUUUUACCUGUUCCGUUUAUGGACCGCUAGAGGUGGCUAGUAAUAGCCAUCCCAGAGAGAUAACAGCCCUCUGUCUUCGACAGAGAACAGAACCCGGCUUAUGUCCUGCUUUCCCUACUUUAUUU
#=GR bac.A.nidulans SS :::::{{{{{{{{{-{{{{{{{{{,<<<<<<<<<<____>>>->>>>>>>,,,,BBB,BBBBBAAAAA,{{{{{{{,[[[-[[<<<<<_____>>>>><<<<<____>>>>->((---(((((,,,,,,,,,,,<<<<<--<<<<<<<____>>>>>->>>>>-->>,,,,,,,<<<<<<_______>>>>>><<<<<<<<<____>>>>>>>->>,)))--))))]]]]]aaaaa,,,<<<----<<<<<--<<<_>>>>>>>->>>>}}}}---------}}},,,,,,<<<<<<<<____>>>>>>>>,,,,,,,,,,}}}}}}}<<<<<<<___>>>>>>>,,,,,,,bbbbbbbb,}-}}}}}}}}}}::::::::::::
//
# STOCKHOLM 1.0

CAU.CRE         GGAGAUCGGCGCGGACGGAGUCCUCGCCAACCUGGUCAGGGCCGAGAGGCAGCAGCCACAACGAGAUCACCUCUGGGUCGUCUGCCGGUCUCCACCUCAUUUUCCUCGAAAUU
#=GR CAU.CRE SS <<<<<<<<<-<<<<-<<<<<--<<<<------<<<<----<<<____>>>---->>>>--->>>>----->>>>->->>>>--->>>>>>>>>::::::::::::::::::::
//
