# Supplementary material for: What does it take to learn the rules of RNA base pairing? A lot less than you may think
Source: bioRxiv. 2025 Aug 2:2025.07.31.668042. Preprint. [Version 1] doi: 10.1101/2025.07.31.668042 (PMC12324431; doi:10.1101/2025.07.31.668042)
Supplement: Supplement 1 [file media-1.gz › supplemental_material/data/conus_rnabench_RNaseP.25.A.fa]

>S.acidocaldarius
UAGGGGAGCCUAACAGGGGGUUACGGGAAUAUCCUGAGGAAACUCCAGCCUCCAAGCCUC
AUGGGAGCAGUUAGAUCUGCAGGGUUAGUGCUCUGGCUACUGCACAGAAACGUAACCGGU
AUAAUAGGAUAUGAAAAUGAGUUUAUAUGUAGUCUAGGUAACUAGGCUACAUAAAUGAGA
CCUAUUAUACCGGCUGAAACGGCAGUCCUCCCAGGAGCAAGUAAGGAGGGGAUGAGUUGA
GGUUCAACCCUCCUAAGGACGCUUAGUAGAAUCCCCCUAAAUACAAAAGCUGGGUUAUUG
UUAGGCUCCCCUUAU
>bac.G.sulfurreducens
GAAGCAGAACAGAUGGCCGCCCUUCGCGUGCGGGGGGAGGAAAGUCCGGGCUCCACAGGG
CAUGGUGCUGGAUAACGUCCAGCGGGGGCGACCCCAGGGAUAGUGCCACAGAGAGAAGUC
CGCCCGCUCAGGCGGGUAAGGGUGAAAGGGUGAGGUAAGAGCUCACCGGGUUCGGCGGUG
ACGUCGGAUGCCAGGUAAACCCCACCAGGAGCAAGGCCGAAUAGGGAAGCGUCAAGGAUG
GCCCGUCCGUGCUUCCGGGUUGGCUGCUUGAGGCCGUCGGUAACGGCGGUCCCAGAGGAA
UGGUCAUCGCCCGCCAAGGGGUAACCCGCGGCGGGAACAGAACCCGGCUUAUGGGCUGCU
UCGACCA
>bac.PS6
GAGGAAAGUCCGGGCUCCACGGAACGCGGUGCCGGGUAACGCCCGGCGGGGGCGACCCCA
GGGAAAGUGCCACAGAGAGCAGACCGCCGAUGGCUCCGAAAGGACCACAGGCAAGGGUGA
AAGGGUGCGGCAAGAGCGCACCGCGCAGCGGGCAACCGAAGCGGCACGGCAAACCCCACC
GGGAGCAAGACCGAAUAGGCACGCGAUGGGCUUAGGCCCGGGGCAGGAACCGGCCCUUUU
CGCGUGCGGGUUGGUUGGUUGAGGCCGUCGGCAACGCCGGUGGUAGAGGAAUGAUCGUCA
CUGUCCUUCGGGGCAGAACAGAACCCGGCUUA
>bac.L.japonicus-IFO12422
CGCAGAGCAAGGUGGUGGGCAACACCCACCCGGGGCAACCCGCGGGAAAGUGCCACAGAG
AACAGACCGCCGCUCUCUCCGUUCAUUCGGGAAGAGGGGUAAGGGUGAAACGGUGGUGUA
AGAGACCACCAGCGUGCCGGGUGACCGGGGCGGCUAGGUAAACCCCACCUGGAGCAAGAU
CAAGAAGCCGUUCCUCUUCGGAGGAACGGUGCGCACACGUUCGAGGGCUGCUCGCCCGAG
UGUGCGGGUAGAUCGCCCGAGGCUGUCGGCAACGGCAGCCCUAGAUGGAUGGUCGCCAAC
CGGGGCCACGCAAGAAACCCCGGCGA
>bac.CPB70
GAGGAAAGUCCGGGCUCCACAGGGCAGGGUGGUUGCUAACGGCAACCCGAGGCGACUCGC
GGGAAAGUGCCACAGAGAACAGACCGCCGCGGCGACUUCGUCGCUGCGGUAAGGGUGAAA
CGGUGGUGUAAGAGACCACCAGCGGGCUGGGCGACCAGCUCGGCUUGGUAAACCCCACCC
GGAGCAAGGUCAAAAGGGCAGGUUCGCCUGUCUGCGCAAGCGUUCGAGGGCGGCCCGCCC
GAGCUUGCGGGUAGACCGCUAGAACCGGUCGGCAACGGCCGGUCCAGAUGGAUGGUCGCC
ACUGCGCGAGAGCGCGGUACAGAAUCCGGCUUAC
>eukarya.L.muta-1
GCGGAAGGAAGCUCACUGUAGAGGCCACUAGCUUGGGUGUCUAUCACCCUACUUCCGCCU
CUGGGAAGGUCUGAGGGAAGGGCCAAAUUGCCGCCCUAGCAGGGUGCCACCUUCUGAAGG
UGGGGUGAGUUCCCACCAAUGUGGGUCUCCGAUGAAGCCCUAGAAUUGAGGCAGGAGAAG
UGGAGAGGGGUCGUAGGCUCCUCCCCGCGGAUGCCUCUGUGGCUCCGUUCGGGAUUUGGG
AAUGACUCACGGCUGGCAGCUUUGAGUACAAUGGGAAGAGGUGAAGCCCGCCAGCUUCAU
AACCCAAUUCAGACCACUCUCCGGAAUUCCG
>bac.N.pyridinolyticus
CACAGGGCAAGGUGGUGGGUAACACCCACCCGGGGCAACCCGCGGGACAGUGCCACAGAG
AACAGACCGCCCCUGCGUGCAGGGGUAAGGGUGAAACGGCGGUGUAAGAGACCACCAGCG
ACCGGGGCGACCCGGCCGGCUCGGCAAACCCCACCUGGAGCAAGGUCAAGAAGUCCGGUG
CUCUCACCGGACGCGCGCACGACUGAGGGCGGCCCGCCCGAGUGCGCGGGUAGACCGCUG
GAGGGCGUCGGCAACGGCGCUCGUAGAUGGAUGGUCGCCACGCUUCGGCGUU
>bac.SM-A01
GAGGAAAGUCCGGGCUCCGCAGGGCAGGGUGCCGGAUAACGUCCGGCGGGAGCAAUCCUA
GGGACAGUGCCACAGAAAUGAGGACCGCCGAUGGUGUCGGCAAUGCCGGCACACAGGCAA
GGAUGCAACGGUGCGGUAAGAGCGCACCAGCAACCCGGGAACGGGUUGGCUAGGUAAACC
CCACCUGGAGCAAGACCGGAUAGGAGUGCGCACGUGGUGGCCCGCCACGCACUCGGGUAG
GUUGCUUGAGCCAAUUGGCAACAGUUGGCCUAGAUAGAUGAUUGCCACUCCAUUCGUGCG
AGGCAGACGGGUGAAAUGACCGAGAGCGAGUUGCUUAUCGGAUUUUGCGGACCUGCCGCU
UGGAGCACAGGAGCACAGAAUCCGGCUUA
>bac.ESH7-4
GAGGAAAGUCCGGGCUCCACAGGGCAGGAUGCUGGCUAACGGCCAGGCGUCGCGAGGCGA
CGGAAAGUGGAACAGAGAGCAGAACCGCCGAUGGCCGGCCGGUGCACCCGCAAGGGUAGC
CGGUGGCACAGGCAAGGGUGAAAAGGUGGACUCCUUCGGGAGCCGCCGGGGGGAACCCCG
GCGCGGUAAGAGCGCACCGCGGACGCAGUGAUGUGGACGGCAGGCUAAACCCCAUCCGGA
GCAAGACCAAAUAGGGGUACAUUGGCGUGGCCCGCGCUGUACCCGGGUAGGUUGCUUGAG
CUUGUCGGUAACGGCAAGACUAGAGGAAUGGCUGUCCAACGACAGAAUCCGGCUUA
>eukarya.Z.bailii
GAACACUGUGGGACACUAUGCCGACCCGCUGACUUUCUCGGUCAACGGGCCGUUUCCGUG
AGGAAAGUCUGGGGAACUAGGCUUGCAGCUGCUGUCACAAGAAAUCAACGCUCACAGUAG
CGGAUGGGAAGACAGCAGAGUUCCAUUUAGCUUGAACACAACGUUGAUUGUUUAAGGCUU
GUUGAGUGCAAUCGUAGGACAAGAA
>bac.SM-A04
GAGGAAAGUCCGGGCUCCACAGGGCAGGAUGGUCCUUAACGGGGACCGGGGGCGACCCCA
GGGAAAGUGCCACAGAGAGUAGACCGCCCGCCAAGGCCUGGCCGUGGCGUGGUAAGGGUG
AAAGGGUGAGGCAAGAGCUCACCAGUGCCGGCGGUGACGUCGGCAGCUCGGUAAACCCCA
UCCGGAGCAAGGCCAAAUAGGGGAGUGAUUGAGGACGGCCCGUUCGAGACUCCCGGGUCA
GGCUGCUUGAGGCCAUCGGCAACGGUGGUCCUAGAGGAAUGAUCGUCGCUUCGCAGCGGG
CAACUGCUGCGGGGUACAGAACCCGGCUUA
>bac.CPA49
GAGGAAAGUCCGGGCAACACAGAGCACCAUACUUCCUAACGGGAAGGCUUUCUGCUGGUG
ACGGCAGAAAGACAGACAGGGCCACAGAAACAAACCGCCCUUUGACUUCAAGGCUUGCCA
AGAACGUCGAAAGGUAAGGGUGAAAAGGUGGGGUAAGAGCCCACCGUUCCGAUGGUGACA
UCGGAAGCUAGGCAAACCUUAUGGGUUGAAAGGUCAAAUAGGCCCCGGGCAAAGAGCUGC
UCGUUCGAUUUCUCCUUCGGGAGGAUUCCGGGGUGGGUAGAUCGAUGGAUCCCGAUUGCA
AAGUCGGGACUAGAUAAAUGGCAAGAGCCCAUUUUCCCUCGUGGAAAAUGGGAUACAGAA
CCCGGCUUAU
>bac.M.luteus
GAGGAAAGUCCGGGCACCGCAGAGCAGGAUGGUGGACAACAUCCACCCGGGGCGACCCGC
GGGCCAGUGCCACAGAGAGAAGACCGCCUCCGCGCCGCUGCGCGGCGGUAAGGGUGAAAG
GGUGGUGUAAGAGACCACCAGCGGCCCCGGUGACGGGGCCGGCUCGGUAAACCCCAUCCG
GUGCAAGGCCGAACAGGACGCGUCACGAGGGCGGCUCGCCCCAGCGUCCGGGUUGGCCGC
UCGAGCCCGCCAGCGAUGGCGGGCCCAGAUGGAUGGCCGUCACCUCGCGCGGGGCAACGC
GCGCGAGGCACAGAAUCCGGCUUAC
>eukarya.S.dairensis
ACUAAACAGUGAUGAUUCCUACGUUUUAAGAACCUGUUUACAGAAGGAGGAUAACACUUU
AGUGCUUUUCUCAUAUAAGUUCAGGUGGGAAAUUCGGUGAAACACAGCGGAACCAACAAC
AUCUACCAAGGUGUCGUUGCCCUCCCCAAGCCUAGACGGUGUCUUCUUCUAGGAGGAGCU
UAAGUCCAGGUCCUUCCCGUGAGGGCAGUUUUCUUUGCAAUUUUAAAUUUUACUGGGGAA
CCGGUCUGCCUAAAAAUUGCCAUUGAAGAAUUUAUUGGGACGUCGUUAGCAGAAAUUCAC
AGAGACCUCUUUCAAAGAAAUUGGUCCCUGAUGGGAACAGCGACGGUAGUUCCAUUUGAC
UUGUGGUGUGAAAUAAUAUCGACCAUAAGGUCUGUUGAGUGCAAUCGUAGGACAGAUUUG
AUUUGAAAAUCUGAACCCGAUACCGAUUACCAUUGUUGUUUAGUC
>eukarya.S.carlsbergensis
GUGGAACAGUGGUGAUUCCUACGAUUAAGAAACCUGUUUGCAAAAGGGCCUGCCCACGCG
GGUCAUCUUAUUUAUCAGGUGGGAAAUUCGGUGGAACACAGUGGAGCCUUGCCUUCCGGG
CCAUUGUCUCUGGCAGUGGCCCCUGCUCGUGAGAGAAGAAACUUGCUGGGGAACCAGUCU
UUACCGACCGUUGCUAUCAGAAAUUGAACGGGGCCCGGUCCCGCCGGGCCUCGAUGGGAA
CGGCAACGGUUGUUCCGUUUGACUUGUCGCCCGCCACGGCGCGCUGCAAGGUCUGUUGAG
UGCAAUCGUAGGACGCCAUUCGUGGCGAACCCGAUACCGAUUACUGCUGCUGCUCCAUC
>bac.M.xanthus
GAGGAAAGUCCGGGCUCCAGAGGGCAGGGUGCUGGCUAACGGCCAGUCGAGGCGACUCGC
AGGAAAGUGCCACAGAAAACAGACCGCCCGUUCCGAAAGGGGCGGGUAAGGGUGAAACGG
UGCGGUAAGAGCGCACCGCGUCCGGGGUGACUCGGACGGCUCGGUAAACCCCGCCUGGAG
CAAGAGCCAAUAGGAGCGCGUCCUCGCCGUACGGAGGACAGGGAUGGCCCGUCCCAUGCG
UUCGGGUUGCUCGCUGAUGAGGCCCCUGGGCAACCAGGGCCCUUAGAUGAAUGUUCACCG
CCCAUCCCGAAAGGGGUGGGAACAGAAUCCGGCUUA
>M.fervidus
GAGGAAAGUCCAGCCAUCACCCUAAACCCCGGUGCCGCAAGGCAUCGGCCGAGAGGCCGG
ACCCUGGCGCAGAAACGACACGUCUCCCGAUGGAUGAUAAUGAGGCCCCAAUUAAAGGGG
UUGAUUGACAUCGGGAGGAUCGGUGAAACGGCCAAUCCGGGGGAUGCAAGGGUGAAAAUC
UGCCAAUGAUAUGAGGCAGAGAUUGCCCGCUUAGAUGAAUGCUGCCUAAACAGAAGGUGG
CUUA
>bac.CPA61
GAGGAAAGUCCGGGCACCACAGGGCAGGAUGCCGCACGAGCUUCACCGCAAGUGCGGGCG
UCGCGUUUCAAGGCGCGGCGACGGACAGUGUCACAGAGAAUAUACCGCCCUCCGUGGUUC
GGCGAAAGCCGGGCUUCGAAGGGUAAGGGUGAAAAGGUGGGGUAAGAGCCCACCGCGCCG
CCAGCAAUGGCGGCGGCACGAAAAACCCCUUCCGGUGCAAGGCAAAAUAGGUGACUGGGC
GGCCCGUCCGAUAGUCACGGGUAUGCCGCAUCCGGCGCCGCUCGCGCAAGUGAGCGGCGC
GGGACGAGGCCGCCGCGAGGCGGCCCGAGAGAAAUGACGACUGAAGCGCCGCAAGGCGUG
GAACAGAACCCGGCUU
>bac.SM-A55_84
GAGGAAAGUCCGGGCUCUAGAGGGCGCGGCGGUCGUUAACAACGACUGUCCUGACAUGUA
CAGGAUAAGGAAAGUGCCACAGAAAAUAUACCGCCCUGAGCUUGUCGAAGGGUAAGGGUG
AAAUGGUGAGGUAAGAGCUCACCAGUAUCCCAAGUGAUUGGGAUAGCUUGGCAAACCCCG
CUGAGAGCAAAACCAAAUAGGGGAGCACUGAAAUGUACAUCAUUUCAUCAAGUGGCCCGC
UUGAAGCUCCCGGGUAGGUUGCUAGAGGUACCUGGCAACAGGUAUCCCAGAUGAAUGACC
AUUACCCCAACCAUCUGAUUGGGGGACAGAAUCCGGCUUAU
>bac.C.diphtheriae
UGAGCCGGCUGGGCGAUCGCGACUUUGCGUACCACAUGCGAUGAACAUGGUGGCGCAAGG
ACGAGGAAAGUCCGGACUCCACAGAGCACGGUGAUUGUUAACAACAACCCGGGGUGACCC
GCGGGCAAGUGCAACAGAAAGUAAACCGCCUAGAAUUUUUCUAGGUAAGGGUGAAACGGU
GCGGUAAGAGCGCACCAGCGAGGUAGGUGACUACCUCGGCUAGGUAAACCCCACUGGGAG
CAAGGCAUUAGGGCGUACCGUCGUUUCAGACGGUAUGUCUGCACGAACGCUUGAAGGCUG
CUCGCCUGAGUUCGUGGGUAGCUGCUUGAGGCGGCCAGUGAUGGUUUCGUCCAGAUGGAU
GAUCGCCGCUGAUCUCCGCUUGUCGGGGGUGAGUACAGAAUCCGGCUUAUAUGCUGGCUC
AUUCG
>bac.N.albus
CACAGGACAGGGUGGUGGCUAACGGCCACCCGGGGUGACCCGCGGGACAGUGCCACAGAG
AACAGACCGCCGCUACCCUCCAGGUAGCGGUAAGGGUGAAACGGUGGGGUAAGAGCCCAC
CAGUCCUCGUGGUGACACGAGGAGCUAGGUAAACCCCACCCGGAGCAAGACCAGACAGCG
UACGACGGUGUUAGUUCACUGGGAGGGCGGUCCGCCCGAGUGCGCGGGUAGGUUGCUAGA
GGCCAUCGGCAACGAUGGUCCGAGAUGGAUGGUCGCCGACU
>bac.Fischerella-UTEX1829
GGGGAGGAAAGUCCGGGCUUCCGAAAGACCAAACUUGCUGGGUAACGCCCAGUGCGAGCG
AUCGCGAGGAUAGUGCCACAGAAAAAUACCGCCUUCUUUCAGUGAACAGUGAACAGUUAU
CAGUGAACAGUAAAUAACUGAUAACUGAUAACUGAUAACUGAUAACUGAAAAAGGGUAAG
GGUGCAAAGGUGCGGUAAGGGCGCACCAGCAACACCGAGAGGUGUUGGCUCGGUAAACCC
CGGUUGGAAGCAAGGCGAAUGGAACUAUGGUUGGUCUUUUACCAGUUCCACAUAUAAGAG
CCGCUAGAGGCGUCUGGUAACAGCCGUCCCAGAUAGAUAACCGCCCUCUUAAUUUAAGAG
AACAGAACCCGGCUUAC
>eukarya.S.castellii
AGUUGGAACAGCGACGACUCCUACGACUUAGAGACCUGUUUACACAAGGAGGGUACCCUC
CCUCAACCAACAGGUGGGAAAUUCGGUGAAACACAGUGGAAUCAUUCCUUCCAGCCUGGG
CUCGCUUCCUUCGGGAAGCUAGGCUCAGGUCUUUCCGUGAGGACAGCCUAGCCGGGGACC
GGUCUGCCUGGACGUUGUUAUCAGAAAUUCACACGGGUAACCGUGAUGGGAAAGCAACGA
GUGUUUUAUUUGACGGGCUUCUGUUUACACAGUGGUCCAGUCUGUUGAGUGCAAUCGUAG
GACAUGCCCUAGGGCUUGAACCCGAUACCGAUUACCGUCCUUGUCCCAACCCUC
>bac.A.laidlawii
GAGGAAAGUCCGGGCUAGCACACACCUUAUGGGUGUGUAGUGUUUGUGCUAAGGGAAAUC
AUAACCUUAGGUAUGUUGUAUAAACAUAACGGCAAACUAGUUAUAGCUAAGGUGUUUCAC
UACGUUAUAACUUAAAUUAAAGUGCCACAGAGACGAAUCUAUUUAGAAAUAAAUAGAGUG
AAACGCGGUAAACCCCUCAAGCUAGCAACCCAAAUUAGGUAGGGGCACAUGAUGUGUAGC
AAUACAACAUCAUGCAAGAUUUGAAUCUUGAGAUUAAUAGUCACAAAAGAAGAAAUUCUU
UACAGAACGCGGCUUA
>bac.F.mortiferum
GAGGAAAGUCCGGGCUUCCAAGAGCAAGAGGGCAGCUAACGGCUGCUAAAGGAAACUUUA
AGGAAAGCGCCACAGAAAAUAGACCGCCAUUUUGGUAAGGGUGAAAAGGUGGUGUAAGAG
ACCACCAGUUCUUUAGGAAACUAAAGAAGCUAGGUAAACCCCCUCUGGAGCAAGACUAAA
UAGGAAAGGUUAAGGGUUGCUCGUCCAGCUUUCAGGGUAAGUUGCUUGAAAUUAUAAGAG
AUUAUAAUUCUAGAUAAAUAAUUAACAUAUACAGAACCCGGCUUA
