# Supplementary material for: What does it take to learn the rules of RNA base pairing? A lot less than you may think
Source: bioRxiv. 2025 Aug 2:2025.07.31.668042. Preprint. [Version 1] doi: 10.1101/2025.07.31.668042 (PMC12324431; doi:10.1101/2025.07.31.668042)
Supplement: Supplement 1 [file media-1.gz › supplemental_material/data/conus_rnabench_RNaseP.50.C.fa]

>bac.C.difficile
AAUAUUAAGUAAGCCAGAUAAUCGCAUGUAAUCUUACAUGAGGAAAGUCGGAGCUCCAUA
GAGCAGGGUGCUAGGUAACGCCUAGUGGGAGCGAUCCUAAGGAUAGUGCAACAGAAAUAA
ACCGCCACUAUUGUGGUAAGGAUGGAAAGGCGAGGUAAGAGCUCACCAGCAGCUAGGCGA
CUAGUUGGCUAUGUAAACCCCACCUGGAGCAAGACCAAGAUAGGAAUAAAGAGUGCUGCU
CGUACUCUCCGGUAGGUAGGUCGCUUGAGCCUAUUGGUGACAAUAGGCCUAGAAAGAUGA
UUAUCUAAUACAGAACUCCGCUUAUAGCCUUGCUUAAUUA
>bac.B.thetaiotaomicron
GCAGUUGGCCGGUCUGUCGCGUGCGCGUUUCGUGCAGGAGGAAAGUCCGGGCAACACAGA
GCAUCCUACUUCCUAACAGAAAGCUGUCCGCGAGGGUAGAGUAACGUAGAAGAAAAUAAC
CGCCGCUCCUUUCGGGGAGAGGUAAGGGUGAGAAGGUGGGGUAAGAGCCUACCAGCAGCA
UGGUGACAUGUGGGCUGUACGUCUUAGGAGUUGUAAGGUCAUGUAAACCGGCGUUAUGAG
AGUUGCUCGCUCCAUGUCGGAGGGUAGACCGCUAAAGUGUCGUGGUGACACGCCACUCAG
AUAAAUGACAGGCACCUUAUUAUAUAAGGUACAGAACUCGGCUUAUAGGCUGACUGCUUU
U
>bac.LGW17
GAGGAAAGUCCGGGCUCCAUAGGGCAGGAUGCCAGUUAACGGCUGGGUGCUAUACGUCGC
AAGACCAAGGCAACGGACAGUGCAACAGAGAACAGACCGCCGAUGGCUUUGGGCUGUGCC
GCUGCUUGCAGCGGAAAAGUCCCUUUAGCAGAGCGAUGAUCGUUUCGACGGCCAGCGUUU
UGCGGGGGGCGAGGCCCAAAGAUCAGGUAAGGGUGAAACGGCGAGGUAAGAGCUCACCGC
GCUGGCGGUAACGUUCAGCGGCACGGUGAACCCCAUCCGGAGCAAGACCAAAUAGGGAAG
CAUUAGGCGUGGCCCGCGCUGCUUCCGGGUAGGUUGCUUGAGCCUGUCGGUGACGGCAGG
CCUAGAGGAAUGAUUGCCGAACCCCGCAAGGGGGGAACAGAACCCGGCUUA
>bac.SM-A04
GAGGAAAGUCCGGGCUCCACAGGGCAGGAUGGUCCUUAACGGGGACCGGGGGCGACCCCA
GGGAAAGUGCCACAGAGAGUAGACCGCCCGCCAAGGCCUGGCCGUGGCGUGGUAAGGGUG
AAAGGGUGAGGCAAGAGCUCACCAGUGCCGGCGGUGACGUCGGCAGCUCGGUAAACCCCA
UCCGGAGCAAGGCCAAAUAGGGGAGUGAUUGAGGACGGCCCGUUCGAGACUCCCGGGUCA
GGCUGCUUGAGGCCAUCGGCAACGGUGGUCCUAGAGGAAUGAUCGUCGCUUCGCAGCGGG
CAACUGCUGCGGGGUACAGAACCCGGCUUA
>bac.Rr327
GAGGAAAGUCCGGGCUCCACAGGGCAGGGUGCCAGCUAACGGCUGGGCGGGGUAACCCGA
CGGAAUAGUGCAACAGAGAGCAGACCGCCGCUUCGCUGCUCCGGCAGCGGGCGGUAAGGG
UGAAACGGUGGGGUAAGAGCCCACCAGUGCCCCUGGAGACAGGGGGAGCUAGGUAAACCC
CACCCGGUGCAAGGCCUACGUGAGGGCAUGCCCUCGCGCACCCCAGGGAGAGCUUGCCCG
GCUCGCUUACCUGGAGGGAUUGGCCGCUCGAGGUCGCUGGCGACAGCGAUCCCAGAUAGA
UGACCGUGGAAACAGAAUCCGGCUUA
>bac.Calothrix-PCC7601
AAGGAGAGAGUAGGCGUAGGCGGUUGCAGAUCAGUCACAAAAACUGAAUUUGAGGAAAGU
CCGGGCUCCCGAAAGACCAAACUUGCUGGAUAACGUCCAGUGCGAGCGAUCGUGAGGAUA
GUGCCACAGAAAGAUACCGCCAAUUAGUCAUUAGUCAUUUGUCAUUAGUCAUUUGGAAAA
ACACAAAGGACAAAGGACAAAGAACAAAUGACCAAAUUGGUAAGGGUGCAAAGGUGCGGU
AAGAGCGCACCAGCAACGUCGAGAGGCGUUGGCUCGGUAAACCCCGGUUGGGAGCAAGGC
GAAAGGAACUAUGGUUGGUCUUUUACCAGUUCCGCUAAAACAGAGCCGCUAGAGGCGUUU
GGUAACAAACGUCCCAGAUAGAUAACCGCCCUCAUGUAGAGAAGUUACUUGUAACAUUUC
UACAUUCGAGAACAGAACCCGGCUUACUACCAACUCUUUCCCUUUUU
>N.gregoryi
GGGAGAGAGAGCCCGGCUGCCGCGGGCGUCGUGCGACGCGCGCGAGGAAAGUCCCCCCAC
CUGUUCGGGCAGGUGACCAGACGCAAGUCCGGGGCGGGAGACCGCUGGCUCUGGAACAGA
AACGACACGUCUCGGCCCGACCGAUGAUGCGUGCGAACCCGACCGCGAGGAAGGGGAGUU
GACCCGCAGAGGGAGUGUGGUCGGUAUCCCGUGGUUCGAAUCCACGGAUUGCGAGCGCGG
UUCGACGCGUCUCUGACGCGGGACCCGCGACCGAGUGCGACGGCACGAGCCGUCGAACAC
GCACGGCGCGAUUGACCACACUGAGACGGCCGAGGAGCGAUGGAACGGCGAACCCUCACC
GGUGCAAGUCCGUGCCGUGGUAGCCCGAACAUCUCGCGGCUCCGCCGCGAACGGCGCGGA
CGCUUAGCCGAAUGCUGGGACGAACAGAAGGGGGCUUACUCCUCUCACCCGUUU
>bac.CPB147
GAGGAAAGUCCGGGCUCCAUAGGGCAGGGUGCCAGGUAACGCCUGGGGGGUGUAACAACC
UACGACCAGUGCAACAGAGAGCAAACCGCCGAUGGCCCUUUAUGGGAUCAGGUAAGGGUG
AAAGGGUGCGGUAAGAGCGCACCGCGCGACUGGCAACAGUUCGUGGCACGGUAAACUCCA
CCCGGAGCAAGGCCAAAUAGGGGUUCACAUGGUACGGCCCGUACUGAACCCGGGUAGGCU
GCUUGAGCCAGUGAGCGAUUGCUGGCCUAGAUGAAUGACUGUCCACGACAGAAUCCGG
>bac.A.eutrophus
AAAGCAGGCCAGGCAACCGCUGCCUGCACCGCAAGGUGCAGGGGGAGGAAAGUCCGGACU
CCACAGGGCAGGGUGUUGGCUAACAGCCAUCCACGGCAACGUGCGGAAUAGGGCCACAGA
GACGAGUCUUGCCGCCGGGUUCGCCCGGCGGGAAGGGUGAAACGCGGUAACCUCCACCUG
GAGCAAUCCCAAAUAGGCAGGCGAUGAAGCGGCCCGCUGAGUCUGCGGGUAGGGAGCUGG
AGCCGGCUGGUAACAGCCGGCCUAGAGGAAUGGUUGUCACGCACCGUUUGCCGCAAGGCG
GGCGGGGCGCACAGAAUCCGGCUUAUCGGCCUGCUUUGCUU
>M.barkeri
CAUGCGAGAGAGGCUGGACGGCUGACGGGCCUUCGGGUCUGAGGAAAGUCUCCCCACCGC
UCCGGAUACACGAACAUCUGUAAAGGAUGUCGGGCGAGAGCCCGGGCCCUGGCACAGAAA
CGAUAACCAUCCUCUGAAAAUGCGAUGAUGCGGAAGCUGAGAUCUCAGGGUAAAUGGAUG
AAACGGCGAACCCUCGUGGGUGCAAGUUGGAAAUCGGGGAGAAGAGAAUUCCGGACUCUC
CCGGUUGUUUUUGGAAACGCAUAGCCGAAUGCCGUCACUGCAAGAGUCCUCAGGACCAUU
UCCUCCACUGAUGGGUGAUAGGAAAUCUUUGCAGGAACAGAAGGGAGCUUACGUGCCUCA
CUCGCAUAAAC
>bac.LGW46
GAGGAAAGUCCGGGCACCAUAGGACAGGGUGGUGGGUAACGCCCACCGGCCGUAAGGUUA
GGGAAAGUGCCACAGAAAAUACACCGCCUAAGGGGAGCUGUUAGCGUUUGGCCUUUAGCU
CUUAGCCAGACAAUCGUCUGGCUAAUGGCUGACCGCUAAUAGCUAACAGCUUGCCCGGUA
AGGGUGAAAAGGUGCGGUAAGAGCGCACCAGCAGGCGAGGUGACUCGCCUGGCUCGGUAA
ACCCCGCCCGGUGCAAGACCAAGCGGAGAGCAUGAGCCGGUCCGGCUCGCUACGACUCUC
GGGUAGGUCGCUAGAGGCCGCGGGCAACCGUGGUCGUAGAGGAAUGAUCGCCAAAUCGCU
UCGGCGGAUACAGAAUCCGGCUUA
>S.acidocaldarius
UAGGGGAGCCUAACAGGGGGUUACGGGAAUAUCCUGAGGAAACUCCAGCCUCCAAGCCUC
AUGGGAGCAGUUAGAUCUGCAGGGUUAGUGCUCUGGCUACUGCACAGAAACGUAACCGGU
AUAAUAGGAUAUGAAAAUGAGUUUAUAUGUAGUCUAGGUAACUAGGCUACAUAAAUGAGA
CCUAUUAUACCGGCUGAAACGGCAGUCCUCCCAGGAGCAAGUAAGGAGGGGAUGAGUUGA
GGUUCAACCCUCCUAAGGACGCUUAGUAGAAUCCCCCUAAAUACAAAAGCUGGGUUAUUG
UUAGGCUCCCCUUAU
>bac.LGB23
GAGGAAAGUCCGGGCUCCAUGAAGCAAGGGUGCCGGGUAAUGCCCGGCCGGGGAAACCCG
AGGGAAAGCGCCACAGAGAAGAGUCUGCCCCGAGCUUCGGGGUGAUGGUGAAACGGUGGG
GUAAGAGCCCACCGCGGACCGGGCAACCGGGACGGCACGGCAAGCCCCACCCGGAGCAAU
GCCGAAUAGGGGCCCCGCGCGGGCUGGUCCCGGACUACGGUCCGCGAUACCGCCGCAGGG
AUGCUUCAGCCCAGGGGCCCGGGUUGGCAGCUUGAGCCCGUCGGUAACGGCGGGCCUAGA
GGAAUGGUCAUCCAGGGGGCGCAAGCCCCCGGACAGAAUCCGGCUUA
>bac.L.acidophilus
GAGGAAAGUCCGGGCCCGCGCAAGCUGAGAUGCUUGUAGUGUUCGUGCUAAGCCCAAUAA
GCUUAGGGGCCGUGUAAACGGCUACGGCGGCCAAACGCGCUAAGGCGUCAGCUAUGCGCU
AGUAGGUCUGAAAAGUGCCACAGUGACGAAACGAUCAGGGAAACCUGAGCGGUGGAACGG
GUAAACCCCGCGAGCGAGUAACCCAAACUUUUGGUAGGGGCGUUUUGCCAAGCAAAUUGA
AGCGACGGCAAUACAGCGGUAACGCUGAGAUAGAUGAUGACUGAAGGAGCUUGUGCCUGA
ACAAGUUCUGGAACAACACACGGCUUAU
>bac.SM-A19_32
GAGGAAAGUCCGGGCUCCUUCGGACAGGGCGCCAGGUAACGCCUGGGGGGCGUGAGCCCA
UGGAAAGUGCCACAGAAAAUAUACCGCCAGCUUUGCUGGUAAGGGUGAAAAGGUGCGGUA
AGAGCGCACCGCGCGACUGGUAACAGUUCGCGGCUCGGUAAACCCCGCCCGGAGCAAGAC
CAAAUAGGGGAGUAGGGCUUCGGCCCGCCGUCGGUUCCGAACGGACUCCCGGGUAGGUUG
CUAGAGGUAGCCGGUGACGGCUAUCCCAGAUGAAUGGUUGUCGAUGACAGAACCCGGCUU
A
>bac.SM-A18_31
GAGGAAAGUCCGGGCUCCAUGGAAGCGCGGUGCCGGAUAACGUCCGGCGGGGGCGACCUC
AGGGAAAGUGCCACAGAAAGCAAACCGCCCUCGAGGCCGAAAGGCUUCGCGGAGGGUAAG
GGUGAAAGGGUGCGGUAAGAGCGCACCGCGUCUUUGGCAACAAAGGCGGCAAGGCAAACC
CCACCGGGAGCAAGACCAAAUAGGGGCUGCACGGACGAGAGAUCGUCCAGGUCUGUUUCC
AGACCCGCGGCCCGGGUUGGUUGCAAGAGGCGUCUCGCAAGAGGCGUCCCAGAUGAAUGG
CCAUCACCUCGCAGCAAUGCGAGGAACAGAACCCGGCUUA
>bac.M.capricolum
GAGAUUUUAUUGGUCAAUCGCUGUAUUUGAAAAAGAAUAUAGAGGAAACUCCACGCUUAC
ACAAUCUGUGAUGAUUGUAGUGUUUAUGCUAAAUGAAAAAAUAAAUUUAGGCAGUAAUUA
AUUACUGACGGCAUAACUAACCUAAGGCUUUGCUAUGGUGAUGUUAUAAAGUGCCACAGA
GACGAAUAAAGAGAAAUCUUGAAAUGGAACGCGGUAAACCCCAUAAGUAAGAAACUCAAA
UUUUGGUAGAGGAAUCUGAUUAAGAAAAUAAGAAUCAAAAUCAGAAGUUAUUAUUAACUA
GAUAGAUGAUUGACGCUGAAAAGUACAAAACGUGGGUUAUAAAUAAAAUCUCAUCA
>eukarya.Z.rouxii
UCCUACGCAAUUUUACCUGCCUUCAUAAGGAACUCAAAGGGUUCAGUUAGUACUUAACUU
ACUAUAUAAGCAGGUGGGAAAUUCGGUGGAACUCUAAGAGACAAUCAGCCGGAUCUUUAG
CUUAAUUGUUAAAGAACUGUUUCCGUGAGGAAAGUCUGGGGAACUGGACUUGCAGCUGCU
GUCACAAGAAAUCAACGCCCUUUGUUGGUGGAUGGGAAGGCAGUAGAGGUCUCUUUUGGC
UUGGAUGCAAAUUUGGACGUCCAAGGCUUGCUGAGUGCAAUCGUGGGACAAAGAA
>bac.T.roseum
AUACCGGGCAGGGCGGUCGCUGGUGCGGUAAGCACCAGAGGAAAGUCCGAGCUGCACAGA
GCGGGGUGCCUGGGGUCAACCCAGGGCAGCGGAGACCGGCGCCGCUGACAGUCCAGAUCG
GCGCGCUGGAUAACCCAGCGUGAGAGCAACAGAGACGAUGACCGGGCUCGUCCCGGGGUG
AAAAGGGCAAUCCUCCCUGCAGCAAUCUCCGAGCGGGCCGCUAUCAGGUUGCUCGCCGAG
GCCCGAGGAUGAGAGCAGUCGCGGAGGUGACGAAGCGACCGUCCGUGCAAGACACGGGCG
AGAGAGAUGACCGCCUAGAACAGAACUCGGCUUACUCGCUCGGUAUCGCU
>bac.LGB41
GAGGAAAGUCCGGGCUCCACGGAACAACGGUGCCGGGUAACGCCCGGCGGCUCCUGCCUC
GGCCGGAGUUAGGGAAAGUGCCACAGAAGCAUACCGCCUGCCUUUGGGCGGGUAAGGGCG
AAAGGGUGCGGCAAGAGCGCACCGCGCGGCCGGUAACGGUCGCGGCACGGUAAACCCCAC
CGGGUGCAAGACCGAAUAGGGGCGGCAUAUGGGCCUGUUCCGGCUCGUCGCCCGGGUUGG
UCGCUUGAGGCGAAGGGCAACCUUCGUCCUAGAGGAAUGGUCGCCGAUCCCCUUUAAGGG
GUGAACAGAACCCGGCUUA
>bac.G.sulfurreducens
GAAGCAGAACAGAUGGCCGCCCUUCGCGUGCGGGGGGAGGAAAGUCCGGGCUCCACAGGG
CAUGGUGCUGGAUAACGUCCAGCGGGGGCGACCCCAGGGAUAGUGCCACAGAGAGAAGUC
CGCCCGCUCAGGCGGGUAAGGGUGAAAGGGUGAGGUAAGAGCUCACCGGGUUCGGCGGUG
ACGUCGGAUGCCAGGUAAACCCCACCAGGAGCAAGGCCGAAUAGGGAAGCGUCAAGGAUG
GCCCGUCCGUGCUUCCGGGUUGGCUGCUUGAGGCCGUCGGUAACGGCGGUCCCAGAGGAA
UGGUCAUCGCCCGCCAAGGGGUAACCCGCGGCGGGAACAGAACCCGGCUUAUGGGCUGCU
UCGACCA
>bac.A.chroococcum
GAGGAAAGUCCGGGCUCCAUAGGGCAGAGUGCCAGGUAACGCCUGGGAGGCGUGAGCCUA
CGGAAAGUGCCACAGAAAACAACCGCCUAAGUGCGCAAGCGCCGGUAAGGGUGAAAAGGU
GCGGUAAGAGCGCACCGCACGGCUGGCAACAGUCCGUGGCUAGGUAAACCCCACUCGGAG
CAAGACCAAAUAGGGAUCCGUUGGCGUGGCCCGCGCUGGAUCCGGGUAGGUUGCUAGAGG
CGGCCAGCGAUGGUCGUCGUAGAGGAAUGACUGUCCUCGACAGAACCCGGCUUA
>bac.I.calvum
CACAGGGCAGGGUGGUGGCCAACAGCCACCCGGGGUGACCCGCGGGACAGUGCCACAGAA
AACAAACCGCCAACUGCUUCGGCAGUCGGUAAGGGUGAAACGGUGGUGUAAGAGACCACC
AGCGCGCCAGGUGACUGGAGCGGCUCGGUAAACCCCACCCGGAGCAAGCCCAGACAGCGC
ACGUUCGAGACCGGCCCGGUCGAGUGCGCGGGUAGGGCGCUGGAGCCGGUCAGCAAUGGC
CGGCCGAGAUGGAUGGCCGUCGCCGCGUCACCGGCAACGGAGAUGCGGA
>bac.B.burgdorferi
AGCUGGCAGCUAGCCAUCGCUUAGUUUUAUAAUUAAAGCUAAGAGGAAAGUCCGAGCUCC
AAUAAGAACAUAAUGCUAGGUAAUGCCUAGGGGUUUUAAACCUAAGAAAGUGUCGCAGAA
AAUUACCGCCGUAAAAGGUAAGGGUGAAAAGGUGAGGUAAGAGCUCACCGCUUAUUUAGC
AAUAAAUACAGGCAAGAUAAACCUCAUUAGGAGCAAGAUCAAGUAUGAAAGCACCCUUUG
UUCUUGAGGACAUGCUUACGGGUAGAUCGCUCGAUUUUUUUAGCGAUAAAAAAAUAAGAG
AGAUGAUGGCAUAGUACAGAACUCGGCUUAUGGGUGUCAGCUUAAU
>bac.SM-A06
GAGGAAAGUCCGGGCUCCUCAGGACAGGAUGGUCGAUAACGUCGACCGGCCGCGAGGUCA
GGGAAAGUGCAACAGAAAGCAGACCGCCGAACGGUCCUUCGGGACGCGUGGCAAGGGUGA
AACGGUGCGGCAAGAGCGCACCAGCGGUCGAGGUGACUCGAUCGGCUUUGUAAACCCCAU
CCGGAGCUAGACCAAACAGGUUGCAGUCGUCGAGUUCGCUCGACGCGCGAAGUCGUCCGC
UUCGUUAUCGACAUCCGGGUAGGUCGCGAUUGAGGCGACGAGCAAUCGUCGUGCACAGAU
AGAUGGUCGUCGACGCCCCAGCGGCGUUACAGAACCCGGCUUA
>bac.C.pneumoniae-AR39
AUCGGAAGAGAAAGGCAACCGCUGUUUAUAUUUCUCAAAAAAUAUAAAGAGAGGAAAGUC
UGGACUUCAUAAGAGAAGAUACUGGAGAAAUUCCAGGGGCCGUAAGGCUACGGAAAGUGC
AACAGAAAACACUCCGCUAUAAAAUUUAUUUUAUAGACAGGCUGAAAAUUCCUACUUUAG
GAGUAGGAGCCAUUAAGGUGACUUAAUAGGCAUGCAAACCCUAUCUGAAGCAAGAGAAAA
AAGCUUUUUGUGUCUGCAAAUGUGAGAGGAAUUCCUCCCAUAGGCUUUUUCGAAAUCGCU
UGAGGGAUCUAGUAAUAGCUCCCCUAGAUGAAUGGUUGCCCUUAGGAUAGUUCGCAAGAG
CUAUCUUAUAGACAGAAUCCAGCUUACCCUCUCUUCCGAUAUUUUU
>eukarya.S.fibuligera
GAUCUCUGUCCUGUUCUGGUAUCCUACGGGAUAGUCCAGGACUAUUGGAUUUAAUUCCAA
AUGCUCCUGAGAGCUCCAUAGAGCGGAAGCUCUGGACGAAGCCAUCAGAAAAAUCGCUUA
CUUGUGAAGUGAUGGGCCACUCUACUUCGGAGUGGCUCAAUGGAAGCGGCUUCGUGGACA
GUUGGCUUAGGCCGCCCUCAGGGGCGGUUUGAGCUGUUAAGUGCAAUACACAGACAUUGU
GCA
>M.fervidus
GAGGAAAGUCCAGCCAUCACCCUAAACCCCGGUGCCGCAAGGCAUCGGCCGAGAGGCCGG
ACCCUGGCGCAGAAACGACACGUCUCCCGAUGGAUGAUAAUGAGGCCCCAAUUAAAGGGG
UUGAUUGACAUCGGGAGGAUCGGUGAAACGGCCAAUCCGGGGGAUGCAAGGGUGAAAAUC
UGCCAAUGAUAUGAGGCAGAGAUUGCCCGCUUAGAUGAAUGCUGCCUAAACAGAAGGUGG
CUUA
>eukarya.A.truei
GCGGAAGGAAGCUCACUGUAGAGGCUACUUGCUGGGUGCUGUUGUUACUCUAUCAACCAG
CCUUGGGGAAGGUCUGAGAUAAGAGCCACUUGUUGCCUUCACAAGGCAUUGCUUGGUGUA
AGCAAGUGAGUUCCCAUCAAAGAUGGCUCAGUUGCAAGCUUAAUGCAAGAGACAUAGCAA
AGAAGCCCAAUAUACUUCUGAUAUGGAUGCAAUGCCCAACAGACUGGAAAUGACUCACGG
CUGGCAUGUUCAAGCUCAAUGACUGAGGGGAAGCAAGUGAUGGCUUCCUAACCCAAUUCA
GACCACUCUCCGGAAUUCCG
>eukarya.P.mississippiensis
UGGACCUGCCCACAAAAGGAGCUCCGUGCUCAGAAUUACGCAGGUGGGAAAUUCGGUGGU
UCACGCUGUCCAACAUUACCCUUUCUCUUGAGAGAUCCUGGCGAGGAAUCGCUGGGUGCG
GCCAUAAGAAAUCAGCCCCCUAAAAAGGGCAUGGGAGGCUGCACGGACAGUUGGUCCUUG
GAAAGAGGGCUAUUGAGUGCAAUAUACAGACUGGGGGCUUUGGCCCCUGGAA
>bac.Synechocystis-PCC6308
GGGGAGGAAAGUCCGGGCUCCCAAAAGAUCAAACUUGCUGGGUAACGCCCAGUGCGCGUG
AGCGUGAGGAUAGUGCCACAGAAAAAUACCGCCCGUUUUCGGGUAAGGGUGCAAAGGUGU
CGGUAAGAGCGCACCAGCAGUAUCGAGAGGUACUGGCUCGGUAAACCCCGGUGGGGAGCA
AGGACGGAGGAAUUACGGUUGAUCUUUUCCCGAUUUCGUCUUCGGUGUACCGCUUGAGGU
GAUCAGUAAUGUUCAUCCUAGAUAGAUAACUACCCCUUUAGUUUACUAAUAGUUUACCAA
AGGAACAGAACCCGGCUUAC
>bac.ESH7-16
GAGGAAAGUCCGGGCUACAUAGGGCAGCGUGCCAGCUAACGGCUGGGCAGGGUAACUUGA
CGACCAGUGCAGCAGAGAGUAGACCGCCUUUGGCUUAUAUGAGUAUCGCAAGAUAUUCAU
GUCAUCGGUAAGGGUGAAAGGGUGCGGUAAGAGCGCACCGCGUGGCUGGCAACAGUUCAC
GGCAUGGUAAACUCCACGCGUAGCAAGACCAAAUAGGCAUCGGCAUGGCGCGGCCCGCGU
UCGAUGCGGGUAGGUUGCUUGAGCGUACGAGCGAUUGUGCGCCUAGAGGAAUGAUUGUCC
ACGACAGAAUCCGGCUUA
>bac.M.xanthus
GAGGAAAGUCCGGGCUCCAGAGGGCAGGGUGCUGGCUAACGGCCAGUCGAGGCGACUCGC
AGGAAAGUGCCACAGAAAACAGACCGCCCGUUCCGAAAGGGGCGGGUAAGGGUGAAACGG
UGCGGUAAGAGCGCACCGCGUCCGGGGUGACUCGGACGGCUCGGUAAACCCCGCCUGGAG
CAAGAGCCAAUAGGAGCGCGUCCUCGCCGUACGGAGGACAGGGAUGGCCCGUCCCAUGCG
UUCGGGUUGCUCGCUGAUGAGGCCCCUGGGCAACCAGGGCCCUUAGAUGAAUGUUCACCG
CCCAUCCCGAAAGGGGUGGGAACAGAAUCCGGCUUA
>bac.LGA10
GAGGAAAGUCCGGGCUCCUUGGACAAACUGCCAGGUAGCACCUGGGCACAGCGAUGAGCU
GUGACGGAAAGUGCCACAGAAAACAAACCGCCAGUACUUCGGUACUGGUAAGGGUGAAAA
GGUGGGGUAAGAGCCCACCGCGUCACCGGUAACGGUGGCGGCACGGUAAACCCCAGUUGG
AGCAAGGCCAAAUAGGCGGCGAGAGACAGUCCUUCUCGAUCAAGACGCCGCGGGUUGGCU
GCUGGAGCGUGAUGGUGACAUCAUGCCGAGAGGAAUCAUCAUCCGGAUCUUUAAUCCGAC
AGAAUCCGGCUUA
>bac.C.testosteroni
GAGGAAAGUCCGGGCUGCAUAGGGCGGCGUAGCAGCUAACAGCUGUCCACCGUGAGGUGA
GGAUCAGAGCAACAGAGACGAGUCUGGCAGGAGUGCCGCAAGGCAGACCAACCAGGGUGA
AACGGGCAAUCUCUACGCGCAGCAAUACCAAGUAGGCACACGUUGACGGGGCCCCCGGAG
UGUGCGGGUAGGUAGCACCGAGCCAUCAGGCGACUGAUGGCCAAGAUUAAUGGCGGUCAC
AUGGCGGGCAACCGUUGUGCACAGAAUCCGGCUUA
>eukarya.L.muta-1
GCGGAAGGAAGCUCACUGUAGAGGCCACUAGCUUGGGUGUCUAUCACCCUACUUCCGCCU
CUGGGAAGGUCUGAGGGAAGGGCCAAAUUGCCGCCCUAGCAGGGUGCCACCUUCUGAAGG
UGGGGUGAGUUCCCACCAAUGUGGGUCUCCGAUGAAGCCCUAGAAUUGAGGCAGGAGAAG
UGGAGAGGGGUCGUAGGCUCCUCCCCGCGGAUGCCUCUGUGGCUCCGUUCGGGAUUUGGG
AAUGACUCACGGCUGGCAGCUUUGAGUACAAUGGGAAGAGGUGAAGCCCGCCAGCUUCAU
AACCCAAUUCAGACCACUCUCCGGAAUUCCG
>bac.Dermocarpa-PCC7437
GGGGAGGAAAGUCCGGGCUCCCGAGAGACCAAACUUGCUGGGUAACGCCCAGUACAGGCG
ACUGUGAGGAUAGUGCCACAGAAACAUACCGCCUUUUUUUCAGUCAACAGUAAAAAAAAA
CUGAUAAUUGGAAAAGGUAAGGGUGCAAAGGUGGGGUAAGAGCCCACCAGCAGUAUCGAG
AGGUACUGGCUCGGUAAACCCCGGUUGGGAGCAAGGUCGAAGGAACAAUGGUUGGUCUUU
UUCCAGUUCCGUUUUAGGUGAACCGCUAGAGACGUUUGGUAACAGCCAUCCCAGAUAGAU
AACUACCCCCAAUAAGACGUAGUAUACUAUGUCUUUAACUGGGAACAGAACCCGGCUUA
>bac.SM-A25_39
GAGGAAAGUCCGGGCUCCACAGAGAAUGAUGCCGGGUAAUGCCCGGGCCUGUUCAGACUC
UCUGCAUUGCAGUUUGUUAAGCAGGACAGAUAGUGCCACAGAAAUAAACCGCCUGGUUUA
AAAUCUUGGAUUUUCAGUCAGGUAAGGGUGAAAAGGCGAGGUAAGAGCUCACCGGUCAAC
CGGUAACGGAUGAUGCAAGGUAAACCUCAUCAGGAGCAAAGUCAAAUAGGUAGGAGGGUU
UCUCGUCCAUAUCCUACGGGUAGAUUGCUAAAAGCUUUCAGCAAUGGUAGUUUUAGAUAG
AUGGUAAUCCUAGACAGAACCCGGCUUAC
>A.brierleyi
GAGGAAAGUCCCGCCUCCUGGCCUAAAGGAGUCUCUAUAGAGACAAGGGCAACACCCUUG
GCAACUAUACAGAAACAAGUACCUUGAAAGCUACAUGUGAAAAUGAUUGUGCCCCUUCCU
CUGGUAACGGAGGAAGAAACAUGAGAGUAGCUUUCAAGGAUGAAAAGAUAGACCUCCUAG
GAGCAAGUAGAGGGAAAGAUGAGACUAGGCCCGAUUUCCCUCUAGGACGCAUAGCCAAAU
CCCCCAACCAUUACAAAAGCGGGCUUA
>eukarya.P.guilliermondii
GUUCUCUCCGUCCACGGAGGCAGGUUUCUGCCUUCGCACAAAAUGCUCCUGAGAGCGUCC
UGGCGCGAAAGCGCCGGGCAGGGCCAUCAGAAAUCAGUCGAGUUUACUUGGCAUGGGAGG
CUCUGCGGACGGUUGGUCAUGUGUAUGAACAUGGCUAUUGAGUGCAAUAUGCGAACCUUG
AAAAAGGCA
>bac.C.innocuum
GAGGAAAGUCCGGGCUCGCACAUUCUGUGAUGAAUGUAGUGUUUGUGCUGGAUGAAACGA
UAAAUCCAGGCAGCGUAAGCUGACGGCUGGAGAAGGCCUGUGGUGAAAGCUAUGGCGGAC
UCCUUUAAAAGUGCCACAGAAACGAGCUUUUCGGGAAACCGGAAAGAUGGAACGGGUAAA
CCCCGCAAGCGAGAAACCCAAAUUUGGUAGGGGAAUCUAAUCACGGCAAAACGAAGCCAG
UGAUCGGAACGUGGAAACACGUAGAUAAAUGACUGCCACUUUCGCAAGAGAGUACAAAAC
ACGGCUUA
>bac.T.aquaticus
UGCCCCAGGAUAGGGGUGCGGUCGCGCCCGGGGGACUUCCCCCCUGGGUGAGGAAAGUCC
GGGCACCAUAGGGCAGGGUGCCAGCUAACGGCUGGGCGGGGCAACCCGACGGAAAGUGCC
ACAGAGAAGAGACCGCCAGCGGCCGGGGCUUCCCCGGUGCGGGCAAGGGUGAAACGGUGG
GGUAAGAGCCCACCGCCUGGCCUGGCAACAGGCUGGGGCACGGCAAACCCCACCCGGUGC
AAGGCCCGAUAGGCAGGAAGGGCUUGCCCGGCCCGUUAGAACCUGCGGGAUGGGCCGCUU
GAGGCCGGUGGCGACACCGGUCCCAGAGAGAUGACCGCGUAAAACAGAACCCGGCUUACG
CCCUAUCCUGGGGACCCCGAGCGCAGGCUCGGGG
>bac.F.mortiferum
GAGGAAAGUCCGGGCUUCCAAGAGCAAGAGGGCAGCUAACGGCUGCUAAAGGAAACUUUA
AGGAAAGCGCCACAGAAAAUAGACCGCCAUUUUGGUAAGGGUGAAAAGGUGGUGUAAGAG
ACCACCAGUUCUUUAGGAAACUAAAGAAGCUAGGUAAACCCCCUCUGGAGCAAGACUAAA
UAGGAAAGGUUAAGGGUUGCUCGUCCAGCUUUCAGGGUAAGUUGCUUGAAAUUAUAAGAG
AUUAUAAUUCUAGAUAAAUAAUUAACAUAUACAGAACCCGGCUUA
>bac.S.bovis
GAGGAAAGUCCGGGCUAGCACUGGCUGUGAUGCCGGUAGUGUUUGUGCUAGGUGAAUCAA
UAAGCCUAGGGACAUCUUUUUGAUGUUACGGCGGGCAAAAAGGCUAAGUCUUUACGGAUA
UGUCUGAAUAGCCCUGAAAGUGCCACAGUGACGUAGUUCUUGGGGAAACCUAAGAAGUGG
AACGCGGUAAACCCCUCAAGCUAGCAACCCAAACUUUGGUAGGGGCAUGGGAUAGUUGGA
AUCCGAACAAUCUAUCCUGACUGGAAACAGUAGACAGAUGAUUAUCGAAGGAGAUAAGAC
CUAGUUAUCUCUGGAACAAAACACGGCUUAU
>H.morrhuae
GGCAGAGAGAGCCCGGCCACCGCGGCGUACCGACAGGCACACACGUGCCAGCGGGUACGC
ACGCGAGGAAAGUCCCCCCACCGCCGGGCAGGUGACCGGGGAAACCCCGGGACGGGAGAC
CGUCGGCGCUGGAACAGCAACGAGACCCCUCCACCCGACCGAUGAGGCGCGGGCGGUGGC
AUCGCCACCGUCUCGGCGCGAGCGGCACGGGGUGCAUCGUGCGCCCCGAAGCGAGCGGGC
ACCGCCCGCGACGCAGCCGCGAGCGUGCGAACCCGACGCAAAACGGCCACUGGUCGGACA
AAGCAACGGGGAGCUAACCCGCCGAGGGAUGAGGGUGGAGAACGGAUGGAACGGCGAAUC
CUCACCGGUGCAAGUCCACGCCACGCGGAUCGGCCGCACGGUAGCCCGGCAGGGACGUGG
ACGCUCAGCCGAAUGCCGGGGCGAACAGAAGGGGGCUUACUCCUCUCAGCCAUGU
>bac.PS31
GAGGAAAGUCCGGGCUCCACGAAACAAGGGUGGCGGGUAACGCCCGCCGGCGUUCCUUCG
GGGGCGCAAGGGAAAGUGCCACAGAGAGUAUACCGCCGAUGAUCCCGGACUUGAUCCGGG
AACAGGCAAGGGUGAAAGGGUGCGGUAAGGGCGCACCGGGGGGCUGGCAACAGCCACCGC
AUGGCAAACCCCACCCGGAGCAAGGCCGAAUAGGGGCCGCGUGCCCAUCAGCAAUGGUGG
GUAGGGGAGUUUCGCCCCGAGCGGCCCGGGUUGGCUGCUAAAGCGCCGGAGCAAUCCGGC
GACCAGAUGAAUGGCUGCCACCGCAGGCCCGUCCCGCAAGGGAUACCGCCUGAGGAGACA
GAACCCGGCUUA
>bac.LGW18
GAGGAAAGUCCGGGCUCCGCAGGGCAGUGUGGUUCCUAACGGGAACCGGGAGUAAUCCCA
GGGAAAGUGCCACAGAAAACAUACCGCCGCAAGGAAGGCGACUUCGUUGCGGUAAGGGUG
AAAAGGUGCGGUAAGAGCGCACCGCUUCUCUGGUGACAGGGAAGGCAGGGUAAACCCCAC
ACGGAGCAAGAUCAAAUAAGGAGGCCCCAAAGCGGCCCGCUUUGCUUCCGGAAACGGAAG
CGGGCUUCCGGGUAGAUCGCCAGAGGAGCCUGGCGACAGGCUUCCCAGAGGAAUGGCCAU
CCGUUCGUUAGCAACCUUACGGCUACUAAUGGAUGUACAGAACCCGGCUUA
>bac.B.halodurans
AUCAUAACCGUUCAGGUAACCGCUGCAUCGCAUGCGAUGUAGAGGAAAGUCCAUGCUCGC
ACAGGCUGAGAUGCUUGUAGUGUUCGUGCCUAGCGAAGUCAUAAGCUAGGGUAGUCUGGU
UCUUAGAACUGGGCUAACGGCAAGGUAAGCACCUACGUUCAUCAUGAAUAUGGUGUGAUG
CCUUUGAAAGUGCCACAGUGACGUAGUCCGUUUGGAAACAGACGGAGUGGAACGAGGUAA
ACCCCUCGAGCGAGAAACCCAAAAAUUGGUAGGGGAACCUUCUUGAAGGAAAUGAACGGA
GAGAAGGACGGAAGUUUUACUUCUGUAGACAGAUGGUUACCACCGGAGUACGAGGUUCAU
CACCGUUUGUAGUACGAAGGAACAGAACAUGGCUUAUCGAACGGGAAUGAGA
>eukarya.W.fluorescens
GUUCUCUCCAUCCAGACUUAUAGAUUGAAACUUUCCUUGAAAGUUUCGGCUUAUGAGUUA
CAAACUGCUCUUGAGAGCGUCCUUAGCGUGCAAACGCUGGGCGGUGCUAUCAGAAAUUUA
CCAGUCCUUACUUCGUAUUGGGACUGGAUGGGAAUGGCACUGCGGAUGGUUGGCCCUCUG
AAUGAGAGAGAGGGCUUUUGAGUGCAAUAUGCGAACUUGGAUAUUCCAAGAA
>bac.P.maris
GAGGAAAGUCCGGGCUCCACAGGGCACGGUGGUGGGUAACGCCCACCGUCCGCGAGGACA
GGGAAAGUGCAACAGAAAGUAAACCGCCGGGCCAGUUCGCUGGCCAGGUAAGGGUGAAAC
GGUGCGGUAAGAGCGCACCAGCAGACCGGGUGACCGGUCUGGCUAGGUAAACCCCACCGG
GUGCAAGACCAAGCAGGGAGCAGUUCUGGUUCGCCAGAACACGGAUCGGCCCGAUCCGUU
ACGACUUCCGGGUCGGUCGCGCGAGGCUGCAGGCAACUGCGGUCCCAGAUAAAUGGCCAC
UCUCGACAGAACCCGGCUUA
