# Supplementary material for: What does it take to learn the rules of RNA base pairing? A lot less than you may think
Source: bioRxiv. 2025 Aug 2:2025.07.31.668042. Preprint. [Version 1] doi: 10.1101/2025.07.31.668042 (PMC12324431; doi:10.1101/2025.07.31.668042)
Supplement: Supplement 1 [file media-1.gz › supplemental_material/data/TORNADO_7Fam.len0_400.nsq400.fa]

>bac.E.faecalis
GAGGAAAGUCCGGGCUCGCACAAGCUGAGAUGCUUGUAGUGUUCGUGCUUAGCGAAAUCA
UAAGCUAAGGUACUCUUUUAGAGUAACGGCAGGAAAAAUGACUAAGGUUUCGACUAUGUC
AAAGUAUCCUUGAAAGUGCCACAGUGACGAAGCGAUGUGGGAAACUCCAUCGGUGGAACG
CGGUAAACCCCUCGAGCGAGCAACCCAAACAAUGGUAGGGGCGCUCUUCUAAAGGAAAUG
AACGAGUAGAAGAGGCAGAGUUUACUCUGCAGAUAGAUGAUGACCGUCACCAAUUUUUCC
UGAAGAAUUGGUGAUACAGAACGCGGCUUAU
>5s2_153
UGCUUGACGAUCAUAGAGCGUUGGAACCACCUGAUCCCAUCCCGAACUCAGCAGUGAAAC
GACGCAUCGCCGAUGGUAGUGUGGGGUUUCCCCAUGUAAGAGUAGGUCAUCGUCAGGCGC
>5s3_186
AUCUGGGGCCACACCACAGUGAACUCACCGCAUCCCGUUCGAUCUGCGCAGUCAAACACU
GUAGGGCCAAGUCAGUAGUGCGGUGGGGGACCACGCGCGAACACUUUGGUGCCCCAGGU
>bac.I.calvum
CACAGGGCAGGGUGGUGGCCAACAGCCACCCGGGGUGACCCGCGGGACAGUGCCACAGAA
AACAAACCGCCAACUGCUUCGGCAGUCGGUAAGGGUGAAACGGUGGUGUAAGAGACCACC
AGCGCGCCAGGUGACUGGAGCGGCUCGGUAAACCCCACCCGGAGCAAGCCCAGACAGCGC
ACGUUCGAGACCGGCCCGGUCGAGUGCGCGGGUAGGGCGCUGGAGCCGGUCAGCAAUGGC
CGGCCGAGAUGGAUGGCCGUCGCCGCGUCACCGGCAACGGAGAUGCGGA
>5s3_261
GCCAACGGCCAUACCAUGCUGAAUACACCGGUUCUCGUCCGAUCACCGAAGUUAAGCAGC
AUCGGGCGCGGUCAGUACCUGGGAGGGUGACCACCUGGGAACACCGCGUGCUGUUGGCAU
>5s2_79
UCUGGUGACUAUAGCAAGGAGGUCACACCUGUUCCCAUGCCGAACACAGAAGUUAAGCUC
CUUAGCGUCGAUGGUAGUCGAACUUACGUUCCGCUAGAGUAGAACGUUGCCAGGC
>5s_3
GCCCACCCGGUCACAGUGAGCGGGCAACACCCGGACUCAUUUCGAACCCGGAAGUUAAGC
CGCUCACGUUAGUGGGGCCGUGGAUACCGUGAGGAUCCGCAGCCCCACUAAGCUGGGAUG
GGUUUU
>5s2_109
UCCUCGGGACCAUAGCGGAGGGGAAACACCCGGUUUCCAUUCCGAACCCGGCAGUUAAGC
CCUCCAGCGCCGAUGAUACUGUGCCGGGCGAACGGCACGGGAAAGUAGGUCGUCCCGGGG
GUU
>5s2_136
UAUUCUGGUGUCCUAGGCGUAGAGGAACCACACCAAUCCAUCCCGAACUUGGUGGUUAAA
CUCUACUGCGGUGACGAUACUGUAGGGGAGGUCCUGCGGAAAAAUAGCUCGACGCCAGAA
U
>5s3_276
GCCUACGGCCAUACCACGUAGAAUGCACCGGUUCUCGUCCGAUCACCGAAGUUAAGCUGC
GUCGGGCGUGGUUAGUACUUGCAUGGGAGACCGGCUGGGAAUACCACGUGCUGUAGGCUU
>CHL.TEP
GGAGAGUAAGUCCUAUACAGCAUUCUCUUGCCCAACCAUGUCAGGUCCGGAAGGAAGCAG
CAUCCGGUAAUGUGAGUGCGUGAUAUAGUCAGCUUGCUCUCCUUUU
>Clos.perf
GGGGGCGUUUUGGCUUCGACGGGGGUAAGAUGGGUUUGAUAAGCGAGUCGAGGGAAGCAU
GGUGCCUCGAUAAUAAAGUAUGCAUUAAAGAUAAACGCAGAAGAUAAUUUUGCAUUAGCA
GCUUAAUUUAGCGCUGCUCAUCCUUCCUCAAUUGCCCACGGUUGAGAGUAAGGGUGUCAU
UUAAAAGUGGGGAACCGAGCCUAGCAAAGCUUUGAGCUAGGAACGGAAUUUAUGAAGCUU
ACCAAAGAGGAAGUUUGUCUGUGGACGUUCUCUGAGGGAAUUUUAAAACACAAGACUACA
CUCGUAGAAAGUCUUACUGGUCUGCUUUCGGACACGGGUUCGACACCCGUCGCCUCCACC
A
>5s2_146
UUUGGUUGGUGAUUACAGAGAAAAGGUCACACUCAGCUCCAUUUCGAACCUGAAAGUUAA
GCUUUUCUUCGUCGAUAAUACUGCCCCCUACGGGGGUGGGACGGUAGAUCGUUGCCAACC
AUU
>Clos.ther
GGGGGCGUAUUGGUUUCGACGGGAUUGUUGAAGCUUGAGUAGCGGGUAGAGGAUUCUCGU
UGGCCUCUUUAAAAAACGAGAAACUAAAAUAAACGCUAACGAAGAUAAUUACGCUUUAGC
UGCUGCCUAAUAUAGGCAGCCCGUCAGUCCAGGGUUCCUGCGCCUUGGGUAGCUGGCGUC
AUUAAGUCAGGCCUUUUGAGUGGGAAGGUUAAACUCUAGAACUGUCACAGUGGUAGCCUU
GAGCUGUGAUGGAUUUUAAAGGCUACUGAUAUCCAAAGCCUGCCCAUGGGCGUUGGGUUG
AGGGAAUUUUUAAAACAUGGGCUGCACCCGGAGAAGCUCUUGUGGAUACGAUUUCGGACA
GGGGUUCGACUCCCCUCGCCUCCACCA
>Lact.gass
GGGGAUGUUUUGGGAUUCGACAGGCGUAGAUUCGCGUUGACUGCGAUUCGUAGGUCACGU
CUACGUUAAAACGUCACAGUUAAAUUAUAACUGCAAAUAACGAAAAUUCUUACGCAGUAG
CUGCUUAGUCAGGCUGCGUGAUCCAAUGACGGAUUGCUCGUGUCUGUCUGCGGGUCUUAC
CAUUUAACGAGCUACGUUUAACUACUUACCUUAAUAGUUAGAAAUAAGAUUCUUAGGUUA
GUUUUGAUAGUUUAGCCCUGUUAUAUGGCGUUUUAUCAAAGCGAAGUUUAAGUAAUAUAA
CUAUGAUCGUAGAGGUUAACGACGGAAUACGUUUGGACAGGGGUUCAAUUCCCCUCAUCU
CCACCA
>5s3_201
AUUUUCGGCCACAGGAUUGUGAAAACGCUGCAUCCCGUCCGAUCUGCGCAGCCAAGCACA
ACACCGCUCAGUCAGUAGGAAGGUGGGGGACCAUUUCCGAAUCCUGGGUGCCGAAGUU
>eukarya.P.cultripes
AGAUGUGGAGGGAAGCUCAGUGCUGAGGCUACAACCUGAGUGCAUUUGUCACUCUCAUAC
AUUCCUCAGGGAAGGUCUGAGAUUAGAGCCAUCUAUUGUCUUAACAAGGCAUUGCUUGGU
UUGAGCAAAUGAGUUACCAUCAAACCUUGUUCUGUUGUCGCUAGACUGCACAAGUAAUAG
AAGUGGUUUUCCUCUAUGGAUGCUGAGGCAACUGAUUUGGAAAGUGACUCAUGACUAGCA
AAUUCAAGUUCAAUUGCUGAGAGGAAGUCAUUACCUUCCUAACCCAAUUCAGACCACUCU
CCGGAAUUCCG
>5s3_83
AACUAACGACCAUACGCGCCAUAAUGCACCCGAAACCUUCAGAACUCGGAAGUCAAGCUG
GUGUCGGCCUGCCUAGUACUGCGGAGGGGGACCACGCGGGAACAUCAGGUGUUGUUAGUU
>Proc.mari.-1
GGGGUUGUAAUGGUUUCGACGGGGCGUAAGGAAGAUGACUGAAGCCUGCUCGGUUAGAGC
AAAAACACAAACGCUAACAAAAUCGUUAGUUUCUCCCGUCAAACAGCACCAGUUGCUGCU
UGAUCUCAAAGGAGAUGGGGUGAUAUCAGCCUUAUCAACCAAAUGAUCCAAGGAGCCUGG
AAGGGCUCCACCAUUACUAGGUGAUCUCAACCGAUGUUUCGGACAGCGGUUCGAUUCCGC
UCAACUCCACCA
>LEG.PNE
GGUGACUCUAUUGGUCCCCUCGCGACGAUAGAUUGUGAACCCCGUCAGGCCCGGAAGGGA
GCAGCGGUAGCAGUUGAUGCGGGCGCCGGGGUGUGGCUCUUAGAGUCGCCGCC
>5s3_119
ACAUACGACCAUAGGGUGUGGAAAACAGGGCUUCCCGUCCGCUCAGCCGUACUUAAGCCA
CACGCCGGAUGGUUAGUAGUAUGGUGGGUGACCACAUGCGAAUCCCAUCUGUUGUAUGU
>5s3_174
AUUUGGGGCCACACCACAGUGAACUCACCGCAUCCCGUCUGAUCUGCGCAGUCAAUCACU
GUAGGGCCUCGUAAGUAGUAGUGUGGGGGACCAACUGCGAACACGAUGGUGCCCCAGGU
>bac.S.azurea-K161T
GAGGAAAGUCCGGGCUCCACAGGGCAGGGUGGUUGCUAACAGCAACCCGGGGUGACCCGC
GGGACAGUGCCACAGAGAACAGACCGCCCGGCCGUCUCGGCCGGGUAAGGGUGAAACGGU
GGUGUAAGAGACCACCAGCGCCUCGGGUGACCGGGGCGGCUCGGUAAACCCCACCCGGAG
CAAGGCCAAGAGGGAGCCGCGAGGCUCCUGCGCAGGCGUUCGAGGGCGGCCCGUCCGAUG
CCUGCGGGUAGGCCGCUGGAGCCUGUCGGCGACGGCAGGCCAAGAUGGAUGGUCGCCCAG
CGUCCGCCGCGAGGCGGGCGUGGACAGAACCCGGCGUAG
>5s3_211
GCCUACGGCCAUACCACGUUGAAAACACCGGUUCUCGUCUGAUCACCGAAGUUAAGCAAC
GUAGGGCCUGCCCAGUACUUGGAUGGGUGACCGCCUGGGAACAGCAGGUGUUGUAGGCUU
>Ther.teng
GGGGGUGUGUUGGUUUCGACGGGGGCGGUCGAGGUAAAAGUAGCGAGCCGAGUUCUCCAC
CAGCUCGUAAAAAAGGUGGAAAAAAAUAAACGCAGACAGAGAACUCGCUUACGCUGCCUA
AUUAAAGGCGGCCGUCCAGCCUGAAAUGCCCACGUUUCAGGACUGGGCGUCAAAAGAGUG
GGGAACUGGUUUUGCCUGCGCCUCGGGGCAAAACCGGAAUAAUGAGGCUACCGAAGCGGU
UAUCCUGUCGCUGGGAGAACCGCUGAGGGAAAGCUAAAACAGCGACUGCGCUCGGAGAAG
CUUUUACCGGGACGCCUUCGGACCGGGGUUCGAAUCCCCGCACCUCCACCA
>bac.SM-A06
GAGGAAAGUCCGGGCUCCUCAGGACAGGAUGGUCGAUAACGUCGACCGGCCGCGAGGUCA
GGGAAAGUGCAACAGAAAGCAGACCGCCGAACGGUCCUUCGGGACGCGUGGCAAGGGUGA
AACGGUGCGGCAAGAGCGCACCAGCGGUCGAGGUGACUCGAUCGGCUUUGUAAACCCCAU
CCGGAGCUAGACCAAACAGGUUGCAGUCGUCGAGUUCGCUCGACGCGCGAAGUCGUCCGC
UUCGUUAUCGACAUCCGGGUAGGUCGCGAUUGAGGCGACGAGCAAUCGUCGUGCACAGAU
AGAUGGUCGUCGACGCCCCAGCGGCGUUACAGAACCCGGCUUA
>TRE.PAL
CCGGGGCCGCCCACGAAAUAUCCCCCAAACCCCGCUAGGUCCGGAAGGAAGCAACGGUAG
GGGGACGCUUCGGUGCGCGAUCCGCCCCGG
>Geob.meta
GGGGGUGUACAGGUUUCGACGGGGAUAGGAAACUAAAGGUUGCAUGCCGAGGUCCGGGCU
GGCCUCGUUAAAAAGCCCGGGGCGAAUUACACGCCGAUAAUUACGACUACGCCGUAGCAG
CUUAAUACCCUGCUACCGAUCCGCCGAGCCUCUCCCACGGGUGAAGAUGGAUCGUUAUUU
CAGUGGGAUAGUCAAGGGGAGUGCCCGCGGCCCCAAGGCGAAACUUUAGCAGGAUCGCUU
CCCGGAAAUCCCUGCCAGGGGAGAGUCGGGCGGCUAAAUCAAAUCCUGGCAUAAGCAUGU
AGACGCCUUCUGUGUAUGAUCUUCGGACGCGGGUUCGACUCCCGCCACCUCCACCA
>MET.FER
AGGCUAGGCCGGGGGGUUAGGGGUCCCCUGUAAGCGCAAAUCCCCUAUAUGGCGCGGCCG
AAGCCCAGGAGGCGGCAAGACCGCCAGACAUCGGCCUGAGGGUUAAACAAUGAAGCCUCG
UCCCACAGGGCCACCGGUGGCGAGGGUCCAGCUGGAGGGCUGGACCUAAUCGCCUUUGCU
GCGGGAACGGGUCAGGCCCGGAAGGGAGCAGCCCUACCGCAGACGGAUGGUGCUUGUGGG
UCAACGGGGUGGAGUCUAUAACCCUCAGAUCACCGGUGUCUGGUGGUCUUGUCCACUCCU
GGGCGUGCCU
>5s3_287
GCUUACGGCCACACCAACCUGAGCAAGCCCGAUCUCGUCUGAUCUCGGAAGCCAAGCAGG
GUUGGGCCUGGUUAGUACUUGGAUGGGAGACUGCCUGGGAAUACCAGGUGUUGUAAGCUU
>Micr.degr
GGGGGCGAUUAGGAUUCGACGCCGGUAACAAAACCCGAAGUGCAUGUCGUGAGGGUAGCC
AAUCACGUAAAUCCAAAGCUGCAAAUUAUCAGUUGCCAAUGAUGACAACUACGGUGCUCA
ACUAGCUGCGUAAGUAGCUUUUUGUUACACCAUCUAGCGGUACGCCGCUAGCGGUUUUUA
ACAAGGUGCCAGUACCGCGUUAACGACUGUCACUUAGAACUGGAUCGCAGUGAAGCCUGC
CUGGGGUGGAUCAGCUAAACUUUUACAGGAUCGCGCUUUUCGUCCCGCCCGCUGGGCUGU
AAAGCGUUAAAUCAAUAAGCGGUUCUAAGCAUGUAGAGCUGACGGCGGAGUACUGACGGA
CGGGGGUUCAAAUCCCCCCGCCUCCACCA
>5s3_80
GUAGACGGCCAUCUUAGGCUGAGAACACCGUAUCCCGUUCGCUCUGCGAAGUUAAGCAGC
CUCAAGCUCGGGUAGUACUCGGGUGGGUGACCACCGGGGAAGUCCGAGUGCUGUCUAC
>5s2_52
CCUAGUGAUGAUGGCGUAGAGGAAACACUCCUUUCCAUUCCGAACAGGACAGUUAAGCUC
UACAGCGUCGAUGGUACUGCACGGGUGACUGUGUGGGAGAGUAGAACGUUGCUAGGU
>5s2_15
GGUCCGGCGGCCAUAGCGGUGGGUAAAUGCCCGGUCUCAUUCCGAACUCGGAAGCUAAGC
CCUCCAGCGCCGAUGGUACUGCACCCGAGAGAGUGUGGGAGAGUAGGACGCCGCCGGACC
A
>Magn.magn.-2
GGGGGCGAAAUAGGAUCGACGUGCGCAGUAAAGGUCUGGUUUGCGUUCGGCAUGAUACCA
CCGUUAUCGGGUCAAUCCUAACAAGUGCCAACGACAACGUUGAACUUGCCGCUGCGGCUU
AGUCCGUAAGCGCGGUCCGGGGGGAACCGGGCAACAGAACUCCCCCCACUUGCCGGGCAA
CCGGCUAUGACGCUAAACGCCACACGGAAUAGACGUUACGGACCCGGGGGCGGUACCCGG
CGCCUCCACCA
>Clos.acet.-1.pa
AAUCUGGCGUCGAGAGCGGGGAAACGAGCCUUACAAAGCUUUGAGUAAGGAACGGAAUUU
AUGAAGCUACUGAAGUGAAAAGCUUGUUUGUAGGCGUUUCAUGGAGGGAAUGUUAAAAUA
CAAACUGCACUCGGAGAUGCUUAAAUGAAACCAUUUUCGGACAGGGGUUCGAUUCCCCUC
GCCUCCACCA
>bac.C.innocuum
GAGGAAAGUCCGGGCUCGCACAUUCUGUGAUGAAUGUAGUGUUUGUGCUGGAUGAAACGA
UAAAUCCAGGCAGCGUAAGCUGACGGCUGGAGAAGGCCUGUGGUGAAAGCUAUGGCGGAC
UCCUUUAAAAGUGCCACAGAAACGAGCUUUUCGGGAAACCGGAAAGAUGGAACGGGUAAA
CCCCGCAAGCGAGAAACCCAAAUUUGGUAGGGGAAUCUAAUCACGGCAAAACGAAGCCAG
UGAUCGGAACGUGGAAACACGUAGAUAAAUGACUGCCACUUUCGCAAGAGAGUACAAAAC
ACGGCUUA
>bac.vHge2
GAGGAAAGUCCGGGCUUCAUAGGGCAAGGUGCCAGGUAACGCCUGGGCGGUGUGAACCGA
CGGAAAGUGCAGCAGAGAGUAGACCGCCUUCAAUAACGUUUCUUUUCGGAGAAAUGGAAG
GUAAGGGUGAAAGGGUGCGGUAAGAGCGCACCGCAUGGCUGGUAACAGUUCGUGGCAUGG
UAAACCCCACCGGAAGCAAGACCAAAUAGGGAUCCUAUAGGCAUGGCCCAUGCUGGAUCC
GGGUAGGUCGCUUGAGCGUAUGAGUGAUCAUACGCCUAGAGGAAUGAUCGUUCUAGACAG
AACCCGGCUUC
>bac.PS26
GAGGAAAGUCCGGGCUCCACGGAAACGACGGUGCCGGAUAAUGUCCGGCGAGGGUGACCU
UAGGGAAAGUGCCACAGAGAGCAAACCGCCGAUGGUCCUUUAAGGGACACAGGCAAGGGU
GAAAGGGUGCGGUAAGAGCGCACCGCGCGACCGGUAACGGAAGCGGCAAGGCAAACCCCA
CCCGGAGCAAGACCGAAUAGGGACUGCGCGCCCGCAAGGGCAGGCCUGUUUCGGGCCGGC
AGUCCGGGUUGGUCGCUUGAGCGCGCCCGGCAACGGGCCGCCUAGAGGAAUGGCUGCCGG
UGCGGAUACGGUCGACUUGUGCGAUACCGUCCGCGCCACAGAACCCGGCUAA
>bac.LGB23
GAGGAAAGUCCGGGCUCCAUGAAGCAAGGGUGCCGGGUAAUGCCCGGCCGGGGAAACCCG
AGGGAAAGCGCCACAGAGAAGAGUCUGCCCCGAGCUUCGGGGUGAUGGUGAAACGGUGGG
GUAAGAGCCCACCGCGGACCGGGCAACCGGGACGGCACGGCAAGCCCCACCCGGAGCAAU
GCCGAAUAGGGGCCCCGCGCGGGCUGGUCCCGGACUACGGUCCGCGAUACCGCCGCAGGG
AUGCUUCAGCCCAGGGGCCCGGGUUGGCAGCUUGAGCCCGUCGGUAACGGCGGGCCUAGA
GGAAUGGUCAUCCAGGGGGCGCAAGCCCCCGGACAGAAUCCGGCUUA
>5s2_73
UCCAGUGAUGAUGGCAAAGAGGCCACACCCGUUCCCAUGCCGAACACGGAAGUUAAGCUC
UUUUGCGCCGAUGGUAGUUGGGGGUUUCCCCCUGUGAGAGUAGGACGUCGCUGGGC
>bac.CPA62
GAGGAAAGUCCGGGCUCCACGGAUCAACGGUGCCGGAUAACGUCCGGCGGGGGCAACCCC
AGGGAAAGUGCCACAGAAAAGUAAACCGCCACGGGCGCGUUGCGUUUAGCCUGCGGCAAG
GGUGAAACGGUGCGGUAAGAGCGCACCGCGUUUCCGGCAACGGAAGCGGCAGGGCAAACC
CCACCGGGAGCAAAACCGAAUAGGAACGGCGCGCGUUUCCGCGCAAGCGGGAAAGCAGAU
CGAUCCGGAUCAGCCGUUCGGGUAGGUCGCUUCAGGCACACAGCAAUCUGUGCCGCAGAG
GAAUGGCCGUCACGUGCUGCGUUAUCGCGCAGCGCCAUACAGAACCCGGCUUAC
>bac.ESH46a-1
GAGGAAAGUCCGGGCUCCACAGAGCAGAAUGCCGGCUAACGGCCGGGCGCGGCAACGCGA
CGGAAAGUGGAACAGAAAGCAAUACCGCCGAUGAUUGCCUUCGGGCAAAACAGGUAAGGG
UGAAAAGGUGCGGUAAGAGCGCACCGUGCAUUUGGUAACAAAGGCGCAGCAGGCUAAACC
CCAUUCGGAGCAAGACCAAACAGAACGCGAUGACGCUGCUCGCCGAGCGUUCGGGUAGGU
UGCUUGAGCACACCAGCAAUGAUGUGCCUAGAGGAAUGACUGUCCGCGACAGAACCCGGC
UUA
>STR.MUT
GGAGCAACAGCUUUGCGUGAAGCGGGUCAGGGGAGGAAUCCAGCAGCCCUAAGCGAUGUA
AGCUGUGUGCUCU
>5s3_220
GUCUACGGCCAUACCACGAUGAAUACACCGGUUCUCGUCCGAUCACCGAAGUUAAGCAUU
GUCGGGCCAGGAUAGUACUUGGAUGGGGGACCGCCUGGGAACUCCUGGUGCCGUAGACUU
U
>bac.C.testosteroni
GAGGAAAGUCCGGGCUGCAUAGGGCGGCGUAGCAGCUAACAGCUGUCCACCGUGAGGUGA
GGAUCAGAGCAACAGAGACGAGUCUGGCAGGAGUGCCGCAAGGCAGACCAACCAGGGUGA
AACGGGCAAUCUCUACGCGCAGCAAUACCAAGUAGGCACACGUUGACGGGGCCCCCGGAG
UGUGCGGGUAGGUAGCACCGAGCCAUCAGGCGACUGAUGGCCAAGAUUAAUGGCGGUCAC
AUGGCGGGCAACCGUUGUGCACAGAAUCCGGCUUA
>A.ambivalens
GAGGAAAGUCCCGCCUCCAGAUCAAGGGAAGUCCCGCGAGGGACAAGGGUAGUACCCUUG
GCAACUGCACAGAAAACUUACCCCUAAAUAUUCAAUGAGGAUUUGAUUCGACUCUUACCU
UGGCGACAAGGUAAGAUAGAUGAAGAGAAUAUUUAGGGGUUGAAACGCAGUCCUUCCCGG
AGCAAGUAGGGGGGUCAAUGAGAAUGAUCUGAAGACCUCCCUUGACGCAUAGUCGAAUCC
CCCAAAUACAGAAGCGGGCUUA
>Ehrl.chaf
GGGGAUGAAACAGGAUCGACAUGCAUAGUAAAGGGGAUAGUUUUUGCUCGGUGAGAAAAC
AGCCGUUUAAAUGCUCAAAAUUUAUAAGUGCAAACGAUAAUUUCGUUUUUGCUAAUGAUA
AUAAUAGCAGUGCUAACUUAGUAGCUGCUUAGUUUUAUUAUUAGCGCGGUUUUUUUAAGG
GUUUUCCGGGCAACAGAAAAACCCUUUUUUGUGCUUUUAGCACUAUGGCAAUAAAGGCAU
CUUAAAAUAGAUGUAUUGGACCCGAGGGCAGUGCUCGGCAUCUCCACCA
>bac.N.fulvus-KCTC9580
CGAAGGGCAGCGUGGUGGGUAACGCCCACCCGGGGCAACCCGCGGGACAGUGCCACAGAG
AACAGACCGCCAGCGGCCUGAGCGAAUUCCGGUUCGCCUCAGGUGCGGGUGAGGGUGAAA
CGGUGGUGUAAGAGACCACCAGCUCCGCAGGUGACUGCGGAGGCUCGGUAAACCCCACGU
GGAGCAAGGCCAAGAAGGACGGCGGGCAACCACCGUCCGCGCGAGCGUUCGAGGGCUGCC
CGCCCGAGCUCGCGGGUAGGCCGCUGGAGGCUGCCGGCAACGGCAGCCCUAGAUAGAUGA
UCGCCAGC
>LAC.LAC
GGAGCAAUAAGUUUCUUACGAAGCGUGUCAGGACCUGACGGUAGCAGCACUAAGUAUGGA
GCUUAUGUGCUCUUUUU
>Pseu.puti
GGGGCCGAUUAGGAUUCGACGCCGGUAGCGAAACUCUAGGUGCAUGCCGAGUUGGUAACA
GAACUCGUAAAUCCACUGUUGCAACUUUUAUAGUUGCCAAUGACGAAAACUACGGCGCGG
AGUACAAGCUGGCUGCGUAAGCAGUCCUCUUGACCCGUUGCUUCUGGUAGCUUCGGCUCC
AGCAAUCACUAGGGGAUGCCUGUAAACCCGAACUGAUUGUCAUACAGAACAGGAUCGUCG
CGUAGCACGUUGUGGGCGAAGUGACUAAAACUUACACAACUCAUCCAAAGCACCCUGCCC
GUCGGGCGGCUGCGGAUUAAAUCAGUAGACACGGCUAAGCAUGUAGUACCGACAGCGGAG
UACUGGCGGACGGGGGUUCAAAUCCCCCCGGCUCCACCA
>5s2_1
GUUACGGCGGUCAUAGCGUGGGGGAAACGCCCGGUCCCAUUCCGAACCCGGAAGCUAAGA
CCCACAGCGCCGAUGGUACUGCACCCGGGAGGGUGUGGGAGAGUAGGUCACCGCCGGACA
CU
>bac.C.aurantiacus
GAGGAAAGUCCGGGCUCCAUAGAGCAGGGUGGUGGGUAACGCCCACCCGGGGUGACCCGC
GGGAAAGUGCCACAGAGAACAGACUGCCGGUUUCGAGCCGGUGAGGGUGAAACGGUGGAG
UAAGUGCCCACCGCGUCAUCGGUGACGGUGACGGCAUGGCAAACCCCACCUGGAGCAAGG
CCAAGAAGACCGUGAGGUCGCGGACGCGUUUGAGGGUUGCUCGCUUGAGUGUCUGGGUAG
GCUGCGCAGCCGAAAGGCUGGAGGACACCAGCAAUGGUGUUCACAGAUGGAUGAUCACCG
GCCCGGCGGGGCUACAGAAUCCGGCUUA
>bac.SM-A25_39
GAGGAAAGUCCGGGCUCCACAGAGAAUGAUGCCGGGUAAUGCCCGGGCCUGUUCAGACUC
UCUGCAUUGCAGUUUGUUAAGCAGGACAGAUAGUGCCACAGAAAUAAACCGCCUGGUUUA
AAAUCUUGGAUUUUCAGUCAGGUAAGGGUGAAAAGGCGAGGUAAGAGCUCACCGGUCAAC
CGGUAACGGAUGAUGCAAGGUAAACCUCAUCAGGAGCAAAGUCAAAUAGGUAGGAGGGUU
UCUCGUCCAUAUCCUACGGGUAGAUUGCUAAAAGCUUUCAGCAAUGGUAGUUUUAGAUAG
AUGGUAAUCCUAGACAGAACCCGGCUUAC
>5s2_33
CUUCGUGACAAUAGCGAAGAGGUCACACCUGUUCCCAUACCGAACACAGAAGUCAAGCUC
UUCAGCGCCGAUGGUAGUUGGGGGUUUUCCCCCUGCGAGAGUAGGACGUCGCUAAG
>eukarya.P.douglassii
GCGGAAGGAAGCUCACUGUAGAGGUCACGCGCUGGGUGUAUCGAUCACCCUCCUUGCUAC
CUUUGGGAAGGUCUGAGAGAAGGGCCAAGUGUCGCCUUAGCAGGGCGCCAUCUUAGGAAG
GUGGGUGAGUUCCCAGCAAUAGGGGUCUCCUGUAAUGCCCCAGUUUGAGGCAGGAGAAGC
GGGGCUGGAGGGGCUACUCCCUCCUUCCUGCGGAUGCCUCCGUGGCUUACGCGGGGCUUG
GGAAUGACUCACGGCCGGCACGUUGAGUACAAUGGGCAGAGGUGAAGCGGCCGCUUCAUA
ACCCAAUUCAGACCACUCUCCGGAAUUCCG
>bac.PS6
GAGGAAAGUCCGGGCUCCACGGAACGCGGUGCCGGGUAACGCCCGGCGGGGGCGACCCCA
GGGAAAGUGCCACAGAGAGCAGACCGCCGAUGGCUCCGAAAGGACCACAGGCAAGGGUGA
AAGGGUGCGGCAAGAGCGCACCGCGCAGCGGGCAACCGAAGCGGCACGGCAAACCCCACC
GGGAGCAAGACCGAAUAGGCACGCGAUGGGCUUAGGCCCGGGGCAGGAACCGGCCCUUUU
CGCGUGCGGGUUGGUUGGUUGAGGCCGUCGGCAACGCCGGUGGUAGAGGAAUGAUCGUCA
CUGUCCUUCGGGGCAGAACAGAACCCGGCUUA
>bac.S.bikiniensis
CGAGCCGGGCGGGCGGCCGCGUGGGGGUCUUCGGACCUCCCCGAGGAACGUCCGGGCUCC
ACAGAGCAGGGUGGUGGCUAACGGCCACCCGGGGUGACCCGCGGGACAGUGCCACAGAAA
ACAGACCGCCGGGGACCUCGGUCCUCGGUAAGGGUGAAACGGUGGUGUAAGAGACCACCA
GCGCCUGAGGCGACUCAGGCGGCUAGGUAAACCCCACUCGGAGCAAGGUCAAGAGGGGAC
ACCCCGGUGUCCCUGCGCGGAUGUUCGAGGGCUGCUCGCCCGAGUCCGCGGGUAGACCGC
ACGAGGCCGGCGGCAACGCCGGCCCUAGAUGGAUGGCCGUCGCCCCGACGACCGCGAGGU
CCCGGGGACAGAACCCGGCGUACAGCCCGACUCGUCUG
>eukarya.K.polysporus
GAAUACAGCAGUUCUCUCUUCGUAAGAAGAGAGAUUGUGUUACCCUUCGUAACACAUUAC
CCGUGAGGGAACUAUUAGGUGGAAACCUAGUUAGCUUUGUCGUCAUAAGUGAUCAACGUC
UUUCCCCUCGAUUUAUUUUCGGCGGGCGAAUGACGGAUGGGAACGGCGAUAGUUACAAUG
UUUGACGUAUCACGUGAUAUUAUCACAAGGUAUGGUCUGUUGAGUGCAAUCGUAGGACCC
CGGUUGUUAUCUACAACCGGUUGAA
>5s2_17
GUCUGGCGGCCAUAGCGUGGGGGAAACGCCCGGUCCCAUCCCGAACCCGGAAGCUAAGCC
CCAUAGCGCCGAUGGUACUGCAACCGGGAGGUUGUGGGAGAGUAGGUCGCCGCCGGACA
>5s3_62
GCUGUCGGCCAUACUAAGGUGAACACACCGGAUCCCAUUCGAACUCCGAAGUUAAGCGCC
UUAAGGCUGGGUUAGUACUAAGGUGGGGGACCGCUUGGGAAGUCCCAGUGUCGACAGCCU
>FUS.NUC
GCCCUUAGGGGAUAUGAUAUAUUAUUGUCGAACCGUGUCAGAUCUGGAAGGAAGCAGCAC
UAAGAUUUAUAGUAUAUGCAUGUCUUCCUAGGGGUAUCU
>bac.T.aquaticus
UGCCCCAGGAUAGGGGUGCGGUCGCGCCCGGGGGACUUCCCCCCUGGGUGAGGAAAGUCC
GGGCACCAUAGGGCAGGGUGCCAGCUAACGGCUGGGCGGGGCAACCCGACGGAAAGUGCC
ACAGAGAAGAGACCGCCAGCGGCCGGGGCUUCCCCGGUGCGGGCAAGGGUGAAACGGUGG
GGUAAGAGCCCACCGCCUGGCCUGGCAACAGGCUGGGGCACGGCAAACCCCACCCGGUGC
AAGGCCCGAUAGGCAGGAAGGGCUUGCCCGGCCCGUUAGAACCUGCGGGAUGGGCCGCUU
GAGGCCGGUGGCGACACCGGUCCCAGAGAGAUGACCGCGUAAAACAGAACCCGGCUUACG
CCCUAUCCUGGGGACCCCGAGCGCAGGCUCGGGG
>eukarya.S.cerevisiae
GUGGAACAGUGGUAAUUCCUACGAUUAAGAAACCUGUUUACAGAAGGAUCCCCACCUAUG
GGCGGGUUAUCAGAUAUUAUCAGGUGGGAAAUUCGGUGGAACACAGUGGAGCCUUGUCCU
CCGGGUUAAUGUCGCUUUUGGCAUUGGCCCCUGCUCCUGAGAGAAGAAAUAUACUGGGGA
ACCAGUCUUUACCGACCGUUGUUAUCAGAAAUUCACGGAGUUCGGCCUAGGUCGGACUCC
GAUGGGAACGGCAACGGUUGUUCCGUUUGACUUGUCGCCCGCUACGGCGUGAGCGUCAAG
GUCUGUUGAGUGCAAUCGUAGGACGUCAUUAGUGGCGAACCCGAUACCGAUUACUGCUGC
UGUUCCAGC
>Pedi.pent
GGGGUCGUUAUGGAUUCGACAGGUAUGGGUCGAGCCAUGACUGCAUUUCGUAGGUUACGG
CUACGUAAAAACGUUCAGUUUAUUAUAACUGCAAAAAAUAAUAACAAUUCUUACGCUUUA
GCUGCCUAAUAGUAGCUUGACGUAGAUCCGCCUAGUCUCGUCCAUGGGCUAGAUACGGGU
CCUAAAUGAAGUGGACUUGCGCUUAAGUACUGGCCUGGGUGCUUAAGAAGAGGAUUUACA
GACUAGCGUUUUAAUGAAGCCCCGACAUACGGCGUCUUAUUUCGCGAAAUUUAAGUAGUA
UGAAUAUGAAUGUAGAUGUCAUGGUGGCGACAUGCUUGGACGCGGGUUCGACUCCCGCCG
ACUCCACCA
>plastid.N.olivacea-chloroplast
CUCAAGCAAAGCGAUUGCAGAGCAACUAGAAGAUGCUCUGAGGAAAGUCCGGGCUCCCUA
ACUAUUCCAGCUGCUGGAUAAUUUCCAGUGUGAUAUAAUCACGAGGAAAGUGCCACAGAA
AGAAACCAAUCAAAUCUCCAUCGAAUGGCUCACAAGCUCUAGGAGAUCUUGGAUUGGGUG
CAAAUGUAUUCUUGACGUGAGUUAAGCGUCUGGUAUACCCCAGUCGGGAGCAAGAUGAGG
UUAGUUUAUAGAGAAUAGACCAUAGACUAAUCUAUUCCAUUGCUCGAGAGGGUUCAUACA
GAACUCUCCAAUCAGAUAAUCUCCACACCUCUCAGGACCAAGCUAGAAACCAGUUUGAGC
CUCUCGAGAUUUGUACCGAACCCGGCUUAUUUCUUGAG
>5s3_290
GCCUACGGCCAUACCACCCUGAAUGCGCCUGAUCUCGUCUGAUCUCGGAAGCUAAGCAGG
GUCGGGCCUGGUUAGUACUUGGAUGGGAGACUGCCUGGGAAUACCAGGUGCUCUAGGCAU
>5s3_175
AUCCACGGCCAUAGGACUCUGAAAGCACUGCAUCCCGUCCGAUCUGCAAAGUUAACCAGA
GUACCGCCCAGUUAGUACCACGGUGGGGGACCACGCGGGAAUCCUGGGUGCUGUGGUU
>E1B
GAGGAAAGUCCAGCCACCACUGGACACACAGACAUUCCCCCAAGGAUGUAGGGCGAGAGC
UCUGGCUCUGGCACAGAAACGAGACCGCGCCGCGUAAAGCGAUGAUGCCGCAAGGCUGAG
GUCGCGCGGGAGGCGGAUGAAACGGCGAAACCCUGUGGGUGCAAGCCAAAAUAGAGCUGA
GAACGCGGACGUCCAGCCGAGCUCGGGUAUGGCGCUAAGCUGAAUGCCGUCAAAGAAACA
AAAGCUGGCUUA
>A.fulgidus
CGGCGGUGGGCGGCUGACCGAAAGGAGGAAAGUCCCCCCACCCGCUGUGGCGGAAGGCCC
CUGAGAAGGGGCGGAGGAGGAACAGAAACGAGACCGGUGCGGGGAAAUGCGAUGAUUCCG
CAAGGAUGAGGUCACCCGCUCCGGAUGAAACGGCCUCCUCCCCGCCGGGUGCAACGCGUA
AGCGGCUCAGUCUAAUGCCGCCGGAACAGAAGGGGGCUUACUACCGCCA
>Anab.spec
GGGUCCGUCGGUUUCGACAGGUUGGCGAACGCUACUCUGUGAUUCAGGUCGAGAGUGAGU
CUCCUCUGCAAAUCAAGGCUCAAAACAAAAGUAAAUGCGAAUAACAUCGUUAAAUUUGCU
CGUAAGGACGCUCUAGUAGCUGCCUAAAUAGCCUCUUUCAGGUUCGAGCGUCUUCGGUUU
GACUCCGUUAAGGACUGAAGACCAACCCCCAACGGAUGCUCUAGCAAUGUUCUCUGGUUG
GCUUGCUAGCUAAGAUUUAAUCAGAGCAUCCUACGUUCGGGAUAAUGAACGAUUCCCGCC
UUGAGGGUCAGAAAGGCUAAACCUGUGAAUGAGCGGGGGGUCAAUACCCAAUUUGGACAG
CAGUUCGACUCUGCUCGAUCCACCA
>AF221916.94-481
GUCUAACCCUAUUGUUAUAGCUGUGGGUUCUGUUCUUUUGUUCUCCGCCCGCUGUUUUUC
UCGCUGACUUUCAGCGGGCCUGGAAAGUUCAGACCUGCAGCGGGUCACCGCGCAUUCUGG
AACCUCAAAAAAUGUCAGCGUAGGAGCUCUGGUGCCAGAGCUCCGCGGCGCUGGGCCGCC
CAGCCCGGUACCCGCCUGGAGGCCGCGGACGGCCUGGGGUCUUAGAACUCCGCUGCCGCC
GUGAAGAGCUAGUCUCUGUUAGCUACGGGGCACCGGGCGCUGGGGUCAGGCCGGGAGAGC
GCCGCAAGGACAGUAACGGAACUGGUCCCUGAGUUCGGUGGCUUUCCUGAGAUGUGGGAA
GUGCACCUGGAACUCAGUUCCUACAACC
>eukarya.P.guilliermondii
GUUCUCUCCGUCCACGGAGGCAGGUUUCUGCCUUCGCACAAAAUGCUCCUGAGAGCGUCC
UGGCGCGAAAGCGCCGGGCAGGGCCAUCAGAAAUCAGUCGAGUUUACUUGGCAUGGGAGG
CUCUGCGGACGGUUGGUCAUGUGUAUGAACAUGGCUAUUGAGUGCAAUAUGCGAACCUUG
AAAAAGGCA
>HEL.PY-A
CUCUUAUUUAGACCUAUGCAAUAGGAUUUUAGGGUAACGCUUCAGGGUAGGAAUACAGCA
GAGUCCCCUAAUUUCUUGUGUGCCUUAGCCAUCUGAAUAGGAG
>Bact.frag
GGGGUUGACUGGUUUUGACAGCGGGCAGAAAUGGUGGGUAAGCAUGCAGUGCGUCGGUGA
UUUGCACUUUAAUCUCAGUUAUCAAAAUUUUAUCUGGCGAAACUAAUUACGCUCUUGCUG
CUUAAUCGAAUCAUAGUAGAUUAGCUUAAUCCAGGCACCAGGUGCCAGGACGAGACAUCA
CUCGGAAGCUGUUGCUCCGAAGCAUUCCGGUUCAGUGGUGCAGUUACAUCGGGGAUAGUC
AGAAGUGGCCUUGCGCUUCUGAUGAAACUUUAAAGGAUAAGGCAGGAAUUGAUGGCUUUG
GUUCUGCUCCUGCACGAAAAACUUAGGCAAAGAUAAGCAUGUAGAAAGCUUAUGAUUUCC
UCGUUUGGACGAGGGUUCGAAUCCCUCCAGCUCCACCA
>bac.S.aureus-2
UGAUAUUUCGGGUAAUCGCUAUAUUAUAUAGAGGAAAGUCCAUGCUCACACAGUCUGAGA
UGAUUGUAGUGUUCGUGCUUGAUGAAACAAUAAAUCAAGGCAUUAAUUUGACGGCAAUGA
AAUAUCCUAAGUCUUUCGAUAUGGAUAGAGUAAUUUGAAAGUGCCACAGUGACGUAGCUU
UUAUAGAAAUAUAAAAGGUGGAACGCGGUAAACCCCUCGAGUGAGCAAUCCAAAUUUGGU
AGGAGCACUUGUUUAACGGAAUUCAACGUAUAAACGAGACACACUUCGCGAAAUGAAGUG
GUGUAGACAGAUGGUUAUCACCUGAGUACCAGUGUGACUAGUGCACGUGAUGAGUACGAU
GGAACAGAACAUGGCUUAUAGAAAUAUCACUACUAGU
>5s3_116
ACAUACGACCAUAGGGUGUGGAAAACAGGGCUUCCCGUCCGCUCAGCCGUACUUAAGCCA
CACGCCGGCUGGUUAGUAGUAUGGUGGGUGACCACAUGCGAAUCCCAGCUGUUGUAUGU
>5s3_288
GCUUACGGCCAUACCACCCUGAAAGCACCUGAUCUCGUCUGAUCUCAGAAGUUAAGCAGG
GUCGGGCCUGGUUAGUACCUGGAUGGGAGACCGCCUUGGAAUACCAGGUGCUGUAGGCUU
>URE.URE
UUAUAAUAUAUAUGUCAUUACAAUAUUAAGUAGCGAACCUUGUCAGGCCAGAGAUGGAGC
AGCAAUAGCAAUAUCUUUUUAUGUGUGAUGACAUAUAUUAA
>5s3_212
GCCUGCGGCCAUACCACGUUGAAUGCACCGGUUCCCAUCUGAACACCGAAGUUAAGCAAC
GUCGGGCCAGCUUAGUACCUGGAUGGGUGACCGCCUGGGAAUCGCUGGUGCUGCAGGCUU
>5s3_94
GGGUACGACCAUACUUGGCCGAAUGCACCAUAUCCCGUCCGAUUUGUGAAGUUAAGCGGC
CACAGGCCUCGUUAGUACGGCGAUCAGUGAUGGCGCUGGAACCCGGGGUGUUGUACUCUC
>5s3_272
GUUUACGACCAUACCAUGCUGAAUAUACCGGUUCUCGUCCGAUCACCGAAGUCAAGCAGC
AUAGGGCCCGGUUAGUACUUGGAUGGGAGACCGCCUGGGAAUACCGGGUGUUGUAGGCAU
>5s2_25
GUUACGGCGGUCCAUAGCGGCAGGGAAACGCCCGGUCCCAUCCCGAACCCGGAAGCUAAG
CCUGCCAGCGCCGAUGAUACUACCCUUCCGGGUGGAAAAGUAGGACACCGCCGAACAU
>bac.U.urealyticum
GUGUAAAAAGCUAAUUGCUGCAUUUUUUAAAAAAUGUAGAGGAAAGUCCGUGCUCACACU
AACUGUGAUGUUAGUAGUGUUUGUGUAUGUAUAAUUAAUAAGGCAUAGCAUAGGCAUAUG
ACGGCAAAUUUUUAAGCUAAGUGAUUUAAAUUAUAUGUUUAAAAAUUUAUAAAAGUGCCA
CAGAGACGAUUAAUCAAGAAAUUGAUGAGAUGAAACGUUGGUAAACCCCACAAGUGAGAA
ACCUAAAUUUCGGUAAGGGAAUCUAAUUUAGUAAAUUAAGAAAUUAAAUUAGGAUAGAAU
UGUUUACAAUUCUAUAGAUAAAUAAUUAGCGCUACAUUUUUGUAGAACAGAACACGGCUU
AUUUUUACAU
>eukarya.A.truei
GCGGAAGGAAGCUCACUGUAGAGGCUACUUGCUGGGUGCUGUUGUUACUCUAUCAACCAG
CCUUGGGGAAGGUCUGAGAUAAGAGCCACUUGUUGCCUUCACAAGGCAUUGCUUGGUGUA
AGCAAGUGAGUUCCCAUCAAAGAUGGCUCAGUUGCAAGCUUAAUGCAAGAGACAUAGCAA
AGAAGCCCAAUAUACUUCUGAUAUGGAUGCAAUGCCCAACAGACUGGAAAUGACUCACGG
CUGGCAUGUUCAAGCUCAAUGACUGAGGGGAAGCAAGUGAUGGCUUCCUAACCCAAUUCA
GACCACUCUCCGGAAUUCCG
>bac.LGA1
GAGGAAAGUCCGGGCAGCACAGAGCAAUGCACCGGUGAAUAGCCGGGUUCCGUCUUUGAC
GGAAACAGACAGUGCCACAGAAAAUAACUGCCUUCCCCUCUCCUUUAGGAGAGGGUUGAG
GUAGGGUUGAAAACGUGAGGUAAGAGCUCACGUCCCGAUAUGGUGACAUAUCGGGAGGGU
AAACCUUGCAUGCUGAAAUGCCACAUAGGUCAGCGCCUGAGAACUGCUCGUUCAAUGCUG
AUGGGUAGGCAGAUUGAUCCCGGUUGGUAACUUCCGGGACAGAUAAAUGAUAGCCACUAA
UCCACCUUGCUAAGGCUACGGUGGACAGAACCCGGCUUA
>5s_25
GGAGUUUGGCGGCCAUAGCGGCGGGGCAAUUCCUGUACCCAUCCCGAACACAGAAGAUAA
GCCCGCCUGCGUUCUAUACUGUACUAAAGUAUGAGAGUCUUUGGGAAAUAUGGAACGCUG
CCAUCUCC
>5s3_204
AUCUGCGGCCAUAGAACCUUGAAAGCACCGCAUCCCGUCCGAUCUGCGAAGUUAAGCAAG
GUAUCGCCUAGUCAGUACUGCGGUGGGGGACCACGCGGGAAUCCUAGGUGCUGCAGUUU
>5s2_38
UUUGGUGGCGAUAGCGAAGAGGUCACACCCGUUCCCAUACCGAACACGGUAGUUAAGCUC
UUCAGCGCCGAUGGUGAGUGGGGGCUUCCCCCUGUGAGAGUAGGACGCCGCCAAGC
>5s3_185
AUCCACGGCCAUAGGACUCUGAAAGCACCGCAUCCCGUCUGAUCUGCGCAGUUAACCAGA
GUGCCGCUCAGUUAGUACCACGGUGGGGGACCACGCGGGAAUCCUGGGUGCUGUGGUU
>M.jannaschii
AGGGGGCUGGUGACUUUCCCCUCUUUAAGAGGGGAGGAAGUUCCGCCCACCCCAUUUAUG
GGCAGCGUCCCCUGAGAAGGGGCGGGAGAUGCAGCAGAAACGACACGGCUCCGGAAGAGA
UGACGAUGAUAGUGAAAGUUGAGGACUUCCGGAGAACCGGUGAAACGGGCAUCUCCCCUG
CCCGGGGUGCAAGCCGGUUUCGGCGCUUAGCCGAAUGUCACCGAAAUUACAGAAGGCGGG
CUAUAGCCCCCA
>bac.C.limicola
AAACCGCAAGUGUGCAGUCGCUGUAUGGCUUGACGCUGUGCAGAGGAAAGUCCGAACUUC
ACAGGGCAGGGUGCCGGUCGAGAACCUGGUUCAAGGCCGGGGGCAGCGGUGCAAACCGUC
UGUCACAGAGAGUGCAACAGAAAGCAAACCGCCCCGGCUCCGGCCGGAGUAAGGGUGAAA
AGGCGGUGUAAGAGACCACCAGGUGCGUCAGCAAUGCCGUACGCUAUGAAAACCUCCCCG
AAGCAAGGCCAAAUAUGGAAGCUUUUUCCGCAAGGAAAGAAGGGUUGCCCGCCCAACGUU
UCCGGGUAGGCCGCAUCAGAUAAAUGACUGCAGCUUCAUCACUCGAUGAUGAUUCACAGA
AUUCGGCUUACAGCUUCGGUUUCAGC
>Camp.jeju
GGGAGCGACUUGGCUUCGACAGGAGUAAGUCUGCUUAGAUGGCAUGUCGCUUUGGGCAAA
GCGUAAAAAGCCCAAAUAAAAUUAAACGCAAACAACGUUAAAUUCGCUCCUGCUUACGCU
AAAGCUGCGUAAGUUCAGUUGAGCCUGAAAUUUAAGUCAUACUAUCUAGCUUAAUUUUCG
GUCAUUUUUGAUAGUGUAGCCUUGCGUUUGACAAGCGUUGAGGUGAAAUAAAGUCUUAGC
CUUGCUUUUGAGUUUUGGAAGAUGAGCGAAGUAGGGUGAAGUAGUCAUCUUUGCUAAGCA
UGUAGAGGUCUUUGUGGGAUUAUUUUUGGACAGGGGUUCGAUUCCCCUCGCUUCCACCA
>5s3_245
GUCUACGGCCAUACCACGUUGAAAGCACCGGUUCUCGUCCGAUCACCGAAGUUAAGCAAC
GUCGGGCCCGGUUAGUACUUGGAUGGGUGACCGCCUGGGAAUACCGGGUGCAGUAGACUU
>HAE.DUC
GGGGUAUUAUUGGUUUCUCGCAGCAGAAUUCAGCUUACUUAGUCAGGGCCGGAAGGAAGC
AGCUUGGGUUGAAUUUCUGGGUGCCGGGAGUCGCUGGUAAUACCCCACCUUUUUGGUAAA
AGGUAAUACCG
>LEI.MAJ
GCCGGAGCUCUGCUCUGUAACCUUCGGGGGCUAACCAGGCUUAGCGGGGAGGACGUGGAC
CAGCGAGGGUGAUUUGCUGCGUUGACGUGGUGCUCUGCUUGGCUGUGUGUCGGUGUGGCU
UGCCCCCCUGCAGAGGGUGGCGCGGGUCCGCCGUUGAAGCGAGGGAACCGGGUCAGGCCG
GAAACGGAGCAGCCCACCCCACGCACGUCCGCCGUUGCAGAAUCACACCGCGGAGCAUGU
CCGCACUUGAGCCCCACGCUUCGUCGCGAAGCCUU
>RAS.SOL
GACGGGCCUCCUCGCAUGGUGGCGCGGUCAACCUGGUCAGGUCGGGAACGAAGCAGCCAC
AGCCGUUUUCCGCCAGUGCCGAGGGUCAGGCUCGUCCCCCUUCU
>bac.N.pyridinolyticus
CACAGGGCAAGGUGGUGGGUAACACCCACCCGGGGCAACCCGCGGGACAGUGCCACAGAG
AACAGACCGCCCCUGCGUGCAGGGGUAAGGGUGAAACGGCGGUGUAAGAGACCACCAGCG
ACCGGGGCGACCCGGCCGGCUCGGCAAACCCCACCUGGAGCAAGGUCAAGAAGUCCGGUG
CUCUCACCGGACGCGCGCACGACUGAGGGCGGCCCGCCCGAGUGCGCGGGUAGACCGCUG
GAGGGCGUCGGCAACGGCGCUCGUAGAUGGAUGGUCGCCACGCUUCGGCGUU
>5s3_172
AUCCACGGCCAUAGGACCUUGAAAACACCGCAUCCCGUCCGAUCUGCGCAGUUAACCAGG
GUGCCGCCUAGUUAGUACCACGGUGGGGGACCACGCGGGAAUCCUAGGUGCUGUGGUU
>5s_15
UAGGUUUGGCGGUCAUAGCGAUGGGGUUACACCUGGUCUCGUUUCGAUCCCAGAAGUUAA
GUCUUUUCGCGUUUUGUUUGUGUACUAUGGGUUCCGGUCUAUGGGAAUUUCAUUUAGCUG
CCAGCUUUUU
>5s3_141
ACAUACGACCAUAGGGUGUGGAAAACAGGGCUUCCCGUCCGCUCAGCCGUACUUAAGCCA
CACGCCGGUGAGUUAGUAGUUGGGUGGGUGACCACCAGCGAAUCCUCACUGUUGUAUGU
>bac.LGW46
GAGGAAAGUCCGGGCACCAUAGGACAGGGUGGUGGGUAACGCCCACCGGCCGUAAGGUUA
GGGAAAGUGCCACAGAAAAUACACCGCCUAAGGGGAGCUGUUAGCGUUUGGCCUUUAGCU
CUUAGCCAGACAAUCGUCUGGCUAAUGGCUGACCGCUAAUAGCUAACAGCUUGCCCGGUA
AGGGUGAAAAGGUGCGGUAAGAGCGCACCAGCAGGCGAGGUGACUCGCCUGGCUCGGUAA
ACCCCGCCCGGUGCAAGACCAAGCGGAGAGCAUGAGCCGGUCCGGCUCGCUACGACUCUC
GGGUAGGUCGCUAGAGGCCGCGGGCAACCGUGGUCGUAGAGGAAUGAUCGCCAAAUCGCU
UCGGCGGAUACAGAAUCCGGCUUA
>Stre.muta
GGGGUCGUUACGGAUUCGACAGGCAUUAUGAGACCUAUUUUGCGACUCAUCUAGCGGAUG
UAAAACGCCAGUUAAAUAUAACUGCAAAAAAUACAAAUUCUUACGCAGUAGCUGCCUAAA
AACCAGCCUGUGUGAUCAAUAACAAAUUGCUUGUGUUUGUUGAUUGGUCUUAUUGUUAAC
AAGCUACGUUAGAACUGAGUCAGGCUGUUCUAAAAGAGUUCUACUGACUCGCAUCGUUAG
AGUUUGAGUUAUGUAUUGUAACGGUGUUAAAUAAACACAUAACCUAUAGUUGUAGACAAA
UGGGUUAGCAGAUGUUUGGACGUGGGUUCGACUCCCACCGGCUCCACCA
>bac.SM-A30_48
GAGGAAAGUCCGGGCUGCAAGUGAGACAGGACUCCAUCUAACGGAUGGCCAGAGUAAUCU
GAGGGCAAGUGCAACAGAAAGUAGGUAGCCACUUCGGUGGUGACAGUGAAAGGGUGGGGU
AAGAGCCCACCAGUGCUUAUGGUAACAUAGGCAGCUAGGUAAACCCUGUCCGCAGCAAGA
AGUAUAUGGUAUAAGUCUCACAAGCUGUUAGAUCAGCACUCAUACUUCGCUUGAACGUAU
UGGCAACAACACGUCUAGAUAAAUAACUACCCACGACAGAACCCGGCUUA
>5s3_221
GCCUAGGACCAUAUCACGUUGAAUGCACCGGUUCUCGUCCGAUCACCGAAGUUAAGCAAC
GUCGAGCCCGGUUAGUACUUGGAUGGGUGACCGCCUGGGAAUACCGGGUGUUCUAGGCCU
U
>eukarya.C.opuntiae
GUUCUCCCCAUCCCUCUCUGGGUGCUUCUGCAUUCAGAGCGAUAUAAUGCUCUUGAGAGC
UUCCUGGGCGUAGAUAGUUACGCCGGGCGUCGCCAUCAGAAAAACAGCAGAGCUACGCUU
UGCAUGGGAGGCGGCGCGGAUGGUUGGUCUUUCAAUACGAGGAAAGGCUGUUGAGUGCAA
UUUGCGGCCUUUGGCA
>BAC.ALC
UUUGCCGUGCUAAGCGGGGAGGUAGCGGUGCCCUGUACUCGCAAUCCGCUAUAGCAGGCU
GAAUCCCUUCUAGAGGUUUUGUCACCGUAGGCUCUGCCCUAAGUAAGUGGUGUUGACGUU
GGGUUCUACGCAACGAAAACCCACGAACCCUGUCAGGUCCGGAAGGAAGCAGCAGUAAGU
GGCCCCUUUCGUGUGCCGUAGAGUCGCUGGGCCGAGCUAACUGCUCAGGUAACGCUAGGG
UGGCAUGAUCGACAGAAGGUGCACGGUA
>5s3_164
AUCCACGGCCAUAGGACUCUGAAAGCACCGCAUCCCGUCCGAUCUGCGCAGUUAACCAGA
GUACCGCCUAGUUAGUACCACGGUGGGGGACCACGUGGGAAUCCUAGGUGCUGUGGUU
>CLO.PER
GCCGUGCUAGAUGGGGAGUUAGCGGUGCCCUGUAACCUGCAAUCCGCUACAGCAGGAUCG
AAGUCCUCAUAGAGGCUCUAACUUGUGGAGUCUGCCCUAUGUAAGUGGUGUUGAGAGUUG
GGCCCCACGCAAUGGAAACCUGUGAACCUCGUCAGGUCCGGAAGGAAGCAGCGAUAAGCA
GUCAUUUUCAUGUGCCGUGGAUACGUCUGGCUUGAGCUAACUGCAUAGGUAACGUUCAUA
AGUUAUUGUCGAAGUGAGGUGCACGGUU
>5s3_273
GCCUACGACCAUACCAUGCUGAAUAUACCGGUUCUCGUCCGAUCACCGAAGUCAAGCAGC
AUAGGGCUCGGUUAGUACUUGGAUGGGAGACCGCCUGGGAAUACCGGGUGUUGUAGGCUU
>bac.CPA61
GAGGAAAGUCCGGGCACCACAGGGCAGGAUGCCGCACGAGCUUCACCGCAAGUGCGGGCG
UCGCGUUUCAAGGCGCGGCGACGGACAGUGUCACAGAGAAUAUACCGCCCUCCGUGGUUC
GGCGAAAGCCGGGCUUCGAAGGGUAAGGGUGAAAAGGUGGGGUAAGAGCCCACCGCGCCG
CCAGCAAUGGCGGCGGCACGAAAAACCCCUUCCGGUGCAAGGCAAAAUAGGUGACUGGGC
GGCCCGUCCGAUAGUCACGGGUAUGCCGCAUCCGGCGCCGCUCGCGCAAGUGAGCGGCGC
GGGACGAGGCCGCCGCGAGGCGGCCCGAGAGAAAUGACGACUGAAGCGCCGCAAGGCGUG
GAACAGAACCCGGCUU
>bac.CPA59
GAGGAAAGUCCGGGCUCCACAGAGCAGAACGCCGGGUAACACCCGGUGGGGGAAACCCCG
AGGAAAGUGCCACAGAAAACAGACCGCCUUCGCCGCGCGAGCGGCGCGGGUAAGGGUGAA
ACGGUGGGGUAAGAGCCCACCGCGCAGACGGUAACGGAUGCGGCACGGCAAACCCCGUUC
GGAGCAAGGCCAUGUAUAGGAACGUUCGAGGGCUGCUCGCCCGAGUUCCAGGGUAGGCCG
CUCGAGGCGCACGGUAACGGGCGUCCCAGAUGAAUGAUCGCCAAGUGUCCCCGGACACUC
ACAGAACCCGGCUUAU
>5s3_197
AUCCACGGCCAUAGGACACUGAAAACAUCGCAUCCCGUCCGAUCUGCGCAAUUAAGCAGU
GUGCCGCUUAGUUAGUACCAUGGUGGGGGACCACAUGGGAAUCCUAGGUGCUGUGGUU
>bac.M.capricolum
GAGAUUUUAUUGGUCAAUCGCUGUAUUUGAAAAAGAAUAUAGAGGAAACUCCACGCUUAC
ACAAUCUGUGAUGAUUGUAGUGUUUAUGCUAAAUGAAAAAAUAAAUUUAGGCAGUAAUUA
AUUACUGACGGCAUAACUAACCUAAGGCUUUGCUAUGGUGAUGUUAUAAAGUGCCACAGA
GACGAAUAAAGAGAAAUCUUGAAAUGGAACGCGGUAAACCCCAUAAGUAAGAAACUCAAA
UUUUGGUAGAGGAAUCUGAUUAAGAAAAUAAGAAUCAAAAUCAGAAGUUAUUAUUAACUA
GAUAGAUGAUUGACGCUGAAAAGUACAAAACGUGGGUUAUAAAUAAAAUCUCAUCA
>5s3_299
GCCUACGGCCACACCACCCUGAAAGUGCCCGAUCUCGUCUGAUCUCGGAAGCCAAGCAGG
GUCGGGCCUGGUUAGUACUUGGAUGGGAGACCGCCUGGGAAUACCAGGUGUCGUAGGCUU
U
>bac.ESH7-4
GAGGAAAGUCCGGGCUCCACAGGGCAGGAUGCUGGCUAACGGCCAGGCGUCGCGAGGCGA
CGGAAAGUGGAACAGAGAGCAGAACCGCCGAUGGCCGGCCGGUGCACCCGCAAGGGUAGC
CGGUGGCACAGGCAAGGGUGAAAAGGUGGACUCCUUCGGGAGCCGCCGGGGGGAACCCCG
GCGCGGUAAGAGCGCACCGCGGACGCAGUGAUGUGGACGGCAGGCUAAACCCCAUCCGGA
GCAAGACCAAAUAGGGGUACAUUGGCGUGGCCCGCGCUGUACCCGGGUAGGUUGCUUGAG
CUUGUCGGUAACGGCAAGACUAGAGGAAUGGCUGUCCAACGACAGAAUCCGGCUUA
>5s3_183
AUGUGCGACCAUACCAAGCUGAAAAUACUGCAUCCCGUCUGAUCUGCACAGUCAAGCAGC
UUAGGGCCCAGUCAGUAGUGCGGUGGGGGACCAUGCGCGAACAUUGUGGUGUUGCACUU
>5s2_88
UUUAGGUGCCUAUAUCGGUGGUGUCCACCUCUUCCCAUUCCGAACAGAGAAGUUAAGCCC
ACCAGAGCCGAUGGUACUGCGGUAACACGUGGGAGAGUAGGUCGGUGCCAAAUC
>bac.PS24
GAGGAAAGUCCGGGCUCCACAUAACCACGGUGCCGGGUAACGCCCGGCGGUCGCGCCUCG
GGACUGCGCUAUUGCGUGCGAUAGGGGAAGCCAGACAAGCGCGGCAAGGGACAGUGCCAC
AGAGAGCAGACCGCCUAUGGCCGUCGUCCGUUUACGGAUACGUGGCCAGGCAAGGGUGAA
AGGGUGCGGCAAGAGCGCACCGCGCGAUGGGUAACCGGAGCGGCAUGGCAAACCCCACCG
GGAGCAAGACCGAAUAGGGACGGCGCGGACUCGCAAGGGUUCAGGGCGUGGUUGUCGCCC
AGUCGUCCGGGUUGGUUGCUAGAGCCGGUCAGCAAUGGCCGGCGUAGAGGAAUGGUCGCC
CAUCUGCUGAAAGGCAGUGGACAGAACCCGGCUUA
>5s3_74
AGGAACGACCAUACCACGAUGCCAAUACCGCUUCCCGUCUGCUCAGCGAAGUCAAGCAUC
GUCGGGCCCGGUUAGUACUACGGUGGGGGACCACGUUGGAAUCCCGGGUGUUGUUCUU
>5s3_85
GGAUGCGGCCAUACUAAGGAGAAAGCACCUCAUCCCGUCCGAUCUGAGAAGUUAAGCUCC
UUCAGGCGUGGUUAGUACUGGGGUGGGGGACCACCUGGGAAUCCCACGUGCUGCAUUCUU
>Odon.sine.cl
GGGGCUGACUUGGUUUCGACAUUUAAAAAUUGUUACAGUAUGAUGCAGGUCGAAGUUUCU
AAUCUUCGUAAAAAAAGAGAAAUUUAUAAUAAAUGCUAAUAAUUUAAUUUCUUCUGUGUU
UAAAAGUUUAUCAACUAAGCAAAAUAGUUUAAAUUUAAGUUUUGCUGUUUAAGUUUUAUG
CACAUUUAAUGAUCUAGUAAAUAACUUUGUUCGCUAUAAUUUAUAUUUAUAACUAGACUU
UUGUCUUUUUUAUAGUUUAGAAUAACUUUAUCAUUUCAAACCUCGUUCCAUCUAGUUGAA
CUAAACCUGUGAACGAAUACUAUAAUAAAAUUUUUAGAUGGACGUGGGUUCGACUCCCAU
CAGCUCCACCA
>5s3_237
GGCUACGGCCAUACCACGUUGAACCUACCGGUUCUCGUCCGAUCACCGAAGUCAAGCAAC
GUCGGGCGUGGUUAGUACUUAGAUGGGUGACCGCUUGGGAACACCACGUGCUGUAGGCG
>CAN.SPE
GCCGGGCGCGGUGGCGCGCGCCUGUAGUCCCAGCUACUCGGGAGGCUGAGGCAGGAGGAU
CGCUUGAGCCCAGGAGUUCUGGGCUGCAGUGCGCUAUGCCGAUCGGGUGUCCGCACUAAG
UUCGGCAUCAAUAUGGUGACCUCCCGGGAGCGGGGGACCACCAGGUUGCCUAAGGAGGGG
UGAACCGGCCCAGGUCGGAAACGGAGCAGGUCAAAACUCCCGUGCUGAUCAGUAGUGGGA
UCGCGCCUGUGAAUAGCCACUGCACUCCAGCCUGUGCAACAUAGCGAGACCCCGUCUCU
>MIC.LUT
GGCCCCUACGUGGUGUCAUCUCGCUGAACUUCCCCCAGGACCGGAAGGUAGCAAGGGUAG
GUGGGCUCUGGCAGGUGCGUGAGGGGUCUUCACGUUU
>5s3_101
AAGUUACGGCCACAUCAUCGUGAAAAGACCAAAUCCCGUCCGAUCUUUGCAGUCAAACAC
GAUCGAGCUUCGUCAGUACUAUGGUGAGAGAUCACAUGGGAAUACGAAGUGCUGUAAUUU
>bac.V.spinosum
GAGGAAAGUCCGGGCACCUCAGGGCAGUGUGCCGUGUGAAAACGCGGGGGCUGGCGGCGU
AAGCUUCCGGUCACGGAAAGUGUCACAGAAAACAUACCGCCGCGGGCAACUGCGGUAAGG
GUGAAAAGGCGAGGUAAGAGCUCACCGCUCCGACUGAAAGGAAGGAGGCAGGACAAACCC
CACACGGUGCAAGACAGAACAGGGGAAACGGCCCGCCCUGGCCGCACUGACUCCGCAAGG
AGUUGGGAUAACCCCGGGUAUUAGUCGCACCUCGCGCAAAGCGGGGAGCACGGGGCGCAA
GCCCCGGGCUAGAGAAAUGACCGCCACCUUUUGCGGCAACGCGGGAGGCACAGAACCCGG
CUUA
>5s3_187
AUCUGGGGCCAUACCACAGCCGAAUCACCGCAUCCCGUUCGAUCUGCGCAGUUAAAUGCU
GUAGGGCCGAGUCAGUAGUGCGGUGGGGGACCACGCGCGAAUACUCUGGUGCCCCAGGU
>5s2_91
UCUGGUGACGAUGGCGGAGGGGACACACCCGUUCCCAUACCGAACACGGCCGUUAAGCCC
UCCAGCGCCGAUGGUACUUGCCCCGCAGGGAGCCGGGAGAGUAGGACGUUGCCAGGU
>Trop.whip
GGGGAUGACUGGUUUCGACGCUGUUUGUGUACUCGUGGGAAGCGGGUCGAGGAUGCGAGG
UUGUCUCGUUAACGAUCCUCGCAAAAUAUAAGUGCCAACUUAAAGCGCACUGAUCUAAGU
CUUGCUGCUUAAGCGCUUAGAUCUGUCGGUAUAGGGCUUGUCUUCGGCCCUGUAUCCGGC
AUGGUUUUAGAGGACUUGCCGCGUGUUUGCCGCUUGCGUGAACACCGGGACUUUAUUGCA
AGCUGGGCCUGUUGAUUUAGAUUCCGCUGCAAAGAAUCAGGGCUGAGUAUAACGGUUUUA
GCGGAUACACCCGUAGAAGUCACGGGCUCCAUGCCGCGGACGGGGGUUCGAUUCCCCCCA
UCUCCACCA
>5s2_46
CCUAGUGGUGAUAGCGGAGGGGAAACACCCGUUCCCAUCCCGAACACGGAAGUUAAGCCC
UCCAGCGCCGAUGGUAGUUGGGGCCAGCGCCCCUGCAAGAGUAGGUCGCUGCUAGGC
>5s_20
UGACAUAACGGUCAUAGCGGAGGUGUAACAUCCGAUCCCAUUCCGAUCUCGGAAAUUAAG
CCCUCCAGCGAUUUCUUAAGUACUGCCAUACGGUGGGAACAAGAUGACGCUGUUAGUCAC
>plastid.P.purpurea-chloroplast
AAGUAAACGUAGAUAGCUGCAGAUUUGAUUUAAUAUAGUCUGAGGAAAGUCCGGGCUCCA
CAAAUACAAUUUGUGCUGGAAAAACCCCAGUGUAGGAAACUAUGAGGAACGUGCCACAGA
AAUAAACCGCCAGAACAAAUUAUGUUAGCUGGUAAGGGUGCAAAGGUAAGUUAAAAGCUU
ACCAAAAAUACUGUAAAGUAUUUGUUAGGUAAACCCCAAAAACGGAGCAAAGCGACUAAA
UAAAUUUUUUGUAUUUUUCAGUAGUUUAGUCUAAAAUACUGCAUGAAGUUAUUGGCAACA
AUAACUCUAGAGGAAUAGCUAUCCUUCGAAAUACUUGUGCAAUGUAUUCGGAGAACAGAA
CCCGGCUUAUGUAGUACUUUUUA
>5s3_195
AUCAGCGGCCAUACCGCGAUGAACCUUCCGCGUCUCGUCCGAUCCGCGCAGACAAGCAUC
GCAGGGGCCAGAGAGUAUUGACGUGGGUGACCAGUCGAGAACACUGUGCUGCUGCAGGU
>5s3_271
GUUUACGACCAUACUACGUUGAAUACACCGGUUCUCGUCCGAUCACCGAAGUUAAGCAAC
GUCGGGCUUGGUUAGUACUUGGAUGGGAGACCGCCUGGGAAUACCAGGUGUCGUAGGCUU
>bac.T.commune
GAGGAAAGUCCGGGCUCCACAGGGGAGGACGCCGGGUAACACCCGGAGGGAGUAAUCCCU
GGAAAGGGCCACAGAAAACAGACCGCCAGCGGCCAGAAAGGAUUUUUUCCUUUCUGGUGC
GGGCAAGGGUGAAAAGGUGGGGUAAGAGCCCACCGCACCAGGUGGUAACACCUGGUGGCA
CGGCAACCCCCGUCCGGAGCAAGGCCAAACAGAGCCAUGGGUGCCCCGCCCGCUAAGGCU
CAGGUAGGCCGCUUAAGAAGAGGGGUAACCCUCUUCUCAGAGAAAUAAUCACCGCCUGGG
GAAAAUUUCCCCAGGUAACAGAACCCGGCUUA
>eukarya.W.fluorescens
GUUCUCUCCAUCCAGACUUAUAGAUUGAAACUUUCCUUGAAAGUUUCGGCUUAUGAGUUA
CAAACUGCUCUUGAGAGCGUCCUUAGCGUGCAAACGCUGGGCGGUGCUAUCAGAAAUUUA
CCAGUCCUUACUUCGUAUUGGGACUGGAUGGGAAUGGCACUGCGGAUGGUUGGCCCUCUG
AAUGAGAGAGAGGGCUUUUGAGUGCAAUAUGCGAACUUGGAUAUUCCAAGAA
>bac.C.hydrogenoformans
AAAAGCGAGUAAGCCGGAUGACCGCGGGGAGAAAUCCCUGAGGAAAGUCCGAGCUCCAUA
GGGCAGGAUGCCGGGUAACGCCCGGUGGAGGCGACUCCAAGGAAAGUGCCACAGAAACAA
ACCGCCGGUAAGGGUGGAAAGGUGAGGUAAGAGCUCACCAGCGGGCAGGUAACUGUCCGG
CUAGGCAAACCCCAUCCGGAGCAAGACCAAAUAGGGGGACUAUAGAGUGGCCCGCUCUGU
CCCCGGGUUGGUCGCUUAAGGCCUCUGGUGACAGAGGUCUCAGAUAGAUGGUCAUCCUCG
ACAGAACUCGGCUUACAGGCUUACUCGCUUG
>HUM.JA-A
GGCCUAGCAACGUGGGCCUGUAACCCAAGUGGGGGCAUGUGGGAGAUGGGACUUUGGGUC
AGCCCAUUGGAUCGGGUCCAGUGUUAGCUGCUUGCUGGUCUGCCCAUUCCAAGCCGAGAG
UUGGGCUGUGUGAUCUGGGCGAAGGCUGGGGUCGCACAGCUCCUAAAGAGGAGGGCAAUG
CGUGAGGCUGGUUUCACAGAGCAGCGACCACCUCCCGCUCUCGGCAGUGGAAGGAUAACG
GGUCGGUGCUACUUGGGCCACCAUGGUCACUGCAUGCACUCUUAAUCAGACCAUCUCUUU
U
>5s3_67
GUUGGUGGCCAUACUAAGCCUAAAGCACCGGAUCCCAUUCGAACUCCGAAGUUAAGCGGC
UUAAGGCGAGGUUAGUACUAAGGUGGGGGACCGCUUGGGAAGUCCUCGUGUUGACAACCC
>ERE
AGCCGAAGGGCAGCUACCGGUUUCUAUAGAUUUAAUGUCUGUAGUUAAACUGAGGAAACU
CCACCCAUCAUGCAGAGCCGUGGUGCCGUAGCAUCAGCUGAGAGGCUGGACCCUGGAGCA
GAAACGACACGUCUCCUGGUGGAUGAUAAUGAAGCUUCACCCUCAAGGAGCAGACUGACA
UCAGGAGGACCGGUGAAACGGCCAUUCCACGGGAUGCAAGGACAAAUGCUGCCUGUGAUU
ACUGUAGGAGGCAGAGGUAGUCCGCCCAGAUGAAUGCUGCCGAACAGAAGGUGGGUUACU
CUCGGCA
>bac.ESH210B
GAGGAAAGUCCGGGCUCUACAGAGCAAAGUGGUGGAUAACUUCCACCCGGGGCGACCCGC
GGGAAUAGUGCAACAGAGAGUAAACCGCCAAAAGAAAUUUUGGUAAGGAGUGAAACGGUG
GUGUAAGAGACCACCAGCAUUGCAAGUGAUUGCAGUGGCUAUGCAAACCCCACUUUUGAG
CAAGAUCAAGAAGUUGCAAGCAAUUGCAAUGGAGUGAAUGUUUGAGAACUGCUCGUUCGA
GUUCACAGGUAGAUCGCAUGACAUAUGUAGCAAUGCAUAUGCAAGAUGGAUGAUUGUCCC
UCAGCAAUGAGGACAGAACCCGGCUUA
>Alca.eutr
UGGGCCGACCUGGUUUCGACGUGGUUACAAAGCAGUGAGGCAUACCGAGGACCCGUCACC
UCGUUAAUCAAUGGAAUGCAAUAACUGCUAACGACGAACGUUACGCACUCGCUUAAUUGC
GGCCGUCCUCGCACUGGCUCGCUGACGGGCUAGGGUCGCAAGACCACGCGAGGUAUUUAC
GUCAGAUAAGCUCCGGAAGGGUCACGAAGCCGGGGACGAAAACCUAGUGACUCGCCGUCG
UAGAGCGUGUUCGUCCGAUGCGCCGGUUAAAUCAAAUGACAGAACUAAGUAUGUAGAACU
CUCUGUGGAGGGCUUACGGACGCGGGUUCGAUUCCCGCCGGCUCCACCA
>bac.A.eutrophus
AAAGCAGGCCAGGCAACCGCUGCCUGCACCGCAAGGUGCAGGGGGAGGAAAGUCCGGACU
CCACAGGGCAGGGUGUUGGCUAACAGCCAUCCACGGCAACGUGCGGAAUAGGGCCACAGA
GACGAGUCUUGCCGCCGGGUUCGCCCGGCGGGAAGGGUGAAACGCGGUAACCUCCACCUG
GAGCAAUCCCAAAUAGGCAGGCGAUGAAGCGGCCCGCUGAGUCUGCGGGUAGGGAGCUGG
AGCCGGCUGGUAACAGCCGGCCUAGAGGAAUGGUUGUCACGCACCGUUUGCCGCAAGGCG
GGCGGGGCGCACAGAAUCCGGCUUAUCGGCCUGCUUUGCUU
>P.abyssi
UAGGCGAGGGGGCUGGGGGCUGUCGGGCUCGUACCCGAGGAAGUUCCGCCCACCGCACCG
GGGCCGCGGUGCCGCAAGGCACCUCCCGAGAGGGAGGGCAACGGCACAGAAACGACACGU
CCCUCGGGGGAUGUGGAUGAAAGCGGUGAAGGCUCCCGGCGACGGGAGCCGAGCUAACCC
GCAGACAAUCCCGAGGGGAUCGGUGAAACGGCCGUCCCGCGGGGUGCAAGGCCGAGUUAG
GGCCGAUGAGUUCCCGGUGUGAGGCCCGUGGUAGGCCGCUUAGUCGAAUGCCCCCGUAGU
ACAGAAGGCGGGCUAUAGCCCCCUCGCCUA
>bac.T.roseum
AUACCGGGCAGGGCGGUCGCUGGUGCGGUAAGCACCAGAGGAAAGUCCGAGCUGCACAGA
GCGGGGUGCCUGGGGUCAACCCAGGGCAGCGGAGACCGGCGCCGCUGACAGUCCAGAUCG
GCGCGCUGGAUAACCCAGCGUGAGAGCAACAGAGACGAUGACCGGGCUCGUCCCGGGGUG
AAAAGGGCAAUCCUCCCUGCAGCAAUCUCCGAGCGGGCCGCUAUCAGGUUGCUCGCCGAG
GCCCGAGGAUGAGAGCAGUCGCGGAGGUGACGAAGCGACCGUCCGUGCAAGACACGGGCG
AGAGAGAUGACCGCCUAGAACAGAACUCGGCUUACUCGCUCGGUAUCGCU
>Oeno.oeni
GGGGUAGUUCCGGAAUUCGACAGGUUAUUACAAGCAUGGAUUGCGUUCCCGUUUGUCGGG
UUAAAGACUGCAGAUAUAACUGCAAAAAAUAAUGAACCAUCUUACGCAUUAGCUGCCUAA
UCGCAGUAGCGUAGCCCUUUGUUGAGUCCACGGCAACAUUCUCGGCCUAAUUAGUGGAUU
AGCUGCUGGCAUUUAUGUUCGGAAUAAAAGCAGUGAAACAAGAAUCGAACUAGCUCUCGA
UUUGGAAGUUAGCAACCUAAUCUUGAGCGAAAUUACUUGUUAACUAUGAGCGUAGAUAUU
UAUGUGAUUGGAUAAUUUGGACAUGGGUUCGACUCCCAUCUACUCCACCA
>5s2_43
UUUGGUGGCGAUAGCGAAGAGGUCACACCCGUUCCCAUGCCGAACACGGAAGUUAAGCUC
UUCAGCGCCGAUGGUAGUCGGGGGUUUCCCCCUGUGAGAGUAGGACGCCGCCAAGC
>bac.A.erythreum
CACAGAGCACGGUGGUGGCCAACAGCCACCCACGGCGACGUGCGGGACAGUGCCACAGAG
AACAGACCGCCAGCGGCCCCGCGGCCUUCGGGCCACGGGGUGCGGGCAAGGGUGAAACGG
UGAGGUAAGAGCUCACCAGCGACGUCGGCGACGGCGUCGGCUCGGUAAACCCCACCGGGA
GCAAGACCAAGAGGGCGCUCCGGCGCCUGCGCUGACGGGCUGCUCGUCCGACGUCAGCGG
GUAGGUCGCUCGAGGCACGCAGCAAUGCGUGACCCAGAUGGAUGGUCGCCCCCCAGCCCU
CGGGCCGGGG
>Pod.a.Mit.CYTB_2
UGGGUUAUGAAUAUAGCCCAAAAUGGXXXXCCAUGAGUAACAAUCUUUUUGUAAUCUUUA
UAGAAAAAAAAAGAUUAAAGUGGUAUAUCCCGACAGGGAUAUAGAAUAGUCUUUAUGAUU
AUUUGGCAAUGUUAGUGAAAACGAUCAAAGAAGUUUAAACUUCAAGAUCGUCGGUUAUAU
AAAUGAUCGCGACAGACUGGGUCACUAAUGGGUGGCUGAAAUGCUGCUUAAUGCACAGGC
GAAACUUUUGGUUAGGUGCAAGCUCUUCAUUUAACUAAUAGAAUAUACGAAUUUAAAGUU
AUUCUAGCUUAUUAUCUAUAUAUAAUAAGUAAGUUUG
>5s3_244
GCUUACGGCCAUAUCACGCUGAAAACACCGGUUCUCGUCCGAACACCGAAGUUAAGCAAC
GUAGAGCCUGGUGAGUACUUGGAUGGGUGACCGCUUGGGAAUACCAGGUGCUGUAAGCAU
>SUL.SO-B
GGGGUCAGGGAGGGUGGGGGAUCUCGCCAAUCCCUAUUACCCGCAAGGCGUAAUGCGGGC
ACCAGUAACUCCUACCCUAUGGUGUCUCCUAUCUGUAGGUCCCAGUGGAGCGAUGAAGCC
UGCCCAGCGGGGCUUGGCGGUCAUGGGCUUUCUCUCCGGAGGGAGAGAAAGUACCAUGAU
AGCUGGGGGAAUCGGCGAGGCCCGGAAGGGAGCAGCCGUGCCUGGACGCCAGCGUUCGCU
GGUCAACAGCCAGAGUGAAACUGGGGUAAACCUAUAGAUAGGUAGGCCAUGGGGUAGGGG
GUCUGGCCCCAU
>5s2_134
UUCUGGUGUCUCAGGCGUGGAGGAACCACACCAAUCCAUCCCGAACUUGGUGGUGAAACU
CUAUUGCGGUGACGAUACUGUAGGGGAAGCCCGAUGGAAAAAUAGCUCGACGCCAGGAU
>bac.C.pecorum-IPA
GAGGAAAGUCCGGACUUCGCAGAAAAAGGUGCCAGUGAAAAACUGGGGGCCGUAAGGCUA
CGGAAAGUGUAACAGAAAACAAACCGCUAAUUCUACCUAGGUAAGAUUAGACAGGAUGAA
AAUGUCGAGCUUAUGGCUCGACCUCUUUGUGGAAACACAAGGACGCUGCAAACCCCACCU
GAAGCAAGAAAGAGUUCGUUUCAGUUUUUCGCUCAGGAACUCUUAGAGUCGCUCGAGGAU
UUUGGUGAC
>5s2_26
GUUACGGCGGCCAUAGCGGCGGGGAAACACCCGGUCCCAUGCCGAACCCGGAAGUUAAGC
CUGCCAGCGCCGAUGGUACUGCAACCGAGAGGCUGUGGGAGAGUAGGACGCCGCCGGACA
>5s2_3
GUUACGGCGGUCAUAGCGAAGGGGAAACGCCCGGUCCCAUACCGAACCCGGAAGCUAAGC
CCUUCAGCGCCGAUGGUACUGCCCUGAAGACGGGGUGGGAGAGUAGGACGCCGCCGGACA
AC
>Coma.test
GGGGCCGAUUCUGGAUUCGACGUGGGUUCGGGACCGGUGCGGUGCAUGUCGAGCUUGAGU
GACGCUCGUAAAUCUCCAUUCAAAAAACUAACUGCAAACGACGAACGUUUCGCACUCGCC
GCUUAAUCCGGUGAGCCUUGCAACAGCACGCUAGUGGGCUGGGCAAGGGGGUAGCAAUAC
CUCCCGGCUGCAAGGGAAUUUUCAUUAGCUGGCUGGAUACCGGGCUUCUUGGUAUUUGGC
GAGAUUUUAGGAAGCUGGCUACCCAAGCAGCGUGUGCCUGCGGGGUUUGGGUGGUGAGAU
UUAAAACAGAGCACUAAACAUGUAGAUCUGUCCGGCGAAGGCUUACGGACGCGGGUUCAA
UUCCCGCCGGCUCCACCA
>Fibb.succ
GGGGGUGCUCUGGUUUCGACAGGGUUACCGAAGUGUUAGUUGCAAGUCGAGGUCUCAGAC
GAGGGCAACUCGUUAAAAAGUCUGAAAAAAAAUAAGUGCUGACGAAAACUACGCACUCGC
UGCCUAAUUAACGGCAACGCCGGGCCUCAUUCCGCUCCCAUCGGGAUGUACGUCCGGACG
CAAUAUGGGAUAGGGAAGUGUCAUGCCUGGGGGCAUCUCCCGAGAUUUACUAGGCUGGUC
AAACUCCGCGCCGACCUUCUUGGGCGUGGAUAAGACGAGAUCUUAAAUACGAAGGGAACA
CUUGUAGGAACGUACAUGGACGUGAUUUUGGACAGGGGUUCGACUCCCCUCACCUCCACC
A
>MYC.LEP
GGACCCCGCGCGGCGUCUAUCCUGUGAACUCCCCUAGGGCCGGAAGGCAGCAAGGGUCAA
UGGGCUCUGUCGGGUGCGCGGGGUCC
>5s3_259
GUCAACGGCCAUACCACGUAGAACUCACCCGGUCUCGUCAGCUCCCGGAAGUUAAGCUAC
GUCGGGUCCCGUUAGUACUUGGAUGGGUGACCGCUUGGGAAUACGGGAUGCUGUUGGCAU
>bac.PF101
GAGGAAAGUCCGGGCUCCAUAGGGCAGGGCGCUCGUCGAGACUGGCGGCGGAAGUUCGCC
AGUCAAGGCGAGGGAGUUGCUCCGGCGAGAUGCUGGGGCAACUUCGGAAAGUGCCACAGA
AACCAUACCGCCGUCGGGCUAAGCGGCACUGUGGCUUCCGCUGCCAGCCGCUGCAGUGUU
CGCGUUUCCCGGCGGUAAGGGUGAAAUGGUGGGGUAAGAGCCCACCAGCACGACCGCGAG
GUCGUGGCUGGGCAAACCCCGCCCGGAGCAAGACCAAAUAGGGGGCGCUAUCAGGUUGCC
CGCCGAUGCCCCCGGGUCGGUCGCUUAGAGAAAUGGUCGCCAGCGUCAGGGCUAAAACCU
GACGCCACAGAACCCGGCUUA
>5s_34
GUAGGCGGCCAAAGCGGCAGGGAAAGACCCGUACCCAUUCCGAACACGGAAGUGAAGCCU
GCCAGCGUACCAGCUAGUACUGGAGUGGGAGACCCUCUGGGAGCGCUGGUUCGCCGCCUA
CUC
>bac.LGW18
GAGGAAAGUCCGGGCUCCGCAGGGCAGUGUGGUUCCUAACGGGAACCGGGAGUAAUCCCA
GGGAAAGUGCCACAGAAAACAUACCGCCGCAAGGAAGGCGACUUCGUUGCGGUAAGGGUG
AAAAGGUGCGGUAAGAGCGCACCGCUUCUCUGGUGACAGGGAAGGCAGGGUAAACCCCAC
ACGGAGCAAGAUCAAAUAAGGAGGCCCCAAAGCGGCCCGCUUUGCUUCCGGAAACGGAAG
CGGGCUUCCGGGUAGAUCGCCAGAGGAGCCUGGCGACAGGCUUCCCAGAGGAAUGGCCAU
CCGUUCGUUAGCAACCUUACGGCUACUAAUGGAUGUACAGAACCCGGCUUA
>bac.D.desulfuricans
GGAGUCGGACGGAUCGUCGCCGCGGGGGCAACUCCGGGGAGGAAAGUCCGGGCUCCAAAG
GGCAGAACGCUGGAUAACAUCCAGGGAGGGCAACCUCCGGACAGCGCCACAGAAAGCAAA
CCGCCCGGCCUCGGCCGGGUAAGGGUGAAACGGUGGUGUAAGAGACCACCAGAUGCCGUG
GUGACACGGCAUGCUCGGCAUACCCCGUUCGGAGCAAGACCAAAUAGGGAAGGCGGCCGG
CCCGGCCGAAGCCUUCCGGGUAGGUUGCUUGAGGGUGUGGGCAACCGCACUCCUAGAGGA
AUGACGGUCACACGCGGGCAACCGUGUGGACAGAACCCGGCUUACAGUCCGACUCCCGCA
>bac.ESH167E
GAGGAAAGUCCGGGCAGUACAGAGCAACCCACCGGUGAACAGCCGGCCACCAAUUGGUGA
GAGAAAGUGCCACAGAAAAUAACUGUCUUGCCUAAGGCGAGAUGAGGGUGAAAAUGUGAG
GUAAGAGCUCACGGUUGUUAUCGGUAACGGUAGCAACGGGUAAACCUUGGGUGCUGCAAU
GCCACAUAUAGAGCCGUUUUGAGAGCUGCUCGUUCAAGGCUCAGGGUAGGCAGCAACAGG
UAAACAGUAAUGUUUAUCGCAGAUAAAUGAUAGUGUAGAAACAGAACCCGGCUUA
>5s3_194
AUCUGGGGCCAUACCACAGUGAACACACCGCAUCCCGUCCGAUCUGCGCAGUUAACCACU
GUAGGGCCGAGUCAGUAGUGCGGUGGGGGACCACGCGCGAAUACUCUGGUGCCCCAGGU
>bac.L.acidophilus
GAGGAAAGUCCGGGCCCGCGCAAGCUGAGAUGCUUGUAGUGUUCGUGCUAAGCCCAAUAA
GCUUAGGGGCCGUGUAAACGGCUACGGCGGCCAAACGCGCUAAGGCGUCAGCUAUGCGCU
AGUAGGUCUGAAAAGUGCCACAGUGACGAAACGAUCAGGGAAACCUGAGCGGUGGAACGG
GUAAACCCCGCGAGCGAGUAACCCAAACUUUUGGUAGGGGCGUUUUGCCAAGCAAAUUGA
AGCGACGGCAAUACAGCGGUAACGCUGAGAUAGAUGAUGACUGAAGGAGCUUGUGCCUGA
ACAAGUUCUGGAACAACACACGGCUUAU
>bac.B.burgdorferi
AGCUGGCAGCUAGCCAUCGCUUAGUUUUAUAAUUAAAGCUAAGAGGAAAGUCCGAGCUCC
AAUAAGAACAUAAUGCUAGGUAAUGCCUAGGGGUUUUAAACCUAAGAAAGUGUCGCAGAA
AAUUACCGCCGUAAAAGGUAAGGGUGAAAAGGUGAGGUAAGAGCUCACCGCUUAUUUAGC
AAUAAAUACAGGCAAGAUAAACCUCAUUAGGAGCAAGAUCAAGUAUGAAAGCACCCUUUG
UUCUUGAGGACAUGCUUACGGGUAGAUCGCUCGAUUUUUUUAGCGAUAAAAAAAUAAGAG
AGAUGAUGGCAUAGUACAGAACUCGGCUUAUGGGUGUCAGCUUAAU
>5s3_76
AGGAACGGCCAUACCACGCCGAUCGCACCACAUCCCGUCCGCUCUGUGAAGUUAAGCGGC
GUCGGGCCAGGCUAGUACUACGGUGGGGGACCACGUGGGAAGCCCUGGUGCUGUUCCU
>5s3_154
AAUUACGGCCAUAGCAACCCUAAAACAAUCUUUCCCGUUCGAUCAAGAAAUUUAAGGGGG
UUAGCGAGCACUCAGUACUAUGGUCGGGGACGACAUGGGAAUCGUGACUUGCCGUAAUU
>bac.LGA10
GAGGAAAGUCCGGGCUCCUUGGACAAACUGCCAGGUAGCACCUGGGCACAGCGAUGAGCU
GUGACGGAAAGUGCCACAGAAAACAAACCGCCAGUACUUCGGUACUGGUAAGGGUGAAAA
GGUGGGGUAAGAGCCCACCGCGUCACCGGUAACGGUGGCGGCACGGUAAACCCCAGUUGG
AGCAAGGCCAAAUAGGCGGCGAGAGACAGUCCUUCUCGAUCAAGACGCCGCGGGUUGGCU
GCUGGAGCGUGAUGGUGACAUCAUGCCGAGAGGAAUCAUCAUCCGGAUCUUUAAUCCGAC
AGAAUCCGGCUUA
>5s_35
UUAAGGCGGCCAUAGCGGUGGGGUUACUCCCGUACCCAUCCCGAACACGGAAGAUAAGCC
CGCCUGCGUUCCGGUCAGUACUGGAGUGCGCGAGCCUCUGGGAAAUCCGGUUCGCCGCCU
ACU
>Acti.acti
GGGGCUGAUUCUGGAUUCGACGGGAUUAGCGAAGCCCGAAGUGCACGUCGAGGUGCGGUA
GGCCUCGUAAAUAAACCGCAAAAAAAUAGUCGCAAACGACGAACAAUACGCUUUAGCAGC
UUAAUAACCUGCCUUUAGCCUUCGCUCCCCAGCUUCCGCUCGUAAGACGGGGAUAAAGCG
GAGUCAAACCAAAACGAGAUCGUGUGGAAGCCACCGUUUGAGGAUCGAAGCAUUAAAUUA
AAUCAAAGUAGCUUAAUUGUCGCGUGUCCGUCAGCAGGAUUAAGUGAAUUUAAAGACCGG
ACUAAACGUGUAGUGCUAACGGCAGAGGAAUUUCGGACGGGGGUUCAACUCCCCCCAGCU
CCACCA
>Rick.cono
GGGGGCGAAAUAGGAUCGACGUGCCUAAUAAAAAGAUUGCUUUUACUCGGGAUGAUUCCG
CCGAUGGCUUGUGCCAUAUGGGUCAAAACAAAGAAACGCAAACGAUAAUAAUCGUUCUGU
AGGUCAUUUAGCUUUAGCAGCUUAAUCCUACGCGGCUGGAGGGUGUGCCGGGCAACAGAA
CAACCCUCACUUGCUAAUAUAGCUAUAGUAAUAAACGUAAUUUAGAAUAGAGGUUGCGGA
CUCGGGGGCAGUACCCGACGCCUCCACCA
>PRO.MA-A
GACUCGGGCCCAUGCGGCUUCGACGCCUAAAUCUGGUCAGGACCGGAAGGUAGCAGCCAC
AAGGGAUGCUUGAAUCUGGCGUGGAUUCCGGGUCACCUAAA
>5s3_206
AUCUUCGGCCAUAGGACAGAGAAAAUACCGCAUCCCGUCCGAUCUGCGCAGUCAAGCUCU
GUACCGCUUAGUUAGUACCAUAGUGGGGGACCAUAUGGGAAUCCUGAGUGCUGAAGUUU
>5s3_270
GUCUACAGCCAUACUACGCUGAAAACACCGGUUCUCGUCUGAUCACCGAAGUUAAGCAGC
AUCAGGCCCAGUCAGUACUUGGAUGGGAGACCUCCUGGGAAUACUGGGUGCCGUAGACUU
>5s3_254
GCCAACGUCCAUACCAUGUUGAAUACACCGGUUCUCGUCCGAUCACCGAAGUCAAGCAAC
AUCGGGCGUGGUCAGUACUUGGAUGGGUGACCGCCUGGGAACACCACGUGAUGUUGGCUU
>bac.ESH183A
GAGGAAAGUCCGGGCACCACAGGGCUGGUCGCUGGGUAAUGCCCAGUGCGCGUGAGCGUG
AGGAUAGUGCCACAGAAAUGAAAACCGCCGGCUUGUCCGGUAAGGGUGCAACGGUGCGGU
AAAAGCGUCACCAGCGGAGUCGAGAGGCUCCGGCUAGGUAAACCCCACUAAAGGUGCAAG
GCGAAGGUAUAUCACGAGAAAACGGUGGCCCGCCGCCUCGAGAUGCCGAUGCUGCUAGAG
GGUUUGGGUAACCAAAUUCCAAGAUAGAUGACGAUUUAAACAGAACCCGGCUUA
>5s3_229
GUCUACGGCCAUACCACGUUGAAAACACCAGUUCUCGUCCGAUCACUGAAGUUAAGCAAC
GUCGGGCCCGGUUAGUACUUGGAUGGGUGACCGCCUGGGAAUACCGGGUGCUGUAGACUU
>5s3_297
GCCUACGGCCAUACCACCCUGAAAGUGCCCGAUAUCGUCUGAUCUCGGAAGCCAAGCAGG
GUCGGGCCUGGUUAGUACUUGGAUGGGAGACCGCCUGGGAAUACCAGGUGUCGUAGGCUU
>THE.ACI
UAUUGCCAGACUUGGCCGGGGGGUUAGGCGUCCCCUGUACCCGAAGUCUAGAUGCGGGGG
CGACAGCCCGGUGAGACCACCUGGGUUUCUGCCAGGCCCUGCGGAAUCAAUGAUCUCCUG
UCCCUCUGGAUCGGAGGCCCAUGGACACGAUCUCAAAGGAGAACGCGCCCAUGGCUUGCC
AGGGGAACGCGCCAGGCCCGGAAGGGAGCAACGACACCCUGGACUCUCGAUGCUGGAGGG
GUGCGGGGGUGAGAGGAAACAGGGGGUACCUGACAGGACGCCCAGACCGAACCGGGUGUG
UCUGGCUUCUGAUCGGC
>Borr.burg
GGGGAUGUUUUGGAUUUGACUGAAAAUGUUAAUAUUGUAAGUUGCAGGCAGAGGGAAUCU
CUUAAAACUUCUAAAAUAAAUGCAAAAAAUAAUAACUUUACAAGCUCAAAUCUUGUAAUG
GCUGCUUAAGUUAGCAGAGGGUUUUGUUGAAUUUGGCUUUGAGGUUCACUUAUACUCUUU
UCGACAUCAAAGCUUGCUUAAAAAUGUUUUCAAGUUGAUUUUUAGGGACUUUUAUACUUG
AGAGCAAUUUGGUGGUUUGCUAGUAUUUCCAAACCAUAUUGCUUAAUAAAAUACUAGAUA
AGCUUGUAGAAGCUUAUAGUAUUAUUUUUAGGACGCGGGUUCAAUUCCCGCCAUCUCCAC
CA
>bac.L.ferrooxidans-CF
GAGGAAAGUCCGGGCACCAAAGGGCAAGGCGCUGGGUAACUCCCAGUCCCGGUGACGGGA
AGGAAAGUGCCACAGAAAAGAUACCGCCCGGAUUCGUUCGGGUAAGGGUGAAAAGGUGAG
GUAAGAGCUCACCGCGGACCUGGUGACAGGGACGGCAUGGUAAACCCCGCCUGGUGCAAG
ACCAAAUAGGGGGGCGUUCCCGCAAGGGAUAAGAUUGGCCCGGUCAAUGCUCCCGGGUAA
GGUCGCUUGAAUGCAAGGGUAACCUUGCAUCUAGAGUAAUGGUCACCCUGUCUUUCUUUC
GGGAAAGGCAUGACAGAACCCGGCUUA
>SCH.POM
CGCUGUAAUGGCUUGGUCGAAGUGUUUAGUACUCCCAAUAGUGCAUGUUCGGUGGUCUCG
GGUUCGAGUCUCGCUUUCGAUCCCUCGAUCUGCCACGUCUGUUCGAAGAGUAGUCUUCGU
GGCAACUGGCAGUUAAACCGUGUAGUACCGAUGGAGGUUGGAAACAAUGCACAUCACUAC
CGGGUCUUGGGCAGUGCGAUAGCGAUGGGAUUCACCUUCGCAGGAUGUGCAUGGAAGUAU
AAACACAACGGUCGUU
>bac.Dermocarpa-PCC7437
GGGGAGGAAAGUCCGGGCUCCCGAGAGACCAAACUUGCUGGGUAACGCCCAGUACAGGCG
ACUGUGAGGAUAGUGCCACAGAAACAUACCGCCUUUUUUUCAGUCAACAGUAAAAAAAAA
CUGAUAAUUGGAAAAGGUAAGGGUGCAAAGGUGGGGUAAGAGCCCACCAGCAGUAUCGAG
AGGUACUGGCUCGGUAAACCCCGGUUGGGAGCAAGGUCGAAGGAACAAUGGUUGGUCUUU
UUCCAGUUCCGUUUUAGGUGAACCGCUAGAGACGUUUGGUAACAGCCAUCCCAGAUAGAU
AACUACCCCCAAUAAGACGUAGUAUACUAUGUCUUUAACUGGGAACAGAACCCGGCUUA
>Neis.gono
GGGGGCGACCUUGGUUUCGACGGGGGUUGCGAAGCAGAUGCGGGCAUACCGGGGUCUCAG
AUUCCCGUAAAACACUGAAUUCAAAUAGUCGCAAACGACGAAACUUACGCUUUAGCCGCU
UAAGGCUAGCCGUUGCAGCAGUCGGUCAAUGGGCUGUGUGGCGAAAGCCACCGCAACGUC
AUCUUACAUUGACUGGUUUCCAGCCGGGUUACUUGGCAGGAAAUAAGACUUAAGGUAACU
GGUUUCCAAAAGGCCUGUUGGUCGGCAUGAUGGAAAUAAGAUUUUCAAAUAGACACAACU
AAGUAUGUAGAACGCUUUGUAGAGGACUUUCGGACGGGGGUUCGAUUCCCCCCGCCUCCA
CCA
>bac.Oscillatoria-PCC7515
GGGGAGGAAAGUCCGGGCUCCCAAAAGGCCAAGCUUGCUGGGUAACGCCCAGUGCGAGCG
AUCGCGAGGAUAGUGCCACAGAAAUAUACCGCCCUCUAGAUAGAAGAUUUCUCCUGUUUA
GUGGGGUAAGGGUGCAAAGGUGCGGUAAGAGCGCACCAGCAGUGUCGUGAGGCACUGGCU
AGGUAAACCCCGGCUGGGAGCAAGGUCGGAGGAAUCAUGGUUGGUCUUUUUCCAGUUCCG
UCGCACUAUAGGUAAAUCUAUGGUGUUAGGUGUACCGCAAGAGGUGUCUGGUAACAGGCA
UCCCAGAUAGAUAACUGCCCUCUUAACUGGUUUCAGCUAAGGGAACAGAACCCGGCUUA
>bac.Rr327
GAGGAAAGUCCGGGCUCCACAGGGCAGGGUGCCAGCUAACGGCUGGGCGGGGUAACCCGA
CGGAAUAGUGCAACAGAGAGCAGACCGCCGCUUCGCUGCUCCGGCAGCGGGCGGUAAGGG
UGAAACGGUGGGGUAAGAGCCCACCAGUGCCCCUGGAGACAGGGGGAGCUAGGUAAACCC
CACCCGGUGCAAGGCCUACGUGAGGGCAUGCCCUCGCGCACCCCAGGGAGAGCUUGCCCG
GCUCGCUUACCUGGAGGGAUUGGCCGCUCGAGGUCGCUGGCGACAGCGAUCCCAGAUAGA
UGACCGUGGAAACAGAAUCCGGCUUA
>5s_16
GGGUACGGCGACCAUAGCGGGGGGGCCACACCUGAACCCGUUCCGAUCUCAGAAGUUAAG
CCCCCCUGCGUUGGAGGUGGUACUGCAACGUUAGUUGCGGGAAGCCUCCAACGUCGCCGG
CCCA
>5s2_29
GUUUCGGUGGUCAUAGCGUGAGGGAAACGCCCGGUUACAUUCCGAACCCGGAAGCUAAGC
CUUACAGCGCCGAUGGUACUGCAGGGGGGACCCUGUGGGAGAGUAGGACGCCGCCGAACU
>Prev.inte
GGGCUUGUAUGGAUUUGACGGCAAGACGAAAUGGUAUGUAAGCAUGCGGAGCAUUGGUAG
CUGGCUCCUAAAUAUCGGUUAUCAAACAAUUAAUUGGCGAAAACAAUUACGCUCUCGCUG
CCUAAUCGAAGUACAGUAGAUUACUGGCUUUAUUCGACUAUUAGAUAGUUGAACGAGACA
CUGCUCCAAAGAUGUUGUUCCGAAUCGGAGGGUAAAGCGGUGCAGGUUAAAUCGGAAAUA
GUUUGGGUAUGCCUCGCUGCCCAAAUGAAAUUUAGAGGAUAAGGCAUUGGUUGGUGGUUC
AGGUCUUGCCAAUGCUCGAAAACCAAAGGCUGAAAUAAGCAUGUAGAAAGCGUAUGGUUU
CCUUGUGCGGACCGGAGUUCGACUCUCCGCAGGUCCACCA
>5s3_2
ACAUUCGGCCAUACCAGGACGACAAAUACCCCAUCCCAUCUCGAACUGGGCAGUUAAGUC
UCCUCGGGCGCGCUUAGUACUGAGGUCAGGGAUGACUCGGGAAUCGCGCGUGCUGAAUGU
U
>5s3_4
ACAUUCGGCCAUACUAAGUCGACAUGUACCCGAUCCCAUCCCGAACUCGGAAGUCAAGUC
GCUUCAGGCCGGGUUAGUACUGAGGUGAGGGAUCACUCGGGAAUCCCCGGUGCCGAAUGU
>5s3_179
AUCCACGGCCAUAGGACACAGAAAACAUCGCAUCCCGUCCGAUCUGCGCAAUCAAGCUGU
GUACCGCCCAGUCAGUACCGGAGUGGGGGACCAUCCGGGAAUCCUGCCAGGUGCUGUGGU
U
>CIN.HYB
ACCGGGCUUGGUAACGCUAGUCUAUAACUCAAGUGAGGGUAUCAAAGUGGUUGAACUUUG
AGCUUGGCUUAGCUAGUUGGGUCUGUAGACACCGCACCUGGCUUGCCCGUUCCAAGUCGA
GAGUGGGUUCAUGUUUCCUGAGCGAAGGCUCGGGUGAUGUGAGCUUUAGAAUCGGGGGGC
AAUGCGUUAGGCUGGUUUCACAGAGCUGCGAAAACCUCUACCUCUCGACUGUGGAAGGAU
UACAAGCCGGAGUGUCUUAGGCUCAUAUAACCAGCCUGGCUAGCCCAACAGGACACCCAU
UU
>bac.M.avium
CGGACGAGUUGGCCGGGCGGCCGCGGCUCGUAUCCCGAGUCGAGGAAAGUCCGGACUUCA
CAGAGCAGGGUGAUUGCUAACGGCAAUCCGAGGUGACUCGCGGGAAAGUGCCACAGAAAA
CAGACCGCCACCCUCGCGGUGGUAAGGGUGAAACGGUGCGGUAAGAGCGCACCAGCACCC
CGGGUGACCGGGGUGGCUCGGCAAACCCCACCCGAAGCAAGGCCAAGAAGGCCGUGCCGC
CGGCACGGCCGCGCAGGCGUCCGAGGGUUGCUCGCCCGAGCCUGCGGGUAGGCCGCUCGA
GGCACCCGGUGACGGUGUGUCCAGAUGGAUGGUCGCCGCCGCGCCGCCGGUUUUCCGGCG
GCGCGGAACAGAAUCCGGCUUACAGGCCAACUCGUCCG
>5s2_96
CUCAGGUGGUUAUUACGUUGGGGAUCCACCUCUUCCCAUUCCGAACAGAGAAGUUAAGCC
CAACGGUGCCGAUGGUACUGCGUUAUAGUGGGAGAGUAGGACGCCGCCGCC
>Fuso.nucl.-1
GGGGAUGCAAAGGUUUCGACGGGGUUGUGAGGUUAUAGGUAGCAAGUCAGGCUUGUCGCU
GUGAGAGACUAAACACAUCUUUUAGAUGGAAACAAAGAUUACGCUUUAGCUGCUUAGUUC
AGCUACACCUUGGAUAACUUAUUCUAUACGGGUUUUUCAAAGGUGUUGACUAGUAUAGAU
CACCAUAAAUGAUUUCUCUAAGUUUAUGGGACAUUUUAGAGGAUAGUUUUAGUUAGCCCU
GUUUACGGGAGUAAUUAUUACGAAAUUUAAUAGUAAACUAAACUUGUAGAAGCUUAUGGU
CAUUAUGAUUUCGGACACGAGUUCGACUCUCGUCAUCUCCACCA
>5s3_99
GUCUUACGGCCAUUCACACCAGAAAGCACCAAAUCCCGUCCGAUCUUUGAAGUUAAGCUG
GUGAUGGCGUCGUCAGUACUGUGGUGGGGGACCACACGGGAAUACGGCGUGCCGUAGGUC
A
>Pavl.luth.cl.pa
GGGGCUGUUUAGGUUUCGAUCCUAAAAAAAACUAAUAAGUGUGAUGCAAGUAGAGGAAAC
CCUCUUAAAAAAAAAGCAAACAAUAAAUGCAAACAAUAUUUUAUCUUUUAAUCGAGUAGC
UGUAGCCCCGUAUAGUUAUAUAGCAUUAACUCCUUAUGGUCAAAAAAUCUAGAAAGUUUG
AUCGUAAAGCAAACCUUAGCUAGAAGCACACAAGAAUAA
>5s3_1
ACAUACGACCAUAGUACGAGGACAUGCGCAGGAGCCCAUCUCGAACUCCUCAGCUAAAUC
CCGUCACGCACGCUUAGUACUCCGGAGGGGGACCACGGUGGAAUCGCGUGUGUCGUAUGU
U
>eukarya.S.castellii
AGUUGGAACAGCGACGACUCCUACGACUUAGAGACCUGUUUACACAAGGAGGGUACCCUC
CCUCAACCAACAGGUGGGAAAUUCGGUGAAACACAGUGGAAUCAUUCCUUCCAGCCUGGG
CUCGCUUCCUUCGGGAAGCUAGGCUCAGGUCUUUCCGUGAGGACAGCCUAGCCGGGGACC
GGUCUGCCUGGACGUUGUUAUCAGAAAUUCACACGGGUAACCGUGAUGGGAAAGCAACGA
GUGUUUUAUUUGACGGGCUUCUGUUUACACAGUGGUCCAGUCUGUUGAGUGCAAUCGUAG
GACAUGCCCUAGGGCUUGAACCCGAUACCGAUUACCGUCCUUGUCCCAACCCUC
>eukarya.S.unisporus
GAACACAGAGGAUCAAUUAUCAAAGACCAGGAACUGUAAAGGGUUCUGUUUCCUCGUGAG
AGGGGCUUGGGGAACCGAGUUUGGCGUUGUUAUAAGAAAUCAACAGGGUUUGGUUUGGCA
UUUUUCGAAGUGGUUGGCCGAACUCUGAUGGGAAUGGCAACGGAUGAUCCAUUUGACGUA
UCACUAUUAACAAGUGAUAAGGUCUGUUGAGUGCAAUCGUAGAGCAAAUGGUAACACAUU
UGAA
>bac.R.prowazekii
CUAAAUGGUCGUGCAGUUGCGUGAUGAUAAUCACGAGGAAAGUCCGGACUCUAUAGAGGU
AUGGUGCCGGUUAACAUCCGGCAGAGUAUUAUUACUUUAGGGCUAGUACCACAGAAAAUA
UACCGCCGAGUAUUUCGGUAAGGGUGAAAAGGUGUGGUAAGAGCACACCGGUAAGUUGGC
AACAAGUUACGCAUGGUUAACCCCACCAAGAGCAAGAUCAAAUAGGCAUUACAGAAUUUA
AAUAUUUAUUUAAGUUCCUGGGUUACCUCUAAUCGGAUUGUAAUGCGGGUAGAUCGCUUG
AGGUAAACGGUAACGUUUAUCCUAGAUAAAUAACUGCAAUGAAUUAAUAUUCAUACAGAA
UCCGGCUUAUAGACCAGAUGAGCAG
>DEI.RAD
GCAUUGCUGGUGCAGCGCAGCGCGGACGCCCGAACCUGGUCAGAGCCGGAAGGCAGCAGC
CAUAAGGGAUGCUUUGCGGGUGCCGUUGCCUUCCGGCAAUGCUUUU
>bac.CPA56
GAGGAAAGUCCGGGCAACACAGAGCAUCGUACUUCCUAACGGGAAGGAUUCCGCUUUAGC
GGGAGACAGAAAGUGCCACAGAAAACAAACUACUCGCGCUUAGGUGUGAGAAAAGGUGAA
AAGGUGGGGUAAGAGCCCACCGGUCUUGAAAGUGAUUUCAGAUGCAUGGCAAACCUUACG
AGUUGAAAGGCCAAAUAGGUCACGCUCACGAAAGUGAUUAGCUGCUCGCUGAUAGUGCAA
GCUGGCGUGAUUGGGUAGGCUGCUUGAUUCUAAUGGCGACAUUAGGGCUAGAUAAAUGAU
AGGCACUUCGAAAGAGGAACAGAACCCGGCUUAU
>eukarya.Z.rouxii
UCCUACGCAAUUUUACCUGCCUUCAUAAGGAACUCAAAGGGUUCAGUUAGUACUUAACUU
ACUAUAUAAGCAGGUGGGAAAUUCGGUGGAACUCUAAGAGACAAUCAGCCGGAUCUUUAG
CUUAAUUGUUAAAGAACUGUUUCCGUGAGGAAAGUCUGGGGAACUGGACUUGCAGCUGCU
GUCACAAGAAAUCAACGCCCUUUGUUGGUGGAUGGGAAGGCAGUAGAGGUCUCUUUUGGC
UUGGAUGCAAAUUUGGACGUCCAAGGCUUGCUGAGUGCAAUCGUGGGACAAAGAA
>5s3_81
GGAAUCGGCCAUAUUAGCCUGACUAGACUGCAUCCCGUCCGCUCUGCAAAGUUAACCAGG
CUCAAGCGUGGGUAGUACUCAGGUGGGUGACCACUGGGGAAGUCCACGUGCUGAUUCU
>5s3_231
GUCGACGCUCAUACUAGGUUGGGUACACCCGAUCUCGUUCGAUCUCGGAAUGUUAAGCAG
CCUGAGGCCUCGUUAGUACUUGAAUGCGUGAGCGUCUGGGAAUACGAGGUGGUGUCGACU
U
>5s3_295
GCUUACGGCCAUACCACCCUGAGCACGCCCGAUCUCGUCCGAUCUCGGAAGCUAAGCAGG
GUCGGGCCUGGUUAGUACUUGGAUGGGAGACCGCCUGGGAAUACCAGGUGCUGUAAGCUU
>5s3_279
GCCUACGACCAUAUCACCCUGAAUACGCCCGAUCUCGUCCGAUCUCGGAAGCUAAGCAGG
GUCGAGCCUGGUUAGUACUUGGAUGGGAGACCGCCUGGGAAUACCAGGUGUUGUAGGCUU
>5s3_225
GUUUACGGCCAUAUCACGUUGAAAACGCCAGUUCUCGUCCGAUCACUGAAGCUAAGCAAC
GUCGAGCCUGGUUAGUACUUGGAUGGGUGACCGCCUGGGAAUACCAGGUGCUGUAGACUU
>5s2_121
UCCUGGUGUCUAUGGCGGUAUGGAACCACUCUGACCCCAUCCCGAACUCAGUUGUGAAAC
AUACCUGCGGCAACGAUAGCUCCCGGGUAGCCGGUCGCUAAAAUAGCUCGACGCCAGGUC
>bac.SM-A55_84
GAGGAAAGUCCGGGCUCUAGAGGGCGCGGCGGUCGUUAACAACGACUGUCCUGACAUGUA
CAGGAUAAGGAAAGUGCCACAGAAAAUAUACCGCCCUGAGCUUGUCGAAGGGUAAGGGUG
AAAUGGUGAGGUAAGAGCUCACCAGUAUCCCAAGUGAUUGGGAUAGCUUGGCAAACCCCG
CUGAGAGCAAAACCAAAUAGGGGAGCACUGAAAUGUACAUCAUUUCAUCAAGUGGCCCGC
UUGAAGCUCCCGGGUAGGUUGCUAGAGGUACCUGGCAACAGGUAUCCCAGAUGAAUGACC
AUUACCCCAACCAUCUGAUUGGGGGACAGAAUCCGGCUUAU
>BOR.BUR
UGGGUUCGAAUCCCAUUCUCUCCGAUUCCUAGGACCCGUACUAUCAAGUAUUGCUGAAUC
CCGUCAGGACUGGAAGGUAGCAGCGGUAAGCGAUUUUUUUGAUGAGUACGUAAGUCUUAG
GUUUAAUUUUGAACCCAAAUGCAAUGUUUUGCUUU
>5s2_130
UUAGGGUGCUCUUGUCUUUAUGGAUCCACUUAAAACAUUUCGAACUUGCAAGUUAAACAU
AAAGGGUAAAUAGAUACUUGAAAGGUUACUUUCCGGGAAAAGAUUUUAGUGCCCUUAU
>Meso.loti
GGGGGCGAAAUAGGAUCGACGAAGGUGUAAAGAUCGUACUUUUGCCCGGCAUUGUACCAC
CGUCAUCGGGCUAAACUUAUAGUUGCCAACGACAACUAUGCGGAAGCACGUCUCGCUGCU
UAAUGCAGUGCGAUAGCUUCAAAUCAAGCCCUAGGGGUUCGCACUUCUAGGCGGGGUUCG
GAGGUACCUGGCAACAGAAACCUCCACUUGUCGGCUUGACCGACUAUGGCGAUAAAUGGG
CGAUGAAAUAAGCCGUUCGGACCCGGGGGCGGUACCCGGCGCCUCCACCA
>bac.Prochlorococcus-TAK9803-2
CUGAGGAAAGUCCGGGCUCCCAUAUGGUCAGGCUUGCUGGGUAAUUCCCAGUGCGGGCAA
CCGUGAGGAUAGUGCCACAGAAACAUACCGCCUAAUACUUUAUGUAUGGCAAGGGUGCAA
GGGUGUGGUAAGAGCGCACCAGCAACAUUGAGAAGUGUUGGCUAGGUAAACCCCGGCUGG
GAGCAAGGCUUAGUAGAUUUAUGACCAUUGCACAAUCUGCUUUUAAGCGCCGCUUGAGAC
UGUGAAGUAAUUCCAGUUCUAGAUAGAUGAUUGCCCAUCUUAUUAAAGAUGAACAGAACC
CGGCUUAC
>5s_8
GGUACGGCGGUCAUAGCGGCGGGGUCACACCCGGUCUCGUUUCGACCCCGGAAGUUAAGC
CCGCCAGCGAUCCCGGUUGUACUGCCCUCCGGGAGGGGGCGGGAAGCCGGGGACGCCGCC
GGCCACU
>bac.SM-A21_35
GAGGAAAGUCCGGGCAGCAUAGAGUGCCGUACUUCCUAACGGGAAGGUCCCAAUAAAACG
GGAACAGAAAGUGCCACAGAAAAUAUACCGUCUCGAUCUAAUCGGGAUAAGGGUGAAAUG
GUGAGGUAAGAGCUCACCGCUUCUGCAGUGAUGCAGUUGGCAGGGUAAACCUUACGGGUU
GAAAGGCCAAAUAGGUCCUGUUUUCCUUCGUGGAAUUGGGUUGCUCGCUCAAUCGCAAGA
GGCAGGAUGGGUAGGCUGAUCGAUCCCGGUAGCGAUACCGGGACCAGAUAAAUGAUAAGA
UUCCGUUCAUUUCGGGAACAGAACCCGGCUUA
>Ther.mari
GGGGGCGAACGGGUUCGACGGGGAUGGAGUCCCCUGGGAAGCGAGCCGAGGUCCCCACCU
CCUCGUAAAAAAGGUGGGACAAAGAAUAAGUGCCAACGAACCUGUUGCUGUUGCCGCUUA
AUAGAUAAGCGGCCGUCCUCUCCGAAGUUGGCUGGGCUUCGGAAGAGGGCGUGAGAGAUC
CAGCCUACCGAUUCAGCUUCGCCUUCCGGCCUGAAUCGGGAAAACUCAGGAAGGCUGUGG
GAGAGGACACCCUGCCCGUGGGAGGUCCCUCCCGAGAGCGAAAACACGGGCUGCGCUCGG
AGAAGCCCAGGGGCCUCCAUCUUCGGACGGGGGUUCGAAUCCCCCCGCCUCCACCA
>bac.CPB70
GAGGAAAGUCCGGGCUCCACAGGGCAGGGUGGUUGCUAACGGCAACCCGAGGCGACUCGC
GGGAAAGUGCCACAGAGAACAGACCGCCGCGGCGACUUCGUCGCUGCGGUAAGGGUGAAA
CGGUGGUGUAAGAGACCACCAGCGGGCUGGGCGACCAGCUCGGCUUGGUAAACCCCACCC
GGAGCAAGGUCAAAAGGGCAGGUUCGCCUGUCUGCGCAAGCGUUCGAGGGCGGCCCGCCC
GAGCUUGCGGGUAGACCGCUAGAACCGGUCGGCAACGGCCGGUCCAGAUGGAUGGUCGCC
ACUGCGCGAGAGCGCGGUACAGAAUCCGGCUUAC
>5s3_269
GACAACGGCCAUAGCACGCUGUAAAUACCGGUUCUCGUCCGAUCACCGAAGUCAAGCAGC
GUUGCGCGCGGUUAGUACUUGGAUGGGUGACCGCUUGGGAACACCGCGUGCCGUUGUCAU
>BAC.BRE
UCUACCGUGCUAGACGGGGAGGUAGCGGUGCCCUGUAACCUGCAAUCCGCAAUAGCCCAG
GUGUGAAUUCCUAUCCUAGGUUUUCUUAUGUGAGGCUGCCGUUGAUGGCGGCGGUGUUGA
GGAGCGGGUCCUGUGCAACGCGAACCCAUGAACCUGGUCAGGUCCGGAAGGAAGCAGCCA
UAAGUGGAUCAUCGCGUGUGCCGCAGGGUAGCCUGCUCUGAGCUGCUACCAUAAGUAACG
CUCGGAUAAGGAUUAUCGAAGAUAGGUGCACGGUA
>Agro.tume
GGGGGCGAAAUAGGAUCGACAAGGGCGUAAAGAUCGAACUUUUGCUCGGCAUGAUACCGC
CGUUAUCGGGUCACAAGUGUAGUUGCAAAUGACAACAACGCUAAGGAAUACGCUCUCGCU
GCCUAAUGGCGGUGCGGGAAUUCCGCUCUAAGUCCUUACGGUUAGCCCCGUAAGGCGGGG
UUCGGAGGUACCUGGCAACAGAAACCUCCACCUGCCGGGGCAACCCGGCUAUGGCGAUAA
ACGGUCGGUGUAAUAAACCUAUUGGACCCGGGGGCGGUACCCGGCGCCUCCACCA
>5s_1
ACGGUGCCCGACCCGGCCAUAGUGGCCGGGCAACACCCGGUCUCGUUUCGAACCCGGAAG
UUAAGCCGGCCACGUCAGAACGGCCGUGAGGUCCGAGAGGCCUCGCAGCCGUUCUGAGCU
GGGAUCGGGCACC
>bac.PS2
GAGGAAAGUGCGGGCUCCACGGAAGCAUGGUGCCGGGUAACGCCCGGCGGGGGCGACCCC
AGGGACAGCGCCACAGAGAACAGACCGCCCGCCUACGCGCUAACGCGCUUUAAGCGGGUA
AGGGUGAAACGGUGCGGUAAGAGCGCACCGCGUUCUCGGCAACGAGAGCGGCACGGCAAG
CCCCGCCAGGAGCAAGACCAAAUAGGGACGGCGCUAUGGGCUGCUUCAGGCUCGCCGUCC
GGGUAGGUCGCGCGAGGCGUCCGGCGACGGACGUCCCAGAGGAAUGGUCAUCCAGUCCGC
AAGGAUGGACAGAAUCCGGCUUA
>bac.SMB-A5
GAGGAAAGUCCGGGCUCCAGAGGGCAGGGUGCCAGGUAACACCUGGGGGGCGCGAGCCUA
CGGAAAGUGCAGCAGAAAGUAUACCGCCCAAAAAUGGGGUGCUGCCCCAUUUGAGCGCCA
UUCGUGGCUGGGUAAGGGUGAAACGGUGCGGUAAGAGCGCACCGCGCGGCUGGUAACAGG
CGUGGCGAUGGUAAACCCCACUCGGAGCAAGACCAAAUAGGAAUCCGUCAGCUGUGGCCC
GCAGCGGAUUCGGGUAGGUCGCUACAGGCAGGUGGUGACACCUGUCGCAGAUG
>5s2_124
UCCUGGUGGUGAUGGCGAUGUGGACCCACACUCAUCCAUCCCGAACUGAGUGGUGAAACG
CAUUUGCGGCGACGAUAGUUGGAGGGUAGCCUCCUGUCAAAAUAGCUAACCGCCAGGGU
>eukarya.P.canadensis
UUCCCUCCAAAGUCUGUAUUUUACCUGCCUACAAAAGGAGGAGUCCCCGGCGGACUUCCU
CAGUAUUCGCAGGUGGGAAAUUCGGUGAAAUCGCUCUGCCCACCAGGGAAAAGGUAAAAC
UCUCCCUGGUCCUUGGAAGGACUUGUCCUUCUGAGUCUCGUGAGAGAUGCCAAGCGUGGA
GACGCUAGGGUGGUCGCCAUAAGAAACUUCAACAGGUCACACUGUUAUGGGAGGCGCCAC
GGGCAGUUGGUCCCUUUGCAUCCAGAAGGAAGCUUUGGGGCUGUUGAGUGCAAUAUACAG
AGCGCUAGAAGGAGUCCUUCCUUCUACGCGUAA
>ARC.FUL
GGUGGGCUAGGCCGGGGGGUUCGGCGUCCCCUGUAACCCGAAACCGCCGAUACGCGGGGG
CCGAAGCCGAGGGGAGGCCUGUCAAGCGGGCGGCAGCGGUUCCAGGCACCGCAGAGUCCU
CGUCCCGGAGGGCCGGCGGUUAUGGCCGGGCUGCCCGGAGGGGCUGUCCGCCAUAUUAGC
CGGGGGGAACGGCCCAGGCCCGGAAGGGAGCAGGCUAACCCCGGACGACCGGCGCUUCCG
GGGGUGCGGGGAGGAGGUGCCUGGGGCUUCAAGCCGCCCGUAAGGCAGGUCGACCCGAGG
CGUGCCCACC
>bac.LGA2
GAGGAAAGUCCGGGCCCCACAGAGCAGGAUGCCGGCUAACGGCCGGGCGCAGCAAGCUUC
GCAAGAAGCCCAAGGCGACAGACACCAGUGCAACAGAAACAUACCGCCUAAGUCCGCAAG
GACCGGCAAGGGUGAAAUCGUGCGGUAAGAGCGCACGGCCGUCCUGGUAACAGUGGCGGC
GGGCAACCUCAUCCGGGGCAAGGCCAAAUAGGGGAGCAUUGGCGUGGCUCGCGUCGCUCC
CGGGUAGGCUGCUAGAGGCCGUCGGCAACGACGGUCCCAGAGGAAUGGUUGCCCACGACA
GAACCCGGCUUA
>bac.M.xanthus
GAGGAAAGUCCGGGCUCCAGAGGGCAGGGUGCUGGCUAACGGCCAGUCGAGGCGACUCGC
AGGAAAGUGCCACAGAAAACAGACCGCCCGUUCCGAAAGGGGCGGGUAAGGGUGAAACGG
UGCGGUAAGAGCGCACCGCGUCCGGGGUGACUCGGACGGCUCGGUAAACCCCGCCUGGAG
CAAGAGCCAAUAGGAGCGCGUCCUCGCCGUACGGAGGACAGGGAUGGCCCGUCCCAUGCG
UUCGGGUUGCUCGCUGAUGAGGCCCCUGGGCAACCAGGGCCCUUAGAUGAAUGUUCACCG
CCCAUCCCGAAAGGGGUGGGAACAGAAUCCGGCUUA
>Stap.aure.-1
GGGGACGUUCAUGGAUUCGACAGGGGUCCCCCGAGCUCAUUAAGCGUGUCGGAGGGUUGU
CUUCGUCAUCAACACACACAGUUUAUAAUAACUGGCAAAUCAAACAAUAAUUUCGCAGUA
GCUGCCUAAUCGCACUCUGCAUCGCCUAACAGCAUUUCCUAUGUGCUGUUAACGCGAUUC
AACCUUAAUAGGAUAUGCUAAACACUGCCGUUUGAAGUCUGUUUAGAAGAAACUUAAUCA
AACUAGCAUCAUGUUGGUUGUUUAUCACUUUUCAUGAUGCGAAACCUAUCGAUAAACUAC
ACACGUAGAAAGAUGUGUAUCAGGACCUUUGGACGCGGGUUCAAAUCCCGCCGUCUCCAC
CA
>Shew.putr
GGGGGCGAUUCUGGAUUCGACAGGAUUCACGAAACCCUGGGAGCAUGCCGAGGGGCGGUU
GGCCUCGUAAAAAGCCGCAAAGUUAUAGUUGCAAACGACGAUAACUACGCUCUAGCCGCU
UAAUGCCGCUAGCCAUCUACCACACGCUUUGCACAUGGGCAGUGGAUUUGAUGGUCAUCU
CACAUCGUGCUAGCGAGGGAACCCUGUCUGGGGGUGAACCGCGAAACAGUACCGGACUCA
CCGUGUGGGAUCCUGUCUUUCGGAGUUCAAACGGUUAAACAAUAGAAAGACUAAGCAUGU
AGCGCCUUGGAUGUAGGUUUUCUGGACGCGGGUUCAAGUCCCGCCGCCUCCACCA
>Pne.c.SDr.LSU
AUGACUCACCUUUUGAGGGUCAUGAAAGCGGCGCGAAAGUGUUAGCUAGUGAUCCGAAAA
AUAAAUUCGGGUUGCGACACUGUCAAAUUGCGGGGAGUCCCUAAAGAUUCAACUACUAAG
CAGCUUGUGGAAACACAGUUGUGGCCGAGUUAAUAGCCCUGGGUAUAGUAACAAUGUUGA
AUAUGACUCUUAAUUGAGGAAAUGGGUGAUCCGCAGCCAAAUCCUAAGGACAUUUUAUUG
UCUAUGGAUGCAGUUCAGCGACUAGACGGCAGUGGGUAUUGUAGAGAUAUGGGGUUAUUU
AUGGCCUUAUCUACAAUGCUUAAGGUAUAGUCUAAUCUCUUUCGAAAGAAAGAGUAGUGU
G
>5s3_93
GAGUACGACCAUACUUGAGUGAAAACACCAUAUCCCGUCCGAUUUGUGAAGUUAAGCACC
CACAGGCUUAGUUAGUACUGAGGUCAGUGAUGACUCGGGAACCCUGAGUGCCGUACUCCC
>bac.F.antarctica
CGAAGAGCACGGUGGUGGGUAACGCCCACCCGGGGUGACCCGCGGGACAGUGCCACAGAA
AGCAGACCGCCCACCCGCCUCGGCGGCGUGGGUAAGGGUGAAACGGUGGUGCAAGAGACC
ACCAGCACCCCCGGUGACGGGGGUGGCUAGGCAAACCCCACCGGGAGCAAGACCAAGAAG
GCGCCCUCCUGCAGAGGAGGACGCCGCGGGAGCGUUCGAGGGCUGCUCGCCCGAGCUCCC
GGGUAGGUCGCACCAGGCCGCUGGCAACAGCGGUCGCAGAUGGAUGAUCGCCCCCUCCGC
UCCGGCGGGGGG
>5s2_119
UUACGGCGAUUAUAUCCCAGGUGUUCACCUCUUCCCAUUUCGAACAGAGUCGUUAAGCCC
UGGUGAGCCGAUGGUACUGCGUUAGCGGGAGAGUAGGUCGUCGCCGUAUU
>5s2_107
UCCGGUGACGAUAGCGAGAAGGUCACACCCGUUCCCAUACCGAACACGGAAGUGAAGCUU
CUCAGCGCCGACGGUAGUUCGGGGCUGCCCUCCCGUGAGAGUAGGACGUUGCCGGC
>5s3_170
AUCUGCAACCAUAGGAUCAUGAAAGCACCGCAUCCCGUCCGAUCUGCGAAGUUAACCAUG
AUACCGGCUUGGAAGUACUGCGGUGGGGGACCACGCGGGAAUGCGAGCUGUUGCAGUU
>5s3_86
GGUUACGGCCAUACCUAGCAGAAAGCACCCCAUCUCGUCCGAUCUGGGAAGUUAAACUGC
UAUGGGCGUGGUUAGUACUGCGGUGGGGGACCACGCGGGAAUACCACGUGCUGUAAUCU
>Ana.7120.tleu
CUUAAAUAAUUGAGCCUUAGAGAAGAAAUUCUUUAAGUGGAUGCUCUCAAACUCAGGGAA
ACCUAAAUCUAGCUAUAGACAAGGCAAUCCUGAGCCAAGCCGAAGUAGUAAUUAGUAAGU
UAACAACAGAUAACUUACAGCUAGUCGGAAGGUGCAGAGACUCGACGGGAGCUACCCUAA
CGUCAAGACGAGGGUAAAGAGAGAGUCCAAUUCUCAAAGCCAAUAGGCAGUAGCGAAAGC
UGCGGGAGAAUG
>5s3_61
GUUAUCGGCCAUACUAAGCCAAAAGCACCGGAUCCCAUUCGAACUCCGAAGUUAAGCGGC
UUAAGGCAUGGUUAGUACUAAGGUGGGGGACCGCUUGGGAAGCCCAUGUGCUGAUAGCUU
>5s3_84
GUAUACGGCCAUACUAGGUUGGAAACACAUCAUCCCGUUCGAUCUGAUAAGUAAAUCGAC
CUCAGGCCUUCCAAGUACUCUGGUUGGAGACAACAGGGGAACAUAGGGUGCUGUAUACU
>AC121792.109554-109950
ACCUAACCCUGAUUUUCAUUAGCUGUGGGUUCUGGUCUUUUGUUCUCCGCCCGCUGUUUU
UCUCGCUGACUUCCAGCGGGCCAGGAAAGUCCAGACCUGCAGCGGGCCACCGCGCGUUCC
CGAGCCUCAAAAACAAACGUCAGCGCAGGAGCUCCAGGUUCGCCGGGAGCUCCGCGGCGC
CGGGCCGCCCAGUCCCGUACCCGCCUACAGGCCGCGGCCGGCCUGGGGUCUUAGGACUCC
GCUGCCGCCGCGAAGAGCUCGCCUCUGUCAGCCGCGGGGCGCCGGGGGCUGGGGCCAGGC
CGGGCGAGCGCCGCGAGGACAGGAAUGGAACUGGUCCCCGUGUUCGGUGUCUUACCUGAG
CUGUGGGAAGUGCACCCGGAACUCGGUUCUCACAACC
>Chl.sa.SSU
UCUGGUGAACCUUCUGCAGGCGUAGACUGUUUCUAUGCUGUUGACGCCAGAGAAUCGUCC
GAAUUACCGACGGGCUCACGUCGGUGGGGUGAUGUCGAUGCAGCCCAGUUGUGGACCGGG
UGGCUGCCGGCAAGAUGACCUGGAACGGGGUAGGCCUUCAGAAUACAAGGGCUGAUCCCG
UGGCGAGCUGUCGGAGGGCGACCUCCGAUGAGCCGUCGUAACGCACGCUAAGGCAUCGGC
UGACUCUCAGAAAGAGCCGGCUUAAGGGACGUGCUAAUCCCAGCCGAUGACAAAGGCUGC
CUCGUGGAAUAGACCCCGAUCGUCGAAGCCUCGAGGGAGGGCGGCUCAGGCCGCCCUCGG
UAUCAAUG
>5s3_131
GGUUGCGGCCAUAUCUAGCAGAAAGCACCGUUCUCCGUCCGAUCAACUGUAGUUAAGCUG
CUAAGAGCCUGAUCGAGUAGUGUAGUGGGUGACCAUACGCGAAACUCAGGUGCUGCAAUC
U
>DRO.MEL
GACUGGAAGGUUGGCAGCUUCUGUAAUCACGCUUCUGUGAGGUCUGAUUGUGGGAUGGCC
UGAGGCUGGGAUCUACUGCGUAGCGGACCAGCUCAUGUUGACGGAACGUCCGCACUAAGC
UUGCCAUCAAUAUGGGUGCCAUGGAGGAGUCCGUGGCAUUCAGGUUGGCUAAGGAGGGAU
GAACCGGGCCAGGGGUGAAAACCAGCAGCCAAGAGUUCCCGUGGUAGGCAGUAGUGGGAU
AGCGUACCGGAGUGGACUGCCGUUAUCAGCCCAACCGAUAUGGUUGGACCACAAUCUUU
>5s3_311
GCCUACGGCCACACCCCCCUGAAAGUGCCCGAUCUCGUCUGAUCUCGGAAGCGAUGCAAG
GUCGGGCCUGGUUAGUACCUGGAUGGGAGACCGCCUGGGAAUACCAGGUGUCGUAGGCUU
>5s3_63
GCUGUCGGCCAUACUAAGAUGAACACACCGGAUCCCAUUCGAACUCCGAAGUUAAGCGUC
UUAAGGCUGGGUUAGUACUAAGGUGGGGGACCGCUUGGGAAGUCCCAGUGUCGACAGCCU
>bac.SM-A13_15
GAGGAAAGUCCGGGCUCCUUAGGGCAGGAUGCUGGGUAACUCCCAGCGGGACAGGGCAUA
AGGCCUGUUCCAGCGCCAGUGCAACAGAAAAUAUACCGCCGGACUUUGUCCGGUAAGGGU
GAAAUGGCGGGUUAAGAGCCCACCGGCAGGCUGGUGACAGCCUGGUCUGGUAAACCGCAU
CCGGAGCAAAGCCAAAUAGGGAAGGUAUGGAGCUGCCCGCUCUUCUUCCGAGUUGGCCGC
UUGAGAUAAGCAGUAAUGAUUAUCCUAGAUGGAUGACUGCCGCUGACUGUGCGAGAGUGC
AGUUAGUACAGAAUCCGGCUUAC
>5s2_133
UAUUCUGGUGUCCUAGGCGUAGAGGAACCACACCAAUCCAUCCCGAACUUGGUGGUUAAA
CUCUACUGCGGUGACGAUACUGUAGGGGAGGUCCUGCGGAAAAAUAGCUCGGCGCCAGGA
U
>bac.L.borgpetersenii
GAGGAAAGUCCGGGCACCAGGAAACACGGGACCGGGUAAUCCCCGGAGUUUUUUCUUUGA
GAGAAAUUUUAGGGAAAAAAUAUGGAAAGUGCAACAGAAAGGAUACCGCCUCGUCGAAGA
AAUUCGGCGCGGUAAGGGUGAAAUGGCGGGGUAAGAGCCCACCUUCGAUUUCGAGAGAGA
UCGGGAACGGUAAACCCUCCCGGGUGCAAUCUCAAAUAGGCAGCCUUUUUGUCGUUUCCG
CAGGGCUGUGGGUAGAGAGCAAAGACUCCGAUCGGUAACUUUCGGAGCAAGAUAAAUGAU
CAUCCAUCUCUUCAGGAGAGGACAGAACCCGGCUUA
>5s3_292
GCUUACGGCCAUACCAGCCUGAAUACGCCCGAUCUCGUCCGAUCUCGGAAGCUAAGCAGG
GUCGGGCCUGGUUAGUACUUGGAUGGGAGACCGCCUGGGAAUACCAGGUGCUGUAAGCUU
>ARA.TH-C
GUCGAACUCAGUAACGCGGGCUUGUGAUCCAAGUGGAGACAAUAAGGGGAUGGGACGUUG
GGUCGAUCUCAUUGGGCCGGGUUCGGGUUGGGCUAUAUUCUGGCCCGCCCAUUCCAAGUU
GGGAGUUGAGGCAUGGGCUUCGAGCGAAGGCUCGGGUCUCAUGUCUUCUAGAGUGGGGGA
GACCGCGUGAGGCUGGUUUCACAGAGCAGCGUCCACCUCCCGCUCUUGACGGUGGAAGGA
UUACGGGCCAUUGCCUUCCGAGCCCACUAUGACCCAAUAAGCCGCUCCGAUUGGACCAUC
ACUUU
>A.pernix
GGCGGCGCCGGCCGGCGGCCCACGGCCCCCCAGCCAGGGGGGCUGAGGAAACUCCGCCCU
CCCCGCGGCGGCCGGGCCCCGCAAGGGGCACGGGUGAAACCCGUGGCAACGGCACAGAAA
CGACACGGCCCCGGGGCGUGUCGAGGACGCGGCUAGGCCGCCCUGGCAACAGGGCGGCAG
CAAACCGCAGAGGAACCCCGGGGAUGCGGUGAAACGGCCGCCCCCGGCGGAGCAAGGCCC
CCGGGCGGUGAGGGCCGCGCGAAGCCCGGGGGGAGACCGCUUAGCCCAAUGCCGCCGAAG
UACAGAAGGCGGGUUAUGGCCGGCGCCGCC
>Desu.hafn
GGGGGUGCACUGGCUUCGACGGGGGUCGCAAAAUCGCUUGGCGCAUGCCGAGGGGUAGCU
UUCCUCGUAAAACAGCUGCAAAACUCUAGUUGCCAACGACGACAACUACGCUCUCGCCGC
UUAAGGCGUAAGCCCCGAAACUGCUUGUGUCCGUGCUCGCAGCGUAGGGUCACUAUCACG
GAAUCGCCGGGAGCGGCCGCCUGCCAGCUCCCGUUCAACCUAUAGCAGGCUGGUCCUUGG
AUGCGCUUCGCGCGCCGUGCUGUCCCGGGACGAGAUCUAACGGAGCGCUAAGCAUGUAGU
GCCGGGGAUGGAGUGCCUUCGGACGGCGGUUCGAUUCCGCCCACCUCCACCA
>5s3_156
AUCCACGGCCAUAGGACUGUGAAAGCACCGCAUCCCGUCUGAUCUGCGCAGUUAAACACA
GUGCCGCCUAGUUAGUACCAUGGUGGGGGACCACAUGGGAAUCCUGGGUGCUGUGGUU
>Nitr.euro
GGGGGCGAUCCGGUUUCGACGUGGGUUGCAAAGCAGCGCAGGGCAUACCGAGGUUCAGUA
CCCUCGUAAAACAGCUGAAAAAAAAUAGUCGCAAACGACGAAAACUACGCUUUAGCCGCU
UAAUCCGGCUAAACUCCACACCGGUGGGCCUCAACGCCGGGUCUGGCAACAGACAGUGGA
GUCAUUAACGAGGAUCGCGUUUUGCAGGGUUACUUUGCAGAGCGCUAAAAAAUAGGUAAC
UCGCCUGUCAUCAGCCUGCCGGUUGGCGGAUGCCAGGUCAAAUUAAAUAACAUGGCUAAG
UAUGUAGAACUGUCUGUAGAGGACUUGCGGACGCGGGUUCAAUUCCCGCCGCCUCCACCA
>5s2_82
UCUGGUAAUGAUGGCGAAAUGGUCACACCUGUUCCCAUACCGAACACAGAAGUUAAGCAU
UUCAGCGGCGAUUAUAGCUAUGCACGCCAUAGUGAAACUAGCUCGUUGCCAGGU
>ORY.SA-A
GCCGAGCUCAGUAGCGAGAGCCUGUAACCCAAGCGGGGGCACUAAAGGUGGCUGCGGAUG
UUUGGUGUGGAUUCUGAUCCUGGGCCCCAUGUUGUUGUAAUCUUGCUGGCUUGCCCGUUC
CAAGUUGCGUAGUGGGCCGGAGGGGCUUUGGCGAAGGCCUUUGCUUUGCUUCUCCGGCCC
UAAAGUGGCAGGCACAGCGUGAGGCUGGCUUCACAGAGCAGCGAUCACUGCCCGCUUCCA
UCGGUGGAAGGAUAACAGGCUGCUGCACCUUGGGCCCGCUUCUGGCCCAGAGUCCCUCUA
CAACAGACCACCAUCUUU
>5s3_188
AUCCACGGCCAUAGGACUCUGAAAGCACUGCAUCCCGUCCGAUCUGCAAAGUUAACCAGA
GUGCCGCCCAGUUAGUACCACGGUGGGGGACCACGCGGGAAUCCUCGGUGCUGUGGUU
>5s_31
UUAGGCGGCCACAGCGGUGGGGUUGCCUCCCGUACCCAUCCCGAACACGGAAGAUAAGCC
CACCAGCGUUCCAGGGAGUACUGGAGUGCGCGAGCCUCUGGGAAAUCCGGUUCGCCGCCA
CC
>5s3_97
AAGCAUCGGCCAUACAUACCAGAAAAUACCGGAUCCCGUCCGAUCUCCGAAGUCAAACUG
GUAAUGGCCUAGUCAGUACUACGGUGGGGGACCACGUGGGAAUACUAGGUGCUGAUGUUU
>bac.S.polymorpha
CACGGAAACCACGGUGCCGGAUAACGUCCGGCGGCUUCGGGAAACCGGAGUCAGGGAAAG
UGCCACAGAGAGCAGACCGCCAAAGGCUUCGGCCCGGCGAAAGGUGAAAGGGUGCGGUAA
GAGCGCACCGCGCGGACGGCAACGGACGCGGCACGGCAAACCCCACCGGGAGCAAGGUCG
AAUAGGGAUGGCAAGAGGUGACUCAGGGCUGGUUUCCGGCCCCGCCGUCCGGGUUGACUG
CUUGAGCGUCCGGGCAACCGGCCGCCUAGAGGAAUGAUCGCCCAUCCCCUGUCAAAAGGG
GUGG
>5s2_40
UCUGGUGAUGAUGGCGAAGAGGUCACACCCGUUCCCAUGCCGAACACGGAAGUUAAGCUC
UUCAGCGCCGAUGGUAGUUGGGGGCUUCCCCCUGCGAGAGUAGGACAUCGCCAGGC
>bac.vHge3-5
GAGGAAAGUCCGGGCUCCGCAGGGCAGGGUGCCGGGUAACUCCCGGUGAAGGUGACUUCA
AGGAAAGUGCAACAGAGAUAUACCGCGGGCUAGAGAACAGAGAACAGAAUAUUAAGUUUG
CUGCAAAGGCAAUCGUAAUCUGGUCUCUGACAUCUGUUCUCUGUUCUCUGGAACGUAAGG
GUGGAAAGGUGAGGUAAGAGCUCACCAGCGGCAUGGCGACUUGCCGGUCUAUGUAAACCC
CACUCGGAGCAACACCAUGGAGGGACAUAUGGGCUGCCCGCCCGUCCCAUGGAGGUGGCU
UGAGCUGUACAGAAAUGUAUGGCCUAGAUAGAUGAUCGUCAAAUACAGAAUCCGGCUUA
>5s_5
CCACCCGGCGAUAGUGAGCGGGCAACACCCGGACUCAUCUCGAACCCGGAAGUAAAGUCC
CCUACGUUGGUAAGGCAGUGGGAUCCGCAAGGGCCUGCAGCCUUGCCAAGCUGGGAUGGA
CAUU
>VIB.CHO
GGGGGCCCUGGUCCUCCCGCAACACUAGUUCGUGAACCUGGUCAGAUCCGGAAGGAAGCA
GCCACAGCGGAUGAUGUGUGUGCCGGGAUGUGGCUGGGGUCUCC
>RIC.CON
GCUAGUAGUGGGCAUUGUACCUGUUUAGUCGGUCAGGUCUGAAAGGAAGCAGCCAGAGUG
GGAUUCGAUGGGUCAUUACUAG
>eukarya.B.bufo
GCGGAAGGAAGCUCACUGUAGAGGUCACGUGCUGAGUGCGUCACGCUUGUGAUGUCAUCU
CUAUCCCACCUCCGGGAAGGUCUGAGACAGGAGCCCCUCGCCGCCCUCACAGGGCGUCAC
CUGAUAUUCGGGUGAGUGAGCCCCCAGCAACCCACGUUGGAGUGGACCGGUCCGUUAUGU
GGGAGAGGCUAUGCAAAAGACGCCGAGCAGGGAUGUGGUGAGAUGGGCGGGUCACUGAUU
UGAGGCCCGCCUACUCUUCAUCUGCGCCUCUGCCUGGUGGAUGCCGCCUCCUCCCCGGAC
CUUGGAAGUGACUCACGGCUGGCUUACUGAGUCCAAUGGCUGAGGCGAGGCAGCUGUGCG
CCUCGUAACCCAAUUCAGACCACUCUCCGGAAUUCCG
>eukarya.S.fibuligera
GAUCUCUGUCCUGUUCUGGUAUCCUACGGGAUAGUCCAGGACUAUUGGAUUUAAUUCCAA
AUGCUCCUGAGAGCUCCAUAGAGCGGAAGCUCUGGACGAAGCCAUCAGAAAAAUCGCUUA
CUUGUGAAGUGAUGGGCCACUCUACUUCGGAGUGGCUCAAUGGAAGCGGCUUCGUGGACA
GUUGGCUUAGGCCGCCCUCAGGGGCGGUUUGAGCUGUUAAGUGCAAUACACAGACAUUGU
GCA
>bac.Fischerella-UTEX1829
GGGGAGGAAAGUCCGGGCUUCCGAAAGACCAAACUUGCUGGGUAACGCCCAGUGCGAGCG
AUCGCGAGGAUAGUGCCACAGAAAAAUACCGCCUUCUUUCAGUGAACAGUGAACAGUUAU
CAGUGAACAGUAAAUAACUGAUAACUGAUAACUGAUAACUGAUAACUGAAAAAGGGUAAG
GGUGCAAAGGUGCGGUAAGGGCGCACCAGCAACACCGAGAGGUGUUGGCUCGGUAAACCC
CGGUUGGAAGCAAGGCGAAUGGAACUAUGGUUGGUCUUUUACCAGUUCCACAUAUAAGAG
CCGCUAGAGGCGUCUGGUAACAGCCGUCCCAGAUAGAUAACCGCCCUCUUAAUUUAAGAG
AACAGAACCCGGCUUAC
>bac.LGB21
GAGGAAAGUCCGGGCAUCGACGGGCAGGAUGGUCUCUAACGGAGACUGGGGGUAACCCUA
AGGAAAGUGCAACAGAAAAUAUACCGCCGCCCGCCUCUGGCGGCACUCAGGCAGAAACGA
AAGUUUCUGCCGGUAAGGGUGAAAUGGUGAGGUAAGAGCUCACCAGUCCCGUGGUGACAC
GGGAGCUUGGCAAACCCCAUCCGAUGCAAGGCCAAAAAGGGGGCUGCCGGAAAUGGCAGC
GAGGAUUGCCCAUCCUUUAACCCGGGUAGGCCGCAAGAGGUCCAGGGCAACCGGGACCCA
AAGAGAAAUGGUCACCGUCCCGCCACAGGCGGGAAACAGAACCCGGCUUA
>bac.Wolbachia-sp
UAGGUGGAAUAAGUAGCUGCUGUUGUGUGAUAAACAUAGCAGAGGAAAGUCCGGGCUCCA
AGGAAAAAUAGUGACGGGUAAUGCCCGCCGGAGGUAACUCCAGUUAUAGGGCUACAGAAA
AUUACCGCCUAAAAUAUUUUUAGGUAAGGGUGAAAAGGUGUGGUAAGAGCACACCAUGGC
AAUGGCAACAUUGGUAGUCGAGUAACCAACACUAGGAGCAAGAUUAAAUAGAAGUAGAUU
UUAUGUUUUCCUCAUAUCUACUCGGGUAAAUCGCAUGCGGUAAAUGGUAACAUUUACUCC
AGAUAAAUAGCUACAUAAACAGAACUCGGCUUAUAUUUCACCUAGGCG
>bac.P.acanthamoebae
GAGGAAAGUCCGGACUUUAUAGGAGAGGAUGCCAGUGAAAGACUGGGGGCCGCAAGGCUA
CGGAAAGUGCCACAGAAAACAAACCGCUAACAAGCUAUGCUUGUUAGAUAGGGUGAAAUG
CCUGCUUUAGGAGCAUGGCCUUAUCUAGAGAAAUUUAGAAAGUGGUAAACCCCAUCCAAA
GCAAGACGGAAAUAAAGCGAUACAGUUCUCCGCUGUGCUUUAGAAAAGUCGCUUGAGGGU
UUCGGUGACGGCGCCCCUAGAGGAAUGAUUGCUCGUCUGCUUUGCAGACCGACAGAACCC
GGCUUA
>5s3_148
GUCUACGGCCAUACCUAGGCGAAAACACCAGUUCCCGUCCGAUCACUGCAGUUAAGCGUC
UGAGGGCCUCGUUAGUACUAUGGUUGGAGACAACAUGGGAAUCCGGGGUGCUGUAGGCU
>eukarya.Z.bailii
GAACACUGUGGGACACUAUGCCGACCCGCUGACUUUCUCGGUCAACGGGCCGUUUCCGUG
AGGAAAGUCUGGGGAACUAGGCUUGCAGCUGCUGUCACAAGAAAUCAACGCUCACAGUAG
CGGAUGGGAAGACAGCAGAGUUCCAUUUAGCUUGAACACAACGUUGAUUGUUUAAGGCUU
GUUGAGUGCAAUCGUAGGACAAGAA
>5s2_112
AAUCCCCCGUGCCCAUAGCGGCGUGGAACCACCCGUUCCCAUUCCGAACACGGAAGUGAA
ACGCGCCAGCGCCGAUGGUACUGGGCGGGCGACCGCCUGGGAGAGUAGGUCGGUGCGGGG
GAU
>5s3_32
GGUUCAAUCAUACCGACACUAAUGCACCGGAUCCCAUCAGAACUCCGCAGUUAAGCGUGC
UUGGGCGAGAGCAGUACUAGGAUGGGUGACCUCCUGGGAAGUCCUCGUGUUGAACCCU
>PYR.ABY
CGUCCCCUGUAACCGGAAACCGCCGAUAUGCCGGGGCCGAAGCCCGAGGGGCGGUUCCCG
AAGCCGCCUCCGGAAGCCAGGGCCGAACGAUGAGUCCUCGUCCCGCGGGGUGCCCGGUGG
GGGAGGCACGGCUGAAGGGCCGUGCUAACCCCCUUUAGGCCCCAAACCCCGCAAGGCCCG
GAAGGGAGCAGCGGUAGGGGCCACGGAGCACGCUCGCGGGGGUGCGGGGAUGAGGUAGGC
CCUGGUGAAAGGAGGCGGUGGAGGGUUCCCACCCUCGGGCGUGCCCGCCGCCGCUAG
>Vibr.chol
GGGGCUGAUUCAGGAUUCGACGGGAAUUUUGCAGUCUGAGGUGCAUGCCGAGGUGCGGUA
GGCCUCGUUAACAAACCGCAAAAAAAUAGUCGCAAACGACGAAAACUACGCACUAGCAGC
UUAAUACCCUGCUCAGAGCCCUUCCUCCCUAGCUUCCGCUUGUAAGACGGGGAAAUCAGG
AAGGUCAAACCAAAUCAAGCUGGCGUGGAUUCCCCCACCUGAGGGAUGAAGCGCGAGAUC
UAAUUCAGGUUAGCCAUUCGUUAGCGUGUCGGUUCGCAGGCGGUGGUGAAAUUAAAGAUC
GACUAAGCAUGUAGUACCAAAGAUGAAUGGUUUUCGGACGGGGGUUCAACUCCCCCCAGC
UCCACCA
>5s3_96
AGCUACGGCCAUACAUAGAUGAAAAUACCGGAUCCCGUCCGAUCUCCGAAGUCAAGCAUC
UAAUGGCGACGUCAGUACUGUGAUGGGGGACCGCACGGGAAUACGUCGUGCUGUAGUU
>bac.S.faciem
GAGGAAAGUCCGGGCUCGCACAGGCUGUGAUGCCUGUAGUGUUCGUGCUUAGCGAAACAA
UAAGCUAAGGUGCUCUAUUAGAGUAACGGCAGGAAAACAAGCUAAGGUUUUUAACUAUGC
UUAAGUAUCCUUGAAAGUGCCACAGUGACGAAGCGGAUAGGGAAACUUAUUCGGUGGAAC
GCGGUAAACCCCUCGAGCGAGCAACCCAAACAAUGGUAGGGGCGCUUUUUGUUGGGAAUU
AAGAACGAGACAAAAAGGCAGGUUAACUGCAGAUAGAUGGUUACCACAUUGCUUUUUCUC
CCUGGAAAGUAGUGUACAGAACACGGCUUAU
>PSE.AER
GGUGGCCCUGUCGGUCCCCCCGCAACGAUUACCCGUCAACCUGGUCAGGUCCGGAAGGAA
GCAGCCACAGCGGGAACAUCGUGUGCCGGGGUGUGGCUGGCGGGGCCGCCUCC
>LYC.ES-C
GCCGAGCUCAGUAGCGUGGGCUUGUAACUCAAGUGAGGGCAUCAGUGUGGUGGAAUGUUG
AACAUGCCCAGAAGGUAGGGCUUGUGUGACAAUUCUCUGGCCUGCCCUGUCCAAGCAAAG
AGUUGGGUCUUGUGGGCCAAGCGAAGGCUUGGGCUGCUGGGCUCCUAAAGUGGGGUGGAC
UGCGUGAGGCUGGUUUCACAGAGCAACGAAUAGCUCCCGCUCUGUGCAGUGGAAGGAUAA
CGAGCCAGUGUCAUAUAAGUUCAACGAAUGUCUGAUGGGCUGUUCUAGUUAAACUACCAC
AUUU
>5s3_219
GUCUACGACCAUACCACAAUGAACACACCGGUUCUCGUCCGAUCACCGAAGUUAAGCAUU
GUCGGGCCAGGAUAGUACCUGGAUGGGGGACCGCCUGGGAACGCCUGGUGUCGUAGACUU
>bac.SM-A09_11
GAGGAAAGUCCGGGCUCCACAGGACAGGGUGCCAGAUAACGUCUGGGAGGCGCAAGCCUA
CGGCCAGUGCAACAGAAAGUAUACCGCCAGCUUCGGCUGGUAAGGGUGAAAUGGUGCGGU
AAGAGCGCACCGCGCACGUGGUAACACGGGCGGCGAGGGUAAACCCCACCCGGAGCAAGA
CCAAAUAGGAAAACCAUGACGUUGUCCGCGUCGUUUUCGGGUUGGUCGCUUGAGGCUGGA
GGGUGACCUUCAGUCCAGAUGAAUGAUUAUCCUAGACAGAACCCGGCUUAC
>bac.PS31
GAGGAAAGUCCGGGCUCCACGAAACAAGGGUGGCGGGUAACGCCCGCCGGCGUUCCUUCG
GGGGCGCAAGGGAAAGUGCCACAGAGAGUAUACCGCCGAUGAUCCCGGACUUGAUCCGGG
AACAGGCAAGGGUGAAAGGGUGCGGUAAGGGCGCACCGGGGGGCUGGCAACAGCCACCGC
AUGGCAAACCCCACCCGGAGCAAGGCCGAAUAGGGGCCGCGUGCCCAUCAGCAAUGGUGG
GUAGGGGAGUUUCGCCCCGAGCGGCCCGGGUUGGCUGCUAAAGCGCCGGAGCAAUCCGGC
GACCAGAUGAAUGGCUGCCACCGCAGGCCCGUCCCGCAAGGGAUACCGCCUGAGGAGACA
GAACCCGGCUUA
>Myco.pulm
GGGGAUGUAAUGGUUUCGACAGGCAUUUAUAACCUUAUAAUGCAGUAGUUUGGCAGACUA
UAAUGCUACUAGGCGUUUCAAUAAACGGAACAAAAAAACAAGAAAAUGACUAUCAAGAUU
UAAUGAUUAGUCAAAAUCUAAACCAAAAUCUAGCUUUUGCUAGCGUUUAGCAGCUAGUUG
CUCCAUUAUAUGUUCUGGAUAAUGGAAGCAUGCCUAAGAACUUAGUGAAGUUGCUCUAGC
GUCAAUUUCAUGAAAUUUAGCUAGUUGAUUUAAUAGAAUUUUGUUCAAUUUUUUCUAUUA
AAUCAACAAUUAAAAAUUGGAAUAAACUGUAGAUUUAUAAGCAUUGUGAAUGUGUGGACC
CGGGUUCGACUCCCGGCAUUUCCACCA
>5s_11
GGGGCAUGGCGGUCAUGGCGCAGGGGUUAUACCUGAUCUCGUUUCGAUCUCAGUAGUUAA
GUCCUGCUGCGUUGUGGGUGUGUACUGCGGUUUUUUGCUGUGGGAAGCCCACUUCACUGC
CAGCCACU
>bac.E.thermomarinus
GAGGAAAGUCCGGGCUCCGCAGGGCAGGAUGCUGGGUAAUACCCAGUGGGGGCGACCCUA
AGGAUAGUGCAACAGAAAUAUACCGCCUGACACUUAAUAUAUGUAGCUAUAGAUGUUACC
AUAUAUUAAGUGCCGGGUAAGGGUGGGAAGGUGAGGUAAGAGCUCACCAGCAGCUAGGCG
ACUAGCUGGCUCUGUAAACCCCAUCUGGAGCAAGACCAAGUUAGGGACAUAAAAAGGUGG
UGGCCCGUCACCGUCCCGGUUGGUAGGUCGCUAGAGCCUAUUGGCGACAAUAGGCGUAGA
UAGAUGGCUGUCUAACACAGAACCCGGCUUA
>5s_12
GGGUUUUGGCGGUCAUGGCGUGGGGGUUUAUACCUGAUCUCGUUUCGAUCUCAGUAGUUA
AGUCCUGCUGCGUUGUGGGUGUGUACUGCGGUUUUUUGCUGUGGGAAGCCCACUUCACUG
CCAGACCACCC
>eukarya.P.strasburgensis
UUCUCAUCAAAGUCUGUAUUUACCUGCCUACACAAGGGGCCCUCUUCCCCCAGAGGGACC
CAGCAGGAGCAGGUGGGAAAUUCGGUGGUACACGCCGCCCAUUAAUUUCUCUCUUGAGAG
AGUCCAGGCGAGGAAUCGCUAGGGUGUUGCCAUAAGAAAUUCAGUCCGCCUAGCGGGCAU
GGGAGGCUUCACGGGCGGUUGGUCCCUAGUGCAAAACUUUCGCGCUAGGAGGCUUUUGAG
UGCAAUAUACAGACCGCCUAGUGGUUCCUUGGGAUCAUCUGGGCGGAACGCGAUACCGAU
UAUUUUGGUGAGAA
>5s3_209
AUCUGCGGCCAUACCGCGAUGAACCUUCCGCGUCUCGUCCGAUCCGCGCAGACAAGCAUC
GCAGGGGCCAGAGAGUAUUGACGUGGGUGACCAGUCGAGAACACUGUGCUGCCGCAGGU
>MET.ACE
UGAUGAGCUAGUCCGGGUAGCCCGGCGUUACCUGUAACCCGAAAUCGCCGAUAUGCGGGG
GACGAAGCCAAUGGAAGAUGCGUCAAAGGGAUUCCAGCCUGUGAUCUCAACUGAGAAACC
CCGUCCUGCUUGGAUGAUGCAGGUAUGUGGACUUGCUGGAAAACAGGUCCUCAUACCCUA
ACUGCGGAAACCGGUCGAGGCCCGGAAGGGAGCAGACUCACUGUGGGCAACCGUCGCUUG
CGGGGUCGCGGGGUGGAGAAGAGAUUCCAGUCUACUGAAAUCUCCCAGAUACAACGACCU
GCGGUGUGCUCAUCA
>HAL.HAL
GGACUAGGCCGGGCGGUUUGGCUCCGCCCGACACCCGUGAGACAGUCAUCAGCGGGGGCC
GAACACCGGGCGCGUCCGACCGCCGCGGUCGGCCCCGGAAGCCAACGUGGAAGCCUCGUC
CGUCGGGGACGGCGGUCCGCGGCGUGCGCCCGCAGGGGCGUUCCGUCGUGGUUCGACGGU
GGCAACCCGCCAGGCACGGAAGUGAGCAGCGGACCACCGAACGCCCGUCGCUCGACGGGU
CGCGGGGUGGAGAAGGCGACCGGGACUACCCGGCCGGGAACGCCGGGCUACCCCGACUGU
CCAC
>bac.SM-A18_31
GAGGAAAGUCCGGGCUCCAUGGAAGCGCGGUGCCGGAUAACGUCCGGCGGGGGCGACCUC
AGGGAAAGUGCCACAGAAAGCAAACCGCCCUCGAGGCCGAAAGGCUUCGCGGAGGGUAAG
GGUGAAAGGGUGCGGUAAGAGCGCACCGCGUCUUUGGCAACAAAGGCGGCAAGGCAAACC
CCACCGGGAGCAAGACCAAAUAGGGGCUGCACGGACGAGAGAUCGUCCAGGUCUGUUUCC
AGACCCGCGGCCCGGGUUGGUUGCAAGAGGCGUCUCGCAAGAGGCGUCCCAGAUGAAUGG
CCAUCACCUCGCAGCAAUGCGAGGAACAGAACCCGGCUUA
>bac.C.acetobutylicum
CGAGUAAGCCAGACAAUCGCUGCUGCAAUUUGCAGGAGAGGAAAGUCCGAGCUCCAUAGG
GCAGGGUGCCGGGUAACUCCCGGUCAAGGCGACUUGAAGGAAAGUGCAACAGAGAUAUAC
CGCCAUUUUAUAAUGGUAAGGGUGGAAAGGCGAGGUAAGAGCUCACCAGCGCAUUGGCGA
CUUUGCGGCUAUGUAAACCCCAUCUGGAGCAAGAUCAAAUAGGGAAGCGUUUUGGAGUGG
CCCGCUCUGCUUCCGGGUAGCAUCGCUUGAAUCUUAUGGUAACAUAAGGUCUAGAUAGAU
GAUUGUCGAAUACAGAACUCGGCUUACAGGUUUAGUCGUCCAUUG
>5s3_160
AUCCACGGCCAUAGGACUUCGAAAGCACCGCAUCCCGUCCGAUCUGCGCAGUUAACCGGA
GUGCCGCCUAGUUAGUACCACGGUGGGGGACCACGCGGGAAUCCUGGGUGCUGUGGUUU
>5s3_155
AAUUACGGCCACAGCAACCCCAAAACACUCUUUCCCGUUCGAUCAAGAAAGUUAAGGGGG
UUAGCGAGCACUCAGUACCAUGGUCGGGGACGACAUGGGAAUCGUGACUUGCCGUAAUU
>5s2_86
AUAGGUGGUUAUUGCGUCGGGGUUCCACCUCUUCCCAUUCCGAACAGAGAAGUUAAGCCC
GUCUGCGCCGAUGGUACUGCAAUGCAAUGCGGGAGAGUAGGUCGCCGCCUUC
>5s3_95
AGCUACGGCCAUACACACCAGAAAGCUCCGCAUCCCGUCCGAUCUGCGAAGAUAAUCUGG
UGCUGGCGCGGUCAGUACUGUCGUGGGAGACCAGAUGGGAAUACCGCGUGCUGUAGUU
>THE.THE
AGCCCCCGGUCCAGCGCGGCGGGCCAGGCGUGAACCGGGUCAGGUCCGGAAGGAAGCAGC
CCUAAGCGCCUCGGUCCGGGCGCCGCUGGGAAGCCGGGGGCGCUU
>bac.PS8
GAGGAAAGUCCGGGCAACACAGAGCAGGAUACUUCUUAACGAGAAGCAGUUCGCGAGGGC
UGAGUAGUGUAACAGAAAAUAACCGCCACACUUCGGUUUGGUAAGGGUGAAAAGGUGGGG
UAAGAGCCUACCGUAGCGGCCGUAAUUCCGCUAGCCGUACGCCUUAUGGGUUGUAAGAUC
AUGUACACCGACGCAUGUAGAGUGACUCGCUCGAUGUCGGGGGGUAGAUCGCUAGAGUUG
CGUAGUGAUACGUAAUCGAGAUAAAUGGCAGACGUUGUGCUUGCACAAUACAGAAUCCGG
CUUA
>5s3_230
GUCGACGCUCAUACUAGGUUGGGUCCACCCGAUCUCGUUCGAUCUCGGCAGUUAAACAAC
CUUAGGCCUCGUUAGUACUUGAAUGCGUGAGCGUCUGGGAAUACGAGGUGGUGUCGACUU
>5s3_284
GUCUACGGCCAUACCACCCUGAACGCGCCCGAUCUCGUCUGAUCUCGGAAGCUAAGCAGG
GUCGGGCCUGGUUAGUACUUGGAUGGGAGACCGCCUGGGAAUACCGGGUGCUGUAGGCUU
U
>5s2_131
UUAGGGUGCUCUUGUCUUUAUGGAUCCACUUAAAACAUUUCGAACUUGCAAGUUAAACAU
AAAGGGUAAAUGGAUACUUGGAAGGUUGCUUUCUGGGAAAAGCUUUUAGUGCCCUUAU
>5s3_263
AUCAACGGCCAUACCACGUUGAAAACACCGCUUCUCGUCCGAUCAGCGAAGUUAAGCAAC
GUAGGGUCUGGUUAGUACUUGGAUGGGAGACCGCCUGGGAACACCAGAUGCUGUUGACUU
>HAE.INF
GGAAACCUUCUCGGUCUCUCGCAACGGUGUCUGGUUUACUCGGUCAGGUCCGGAAGGAAG
CAGCCAAAGUCGGAAUUACUGUGUGCCGAGAAGAAGCUGGGAAGGUUUCCGCC
>MUS.MU-B
GAGCCGGGUGUGGUGGCGCACACCUUUAAUCCCAGCACUCGGGAGGCAGAGGCAGGCGGA
UUUCUGAGUUCGAGGCCAGCCUGGUCUACAAAGUGAGCUCCAGGACAGCCAGGGCUACAC
AGAGAAACCCUGUCUC
>HAL.VOL
GGACUAGGUCGGGCAGUUAGGCCCUGCUCUUCACCCGCGAAAUAGGUCUUUAGCGGGGAC
CGAACACGGGCGCGUCCGGUCAGACCGGCGCGGGCCCCGGAAGCCAACGUAGAAACCUCG
UCCUUCGGGGACAGCGGUUCCGCGUACCCCUUCCGCAGGGAAGGGUUCGCGCGGUUUAUC
GGUGGUACCCCGCCAGGCGCGGAAGCGAGCAGCGGACCAUCGGACGUGCGUCGCUCGAGG
GAUCGCGGGGUGGAGGAGGCAACCGGGAUUCCCCACGUCGGAACGCCGGGCAACCUCGCU
GUCCAC
>LYC.ES-A
GGCGAGCUUAGUAACGUGGGCUUGUAAUCCAAGUGGAGACAUCAAAGUGGUUGAAUAUUG
GGCUUUACCAGAAGGUUGGGCUUGGUGGGCUUAGUUCUGGCCUGCCCUGUCCAAGCACAG
AGUUGGAUCUCGAGGCCCAAAUGAAAAUAUGGGCUUCUUGAUUCCUAAAGUGGGGCGGAC
CGCAUGAGGCUGGCUUCACAGAGCAGUGAACGCUCCCGCUCUGUGCAGUGGAAGGAUAAU
GGGUCGGUGUCUUAUCAAGUUCAGUAACGCCUAAUGGGUUGCUCCAAUAAACAACCACCU
UU
>5s3_223
GCUUACGACCAUAUCACGUUGAAUGCACGCCAUCCCGUCCGAUCUGGCAAGUUAAGCAAC
GUUGAGUCCAGUUAGUACUUGGAUCGGAGACGGCCUGGGAAUCCUGGAUGUUGUAAGCU
>5s3_165
AUCCACGGCCACAGGACUCAGAAAACACCGCAUCCCGUCCGAUCUGCGAAGUCAAGCUGA
GUACCGCCUAGUUAGUACCAACGAGGGGGACCACGUGGGAAUCCUAGGUGCCGUGGUU
>Guil.thet.cl
GGGGCUGAUUUGGAUUCGACAUAUAAAUUUGCGUGUUUCAUUAUGAAGCAAGUCAAGUUU
AAUGAUCUUGUAAAAAACAUUAAAGUACAAAUAAAUGCAAGCAAUAUAGUUUCAUUUAGU
UCAAAACGUUUAGUCUCUUUUGCAUAAGCAAAAUGUGUUAAUAACUUUCUUAGUAGAAAU
UGGAGAAGUUUACUAAGAUUUAUAUUUACUCCAUAAUUAUUUUAAAGAUGGUAAAAAGGU
GAUUCAUCAUUUGUAUGUUUCUAAACUUUGUGAAAGAAUAGUGGGCUCCAUUUAUAAUGA
ACGUGGGUUCAAAUCCCACCAGCUCCACCA
>Carb.hydr
GGGGGCGUAAAGGGUUCGACGGGGGAGCGAAGGGCCGAAAGUAGCGAGGCGAGGACCCCA
UCUUACCUCGUUAAAAAUGGUGGGAAAAGAUAACUGCCAACGAAAACUACGCUUUAGCUG
CUUAAUAACGCAGCUACGUCCUGACGGAAGCUUGCCCGGGGCUUCUGUCGGGGCGUGACC
GGACCGGGCUGGCUUAUGAAGGGUGUCCCGGCUCUUCAUAAGCGAGAUUUUACGGGAUAG
CCCGAUUGUGGCCUGCCGGUAGGCACCAAUCGGGUGAAAGCAAAAAUACCGGCUGCCCUC
GGAGAAGCUUUCGGUUCUUGUCCUCCGGACGGUGGGUUCGAUUCCCCCCGCCUCCACCA
>ARA.TH-G
GUCGAGCUAUGUAACGAGAGCUUGUAACCCAAGUGGGGACUAUAAGAUGGUGGAACACUG
GAUCGGCCCACGGGUCGGAUUUGUUGUUGGCAUAGGUCUGGACUGCCCAAUCCAAGCUGU
GAGUGAACCGUAUGAACCAAGCGAAGGUUUGAUCCGUACGGUUGCUAAAGGUUGAGGGUA
UUGCGUUAGGCUGGCUUCACAGAGCAGCGACUACCUCCCGCUCUCAGCAGUGGACGGACA
ACGGUUCGACGCCACACAAAUCCACUAUGGUCCGCUGGCUCGUAACCCGCUUGAACCACC
AUUUU
>bac.EM14b-9
GAGGAAAGUCCGGGCUCAGAGGGUGCGCGUAUCCCGUUAAGGCUGAUGAAGCCGGAGCGG
GGGCGUGAGAGCGCCGGAAAGUGCCACAGAAAACAUACCGCCUUAUGUGUCUUCACACAU
AAGGUAAGGGUGAAAAGGUGCGGUAAGAGCGCACCCAGGAAAGGAGAAGGUUUAAGGGAA
AAAACGCCCUUGCCGAAUCCUUUCCUGCGGUAAACCCAUACGCGAGCAAGGCCAAGCAGA
GGGGAAUUGCGGGAGUUUUCCAAAUCUGACUCCCGCAUGCGGGUUGCACCCUUCCCGCUA
ACACCCUCGGGUAGGCCGCUUAGAGUAAUGACCCCUUAACACAGAACCCGGCUUA
>Clos.botu
GGGGGCGCAAUGGUUUCGACGGGGGCAAAUUGCUCCUGGGAAGCGAGUCGAAGGGAUCCU
GUACCUGCGUUAAAAAACUGGGAACUUAAAUAUAAUUGCAAACGAUAAUUUUGCAUUAGC
UGCCUAAUAGUUGCAGCUCGUCAGCCUAAGAGUCCCACGACUUAGGGUCUGGCGUCGACA
GUGGGGAACCGAGUCUUACAAAGCUUUGAGUAAGGAACGGAAUUAAUGAAGCUACUGAAU
CUAGGAGCCUGUUUAUCGGCGCUUAGAGGAGGGAAUGUAAAAGGAUAAACUGCACUCGGA
GAUGCCCAGGGGUUGCUGCUUUCGGACAGGGGUUCGAUUCCCCUCGCCUCCACCA
>5s3_239
GUCUACGGCCAUAUCACGUUGAAAACACCGGUUCUCGUCCGAUCACCGAAGUUAAGCAAC
GUCGAGCCCGGUUAGUACUUGGAUGGGUGACCGCCUGGGAAUACCGGGUGCUGUAGACUU
>MET.KAN
GGGCUAGGCCGGCGGGCUGGCGGUCCGCUGUAACCCGAAAUCCGCCUCAUGCGGGGGCCG
AAGCCGAGGGGGCGGCCCGGUCCCCCGGAGUACCGGCCCCCCGGACCCGACCGAUGACCC
UCCGGCCCCCCGGGGGCCCGGGGUGGCGGGGCCGCCGCCGGAGGGCGGCGCGCCACCGCC
UUUGCCGGGGCACCGGGUCAGGCCCGAGAGGGAGCAGCCCACCCCGGACCCGCGGCCGCU
CGGGGGUCGCCGGAGGCAGGUCGGCCGGGGGAGUACCGGGCUCCGGGGGCCGGGUCCACC
CCUCGGCGCGCCC
>eukarya.S.servazzii
GAACACAGAGGAUCGAUAAUGACCAGGAACUGUAACAGGUUCUGUUUCCUCGUGAGAGGG
GCUUGGGGAACCGAGUCUGGCGUUGCUAUAAGAAAUCUACAGCGUUGUUCGUUACUUGUA
ACGUGGCAACCCUGAUGGGAAUGGUAACGGAUGAUCCAUUUGACGUACUGCUACCACUUG
UGAUAGCGGUAAGGUCUGUUGAGUGCAAUCGUAGAGCAAAUGUUCGCAUUUGAA
>5s2_30
GUUUCGGUGGUCAUAGCGUUAGGGAAACGCCCGGUUACAUUUCGAACCCGGAAGCUAAGC
CUUUCAGCGCCGAUGGUACUGCAGGGGGGACCCUGUGGGAGAGUAGGACGCCGCCGAACA
>5s3_169
AUCUGCGGCCAUAGAACCGUGAAAAUACCGCAUCCCGUCCGAUCUGCGAAGUCAAGCACG
GUAUCGCCUAGUCAGUACUGCGGUGGGGGACCACGCGGGAAUCCUGGGUGCUGCAGUU
>bac.N.europaea
GAAGCCGGUCAGACAGUCGCUGCCUGGUGACAGGGAGAGGAAAGUCCGGGCUCCACAGAG
CAGGAUGCCGGUUAACGGCCGGCCGCCGUGAGGUGAGGAACAGGGCCACAGAGACGAGCG
UAUUAAGUUACGGUGAAACGCGGUAACCUCCAUCCGGAGCAAGAUCAAAUAGGCAGAUGA
UGACGCUGCUCGCUGAGUCUGCGGGUAGAUCGCUCGAGCACACGGGUAACUGUAUGCCUA
GAGGAAUGACUGUCCACGACAGAACCCGGCUUAUCGGCCGGCUUC
>yox5a
TCTCATGATTAATAAATCCCTTTAGCAAGGATAAAAATAAAAATAAAAATAAAAAGTTGA
TCAGAAATTATCAAAAAATAAATAATAATNNNTTTATTATTTACTTTTTTGATATATATA
GAGGCAAACTCGAGGAAAACCATATAATTAGAATAAGTAATAATTATATGACAACCGTCG
AACTAAATCATATTCAAGAAATTAATATGTAAAAGCGTAGAGATTAGACGCCTCTGGTTA
TCTAAGTAATATATATATATATATTATATGATAACATAAGGTATAATCCAATGAGATCAG
TAATGATTTTAXXXUUGAAACUGAAAUGUUUUAAAGUUAAAUAAAAG
>5s3_105
AAAUUACGGCCAUACACAGGAGAAAGCUCCGCAUCCCGUUCGAUCUGCGCAGAUAACCUC
CUGAUGGCAGGGUCAGUACUAUGGUGGGGGACCACAUGGGAAUACCCUGUGCUGUAAUUU
>bac.H.influenza
CGAGUUGGUUAGACAAUCGCUGGUUUAUUGAAGCCCUUAACCGUAUUUAUACGACCUAGU
GGGACAAGUAAACGAGAGGAAAGUCCGAGCUACACAGGGCAGAGUGCCGGAUAACGUCCG
GGCGGCGUGAGCCGACGACCAGUGCAACAGAGAGCAGACCGCCGUGUAAACGGUAAGGGU
GAAAGGGUGCGGUAAGAGCGCACCGUGCCGUUGGUAACAACGUGCAGCAGGGUAAACUCC
ACUCGUAGCAAGACCAAAUAGGAACUCAAUGGGUGGCCCGUCCAGAGUUCGGGUAGGUUG
CUUGAGCGGCAGAGUAAUUUGUCGCCUAGAGGAAUGAUUGUCCACGACAGAACUCGGCUU
AUCGACCAACUCAAAAC
>bac.P.maris
GAGGAAAGUCCGGGCUCCACAGGGCACGGUGGUGGGUAACGCCCACCGUCCGCGAGGACA
GGGAAAGUGCAACAGAAAGUAAACCGCCGGGCCAGUUCGCUGGCCAGGUAAGGGUGAAAC
GGUGCGGUAAGAGCGCACCAGCAGACCGGGUGACCGGUCUGGCUAGGUAAACCCCACCGG
GUGCAAGACCAAGCAGGGAGCAGUUCUGGUUCGCCAGAACACGGAUCGGCCCGAUCCGUU
ACGACUUCCGGGUCGGUCGCGCGAGGCUGCAGGCAACUGCGGUCCCAGAUAAAUGGCCAC
UCUCGACAGAACCCGGCUUA
>MET.VOL
UGGCUAGGCUGGGAGGUUAGGCGUCUCCUGUAACUUGAAAUCGCCUUUGCGAGAGCCGAA
AACUUGGGGGCGGCAUAAGUUCCCAAAUUUCAUUCUUAAUUAGUAUGUCGACGUUUCGUC
CUUUGGGGUAAGAUGGUAAGAGACUCUCUUUCUUAAGAAAGAGUCAAACUCUUUUCGUAU
UUCGAAACCCGCCAGGCCCGGAAGGGAGCAACGGUAGAAUUUACUUCGACGCUCAAGGGG
UAGCGGGGCUGAGUACUAAUUAAGGCAAAAUGAGAUUUGGUGCUUUUGUCCACCCCAAGG
AAGCCA
>5s2_5
AUUACGGCGGUGAUAGCGUGGGGGAAACGCCCGGUCCCAUUCCGAACCCGGAAGCUAAGA
CCCACAGCGCCGAUGGUACUGAACCCGGGAGGGUGUGGGAGAGUAGGUCACCGCCGGACA
C
>bac.PS1
GAGGAAAGUCCGGGCUCCACGAAACAACGGUGCCGGAUAAUGCCCGGCGGGGGUGACCCC
AGGGAAAGUGCCACACAGAGAGCAGACCGCCCCGGCGCAAGCCAAGGGUAAGGGUGAAAG
GGUGCGGCAAGAGCGCACCGCGCGGCUGGUAACAGGCGCGGCACGGCAAACCCCACCGGG
AGCAAGACCGAAUAGGGGCGGCGUGAGGUUUCGGCCUCAGGGCACGUUUCGGCCCGUCGC
CCGGGUUGGUUGCUUGAGCCGUUCCGCAAGGAUCGGCCUAGAGGAAUGGUCGCCUAUCCC
CGCUUGGGGUGGACAGAAUCCGGCUUA
>Stre.coel
GGGGAUGAUCGGUUUCGACAGCGGCUGUCGAAGCAGGGGAAGCGUGUCGAGGAAGCGGCC
AUGAUCUCGUAAACCACAGGCCGAAAAAAUAAUCGCCAACACCAAGCGCGAUUCCUCCCA
GCAGGCCUUCGCCCUCGCUGCCUGAUCUCAGGUAGCGAAGCGAGCCUCCUACUAAGGGAG
UGUCAGCCCGGGGCUGUUCCCGACCCGGAUCCUGGCAUCAGCUAGGGGACUAAACCUUGA
UCCCGGUCACGGGGUGAAGAGGGAAACCAAACAGUGACUGGGCCCGUCGGAGACUUGUCC
GCGUGAUCUCCGGGGCCGAGAAAAUCGAAGCGGACUGCACACGGAGAAGCCCUGAUUCCG
CACCGUUGGACGCGGGUUCGAUUCCCGCCAUCUCCACCA
>MYC.GEN
AGAACCAUCACAUCAUUAGAGUCGAAUCAUGUCAGGCCAGAAAUGGAGCAGCAUUAAGAC
UUGUCAGUGAGUGUGAUGGUUUU
>bac.H.pylori-26695
CGCAUUAGAAGAUGGUCGCUAUUUUAGAAUAGAGGAAAGUCCGGGCUACAUUAGACAAAA
UUCCAUCUAACGGAUGGCUAGCGCAAGCUAAGGGAAAGUGCCACAGAAAGCAAACCGCCU
UUUAAGGUAAGGGUGAAAGGGUGGGGUAAGAGCCCACCAGAGCUAAAGCAAUUUAGCUUG
UUUGGGCAAACCCAAUUUGUAGCAAGAAGCGCAUGGUAAGUCUAAAUUGAUACACGCUUC
GCUUGAGGAAUAUUGCAAAAUAUUUCCCAGAUAAAUGGCCAUCCAUUGACAGAACCCGGC
UUAUUCUAAUGCUCAA
>Sac.c.Mit.LSU
GGGAUAAUUUACCCCCUUGUCCCAUUAUAUUGAAAAAUAUAAUUAUUCAAUUAAUUAUUU
AAUUGAAGUAAAUUGGGUGAAUUGCUUAGAUAUCCAUAUAGAUAAAAAUAAUGGACAAUA
AGCAGCGAAGCUUAUAACAACUUUCAUAUAUGUAUAUAUACGGUUAUAAGAACGUUCAAC
GACUAGAUGAUGAGUGGAGUUAACAAUAAUUCAUCCACGAGCGCCCAAUGUCGAAUAAAX
XXXUUUAUUUGAUAAUGAUAUAGUCUGAACAAUAUAGUAAUAUAUUGAAGUAAUUAUUUA
AAUGUAAUUACGAUAACAAAAAAUUUG
>5s2_76
CUUGGCGGUCAUAGCGAAGAGGUCACACCCGUUCCCAUCCCGAACACGGUCGUUAAGCUC
UUCUGUGCCGAAGGUAAUUGGGGGCUGUCCCCCUGUGAGAGUAGGUCACUGCCAGGC
>5s3_157
AGGUGCGACCAUACCGUGUUGAAAAUUCUGCAUCCCGUCCGAUCUGCAAAGACAAGCAAC
ACAGGGCCCAGUCAGUAGUGCGGUGGGUGACCACGUGCGAAUACUGUGGUGUUGCACUUU
>5s3_293
GCCUACGGCCAUACUAGUCUGAAAACGCCCGAUCUCGUCUGAUCUCGGAAGCUAAGCAGA
UUCAGGCCUGGUUAGUACUUGGAUGGGAGACCGCCUGGGAAUACCAGGUGCAGUAGGCUU
U
>Syne.spec.-2
GGGGCUGUAAUGGUUUCGACGUGUUGGUGAAUCCUUCACCGUGAUUCAGGCCGAGAGGGA
GUCCACUCUCGUAAAUCCAGGCUCAACCAAAAGUAACUGCGAACAACAUCGUUCCUUUCG
CUCGUAAGGCUGCUCCUGUAGCUGCUUAAACGCCACAAACUUUCUGGCUCGAGCGUCUAG
UCGUAGACUCCGUUAAUACGCCUAGACUUAAACCCCCAACGGAUGCUCGAGUGGCGGCCU
CAGGUCCGUCCUCUCGCUAAGCAAAAACCUGAGCAUCCCGCCAACGGGGAUAAUCGUUGG
CUCCCGCACAGUGGGUCAACCGUGCUAAGCCUGUGAACGAGCGGAAAGUUACUAGUCAAU
GCGGACAGCGGUUCGAUUCCGCUCAGCUCCACCA
>5s2_147
UAGCCUGGCGUCCAUGGAGGAGGGGGCACACCUGAUCCCAUUCCGAACUCGGAAGUUAAG
CCCUCCAUCGCCGAUGAUACUGCGGGGUAGCUCGUGGGAAAGUAGGCCGACGCCAGGACU
>5s3_250
GGCAACGACCAUACCACGUUGAAUACACCAGUUCUCGUCCGAUCACUGAAGUUAAGCAAC
GUCGGGCGUAGUUAGUACUUGGAUGGGUGACCGCUUGGGAACACUACGUGCCGUUGGCAU
>Bact.fors
GGGGCUGACCGGUUUUGACAGCGGGCAGAAGUGGUUUGUAAGCAUGCAGUGCGUCGUUGG
CCGGCACUUUAAUCUCGGUUGAUCCAAUUUUAACUGGCGAAAAUAACUACGCUCUCGCUG
CUUAAUCGAAGCACAGUAGAUUGAAGCUUAAUCCUUACACAAGGUGUUUGGACGAGACAU
CACCCGGAAGCCGUGGCUUCGAGGCAAUCCGAACCGGUGGUGCAGAAAUGUCGGAGAUAG
CUUGACGGAUGUCCCGUACGGCAAGUGAAAAUUCAGGGAAUAAGGUUGCGGUGGGUGGCU
UCGGUCUUGCCGCAGCACGAAAAUGAAGGCGAAGAUAAGCAUGUAGAAAGCAAAUUAGUU
CCUCGUUUGGACGAGAGUUCGAAUCUCUCCAGCUCCACCA
>5s3_71
AUGAACGGUCAUAUCACGUAAACUGCACCCGGUCUCGUCCGAUCCCGGAAGUUAAGCUGC
GUCGAGUCCAGCCAGUAGUACGGUGCGUGAGCACGUGCGAAGCCUGGGUACUGUUCGU
>M.sedula
UAGGGGAGCCUAACAGGGGGCCACGGGAAACUGGGGAAACUCCAGCCUCUCGCCCAGGGG
GAGUCCCGCGAGGGACGGGGUUAGGUGCUCCGACAACUGCACAGAAACGAGACCUGCGGU
GGGCCAGAUGAAAAUGAUCAUUUACCCCAUCUGGCGACGGAUGGGAGGGUGUGAGAGACC
UAUCGUGGGUUGAAACGGCAGAUCUCCCCUUGAGCAAGUAGGGGAGGAUAGGGCAAAAUG
ACUCCCCUGAUACGCAGAGCCUAAUCCCCCAAGUACAGAAGCUGGGUUAUUGUUAGGCUC
CCCU
>5s2_8
UUUUGCGGUGGUGAUAGUGGUGGGGAAACGCCCGGUUAACCGUUCCGAUCCCGGUAGCUA
AGCCCAUUCGCGCUGAUGGUACUGCAACUUGGUGGUUGUGGGAGAGUAAGUGACUGCCGC
AAU
>5s2_27
GUUACGGCGGUCAUAGCGAAGGGGAAACGCCCGGUCCCAUUCCGAACCCGGAAGCUAAGC
CCUUCAGCGCCGAUGGUACUGCACUCGACAGGGUGUGGGAGAGUAGGACACCGCCGGACA
C
>M.fervidus
GAGGAAAGUCCAGCCAUCACCCUAAACCCCGGUGCCGCAAGGCAUCGGCCGAGAGGCCGG
ACCCUGGCGCAGAAACGACACGUCUCCCGAUGGAUGAUAAUGAGGCCCCAAUUAAAGGGG
UUGAUUGACAUCGGGAGGAUCGGUGAAACGGCCAAUCCGGGGGAUGCAAGGGUGAAAAUC
UGCCAAUGAUAUGAGGCAGAGAUUGCCCGCUUAGAUGAAUGCUGCCUAAACAGAAGGUGG
CUUA
>Xant.axon
GGGGGUGCACUGGUUUCGACGGGGGUCGCGAAGUCGCUUGGCGCAUGCCGAGGGGGCAGC
UUUCCUCGUUAAUCCAGCAGCAAACUUUUAGUUGCCAACGAUGACAACUACGGUUCGGAC
UUCGCUAUCGCCGCUUAAUUGGCUUUAGUUGUAGUUCUACAGCCGCCUAAGGCGAACCCC
CGAACCUACUUGUGCCCGUGCUCGUAGGUGUAGGGUCAUUAUCACGGAACCAUCGGUAGU
GGCUGCCUGUCAGCUACCGGUCAGAUAAAGCAGGCUGGUUUCCAGGUGCGCUUUGCCAAC
CGUGCUGCCUGGGAACGAGAUCUAACGGAGGGCUAAGCAUGUAGUGCUGGGGAUGGAGUG
CUUCCGGACGGCGGUUCGAUUCCGCCCACCUCCACCA
>5s2_44
UCUGGUGAUGAUGGCGAAGAGGUCACACCCGUUCCCAUGCCGAACACGGAAGUUAAGCUC
UUCAGCGCCGAUGGUAGUCGGGGGCUUCCCCCUGUGAGAGUAGGACAUCGCCAGGC
>AF221940.103-499
CCAGCGGUAAUAGGAGAGUUCUAUCCUUCUAACCCUAAUGCACAGACCCCUCGCUGCUCU
UCAUGCUCGUUGUUUUUCUCGCUGACUUUCAGCGGGCGAAAGAGCAAUGGAAGCUCAGGA
CUAAAAAACGUCAGCCGUAGGCUUUCCUAUAGCCGCAGGCCUGCCUGUCAGUGUGCGCGG
CCUCUGCUCGCAAUGUCCGCAGCGCCUUCCUAUGAGGCCGCAGUCUGCCAAUACCCCGGG
CAGCCGCGAAGAGCUCGUCUCUGUCAGCCUUUGGCGCUGCGGCGGAGUGGGGGAGGCCGC
UGAUGGCAGCUGAGAAUAAAGCGAGCCCAGCUGCCCCGCUCUGUUCCACUGCCCCUGAGC
UGUGGGGUUGGUGAAUUGCAGCAUGGCUCCGACAACU
>5s2_45
CCUAGUGACAAUAGCGGAGAGGAAACACCCGUUCCCAUCCCGAACACGGAAGUUAAGCUC
UCCAGCGCCGAUGGUAGUUGGGGCCAGCGCCCCUGCAAGAGUAGGUCGUUGCUAGGC
>5s3_177
AUCCACGGCCAUAGGACUCUGAAAGCACCGCAUCCCGUCCGAUCUGCGCAGUUAACCAGA
GUGCCGCCUAGUUAGUACCACGGAGGGGGACCACGCGGGAAUCUUGGGUGCUGUGGUU
>5s3_168
AUCCACGGCCAUAGGACUCUGAAAGCACUGCAUCCCGUCCGAUCUGCAAAGUUAACCAGA
GUACCGCUCAGUUAGUACCAUGGUGGGGGACCAUGCGGGAAUCCUGGGUGCUGUGGUU
>bac.P.gingivalis
CAGCAGAUCGGUCUGUCGCUCACUCUUUCGAGAGUGGGAGGAACGUCCGGGCAACGCAGA
GCACCAUCCUUCCUAACAGGAAGUUACUCGUGAGGGUAAAGGAGCGUAGAAGAGAAUGAC
CGCCAUUUUCCAUGAGUUGUCUGUGCUUCGGUACGGACUACGUGGAGGGUAAGGGUGAGA
AGGUGGGGUAAGAGCCUACCGGAUGCAGCGGUGACGCUGCAUGCCGUACGUCUGAUGGGU
UGUAAGAUCAUGUAUACCGGCGCAUGUAGGGUGGCUCGCCCGAUGCCGGGGGGUAGAUCG
CUGGAGCCAUGCGGUGACGCACGGCCAAGAUAAAUGACAGACGCUCUGGCUACGUGUGGC
CGUGAGUACAGAACCCGGCUUACAGAUCUGCUGCUUUU
>CHL.PNE
GUAAGUUGGGGGCCUUUUAAGAGAAGGAACCUGCGAAUCGGGUCAGGACUGGAAGGUAGC
AGCCCUAAGGAGAGUUUUCUUUUGCUAAAAGAAUGUUCUCCAACUUACUC
>bac.M.pneumoniae
CGCUGUCGGUCAGUUGCUGCUCAAUGAGUAGAGGAAAGUCCAUGCUUGCACUUGCUGGAA
CGCAAGUAGUGUUUGUGUAAAUUGAACAAAUAGAUUUAGGACGCUAAUAGACGUCACGAC
UGGACUAGUCUAAGGUCUUUGACUAUGAUGAUGUCCGUAAAGUACCACAGAGACGAGCUU
AGUGAAAACUAAGUAUGAAACGCGGUAAACUCCACAAGCAAGAAACCUAAAUUUUGGUAA
GGGAAUGUUACUUUAAGAAAAAUAAUUAAAGUAAUGACAGGAUUACUGUACAUAAAUAAC
UGACUUUAAAACAGAACAUGGCUUAUUGGCAGCGUUCUAUUGAAAAAGGAUCUGUUUGGA
UCCUUUUUU
>eukarya.G.gorilla
AUAGGGCGGAGGGAAGCUCAUCAGUGGGGCCACGAGCUGAGUGCGUCCUGUCACUCCACU
CCCAUGUCCCUUGGGAAGGUCUGAGACUAGGGCCAGAAGCGGCCCUAACAGGGCUCUCCC
UGAGCUUCGGGGAGGUGAGUUCCCAGAGAACGGGGCUCCGCGCGAGGUCAGACUGGGCAG
GAGAUGCCGUGGACCCCGCCCUUCGGGGAGGGGCCCGGCGGAUGCCUCCUUUGCCGGAGC
UUGGAACAGACUCACGGCCAGCGAAGUGAGUUCAAUGGCUGAGGUGAGGUACCCCGUAGG
GGACCUCAUAACCCAAUUCA
>bac.M.luteus
GAGGAAAGUCCGGGCACCGCAGAGCAGGAUGGUGGACAACAUCCACCCGGGGCGACCCGC
GGGCCAGUGCCACAGAGAGAAGACCGCCUCCGCGCCGCUGCGCGGCGGUAAGGGUGAAAG
GGUGGUGUAAGAGACCACCAGCGGCCCCGGUGACGGGGCCGGCUCGGUAAACCCCAUCCG
GUGCAAGGCCGAACAGGACGCGUCACGAGGGCGGCUCGCCCCAGCGUCCGGGUUGGCCGC
UCGAGCCCGCCAGCGAUGGCGGGCCCAGAUGGAUGGCCGUCACCUCGCGCGGGGCAACGC
GCGCGAGGCACAGAAUCCGGCUUAC
>TRY.BR-A
AGCCGGAGCGCAUUGCUCUGUAACCUUCGGGGGCUGAUCCCGCUUAGCGGGGACGUCUUG
GACAAGCGGGGGUUCUGUUGCGUUGACUUGGUGUUCUGCUUGGUUGCGUGUCGGUGUUGA
GGUCGCCACUGUAGAGAGGCGUUCUCGCGCCGUUAAAGUGGGGGGAACGGGUCAGGCCGG
UGACGGAGCAGCCCACCUUGCGCACGUUCCCGUUCGAGAAGCACACCGAGGAGCAUCUCA
GGACUUUGCGCCCCAAGUGUCGUCGCGAGGCGG
>Wil.m.Mit.CYTB_1
AGAGCAUAGACUAGCUACAGCAUAAUGUGCUCUUAAAAUUUCACUAUAUGCUGGAAACUC
CUAAAGCUUUAACUACUCAUAUAAUAUAAAUUAUAUUAUAAAGUGAAAAUGUUAAUAGAU
AAAUAUUGCAAUGGACAAUCAGCAGGAAACCAAAUAUAUUUUAAAUCUUUCUAGCUAAAA
AGAAAUAUCCCCUUUGGGAUCCUCAGAGACUAUACGUGAAAUAGUAUUUUAACUAGCUAA
UAAAUACUAAUGAGAUAGUCCAAGGUAUAUAGAAAUAUAUAUCAUUUAUAAAAUUUAUUA
UAAUUUAUAAUUUAAUCUAUAAAAAUUAUAAUACUUUUUUAUAUUCAUUUG
>bac.P.staleyi
GAGGAAAGUCCGGGCUCCACAGGACAGGGUGGUCGAUAACGUCGACCGGUCGUGAGAUCA
GGGACAGUGCCACAGAAAACAGACCGCCGCUGCGGGCAUGAGCCCCCGUCAAGGUUUGAU
UGUCUGCAUGCGGUAAGGGUGAAACGGUGCGGUAAGAGCGCACCAGCAGUCGAGGCGACU
CGGCUGGCUAGGUAAACCCCGCCCGGAGCAAGACCAAGCAGAGAGCAUGUUGUCGGUGUC
ACAGCCGACAGCCGGAAUCGGUUCGGUUUCGUAUGACUCUCGGGUAGGUUGCCGGAGCUA
GCGAGCAAUUGCUAGCCUAGAGAAAUGGUCGUCAGACGUUUUCGAUCCGUCGAAGAGCCC
AACAGAACCCGGCUUA
>bac.ESH26-4
GAGGAAAGUCCGGGCUGCACAGAGCGGGAUGACGGCUAACGGCCGUACGCUGAAAGCUGG
CAACAGUAUAAGGCGAGGAAUAGGGCCACAGAGACGAGCGUAUUAAGUUACGGUGAAACG
CGGUAACCUCCAUCAGCAGCAAUAUCAAAUAGGCUGGCAUUUGUCGCAAGACAUAAGGCG
UGGCUCGCGCCUGCCAGCGGGUAGAUAGCUUGAGCGUGUGAGUAAUUGCACGCCUAGAGG
AAUGACUGUCAGCUACGCAAGUAGUUACAGAACCCGGCUUA
>5s3_233
GUACGAUCAUACUUGGCCGUAAGCACCCGUUCUCAGCCGACCACGGAAGUUAAGCGGUUA
UAGGCUGUGUUAGUACUUGGCUGGGUGACCGCCUGGGAACUCACAGUGUCGUACUUU
>CHL.MUR
GUAAGUCGGGGACCUCUUAAGAUGAGAGACUUCUGAACCGGGUCAGGAUCGGAAGAUAGC
AGCCCUAAGGAAAGGCCUUUUGUGCUAAGAGUCUUCUCUGACUUAC
>5s2_74
UCCAGUGAUGAUGGCAAAGAGGCCACACCCGUUCCCAUCCCGAACACGGCAGUUAAGCUC
UUUUGCGCCGAUGGUAGUUGGGGGUUUCCCCCUGUGAGAGUAGGACGUCGCUGGGC
>bac.CPB149
GAGGAAAGUCCGGGCUUCAUGAAAACACGGCGCCGGAUAACAUCCGGGGGGCGCAAGCCU
ACGGAAAGUGCAACAGAAAACAAACCGCCUUGCUUGGCCUCUGGCGAAGCAGGGUAAGGG
UGAAACGGUGCGGUAAGAGCGCACCAGCGUCCUGGUAACAGGGCGGCUUGGCAAACCCCG
CCGGAAGCAAGGCCAAAUAGGGAAGGCAGGAUACUUCGGUAUCAGGGUCCGUUUUCAGAC
AAGCCGAAUUC
>bac.C.crescentus
CGGACCAGAUGAUCGGGCGGUCGCGUCGUCUUCGGACGCCGAGGAAAGUCCGGGCUCCAC
GGUGACAAGGCGGUGGGUAACGCCCACCGGGAGCGAUCCCAGGGAUAGCGCCACAGAAAG
CAAACCUCCUCCCUACGGGGCGGGAAGGGUGAAAGGGUGGGGUAAGAGCCCACCGCGGAC
CUGGUGACAGGGACGGCAUGGCAAGCCCCGCCUGGAGCAAGACCGAAUAGGGAUCCCGCG
UCGGCCUCGCGCCGACUAGGCCGUCACUGGCUGAGAGGAUCCGGGUAGGUCGCGAGAGCC
GUCCAGCAAUGGCCGGCCUAGAGGAAUGAUCGUCGCCGUCUCCCUGUCUUCGGAUGGGCG
GGGCGGAACAGAACCCGGCUUACAGAUCAUCUGGUCCG
>eukarya.E.asper
GCGGAAGGAAGCUCACUGUAGAGGCUACAUGCAGAGUGCAUAUGUCACUCAAGUACCUUG
GGGAAGGUCUGAGACAGGAGCCGGUAAUUGCCCCAGCAGGGCAUCCCCUGAAAAGGGGAG
CGAGCUCCCAGAGACCCGGGGCCCAAAGGGGGUGGCAUGAGACGCGUGACCGUGUAUCUG
GUACUCGCUGAUGCUUACUCCUUCCGGGCAUUGGAAGUGGCUCGCGGCUGGCACUCCCCU
GAGUGCAAUGGCUGAGGUGAGGUAAUGGCGCCUCAUAACCCAAUUCAGACCACUCUCCGG
AAUUCCG
>5s2_59
UGUGGUGGCGAUAGCGAGAAGGAUACACCUGUAACCAUGCCGAACACAGAAGUUAAGCUU
CUUAGCGCCGAUUGUAGUGAGGGGGUUGCCCCUUGUGAGAGUAGGACGUCGCCACGC
>5s3_82
GGAUACGGCCAUACUGCGCAGAAAGCACCGCUUCCCAUCCGAACAGCGAAGUUAAGCUGC
GCCAGGCGGUGUUAGUACUGGGGUGGGCGACCACCCGGGAAUCCACCGUGCCGUAUCCU
>MET.JAN
GGUGUGCAUGGCUAGGCCGGGGGGUUGGGCGUCCCCUGUAACCCGAAAUCGCCCUUAUGC
GGGGGCCGAAAACUUGGGGGCGGCAUGUCCUCCAGUCCUUCCUUCCCAGACUCCUCGAUG
AGGUCUCGUCCCGUGGGGCUCGGCGGUGGGGGAGCAUCUCCUGUAGGGGAGAUGUAACCC
CCUUUACCUGCCGAACCCCGCCAGGCCCGGAAGGGAGCAACGGUAGGCAGGACGUCGGCG
CUCACGGGGGUGCGGGACGGAGAAGGAAUCUGGGGGCGAGGGAGGACUGGAGGACAUGCC
CACCCCAAGGAAGCCAUGCACACCACUUUU
>NEI.GON
GCGGGUCUCCCCGCAUGGCAAAUCGGAACACCGGGUCAGGGGCGGAAGCCAGCAGCCCAC
UCCGAUGCGCCAGUGCCGGGGGUUUGGUCCGC
>XAN.AXO
GGUGGCCCCGUCGGUCCCUCGCGACGCUAGAUCGAAAAUCCCGCCAGGGCCGGAAGGCAG
CAACGGUAUCGAUUGAUGCGGGCGCCGAGGUCAACCGGCGGGG
>bac.Synechococcus-PCC6717
GGGGAGGAAAGUCCGGGCUUCCGAAAGACCAAGCUUGCUGGGUAACGCCCAGUGCGGGUG
ACCGUGAGGAAAGUGCCACAGAAAUAUACCGCCGAUGGAGGGAAACCUCACAGGUAAGGG
UGCAACGGUGCGGUAAGAGCGCACCAGCAACAUCGAGAGGUGUUGGCUCGGUAAACCCCG
GCUGGAAGCAAGGUGUGCUAGCGCUAAAGAACCAGGGUUGGUCUUUUCCCCAGUUCUUGG
CUAGCCAGAGCCGCUAGAGGCACCUGGUAACAGGUGUCCCAGAUAGAUAACCCCCUUUGA
ACAGAACCCGGCUUA
>5s3_294
GUCUACGGCCAUACCACCCUGAACACGCCCGAUCUCGUCUGAUCUCGGAAGCUAAGCAGG
GUCGGGCCUGGUUAGUACUUGGAUGGGAGACCUCCUGGGAAUACUGGGUGCUGUAGGCUU
>plastid.C.paradoxa-cyanelle
CGAAUUUAAUUAAUGAUUACAGAUUUAUUCAAUCUGAGGAAAGUCCGGGCUCCUAUAAAG
GUUAGAAUUGCUGGGUAAUUCCCAGUACGAGAUAUCGUGAGGAUAGUGCCACAGAAAAAC
ACCGCUUAAAAAUAUUUUAAGUAAGGGUGCAAAGGCUUGGUUAAAGCAAACCAGUUAGAU
UUCAAAAUCUAUACUUAGUAAACCCCGUUCAGGAGCAAAGUUUAGCGGAAAGUAAUUAAC
CUUUUUUCUUUCCUUAUAUUUAUUUUUUACUGCUAGAAAAAUUGAGUAAUUAAUUUUGAA
GACAGAUAAUCAUUUUAUAAACAAAACCCGGCUUAAAAUUAAGUUCGUUUU
>Lact.sake
GGGGCCGUUACGGAUUCGACAUGUGUAGGUGAGCGUGAAUUGCACUUCGUAGGUUACGUC
UGCGUUAACAACGUUACAGUUAAUUAUAACUGCAAACAAUAACAAUUCUUACGCUGUAGC
UGCCUAAACACCAGCAUAGCGUGAUCCGUCUGACUUCACCCAAGGGUUAGAUCCGGGUCU
CAAAUUAAUUGGGUUACGUUAAAUGCCGCCGUUUGAAGUGUUUAAAAGAGAUUUUCAAGC
UAGUUAGUCCAUCCGAGCCUCUGUUGAACGGCGUUUUGGGCUAGCGAAUUUCUAAAUAGU
UCGACUAUGAGUGUAGAGAUUGACGUGGCAAUGCGCAUGGACGCGGGUUCAACCCCCGCC
GGCUCCACCA
>GYN.AUR
ACCGGGCUUGGCAACGCUUGCCUAUAACUCAAGUGAGGGUAAGAAAAAGGGUUGGAAUUG
AAAGGG
>bac.SM-A19_32
GAGGAAAGUCCGGGCUCCUUCGGACAGGGCGCCAGGUAACGCCUGGGGGGCGUGAGCCCA
UGGAAAGUGCCACAGAAAAUAUACCGCCAGCUUUGCUGGUAAGGGUGAAAAGGUGCGGUA
AGAGCGCACCGCGCGACUGGUAACAGUUCGCGGCUCGGUAAACCCCGCCCGGAGCAAGAC
CAAAUAGGGGAGUAGGGCUUCGGCCCGCCGUCGGUUCCGAACGGACUCCCGGGUAGGUUG
CUAGAGGUAGCCGGUGACGGCUAUCCCAGAUGAAUGGUUGUCGAUGACAGAACCCGGCUU
A
>ORY.SA-B
GCCGAGCCAGGUAGCGUUGGCUUGUCACCCGAGCGGGGGCAAUAAGGUGGUGUUGGAUGC
CUGGUCGUUUGCGCUUGGGGUCUGCGCCUGUGGUUUGCACUAUGCGGCCCGCCCGUUCCA
AGUUGCGUAGCGUGUGUGGGGCGCCUGGGCGAAGGCUCGAGCGUCCCUGCACCUAGAGUG
GCGGGUAUUGCGUGAGGCUGGUUUCACAGAGCAGCGAGUACCGCCCGCUUCCAACGGUGG
AAGGAUAACGGGCCGCUGCAGCCCUGGCCCGCUUCCGGCCCAAGUGCCUUCCAUGGCAGA
CCACCACCUUU
>bac.CPB7776
GAGGAAAGUCCGGGCAACAUAGAGCAGUGUACUUCCUAACGGGAAGGUAUCCCGCCUUUG
GCGGGAUAACAGACAGUGCCACAGAAAACAAACUACCCAUUCCCGAUUUUAUCGGGAGGG
GAAAAGGUGAAAAGGUGAGGUAAGAGCUCACCGGUUUGAUGGUGACAUCAGGCGCAUGGU
AAACCUUACGCGUUGAAAGGUCAAAUAAGUCACGAUCAUUCACUUGGUUAGCGGCUCGUU
AAUUAAGUUGAUUCGUCAGCUUAGUCGUGACGGGUAGACUGAUUGAACCUGAUUGCGAAG
UCAGGGCUAGAUAAAUGAUAAGGGCCCUGCCUUUGGCAGGGAACAGAACCGGCUUAU
>RIC.PRO
GCUAGUAGUGGGCAUUGCUCUUGCUUAGUUGGUCAGGUCUGAAAAGAAGCAGCCAGGGUA
AGAUUCUGUGGGUCAUUACUAGU
>bac.T.album
GAGGAAAGUCCGGGCACCGCAGGGCAGGGUGGUCGGGAAACCGACCCGGGGAAACCCGCG
GGAAAGUGCCACAGAAACGACACCGCCUAAGCGGCGGGACCGCACGUGAGUCUCGCCGCC
GGCAAGGGUGAAAUGGUGCGGUAAGAGCGCACCGGCAGCGUGGUGACACGCUGGCCGGGC
AAACCCCACCCGGUGCAAGGCCAAGCAGGGGCGAUGACGCUGCCCGCCGAGCCCCAGGUA
GGCCGCAGGGCUCCUCGGAGCCCCGUCCGCGGUGGUCCCCAGGGACUCGGCGCGGGCGAG
AUGGAUGGCUGCUCUCGACAGAACCCGGCUUA
>M.barkeri
CAUGCGAGAGAGGCUGGACGGCUGACGGGCCUUCGGGUCUGAGGAAAGUCUCCCCACCGC
UCCGGAUACACGAACAUCUGUAAAGGAUGUCGGGCGAGAGCCCGGGCCCUGGCACAGAAA
CGAUAACCAUCCUCUGAAAAUGCGAUGAUGCGGAAGCUGAGAUCUCAGGGUAAAUGGAUG
AAACGGCGAACCCUCGUGGGUGCAAGUUGGAAAUCGGGGAGAAGAGAAUUCCGGACUCUC
CCGGUUGUUUUUGGAAACGCAUAGCCGAAUGCCGUCACUGCAAGAGUCCUCAGGACCAUU
UCCUCCACUGAUGGGUGAUAGGAAAUCUUUGCAGGAACAGAAGGGAGCUUACGUGCCUCA
CUCGCAUAAAC
>5s3_210
AUUUGGGGCCACACCGCGAUGAACCUUCCGCGUCCCGUCAGAUACGCGCAGACAAGCAUC
GCAGGGGUAAGAGAGUAUCGGCGUGGGGGACCAGCCGAGAACACUUUACUGCUCCAGGU
>5s3_253
ACCAACGGCCAUACCACGUUGAAAGUACCCAGUCUCGUCAGAUCCUGGAAGUCACACAAC
GUCGGGCCCGGUCAGUACUUGGAUGGGUGACCGCCUGGGAACACCGGGUGCUGUUGGCAU
>5s3_242
GUCUACGACCAUAUCACGUUGAAAACACCGGUUCUCGUCCGAUCACCGAAGUUAAGCAAC
GUCGAGCCCGGUUAGUACUUGGAUGGGUGACCGCCUGGGAAUACCGGGUGUUGUAGACA
>LYC.ES-F
GCCGAGCUUUGUAACGUGGGCUUGUAACCCGAGUGGGGGCAACAAUGUGGUGGAAUGUUG
GGUCCAUCUUGAUGGAUGGGCUUGAAGGGCUAAUGUUCUGGCCUGCCCUGUCCAAGCACA
GAGUUGGGUCAAGUGGUCUAUACGAAAGUAUAGCCACUUGGCCUUUAGAGUGGGAUGGAC
UGCGUGAGGCUGGUUUCACAGAGCAACGACUAGUCCCCGCUCUGUGCAGUGGAAGGAUCA
CGGGCUAGUGCUCUUUGAGUCCUAACAAAAACCUGAUAGGUUGCCUAAUUAAACCAUCAC
UUUU
>bac.ESH7-16
GAGGAAAGUCCGGGCUACAUAGGGCAGCGUGCCAGCUAACGGCUGGGCAGGGUAACUUGA
CGACCAGUGCAGCAGAGAGUAGACCGCCUUUGGCUUAUAUGAGUAUCGCAAGAUAUUCAU
GUCAUCGGUAAGGGUGAAAGGGUGCGGUAAGAGCGCACCGCGUGGCUGGCAACAGUUCAC
GGCAUGGUAAACUCCACGCGUAGCAAGACCAAAUAGGCAUCGGCAUGGCGCGGCCCGCGU
UCGAUGCGGGUAGGUUGCUUGAGCGUACGAGCGAUUGUGCGCCUAGAGGAAUGAUUGUCC
ACGACAGAAUCCGGCUUA
>ZYM.MOB
GUCGGGCGGACGGUGCUGUCGCCAACCCGGUCAGGUCCGGAAGGAAGCAGCCGUAACGAA
UUUUUAUCGGGUCGUUCCGGC
>5s2_64
UGUUGUGAUGAUGGCAUUGAGGCCACACCUGUUCCCAUACCGAACACAGAAGUUAAGCUC
AAUAGCACCGAAAGUAGUUGGAGGAUCUCUUCCUGCGAGGAUAGGACGUCGCGAUGC
>Rumi.albu
GGGGAUGUGAAGGUUUCGACGGGGGUCUUGUAUGGCGAUAAGCGAGUGGAGGAGCCGCAC
UCUCUUAAAACGGCGUACGUUUUAAAAUUAGGCGGCCACGGUUAUUUUGCAAAGGCAAGC
UAAGGGCCACCCGUUCUUCCUGGGAAGUACCCCGGGCUGGGUUAAAGCGUUGGAUAAUUG
UUGACCUUCGCCAGCCGAUGCGGUUGCCCGGUCGUUGUAUGCCAUUUUACCAAAGCGAGG
GGGCGUGGUCUGUUUGCCCGUGCGGAGGGAAACGGCGCAAGCCGAAAAUAACCCGACUAG
ACUCGUAGAAAUUCGCGUGAAUGGGCUUUCGGACAGGAGUUCGAUUCUCCUCAUCUCCAC
CA
>bac.CPA63
GAGGAAAGUCCGGGCUCCAAGGGCAAAGCGCCAGGUAACGCCUGGGGGACGUGAGUCCAC
GGAAAGUGCAACAGAAAGCAAACCGCCUAAGUUUUUCGCAAGAAAAGCCGGUAAGGGUGA
AAGGGUGCGGUAAGAGCGCACCGCGUCGGUGGUAACACUCGACGGCACGGUAAACCCCGC
UCGGAGCAAGACCAAAUAGGGGAACAAGUGGUCGUCUCUUCGGAGAUAGUCCGCACGCAU
GGCCCAUGCAGGUUCCCGGGUAGGUCGCUUGAGGUCUGUGGUGACACAGAUCCCAGAGGA
AUGAUUGUUCACGACAGAACCCGGCUUA
>5s3_114
ACAUACGACCAUAGGGUGUGGAGAACAGGGCUUCCCGUCCGCUCAGCCGUACUUAAGCCA
CACGCCGGGAGGUUAGUAGUUGGGUGGGUGACCACCAGCGAAUCCCUCCUGUUGUAUGU
>bac.A.nidulans
GCGGGGAAAGGAGGCGAGGCAGUUGCGGCUCAGGCUUCGGUUAUGGGCUGAGGAAAGUCC
GGGCUCCCAAAAGACCAGACUUGCUGGGUAACGCCCAGUGCGGGUGACCGUGAGGAGAGU
GCCACAGAAACAUACCGCCGAUGGCCUGCUUGCAGGCACAGGUAAGGGUGCAAGGGUGCG
GUAAGAGCGCACCAGCAACAUCGAGAGGUGUUGGCUCGGUAAACCCCGGUUGGGAGCAAG
GUGGAGGGACAACGGUUGGUCUUUUACCUGUUCCGUUUAUGGACCGCUAGAGGUGGCUAG
UAAUAGCCAUCCCAGAGAGAUAACAGCCCUCUGUCUUCGACAGAGAACAGAACCCGGCUU
AUGUCCUGCUUUCCCUACUUUAUUU
>CAU.CRE
GGAGAUCGGCGCGGACGGAGUCCUCGCCAACCUGGUCAGGGCCGAGAGGCAGCAGCCACA
ACGAGAUCACCUCUGGGUCGUCUGCCGGUCUCCACCUCAUUUUCCUCGAAAUU
