# Supplementary material for: What does it take to learn the rules of RNA base pairing? A lot less than you may think
Source: bioRxiv. 2025 Aug 2:2025.07.31.668042. Preprint. [Version 1] doi: 10.1101/2025.07.31.668042 (PMC12324431; doi:10.1101/2025.07.31.668042)
Supplement: Supplement 1 [file media-1.gz › supplemental_material/data/conus_rnabench_RNaseP.50.B.fa]

>H.cutirubrum
GGCAGAGGGAGCCCGGCUGCCCGUGCCGUGAGGCAUGAGGAAAGUCCCCCCACCCGUUCG
GGCACGCGGCCGGACACACGUCCGGGGCGGGAGACCGCCGGCACUGGAACAGACACGACA
CGUCCCUCCCACACCGAUGAGGCGCGCGACCCACCCCGAAAGGGACGGCAGUUAACCCGC
CGAGGGCGUGGCCGCCACACCGGCGGCCACGGACCGGUGAUCGACACCCCAAUGGGAGGG
GAGCGAUGGAACGGCCAACCCCCGCCGGUGCAAGUCCACGCGCGCAUGGUAGCCCGAACC
ACCCGAAAGGGGCCGCGUGGACGCUCAGCCGAAUGCCGGGCCGAACAGAAGGGGGCUUAC
UCCCCUCAGCUCGUA
>S.shibatae
GAGGAAAGUCCAGCCUCCAACCCUUACAAGAACCCCGUAAGGGGUAGGGAUAGAAUCCCU
GGCUACUACACAGAAACGAAGCCCUAAUACUAGAUAGAUGAUUGGACCUACUAGCAAGUA
AUUGCUAGUAGUACGAUAAUGAUGAAAGUAUUAGGGCUUGAAACGGUAGACCUCUUGGGA
GCAAGUUGAAGGGGGAUGAGCAAAGGGUUGACUCCUUAUAGUACGCUUAGUCGAAUCCCC
UCAGUACAAAAGCUGGCUUA
>bac.F.mortiferum
GAGGAAAGUCCGGGCUUCCAAGAGCAAGAGGGCAGCUAACGGCUGCUAAAGGAAACUUUA
AGGAAAGCGCCACAGAAAAUAGACCGCCAUUUUGGUAAGGGUGAAAAGGUGGUGUAAGAG
ACCACCAGUUCUUUAGGAAACUAAAGAAGCUAGGUAAACCCCCUCUGGAGCAAGACUAAA
UAGGAAAGGUUAAGGGUUGCUCGUCCAGCUUUCAGGGUAAGUUGCUUGAAAUUAUAAGAG
AUUAUAAUUCUAGAUAAAUAAUUAACAUAUACAGAACCCGGCUUA
>bac.ESH30-3
GAGGAAAGUCCGGGCAACACAGAGCAUCCUACUUCUUAACGGGAAGCUAUCUGCGAAGGU
AGAGUAAUGUAGAAGAAAACAACCGCCUUUUUCCUCUUUUGGAACAAGGUAAGGGUGAGA
AGGUGGAGUAAGAGCCCACCAGUUGCGUGGUGACACGGUUAAGCUGUACGUCUUAGGAGU
UGUAAGGUCGAUGUAUACCGGCAUUAUGAGGGCUGCUCGCCCCACGUCGGAGGGUAGACC
GCUAAAGUAAUGUGGCAACACAUUACUCAGAUAAAUGACAAACACCUUAAUUUAUUAUUA
AGGACAGAACCCGGCUUA
>bac.B.halodurans
AUCAUAACCGUUCAGGUAACCGCUGCAUCGCAUGCGAUGUAGAGGAAAGUCCAUGCUCGC
ACAGGCUGAGAUGCUUGUAGUGUUCGUGCCUAGCGAAGUCAUAAGCUAGGGUAGUCUGGU
UCUUAGAACUGGGCUAACGGCAAGGUAAGCACCUACGUUCAUCAUGAAUAUGGUGUGAUG
CCUUUGAAAGUGCCACAGUGACGUAGUCCGUUUGGAAACAGACGGAGUGGAACGAGGUAA
ACCCCUCGAGCGAGAAACCCAAAAAUUGGUAGGGGAACCUUCUUGAAGGAAAUGAACGGA
GAGAAGGACGGAAGUUUUACUUCUGUAGACAGAUGGUUACCACCGGAGUACGAGGUUCAU
CACCGUUUGUAGUACGAAGGAACAGAACAUGGCUUAUCGAACGGGAAUGAGA
>bac.ESH26-4
GAGGAAAGUCCGGGCUGCACAGAGCGGGAUGACGGCUAACGGCCGUACGCUGAAAGCUGG
CAACAGUAUAAGGCGAGGAAUAGGGCCACAGAGACGAGCGUAUUAAGUUACGGUGAAACG
CGGUAACCUCCAUCAGCAGCAAUAUCAAAUAGGCUGGCAUUUGUCGCAAGACAUAAGGCG
UGGCUCGCGCCUGCCAGCGGGUAGAUAGCUUGAGCGUGUGAGUAAUUGCACGCCUAGAGG
AAUGACUGUCAGCUACGCAAGUAGUUACAGAACCCGGCUUA
>eukarya.P.strasburgensis
UUCUCAUCAAAGUCUGUAUUUACCUGCCUACACAAGGGGCCCUCUUCCCCCAGAGGGACC
CAGCAGGAGCAGGUGGGAAAUUCGGUGGUACACGCCGCCCAUUAAUUUCUCUCUUGAGAG
AGUCCAGGCGAGGAAUCGCUAGGGUGUUGCCAUAAGAAAUUCAGUCCGCCUAGCGGGCAU
GGGAGGCUUCACGGGCGGUUGGUCCCUAGUGCAAAACUUUCGCGCUAGGAGGCUUUUGAG
UGCAAUAUACAGACCGCCUAGUGGUUCCUUGGGAUCAUCUGGGCGGAACGCGAUACCGAU
UAUUUUGGUGAGAA
>bac.SM-A19_32
GAGGAAAGUCCGGGCUCCUUCGGACAGGGCGCCAGGUAACGCCUGGGGGGCGUGAGCCCA
UGGAAAGUGCCACAGAAAAUAUACCGCCAGCUUUGCUGGUAAGGGUGAAAAGGUGCGGUA
AGAGCGCACCGCGCGACUGGUAACAGUUCGCGGCUCGGUAAACCCCGCCCGGAGCAAGAC
CAAAUAGGGGAGUAGGGCUUCGGCCCGCCGUCGGUUCCGAACGGACUCCCGGGUAGGUUG
CUAGAGGUAGCCGGUGACGGCUAUCCCAGAUGAAUGGUUGUCGAUGACAGAACCCGGCUU
A
>bac.H.pylori-26695
CGCAUUAGAAGAUGGUCGCUAUUUUAGAAUAGAGGAAAGUCCGGGCUACAUUAGACAAAA
UUCCAUCUAACGGAUGGCUAGCGCAAGCUAAGGGAAAGUGCCACAGAAAGCAAACCGCCU
UUUAAGGUAAGGGUGAAAGGGUGGGGUAAGAGCCCACCAGAGCUAAAGCAAUUUAGCUUG
UUUGGGCAAACCCAAUUUGUAGCAAGAAGCGCAUGGUAAGUCUAAAUUGAUACACGCUUC
GCUUGAGGAAUAUUGCAAAAUAUUUCCCAGAUAAAUGGCCAUCCAUUGACAGAACCCGGC
UUAUUCUAAUGCUCAA
>bac.EM14b-9
GAGGAAAGUCCGGGCUCAGAGGGUGCGCGUAUCCCGUUAAGGCUGAUGAAGCCGGAGCGG
GGGCGUGAGAGCGCCGGAAAGUGCCACAGAAAACAUACCGCCUUAUGUGUCUUCACACAU
AAGGUAAGGGUGAAAAGGUGCGGUAAGAGCGCACCCAGGAAAGGAGAAGGUUUAAGGGAA
AAAACGCCCUUGCCGAAUCCUUUCCUGCGGUAAACCCAUACGCGAGCAAGGCCAAGCAGA
GGGGAAUUGCGGGAGUUUUCCAAAUCUGACUCCCGCAUGCGGGUUGCACCCUUCCCGCUA
ACACCCUCGGGUAGGCCGCUUAGAGUAAUGACCCCUUAACACAGAACCCGGCUUA
>eukarya.A.telluris
AAACGCAGAGGACCAGAACUUUGGGACGGGAGGCGGGGGUUUUGUUCGCAGGCUCCUUCU
UCCCGCUCCUGGUUCUACGCGGCGUGCGCUGUACCACCAUCGGUGGUUAUGGCGCUUACC
CCGUGAGGGGGGCUUGGGGAACCGAGUCUAGCGUUGUUAUAAGAAAUCAAUCUUUUGGAU
CCAGCCAGGGUCCUCUAGCAGAAAAGGGGGAUGGGGCUCUCUUGGGCUCUCCCCUCCACG
CCUGCGGGAUUCUGAUGGGAAUGACAACGGUCGGUCCAUUUGACUUUAUCAUUACGAUGG
UUCUAGUCGUGUUAUGGUAAAGGUCUGUUGAGUGCAAUUGUAGAGCAAAUUGAUUCAAUU
UGAA
>eukarya.S.carlsbergensis
GUGGAACAGUGGUGAUUCCUACGAUUAAGAAACCUGUUUGCAAAAGGGCCUGCCCACGCG
GGUCAUCUUAUUUAUCAGGUGGGAAAUUCGGUGGAACACAGUGGAGCCUUGCCUUCCGGG
CCAUUGUCUCUGGCAGUGGCCCCUGCUCGUGAGAGAAGAAACUUGCUGGGGAACCAGUCU
UUACCGACCGUUGCUAUCAGAAAUUGAACGGGGCCCGGUCCCGCCGGGCCUCGAUGGGAA
CGGCAACGGUUGUUCCGUUUGACUUGUCGCCCGCCACGGCGCGCUGCAAGGUCUGUUGAG
UGCAAUCGUAGGACGCCAUUCGUGGCGAACCCGAUACCGAUUACUGCUGCUGCUCCAUC
>bac.B.subtilis
GUUCUUAACGUUCGGGUAAUCGCUGCAGAUCUUGAAUCUGUAGAGGAAAGUCCAUGCUCG
CACGGUGCUGAGAUGCCCGUAGUGUUCGUGCCUAGCGAAGUCAUAAGCUAGGGCAGUCUU
UAGAGGCUGACGGCAGGAAAAAAGCCUACGUCUUCGGAUAUGGCUGAGUAUCCUUGAAAG
UGCCACAGUGACGAAGUCUCACUAGAAAUGGUGAGAGUGGAACGCGGUAAACCCCUCGAG
CGAGAAACCCAAAUUUUGGUAGGGGAACCUUCUUAACGGAAUUCAACGGAGAGAAGGACA
GAAUGCUUUCUGUAGAUAGAUGAUUGCCGCCUGAGUACGAGGUGAUGAGCCGUUUGCAGU
ACGAUGGAACAAAACAUGGCUUACAGAACGUUAGACCACUU
>eukarya.T.delbrueckii
UCCUACGAUUUAGAAACCUGUUUGCUAACGGAGUCUCAGGGCUCACACUAAUAGCAGGUG
GGAAAUUCGGUGAAUCACUGCGGAACCCGACAGAGCCUAACAAGCUUUGUCGACCGGUUG
CCUUGGCGACUUUUCCGUGAGGAGGGCCUGGGGAACCAGGCUCAUAUGGUCAUUGUCACA
AGAAAUCAACUCGGUAGUCCUGUACUAUCGAGGAUGGGAAGGCAAUGGACGUUCCGUUUA
ACUUGAUCUCAUCAAGGUUUGUUGAGUGCAAUCGUAGGACGGUCUUAGACCUGAA
>bac.A.tumefaciens
CCAGUUGGCCGGGCAGCCGCGCCUUACCAAUGUCGAAAGACGGUAAGGUGAGGAAAGUCC
GGGCUCCACGGAAAUACGGUGCCGGAUAACGUCCGGCGGGGGCGACCCCAGGGAAAGUGC
CACAGAGAGCAAACCGCCAUGCCUUGCAUGGUAAGGGUGAAAGGGUGGGGUAAGAGCCCA
CCGCGCCGCUGGUGACAGUGGUGGCAAGGUAAACCCCACCGGGAGCAAGACCGAAUAGGG
AUGACACGGGGCGGGCGAAAGCCUGUUCACAGCCGGUUUCCGGGCCCGUCAUCCGGGUGG
GUUGCGAGAGGCGGCAUGCAAAUGCCGUCCCAGAUGAAUGGCUGCCACGUUCCGGGUCAA
ACCGGGGCCAUACAGAACCCGGCUUACAGGCCAACUGGCGAA
>plastid.N.olivacea-chloroplast
CUCAAGCAAAGCGAUUGCAGAGCAACUAGAAGAUGCUCUGAGGAAAGUCCGGGCUCCCUA
ACUAUUCCAGCUGCUGGAUAAUUUCCAGUGUGAUAUAAUCACGAGGAAAGUGCCACAGAA
AGAAACCAAUCAAAUCUCCAUCGAAUGGCUCACAAGCUCUAGGAGAUCUUGGAUUGGGUG
CAAAUGUAUUCUUGACGUGAGUUAAGCGUCUGGUAUACCCCAGUCGGGAGCAAGAUGAGG
UUAGUUUAUAGAGAAUAGACCAUAGACUAAUCUAUUCCAUUGCUCGAGAGGGUUCAUACA
GAACUCUCCAAUCAGAUAAUCUCCACACCUCUCAGGACCAAGCUAGAAACCAGUUUGAGC
CUCUCGAGAUUUGUACCGAACCCGGCUUAUUUCUUGAG
>N.gregoryi
GGGAGAGAGAGCCCGGCUGCCGCGGGCGUCGUGCGACGCGCGCGAGGAAAGUCCCCCCAC
CUGUUCGGGCAGGUGACCAGACGCAAGUCCGGGGCGGGAGACCGCUGGCUCUGGAACAGA
AACGACACGUCUCGGCCCGACCGAUGAUGCGUGCGAACCCGACCGCGAGGAAGGGGAGUU
GACCCGCAGAGGGAGUGUGGUCGGUAUCCCGUGGUUCGAAUCCACGGAUUGCGAGCGCGG
UUCGACGCGUCUCUGACGCGGGACCCGCGACCGAGUGCGACGGCACGAGCCGUCGAACAC
GCACGGCGCGAUUGACCACACUGAGACGGCCGAGGAGCGAUGGAACGGCGAACCCUCACC
GGUGCAAGUCCGUGCCGUGGUAGCCCGAACAUCUCGCGGCUCCGCCGCGAACGGCGCGGA
CGCUUAGCCGAAUGCUGGGACGAACAGAAGGGGGCUUACUCCUCUCACCCGUUU
>bac.ESH20b-1
GAGGAAAGUCCGGGCUUCACAGGGCAGGAUGCCAGAUAACGUCUGGCGGAGGCGACUCCA
GGGAAAGUGCAACAGAAAUAUACCGCCGCUUAAUGCGGUAAGGGUGGAAAGGUGGUGUAA
GAGACCACCGCCCUUCUGGUAACAGAAGGGGUCCAUGUAAACCCCAUCCGAAGCAAGACC
GAACAGGGAGCAUAAGGCGGCCCGUCUGCUCCCGGGUAGGUCGCUUGAGCCUGCCGGCGA
CGGCAGGCCUAGAUAGAUGGCCAUUCAAUGACAGAAUCCGGCUUA
>bac.N.fulvus-KCTC9580
CGAAGGGCAGCGUGGUGGGUAACGCCCACCCGGGGCAACCCGCGGGACAGUGCCACAGAG
AACAGACCGCCAGCGGCCUGAGCGAAUUCCGGUUCGCCUCAGGUGCGGGUGAGGGUGAAA
CGGUGGUGUAAGAGACCACCAGCUCCGCAGGUGACUGCGGAGGCUCGGUAAACCCCACGU
GGAGCAAGGCCAAGAAGGACGGCGGGCAACCACCGUCCGCGCGAGCGUUCGAGGGCUGCC
CGCCCGAGCUCGCGGGUAGGCCGCUGGAGGCUGCCGGCAACGGCAGCCCUAGAUAGAUGA
UCGCCAGC
>bac.LGA8
GAGGAAAGUCCGGGCUCCACAGGACAGAGUGGUCGCUAACGGCGACCGGCCGCAAGGCUC
GGGAAAGUGCAACAGAAAGACACCGCCUCCGCGAGCCCGUCUCGCGGCGGUAAGGGUGAA
AUGGUGCGGUAAGAGCGCACCAGCGGCGGGGUGACUCGCCGGCUCGGCAAACCCCACUCG
GAGCAAGACCAAGCAGAGAGGAGCUGCCUGCCACAAGGCGGCGGCACGGUUCGGUCCGGA
CCGUCGUUACUCUCGGGUAGGUCGCUGGAGGCGGCGAGCAAUCGCCGUCCUAGAGAAAUG
ACCAUCGCCGCCCCAGGGGCUGGCACAGAACCCGGCUUA
>bac.ESH46a-1
GAGGAAAGUCCGGGCUCCACAGAGCAGAAUGCCGGCUAACGGCCGGGCGCGGCAACGCGA
CGGAAAGUGGAACAGAAAGCAAUACCGCCGAUGAUUGCCUUCGGGCAAAACAGGUAAGGG
UGAAAAGGUGCGGUAAGAGCGCACCGUGCAUUUGGUAACAAAGGCGCAGCAGGCUAAACC
CCAUUCGGAGCAAGACCAAACAGAACGCGAUGACGCUGCUCGCCGAGCGUUCGGGUAGGU
UGCUUGAGCACACCAGCAAUGAUGUGCCUAGAGGAAUGACUGUCCGCGACAGAACCCGGC
UUA
>bac.S.bovis
GAGGAAAGUCCGGGCUAGCACUGGCUGUGAUGCCGGUAGUGUUUGUGCUAGGUGAAUCAA
UAAGCCUAGGGACAUCUUUUUGAUGUUACGGCGGGCAAAAAGGCUAAGUCUUUACGGAUA
UGUCUGAAUAGCCCUGAAAGUGCCACAGUGACGUAGUUCUUGGGGAAACCUAAGAAGUGG
AACGCGGUAAACCCCUCAAGCUAGCAACCCAAACUUUGGUAGGGGCAUGGGAUAGUUGGA
AUCCGAACAAUCUAUCCUGACUGGAAACAGUAGACAGAUGAUUAUCGAAGGAGAUAAGAC
CUAGUUAUCUCUGGAACAAAACACGGCUUAU
>bac.S.faciem
GAGGAAAGUCCGGGCUCGCACAGGCUGUGAUGCCUGUAGUGUUCGUGCUUAGCGAAACAA
UAAGCUAAGGUGCUCUAUUAGAGUAACGGCAGGAAAACAAGCUAAGGUUUUUAACUAUGC
UUAAGUAUCCUUGAAAGUGCCACAGUGACGAAGCGGAUAGGGAAACUUAUUCGGUGGAAC
GCGGUAAACCCCUCGAGCGAGCAACCCAAACAAUGGUAGGGGCGCUUUUUGUUGGGAAUU
AAGAACGAGACAAAAAGGCAGGUUAACUGCAGAUAGAUGGUUACCACAUUGCUUUUUCUC
CCUGGAAAGUAGUGUACAGAACACGGCUUAU
>bac.M.capricolum
GAGAUUUUAUUGGUCAAUCGCUGUAUUUGAAAAAGAAUAUAGAGGAAACUCCACGCUUAC
ACAAUCUGUGAUGAUUGUAGUGUUUAUGCUAAAUGAAAAAAUAAAUUUAGGCAGUAAUUA
AUUACUGACGGCAUAACUAACCUAAGGCUUUGCUAUGGUGAUGUUAUAAAGUGCCACAGA
GACGAAUAAAGAGAAAUCUUGAAAUGGAACGCGGUAAACCCCAUAAGUAAGAAACUCAAA
UUUUGGUAGAGGAAUCUGAUUAAGAAAAUAAGAAUCAAAAUCAGAAGUUAUUAUUAACUA
GAUAGAUGAUUGACGCUGAAAAGUACAAAACGUGGGUUAUAAAUAAAAUCUCAUCA
>eukarya.K.polysporus
GAAUACAGCAGUUCUCUCUUCGUAAGAAGAGAGAUUGUGUUACCCUUCGUAACACAUUAC
CCGUGAGGGAACUAUUAGGUGGAAACCUAGUUAGCUUUGUCGUCAUAAGUGAUCAACGUC
UUUCCCCUCGAUUUAUUUUCGGCGGGCGAAUGACGGAUGGGAACGGCGAUAGUUACAAUG
UUUGACGUAUCACGUGAUAUUAUCACAAGGUAUGGUCUGUUGAGUGCAAUCGUAGGACCC
CGGUUGUUAUCUACAACCGGUUGAA
>bac.R.rubrum
CCAGUCGGCCGGAUGGCCGCUCUCCGUCAUCGUCCCCGGGCCACCCCCGAUGGACCGUCG
GGGGGAGGAAAGUCCGGGCUCCACGGGAACACGGUGCCGGGUAACGCCCGGCGGGGGCGA
CCCUAGGGAAAGUGCCACAGAGAGCAAACCGCCGGCCUAUACGGCCGGUAAGGGUGAAAG
GGUGCGGUAAGAGCGCACCGCCUGCCCGGCAACGGGGAGGGCAUGGUAAACCCCACCGGG
AGCAAGAUCGAAUAGGGACGGCACGCCCCGGUUUUCCGGGGCAAGCGGCGUUUCCGCGCC
GCCGUCCGGGUAGUAUCGCGCGAGGCGUCCGGUAACGGGCGUCCCAGAUGAAUGGCCAUC
CCCGUCGUCGCGUCCCUUGCGGGAUACGGCCGGCGUGGACAGAACCCGGCUUACAGGCCG
UCUGGCGGU
>bac.ESH210B
GAGGAAAGUCCGGGCUCUACAGAGCAAAGUGGUGGAUAACUUCCACCCGGGGCGACCCGC
GGGAAUAGUGCAACAGAGAGUAAACCGCCAAAAGAAAUUUUGGUAAGGAGUGAAACGGUG
GUGUAAGAGACCACCAGCAUUGCAAGUGAUUGCAGUGGCUAUGCAAACCCCACUUUUGAG
CAAGAUCAAGAAGUUGCAAGCAAUUGCAAUGGAGUGAAUGUUUGAGAACUGCUCGUUCGA
GUUCACAGGUAGAUCGCAUGACAUAUGUAGCAAUGCAUAUGCAAGAUGGAUGAUUGUCCC
UCAGCAAUGAGGACAGAACCCGGCUUA
>bac.Buchnera-APS
UGAAGUUGACUAAAAACAGUCGCUGUUUAGUUUUUAAAAAUUAAAAAGAGGAAAGUCCGG
GCUCCAUAGAGCAGGGUGCCAGAUAACAUCUGGAAAGCGUGAGCUUAUGACUAGUGCAAC
AGAAAAUAAACCACCUAUUUUGUAAUAUAUAAAAAUAUGGCCAGGGUGAAAAGGCGUGGU
AAGAGCACACCGCAUAAUUGGUAACAAUUCAUGGCAUGGUAAACUCCACCCGGAGCAAAG
CCAAAUAUAGGAUAAAUUUUUUGUACUGCUCGUACUUCUUAAACCUGGGUAGGCUGCUUG
AAUUAGUAAGUGAUUGCUAAUCUAGAUGAAUGACUGUUAAAACAGAACCCGGCUUACACG
AGUCAACUUCAAUAAC
>bac.P.gingivalis
CAGCAGAUCGGUCUGUCGCUCACUCUUUCGAGAGUGGGAGGAACGUCCGGGCAACGCAGA
GCACCAUCCUUCCUAACAGGAAGUUACUCGUGAGGGUAAAGGAGCGUAGAAGAGAAUGAC
CGCCAUUUUCCAUGAGUUGUCUGUGCUUCGGUACGGACUACGUGGAGGGUAAGGGUGAGA
AGGUGGGGUAAGAGCCUACCGGAUGCAGCGGUGACGCUGCAUGCCGUACGUCUGAUGGGU
UGUAAGAUCAUGUAUACCGGCGCAUGUAGGGUGGCUCGCCCGAUGCCGGGGGGUAGAUCG
CUGGAGCCAUGCGGUGACGCACGGCCAAGAUAAAUGACAGACGCUCUGGCUACGUGUGGC
CGUGAGUACAGAACCCGGCUUACAGAUCUGCUGCUUUU
>bac.G.sulfurreducens
GAAGCAGAACAGAUGGCCGCCCUUCGCGUGCGGGGGGAGGAAAGUCCGGGCUCCACAGGG
CAUGGUGCUGGAUAACGUCCAGCGGGGGCGACCCCAGGGAUAGUGCCACAGAGAGAAGUC
CGCCCGCUCAGGCGGGUAAGGGUGAAAGGGUGAGGUAAGAGCUCACCGGGUUCGGCGGUG
ACGUCGGAUGCCAGGUAAACCCCACCAGGAGCAAGGCCGAAUAGGGAAGCGUCAAGGAUG
GCCCGUCCGUGCUUCCGGGUUGGCUGCUUGAGGCCGUCGGUAACGGCGGUCCCAGAGGAA
UGGUCAUCGCCCGCCAAGGGGUAACCCGCGGCGGGAACAGAACCCGGCUUAUGGGCUGCU
UCGACCA
>bac.C.testosteroni
GAGGAAAGUCCGGGCUGCAUAGGGCGGCGUAGCAGCUAACAGCUGUCCACCGUGAGGUGA
GGAUCAGAGCAACAGAGACGAGUCUGGCAGGAGUGCCGCAAGGCAGACCAACCAGGGUGA
AACGGGCAAUCUCUACGCGCAGCAAUACCAAGUAGGCACACGUUGACGGGGCCCCCGGAG
UGUGCGGGUAGGUAGCACCGAGCCAUCAGGCGACUGAUGGCCAAGAUUAAUGGCGGUCAC
AUGGCGGGCAACCGUUGUGCACAGAAUCCGGCUUA
>bac.SM-A09_11
GAGGAAAGUCCGGGCUCCACAGGACAGGGUGCCAGAUAACGUCUGGGAGGCGCAAGCCUA
CGGCCAGUGCAACAGAAAGUAUACCGCCAGCUUCGGCUGGUAAGGGUGAAAUGGUGCGGU
AAGAGCGCACCGCGCACGUGGUAACACGGGCGGCGAGGGUAAACCCCACCCGGAGCAAGA
CCAAAUAGGAAAACCAUGACGUUGUCCGCGUCGUUUUCGGGUUGGUCGCUUGAGGCUGGA
GGGUGACCUUCAGUCCAGAUGAAUGAUUAUCCUAGACAGAACCCGGCUUAC
>bac.B.bronchiseptica
AGGGCAGAUCGGGCAAUCGCGGGGGAUGCAAAUCCUUCGAGGAAGGUCCGGACUCCACAG
GGCGGGAUAGCGGCUAACGGCCGUCCGGCGACGCUGGCGGGCUUGCCCGCCGGAAAAGCC
GAGGAACAGGGCCACAGAGACGAGUCUGUCAUGAGGGCGCGCCUGGCGCGCACCGGCACG
GCCAUCUCCGUGCCGCGCCGUCCGGAAACGGGCGGCGGCAUGACAGGGUGAAACGCGGCA
ACC
>M.jannaschii
AGGGGGCUGGUGACUUUCCCCUCUUUAAGAGGGGAGGAAGUUCCGCCCACCCCAUUUAUG
GGCAGCGUCCCCUGAGAAGGGGCGGGAGAUGCAGCAGAAACGACACGGCUCCGGAAGAGA
UGACGAUGAUAGUGAAAGUUGAGGACUUCCGGAGAACCGGUGAAACGGGCAUCUCCCCUG
CCCGGGGUGCAAGCCGGUUUCGGCGCUUAGCCGAAUGUCACCGAAAUUACAGAAGGCGGG
CUAUAGCCCCCA
>bac.CPB70
GAGGAAAGUCCGGGCUCCACAGGGCAGGGUGGUUGCUAACGGCAACCCGAGGCGACUCGC
GGGAAAGUGCCACAGAGAACAGACCGCCGCGGCGACUUCGUCGCUGCGGUAAGGGUGAAA
CGGUGGUGUAAGAGACCACCAGCGGGCUGGGCGACCAGCUCGGCUUGGUAAACCCCACCC
GGAGCAAGGUCAAAAGGGCAGGUUCGCCUGUCUGCGCAAGCGUUCGAGGGCGGCCCGCCC
GAGCUUGCGGGUAGACCGCUAGAACCGGUCGGCAACGGCCGGUCCAGAUGGAUGGUCGCC
ACUGCGCGAGAGCGCGGUACAGAAUCCGGCUUAC
>bac.D.radiodurans
GGAACGCGGGGAAACUCCUGGUCGCGCCUGAGCCGCUUUUUUGGUGGACAGGUGAGGAAA
GUCCGGGCACCGCAGGGCAAGGAUGCCAGCUAACGGCUGGUCGGCGAGUCGAGCGCCCGC
CUGAGCGCCGAGGGCAGGCGGAAAGCGGCGAAGCCGAAGGACAGUGCCACAGAAACCAGA
CCGCCACCCCACACAGGCCCCGGCGCGGGUGCGGGUGGUCAGGGUGAAACGGUGCGGUAA
GAGCGCACCAGGUUCCCGGGAGACCGGGAGCGUCUGGUCAACCCCAUCCGGUGCAAGACC
CGACCGUGCGGCGAGGGCGGCCCGCCCGUUUGAGCCGCCAGGAUGGUCGCUCGAGGCGUC
CUGGCAACAGGCGUCCCAGACAGAUGAUCAGGCUGCCCUGGGGGAGACCCCGGAGCAGAC
AGAACCCGGCUUACCGUUUCCCCGUGCCAGCCACUGCCGCCCCCCGCGCCCGCCGCUGGG
GGCGGU
>bac.Prochlorococcus-TAK9803-2
CUGAGGAAAGUCCGGGCUCCCAUAUGGUCAGGCUUGCUGGGUAAUUCCCAGUGCGGGCAA
CCGUGAGGAUAGUGCCACAGAAACAUACCGCCUAAUACUUUAUGUAUGGCAAGGGUGCAA
GGGUGUGGUAAGAGCGCACCAGCAACAUUGAGAAGUGUUGGCUAGGUAAACCCCGGCUGG
GAGCAAGGCUUAGUAGAUUUAUGACCAUUGCACAAUCUGCUUUUAAGCGCCGCUUGAGAC
UGUGAAGUAAUUCCAGUUCUAGAUAGAUGAUUGCCCAUCUUAUUAAAGAUGAACAGAACC
CGGCUUAC
>bac.T.pallidum
AGAGAACUGCAGAUAGUCGCUGCGGGUUUCUCGCAGAGGAAAGUCCGGACUCCUUCGGAA
AUGAUGCUAGUUAAUUACUAGGCAGCGGCUCUCUGCAGUGCCGCUGACAGCAAGCGCCAC
AGAAAAUAUACCGCCUUUGGGUAAGGGUGAAAGGGCGAGGUAAGAGCUCACCGCGUUUUG
GCGACAAAACGGCACGGCAAGCCUCAUCAGGAGCAAGAUCGAGCAGCAAAGGAUAUUCCG
AUCCUGUUUUGCGGGUUGAUUGCAUAAAUUUAUAUAGCGAUAUAUAAAGUGAGACAGAUG
AUUAUCCUUGACAGAAUCCGGCUUACCAGUUCUCUGUUUU
>bac.E.faecalis
GAGGAAAGUCCGGGCUCGCACAAGCUGAGAUGCUUGUAGUGUUCGUGCUUAGCGAAAUCA
UAAGCUAAGGUACUCUUUUAGAGUAACGGCAGGAAAAAUGACUAAGGUUUCGACUAUGUC
AAAGUAUCCUUGAAAGUGCCACAGUGACGAAGCGAUGUGGGAAACUCCAUCGGUGGAACG
CGGUAAACCCCUCGAGCGAGCAACCCAAACAAUGGUAGGGGCGCUCUUCUAAAGGAAAUG
AACGAGUAGAAGAGGCAGAGUUUACUCUGCAGAUAGAUGAUGACCGUCACCAAUUUUUCC
UGAAGAAUUGGUGAUACAGAACGCGGCUUAU
>bac.L.japonicus-IFO12422
CGCAGAGCAAGGUGGUGGGCAACACCCACCCGGGGCAACCCGCGGGAAAGUGCCACAGAG
AACAGACCGCCGCUCUCUCCGUUCAUUCGGGAAGAGGGGUAAGGGUGAAACGGUGGUGUA
AGAGACCACCAGCGUGCCGGGUGACCGGGGCGGCUAGGUAAACCCCACCUGGAGCAAGAU
CAAGAAGCCGUUCCUCUUCGGAGGAACGGUGCGCACACGUUCGAGGGCUGCUCGCCCGAG
UGUGCGGGUAGAUCGCCCGAGGCUGUCGGCAACGGCAGCCCUAGAUGGAUGGUCGCCAAC
CGGGGCCACGCAAGAAACCCCGGCGA
>bac.B.megaterium
UGAAAUAACGUUCAGGUAAUCGCUGCAUCAUUUGAUGUAGAGGAAAGUCCAUGCUCGCAC
GGUGCUGAGAUGCCCGUAGUGUUCGUGCCUAGUGAAAAAAUAAGCUAGGGCAGCUUGGCU
UAUAGCUUAGCUGACGGCGGGAAAAACCACCUAAGUCUUUGGAUAUGGUCGAGUAUCCUG
AAAGUGCCACAGUGACGAAGCUUUGCUGGAAACAGCAAAGGUGGAACGCGGUAAACCCCA
CGAGCGAGAAACCCAAACAAUGGUAGGGGAACUGUCUCAAAGGAAUCUAACGGAGAGACG
GACGGUUACAUGCGUAAUCGUAGAUAGAUGAUUACCGCCUGAGUACGAGAUUAAAAUCGU
UUGCAGUACAAAGGUACAAAACAUGGCUUUACGAACGUUGUUGAAACA
>bac.H.influenza
CGAGUUGGUUAGACAAUCGCUGGUUUAUUGAAGCCCUUAACCGUAUUUAUACGACCUAGU
GGGACAAGUAAACGAGAGGAAAGUCCGAGCUACACAGGGCAGAGUGCCGGAUAACGUCCG
GGCGGCGUGAGCCGACGACCAGUGCAACAGAGAGCAGACCGCCGUGUAAACGGUAAGGGU
GAAAGGGUGCGGUAAGAGCGCACCGUGCCGUUGGUAACAACGUGCAGCAGGGUAAACUCC
ACUCGUAGCAAGACCAAAUAGGAACUCAAUGGGUGGCCCGUCCAGAGUUCGGGUAGGUUG
CUUGAGCGGCAGAGUAAUUUGUCGCCUAGAGGAAUGAUUGUCCACGACAGAACUCGGCUU
AUCGACCAACUCAAAAC
>bac.P.hollandica
GCGGAGAAGUAGGCGAGGCGGCUGCGGAUUCGGCGGCGAUGCUGACUGAAUUCGAGGAAA
GUCCGGGCUUCCGAAAGACCACACUUGCUGGGUAACGCCCAGUGCGCGUGAGCGUGAGGA
UAGUGCCACAGAAAAAUACCGCCCUGGCCCUUCGGGGUUUCGGUGUGGUGGGUCAGGCUC
CUGGAGCCGAACCGCUGUCCCUGGAAUCUGUGAGUGAAGGGCUGGGGUAAGGGUGCAAAG
GUGCGGUAAGAGCGCACCAGCAGUAUCGAGAGGUGCUGGCUCGGUAAACCCCGGUGGGAC
GCAAGGUCGGAGGAACUAGGGUUGGUCUUUUUCCCGUUCCGUACAGGGUCAAUCUUCGGG
UUGGCGCUGCGGUGUACCGCUAGAGGUGUCUGGUAACAGGCAUUCGAGAUAGAUAGCUGC
CCCUAAGUCUGGAGACAGAUGAGGGAACAGAACCCGGCUUAUGUCCAACUUCUUCGUUUU
C
>bac.Oscillatoria-PCC7515
GGGGAGGAAAGUCCGGGCUCCCAAAAGGCCAAGCUUGCUGGGUAACGCCCAGUGCGAGCG
AUCGCGAGGAUAGUGCCACAGAAAUAUACCGCCCUCUAGAUAGAAGAUUUCUCCUGUUUA
GUGGGGUAAGGGUGCAAAGGUGCGGUAAGAGCGCACCAGCAGUGUCGUGAGGCACUGGCU
AGGUAAACCCCGGCUGGGAGCAAGGUCGGAGGAAUCAUGGUUGGUCUUUUUCCAGUUCCG
UCGCACUAUAGGUAAAUCUAUGGUGUUAGGUGUACCGCAAGAGGUGUCUGGUAACAGGCA
UCCCAGAUAGAUAACUGCCCUCUUAACUGGUUUCAGCUAAGGGAACAGAACCCGGCUUA
>P.abyssi
UAGGCGAGGGGGCUGGGGGCUGUCGGGCUCGUACCCGAGGAAGUUCCGCCCACCGCACCG
GGGCCGCGGUGCCGCAAGGCACCUCCCGAGAGGGAGGGCAACGGCACAGAAACGACACGU
CCCUCGGGGGAUGUGGAUGAAAGCGGUGAAGGCUCCCGGCGACGGGAGCCGAGCUAACCC
GCAGACAAUCCCGAGGGGAUCGGUGAAACGGCCGUCCCGCGGGGUGCAAGGCCGAGUUAG
GGCCGAUGAGUUCCCGGUGUGAGGCCCGUGGUAGGCCGCUUAGUCGAAUGCCCCCGUAGU
ACAGAAGGCGGGCUAUAGCCCCCUCGCCUA
>eukarya.W.fluorescens
GUUCUCUCCAUCCAGACUUAUAGAUUGAAACUUUCCUUGAAAGUUUCGGCUUAUGAGUUA
CAAACUGCUCUUGAGAGCGUCCUUAGCGUGCAAACGCUGGGCGGUGCUAUCAGAAAUUUA
CCAGUCCUUACUUCGUAUUGGGACUGGAUGGGAAUGGCACUGCGGAUGGUUGGCCCUCUG
AAUGAGAGAGAGGGCUUUUGAGUGCAAUAUGCGAACUUGGAUAUUCCAAGAA
>bac.S.azurea-K161T
GAGGAAAGUCCGGGCUCCACAGGGCAGGGUGGUUGCUAACAGCAACCCGGGGUGACCCGC
GGGACAGUGCCACAGAGAACAGACCGCCCGGCCGUCUCGGCCGGGUAAGGGUGAAACGGU
GGUGUAAGAGACCACCAGCGCCUCGGGUGACCGGGGCGGCUCGGUAAACCCCACCCGGAG
CAAGGCCAAGAGGGAGCCGCGAGGCUCCUGCGCAGGCGUUCGAGGGCGGCCCGUCCGAUG
CCUGCGGGUAGGCCGCUGGAGCCUGUCGGCGACGGCAGGCCAAGAUGGAUGGUCGCCCAG
CGUCCGCCGCGAGGCGGGCGUGGACAGAACCCGGCGUAG
>eukarya.K.thermotolerans
GAACACAGCGAGACAACAAUCGCCAGGGGCUUCGGCCCUGAUUCUCGUGAGAGAAGCCGC
UGGAAAGCGGUUGUGGGCGCUGUCAUCAGAAAUACACAUGUUGGCCGGCGCUAUCGCCGC
ACCAAUGUGAUGGGAAAGGCAGCGGAUGUCUCGUUUGACUUUGCCUUAGGGUAAAGGUCU
GUUGAGUGCAAUGGUAGGAGGCCGCUUUAUGGUGGCCAA
>bac.SM-A10_12
GAGGAAAGUCCGGGCUCCACAGGACAGGGUGCUGGGUAACUCCCAGUCCUGGCGACAGGA
AGGAAAGUGCCACAGAAAGGAGACCGCCUCGUUUGAUGUCUGAGACAUCGGAUGGGGUAA
GGGUGAAAGGGUGAGAUAAGAGCUCACCAGUCCAGCCGGCGACGGUUGGAGCUUGGUAAA
CCCCGCCUGGAGCAAGACCAAAUAGGGGAGCGCAUGAGGGUGGUCCGCCCGAGCUUCCGG
GUAGGUCGCUUGACCUCGAUGGAGACAUCGAGGCUAGAUGAAUGGUCAUUGUCUUGAAAG
UGGGUGACUACUUCGGGAAACAGAAUCCGGCUUAC
>eukarya.L.muta-1
GCGGAAGGAAGCUCACUGUAGAGGCCACUAGCUUGGGUGUCUAUCACCCUACUUCCGCCU
CUGGGAAGGUCUGAGGGAAGGGCCAAAUUGCCGCCCUAGCAGGGUGCCACCUUCUGAAGG
UGGGGUGAGUUCCCACCAAUGUGGGUCUCCGAUGAAGCCCUAGAAUUGAGGCAGGAGAAG
UGGAGAGGGGUCGUAGGCUCCUCCCCGCGGAUGCCUCUGUGGCUCCGUUCGGGAUUUGGG
AAUGACUCACGGCUGGCAGCUUUGAGUACAAUGGGAAGAGGUGAAGCCCGCCAGCUUCAU
AACCCAAUUCAGACCACUCUCCGGAAUUCCG
