# Supplementary material for: What does it take to learn the rules of RNA base pairing? A lot less than you may think
Source: bioRxiv. 2025 Aug 2:2025.07.31.668042. Preprint. [Version 1] doi: 10.1101/2025.07.31.668042 (PMC12324431; doi:10.1101/2025.07.31.668042)
Supplement: Supplement 1 [file media-1.gz › supplemental_material/data/TORNADO_7Fam.len0_400.nsq200.sto]

# STOCKHOLM 1.0

bac.LGW46         GAGGAAAGUCCGGGCACCAUAGGACAGGGUGGUGGGUAACGCCCACCGGCCGUAAGGUUAGGGAAAGUGCCACAGAAAAUACACCGCCUAAGGGGAGCUGUUAGCGUUUGGCCUUUAGCUCUUAGCCAGACAAUCGUCUGGCUAAUGGCUGACCGCUAAUAGCUAACAGCUUGCCCGGUAAGGGUGAAAAGGUGCGGUAAGAGCGCACCAGCAGGCGAGGUGACUCGCCUGGCUCGGUAAACCCCGCCCGGUGCAAGACCAAGCGGAGAGCAUGAGCCGGUCCGGCUCGCUACGACUCUCGGGUAGGUCGCUAGAGGCCGCGGGCAACCGUGGUCGUAGAGGAAUGAUCGCCAAAUCGCUUCGGCGGAUACAGAAUCCGGCUUA
#=GR bac.LGW46 SS :::::{{{-{{{{{[[[[---AAAA-[[[[[<<<<<_____>>>>><<<<<____>>>>->((---(((((,,,,,,,,,,,,<<<<<---<<<<<<<<<<<<<<<<<<<<<<<<<<<<<<<<<<<<<<<<____>>>>>>>>>>>>>>>>>>>>>>>>>>>>>>>>>>>>>->>>>>>-->>,,,,,,,<<<<<<_______>>>>>><<<<<<<<<<____>>>>>>>>->>,)))--))))]]]]]]]]],,,<<<<-----<<<<<--<<<<<<_aaaa>>>>>>------>>>>>----->>>>,,,,,,<<<<<<<<____>>>>>>>>,,,,,,,,,,,,,,,,,,<<<<<<____>>>>>>,,,,,,}}}}}}}}:
//
# STOCKHOLM 1.0

bac.A.fastidiosum         CACAGAGCAACGGUGGUGGCUAACGGCCACCCACGGCGACGUGCGGGACAGUGCCACAGAAAUCAGACCGCCAGCGGCCGCCGCUCCUCGGAGCAGCGGUGCGGGUAAGGGUGAAACGGUGAGGUAAGAGCUCACCAGCGCUCCGGGUGACCGGGGCGGCUAGGUAAACCCCACCGGGAGCAAGACCAAGAGAGUCGCGUGGCGCUUCGGCGGUGCACGGCUUGCGCUGACGGGCUGCUCGUCCGAUGUCAGCGGGUAGGUUGCACGAGGCGUCCAGCAAUGGGCGUCCCAGAUGGAUGGUCGCCCACG
#=GR bac.A.fastidiosum SS [---AAAA--[[[[[<<<<<_____>>>>><<<<<____>>>>->((---(((((,,,,,,,,,,,,<<<<<--<<<<<<<<<<<<____>>>>>>>>>>->>>>>-->>,,,,,,,<<<<<<_______>>>>>><<<<<<<<<<____>>>>>>>>->>,)))--))))]]]]]]::::::((((,,,,<<<<--<<<<-<<<____>>>--->>>>>>>>,,<<<<<<<<<<_aaaa>>>>>--->>>>>,,,,,))))::::::<<<<<<<<____>>>>>>>>:::::::::::::::::::::
//
# STOCKHOLM 1.0

5s3_290         GCCUACGGCCAUACCACCCUGAAUGCGCCUGAUCUCGUCUGAUCUCGGAAGCUAAGCAGGGUCGGGCCUGGUUAGUACUUGGAUGGGAGACUGCCUGGGAAUACCAGGUGCUCUAGGCAU
#=GR 5s3_290 SS (((((.(((....(((((((......((((((............))))..)).....))))).)).(((((......((.((..((....)).)).)).....))))).))).)))))..
//
# STOCKHOLM 1.0

5s2_74         UCCAGUGAUGAUGGCAAAGAGGCCACACCCGUUCCCAUCCCGAACACGGCAGUUAAGCUCUUUUGCGCCGAUGGUAGUUGGGGGUUUCCCCCUGUGAGAGUAGGACGUCGCUGGGC
#=GR 5s2_74 SS (((((((((....(((((((......((((((.............))))..)).....))))).)).((.......((.(((((...))))).)).......))..))))))))).
//
# STOCKHOLM 1.0

MUS.MU-B         GAGCCGGGUGUGGUGGCGCACACCUUUAAUCCCAGCACUCGGGAGGCAGAGGCAGGCGGAUUUCUGAGUUCGAGGCCAGCCUGGUCUACAAAGUGAGCUCCAGGACAGCCAGGGCUACACAGAGAAACCCUGUCUC
#=GR MUS.MU-B SS ::(((<<<<<<<AA_AA_>>>>>>>,,,,<<<<_aaaa__>>>>))):<<<<<<<<----<<<<<-<<<<<--<-----<----<_________________>---->>-->>>>>---->>>>>--->>>>>>>>
//
# STOCKHOLM 1.0

5s2_63         UGUUGUGAUGAUGGCAUUGAGGUCACACCUGUUCCCAUACCGAACACAGAAGUUAAGCUCAAUAGCGCCGAAAGUAGUUGGAGGAUCUCUUCCUGCGAGGAUAGGACGUCGCAAUGC
#=GR 5s2_63 SS (((((((((....(((((((......((((((.............))))..)).....))))).)).((.......((.(((((....))))).)).......))..))))))))).
//
# STOCKHOLM 1.0

Borr.burg         GGGGAUGUUUUGGAUUUGACUGAAAAUGUUAAUAUUGUAAGUUGCAGGCAGAGGGAAUCUCUUAAAACUUCUAAAAUAAAUGCAAAAAAUAAUAACUUUACAAGCUCAAAUCUUGUAAUGGCUGCUUAAGUUAGCAGAGGGUUUUGUUGAAUUUGGCUUUGAGGUUCACUUAUACUCUUUUCGACAUCAAAGCUUGCUUAAAAAUGUUUUCAAGUUGAUUUUUAGGGACUUUUAUACUUGAGAGCAAUUUGGUGGUUUGCUAGUAUUUCCAAACCAUAUUGCUUAAUAAAAUACUAGAUAAGCUUGUAGAAGCUUAUAGUAUUAUUUUUAGGACGCGGGUUCAAUUCCCGCCAUCUCCACCA
#=GR Borr.burg SS [[[[[[[,,,,,,,,,,,,((((((((-----((((((((((-((((((<<<<<AAA>>>>>,,,,,,aaa,,,,,,,,,,,,,,,,,,,,,,,,,,,,,,,,,,,,,,,,,,,,,,,,,<<<<_______>>>><<<<<<<---<-<<<<<<<_BBBBBB>>>>>>>->--->>>>>>>,,,,,,,bbbbbb,,,<<<<<<<--<<<_CCCCCC_>>>>>>>>>>,,,,,,,,,cccccc,,<<<<<-<<<<<<____DDDDDDD_>>--->>>>->>>>>,,,,,,,,ddddddd,,,,))))))----))))))))))--)))))))),,,<<<<<_______>>>>>]]]]]]]::::
//
# STOCKHOLM 1.0

5s3_187         AUCUGGGGCCAUACCACAGCCGAAUCACCGCAUCCCGUUCGAUCUGCGCAGUUAAAUGCUGUAGGGCCGAGUCAGUAGUGCGGUGGGGGACCACGCGCGAAUACUCUGGUGCCCCAGGU
#=GR 5s3_187 SS (((((((((....(((((((......((((((............))))..)).....))))).)).(((((......(((((..((....)).))))).....))).)).)))))))))
//
# STOCKHOLM 1.0

bac.ESH20b-1         GAGGAAAGUCCGGGCUUCACAGGGCAGGAUGCCAGAUAACGUCUGGCGGAGGCGACUCCAGGGAAAGUGCAACAGAAAUAUACCGCCGCUUAAUGCGGUAAGGGUGGAAAGGUGGUGUAAGAGACCACCGCCCUUCUGGUAACAGAAGGGGUCCAUGUAAACCCCAUCCGAAGCAAGACCGAACAGGGAGCAUAAGGCGGCCCGUCUGCUCCCGGGUAGGUCGCUUGAGCCUGCCGGCGACGGCAGGCCUAGAUAGAUGGCCAUUCAAUGACAGAAUCCGGCUUA
#=GR bac.ESH20b-1 SS :::::{{{-{{{{{[[[[---AAAA-[[[[[<<<<<_____>>>>><<<<<____>>>>->((---(((((,,,,,,,,,,,<<<<<<<_____>>>>>-->>,,,,,,,<<<<<<_______>>>>>><<<<<<<<<____>>>>>>>>->,,,)))--))))]]]]]]]]],,,<<<<-----<<<<<<---<<<<_aaaa>>>>>>>>>>----->>>>,,,,,,<<<<<<<<____>>>>>>>>,,,,,,,,,,,,,,,,,,,,,,,,,,,,}}}}}}}}:
//
# STOCKHOLM 1.0

5s2_18         GUUACGGCGGUCAUAGCGUGGGGGAAACGCCCGGUUCCAUUCCGAACCCGGAAGCUAAGGCCCACAGCGCCGAUGGUACUGCAACCGGGAGGUUGUGGGAGAGUAGGUCGCCGCCGGACAA
#=GR 5s2_18 SS (((.(((((((....(((((((......((((((.............))))..)).....))))).)).((.......((((((((....)))))))).......))..))))))))))..
//
# STOCKHOLM 1.0

bac.C.sporogenes         GAGGAAAGUCCGGGCUCCAUAGGGCAGGGUGCUGGGUAAUACCCAGUGGAGGCGACUUUAAGGAAAGUGCAACAGAGAUAUACCGCCAGAUUUAUCUGGUAAGGGUGGAAAGGCGAGGUAAGAGCUCACCAGCGUAUAGGUGACUAUACGGCUAUGUGAACCCCAUCUGGAGCAAGAUCGAAUAGGAGAGCAGGAAACUUUGGUUUCCAGGGGUGGCCCGUCCCGCUCUCGGGUAGUAUCGCUGGAGCCUAUUGGUAACAAUAGGCCUAGAUAGAUGAUUGUCUAACACAGAAUCCGGCUUA
#=GR bac.C.sporogenes SS :::::{{{-{{{{{[[[[---AAAA-[[[[[<<<<<_____>>>>><<<<<____>>>>->((---(((((,,,,,,,,,,,<<<<<<<<____>>>>>>-->>,,,,,,,<<<<<<_______>>>>>><<<<<<<<<____>>>>>>>->>,)))--))))]]]]]]]]],,,((((------((((((,<<<<<______>>>>>,<<<<<_aaaa>>>>>))))))------)))),,,,,,<<<<<<<<____>>>>>>>>,,,,,,,,,,,,,,,,,,,,,,,,,,,}}}}}}}}:
//
# STOCKHOLM 1.0

CAE.BRI         ACCGGGUGUCGUGGCGGGCGCCUGUGAGUCAGCUUCUUGACGGUAGACAAGUGUGGAUGGAGUGAAGGGAGGAGUCCUGUGGGUGUUGUCGGCAACGGCGACCGAGCGUCCGUGCCAAGCGCUGCGUCGCCAGGGGUCUCCGGUCGGAAGGCUGGCGGUCCCGGGCGCAUAAGGAGUGGUGCACGGCUCAGGGCCGAAAGGCAGCAGGCAAAAGCCACCGCGCGGUGCAGUGGCCGGAUAGCGCUUGUGAGUUGUCGCUCGCCCACAGCCUCUCUGAUACCUUCAGACCACUUGUCAUU
#=GR CAE.BRI SS (((<<<<<<<A_AAA_>>>>>>>,,,,<<<_aaa_a__>>>))):((((((((----(((((---(((((((----(((((((((--((--(((((--(---(((((((((--((((-(((((((((<<<<-<<<<<<-<<<<<<____>>>>>>->>>>>>->>>><_____>,<<<<<-----<<<----<<<____>>>---->>>---->>>>>,)))))))))--))))-)))---))))))-)-)))))-))-))))))))))))))))-----)))))---)))))))):::
//
# STOCKHOLM 1.0

5s3_105         AAAUUACGGCCAUACACAGGAGAAAGCUCCGCAUCCCGUUCGAUCUGCGCAGAUAACCUCCUGAUGGCAGGGUCAGUACUAUGGUGGGGGACCACAUGGGAAUACCCUGUGCUGUAAUUU
#=GR 5s3_105 SS ((((((((((....(((((((......((((((............))))..)).....))))).)).(((((......(((((..((....)).))))).....))))).))))))))))
//
# STOCKHOLM 1.0

5s3_173         AUCCACGGCCAUAGGACCCUGAAAGCACCGCAUCCCGUCCGAUCUGCGCAGUUAACCAGGGUGCCGCCUAGUUAGUACCACGGUGGGGGACCACGCGGGAAUCCUAGGUGCUGUGGUUU
#=GR 5s3_173 SS (.(((((((....(((((((......((((((............))))..)).....))))).)).(((((......((.((..((....)).)).)).....))))).))))))).).
//
# STOCKHOLM 1.0

Bact.fors         GGGGCUGACCGGUUUUGACAGCGGGCAGAAGUGGUUUGUAAGCAUGCAGUGCGUCGUUGGCCGGCACUUUAAUCUCGGUUGAUCCAAUUUUAACUGGCGAAAAUAACUACGCUCUCGCUGCUUAAUCGAAGCACAGUAGAUUGAAGCUUAAUCCUUACACAAGGUGUUUGGACGAGACAUCACCCGGAAGCCGUGGCUUCGAGGCAAUCCGAACCGGUGGUGCAGAAAUGUCGGAGAUAGCUUGACGGAUGUCCCGUACGGCAAGUGAAAAUUCAGGGAAUAAGGUUGCGGUGGGUGGCUUCGGUCUUGCCGCAGCACGAAAAUGAAGGCGAAGAUAAGCAUGUAGAAAGCAAAUUAGUUCCUCGUUUGGACGAGAGUUCGAAUCUCUCCAGCUCCACCA
#=GR Bact.fors SS [[[[[[[,,,,,,,,,,,(((((((------((((((((--((((((AAAAA,,,<<<<<<<_aaaaa________>>>>>>>,,,,,,,,,,,,,,,,,,,,,,,,,,<<-<<<-<<<<_____________>>>>>>>->>,,,,,,,,,,,,,,,,,,,,,,,,,,,,,,,,,,<--<<<<<<<<-<<<____BBBBBB>>>-->>>>------->>>>-->,,,,,bbbbbb,,,<<<<<-<<-<<_CCCC>>->>->>>>>,,,,,,,,,cccc,,,,,<<<<<<<<----<<DDDDD_D>>->>>>>>>>,,,,,,,,,,,d,ddddd,,,,))))))-----))))))))----)))))-)),,,<<<<<_______>>>>>]]]]]]]::::
//
# STOCKHOLM 1.0

5s2_86         AUAGGUGGUUAUUGCGUCGGGGUUCCACCUCUUCCCAUUCCGAACAGAGAAGUUAAGCCCGUCUGCGCCGAUGGUACUGCAAUGCAAUGCGGGAGAGUAGGUCGCCGCCUUC
#=GR 5s2_86 SS ..(((((((....(((.(((......((((((.............))))..)).....))).).)).((.......(((((......))))).......))..)))))))..
//
# STOCKHOLM 1.0

CLO.ACE         GUGCUAGACGGGGAGUUAGCGGUGCCUUGUACCUGCAAUCCGCUGUAGCAGGGUUGAAUUCCUUGUUUGAGGCUAUAAUUUGUGGGGUUUGCCUCAUCUUGGUCAAUGUUGAGAAUUGGGUCCCACGCAACGGAAAUUCAUGAACUCCGUCAGGUCCGGAAGGAAGCAGCGGUAAGUGAAAUCUUCCGUGUGCCGUGGAUAAAUCUGAUUUGAGUUGACCAGGUGAGUAACACUCAUAGAUUAUUGUCGAUUCAAGGUGCAC
#=GR CLO.ACE SS ((((,,<<<AAAA-A-<<<<<<a-aaaa---<<<<<___>>>>>>-->>>>>>>>,,,,,<<<<<-----<<<-<<<<<<<<<<<<---<<-<<<<<<<--<<<<<<-----<<<<<<<<--<<<<<<<<<<<<<-<<<<<-----<<<<----<<<____>>>---->>>>--->>>>>--->>>>>>->>>->>>>----->>>>>>>>-->>>>>>->>>>>>>--->>>>>>>>>>>>>>->>>---->>>>>,))))
//
# STOCKHOLM 1.0

5s3_283         AUCUACGGCCAUACCACAUUGAGAGCACCCGAUCUCGUUCGAUCUCGGAAGUUAAGCAAUGUAGGGAUCAGUUAGUACUUGGAUGGGUGACCGCCUGGGAAUACUGGUUGCUGUAGAAA
#=GR 5s3_283 SS .((((((((....(((((((......((((((............))))..)).....))))).)).(((((......((.((..((....)).)).)).....))))).))))))))..
//
# STOCKHOLM 1.0

PYR.OCC         CGGGUAGGGCCGGGGGCUCGCCCUCCCCCGAGCCCCGAAAUGGGCGUAAUGCGGGGGCCAGUAACCCGCACGUCGGCCGUAGUGGUCCAGGGCAGACCCGGCCGACCCAUGACCCCCGUCCCGCGGGGCCGGCGGCGCGGAGCCCCCUCCGGAGGGAGGGAGGCUACCGCCCUUACCGGGGGAACCAGGCCAGGCCCGGAAGGGAGCAACCUAACCCCGGACGCCCGGCGUUCGCGGGGCCACGGGGUGAGGCAACGGCCGGGCCCCCUGCCCUGGGCCCCUACGGCUGGCGUGCGGGGGCCGC
#=GR PYR.OCC SS [[[,,,,((((<<<<<__AAAAA>>>>>,,,,,<<<<____aaaaa_____>>>>)))),,,,,((((((((((((((((((-((((((((((((-((((((((--((---(((((-(((((((((((((((((<-<<<<<<<<<<<<<<____>>>>>>->>>>->>>>-->,,<<<<<<-----<<<-----<<<____>>>----->>>-->>>>>>,))))-)))-)))))))))---))))))--))---))))))))----))))))))))))-)))))))))))))))))),,]]]:
//
# STOCKHOLM 1.0

5s2_3         GUUACGGCGGUCAUAGCGAAGGGGAAACGCCCGGUCCCAUACCGAACCCGGAAGCUAAGCCCUUCAGCGCCGAUGGUACUGCCCUGAAGACGGGGUGGGAGAGUAGGACGCCGCCGGACAAC
#=GR 5s2_3 SS (((.(((((((....(((((((......((((((.............))))..)).....))))).)).((.......((((((((....)))))))).......))..))))))))))...
//
# STOCKHOLM 1.0

5s3_131         GGUUGCGGCCAUAUCUAGCAGAAAGCACCGUUCUCCGUCCGAUCAACUGUAGUUAAGCUGCUAAGAGCCUGAUCGAGUAGUGUAGUGGGUGACCAUACGCGAAACUCAGGUGCUGCAAUCU
#=GR 5s3_131 SS (((((((((....(((((((......((.(((............)))....)).....))))).)).(((((.......(((((..((....)).))))).....))))).))))))))).
//
# STOCKHOLM 1.0

bac.vHge3-5         GAGGAAAGUCCGGGCUCCGCAGGGCAGGGUGCCGGGUAACUCCCGGUGAAGGUGACUUCAAGGAAAGUGCAACAGAGAUAUACCGCGGGCUAGAGAACAGAGAACAGAAUAUUAAGUUUGCUGCAAAGGCAAUCGUAAUCUGGUCUCUGACAUCUGUUCUCUGUUCUCUGGAACGUAAGGGUGGAAAGGUGAGGUAAGAGCUCACCAGCGGCAUGGCGACUUGCCGGUCUAUGUAAACCCCACUCGGAGCAACACCAUGGAGGGACAUAUGGGCUGCCCGCCCGUCCCAUGGAGGUGGCUUGAGCUGUACAGAAAUGUAUGGCCUAGAUAGAUGAUCGUCAAAUACAGAAUCCGGCUUA
#=GR bac.vHge3-5 SS :::::{{{-{{{{{[[[[---AAAA-[[[[[<<<<<_____>>>>><<<<<____>>>>->((---(((((,,,,,,,,,,,<<<<<<<<<<<<<<<<<<<<<<<<<<<-<<<<<<<<<<<<_____>>>>>>>>>>>>------------>>>>>>>>>>>>>>>>>>>>>>>>>-->>,,,,,,,<<<<<<_______>>>>>><<<<<<<<______>>>>>>-->>,)))--))))]]]]]]]]],,,<<<<-----<<<<<----<<<<_aaaa>>>>>>>>>----->>>>,,,,,,<<<<<<<<____>>>>>>>>,,,,,,,,,,,,,,,,,,,,,,,,,,,}}}}}}}}:
//
# STOCKHOLM 1.0

5s2_136         UAUUCUGGUGUCCUAGGCGUAGAGGAACCACACCAAUCCAUCCCGAACUUGGUGGUUAAACUCUACUGCGGUGACGAUACUGUAGGGGAGGUCCUGCGGAAAAAUAGCUCGACGCCAGAAU
#=GR 5s2_136 SS .(((((((((((....(((((((......((.((((............))))..)).....))))).)).((.......((((((((....)))))))).......))..)))))))))))
//
# STOCKHOLM 1.0

HEL.PY-A         CUCUUAUUUAGACCUAUGCAAUAGGAUUUUAGGGUAACGCUUCAGGGUAGGAAUACAGCAGAGUCCCCUAAUUUCUUGUGUGCCUUAGCCAUCUGAAUAGGAG
#=GR HEL.PY-A SS <<<<<<<<<<<<-<<<-<<<<<<<<<--<<<<<<----<<<<----<<<____>>>---->>>>->>>>>>-->>>>>>->>>-->>>--->>>>>>>>>>>>
//
# STOCKHOLM 1.0

bac.L.ferrooxidans-CF         GAGGAAAGUCCGGGCACCAAAGGGCAAGGCGCUGGGUAACUCCCAGUCCCGGUGACGGGAAGGAAAGUGCCACAGAAAAGAUACCGCCCGGAUUCGUUCGGGUAAGGGUGAAAAGGUGAGGUAAGAGCUCACCGCGGACCUGGUGACAGGGACGGCAUGGUAAACCCCGCCUGGUGCAAGACCAAAUAGGGGGGCGUUCCCGCAAGGGAUAAGAUUGGCCCGGUCAAUGCUCCCGGGUAAGGUCGCUUGAAUGCAAGGGUAACCUUGCAUCUAGAGUAAUGGUCACCCUGUCUUUCUUUCGGGAAAGGCAUGACAGAACCCGGCUUA
#=GR bac.L.ferrooxidans-CF SS :::::{{{-{{{{{[[[[---AAAA-[[[[[<<<<<_____>>>>><<<<<____>>>>->((---(((((,,,,,,,,,,,,<<<<<<<<<____>>>>>>>-->>,,,,,,,<<<<<<_______>>>>>><<<<<<<<<____>>>>>>>>->,,)))--))))]]]]]]]]],,,<<<<------<<<<<<-----------------<<<<_aaaa>>>>--->>>>>>------>>>>,,,,,,<<<<<<<<____>>>>>>>>,,,,,,,,,,,,,,,,,<<<<<<<<<_______>>>>>>>>>,,,,,,}}}}}}}}:
//
# STOCKHOLM 1.0

bac.SM-A11_13         GAGGAAAGUCCGGGCUCCACAGGACAGAGUGCCAGGUAACGCCUGGGGGGCGUGAGCCUACGGAAAGUGCAGCAGAAAAUAAACCGCCUCUUCGGAGGUAAGGGUGAAAUGGUGCGGUAAGAGCGCACCGCGUGUUCUGGCAACACGACGCGGCUAGGUAAACCCCACUCGGAGCAAGACCAAAUAGGGGAACAUUAUGUGCGGUCCGCACUGUUCCCGGGUAGGUUGCAAGAGGUGUGUGGCGACACACAUCCCAGAUGAAUGACUGUUCACGACAGAACCCGGCUUAU
#=GR bac.SM-A11_13 SS :::::{{{-{{{{{[[[[---AAAA-[[[[[<<<<<_____>>>>><<<<<____>>>>->((---(((((,,,,,,,,,,,,<<<<<<<____>>>>>-->>,,,,,,,<<<<<<_______>>>>>><<<<<<<<<<____>>>>>>>>->>,,)))--))))]]]]]]]]],,,<<<<------<<<<<<----<<<<<_aaaa>>>>>>>>>>>----->>>>,,,,,,<<<<<<<<____>>>>>>>>,,,,,,,,,,,,,,,,,,,,,,,,,,,}}}}}}}}::
//
# STOCKHOLM 1.0

LYC.ES-C         GCCGAGCUCAGUAGCGUGGGCUUGUAACUCAAGUGAGGGCAUCAGUGUGGUGGAAUGUUGAACAUGCCCAGAAGGUAGGGCUUGUGUGACAAUUCUCUGGCCUGCCCUGUCCAAGCAAAGAGUUGGGUCUUGUGGGCCAAGCGAAGGCUUGGGCUGCUGGGCUCCUAAAGUGGGGUGGACUGCGUGAGGCUGGUUUCACAGAGCAACGAAUAGCUCCCGCUCUGUGCAGUGGAAGGAUAACGAGCCAGUGUCAUAUAAGUUCAACGAAUGUCUGAUGGGCUGUUCUAGUUAAACUACCACAUUU
#=GR LYC.ES-C SS (((<<<<<<<____A_>>>>>>>,,,,<<<<_a>>>>))):::((((((((((--(((((((((---(((--(((((((((((((((((--(----(((((-((-((--((((-(((-(((((,<<<<<<-<<<<-<<<<<<____>>>>>>->>>>->>>>>><<__>>,<<<<<------<<<----<<<______>>>---->>>---->>>>>,)))))-)))--))))-))----))-))))))-))))))))))))------)))))--)))--))))-)))-))--)))))))))):
//
# STOCKHOLM 1.0

bac.PS27         GAGGAAAGUCCGGGCUCCACGGAACGCGGUGCCGGGUAACACCCGGCGGGGGCGACCCCAGGGACAGUGCCACAGAGAGCAGACCGCCGAUCGGCGUUUCGACGUCGAGGCAAGGGUGAAAGGGUGCGGCAAGAGCGCACCGCGCGACGGGUAACCGAAGCGGCAUGGCAAACCCCACCGGGAGCAAGACCGAAUAGGGGCGGCACGAGCCUCGUGCGCAAGCAUGGAGUUCCGGGCAGGAACCGGCCCAGCCGCCCGGGUUGGUUGCUUGAGGCGUCCGGUGACGGGCGUCCUAGAGGAAUGAUCGUCGCCGGCUUUCGGGCCGGGACAGAACCCGGCUUA
#=GR bac.PS27 SS :::::{{{-{{{{{[[[[-AAAAAA-[[[[[<<<<<_____>>>>><<<<<____>>>>->((---(((((,,,,,,,,,,,,<<<<<--<<<<<<<____>>>>>>>>>>-->>,,,,,,,<<<<<<_______>>>>>><<<<<<<<<____>>>>>>>>->,,)))--))))]]]]]]]]],,,((((------(((((((,,<<<<<<<<<<<____>>>>>>>>>>>,<<<<__aaaaaa>>>>,)))))))-----)))),,,,,,<<<<<<<<____>>>>>>>>,,,,,,,,,,,,,,,,,<<<<<<<____>>>>>>>,,,,,,}}}}}}}}:
//
# STOCKHOLM 1.0

5s3_198         AGAUUGCACCACACUAAGCGACAAACACUGCGUCCCGUCCGAUCCGCAAAGUCAAAUCGCUUAAGGCUCCGUCAGUACCGAAGUGGGGGACCAUUCGGGAAUCCGGAGUGUGUAAUUU
#=GR 5s3_198 SS (((((((((....(((((((......((((((............))))..)).....))))).)).(((((......(((((..((....)).))))).....))))).)))))))))
//
# STOCKHOLM 1.0

5s2_89         UCUGGUGGCGAUAGCAGAGAGGUCACACCCGUUCCCAUGCCGAACACGGAAGUUAAGUUCUCUAGCGCCGAUGGUAGUGUGGACUUUGUCCCUGUGAGAGUAGGACGUUGCCAGGC
#=GR 5s2_89 SS (((((((((....(((((((......((((((.............))))..)).....))))).)).((.......(((.((((...)))).))).......))..))))))))).
//
# STOCKHOLM 1.0

ARA.TH-A         GUCGAGCUAAGUAACAAUAGCUUGUAACCCAUGUGGGGACAUUAAGAUGGUGGGACACUGGUUCGGUUCCUCGGAUCGGUUCUGAUGUGGGCAUGUUUCUGAGCUGCCCAGUCCAAGCUGUGAGUAAUUAGUGUUGAGUUGAGCGAAGGCUUGGCUCAUGCAGGUUCUAGAGUCGGAGGGUAAUGCGUGAGGCUGGCUUCACAGAGCAGCGACUACUUCCCGCUUACAGCAGUGGACGGAUCACGGUUUAGCGUCGCUCAGAACCACUAUGGCCUGCUGGUCCGAUCUCAUAUGAACCACCAUUUU
#=GR ARA.TH-A SS (((<<<<<<_____AA_>>>>>>,,,,<<<<aa>>>>))):::((((((((((--((-(((((-((-((--(((-((((((((((----((-------((((((((-((-(((((-(((((((((<<<<-<---<<<<<<<<<<____>>>>>>>>>>-->->>>><<__>>,,<<<<<------<<<----<<<______>>>---->>>---->>>>>,)))))))))--)))))))----))))))))--))--))))))))-----))-)))--))))-)))--))--))--))))))))))
//
# STOCKHOLM 1.0

Neu.c.Mit.ND5_1         AUCCUCGGGGUCGCGUUAGGGGAAAACGCGUCUAUGGGGAUAAACUGUCAAAUUCCGGGGAAGUCCUAAAGCUUAAGGUACCAAGCUGUAGUUGAAAAACUAUGAGUGGCUGAAGUAAUUACUCAGGUACGGUAACAAGCCUUAAGAUGAGUGAAAACAAAAUGGAUAAUCGCGGAUCUAAGUCAGUAGUAAUCGAUAGUAAUUCUACUGUAAAAGAGCAACGAGUAGACGGCAGUUGAUCCAUAAAGUCACAUUUAAUGGAUUUAAGAUGUACUCUAAGGGGUUUCGAAAGAAACXXXXAAG
#=GR Neu.c.Mit.ND5_1 SS (((((((....((((((.......))))))....))))))).(((((((....((((((....(((.....(((((((((((..(((((((((....)))))).)))..(((.(((....))))))....)))....).))))))).(..((....))..)..)))...)).))))((.....((((((...............)))))).....))...(.(((((...))))))).(((((((((......))).))))))........)))))).....(((((....))))).......
//
# STOCKHOLM 1.0

CAN.SPE         GCCGGGCGCGGUGGCGCGCGCCUGUAGUCCCAGCUACUCGGGAGGCUGAGGCAGGAGGAUCGCUUGAGCCCAGGAGUUCUGGGCUGCAGUGCGCUAUGCCGAUCGGGUGUCCGCACUAAGUUCGGCAUCAAUAUGGUGACCUCCCGGGAGCGGGGGACCACCAGGUUGCCUAAGGAGGGGUGAACCGGCCCAGGUCGGAAACGGAGCAGGUCAAAACUCCCGUGCUGAUCAGUAGUGGGAUCGCGCCUGUGAAUAGCCACUGCACUCCAGCCUGUGCAACAUAGCGAGACCCCGUCUCU
#=GR CAN.SPE SS (((<<<<<<<AAAAA_>>>>>>>,,,,<<<<_aaaaa__>>>>))):(((((-((----(((((---((-((((----(((((-(((((((-(((((--(---(((((((((-(((((-(-(((((((<<<<-<<<<<--<<<<<<____>>>>>>-->>>>>->>>><<___>>,<<<<<-----<<<<----<<<____>>>---->>>>--->>>>>,)))))))-)--))))))))---))))))-)-))))))))))))-)))))))))-))-----)))))---))-))))):
//
# STOCKHOLM 1.0

plastid.N.olivacea-chloroplast         CUCAAGCAAAGCGAUUGCAGAGCAACUAGAAGAUGCUCUGAGGAAAGUCCGGGCUCCCUAACUAUUCCAGCUGCUGGAUAAUUUCCAGUGUGAUAUAAUCACGAGGAAAGUGCCACAGAAAGAAACCAAUCAAAUCUCCAUCGAAUGGCUCACAAGCUCUAGGAGAUCUUGGAUUGGGUGCAAAUGUAUUCUUGACGUGAGUUAAGCGUCUGGUAUACCCCAGUCGGGAGCAAGAUGAGGUUAGUUUAUAGAGAAUAGACCAUAGACUAAUCUAUUCCAUUGCUCGAGAGGGUUCAUACAGAACUCUCCAAUCAGAUAAUCUCCACACCUCUCAGGACCAAGCUAGAAACCAGUUUGAGCCUCUCGAGAUUUGUACCGAACCCGGCUUAUUUCUUGAG
#=GR plastid.N.olivacea-chloroplast SS :{{{{{-{{{{{{{{{,<<<<<<<<<<___>>>>>>>>>>,,,,,BB,BBBBBAAAAA,,,{{{{{{,[[[[[<<<<<_____>>>>><<<<<<___>>>>>->((---(((((,,,,,,,,,,,<<<<<<<<<<<<<<-------<<<<____>>>>--->>>>>>->>->>>>>>,,,,,,,,<-<<<<<<<<<____>>>>>>>>>>,)))--))))]]]]]aaaaa,,,<<<<<<<<<<<<<<<<___>>>>>>--->>>>>>>>>>}}----}}}},,,,,,<<<<<<<<_____>>>>>>>>,,,,,,,,,}}}}}},<<<--<<<<<<<--<<<<<<_______>>>>>>-->>>--->>>>-->>>,,,,,,,bbbbbbb,,}}}}}}}}
//
# STOCKHOLM 1.0

Acti.acti         GGGGCUGAUUCUGGAUUCGACGGGAUUAGCGAAGCCCGAAGUGCACGUCGAGGUGCGGUAGGCCUCGUAAAUAAACCGCAAAAAAAUAGUCGCAAACGACGAACAAUACGCUUUAGCAGCUUAAUAACCUGCCUUUAGCCUUCGCUCCCCAGCUUCCGCUCGUAAGACGGGGAUAAAGCGGAGUCAAACCAAAACGAGAUCGUGUGGAAGCCACCGUUUGAGGAUCGAAGCAUUAAAUUAAAUCAAAGUAGCUUAAUUGUCGCGUGUCCGUCAGCAGGAUUAAGUGAAUUUAAAGACCGGACUAAACGUGUAGUGCUAACGGCAGAGGAAUUUCGGACGGGGGUUCAACUCCCCCCAGCUCCACCA
#=GR Acti.acti SS [[[[[[[,,,,,,,,,,,,,(((((((------(((---(((((((((<<<<<_AAAAA___>>>>>,,,,,,,aaaaa,,,,,,,,,,,,,,,,,,,,,,,,,,,,,,<<<--<<<<<_________>>>>->-->>><<<<<<<<<<<--<<<___BBBBB>>>-->>>>---->>>>>>>,,,,,,,,,,bbbbb,,,<<<<---<-<<____CCCCC>>->---->>>>,,,,,,,,,ccccc,,,<<<<<<<<-<-<<__DDDDDDD_>>>->>>>>>>>,,,,,,,,,ddd,dddd,,,))))))---)))---)))-----))))))),,,<<<<<_______>>>>>]]]]]]]::::
//
# STOCKHOLM 1.0

bac.LGB23         GAGGAAAGUCCGGGCUCCAUGAAGCAAGGGUGCCGGGUAAUGCCCGGCCGGGGAAACCCGAGGGAAAGCGCCACAGAGAAGAGUCUGCCCCGAGCUUCGGGGUGAUGGUGAAACGGUGGGGUAAGAGCCCACCGCGGACCGGGCAACCGGGACGGCACGGCAAGCCCCACCCGGAGCAAUGCCGAAUAGGGGCCCCGCGCGGGCUGGUCCCGGACUACGGUCCGCGAUACCGCCGCAGGGAUGCUUCAGCCCAGGGGCCCGGGUUGGCAGCUUGAGCCCGUCGGUAACGGCGGGCCUAGAGGAAUGGUCAUCCAGGGGGCGCAAGCCCCCGGACAGAAUCCGGCUUA
#=GR bac.LGB23 SS :::::{{{-{{{{{[[[[----AAAA-[[[[[<<<<<_____>>>>><<<<<____>>>>->((---(((((,,,,,,,,,,,,<<<<<<<<<___>>>>>>>-->>,,,,,,,<<<<<<_______>>>>>><<<<<<<<<____>>>>>>>>->,,)))--))))]]]]]]]]],,,((((------(((((((----(((((((((((<<<<____>>>><<<_______>>>,)))))aaaa))))))-)))))))-----)))),,,,,,<<<<<<<<____>>>>>>>>,,,,,,,,,,,,,,,,,<<<<<<<<____>>>>>>>>,,,,,,}}}}}}}}:
//
# STOCKHOLM 1.0

5s2_131         UUAGGGUGCUCUUGUCUUUAUGGAUCCACUUAAAACAUUUCGAACUUGCAAGUUAAACAUAAAGGGUAAAUGGAUACUUGGAAGGUUGCUUUCUGGGAAAAGCUUUUAGUGCCCUUAU
#=GR 5s2_131 SS ..((((((((....(((((((......((((((............)))..))).....))))).)).((.......((.(((((....))))).)).......))..))))))))...
//
# STOCKHOLM 1.0

5s3_104         AGUAACGGCCAUAUCAGCUUGAAAGCACCGCAACCCGUCAGAUCUGCGAAGUUAAGCAAGCUAGAGCUAGGUUAGUACUAUGGUGGGGGACCACAUGGGAAUACUUAGUGUCGUUAUUU
#=GR 5s3_104 SS (((((((((....(((((((......((((((............))))..)).....))))).)).(((((......(((((..((....)).))))).....))))).))))))))).
//
# STOCKHOLM 1.0

bac.P.gingivalis         CAGCAGAUCGGUCUGUCGCUCACUCUUUCGAGAGUGGGAGGAACGUCCGGGCAACGCAGAGCACCAUCCUUCCUAACAGGAAGUUACUCGUGAGGGUAAAGGAGCGUAGAAGAGAAUGACCGCCAUUUUCCAUGAGUUGUCUGUGCUUCGGUACGGACUACGUGGAGGGUAAGGGUGAGAAGGUGGGGUAAGAGCCUACCGGAUGCAGCGGUGACGCUGCAUGCCGUACGUCUGAUGGGUUGUAAGAUCAUGUAUACCGGCGCAUGUAGGGUGGCUCGCCCGAUGCCGGGGGGUAGAUCGCUGGAGCCAUGCGGUGACGCACGGCCAAGAUAAAUGACAGACGCUCUGGCUACGUGUGGCCGUGAGUACAGAACCCGGCUUACAGAUCUGCUGCUUUU
#=GR bac.P.gingivalis SS {{{{{{{{{{{{{{{{{,<<<<<<<<____>>>>>>>>,,,,BBB,BBBBB[[[[---AAAA-[[[[[<<<<<_____>>>>><<<<<<____>>>>>>((--(((((,,,,,,,,,,,<<<<<---<<<<<<<--<<<<<<<__________>>>>>>>>>>>>>>>>>-->>,,,,,,,<<<<<<_______>>>>>><<<<<<<<<<____>>>>>>>>->>,)))))))]]]]]]]]],,,<<<<-------<<<<<<------<<<<_aaaa>>>>-->>>>>>------>>>>,,,,,,<<<<<<<<____>>>>>>>>,,,,,,,,,,}}}}}}}<<<<<<<<<<____>>>>>>->>>>,,,,,,bbbbbbbb,}-}}}}}}}}}:::::
//
# STOCKHOLM 1.0

MYC.CAP         AGCCGCGAUAAGAAUAACAUCUGAAUGAGUUAGGACCGGAAGGUAGCAGCUAUAAGGAAAAGUGUUCUGUAUUGCGGUU
#=GR MYC.CAP SS <<<<<<<<<<<<<<<<--<<<<<---<<<<----<<<____>>>---->>>>-->>>>>--->>>>>>->>>>>>>>>>
//
# STOCKHOLM 1.0

5s2_88         UUUAGGUGCCUAUAUCGGUGGUGUCCACCUCUUCCCAUUCCGAACAGAGAAGUUAAGCCCACCAGAGCCGAUGGUACUGCGGUAACACGUGGGAGAGUAGGUCGGUGCCAAAUC
#=GR 5s2_88 SS (((.((((((....(((((((.....((((((.............))))..)).....))))).)).((.......(((((......))))).......))..)))))))))..
//
# STOCKHOLM 1.0

5s2_81         UGUAGUGAUCAUAUCAGAGUGGAAAUACCUGUUCCCAUCCCGAACACAGAAGUCAAGCACUCUAGAGCCGAAAAUAGCGCAAGUAAAAUAGGUCAUCGCUACGC
#=GR 5s2_81 SS (((((((((....(((((((......((((((.............))))..)).....))))).)).((.......((....))......))..))))))))).
//
# STOCKHOLM 1.0

5s3_230         GUCGACGCUCAUACUAGGUUGGGUCCACCCGAUCUCGUUCGAUCUCGGCAGUUAAACAACCUUAGGCCUCGUUAGUACUUGAAUGCGUGAGCGUCUGGGAAUACGAGGUGGUGUCGACUU
#=GR 5s3_230 SS (((((((((....(((((((......((((((............))))..)).....))))).)).(((((......((.((..((....)).)).)).....))))).)))))))))..
//
# STOCKHOLM 1.0

eukarya.K.thermotolerans         GAACACAGCGAGACAACAAUCGCCAGGGGCUUCGGCCCUGAUUCUCGUGAGAGAAGCCGCUGGAAAGCGGUUGUGGGCGCUGUCAUCAGAAAUACACAUGUUGGCCGGCGCUAUCGCCGCACCAAUGUGAUGGGAAAGGCAGCGGAUGUCUCGUUUGACUUUGCCUUAGGGUAAAGGUCUGUUGAGUGCAAUGGUAGGAGGCCGCUUUAUGGUGGCCAA
#=GR eukarya.K.thermotolerans SS :::::::::((((((,,,,,,,,,,,,,,,,,,,,,,,,,,<<<<<____>>>>><<<<<<____>>>>>>,,,,,,<<<<<<<---------------<<<<<<<<<<<____>>>>>>>->>>>----------->>>>>>>,,))))))::::<<<<<<<<_____>>->>>->>>::::::::::::::::::::<<<<<<<____>>>>>>>::
//
# STOCKHOLM 1.0

bac.C.innocuum         GAGGAAAGUCCGGGCUCGCACAUUCUGUGAUGAAUGUAGUGUUUGUGCUGGAUGAAACGAUAAAUCCAGGCAGCGUAAGCUGACGGCUGGAGAAGGCCUGUGGUGAAAGCUAUGGCGGACUCCUUUAAAAGUGCCACAGAAACGAGCUUUUCGGGAAACCGGAAAGAUGGAACGGGUAAACCCCGCAAGCGAGAAACCCAAAUUUGGUAGGGGAAUCUAAUCACGGCAAAACGAAGCCAGUGAUCGGAACGUGGAAACACGUAGAUAAAUGACUGCCACUUUCGCAAGAGAGUACAAAACACGGCUUA
#=GR bac.C.innocuum SS :::::{{{-{{{{{{{{{{<<<<<<______>>>>>>,,,,,[[[[[<<<<<<__________>>>>>><<<<<____>>>>->((,,<<<<---<<<---<<<____>>>-->>>------>>>>,,,,<<<<<-----------<<<<<<<<____>>>>>>>>-------->>>-->>))]]]]]}}}}},,,<<<__________>>>,,,<<<<<<<___________________>>>>>>><<<<<____>>>>>,,,,,,,,,,,,,,,,<<<<<____>>>>>,,,,,,,}}}}}}}}:
//
# STOCKHOLM 1.0

5s3_101         AAGUUACGGCCACAUCAUCGUGAAAAGACCAAAUCCCGUCCGAUCUUUGCAGUCAAACACGAUCGAGCUUCGUCAGUACUAUGGUGAGAGAUCACAUGGGAAUACGAAGUGCUGUAAUUU
#=GR 5s3_101 SS ((((((((((....(((((((......((((((............))))..)).....))))).)).(((((......(((((..((....)).))))).....))))).))))))))))
//
# STOCKHOLM 1.0

5s2_38         UUUGGUGGCGAUAGCGAAGAGGUCACACCCGUUCCCAUACCGAACACGGUAGUUAAGCUCUUCAGCGCCGAUGGUGAGUGGGGGCUUCCCCCUGUGAGAGUAGGACGCCGCCAAGC
#=GR 5s2_38 SS (((((((((....(((((((......((((((.............))))..)).....))))).)).((........(((((((...))))).)).......))..))))))))).
//
# STOCKHOLM 1.0

bac.C.acetobutylicum         CGAGUAAGCCAGACAAUCGCUGCUGCAAUUUGCAGGAGAGGAAAGUCCGAGCUCCAUAGGGCAGGGUGCCGGGUAACUCCCGGUCAAGGCGACUUGAAGGAAAGUGCAACAGAGAUAUACCGCCAUUUUAUAAUGGUAAGGGUGGAAAGGCGAGGUAAGAGCUCACCAGCGCAUUGGCGACUUUGCGGCUAUGUAAACCCCAUCUGGAGCAAGAUCAAAUAGGGAAGCGUUUUGGAGUGGCCCGCUCUGCUUCCGGGUAGCAUCGCUUGAAUCUUAUGGUAACAUAAGGUCUAGAUAGAUGAUUGUCGAAUACAGAACUCGGCUUACAGGUUUAGUCGUCCAUUG
#=GR bac.C.acetobutylicum SS {{{{{{{{{{{BBBBBBB,<<<<<<<<___>>>>>>>>,,,,{{{-{{{{{[[[[---AAAA-[[[[[<<<<<_____>>>>><<<<<____>>>>->((---(((((,,,,,,,,,,,<<<<<<<<____>>>>>>-->>,,,,,,,<<<<<<_______>>>>>><<<<<<<<<____>>>>>>>->>,)))--))))]]]]]]]]],,,<<<<------<<<<<<-----<<<<<_aaaa>>>>>>>>>>>----->->>>,,,,,,<<<<<<<<____>>>>>>>>,,,,,,,,,,bbbbbbb,,,,,,,,,,}}}}}}}},}-}}}}}}}}}}:::::::
//
# STOCKHOLM 1.0

Agro.tume         GGGGGCGAAAUAGGAUCGACAAGGGCGUAAAGAUCGAACUUUUGCUCGGCAUGAUACCGCCGUUAUCGGGUCACAAGUGUAGUUGCAAAUGACAACAACGCUAAGGAAUACGCUCUCGCUGCCUAAUGGCGGUGCGGGAAUUCCGCUCUAAGUCCUUACGGUUAGCCCCGUAAGGCGGGGUUCGGAGGUACCUGGCAACAGAAACCUCCACCUGCCGGGGCAACCCGGCUAUGGCGAUAAACGGUCGGUGUAAUAAACCUAUUGGACCCGGGGGCGGUACCCGGCGCCUCCACCA
#=GR Agro.tume SS [[[[[[[,,,,,,,,,,,,((((((-------((((-(((-(((((,AAA,,<<<-<<<__aaa__>>>>>>,,,,,,,,,,,,,,,,,,,,,,,,,,,,,,,,,,,,<-<--<-<<<<<<_____>>>>>>->-->>,,,,,,,,,BBBB,,,,<<<<<<bbbb__>>>>>>,<<-<<<<__CCCCCC>>>>->>,,,,,,,cccccc,,,D<<<<<<__d_>>>>>>,,,)))))-----)))))))--------)))-))),,,<<<<<_______>>>>>]]]]]]]::::
//
# STOCKHOLM 1.0

5s2_134         UUCUGGUGUCUCAGGCGUGGAGGAACCACACCAAUCCAUCCCGAACUUGGUGGUGAAACUCUAUUGCGGUGACGAUACUGUAGGGGAAGCCCGAUGGAAAAAUAGCUCGACGCCAGGAU
#=GR 5s2_134 SS ((((((((((....(((((((......((.((((............))))..)).....))))).)).((.......((((.(((....))).)))).......))..)))))))))).
//
# STOCKHOLM 1.0

Ana.7120.tleu         CUUAAAUAAUUGAGCCUUAGAGAAGAAAUUCUUUAAGUGGAUGCUCUCAAACUCAGGGAAACCUAAAUCUAGCUAUAGACAAGGCAAUCCUGAGCCAAGCCGAAGUAGUAAUUAGUAAGUUAACAACAGAUAACUUACAGCUAGUCGGAAGGUGCAGAGACUCGACGGGAGCUACCCUAACGUCAAGACGAGGGUAAAGAGAGAGUCCAAUUCUCAAAGCCAAUAGGCAGUAGCGAAAGCUGCGGGAGAAUG
#=GR Ana.7120.tleu SS (((((....))))).(((((((((....))))))))).....((((((....((((((...(((...((((....))))..)))...))))))(((...(((...(((...((.((((((((........)))))))))))))..)))..)))...(.(((((...))))))((((((..(((....)))))))))......)))))).((((((...(((....))).(((((....)))))..)))))).
//
# STOCKHOLM 1.0

ORY.SA-A         GCCGAGCUCAGUAGCGAGAGCCUGUAACCCAAGCGGGGGCACUAAAGGUGGCUGCGGAUGUUUGGUGUGGAUUCUGAUCCUGGGCCCCAUGUUGUUGUAAUCUUGCUGGCUUGCCCGUUCCAAGUUGCGUAGUGGGCCGGAGGGGCUUUGGCGAAGGCCUUUGCUUUGCUUCUCCGGCCCUAAAGUGGCAGGCACAGCGUGAGGCUGGCUUCACAGAGCAGCGAUCACUGCCCGCUUCCAUCGGUGGAAGGAUAACAGGCUGCUGCACCUUGGGCCCGCUUCUGGCCCAGAGUCCCUCUACAACAGACCACCAUCUUU
#=GR ORY.SA-A SS (((<-<<<<_____A__>>>>->,,,,<<<__a_>>>))):::((((((((--(----((-(((----(((-----((-(((((((-----(((------------(((((((----(((((-(-((-(-(((<<<--<<-<<<<<---<<<____>>>--->>>>>->>-->>>,,,,<<__>>,<<<<<------<<<----<<<______>>>---->>>---->>>>>,<>)-)))-)--)))))))----)))))))--------)))----------)))))))-))---)))-)))))--)--))))))))
//
# STOCKHOLM 1.0

PER.AME         GAUCCGUAACGCGAGCUUAUAACUCGAGCGGGGGCUAUAAAGGUGGUGUGGAACGAGCUGACUCGACCUGCCGGGUUGGGCCAGGGACUGCGGUGCUGGCUCGCCCGUUCCAAGUCGGGUAGUGGGCCAUGUGGCUUGGGCGAAGGCCUGGGUUUCUUGGCC
#=GR PER.AME SS <-<<_____A__>>->::::::<<<<_a>>>>::::::::::::::::::::::::::::::::::::::::::::::::::::::::::::::::::::::::::::::::::::::::::::<<<<<-<-<<<<<<<<<____>>>>>>>->>->>>>>>
//
# STOCKHOLM 1.0

5s3_212         GCCUGCGGCCAUACCACGUUGAAUGCACCGGUUCCCAUCUGAACACCGAAGUUAAGCAACGUCGGGCCAGCUUAGUACCUGGAUGGGUGACCGCCUGGGAAUCGCUGGUGCUGCAGGCUU
#=GR 5s3_212 SS (((((((((....(((((((......((((((............))))..)).....))))).)).(((((......((.((..((....)).)).)).....))))).)))))))))..
//
# STOCKHOLM 1.0

5s3_84         GUAUACGGCCAUACUAGGUUGGAAACACAUCAUCCCGUUCGAUCUGAUAAGUAAAUCGACCUCAGGCCUUCCAAGUACUCUGGUUGGAGACAACAGGGGAACAUAGGGUGCUGUAUACU
#=GR 5s3_84 SS (((((((((....(((((((......((((((............))))..)).....))))).)).((((..(....(((((..((....)).))))).....))))).))))))))).
//
# STOCKHOLM 1.0

5s3_206         AUCUUCGGCCAUAGGACAGAGAAAAUACCGCAUCCCGUCCGAUCUGCGCAGUCAAGCUCUGUACCGCUUAGUUAGUACCAUAGUGGGGGACCAUAUGGGAAUCCUGAGUGCUGAAGUUU
#=GR 5s3_206 SS (.(((((((....(((((((......((((((............))))..)).....))))).)).(((((......(((((..((....)).))))).....))))).))))))).).
//
# STOCKHOLM 1.0

Stre.muta         GGGGUCGUUACGGAUUCGACAGGCAUUAUGAGACCUAUUUUGCGACUCAUCUAGCGGAUGUAAAACGCCAGUUAAAUAUAACUGCAAAAAAUACAAAUUCUUACGCAGUAGCUGCCUAAAAACCAGCCUGUGUGAUCAAUAACAAAUUGCUUGUGUUUGUUGAUUGGUCUUAUUGUUAACAAGCUACGUUAGAACUGAGUCAGGCUGUUCUAAAAGAGUUCUACUGACUCGCAUCGUUAGAGUUUGAGUUAUGUAUUGUAACGGUGUUAAAUAAACACAUAACCUAUAGUUGUAGACAAAUGGGUUAGCAGAUGUUUGGACGUGGGUUCGACUCCCACCGGCUCCACCA
#=GR Stre.muta SS [[[[[[[,,,,,,,,,,,,((((((((-----((((((((-((((((<<<<A_AAA>>>>,,,,,aaa,a,,,,,,,,,,,,,,,,,,,,,,,,,,,,,,,,<<<<<<--<<<<_________>>>>>>>>>><<<<<<<<<<<<<<_BBBBBB>>>>>>>->>>>>>>,,,,,,,,,bbbbbb,,,,<<<<<<<-<_CCCCC_>->>>>>>>,,,,,,,,,,ccccc,,,<<<<<<<<-<<<____DDDDDDD>>>->>>>>>>>,,,,,,,,,,ddddddd,,,,))))))----))))))))-----)))))))),,,<<<<<_______>>>>>]]]]]]]::::
//
# STOCKHOLM 1.0

SUL.SO-B         GGGGUCAGGGAGGGUGGGGGAUCUCGCCAAUCCCUAUUACCCGCAAGGCGUAAUGCGGGCACCAGUAACUCCUACCCUAUGGUGUCUCCUAUCUGUAGGUCCCAGUGGAGCGAUGAAGCCUGCCCAGCGGGGCUUGGCGGUCAUGGGCUUUCUCUCCGGAGGGAGAGAAAGUACCAUGAUAGCUGGGGGAAUCGGCGAGGCCCGGAAGGGAGCAGCCGUGCCUGGACGCCAGCGUUCGCUGGUCAACAGCCAGAGUGAAACUGGGGUAAACCUAUAGAUAGGUAGGCCAUGGGGUAGGGGGUCUGGCCCCAU
#=GR SUL.SO-B SS [[[[[[[[[,,,((((<<<<<<__AAAA_>>>>>>,,,,<<<<<__aaaa____>>>>>)))),,,,,(((((((((((((((-(--(((((((((((((((((((---(-------(-(((-(((((((((((-((((<<<<<<<<<<<<<<<<<<____>>>>>>>>>>>->>>>>>>,,<<<-<<----<<<<----<<<____>>>---->>>>-->>>>>,)))))))-))))))))----)))-)----)---))))))))----)))))))))))-)-))))))))))))))),]]]]]]]]]::
//
# STOCKHOLM 1.0

Proc.mari.-2         GGGGCUGCAAUGGUUUCGACGGGGUAUGAGGAGGGUGACUGAAGCCUGCUCGGUAAGAGCAAAUCCGUAACUGCGAACAACAUCGUUCGUUUCUCCCGUCAGCCUGCCCUCGUGGCUGCCUGACCCUAAUAAGGGAGAUGGGGUGAGGUCAGCCUUAUCACCCAAAUGACCCAUGGGGGCUGCGAGGCCCCUUUAACUACUAGGUGAUCCACACCAGUGUCUCGGACAGCGGUUCGAUUCCGCUCAGCUCCACCA
#=GR Proc.mari.-2 SS [[[[[[[,,,,,,,,,,,,((((((((---(-((((-(((,,,AAA<<<<<aaa__>>>>>,,,,,,,,,,,,,,,,,,,,,,,,,,,,,,,,,,,,,,,,,,,,,,<<<<<<--<<<____________________>>>->>>>>>,<<<<<<--<<<_______B_BB__>>>>>>>>>,,,bb,b,,,,,,,,,,,,,)))-))))-)----)))))))),,,<<<<<_______>>>>>]]]]]]]::::
//
# STOCKHOLM 1.0

Neis.gono         GGGGGCGACCUUGGUUUCGACGGGGGUUGCGAAGCAGAUGCGGGCAUACCGGGGUCUCAGAUUCCCGUAAAACACUGAAUUCAAAUAGUCGCAAACGACGAAACUUACGCUUUAGCCGCUUAAGGCUAGCCGUUGCAGCAGUCGGUCAAUGGGCUGUGUGGCGAAAGCCACCGCAACGUCAUCUUACAUUGACUGGUUUCCAGCCGGGUUACUUGGCAGGAAAUAAGACUUAAGGUAACUGGUUUCCAAAAGGCCUGUUGGUCGGCAUGAUGGAAAUAAGAUUUUCAAAUAGACACAACUAAGUAUGUAGAACGCUUUGUAGAGGACUUUCGGACGGGGGUUCGAUUCCCCCCGCCUCCACCA
#=GR Neis.gono SS {{{{{{{,,,,,,,,,,,,,[[[[[[[[-----[[[[[-[[[-[[[[[[<<<<<__AAAA_A>>>>>,,,,,,aaaaa,,,,,,,,,,,,,,,,,,,,,,,,,,,,,,<--<<<<<<______>>>>>>>((((((,<<<<<<__BBBBBB>>>>>>,<<<<____>>>>,,)))))),,,,,,,,bbbbbb,,,<<<<<<-<<<<_CCCCCC>>>>->>>>>>,,,,,,,,,cccccc,,<<<<<<<--<-<<<_DDDDDDD>>>->-->>>>>>>,,,,,,,,,,,,,,ddd,dddd,,,]]]]]]----]]]]]]]]----]]]]]]]],,,<<<<<_______>>>>>}}}}}}}::::
//
# STOCKHOLM 1.0

5s2_112         AAUCCCCCGUGCCCAUAGCGGCGUGGAACCACCCGUUCCCAUUCCGAACACGGAAGUGAAACGCGCCAGCGCCGAUGGUACUGGGCGGGCGACCGCCUGGGAGAGUAGGUCGGUGCGGGGGAU
#=GR 5s2_112 SS .((((((((((((....(((((((......((((((.............))))..)).....))))).)).((.......((((((((....)))))))).......))..))))))))))))
//
# STOCKHOLM 1.0

5s2_130         UUAGGGUGCUCUUGUCUUUAUGGAUCCACUUAAAACAUUUCGAACUUGCAAGUUAAACAUAAAGGGUAAAUAGAUACUUGAAAGGUUACUUUCCGGGAAAAGAUUUUAGUGCCCUUAU
#=GR 5s2_130 SS ..((((((((....(((((((......((((((............)))..))).....))))).)).((.......((.(((((....))))).)).......))..))))))))...
//
# STOCKHOLM 1.0

MET.TH-A         UGGGCUAGACCGGAGGGUUAGGGGUCCUCUGUAAGCGCAAAUCCCCUAUACGGCGCGGUCGAAGUUCAGGGGACGGCUGAUCGACUGUUUAUCGGCCCUGCUGAUUGGUGUCGAAGCCUCGUCCCGCAGGAUCAGUGGUGAUGGGGCCCUGACUGGAGGGUCAGGGUAAACCAUCUUAGUCAUGGGAACGGGUCAGGCCUGGAAAGGAGCAGCCCUACCAUGGACAGCUGAUGCUUGCGGAUUAACGGGGUGGAGCCAGUCAGCGGGAUCACCGGUAAAUGGAAGGUCUGUCAACCCCUGAACGUGCCCA
#=GR MET.TH-A SS [[[[[,,((((<<<<<<_AAAAAA>>>>>>,,,,<<<<____aaaaaa____>>>>)))),,,(((((((((--(((-((((--(((((((((((-(((((((((((((------((((((--((((((((((((((<-<<<<<-<<<<<<<<<____>>>>>>>>>--->>>>>->,,<<<<<<----<<<<----<<<____>>>---->>>>-->>>>>>,))-)))))-)))))))-----))))))---)))))))))))))----)))))))))))--))))-)))--))))))))),,]]]]]
//
# STOCKHOLM 1.0

5s3_268         GUCAACGGCCAUACUACGUUGAAAACACCAGUUCUCGUCUGAUCACUGAAGUUAAGCAACGUCGGGCCCAGUCAGUACCUGGAUGGGUGACCGCCUGGGAAUACUGGGUGCUGUUGGCAUU
#=GR 5s3_268 SS (((((((((....(((((((......((((((............))))..)).....))))).)).(((((......((.((..((....)).)).)).....))))).)))))))))...
//
# STOCKHOLM 1.0

SLC         GAGGAAACUCCACCCAUCAUACAGAACCGUGAUGCCAGCAGGCAUCUGCUGAGAAGCAGGACACUGGAGCAGAAACGAUAUGUUUUCUAAUGGACGAACAUGAUGCUUAAAUGCUGAUGGACAUUAGAAAAAUACAGUGAAACGGCUAUUCCACGGGAUGCAAGGACAAAUACUGUUUAUGGAUCCUGUAUGAAACAGAGGUAGUCCGCAAAGAUGAAUGCUGCUAAAACAGAAGGUGGGUUA
#=GR SLC SS :::::[[[-[[[[[AAAA-[[[[[,,(((((<<<<<____>>>>><<<<<____>>>>><<---<<<<------------<<<<<<<<<<<<------------<<<____>>>------->>>>>>>>>>--->>-------->>>>->>)))))aaaa,,,<<<<-----<<<<<---<<<__>>>>>>>>>>>>]-----]]]]---------------------------]]]]]]]]:
//
# STOCKHOLM 1.0

Pavl.luth.cl.pa         GGGGCUGUUUAGGUUUCGAUCCUAAAAAAAACUAAUAAGUGUGAUGCAAGUAGAGGAAACCCUCUUAAAAAAAAAGCAAACAAUAAAUGCAAACAAUAUUUUAUCUUUUAAUCGAGUAGCUGUAGCCCCGUAUAGUUAUAUAGCAUUAACUCCUUAUGGUCAAAAAAUCUAGAAAGUUUGAUCGUAAAGCAAACCUUAGCUAGAAGCACACAAGAAUAA
#=GR Pavl.luth.cl.pa SS :::::::::::::::::::::::::::::::::::::::::::::::::::<<<<<____>>>>>::::::::::::::::::::::::::::::::::::::::::::::::::::::::::::::::::::::::::::::::::::::::::<<<<<<---<<<<_______>>>>>>>>>>::::::::::::::::::::<--<____>-->::
//
# STOCKHOLM 1.0

5s2_44         UCUGGUGAUGAUGGCGAAGAGGUCACACCCGUUCCCAUGCCGAACACGGAAGUUAAGCUCUUCAGCGCCGAUGGUAGUCGGGGGCUUCCCCCUGUGAGAGUAGGACAUCGCCAGGC
#=GR 5s2_44 SS (((((((((....(((((((......((((((.............))))..)).....))))).)).((.......((.(((((...))))).)).......))..))))))))).
//
# STOCKHOLM 1.0

bac.SM-A18_31         GAGGAAAGUCCGGGCUCCAUGGAAGCGCGGUGCCGGAUAACGUCCGGCGGGGGCGACCUCAGGGAAAGUGCCACAGAAAGCAAACCGCCCUCGAGGCCGAAAGGCUUCGCGGAGGGUAAGGGUGAAAGGGUGCGGUAAGAGCGCACCGCGUCUUUGGCAACAAAGGCGGCAAGGCAAACCCCACCGGGAGCAAGACCAAAUAGGGGCUGCACGGACGAGAGAUCGUCCAGGUCUGUUUCCAGACCCGCGGCCCGGGUUGGUUGCAAGAGGCGUCUCGCAAGAGGCGUCCCAGAUGAAUGGCCAUCACCUCGCAGCAAUGCGAGGAACAGAACCCGGCUUA
#=GR bac.SM-A18_31 SS :::::{{{-{{{{{[[[[-AAAAAAA-[[[[[<<<<<_____>>>>><<<<<____>>>>->((---(((((,,,,,,,,,,,,<<<<<<<<<<<<<<____>>>>>>--->>>>>>-->>,,,,,,,<<<<<<_______>>>>>><<<<<<<<<____>>>>>>>>->,,)))--))))]]]]]]]]],,,((((------(((((((,,<<<<<<____>>>>>>,<<<<_aaaaaaa>>>>,)))))))-----)))),,,,,,<<<<<<<<____>>>>>>>>,,,,,,,,,,,,,,,,,<<<<<<<<____>>>>>>>>,,,,,,}}}}}}}}:
//
# STOCKHOLM 1.0

bac.SM-A19_32         GAGGAAAGUCCGGGCUCCUUCGGACAGGGCGCCAGGUAACGCCUGGGGGGCGUGAGCCCAUGGAAAGUGCCACAGAAAAUAUACCGCCAGCUUUGCUGGUAAGGGUGAAAAGGUGCGGUAAGAGCGCACCGCGCGACUGGUAACAGUUCGCGGCUCGGUAAACCCCGCCCGGAGCAAGACCAAAUAGGGGAGUAGGGCUUCGGCCCGCCGUCGGUUCCGAACGGACUCCCGGGUAGGUUGCUAGAGGUAGCCGGUGACGGCUAUCCCAGAUGAAUGGUUGUCGAUGACAGAACCCGGCUUA
#=GR bac.SM-A19_32 SS :::::{{{-{{{{{[[[[-AAAAAA-[[[[[<<<<<_____>>>>><<<<<____>>>>->((---(((((,,,,,,,,,,,,<<<<<<<<___>>>>>>-->>,,,,,,,<<<<<<_______>>>>>><<<<<<<<<____>>>->>>>>->,,)))--))))]]]]]]]]],,,((((------((((((,<<<<____>>>>,<<<<__aa_aaaa>>>>))))))-----)))),,,,,,<<<<<<<<____>>>>>>>>,,,,,,,,,,,,,,,,,,,,,,,,,,,}}}}}}}}:
//
# STOCKHOLM 1.0

bac.L.borgpetersenii         GAGGAAAGUCCGGGCACCAGGAAACACGGGACCGGGUAAUCCCCGGAGUUUUUUCUUUGAGAGAAAUUUUAGGGAAAAAAUAUGGAAAGUGCAACAGAAAGGAUACCGCCUCGUCGAAGAAAUUCGGCGCGGUAAGGGUGAAAUGGCGGGGUAAGAGCCCACCUUCGAUUUCGAGAGAGAUCGGGAACGGUAAACCCUCCCGGGUGCAAUCUCAAAUAGGCAGCCUUUUUGUCGUUUCCGCAGGGCUGUGGGUAGAGAGCAAAGACUCCGAUCGGUAACUUUCGGAGCAAGAUAAAUGAUCAUCCAUCUCUUCAGGAGAGGACAGAACCCGGCUUA
#=GR bac.L.borgpetersenii SS :::::{{{-{{{{{AAAA,{{{{{{,[[[[[<<<<<_____>>>>><<<<<<<<<<<<<<<<____>>>>>>>>>>>>>>>->((---(((((,,,,,,,,,,,,<<<<<<<<<<<<<____>>>>>>>>>>>-->>,,,,,,,<<<<<<_______>>>>>><<<<<<<<<____>>>>>>>>->,,)))--))))]]]]]aaaa,,,<<<<-------<<<<<<--<<<<>>>>>>->>>>>>>>}}-----}}}},,,,,,,<<<<<<<<______>>>>>>>>,,,,,,,,,,,,,,,,,<<<<<<<___>>>>>>>,,,,,,}}}}}}}}:
//
# STOCKHOLM 1.0

5s2_64         UGUUGUGAUGAUGGCAUUGAGGCCACACCUGUUCCCAUACCGAACACAGAAGUUAAGCUCAAUAGCACCGAAAGUAGUUGGAGGAUCUCUUCCUGCGAGGAUAGGACGUCGCGAUGC
#=GR 5s2_64 SS (((((((((....(((((((......((((((.............))))..)).....))))).)).((.......((.(((((....))))).)).......))..))))))))).
//
# STOCKHOLM 1.0

5s3_205         AUCCGCGGCCACAGAACUGUGAAAGCACCGCAUCCCGUCCGAUCUGCGAAGUUAACCACAGUGUCGCCUAGUUAGUACUACGGUGGGGGACCACGUGGGAAUCCUAGGUGCCGCGGUU
#=GR 5s3_205 SS (.(((((((....(((((((......((((((............))))..)).....))))).)).(((((......(((((..((....)).))))).....))))).))))))).)
//
# STOCKHOLM 1.0

MYC.GEN         AGAACCAUCACAUCAUUAGAGUCGAAUCAUGUCAGGCCAGAAAUGGAGCAGCAUUAAGACUUGUCAGUGAGUGUGAUGGUUUU
#=GR MYC.GEN SS <<<<<<<<<<<<<<<<<-<<<<<-----<<<<----<<<____>>>---->>>>--->>>>>--->>>>>->>>>>>>>>>>>
//
# STOCKHOLM 1.0

Anab.spec         GGGUCCGUCGGUUUCGACAGGUUGGCGAACGCUACUCUGUGAUUCAGGUCGAGAGUGAGUCUCCUCUGCAAAUCAAGGCUCAAAACAAAAGUAAAUGCGAAUAACAUCGUUAAAUUUGCUCGUAAGGACGCUCUAGUAGCUGCCUAAAUAGCCUCUUUCAGGUUCGAGCGUCUUCGGUUUGACUCCGUUAAGGACUGAAGACCAACCCCCAACGGAUGCUCUAGCAAUGUUCUCUGGUUGGCUUGCUAGCUAAGAUUUAAUCAGAGCAUCCUACGUUCGGGAUAAUGAACGAUUCCCGCCUUGAGGGUCAGAAAGGCUAAACCUGUGAAUGAGCGGGGGGUCAAUACCCAAUUUGGACAGCAGUUCGACUCUGCUCGAUCCACCA
#=GR Anab.spec SS [[[[[-[,,,,,,,,,,((((((((-----(((-((((((----(((((A,AAA,<<<<<<<__aaaa_______>>>>>>>,,,,,,,,,,,,,,,,,,,,,,,,,,,,,,,,,,,,,,,,,,,,,,,,<<--<<-<<<<<______>>>>->->>-->>,,,,,,,,<<<<<<<<<<<___BBBBBB__>>>>>>>>>>>,,,,,,,,bbbbbb,,,,<<<<<<<-<<<CCCCCCCC>>>>>>>>>>,,,,,,,,,cccccccc,<<<<<_DDDDD>>>>>,,,dddddEEEE,,<<<<<__eeee____>>>>>,,,)))))-------)))))))))------)))))))),,,<<<<<_______>>>>>]]]]]]::::
//
# STOCKHOLM 1.0

bac.F.mortiferum         GAGGAAAGUCCGGGCUUCCAAGAGCAAGAGGGCAGCUAACGGCUGCUAAAGGAAACUUUAAGGAAAGCGCCACAGAAAAUAGACCGCCAUUUUGGUAAGGGUGAAAAGGUGGUGUAAGAGACCACCAGUUCUUUAGGAAACUAAAGAAGCUAGGUAAACCCCCUCUGGAGCAAGACUAAAUAGGAAAGGUUAAGGGUUGCUCGUCCAGCUUUCAGGGUAAGUUGCUUGAAAUUAUAAGAGAUUAUAAUUCUAGAUAAAUAAUUAACAUAUACAGAACCCGGCUUA
#=GR bac.F.mortiferum SS :::::{{{-{{{{{[[[[---AAAA-[[[[[<<<<<_____>>>>><<<<<____>>>>->((---(((((,,,,,,,,,,,,<<<<<<___>>>>-->>,,,,,,,<<<<<<_______>>>>>><<<<<<<<<<____>>>>>>>>->>,)))--))))]]]]]]]]],,,<<<<------<<<<<-----<<<<_aaaa>>>>-->>>>>------>>>>,,,,,,<<<<<<<<____>>>>>>>>,,,,,,,,,,,,,,,,,,,,,,,,,,,}}}}}}}}:
//
# STOCKHOLM 1.0

CHL.TEP         GGAGAGUAAGUCCUAUACAGCAUUCUCUUGCCCAACCAUGUCAGGUCCGGAAGGAAGCAGCAUCCGGUAAUGUGAGUGCGUGAUAUAGUCAGCUUGCUCUCCUUUU
#=GR CHL.TEP SS <<<<<<<<<<<-<<<<---<-<<-<-<<---<<----<<<<----<<<____>>>---->>>>-->>------->>->->>-->>>>>--->>>>>>>>>>>::::
//
# STOCKHOLM 1.0

eukarya.P.canadensis         UUCCCUCCAAAGUCUGUAUUUUACCUGCCUACAAAAGGAGGAGUCCCCGGCGGACUUCCUCAGUAUUCGCAGGUGGGAAAUUCGGUGAAAUCGCUCUGCCCACCAGGGAAAAGGUAAAACUCUCCCUGGUCCUUGGAAGGACUUGUCCUUCUGAGUCUCGUGAGAGAUGCCAAGCGUGGAGACGCUAGGGUGGUCGCCAUAAGAAACUUCAACAGGUCACACUGUUAUGGGAGGCGCCACGGGCAGUUGGUCCCUUUGCAUCCAGAAGGAAGCUUUGGGGCUGUUGAGUGCAAUAUACAGAGCGCUAGAAGGAGUCCUUCCUUCUACGCGUAA
#=GR eukarya.P.canadensis SS ::::::::::::[[[[[[[,,,<<<<<----------<<<<<<<<<_____>>>>>>->>>-------->>>>>,,,,,,,,,,,,,,,,,,,,,((((((,,,,,,,,,,,,,,,,,,,,,,,,,,,,,,,,,,,,,,,,,,,,,,,,,,,,,,<<<<____>>>>,,<<<<<<<<____>>>>>>>>,,<<<<<<<------------<<<<<______>>>>>------>>>>>>>,)))))),,,<<<<<<<<<<<<<<____>>>>>>>>>>>>>>,,,,,,,,,,,,,]]]]]]]<<<<<<<<<<<<<___>>>>>>>>>->>>>::
//
# STOCKHOLM 1.0

5s3_194         AUCUGGGGCCAUACCACAGUGAACACACCGCAUCCCGUCCGAUCUGCGCAGUUAACCACUGUAGGGCCGAGUCAGUAGUGCGGUGGGGGACCACGCGCGAAUACUCUGGUGCCCCAGGU
#=GR 5s3_194 SS (((((((((....(((((((......((((((............))))..)).....))))).)).(((((......(((((..((....)).))))).....))).)).)))))))))
//
# STOCKHOLM 1.0

Dein.radi         GGGGGUGACCCGGUUUCGACAGGGGAACUGAAGGUGAUGUUGCGUGUCGAGGUGCCGUUGGCCUCGUAAACAAACGGCAAAGCCAUUUAACUGGCAACCAGAACUACGCUCUCGCUGCUUAAGUGAGAUGACGACCGUGCAGCCCGGCCUUUGGCGUCGCGGAAGUCACUAAAAAAGAAGGCUAGCCCAGGCGAUUCUCCAUAGCCGACGGCGAAACUUUAUGGAGCUACGGCCUGCGAGAACCUGCCCACUGGUGAGCGCCGGCCCGACAAUCAAACAGUGGGAUACACACGUAGACGCACGCUGGACGGACCUUUGGACGGCGGUUCGACUCCGCCCACCUCCACCA
#=GR Dein.radi SS [[[[[[[,,,,,,,,,,,,((((((-------((((-(((-((((((AAAAA,<<<<<<__aaaaa______>>>>>>,,,,,,,,,,,,,,,,,,,,,,,,,,,,,,,<<<<<<<_____>>>>>>><<--<<<<<<<-<<<<__BBBBBB>>>->>>>>--->>>-->>,,,,,bbbbbb,,CCC,,CCC,,,,<<<<<<<ccc___ccc_______>>>>>>>,,,,<<<<-<<<---<<<__DDDDDD>>>--->>>->>>>,,,,,,,,,,,,dddddd,,,,))))))----)))))))-------)))))),,,<<<<<_______>>>>>]]]]]]]::::
//
# STOCKHOLM 1.0

bac.SM-A09_11         GAGGAAAGUCCGGGCUCCACAGGACAGGGUGCCAGAUAACGUCUGGGAGGCGCAAGCCUACGGCCAGUGCAACAGAAAGUAUACCGCCAGCUUCGGCUGGUAAGGGUGAAAUGGUGCGGUAAGAGCGCACCGCGCACGUGGUAACACGGGCGGCGAGGGUAAACCCCACCCGGAGCAAGACCAAAUAGGAAAACCAUGACGUUGUCCGCGUCGUUUUCGGGUUGGUCGCUUGAGGCUGGAGGGUGACCUUCAGUCCAGAUGAAUGAUUAUCCUAGACAGAACCCGGCUUAC
#=GR bac.SM-A09_11 SS :::::{{{-{{{{{[[[[---AAAA-[[[[[<<<<<_____>>>>><<<<<____>>>>->((---(((((,,,,,,,,,,,,<<<<<<<<____>>>>>>-->>,,,,,,,<<<<<<_______>>>>>><<<<<<<<<____>>>>>>>>->,,,)))--))))]]]]]]]]],,,<<<<------<<<<<<---<<<<<_aaaa>>>>>>>>>>>----->>>>,,,,,,,<<<<<<<<____>>>>>>>>,,,,,,,,,,,,,,,,,,,,,,,,,,,}}}}}}}}::
//
# STOCKHOLM 1.0

bac.E.faecalis         GAGGAAAGUCCGGGCUCGCACAAGCUGAGAUGCUUGUAGUGUUCGUGCUUAGCGAAAUCAUAAGCUAAGGUACUCUUUUAGAGUAACGGCAGGAAAAAUGACUAAGGUUUCGACUAUGUCAAAGUAUCCUUGAAAGUGCCACAGUGACGAAGCGAUGUGGGAAACUCCAUCGGUGGAACGCGGUAAACCCCUCGAGCGAGCAACCCAAACAAUGGUAGGGGCGCUCUUCUAAAGGAAAUGAACGAGUAGAAGAGGCAGAGUUUACUCUGCAGAUAGAUGAUGACCGUCACCAAUUUUUCCUGAAGAAUUGGUGAUACAGAACGCGGCUUAU
#=GR bac.E.faecalis SS :::::{{{-{{{{{{{{{{<<<<<<______>>>>>>,,,,,[[[[[<<<<<<__________>>>>>><<<<<<<___>>>>>>->((,<<<<-----<<<---<<<____>>>-->>>------>>>>,,,,,<<<<<------------<<<<<<<<____>>>>>>>>--------->>>-->>))]]]]]}}}}},,,<<<___________>>>,,,<<<<<<<_________________>>>>>>><<<<<<____>>>>>>,,,,,,,,,,,,,,,,<<<<<<<<<<<<____>>>>>>>>>>>>,,,,,,,}}}}}}}}::
//
# STOCKHOLM 1.0

LYC.ES-F         GCCGAGCUUUGUAACGUGGGCUUGUAACCCGAGUGGGGGCAACAAUGUGGUGGAAUGUUGGGUCCAUCUUGAUGGAUGGGCUUGAAGGGCUAAUGUUCUGGCCUGCCCUGUCCAAGCACAGAGUUGGGUCAAGUGGUCUAUACGAAAGUAUAGCCACUUGGCCUUUAGAGUGGGAUGGACUGCGUGAGGCUGGUUUCACAGAGCAACGACUAGUCCCCGCUCUGUGCAGUGGAAGGAUCACGGGCUAGUGCUCUUUGAGUCCUAACAAAAACCUGAUAGGUUGCCUAAUUAAACCAUCACUUUU
#=GR LYC.ES-F SS (((<<<<<<_____A__>>>>>>,,,,<<<<_a>>>>))):::((-(((((((--((((((((----((----((-(-(((((((-(((-((-----((((((((-((--((((-(((((((((,<<<<<<<<<<<-<<<<<<____>>>>>>>>>>>>>>>>><<__>>,<<<<<------<<<----<<<______>>>---->>>---->>>>>,)))))))))--))))-))----))))))))))-))))))))))--------)-))----))---))))))-))--)))))))-)):
//
# STOCKHOLM 1.0

Ther.mari         GGGGGCGAACGGGUUCGACGGGGAUGGAGUCCCCUGGGAAGCGAGCCGAGGUCCCCACCUCCUCGUAAAAAAGGUGGGACAAAGAAUAAGUGCCAACGAACCUGUUGCUGUUGCCGCUUAAUAGAUAAGCGGCCGUCCUCUCCGAAGUUGGCUGGGCUUCGGAAGAGGGCGUGAGAGAUCCAGCCUACCGAUUCAGCUUCGCCUUCCGGCCUGAAUCGGGAAAACUCAGGAAGGCUGUGGGAGAGGACACCCUGCCCGUGGGAGGUCCCUCCCGAGAGCGAAAACACGGGCUGCGCUCGGAGAAGCCCAGGGGCCUCCAUCUUCGGACGGGGGUUCGAAUCCCCCCGCCUCCACCA
#=GR Ther.mari SS [[[[[[[,,,,,,,,,,,((((((((--((((-(((((---(((((AAAAA,,<<<<<<<aaaaa______>>>>>>>,,,,,,,,,,,,,,,,,,,,,,,,,,,,,,,,,,<<<<_____________>>>><<<<<<<<<<<<<<<<BBBBB>>>>>>>>>->>>>>>>,,,,,,,,,bbbbb,,<<<<<<<<<-<<_CCCCCCC>>->>>>>>>>>,,,,,,,,,ccccccc,,<<<<<<-<<----<<_DDDDDDD>>--->>->>>>>>,,,,,,,,,,ddddddd,,,)))))------)))))))))---)))))))),,,<<<<<_______>>>>>]]]]]]]::::
//
# STOCKHOLM 1.0

5s3_91         GCGUACGGCCAUACUACCGGGAAUACACCUGAACCCGUUCGAUUUCAGAAGUUAAGCCUGGUCAGGCCCAGUUAGUACUGAGGUGGGCGACCACUUGGGAACACUGGGUGCUGUACGCUU
#=GR 5s3_91 SS (((((((((....(((((((......((((((............))))..)).....))))).)).(((((......(((((..((....)).))))).....))))).)))))))))..
//
# STOCKHOLM 1.0

bac.P.acanthamoebae         GAGGAAAGUCCGGACUUUAUAGGAGAGGAUGCCAGUGAAAGACUGGGGGCCGCAAGGCUACGGAAAGUGCCACAGAAAACAAACCGCUAACAAGCUAUGCUUGUUAGAUAGGGUGAAAUGCCUGCUUUAGGAGCAUGGCCUUAUCUAGAGAAAUUUAGAAAGUGGUAAACCCCAUCCAAAGCAAGACGGAAAUAAAGCGAUACAGUUCUCCGCUGUGCUUUAGAAAAGUCGCUUGAGGGUUUCGGUGACGGCGCCCCUAGAGGAAUGAUUGCUCGUCUGCUUUGCAGACCGACAGAACCCGGCUUA
#=GR bac.P.acanthamoebae SS :::::{{{-{{{{{[[[[---AAAA-[[[[[<<<<<_____>>>>><<<<<____>>>>->((---(((((,,,,,,,,,,,,<<<<<<<<<<<<___>>>>>>>>>>-->>,,,,,,,<<<<<<_______>>>>>><<<<<<<<<____>>>>>>>>-->,)))--))))]]]]]]]]],,,<<<-----<<<<<---<<<<<<_aaaa>>>>>>>>>>>----->>>,,,,,,<<<<<<<<____>>>>>>>>,,,,,,,,,,,,,,,,,<<<<<<____>>>>>>,,,,,,,,}}}}}}}}:
//
# STOCKHOLM 1.0

5s3_180         AUCCGCGGCCAUAGAACUGUGAAAGCACCGCAUCCCGUCCGAUCUGCGAAGUUAACCACAGUAUCGCCUAGUCAGUACUACGGUGGGGGACCACGUGGGAAUCCUGGGUGCCGCGGUU
#=GR 5s3_180 SS (.(((((((....(((((((......((((((............))))..)).....))))).)).(((((......(((((..((....)).))))).....))))).))))))).)
//
# STOCKHOLM 1.0

A.ambivalens         GAGGAAAGUCCCGCCUCCAGAUCAAGGGAAGUCCCGCGAGGGACAAGGGUAGUACCCUUGGCAACUGCACAGAAAACUUACCCCUAAAUAUUCAAUGAGGAUUUGAUUCGACUCUUACCUUGGCGACAAGGUAAGAUAGAUGAAGAGAAUAUUUAGGGGUUGAAACGCAGUCCUUCCCGGAGCAAGUAGGGGGGUCAAUGAGAAUGAUCUGAAGACCUCCCUUGACGCAUAGUCGAAUCCCCCAAAUACAGAAGCGGGCUUA
#=GR A.ambivalens SS :::::[[[-[[[[[AAAA-[[[[[,(((((<<<<<____>>>>><<<<<_____>>>>><<---<<<<------------<<<<<<<<<<<----------------<<---<<<<<<<<<<____>>>>>>>>>>-->>-------->>>>>>>>>>>------->>>>->>)))))aaaa,,,<<-<<<<<<<<--<<<<__>>>>>>>>>>>>>>]]]---]]---------------------------]]]]]]]]:
//
# STOCKHOLM 1.0

Stre.coel         GGGGAUGAUCGGUUUCGACAGCGGCUGUCGAAGCAGGGGAAGCGUGUCGAGGAAGCGGCCAUGAUCUCGUAAACCACAGGCCGAAAAAAUAAUCGCCAACACCAAGCGCGAUUCCUCCCAGCAGGCCUUCGCCCUCGCUGCCUGAUCUCAGGUAGCGAAGCGAGCCUCCUACUAAGGGAGUGUCAGCCCGGGGCUGUUCCCGACCCGGAUCCUGGCAUCAGCUAGGGGACUAAACCUUGAUCCCGGUCACGGGGUGAAGAGGGAAACCAAACAGUGACUGGGCCCGUCGGAGACUUGUCCGCGUGAUCUCCGGGGCCGAGAAAAUCGAAGCGGACUGCACACGGAGAAGCCCUGAUUCCGCACCGUUGGACGCGGGUUCGAUUCCCGCCAUCUCCACCA
#=GR Stre.coel SS [[[[[[[,,,,,,,,,,,(((((--((------((((-(---(((((<<<<<___AAAAA____>>>>>,,,,,,,,,aaaaa,,,,,,,,,,,,,,,,,,,,,,,,,,,,,,,,,,,,,,,,,,,,,,<-<<-<<<<<<____________>>>>>>->->->,,,,,,,,,,,,,,,,<<<<<<-<<<<<--<BBBBBB>->>>>>--->>>>>>,,,,,,,bbbbbb,,,,<<<<-<<<<__CCCCCC>>>>--->>>>,,,,,,,,,c,ccccc,,<<<<<---<<-<____DDDDDD_>--->>--->>>>>,,,,,,,,,,,,dddddd,,,)))))------)))))------))-))))),,,<<<<<_______>>>>>]]]]]]]::::
//
# STOCKHOLM 1.0

bac.M.luteus         GAGGAAAGUCCGGGCACCGCAGAGCAGGAUGGUGGACAACAUCCACCCGGGGCGACCCGCGGGCCAGUGCCACAGAGAGAAGACCGCCUCCGCGCCGCUGCGCGGCGGUAAGGGUGAAAGGGUGGUGUAAGAGACCACCAGCGGCCCCGGUGACGGGGCCGGCUCGGUAAACCCCAUCCGGUGCAAGGCCGAACAGGACGCGUCACGAGGGCGGCUCGCCCCAGCGUCCGGGUUGGCCGCUCGAGCCCGCCAGCGAUGGCGGGCCCAGAUGGAUGGCCGUCACCUCGCGCGGGGCAACGCGCGCGAGGCACAGAAUCCGGCUUAC
#=GR bac.M.luteus SS :::::{{{-{{{{{[[[[---AAAA-[[[[[<<<<<_____>>>>><<<<<____>>>>->((---(((((,,,,,,,,,,,,<<<<<<<<<<<<____>>>>>>>>>>-->>,,,,,,,<<<<<<_______>>>>>><<<<<<<<<<____>>>>>>>>->>,)))--))))]]]]]]]]],,,<<<<-----<<<<<<-----<<<<<<_aaaa>>>>>>>>>>>>----->>>>,,,,,,<<<<<<<<____>>>>>>>>,,,,,,,,,,,,,,,,,<<<<<<<<<<<<____>>>>>>>>>>>>,,,,,,}}}}}}}}::
//
# STOCKHOLM 1.0

5s_12         GGGUUUUGGCGGUCAUGGCGUGGGGGUUUAUACCUGAUCUCGUUUCGAUCUCAGUAGUUAAGUCCUGCUGCGUUGUGGGUGUGUACUGCGGUUUUUUGCUGUGGGAAGCCCACUUCACUGCCAGACCACCC
#=GR 5s_12 SS .((((.(((((((....(((((((.......((((((.............))))..)).....))))).))...(((((......(((((((.....)))))))....)))))...)))))))))))....
//
# STOCKHOLM 1.0

5s3_241         GCUUACGGCCAUAUCACGCUGAAUACACCGGUUCUCGUCCGAUCACCGAAGUUAAGCAACGUAGAGCCUAGUCAGUACUUGGAUGGGUGACCGCCUGGGAAUACUAGGUGCUGUAAGCAU
#=GR 5s3_241 SS (((((((((....(((((.(......((((((............))))..)).....).))).)).(((((......((.((..((....)).)).)).....))))).)))))))))..
//
# STOCKHOLM 1.0

5s3_106         AAUCUACGGCCAUACAGAUAGUAACACACCGGAUCCCGUCUGAUCUCCGCAGUUAAGUCUCUCCUGGUAGCGUCAGUACUAUGGUGGGGGACCACAUGGGAAUACGCUAUGUCGUAGGUU
#=GR 5s3_106 SS ((((((((((....((((.((......((((((............))))..)).....)).)).)).(((((......(((((..((....)).))))).....))))).))))))))))
//
# STOCKHOLM 1.0

5s2_124         UCCUGGUGGUGAUGGCGAUGUGGACCCACACUCAUCCAUCCCGAACUGAGUGGUGAAACGCAUUUGCGGCGACGAUAGUUGGAGGGUAGCCUCCUGUCAAAAUAGCUAACCGCCAGGGU
#=GR 5s2_124 SS ((((((((((....(((((((......((.((((............))))..)).....))))).)).((.......((.(((((....))))).)).......))..)))))))))).
//
# STOCKHOLM 1.0

5s3_254         GCCAACGUCCAUACCAUGUUGAAUACACCGGUUCUCGUCCGAUCACCGAAGUCAAGCAACAUCGGGCGUGGUCAGUACUUGGAUGGGUGACCGCCUGGGAACACCACGUGAUGUUGGCUU
#=GR 5s3_254 SS (((((((((....(((((((......((((((............))))..)).....))))).)).(((((......((.((..((....)).)).)).....))))).)))))))))..
//
# STOCKHOLM 1.0

bac.SM-A21_35         GAGGAAAGUCCGGGCAGCAUAGAGUGCCGUACUUCCUAACGGGAAGGUCCCAAUAAAACGGGAACAGAAAGUGCCACAGAAAAUAUACCGUCUCGAUCUAAUCGGGAUAAGGGUGAAAUGGUGAGGUAAGAGCUCACCGCUUCUGCAGUGAUGCAGUUGGCAGGGUAAACCUUACGGGUUGAAAGGCCAAAUAGGUCCUGUUUUCCUUCGUGGAAUUGGGUUGCUCGCUCAAUCGCAAGAGGCAGGAUGGGUAGGCUGAUCGAUCCCGGUAGCGAUACCGGGACCAGAUAAAUGAUAAGAUUCCGUUCAUUUCGGGAACAGAACCCGGCUUA
#=GR bac.SM-A21_35 SS :::::{{{-{{{{{[[[[---AAAA-[[[[[<<<<<_____>>>>><<<<<________>>>>->((---(((((,,,,,,,,,,,,<<<<<<<<<<___>>>>>>>>-->>,,,,,,,<<<<<<_______>>>>>><<<<<<<<<____>>>>>>>>->,,)))--))))]]]]]]]]],,,((((------(((((((,<<<<_____>>>><<<<<<_aaaa>>>>>><<____>>,)))))))-----)))),,,,,,<<<<<<<<____>>>>>>>>,,,,,,,,,,,,,,,,,<<<<<_______>>>>>,,,,,,}}}}}}}}:
//
# STOCKHOLM 1.0

5s2_5         AUUACGGCGGUGAUAGCGUGGGGGAAACGCCCGGUCCCAUUCCGAACCCGGAAGCUAAGACCCACAGCGCCGAUGGUACUGAACCCGGGAGGGUGUGGGAGAGUAGGUCACCGCCGGACAC
#=GR 5s2_5 SS .((.(((((((....(((((((......((((((.............))))..)).....))))).)).((.......(((.((((....)))).))).......))..)))))))))...
//
# STOCKHOLM 1.0

MET.KAN         GGGCUAGGCCGGCGGGCUGGCGGUCCGCUGUAACCCGAAAUCCGCCUCAUGCGGGGGCCGAAGCCGAGGGGGCGGCCCGGUCCCCCGGAGUACCGGCCCCCCGGACCCGACCGAUGACCCUCCGGCCCCCCGGGGGCCCGGGGUGGCGGGGCCGCCGCCGGAGGGCGGCGCGCCACCGCCUUUGCCGGGGCACCGGGUCAGGCCCGAGAGGGAGCAGCCCACCCCGGACCCGCGGCCGCUCGGGGGUCGCCGGAGGCAGGUCGGCCGGGGGAGUACCGGGCUCCGGGGGCCGGGUCCACCCCUCGGCGCGCCC
#=GR MET.KAN SS [[[[,,((((<<<<<<__AAAAA>>>>>>,,,,<<<<____aaaaa_____>>>>)))),,,<<<<<<<<<--<<<<<<<<<--<<<<<<<-<<<<---<<<----<<<<<<--<--<<-<<-<<<<<<-<<<<<<<<--<_B_BBBBBB__BBBBBBB____bbbbbbb__b__bbbbb_b__BBBBBB____BBBB____BBB____bbb____bbbb_bbbbbb__>>-->>>>->>>>>>>>>-->->>->>-->>>>>>---->>>---->>>>>>>>>>>->>>>>>>>>-->>>>>>>>>,,]]]]
//
# STOCKHOLM 1.0

5s3_165         AUCCACGGCCACAGGACUCAGAAAACACCGCAUCCCGUCCGAUCUGCGAAGUCAAGCUGAGUACCGCCUAGUUAGUACCAACGAGGGGGACCACGUGGGAAUCCUAGGUGCCGUGGUU
#=GR 5s3_165 SS (.(((((((....(((((((......((((((............))))..)).....))))).)).(((((......(((....((....))...))).....))))).))))))).)
//
# STOCKHOLM 1.0

5s3_13         AUGGUCGUUCAUACUAGCACUACUGCACCCUAACCCGUCAGAUCUAGGAAGUUAAGCGUGCUCAGGCGAGGCCAGUAGUACGGUGGGUGACCACGUGCGAAGCCCUCGUGACGAUCGU
#=GR 5s3_13 SS (((((((((....(((((((......((((((............))))..)).....))))).)).(((((......(((((..((....)).))))).....))))).)))))))))
//
# STOCKHOLM 1.0

Cory.diph         GGGGCUGAUUUUGGUUUCGACUGCGUGCAUUAAGCUAGGGGAAGCGUGCCGGUGCAGGCUAGAGACCACCGAUUUUAAGCGUCGUAGCAAAUAUAUAAGCGCAGAGAACACUCAGCGCGACUACGCCCUCGCUGCCUAAUUUGCAGCGACCUGCGUGUCUGUCAGCCUAGAUUCGUCUCUGGUUUAGUGUCUGGCAUCGAUUAAGAGACUUGCUGGUUUGUUGUGUCAACGGGGCAAACUGGGACUUUCACCGAUGACUGGGCUCAUCAUCCGGGUGUGUUCGUCCAAGCCGGAGAGCCGAGUAGAGAUCCACGCGCGAACUGCGCACGGAGAAGCCCUAGCGAGGUGACGUAGGACCCGGGUUCAAUUCCCGGCAGCUCCACCA
#=GR Cory.diph SS [[[[[[[,,,,,,,,,,,,,(((((--((----(((((-((---(((((<<<<<___AAAA__A__>>>>>,,,,,,,,,,a,,aaaa,,,,,,,,,,,,,,,,,,,,,,,,,,,,,,,,,,,,<<-<<-<-<<____________>>->-->->->>,<<<<<<-<<<<<<<_BBBBBB>>>>>>>--->>>>>>,,,,,,,bbbbbb,,,<<<<<<<<<<__CCCC_CCC>>>>>>>>>>,,,,,,,,ccc,cccc,,<<<<<-<<-----<____DDDDDD_>----->>->>>>>,,,,,,,,,,,,,,,,dddddd,,,)))))------)))))))----))-))))),,,<<<<<_______>>>>>]]]]]]]::::
//
# STOCKHOLM 1.0

5s2_76         CUUGGCGGUCAUAGCGAAGAGGUCACACCCGUUCCCAUCCCGAACACGGUCGUUAAGCUCUUCUGUGCCGAAGGUAAUUGGGGGCUGUCCCCCUGUGAGAGUAGGUCACUGCCAGGC
#=GR 5s2_76 SS (((((((((....(((((((......((((((.............))))..)).....))))).)).((.......((.(((((....))))).)).......))..))))))))).
//
# STOCKHOLM 1.0

SL2D         GAGGAAAGUCCACCCACCUGCUGAGCGCGCAGCCGUAUGCAAGUACGGGUGGCGAGAGUCACGGCUAUGGCACAGAAACGACACGGCCUGCCCCCAGCCAUGAUGCGAUCGAGUCCAUUCGUGGGCAAUGCGUCCGCUCCCAACAAGCGCGGAUGUCUCGCUGAUGCAUAAGGGUAGGUAGCGACGAAACGGUGAAUCCUGCGGGUGCAAGCCAAAACAGGGCAACAAGGCUGCUCAGUGCCUGCCCGGGUAUGGCGCGUAGCUGAAUUGCCGCACCGACAGAAGCGGGCUUA
#=GR SL2D SS :::::{{{-{{{{{AAAA-{{{{{{{,[[[[[<<<<<<____>>>>>><<<<<____>>>>>((---((((------------((((((((((-----------((((,,,,<<<<<____>>>>>,,,<<<<<<<<___________>>>>>>>>,))))----------))))))))--))--------))))-))]]]]]aaaa,,,<<<<-----<<<<<----<<<_>>>>>>>>>>>>}}}-----}}}}----------------------------}}}}}}}}:
//
# STOCKHOLM 1.0

ZYM.MOB         GUCGGGCGGACGGUGCUGUCGCCAACCCGGUCAGGUCCGGAAGGAAGCAGCCGUAACGAAUUUUUAUCGGGUCGUUCCGGC
#=GR ZYM.MOB SS <<<<<<<<<-<<<<<---<<<------<<<<----<<<____>>>---->>>>--->>>----->>>>->->>>>>>->>>
//
# STOCKHOLM 1.0

Meth.caps         GGGGGCGACAUGGCUUCGACGUGGAUCGCGAAACCUGAGGUGCAUGCCGAGGUGCAGAUGACCUCGUAAAUCCAUCUGCAAACCAAAUAAACGCCAACGACGACGUUUACGCACUGGCCGCUUAAGCCGGCCGGCCUCUGAUCAGCAGCUCGCUUACAAGCGGCUGGUUGGGGGUAACCCAAUUGUAAGCUCGCGCUGAAGUCUGUCCGGGGCCGAAGCGCUAAAACCCAACGGAAUCGCCGUCCGUCUUCCCUGCCACUCGGGUAGCGUCCGGCUAAAUCAAUAGAGUGGAUACGCAUGUAGAACCGAUGGCAGAGGAUUUGCGGACGCGGGUUCAAUUCCCGCCGCCUCCACCA
#=GR Meth.caps SS [[[[[[[,,,,,,,,,,,,((((((((------((---(((((((((AAAAA,<<<<<<<_aaaaa______>>>>>>>,,,,,,,,,,,,,,,,,,,,,,,,,,,,,,,,<<--<<<<<___________>>>>>-->>,,,,,,<<<--<<<<----<<____B_______>>----->>-->>-->>>b<<<<<---<<<__CCCC_>>>--->>>>>,,,,,,,,,,cccc,,,<<<<--<<<----<<<_DDDDDD>>>-->>>-->>>>,,,,,,,,,,dddddd,,,,))))))---)))---))-----)))))))),,,<<<<<_______>>>>>]]]]]]]::::
//
# STOCKHOLM 1.0

5s3_78         AGGAACGGCCAUACCACGUCGAUCGCACCACAUCCCGUCCGCUCUGUGAAGUUAAGCGGCGUCGGGCCAGGCUAGUACUACGGUGGGGGACCACGUGGGGGACCCUGGUGCUGUUCCU
#=GR 5s3_78 SS (((((((((....(((((((......((((((............))))..)).....))))).)).(((((......(((((..((....)).))))).....))))).)))))))))
//
# STOCKHOLM 1.0

bac.EM14b-11         GAGGAAAGUCCGGGCUCCAAAGGGCAGGGCGCCGGGUAAUACCCGGGGUGGGGAAACCCCACACGGUAAGGGCCACAGAAACGAGACCGCCGAAGCGGUAAGCCAGGCAAGGGUGAAAGGGUGGGGUAAGGGCCCACCGGCUCCGCGGUAACGCGGGGUGAGGGGGUAAAAAUCCCCCGGCGGGUUUUCCCGCUCUGGUAACCUCCCGCCCGGAGCAAGGCCAAGUAGCGCCGCACCCCGAAAGGGGAUAAGGUGGCCCGCCGAAAUGCGGUGCGGGUAGGCCGCAAUGGAAGUCGGGGGGCAACUCCCGACUCAAGAUAGAUGACCACCUAGUACAGAACCCGGCUUA
#=GR bac.EM14b-11 SS :::::{{{-{{{{{[[[[---AAAA-[[[[[<<<<<_____>>>>><<<<<<<___>>>>>>->((---(((((,,,,,,,,,,,,<<<<<---<<_____>>-->>>-->>,,,,,,,<<<<<<_______>>>>>><<<<<<<<<____>>>>>>>>-><<<-<--<<<<<<<______>>>>>>>-->->>>,)))---))))]]]]]]]]],,,((((-----((((((((<<<<____>>>>,,<<<<<_aaaa>>>>>,,))))))))-----)))),,,,,,,,<<<<<<<<______>>>>>>>>,,,,,,,,,,,,,,,,,,,,,,,,,,,}}}}}}}}:
//
# STOCKHOLM 1.0

bac.ESH26-4         GAGGAAAGUCCGGGCUGCACAGAGCGGGAUGACGGCUAACGGCCGUACGCUGAAAGCUGGCAACAGUAUAAGGCGAGGAAUAGGGCCACAGAGACGAGCGUAUUAAGUUACGGUGAAACGCGGUAACCUCCAUCAGCAGCAAUAUCAAAUAGGCUGGCAUUUGUCGCAAGACAUAAGGCGUGGCUCGCGCCUGCCAGCGGGUAGAUAGCUUGAGCGUGUGAGUAAUUGCACGCCUAGAGGAAUGACUGUCAGCUACGCAAGUAGUUACAGAACCCGGCUUA
#=GR bac.ESH26-4 SS :::::[[[-[[[[[((((---AAAA-(((((<<<<<_____>>>>><<<<<<<<<<<<<____>>>>>>>>>>>>-><<---<<<<<-----------<<<<<____>>>>>--------->>>-->>>>))))))))),,,((((------(((((((,,<<<<____>>>>,,,<<<<<_aaaa>>>>>)))))))-----)))),,,,,,<<<<<<<<____>>>>>>>>,,,,,,,,,,,,,,,,,<<<<<<____>>>>>>,,,,,,]]]]]]]]:
//
# STOCKHOLM 1.0

5s2_54         UCCAGUGUCUAUGACUUAGAGGUAACACUCCUUCCCAUUCCGAACAGGCAGGUUAAGCUCUAAUGUGCUGAUGGUACUGCAGGGGAAGCCCUGUGGAAGAGUAGGUCGACGCUGGGU
#=GR 5s2_54 SS (((((((((....(((((((......((((((.............)))..))).....))))).)).((.......((((((((....)))))))).......))..))))))))).
//
# STOCKHOLM 1.0

bac.P.staleyi         GAGGAAAGUCCGGGCUCCACAGGACAGGGUGGUCGAUAACGUCGACCGGUCGUGAGAUCAGGGACAGUGCCACAGAAAACAGACCGCCGCUGCGGGCAUGAGCCCCCGUCAAGGUUUGAUUGUCUGCAUGCGGUAAGGGUGAAACGGUGCGGUAAGAGCGCACCAGCAGUCGAGGCGACUCGGCUGGCUAGGUAAACCCCGCCCGGAGCAAGACCAAGCAGAGAGCAUGUUGUCGGUGUCACAGCCGACAGCCGGAAUCGGUUCGGUUUCGUAUGACUCUCGGGUAGGUUGCCGGAGCUAGCGAGCAAUUGCUAGCCUAGAGAAAUGGUCGUCAGACGUUUUCGAUCCGUCGAAGAGCCCAACAGAACCCGGCUUA
#=GR bac.P.staleyi SS :::::{{{-{{{{{[[[[---AAAA-[[[[[<<<<<_____>>>>><<<<<____>>>>->((---(((((,,,,,,,,,,,,<<<<<<<<<<<<<<<<<<<<<________>>>>>>-->>>>>>>>->>>>>-->>,,,,,,,<<<<<<_______>>>>>><<<<<<<<<<____>>>>>>>>->>,)))--))))]]]]]]]]],,,((((-----(((((,,,<<<<<<<<<______>>>>>>>>><<<<<<<_aaaa>>>>>>>,,,,,)))))-----)))),,,,,,<<<<<<<<____>>>>>>>>,,,,,,,,,,,,,,,,,<<<<<<<<<<<<____>>>>>>>>>>>>,,,,,,}}}}}}}}:
//
# STOCKHOLM 1.0

bac.Synechococcus-PCC6717         GGGGAGGAAAGUCCGGGCUUCCGAAAGACCAAGCUUGCUGGGUAACGCCCAGUGCGGGUGACCGUGAGGAAAGUGCCACAGAAAUAUACCGCCGAUGGAGGGAAACCUCACAGGUAAGGGUGCAACGGUGCGGUAAGAGCGCACCAGCAACAUCGAGAGGUGUUGGCUCGGUAAACCCCGGCUGGAAGCAAGGUGUGCUAGCGCUAAAGAACCAGGGUUGGUCUUUUCCCCAGUUCUUGGCUAGCCAGAGCCGCUAGAGGCACCUGGUAACAGGUGUCCCAGAUAGAUAACCCCCUUUGAACAGAACCCGGCUUA
#=GR bac.Synechococcus-PCC6717 SS ::::::::{{{-{{{{{AAAAA,{{{{{{{,[[[-[[<<<<<_____>>>>><<<<<____>>>>->((---(((((,,,,,,,,,,,<<<<<---<<<<<_____>>>->>>>>-->>,,,,,,,<<<<<<_______>>>>>><<<<<<<<<____>>>>>>>->>,)))--))))]]]]]aaaaa,,,<<<--------<<<<<-<<<---<<<_>>>>>>>-->>>--->>>>}}}}--------}}},,,,,,<<<<<<<<____>>>>>>>>,,,,,,,,,,,,,,,,,,,,,,,,,,,,}}}}}}}}:
//
# STOCKHOLM 1.0

eukarya.S.unisporus         GAACACAGAGGAUCAAUUAUCAAAGACCAGGAACUGUAAAGGGUUCUGUUUCCUCGUGAGAGGGGCUUGGGGAACCGAGUUUGGCGUUGUUAUAAGAAAUCAACAGGGUUUGGUUUGGCAUUUUUCGAAGUGGUUGGCCGAACUCUGAUGGGAAUGGCAACGGAUGAUCCAUUUGACGUAUCACUAUUAACAAGUGAUAAGGUCUGUUGAGUGCAAUCGUAGAGCAAAUGGUAACACAUUUGAA
#=GR eukarya.S.unisporus SS :::::::::((((((,,,,,,,,,,,,,,,,,,,,,,,,,,,,,,,,,,<<<<<<____>>>>>><<<<<____>>>>>,,,,,<<<<<<<---------------------<<<<<<<<<<<____>>>>>>>>>>>----------------->>>>>>>,,))))))::::<<<<<<<<<<<_______>>>>>>>>->>>::::::::::::::::::::<<<<<<______>>>>>>::
//
# STOCKHOLM 1.0

5s_21         UGAUACGGCGGUCAUAGCGGAGGUGUCCCAUCCGAUCCCAUUCCGAUCUCGGAAAUUAAGCCCUCCAGCGAUUUCUUAAGUACUGCCAUAUGGUGGGAACAAGAUGACGCUGCCGAUCAC
#=GR 5s_21 SS ((((.(((((((....(((((((......((((((.............))))..)).....))))).))....((((.....(((((....)))))....))))....))))))))))).
//
# STOCKHOLM 1.0

5s3_257         GCCAACGACCAUACCACGCUGAAUACAUCGGUUCUCGUCCGAUCACCGAAAUUAAGCAGCGUCGGGCGCGGUUAGUACUUAGAUGGGGGACCGCUUGGGAACACCGCGUGUUGUUGGCAU
#=GR 5s3_257 SS (((((((((....(((((((......((((((............))))..)).....))))).)).(((((......((.((..((....)).)).)).....))))).)))))))))..
//
# STOCKHOLM 1.0

bac.B.burgdorferi         AGCUGGCAGCUAGCCAUCGCUUAGUUUUAUAAUUAAAGCUAAGAGGAAAGUCCGAGCUCCAAUAAGAACAUAAUGCUAGGUAAUGCCUAGGGGUUUUAAACCUAAGAAAGUGUCGCAGAAAAUUACCGCCGUAAAAGGUAAGGGUGAAAAGGUGAGGUAAGAGCUCACCGCUUAUUUAGCAAUAAAUACAGGCAAGAUAAACCUCAUUAGGAGCAAGAUCAAGUAUGAAAGCACCCUUUGUUCUUGAGGACAUGCUUACGGGUAGAUCGCUCGAUUUUUUUAGCGAUAAAAAAAUAAGAGAGAUGAUGGCAUAGUACAGAACUCGGCUUAUGGGUGUCAGCUUAAU
#=GR bac.B.burgdorferi SS {{{{{{{{{{{BBBBBBB,<<<<<<<<<<____>>>>>>>>>>,,,,{{{-{{{{{AAAA,,,,{{{{{,[[[[[<<<<<_____>>>>><<<<<___>>>>>,((---(((((,,,,,,,,,,,<<<<<______>>>-->>,,,,,,,<<<<<<_______>>>>>><<<<<<<<<____>>>>>-->>>>,,)))--))))]]]]]aaaa,,,<<<<------<<<<<<--<<<<<_>>>>>>>>>>--->>>>>}-----}}}},,,,,,<<<<<<<<____>>>>>>>>,,,,,,,,,,bbbbbbb,,,,,,,,,,}}}}}}}},}-}}}}}}}}}}::::
//
# STOCKHOLM 1.0

MET.JAN         GGUGUGCAUGGCUAGGCCGGGGGGUUGGGCGUCCCCUGUAACCCGAAAUCGCCCUUAUGCGGGGGCCGAAAACUUGGGGGCGGCAUGUCCUCCAGUCCUUCCUUCCCAGACUCCUCGAUGAGGUCUCGUCCCGUGGGGCUCGGCGGUGGGGGAGCAUCUCCUGUAGGGGAGAUGUAACCCCCUUUACCUGCCGAACCCCGCCAGGCCCGGAAGGGAGCAACGGUAGGCAGGACGUCGGCGCUCACGGGGGUGCGGGACGGAGAAGGAAUCUGGGGGCGAGGGAGGACUGGAGGACAUGCCCACCCCAAGGAAGCCAUGCACACCACUUUU
#=GR MET.JAN SS [[[[[[[[[[[[[,((((<<<<<<__AAAAA>>>>>>,,,,<<<<____aaaaa_____>>>>)))),,,,,(((((((--((((((((((-((((((((((((((((((-((((-------(((((((((((((((((-(((((<-<<<<<-<<<<<<<<<____>>>>>>>>>--->>>>>->,<<<<<<-----<<<-----<<<____>>>----->>>-->>>>>>,,))))))-)))))))))---))))))---)-))))-)))))))---)))))))))))-))))))))))--))))))),,]]]]]]]]]]]]]::::::
//
# STOCKHOLM 1.0

5s3_223         GCUUACGACCAUAUCACGUUGAAUGCACGCCAUCCCGUCCGAUCUGGCAAGUUAAGCAACGUUGAGUCCAGUUAGUACUUGGAUCGGAGACGGCCUGGGAAUCCUGGAUGUUGUAAGCU
#=GR 5s3_223 SS (((((((((....(((((((......((((((............))))..)).....))))).)).(((((......((.((..((....)).)).)).....))))).))))))))).
//
# STOCKHOLM 1.0

5s3_249         GCCAACGUCCAUACCACGUUGAAAGCACCGGUUCUCGUCCGAUCACCGAAGUUAAGCAGCGUCGGGCGCGGUUAGUACUUGGAUGGGUGACCGCCUGGGAACCCCGCGUGACGUUGGCAU
#=GR 5s3_249 SS (((((((((....(((((((......((((((............))))..)).....))))).)).(((((......((.((..((....)).)).)).....))))).)))))))))..
//
# STOCKHOLM 1.0

5s3_175         AUCCACGGCCAUAGGACUCUGAAAGCACUGCAUCCCGUCCGAUCUGCAAAGUUAACCAGAGUACCGCCCAGUUAGUACCACGGUGGGGGACCACGCGGGAAUCCUGGGUGCUGUGGUU
#=GR 5s3_175 SS (.(((((((....(((((((......((((((............))))..)).....))))).)).(((((......((.((..((....)).)).)).....))))).))))))).)
//
# STOCKHOLM 1.0

5s3_174         AUUUGGGGCCACACCACAGUGAACUCACCGCAUCCCGUCUGAUCUGCGCAGUCAAUCACUGUAGGGCCUCGUAAGUAGUAGUGUGGGGGACCAACUGCGAACACGAUGGUGCCCCAGGU
#=GR 5s3_174 SS (((((((((....(((((((......((((((............))))..)).....))))).)).(((((......(((((..((....)).))))).....))).)).)))))))))
//
# STOCKHOLM 1.0

bac.Buchnera-APS         UGAAGUUGACUAAAAACAGUCGCUGUUUAGUUUUUAAAAAUUAAAAAGAGGAAAGUCCGGGCUCCAUAGAGCAGGGUGCCAGAUAACAUCUGGAAAGCGUGAGCUUAUGACUAGUGCAACAGAAAAUAAACCACCUAUUUUGUAAUAUAUAAAAAUAUGGCCAGGGUGAAAAGGCGUGGUAAGAGCACACCGCAUAAUUGGUAACAAUUCAUGGCAUGGUAAACUCCACCCGGAGCAAAGCCAAAUAUAGGAUAAAUUUUUUGUACUGCUCGUACUUCUUAAACCUGGGUAGGCUGCUUGAAUUAGUAAGUGAUUGCUAAUCUAGAUGAAUGACUGUUAAAACAGAACCCGGCUUACACGAGUCAACUUCAAUAAC
#=GR bac.Buchnera-APS SS :::{{{{{{{{{{{BBBBBBB,<<<<<<<<<<_____>->>>>>>>>>,,,,{{{-{{{{{[[[[---AAAA-[[[[[<<<<<_____>>>>><<<<<____>>>>->((---(((((,,,,,,,,,,,,<<<<<<<<<<<<<<___>>>>>>->>>->>>-->>,,,,,,,<<<<<<_______>>>>>><<<<<<<<<____>>>->>>>>->,,)))--))))]]]]]]]]],,,<<<<------<<<<<<-------<<<<<_aaaa>>>>>---->>>>>>----->>>>,,,,,,<<<<<<<<____>>>>>>>>,,,,,,,,,,bbbbbbb,,,,,,,,,}}}}}}}},}-}}}}}}}}}}::::::::
//
# STOCKHOLM 1.0

bac.N.pyridinolyticus         CACAGGGCAAGGUGGUGGGUAACACCCACCCGGGGCAACCCGCGGGACAGUGCCACAGAGAACAGACCGCCCCUGCGUGCAGGGGUAAGGGUGAAACGGCGGUGUAAGAGACCACCAGCGACCGGGGCGACCCGGCCGGCUCGGCAAACCCCACCUGGAGCAAGGUCAAGAAGUCCGGUGCUCUCACCGGACGCGCGCACGACUGAGGGCGGCCCGCCCGAGUGCGCGGGUAGACCGCUGGAGGGCGUCGGCAACGGCGCUCGUAGAUGGAUGGUCGCCACGCUUCGGCGUU
#=GR bac.N.pyridinolyticus SS [---AAAA-[[[[[<<<<<_____>>>>><<<<<____>>>>->((---(((((,,,,,,,,,,,,<<<<<<<<<____>>>>>>>-->>,,,,,,,<<<<<<_______>>>>>><<<<<<<<<<____>>>>>>>>->>,)))--))))]]]]]]::::::((((,,,,,<<<<<<<<____>>>>>>>>,,<<<<<<-----<<<<<_aaaa>>>>>->>>>>>,,,,,))))::::::<<<<<<<<____>>>>>>>>:::::::::::::::::<<<<____>>>>:
//
# STOCKHOLM 1.0

eukarya.K.polysporus         GAAUACAGCAGUUCUCUCUUCGUAAGAAGAGAGAUUGUGUUACCCUUCGUAACACAUUACCCGUGAGGGAACUAUUAGGUGGAAACCUAGUUAGCUUUGUCGUCAUAAGUGAUCAACGUCUUUCCCCUCGAUUUAUUUUCGGCGGGCGAAUGACGGAUGGGAACGGCGAUAGUUACAAUGUUUGACGUAUCACGUGAUAUUAUCACAAGGUAUGGUCUGUUGAGUGCAAUCGUAGGACCCCGGUUGUUAUCUACAACCGGUUGAA
#=GR eukarya.K.polysporus SS :::::::::::::::::::::::::::::::::((((((,,,,,,,,,,,,,,,,,,<<<<<____>>>>>,,<<<<<<<____>>>>>>>,,,,,,<<<<<<<----------------<<<<<<<<<<<_______>>>>>>>>>>>--------------->>>>>>>,,))))))::::<<<<<<<<<<<<<<<___>>>>>>>>>>>>->>>::::::::::::::::::::<<<<<<<<<<_____>>>>>>->>>>::
//
# STOCKHOLM 1.0

LYC.ES-A         GGCGAGCUUAGUAACGUGGGCUUGUAAUCCAAGUGGAGACAUCAAAGUGGUUGAAUAUUGGGCUUUACCAGAAGGUUGGGCUUGGUGGGCUUAGUUCUGGCCUGCCCUGUCCAAGCACAGAGUUGGAUCUCGAGGCCCAAAUGAAAAUAUGGGCUUCUUGAUUCCUAAAGUGGGGCGGACCGCAUGAGGCUGGCUUCACAGAGCAGUGAACGCUCCCGCUCUGUGCAGUGGAAGGAUAAUGGGUCGGUGUCUUAUCAAGUUCAGUAACGCCUAAUGGGUUGCUCCAAUAAACAACCACCUUU
#=GR LYC.ES-A SS (-(<<<<<<<____A_>>>>>>>,,,,<<<<_a>>>>)-):::((-(((((((--((((((((--(-(((--((((-((((((((((((-(-----((((((((-((--((((-(((((((((,<<<<<--<<<<<<<<-<<____>>->>>>>>>>-->>>>><<__>>,<<<<<<-----<<<----<<<______>>>---->>>-->>>>>>,)))))))))--))))-))----))))))))-))))-)))))))))------))))--))))--)))-)))))--)))))))-)):
//
# STOCKHOLM 1.0

TRE.PAL         CCGGGGCCGCCCACGAAAUAUCCCCCAAACCCCGCUAGGUCCGGAAGGAAGCAACGGUAGGGGGACGCUUCGGUGCGCGAUCCGCCCCGG
#=GR TRE.PAL SS :::<<<-<<<---<<<<-<-<<<<<<-----<<<-----<<<____>>>----->>>-->>>>>>->->>>>---->>>->>>:::::::
//
# STOCKHOLM 1.0

Bact.frag         GGGGUUGACUGGUUUUGACAGCGGGCAGAAAUGGUGGGUAAGCAUGCAGUGCGUCGGUGAUUUGCACUUUAAUCUCAGUUAUCAAAAUUUUAUCUGGCGAAACUAAUUACGCUCUUGCUGCUUAAUCGAAUCAUAGUAGAUUAGCUUAAUCCAGGCACCAGGUGCCAGGACGAGACAUCACUCGGAAGCUGUUGCUCCGAAGCAUUCCGGUUCAGUGGUGCAGUUACAUCGGGGAUAGUCAGAAGUGGCCUUGCGCUUCUGAUGAAACUUUAAAGGAUAAGGCAGGAAUUGAUGGCUUUGGUUCUGCUCCUGCACGAAAAACUUAGGCAAAGAUAAGCAUGUAGAAAGCUUAUGAUUUCCUCGUUUGGACGAGGGUUCGAAUCCCUCCAGCUCCACCA
#=GR Bact.frag SS [[[[[[[,,,,,,,,,,,(((((((-----((-((((((--((((((AAAAA,,,<<<<<<<_aaaaa________>>>>>>>,,,,,,,,,,,,,,,,,,,,,,,,,,,<-<<<-<<<<_____________>>>>>>>->,,,,,,,,,,,,,,,,,,,,,,,,,,,,,,,,,<--<<<<<<<<<<<<____BBBBBB>>>->>>>>------->>>>-->,,,,,bbbbbb,,,<<<<<<<<<__CCCC__>>>>>>>>>,,,,,,,,,cccc,,,,,<<<<<<-<----<<DDDDD_D>>->->>>>>>,,,,,,,,,,,,d,ddddd,,,,))))))-----))))))-))---)))))-)),,,<<<<<_______>>>>>]]]]]]]::::
//
# STOCKHOLM 1.0

5s2_91         UCUGGUGACGAUGGCGGAGGGGACACACCCGUUCCCAUACCGAACACGGCCGUUAAGCCCUCCAGCGCCGAUGGUACUUGCCCCGCAGGGAGCCGGGAGAGUAGGACGUUGCCAGGU
#=GR 5s2_91 SS (((((((((....(((((((......((((((.............))))..)).....))))).)).((.......((.((.((....)).)).)).......))..))))))))).
//
# STOCKHOLM 1.0

bac.H.chlorum         GAGGAAAGUCCGGGCUCGCACAUCCUGCGAUGGAUGUAGUGUUCGUGCCCGUUCGUAAUGGCGGGGCAGUCAGCUUUUUAGCAGAUUGACGGCGGGGAAAGCAUCCUACAGCCAACUUGGCCAUGGUGCAAGUACCCUGAAAGUGGAUAGAGACGAGUCGUCGGGGAAACUCGACGAGUGGAACGACUAAACCCCACGAGCGAGCAACUCAGUGUGUAGAGGCACCUGGCUGAGAGAAAUGAAUCAAUGCCGGGACGAUCGACAUAUGAUCGUAGAAAAAUGAUUGCCCCUUCUGUGGGAGGCUGGGAAGCCUAGAACCACAUUGGAACAGAAUCCGGCUUA
#=GR bac.H.chlorum SS :::::{{{-{{{{{{{{{{<<<<<<______>>>>>>,,,,,[[[[[<<<<<<______>>>>>><<<<<<<<<<____>>>>>>>>>->((,<<<----<<<<------<<<<___>>>>---->>>>----->>>,,,,,<<<<-----------<<<<<<<<____>>>>>>>>--------->>-->>))]]]]]}}}}},,,<<<________>>>,,,<<<<<<<________________>>>>>>><<<<<<<_____>>>>>>>,,,,,,,,,,,,,,,,<<<<<<<<<<<<<<<____>>>>-->>->>>>>>>>>,,,,,,,}}}}}}}}:
//
# STOCKHOLM 1.0

AGR.TUM         GGGAGGUUGGUGGUGGACGAGCCACUCGCCAACCGGGUCAGGUCCGGAAGGAAGCAGCCCUAACGAGCCAGGCACGGGUCGCCGUGCCAGCCUCCCACCUUUU
#=GR AGR.TUM SS <<<<<<<<<<<<<<<<-<<-<<<-<<<<------<<<<----<<<____>>>---->>>>--->>>>--->>>->->->>>>>>>-->>>>>>>>>:::::::
//
# STOCKHOLM 1.0

5s2_123         UGCCUAGUGUUUAUGGCGCGGUGGAACCACGCUGAUCCAUCCCGAACUCAGAGGUGAAACAUCGCAGCGGUGAAGAUAGUUGGAGGGUAGCCUCCUGCAAAAAUAGCUCAAUGCUAGGCA
#=GR 5s2_123 SS .((((((((((....(((((((......((.((((............))))..)).....))))).)).((.......((.(((((....))))).)).......))..)))))))))).
//
# STOCKHOLM 1.0

NOS.SPE         GACCUGGAUCUAUGCGACUGCAACGCCUAAACCUUGUCAGGACCGGAAGGUAGCAGCAACACAGGAUGCUUGUGGUAGGCGUAGUCUCCGGGUCGCCCUAUU
#=GR NOS.SPE SS <<<<<<<<-<<<<<<-<<<<<<<--<<<-----<<<<----<<<____>>>---->>>>--->>>---->>>>>>>-->>>>>>-->>>>>>>>::::::::
//
# STOCKHOLM 1.0

Lact.gass         GGGGAUGUUUUGGGAUUCGACAGGCGUAGAUUCGCGUUGACUGCGAUUCGUAGGUCACGUCUACGUUAAAACGUCACAGUUAAAUUAUAACUGCAAAUAACGAAAAUUCUUACGCAGUAGCUGCUUAGUCAGGCUGCGUGAUCCAAUGACGGAUUGCUCGUGUCUGUCUGCGGGUCUUACCAUUUAACGAGCUACGUUUAACUACUUACCUUAAUAGUUAGAAAUAAGAUUCUUAGGUUAGUUUUGAUAGUUUAGCCCUGUUAUAUGGCGUUUUAUCAAAGCGAAGUUUAAGUAAUAUAACUAUGAUCGUAGAGGUUAACGACGGAAUACGUUUGGACAGGGGUUCAAUUCCCCUCAUCUCCACCA
#=GR Lact.gass SS [[[[[[[,,,,,,,,,,,,,((((((((------((((--((((((((AAAAA<<-<<<<aaaaa_____>>>>->>,,,,,,,,,,,,,,,,,,,,,,,,,,,,,,,,,,<<<<---<<<<_________>>>>>>>><<<<<---<<<<<<<_BBBBBB>>>>>>>--->>>>>,,,,,,,,,,bbbbbb,,,,<<<<<<<<_____CCCCC>>>>>>>>,,,,,,,,,,ccccc,,,<<<<<<<<<<----<<<__DDDDDDD>>>--->>>>>>>>>>,,,,,,,,,,,,ddddddd,,,))))))))-----))))------)))))))),,,<<<<<_______>>>>>]]]]]]]::::
//
# STOCKHOLM 1.0

5s3_255         GCCAACGUCCAUACCAUGUUGAAUACACCGGUUCUCGUCCGAUCACCGAAGUCAAGCAACAUCGGGCGUAGUCAGUACUUGGAUGGGUGACCGCCUGGGAACACUACGUGAUGUUGGCUU
#=GR 5s3_255 SS (((((((((....(((((((......((((((............))))..)).....))))).)).(((((......((.((..((....)).)).)).....))))).)))))))))..
//
# STOCKHOLM 1.0

5s3_245         GUCUACGGCCAUACCACGUUGAAAGCACCGGUUCUCGUCCGAUCACCGAAGUUAAGCAACGUCGGGCCCGGUUAGUACUUGGAUGGGUGACCGCCUGGGAAUACCGGGUGCAGUAGACUU
#=GR 5s3_245 SS ((((((.((....(((((((......((((((............))))..)).....))))).)).(((((......((.((..((....)).)).)).....))))).)).))))))..
//
# STOCKHOLM 1.0

5s3_276         GCCUACGGCCAUACCACGUAGAAUGCACCGGUUCUCGUCCGAUCACCGAAGUUAAGCUGCGUCGGGCGUGGUUAGUACUUGCAUGGGAGACCGGCUGGGAAUACCACGUGCUGUAGGCUU
#=GR 5s3_276 SS (((((((((....(((((((......((((((............))))..)).....))))).)).(((((......((.((..((....)).)).)).....))))).)))))))))..
//
# STOCKHOLM 1.0

bac.SM-A01         GAGGAAAGUCCGGGCUCCGCAGGGCAGGGUGCCGGAUAACGUCCGGCGGGAGCAAUCCUAGGGACAGUGCCACAGAAAUGAGGACCGCCGAUGGUGUCGGCAAUGCCGGCACACAGGCAAGGAUGCAACGGUGCGGUAAGAGCGCACCAGCAACCCGGGAACGGGUUGGCUAGGUAAACCCCACCUGGAGCAAGACCGGAUAGGAGUGCGCACGUGGUGGCCCGCCACGCACUCGGGUAGGUUGCUUGAGCCAAUUGGCAACAGUUGGCCUAGAUAGAUGAUUGCCACUCCAUUCGUGCGAGGCAGACGGGUGAAAUGACCGAGAGCGAGUUGCUUAUCGGAUUUUGCGGACCUGCCGCUUGGAGCACAGGAGCACAGAAUCCGGCUUA
#=GR bac.SM-A01 SS :::::{{{-{{{{{[[[[---AAAA-[[[[[<<<<<_____>>>>><<<<<____>>>>->((---(((((,,,,,,,,,,,,,<<<<<--<<<<<<<<<<___>>>>>>>>->>>>>-->>,,,,,,,<<<<<<_______>>>>>><<<<<<<<<____>>>>>>>->>,)))--))))]]]]]]]]],,,<<<<------<<<<<<----<<<<<_aaaa>>>>>>>>>>>----->>>>,,,,,,<<<<<<<<____>>>>>>>>,,,,,,,,,,,,,,,,,<<<<<---<<<<<<<<<<<<<<<<<<<<<<<--<<<<<<<<_____>>>>->>>>>>>>>>>>>>>>>>>>>----->>>>>>>>>>>,,,,,,}}}}}}}}:
//
# STOCKHOLM 1.0

5s3_71         AUGAACGGUCAUAUCACGUAAACUGCACCCGGUCUCGUCCGAUCCCGGAAGUUAAGCUGCGUCGAGUCCAGCCAGUAGUACGGUGCGUGAGCACGUGCGAAGCCUGGGUACUGUUCGU
#=GR 5s3_71 SS (((((((((....(((((((......((((((............))))..)).....))))).)).(((((......(((((..((....)).))))).....))))).)))))))))
//
# STOCKHOLM 1.0

Sac.c.Mit.LSU         GGGAUAAUUUACCCCCUUGUCCCAUUAUAUUGAAAAAUAUAAUUAUUCAAUUAAUUAUUUAAUUGAAGUAAAUUGGGUGAAUUGCUUAGAUAUCCAUAUAGAUAAAAAUAAUGGACAAUAAGCAGCGAAGCUUAUAACAACUUUCAUAUAUGUAUAUAUACGGUUAUAAGAACGUUCAACGACUAGAUGAUGAGUGGAGUUAACAAUAAUUCAUCCACGAGCGCCCAAUGUCGAAUAAAXXXXUUUAUUUGAUAAUGAUAUAGUCUGAACAAUAUAGUAAUAUAUUGAAGUAAUUAUUUAAAUGUAAUUACGAUAACAAAAAAUUUG
#=GR Sac.c.Mit.LSU SS (((((((.........)))))))((((((((....))))))))..(((((((((....))))))))).....(((((((...((((((....(((((.............)))))...))))))((....((((((((........................))))))))...))...(.((((((((((....................)))))......)))))))(((((((((((....)))))))))))......)))))).(((((((((....)))))))..((((((((......)))))))).............)).
//
# STOCKHOLM 1.0

5s2_121         UCCUGGUGUCUAUGGCGGUAUGGAACCACUCUGACCCCAUCCCGAACUCAGUUGUGAAACAUACCUGCGGCAACGAUAGCUCCCGGGUAGCCGGUCGCUAAAAUAGCUCGACGCCAGGUC
#=GR 5s2_121 SS .(((((((((....(((((((......((.((((.............))))..)).....))))).)).((.......((..((((....))))..)).......))..)))))))))..
//
# STOCKHOLM 1.0

Buch.APS-         GGGGCUGUUUUUGGAUUUGACAAAAUUAUCAACAAAGUAAAGUGCAUGCCGAGGAACGGUUUGCCUCGAUAAAAGCCGUAAAAAAAUAAUUGCAAAUAAUAAACAAAACUACGCUUUAGCAGCUUAAAAAACUGAAUAAAGCCCUUCCUUCUUAUCCUCCUUCUCUUAGGAUGAGAAAACAGGAAGGUCAGAAAAAGAGAAAAACGUGGAUAUCAAGCUUGACGAUAACACGAAGUAGUUUUUUCAAGCUAUAUACCUAAUAUGUGUUUUUCCAAAUUAGGUAAUGAAUUCAAUAAAGAAAAAACUAAGCAUGUAGGGCUUUAUUAGUAGAAAUUUUGGACGCGGGUUCGAAUCCCGCCAGCUCCACCA
#=GR Buch.APS- SS [[[[[[[,,,,,,,,,,,,,(((((((--------((((((((((((((AAAAA,<<<<<<<_aaaaa____>>>>>>>,,,,,,,,,,,,,,,,,,,,,,,,,,,,,,,,,<<<<<<-<<<_________>>>-->>>>>><<<<<<<<<<<<<<<<___BBBBBB>>>>>>>>>---->>>>>>>,,,,,,,bbbbbb,,,,<<<<--<<<<__CCCCCC_>>>>->>>>,,,,,,,,,,,cccccc,,,,<<<<<<<<-<<_DDDDDDD>>->>>>>>>>,,,,,,,,,,,,,,ddd,dddd,,,))))))---))))))))------))))))),,,<<<<<_______>>>>>]]]]]]]::::
//
# STOCKHOLM 1.0

5s2_29         GUUUCGGUGGUCAUAGCGUGAGGGAAACGCCCGGUUACAUUCCGAACCCGGAAGCUAAGCCUUACAGCGCCGAUGGUACUGCAGGGGGGACCCUGUGGGAGAGUAGGACGCCGCCGAACU
#=GR 5s2_29 SS (((.(((((((....(((((((......((((((.............))))..)).....))))).)).((.......((((((((....)))))))).......))..)))))))))).
//
# STOCKHOLM 1.0

5s3_170         AUCUGCAACCAUAGGAUCAUGAAAGCACCGCAUCCCGUCCGAUCUGCGAAGUUAACCAUGAUACCGGCUUGGAAGUACUGCGGUGGGGGACCACGCGGGAAUGCGAGCUGUUGCAGUU
#=GR 5s3_170 SS (.(((((((....(((((((......((((((............))))..)).....))))).)).(((((......(((((..((....)).))))).....))))).))))))).)
//
# STOCKHOLM 1.0

5s3_168         AUCCACGGCCAUAGGACUCUGAAAGCACUGCAUCCCGUCCGAUCUGCAAAGUUAACCAGAGUACCGCUCAGUUAGUACCAUGGUGGGGGACCAUGCGGGAAUCCUGGGUGCUGUGGUU
#=GR 5s3_168 SS (.(((((((....(((((((......((((((............))))..)).....))))).)).(((((......((.((..((....)).)).)).....))))).))))))).)
//
# STOCKHOLM 1.0

Chl.sa.SSU         UCUGGUGAACCUUCUGCAGGCGUAGACUGUUUCUAUGCUGUUGACGCCAGAGAAUCGUCCGAAUUACCGACGGGCUCACGUCGGUGGGGUGAUGUCGAUGCAGCCCAGUUGUGGACCGGGUGGCUGCCGGCAAGAUGACCUGGAACGGGGUAGGCCUUCAGAAUACAAGGGCUGAUCCCGUGGCGAGCUGUCGGAGGGCGACCUCCGAUGAGCCGUCGUAACGCACGCUAAGGCAUCGGCUGACUCUCAGAAAGAGCCGGCUUAAGGGACGUGCUAAUCCCAGCCGAUGACAAAGGCUGCCUCGUGGAAUAGACCCCGAUCGUCGAAGCCUCGAGGGAGGGCGGCUCAGGCCGCCCUCGGUAUCAAUG
#=GR Chl.sa.SSU SS (((((((.....................................)))))))..(((((((....((((((((......)))))))))))))))((((..((.((((...........)))).))...))))..((((.(((...((((((....((((.........))))....))))))((...(((((((((((....)))))))).)))..))...(.(((((...)))))))(((((.((((.....)))).))))).......)))))).((..(((((.........)))))(((((.((......................)))))))(((((((((....))))))))).......)).
//
# STOCKHOLM 1.0

5s2_52         CCUAGUGAUGAUGGCGUAGAGGAAACACUCCUUUCCAUUCCGAACAGGACAGUUAAGCUCUACAGCGUCGAUGGUACUGCACGGGUGACUGUGUGGGAGAGUAGAACGUUGCUAGGU
#=GR 5s2_52 SS (((((((((....(((((((......((((((.............))))..)).....))))).)).((.......((((((((....)))))))).......))..))))))))).
//
# STOCKHOLM 1.0

LEP.COL         GCCGGAGCCUUGCUCUGUAACCUUCGGGGGCUUUCACCAGCUGAACAGGGAGCUGUCUGGACCAGCAUAGGGUGCUUGCGGCGUUGACGUGGUGCUCUGCUUGGCUGUGUGUCGGAGGCCUCCGGGUGCCCCCUUGCAGAAGGGGCGCGCCCCCUCCGUUAAAGUAGAGGAACUGGGUCAGGCCGGCAACGGAGCAGCCCACCUCGCGCACGUCUGCCGUUGCAGAACCACACCGCGGAGCCUGUCAUCACCUGCGCCCCAGGCGAUCCUGUGAAGCUUU
#=GR LEP.COL SS (-(<<<<<___>>>>>,,,,<<<___>>>)-)::::::((((--(((((--(((----------((-(((---(-(-(((((-((--(((((((-(((((---((-((((((<<<<<<-----<<<<<<-<<<<<____>>>->>->>>>>>>>>>>><___><<-<<<<----<<<<----<<<____>>>---->>>>->>>>>>)))))-)-))----)))))----))))))))))))-))-)-)--)))-))----)))---)))))--))))::
//
# STOCKHOLM 1.0

bac.Oscillatoria-PCC7515         GGGGAGGAAAGUCCGGGCUCCCAAAAGGCCAAGCUUGCUGGGUAACGCCCAGUGCGAGCGAUCGCGAGGAUAGUGCCACAGAAAUAUACCGCCCUCUAGAUAGAAGAUUUCUCCUGUUUAGUGGGGUAAGGGUGCAAAGGUGCGGUAAGAGCGCACCAGCAGUGUCGUGAGGCACUGGCUAGGUAAACCCCGGCUGGGAGCAAGGUCGGAGGAAUCAUGGUUGGUCUUUUUCCAGUUCCGUCGCACUAUAGGUAAAUCUAUGGUGUUAGGUGUACCGCAAGAGGUGUCUGGUAACAGGCAUCCCAGAUAGAUAACUGCCCUCUUAACUGGUUUCAGCUAAGGGAACAGAACCCGGCUUA
#=GR bac.Oscillatoria-PCC7515 SS ::::::::{{{-{{{{{AAAAA,{{{{{{{,[[[-[[<<<<<_____>>>>><<<<<____>>>>->((---(((((,,,,,,,,,,,<<<<<<<<<<<<<<<<<<____>>>>>>>>>>>->>>>>-->>,,,,,,,<<<<<<_______>>>>>><<<<<<<<<____>>>>>>>->>,)))--))))]]]]]aaaaa,,,<<<-----<<<<<--<<<_>>>>>>>->>>>}}}},,,,<<<<<<<<<<____>>>>>>>>>>,,,,,,,}}},,,,,,<<<<<<<<____>>>>>>>>,,,,,,,,,,,,,,,,,<<<<<<<<<<____>>>>>>>>>>,,,,,,,}}}}}}}}:
//
# STOCKHOLM 1.0

ARA.TH-C         GUCGAACUCAGUAACGCGGGCUUGUGAUCCAAGUGGAGACAAUAAGGGGAUGGGACGUUGGGUCGAUCUCAUUGGGCCGGGUUCGGGUUGGGCUAUAUUCUGGCCCGCCCAUUCCAAGUUGGGAGUUGAGGCAUGGGCUUCGAGCGAAGGCUCGGGUCUCAUGUCUUCUAGAGUGGGGGAGACCGCGUGAGGCUGGUUUCACAGAGCAGCGUCCACCUCCCGCUCUUGACGGUGGAAGGAUUACGGGCCAUUGCCUUCCGAGCCCACUAUGACCCAAUAAGCCGCUCCGAUUGGACCAUCACUUU
#=GR ARA.TH-C SS (((<<-<<<_____A__>>>->>,,,,<<<<_a>>>>))):::<<<<-<<<<<--<<<<<<<<-<--<<-<<<<<<-<<<-<<-<<---<<<-<<-----<<<<<<<-<<-<<<<<-<<<<<<<<__BBBBBBBBBB_BBBBBBB____bbbbbbb_bbbbbbbbbbBB__bb_BBBBB_____BBBB____BBB______bbb____bbbb___bbbbb_>>>>>>>>>-->>>>>>>---->>>>>>>->>>>>>>->>->>------>->>>>>>->>-->>>->>>->>-->>>>>->>>>
//
# STOCKHOLM 1.0

bac.LGA2         GAGGAAAGUCCGGGCCCCACAGAGCAGGAUGCCGGCUAACGGCCGGGCGCAGCAAGCUUCGCAAGAAGCCCAAGGCGACAGACACCAGUGCAACAGAAACAUACCGCCUAAGUCCGCAAGGACCGGCAAGGGUGAAAUCGUGCGGUAAGAGCGCACGGCCGUCCUGGUAACAGUGGCGGCGGGCAACCUCAUCCGGGGCAAGGCCAAAUAGGGGAGCAUUGGCGUGGCUCGCGUCGCUCCCGGGUAGGCUGCUAGAGGCCGUCGGCAACGACGGUCCCAGAGGAAUGGUUGCCCACGACAGAACCCGGCUUA
#=GR bac.LGA2 SS :::::{{{-{{{{{[[[[---AAAA-[[[[[<<<<<_____>>>>><<<<<<<<<<<<<<____>>>>>>>>>>>>>->((------(((((,,,,,,,,,,,<<<<<---<<<<____>>>>->>>-->>,,,,,,,<<<<<<_______>>>>>><<<<<<<<<____>>>->>>>>>,)))-))))]]]]]]]]],,,<<<<------<<<<<<---<<<<<_aaaa>>>>>>>>>>>----->>>>,,,,,,<<<<<<<<____>>>>>>>>,,,,,,,,,,,,,,,,,,,,,,,,,,,}}}}}}}}:
//
# STOCKHOLM 1.0

AF221909.98-496         GACGCGCGCCUCUUCUAACCCUAAAAACUGGAGCUGUAGGUGUUGCUCUUUCAGCGUCGCCCGCUGUUUUUCUCGCUGGCUUUCAGCGGGCCAGAAAGUUCAGACCUCUCAGCAGAUCGUCGCGUCGUUCUCAACCACAAAAAAUGCCAGCGCAAAGCGCGUCAGCCUAGAACCUUGCGGCCCCGGGCCGCCCAGCCCCGCACCCGCCUUGAGGCCGCGGUUGGCCUGGAGUUCUCCGGACUCCGCUGCCGCCGCGAAGAGUUCGUCUCUGUCAGCCGCGGAGUAUCAGGGGCUGGGGCCAGGCCCGGACAGCGUCGCAAGUACAGUAACGGAGCUGGUCCUUGUUCGGUGGCUUCCCUGAGCUGUAGGAAGUACACCCAGAGCUCGGCUCCUACAACC
#=GR AF221909.98-496 SS (((((((.........................((((.((((......((((.......((((((((........((((((((())))))))...)))).....))))..))))............................))).)))))).....)))))))..........(((((((.....((((((((((((((....((((........(((((.((((..(((...........)))...))))))))).((((.....)))).......)))).......)))))).))))..)))).........)))))))..........((((((((.((......(((((((((..........)))))).)))..)).))).)))))........
//
# STOCKHOLM 1.0

5s3_95         AGCUACGGCCAUACACACCAGAAAGCUCCGCAUCCCGUCCGAUCUGCGAAGAUAAUCUGGUGCUGGCGCGGUCAGUACUGUCGUGGGAGACCAGAUGGGAAUACCGCGUGCUGUAGUU
#=GR 5s3_95 SS (((((((((....(((((((......((((((............))))..)).....))))).)).(((((......(((((..((....)).))))).....))))).)))))))))
//
# STOCKHOLM 1.0

T.acidophilum         GGCGGGAAAGCGCGAGGGCAGCUGACGCCCUUGAGGUGAGGAAAGUCCCCCCUCCUCGGCGGUAUCCGGCUGGCGCAAGCCAGCAUCCUGAGAGGGAUGGUAAAGGCAAAAGAAAUAAACGGUCUCCGGUAAAGCAUGAUUCCGAAGGGAUGACGUUUCCGGAGGAUCCGAUGGAAAGCCUCCCCGGAUGGAGAAAGUCUAAACGGAUCCUGUGAGGCCGCCGUGAGGAUCGGGUAAGACGAACAGUCGAAUGCUGCCAGCCCAUUGGGUGAACAGAAGGGGGCUUACUCCGCGGAUUCCCGCCA
#=GR T.acidophilum SS :::{{{{{{{{{{{{{{{{{{{,,,<<<<_____>>>>,,,,BBB,BBBBBAAAA,[[[[[[,(((((<<<<<<____>>>>>><<<<<____>>>>><<---<<<<------------<<<<<<<<<<---------<<<<<___>>>>>------->>>>>>>-->>>------->>>>->>)))))aaaa,,,<<<<-----<<<<<--<<<__>>>>>>>>>>>>]]-----]]]],,,,,,,,,,,,}}}}}}<<<<<___>>>>>,,,,,,,bbbbbbbb,}}-}}}}}}}}}}}::::
//
# STOCKHOLM 1.0

Thal.weis.cl         GGGGCUGAUUUGGUUUCGACAUUUAAAACUUCUUUCUAUGUGUCAGGUCAAAGUUUGUAUUCUUUGUAAAAAAAUACUAAAAUACUAAUAAAUGCUAAUAAUAUAAUACCGUUUAUUUUUAAAGCAGUAAAAACAAAAAAAGAAGCAAUGGCUUUAAAUUUUGCUGUAUAGUUCAUUAACUUAGGUUAUUAAAUAUUUUUUCAUUAUAACUGGACUUUUCUCUAGUUUAUAGUUUAGAAUAAAUUUAAAUUUUGCAAAACUCGUUCGAAAAUUUUCGGGCUAAACCUGUAAACGCAAAUACUAAGAAAUUUUAGAUGGACAUGGGUUCAAUUCCCAUCAGUUCCACCA
#=GR Thal.weis.cl SS [[[[[[[,,,,,,,,,,,,((((((((----(((----(-((((((((<<<<<___AAAAA>>>>>,,,,,,aaaaa,,,,,,,,,,,,,,,,,,,,,,,,,,,,,,,,,,,,,,,,,,,,,,,,,,,,,,,,,,,,,,,,,,,,,,,,,,,,,,<<<<-<<<-<<____________________>>->->>->>>>,,,,<<<<<<<<<<<<_B_BBB>>>>>->>>>>>>,,,bbb,b,,,,,,,,,,,,,,,,,C,C,<<<<<<<c_c_>>>>>>>,,,)))))-----)))-)----)))----)))))))),,,<<<<<_______>>>>>]]]]]]]::::
//
# STOCKHOLM 1.0

5s3_190         AGUUGCUACCAUACGAAGAUGAAAGCACUGCAUCCCGUCCGAUCUGCAAAGUUAAGCAUCUUACGGCCCAGUCAGUACUAUGGUGGGGGACCACGUGGGAAUACUGUGGUGUAGCAAUU
#=GR 5s3_190 SS (((((((((....(((((((......((((((............))))..)).....))))).)).(((((......(((((..((....)).))))).....))).)).)))))))))
//
# STOCKHOLM 1.0

5s3_148         GUCUACGGCCAUACCUAGGCGAAAACACCAGUUCCCGUCCGAUCACUGCAGUUAAGCGUCUGAGGGCCUCGUUAGUACUAUGGUUGGAGACAACAUGGGAAUCCGGGGUGCUGUAGGCU
#=GR 5s3_148 SS (((((((((....(((((((......((((((............))))..)).....))))).)).(((((......(((((..((....)).))))).....))))).))))))))).
//
# STOCKHOLM 1.0

Azot.vine         GGGGCCGAUUAGGAUUCGACGCCGGUAACGAAACUUGAGGGGCAUGCCGAGUUGGUGGCAGAACUCGUAAAUCCACUGCUACAAACUCAUAGUUGCCAACGACGACAACUACGCUCUGGCGGCUUAAUGCCCCAGCAGUCUCCAGGGGAUGCCUGUAAACCCGAAGAGACUGUCAGAUAGAACAGGAUCGCCGCCAAGUUCGCUGUAGACGUAACGGCUAAAACUCAUACAGCUCGCCCAAAGCACCCUGCCCGUCGGGCCGCAAUGGGUUAACUCAAUAGACAGGGCUAAGCAUGUAGAACCGAUAGCGGAGAGCUGGCGGACGGGGGUUCAAAUCCCCCCGGCUCCACCA
#=GR Azot.vine SS [[[[[[[,,,,,,,,,,,,(((((((--------(((-((-((((((AAAAA,,<<<<<<<_aaaaa________>>>>>>>,,,,,,,,,,,,,,,,,,,,,,,,,,,,,,,,,<<<<-<<_______>>>>>><<<<<<<---<<<-<_BBBBB_>->>>--->>>>>>>,,,,,,,,,bbbbb,,,<<<<--<-<<<_CCCCCC>>>->-->>>>,,,,,,,,,cccccc,,<<<<<--<<-<<<_DDDDDDD>>>-->>-->>>>>,,,,,,,,,,ddd,dddd,,,))))))----))--)))------))))))),,,<<<<<_______>>>>>]]]]]]]::::
//
# STOCKHOLM 1.0

5s3_279         GCCUACGACCAUAUCACCCUGAAUACGCCCGAUCUCGUCCGAUCUCGGAAGCUAAGCAGGGUCGAGCCUGGUUAGUACUUGGAUGGGAGACCGCCUGGGAAUACCAGGUGUUGUAGGCUU
#=GR 5s3_279 SS (((((((((....(((((((......((((((............))))..)).....))))).)).(((((......((.((..((....)).)).)).....))))).)))))))))..
//
# STOCKHOLM 1.0

bac.CPA63         GAGGAAAGUCCGGGCUCCAAGGGCAAAGCGCCAGGUAACGCCUGGGGGACGUGAGUCCACGGAAAGUGCAACAGAAAGCAAACCGCCUAAGUUUUUCGCAAGAAAAGCCGGUAAGGGUGAAAGGGUGCGGUAAGAGCGCACCGCGUCGGUGGUAACACUCGACGGCACGGUAAACCCCGCUCGGAGCAAGACCAAAUAGGGGAACAAGUGGUCGUCUCUUCGGAGAUAGUCCGCACGCAUGGCCCAUGCAGGUUCCCGGGUAGGUCGCUUGAGGUCUGUGGUGACACAGAUCCCAGAGGAAUGAUUGUUCACGACAGAACCCGGCUUA
#=GR bac.CPA63 SS :::::{{{-{{{{{[[[[--AAAA-[[[[[<<<<<_____>>>>><<<<<____>>>>->((---(((((,,,,,,,,,,,,<<<<<---<<<<<<<____>>>>>>>->>>-->>,,,,,,,<<<<<<_______>>>>>><<<<<<<<<____>>>->>>>>->,,)))--))))]]]]]]]]],,,((((------((((-(((<<<<<<<<<<<____>>>>>>->>>>>,,<<<<_aaaa>>>>)))-))))-----)))),,,,,,<<<<<<<<____>>>>>>>>,,,,,,,,,,,,,,,,,,,,,,,,,,,}}}}}}}}:
//
# STOCKHOLM 1.0

Stre.equi         GGGGUUGUUACGGAUUCGACAGGCAUUAUGAGGCCUAUUUUGCAACUCAUCGGCAGAUGUAAAAAUGCCAGUUAAAUAUAACUGCAAAAAAUAACACAACUUACGCUUUAGCUGCCUAAAAACCAGCCGGCGUGACUUCUAUAGGAUUGCUUGUGUCUUAUUAGAGGUCUCAAAACAGCAAGCUACGUUUAGGUGAUUGUCUAGUCACCUAAAAAGAGAACCCUAGACUCGCAGGCUGAUGGCUUGAGUUAUGUGUCCUUGGUCUGUUAAAGUAAGACAUAACCUAUGGUUGUAGACAAAUAGGUUAGCAGGUGUUUGGACGUGGGUUCGACUCCCACCAGCUCCACCA
#=GR Stre.equi SS [[[[[[[,,,,,,,,,,,,((((((((-----((((((((-((((((<<<<AAAA>>>>,,,,,,aaaa,,,,,,,,,,,,,,,,,,,,,,,,,,,,,,,,,<<<<<---<<<<_________>>>>->>>>><<<<<<<<<<<<<<_BBBBBB>>>>>>>->>>>>>>,,,,,,,,bbbbbb,,,,<<<<<<<<<__CCCCCC>>>>>>>>>,,,,,,,,,cccccc,,,<<<<<<<<-<<<____DDDDDDD>>>->>>>>>>>,,,,,,,,,,ddddddd,,,,))))))----))))))))-----)))))))),,,<<<<<_______>>>>>]]]]]]]::::
//
# STOCKHOLM 1.0

Desu.hafn         GGGGGUGCACUGGCUUCGACGGGGGUCGCAAAAUCGCUUGGCGCAUGCCGAGGGGUAGCUUUCCUCGUAAAACAGCUGCAAAACUCUAGUUGCCAACGACGACAACUACGCUCUCGCCGCUUAAGGCGUAAGCCCCGAAACUGCUUGUGUCCGUGCUCGCAGCGUAGGGUCACUAUCACGGAAUCGCCGGGAGCGGCCGCCUGCCAGCUCCCGUUCAACCUAUAGCAGGCUGGUCCUUGGAUGCGCUUCGCGCGCCGUGCUGUCCCGGGACGAGAUCUAACGGAGCGCUAAGCAUGUAGUGCCGGGGAUGGAGUGCCUUCGGACGGCGGUUCGAUUCCGCCCACCUCCACCA
#=GR Desu.hafn SS [[[[[[[,,,,,,,,,,,,(((((--((-----((-((((((((((((AAAAA,<<<<<<__aaaaa______>>>>>>,,,,,,,,,,,,,,,,,,,,,,,,,,,,,,<<-<--<<-<_____________________>->>-->->>,,,,,<<<<--<<<<-<<BBB_BB_>>>>>---->-->>>>bb,bbb,<<<-<<<______________________>>>->>>,,,,<--<--<-<-<<<CCCCC>>>-->->--->-->,,,,,,,,,,cc,,ccc,,,))))))---))))))))-----))-))))),,,<<<<<_______>>>>>]]]]]]]::::
//
# STOCKHOLM 1.0

plastid.P.purpurea-chloroplast         AAGUAAACGUAGAUAGCUGCAGAUUUGAUUUAAUAUAGUCUGAGGAAAGUCCGGGCUCCACAAAUACAAUUUGUGCUGGAAAAACCCCAGUGUAGGAAACUAUGAGGAACGUGCCACAGAAAUAAACCGCCAGAACAAAUUAUGUUAGCUGGUAAGGGUGCAAAGGUAAGUUAAAAGCUUACCAAAAAUACUGUAAAGUAUUUGUUAGGUAAACCCCAAAAACGGAGCAAAGCGACUAAAUAAAUUUUUUGUAUUUUUCAGUAGUUUAGUCUAAAAUACUGCAUGAAGUUAUUGGCAACAAUAACUCUAGAGGAAUAGCUAUCCUUCGAAAUACUUGUGCAAUGUAUUCGGAGAACAGAACCCGGCUUAUGUAGUACUUUUUA
#=GR plastid.P.purpurea-chloroplast SS {{{{{{{-{{{{{{{{{{,<<<<<<<<______>>->>>>>>,,,,,BB,BBBBBAAAA,,,{{{{{{,[[[-[[<<<<<_____>>>>><<<<<____>>>>->((---(((((,,,,,,,,,,,<<<<<<<----<<<___>>>-->>>>>-->>,,,,,,,<<<<<<_______>>>>>><<<<<<<<<____>>>>>>>->>,)))--))))]]]]],,aaaa,,,<<<<------<<<<<<<<<>>>>>>---->>>>>>>}}--------}}}},,,,,,<<<<<<<<____>>>>>>>>,,,,,,,,,,}}}}}}}<<<<--<<<<<<<____>>->>>>>-->>>>,,,,,,,bbbbbbb,}}}}}}}}}}::::
//
# STOCKHOLM 1.0

5s2_139         UAUUCUGGUGUCCUAGGCGUAGAGGAACCACACCAAUCCAUCCCGAAUUUGGUGGUUAAACUCUACUGCGGUGACGAUACUGUAGGGGAGGCCCUGCGGAAAAAUAGCUCGACGCCAGGAU
#=GR 5s2_139 SS .(((((((((((....(((((((......((.((((............))))..)).....))))).)).((.......((((((((....)))))))).......))..)))))))))))
//
# STOCKHOLM 1.0

bac.ESH30-3         GAGGAAAGUCCGGGCAACACAGAGCAUCCUACUUCUUAACGGGAAGCUAUCUGCGAAGGUAGAGUAAUGUAGAAGAAAACAACCGCCUUUUUCCUCUUUUGGAACAAGGUAAGGGUGAGAAGGUGGAGUAAGAGCCCACCAGUUGCGUGGUGACACGGUUAAGCUGUACGUCUUAGGAGUUGUAAGGUCGAUGUAUACCGGCAUUAUGAGGGCUGCUCGCCCCACGUCGGAGGGUAGACCGCUAAAGUAAUGUGGCAACACAUUACUCAGAUAAAUGACAAACACCUUAAUUUAUUAUUAAGGACAGAACCCGGCUUA
#=GR bac.ESH30-3 SS :::::{{{-{{{{{[[[[---AAAA-[[[[[<<<<<_____>>>>><<<<<<____>>>>>>((--(((((,,,,,,,,,,,<<<<<<<<<<<<______>>>>>>>>>>-->>,,,,,,,<<<<<<_______>>>>>><<<<<<<<<____>>>>-->>>->>,)))))))]]]]]]]]],,,<<<<-------<<<<<<-------<<<<_aaaa>>>>--->>>>>>----->>>>,,,,,,<<<<<<<<____>>>>>>>>,,,,,,,,,,,,,,,,,,<<<<<<<_____>>>>>>>,,,,,,}}}}}}}}:
//
# STOCKHOLM 1.0

5s3_221         GCCUAGGACCAUAUCACGUUGAAUGCACCGGUUCUCGUCCGAUCACCGAAGUUAAGCAACGUCGAGCCCGGUUAGUACUUGGAUGGGUGACCGCCUGGGAAUACCGGGUGUUCUAGGCCUU
#=GR 5s3_221 SS (((((((((....(((((((......((((((............))))..)).....))))).)).(((((......((.((..((....)).)).)).....))))).)))))))))...
//
# STOCKHOLM 1.0

5s2_45         CCUAGUGACAAUAGCGGAGAGGAAACACCCGUUCCCAUCCCGAACACGGAAGUUAAGCUCUCCAGCGCCGAUGGUAGUUGGGGCCAGCGCCCCUGCAAGAGUAGGUCGUUGCUAGGC
#=GR 5s2_45 SS (((((((((....(((((((......((((((.............))))..)).....))))).)).((.......((.(((((....))))).)).......))..))))))))).
//
# STOCKHOLM 1.0

bac.CPA56         GAGGAAAGUCCGGGCAACACAGAGCAUCGUACUUCCUAACGGGAAGGAUUCCGCUUUAGCGGGAGACAGAAAGUGCCACAGAAAACAAACUACUCGCGCUUAGGUGUGAGAAAAGGUGAAAAGGUGGGGUAAGAGCCCACCGGUCUUGAAAGUGAUUUCAGAUGCAUGGCAAACCUUACGAGUUGAAAGGCCAAAUAGGUCACGCUCACGAAAGUGAUUAGCUGCUCGCUGAUAGUGCAAGCUGGCGUGAUUGGGUAGGCUGCUUGAUUCUAAUGGCGACAUUAGGGCUAGAUAAAUGAUAGGCACUUCGAAAGAGGAACAGAACCCGGCUUAU
#=GR bac.CPA56 SS :::::{{{-{{{{{[[[[---AAAA-[[[[[<<<<<_____>>>>><<<<<<<<____>>>>>>>->((---(((((,,,,,,,,,,,,<<<<<<<-<<_____>>>>>>>-->>,,,,,,,<<<<<<_______>>>>>><<<<-<<<<<____>>>>>>>>->,,)))--))))]]]]]]]]],,,((((------((((((,,<<<____>>><<<<<<_aaaa>>>>>><<<____>>>,,,))))))-----)))),,,,,,<<<<<<<<____>>>>>>>>,,,,,,,,,,,,,,,,,<<<<<____>>>>>,,,,,,}}}}}}}}::
//
# STOCKHOLM 1.0

Clos.acet.-1.pa         AAUCUGGCGUCGAGAGCGGGGAAACGAGCCUUACAAAGCUUUGAGUAAGGAACGGAAUUUAUGAAGCUACUGAAGUGAAAAGCUUGUUUGUAGGCGUUUCAUGGAGGGAAUGUUAAAAUACAAACUGCACUCGGAGAUGCUUAAAUGAAACCAUUUUCGGACAGGGGUUCGAUUCCCCUCGCCUCCACCA
#=GR Clos.acet.-1.pa SS ::::::::::::::::::::::::<<--<<<<<<__AAAAAA__>>>>>>-->>::::::::aaaaaa::<---<<<<<<-<<<_BBBBBBB>>>->>>>>>--->::::::::::::bbbbbbb:::::::::::::::::::::::::::::::::::::<<<<<_______>>>>>:::::::::::
//
# STOCKHOLM 1.0

AY058901.1-397         ACCUAACCCUGAUUUUCAUUAGCUGUGGGUUCUGGUCUUUUGUUCUUCGCCCGCUGUUUUUCUCGCUGACUUCCAGCGGACCAGUAAAGUCCAGACCUGCAGCGGGCCACCGCGCGUUCCCGAGCCUCAAAAACAAACGUCAGCGCAGGAGCUUCAGGUUCGCCGGGAGCUCCGCGGCGUCGGGCCGCCCAGUCCCGUACCCGCCUACAGGCCGCGGCCGGCCUGGGGUCUUAGGACUCCGCUGCCGCCGCGAAGAGCUCGCCUCUGUCAGCCGCGGGGCGCCGGGGGCUGGGGCCAGGCCGGGCGAGCGCCGCGAGGACAGGAAUGGAACUGGUCCCCGUGUUUGGUGUCUUACCUGAGCUGUGGGAAGUGCACCCGGAACUCGGUUCUCACAACC
#=GR AY058901.1-397 SS .....................(((((((((......((((........(.((((((........((((((((.)))))).)....)))).....)))))))))................................)).))))))..........................(.(((((.....((((((((.((((((..(((((........(((((.((((..(((..........)))...))))))))).((((.....)))).......)))))....))))).)..))))..)))).........))))).)..........((((((((.((........((((..(.((........)).)...))))..)).))).)))))........
//
# STOCKHOLM 1.0

5s3_186         AUCUGGGGCCACACCACAGUGAACUCACCGCAUCCCGUUCGAUCUGCGCAGUCAAACACUGUAGGGCCAAGUCAGUAGUGCGGUGGGGGACCACGCGCGAACACUUUGGUGCCCCAGGU
#=GR 5s3_186 SS (((((((((....(((((((......((((((............))))..)).....))))).)).(((((......(((((..((....)).))))).....))).)).)))))))))
//
# STOCKHOLM 1.0

5s3_72         ACAGCCGUUCAUACCACACGGAGAAUACCGGAUCUCGUUCGAACUCCGCAGUCAAGCCGUGUCGGGCGUGCUCAGUACUACCAUAGGGGACUGGGUGGGAAGCGUGCGUGACGGCUGUU
#=GR 5s3_72 SS (((((((((....(((((((......((((((............))))..)).....))))).)).(((((......(((((..((....)).))))).....))))).))))))))).
//
# STOCKHOLM 1.0

Chl.e.Chl.psbC_1         GAGGUGAAAAUUAGUCACAUUGCCUCCAACUAGUGAAAGCUAGUUUUAAAAAGUCUGCCUAAACGGAGAAUCUCUCAGCUGUAAUCUUAUAACGUUUAGCUUAUCUGAGUUCAGUUUUAGCCUAAAAGGUUUUACAAACACUGAGACAACUCCGUAUCAACUUAXXXXUAAGAGAUCUAACGACUAUCCCGCAAGGGAGUAGGAGUAAAGUUACUCCGAAACGGCAGAGAUCCXXXXGGAUCAAGAUAUAGUCUGAUCUUUACAGUGAUGUAAAGCGGGUUUGAAAUAAGCCGGGGCGAAUUAACGAAUCGCUUGAACAUUAAUG
#=GR Chl.e.Chl.psbC_1 SS (((((((............))))))).(((((((....)))))))........((((((...((((((....((((((................(((((......................)))))..............))))))...))))))((...((((....))))..))...(.(((((((((....))))...((((((....)))))).....))))))(((((....)))))......))))))...(((((((....)))))))(((............)))((((((.........))))))...........
//
# STOCKHOLM 1.0

MET.VOL         UGGCUAGGCUGGGAGGUUAGGCGUCUCCUGUAACUUGAAAUCGCCUUUGCGAGAGCCGAAAACUUGGGGGCGGCAUAAGUUCCCAAAUUUCAUUCUUAAUUAGUAUGUCGACGUUUCGUCCUUUGGGGUAAGAUGGUAAGAGACUCUCUUUCUUAAGAAAGAGUCAAACUCUUUUCGUAUUUCGAAACCCGCCAGGCCCGGAAGGGAGCAACGGUAGAAUUUACUUCGACGCUCAAGGGGUAGCGGGGCUGAGUACUAAUUAAGGCAAAAUGAGAUUUGGUGCUUUUGUCCACCCCAAGGAAGCCA
#=GR MET.VOL SS [[[[[,((((<<<<<<__AAAAA>>>>>>,,,,<<<<____aaaaa___>>>>)))),,,,,(((((((--((((-((((--((((((((((((((((((((((((------(((((((((((((((((--((-(<-<<<<<---<<<<<<<____>>>>>>>----->>>>>->,,,<-<<<-----<<<-----<<<____>>>----->>>-->>>->,,)-))-))-)))))))))---))))))---)))))))))))))----)))))))))))-))))-))))--))))))),,]]]]]
//
# STOCKHOLM 1.0

5s_7         GGUACGGCGGUCAUAGCGGGGGGGCCACACCCGGUCUCAUUUCGAACCCGGAAGUUAAGCCCCCCAGCGAUCCCGGCUGUACUGCCCUCCGAGAGGGGGCGGGAACCGGGGACGCCGCCGGCCA
#=GR 5s_7 SS (((.(((((((....(((((((......((((((.............))))..)).....))))).))..((((((.....((((((.((....))))))))...))))))..)))))))))).
//
# STOCKHOLM 1.0

Rick.cono         GGGGGCGAAAUAGGAUCGACGUGCCUAAUAAAAAGAUUGCUUUUACUCGGGAUGAUUCCGCCGAUGGCUUGUGCCAUAUGGGUCAAAACAAAGAAACGCAAACGAUAAUAAUCGUUCUGUAGGUCAUUUAGCUUUAGCAGCUUAAUCCUACGCGGCUGGAGGGUGUGCCGGGCAACAGAACAACCCUCACUUGCUAAUAUAGCUAUAGUAAUAAACGUAAUUUAGAAUAGAGGUUGCGGACUCGGGGGCAGUACCCGACGCCUCCACCA
#=GR Rick.cono SS [[[[[[[,,,,,,,,,,,,(((((((-------(((((((--(((((AAAA,,<<-<<<<_______aaaa_______>>>>>>,,,,,,,,,,,,,,,,,,,,,,,,,,,,,,,,,,,,,,,,,,,,,,,,,,<<<-<______>->>><-<<<<____BBB_BB>>>>->,,,,,,,,,,bb,bbb,,,C<<<<c__>>>>,,,)))))-----)))))))-------))))-))),,,<<<<<_______>>>>>]]]]]]]::::
//
# STOCKHOLM 1.0

5s_32         GAAGGCGGCCAGAGCGGUAGGGAAACACCCGUACCCAUUCCGAACACGGAAGUUAAGCCUACCAGCGUAUCGUGAAGUACUGGAGUGAGCGAUCCUCUGGGAACCACGAGUCGCCGCCUUCCC
#=GR 5s_32 SS (((((((((....(((((((......((((((.............))))..)).....))))).))...(((((.....((((((.((....))))))))....)))))...)))))))))..
//
# STOCKHOLM 1.0

bac.PS1         GAGGAAAGUCCGGGCUCCACGAAACAACGGUGCCGGAUAAUGCCCGGCGGGGGUGACCCCAGGGAAAGUGCCACACAGAGAGCAGACCGCCCCGGCGCAAGCCAAGGGUAAGGGUGAAAGGGUGCGGCAAGAGCGCACCGCGCGGCUGGUAACAGGCGCGGCACGGCAAACCCCACCGGGAGCAAGACCGAAUAGGGGCGGCGUGAGGUUUCGGCCUCAGGGCACGUUUCGGCCCGUCGCCCGGGUUGGUUGCUUGAGCCGUUCCGCAAGGAUCGGCCUAGAGGAAUGGUCGCCUAUCCCCGCUUGGGGUGGACAGAAUCCGGCUUA
#=GR bac.PS1 SS :::::{{{-{{{{{[[[[---AAAAA-[[[[[<<<<<_____>>>>><<<<<____>>>>->((---(((((,,,,,,,,,,,,,,<<<<<<<<<<____>>>>->>>>-->>,,,,,,,<<<<<<_______>>>>>><<<<<<<<<____>>>>>>>>->,,)))--))))]]]]]]]]],,,((((------(((((((,<<<<<<____>>>>>><<<<<_aaaaa>>>>>)))))))-----)))),,,,,,<<<<<<<<____>>>>>>>>,,,,,,,,,,,,,,,,,<<<<<<<____>>>>>>>,,,,,,}}}}}}}}:
//
# STOCKHOLM 1.0

eukarya.S.kluyveri         CCGGAACAGUGGCAUUCCUACUACAAACCUGUUUGCACAAGGAGCGGUCGGCGUCAGUCGCACCCUGCUCAGAAAUACAGGUGGGAAAUUCGGUGAAACGCGGCGGAGCAACUAUUUCCGAGGGCCGUUCUCGGUCCUGAUUUCCGUGAGGAAAGCGUUUGGAAUUUAAACGCUUGGACGUUGUCAUCAGAAAUACACCAGUCUCUUGGCUGGAUGGGAAGGCAGCGGAUGCUCCGUUUGACUGUGUUUAGCUUCGGCGACACAGGUCUGUUGAGUGCAAUCGUAGGACACUUCUUAUGAGGUGAACCCGAUACCGAUUAUUGCCGGUGUUUCGUU
#=GR eukarya.S.kluyveri SS :{{{{{{{{{{{{,,[[[[[[[,,,,<<<<<-----------<<<<<<<<<<____>>>>>>>>>>----------->>>>>,,,,AAA,AAAAA,,,,,,,,,((((((,,,,,,,,,,,,,,,,,,,,,,,,,,,,,,<<<<<____>>>>><<<<<<<_____>>>>>>>,,,,,<<<<<<<------------<<<<<<____>>>>>>------->>>>>>>,,)))))),,,,<<<<<<<<<--<<____>>>>>>>>->>>,,,,,,,,,,,,,]]]]]]]<<<<<<____>>>>>>,,,,,,,aaaaaaaa,,,}}}}}}}}}}}}::
//
# STOCKHOLM 1.0

5s3_195         AUCAGCGGCCAUACCGCGAUGAACCUUCCGCGUCUCGUCCGAUCCGCGCAGACAAGCAUCGCAGGGGCCAGAGAGUAUUGACGUGGGUGACCAGUCGAGAACACUGUGCUGCUGCAGGU
#=GR 5s3_195 SS (((.(((((....(((((((......((((((............))))..)).....))))).)).(((((......(((((..((....)).))))).....))).)).))))).)))
//
# STOCKHOLM 1.0

Wil.m.Mit.CYTB_1         AGAGCAUAGACUAGCUACAGCAUAAUGUGCUCUUAAAAUUUCACUAUAUGCUGGAAACUCCUAAAGCUUUAACUACUCAUAUAAUAUAAAUUAUAUUAUAAAGUGAAAAUGUUAAUAGAUAAAUAUUGCAAUGGACAAUCAGCAGGAAACCAAAUAUAUUUUAAAUCUUUCUAGCUAAAAAGAAAUAUCCCCUUUGGGAUCCUCAGAGACUAUACGUGAAAUAGUAUUUUAACUAGCUAAUAAAUACUAAUGAGAUAGUCCAAGGUAUAUAGAAAUAUAUAUCAUUUAUAAAAUUUAUUAUAAUUUAUAAUUUAAUCUAUAAAAAUUAUAAUACUUUUUUAUAUUCAUUUG
#=GR Wil.m.Mit.CYTB_1 SS ((((((((.................)))))))).....((((((....((((((....(((.......................................................................)))...))))))((...(((((.(((((((...................)))))))....)))))...))...(.(((((...))))))((((((((............))))))))......))))))((((((((((....))))))))............(((((((((((................)))))))))))...............)).
//
# STOCKHOLM 1.0

5s3_265         GCCAACGGCCAUACCACGUUGAAUACACCGGUUCUCGUCCGAUCAGCGAAGUUAAGCAACGUUGGGCCCGGUUAGUACUUGGAUGGGUGACCGCCUGGGAACACCGGGUGCUGUUGGCCC
#=GR 5s3_265 SS (((((((((....(((((((......((((.(............).))..)).....))))).)).(((((......((.((..((....)).)).)).....))))).)))))))))..
//
# STOCKHOLM 1.0

5s3_208         AUCUGCGGCCACAGAGACUUGAAAAUACCGCAUCCCGUCCGAUCUGCGCAGUCAAGCAAGUCGUCGCCUAGCCAGUACUGCGGUGGGGGACCACGCGGGAAUCCUAGGUGCUGCAGUU
#=GR 5s3_208 SS (.(((((((....(((((((......((((((............))))..)).....))))).)).(((((......(((((..((....)).))))).....))))).))))))).)
//
# STOCKHOLM 1.0

Fuso.nucl.-1         GGGGAUGCAAAGGUUUCGACGGGGUUGUGAGGUUAUAGGUAGCAAGUCAGGCUUGUCGCUGUGAGAGACUAAACACAUCUUUUAGAUGGAAACAAAGAUUACGCUUUAGCUGCUUAGUUCAGCUACACCUUGGAUAACUUAUUCUAUACGGGUUUUUCAAAGGUGUUGACUAGUAUAGAUCACCAUAAAUGAUUUCUCUAAGUUUAUGGGACAUUUUAGAGGAUAGUUUUAGUUAGCCCUGUUUACGGGAGUAAUUAUUACGAAAUUUAAUAGUAAACUAAACUUGUAGAAGCUUAUGGUCAUUAUGAUUUCGGACACGAGUUCGACUCUCGUCAUCUCCACCA
#=GR Fuso.nucl.-1 SS [[[[[[[,,,,,,,,,,,,((((((((-----((((((((-((((((AAA,A<<<<<aaaa_____>>>->>,,,,,,,,,,,,,,,,,,,,,,,,,,,,,,<-<-<<<<<<_______>>>>>>->->,,,,,,,,,,,,<<-<<<-<<<-<-<_BBB___>->>>>---->>>->>,,,,,,,,,,,bbb,,,,,CCC,,<<<<ccc_______>>>>,<<<<<<<-<------<___DDDDDD>--->->>>>>>>,,,,,,,,,,,,,dddddd,,,))))))----))))))))------)))))))),,,<<<<<_______>>>>>]]]]]]]::::
//
# STOCKHOLM 1.0

Aqui.aeol         GGGGGCGGAAAGGAUUCGACGGGGACAGGCGGUCCCCGAGGAGCAGGCCGGGUGGCUCCCGUAACAGCCGCUAAAACAGCUCCCGAAGCUGAACUCGCUCUCGCUGCCUAAUUAAACGGCAGCGCGUCCCCGGUAGGUUUGCGGGUGGCCUACCGGAGGGCGUCAGAGACACCCGCUCGGGCUACUCGGUCGCACGGGGCUGAGUAGCUGACACCUAACCCGUGCUACCCUCGGGGAGCUUGCCCGUGGGCGACCCGAGGGGAAAUCCUGAACACGGGCUAAGCCUGUAGAGCCUCGGAUGUGGCCGCCGUCCUCGGACGCGGGUUCGAUUCCCGCCGCCUCCACCA
#=GR Aqui.aeol SS [[[[[[[,,,,,,,,,,,,(((((((-----((((--((((-((((((AAAA<<<<<aaaa____>>>>>,,,,,,,,,,,,,,,,,,,,,,,,,,,,,,,<<<<<_____________>>>>><<<<<<<<<<<<<<<_BBBBBB>>>>>>>>>>->>>>>,,,,,,,,bbbbbb,,,<<<<<<<<<<<_CCCCCCC>>>>>>>>>>>,,,,,,,,,ccccccc<-<<<<<<<<--<<<_DDDDDDD>>>-->>>>>>>>->,,,,,,,,,ddddddd,,,))))))----))))))))---------))))))),,,<<<<<_______>>>>>]]]]]]]::::
//
# STOCKHOLM 1.0

5s_34         GUAGGCGGCCAAAGCGGCAGGGAAAGACCCGUACCCAUUCCGAACACGGAAGUGAAGCCUGCCAGCGUACCAGCUAGUACUGGAGUGGGAGACCCUCUGGGAGCGCUGGUUCGCCGCCUACUC
#=GR 5s_34 SS (((((((((....(((((((......((((((.............))))..)).....))))).))..((((((.....((((((.((....))))))))....))))))..)))))))))..
//
# STOCKHOLM 1.0

Pedi.pent         GGGGUCGUUAUGGAUUCGACAGGUAUGGGUCGAGCCAUGACUGCAUUUCGUAGGUUACGGCUACGUAAAAACGUUCAGUUUAUUAUAACUGCAAAAAAUAAUAACAAUUCUUACGCUUUAGCUGCCUAAUAGUAGCUUGACGUAGAUCCGCCUAGUCUCGUCCAUGGGCUAGAUACGGGUCCUAAAUGAAGUGGACUUGCGCUUAAGUACUGGCCUGGGUGCUUAAGAAGAGGAUUUACAGACUAGCGUUUUAAUGAAGCCCCGACAUACGGCGUCUUAUUUCGCGAAAUUUAAGUAGUAUGAAUAUGAAUGUAGAUGUCAUGGUGGCGACAUGCUUGGACGCGGGUUCGACUCCCGCCGACUCCACCA
#=GR Pedi.pent SS [[[[[[[,,,,,,,,,,,,,,,,,,,,,,,,,,((((((((-((((((<<<<<___AAA_>>>>>,,,,,,aaa,,,,,,,,,,,,,,,,,,,,,,,,,,,,,,,,,,,,,,<<<-<---<<<<________>>>>-->->>>,<<<<<<-<<<<<<__BBBBBB_>>>>>>--->>>>>>,,,,,,,,,bbbbbb,,,,,<<<<-<<<<<_C_CCC>>>>>->>>>,,,,,,,,,,,ccc,c,,,<<---<<<-<--<<<____DDDDD>>>->->>>--->>,,,,,,,,,,,,,ddddd,,,,,))))))----)))))))),,,,,,,,,,,,,,,,<<<<<_______>>>>>]]]]]]]::::
//
# STOCKHOLM 1.0

5s3_76         AGGAACGGCCAUACCACGCCGAUCGCACCACAUCCCGUCCGCUCUGUGAAGUUAAGCGGCGUCGGGCCAGGCUAGUACUACGGUGGGGGACCACGUGGGAAGCCCUGGUGCUGUUCCU
#=GR 5s3_76 SS (((((((((....(((((((......((((((............))))..)).....))))).)).(((((......(((((..((....)).))))).....))))).)))))))))
//
# STOCKHOLM 1.0

5s3_191         AUCUGCGGCCAUACCGCGAUGAACACACCGCGUCUCGUCCGAUCCGCGAAGUUAAGCAUCGCAGGGGCCAGAGAGUAUUGCCGUGGGUGACCAGGCGAGAACACUGUGCUGCCGCAGGU
#=GR 5s3_191 SS (((((((((....(((((((......((((((............))))..)).....))))).)).(((((......(((((..((....)).))))).....))).)).)))))))))
//
# STOCKHOLM 1.0

5s3_235         GGCAACGACCAUACCAUGCUGAAAAUACCAGUUCCCGUCCGAUCACUGAAGUCAAGCAGCAUCGGGCCCGGUUAGUACUUGGAUGGGUGACCGCCUGGGAACACCGGGUGUCGUUGUCA
#=GR 5s3_235 SS (((((((((....(((((((......((((((............))))..)).....))))).)).(((((......((.((..((....)).)).)).....))))).))))))))).
//
# STOCKHOLM 1.0

bac.SM-A13_15         GAGGAAAGUCCGGGCUCCUUAGGGCAGGAUGCUGGGUAACUCCCAGCGGGACAGGGCAUAAGGCCUGUUCCAGCGCCAGUGCAACAGAAAAUAUACCGCCGGACUUUGUCCGGUAAGGGUGAAAUGGCGGGUUAAGAGCCCACCGGCAGGCUGGUGACAGCCUGGUCUGGUAAACCGCAUCCGGAGCAAAGCCAAAUAGGGAAGGUAUGGAGCUGCCCGCUCUUCUUCCGAGUUGGCCGCUUGAGAUAAGCAGUAAUGAUUAUCCUAGAUGGAUGACUGCCGCUGACUGUGCGAGAGUGCAGUUAGUACAGAAUCCGGCUUAC
#=GR bac.SM-A13_15 SS :::::{{{-{{{{{[[[[---AAAA-[[[[[<<<<<_____>>>>><<<<<<<<<________>>>>>>>>->((---(((((,,,,,,,,,,,,<<<<<<<<<___>>>>>>>-->>,,,,,,,<<<<<<_______>>>>>><<<<<<<<<____>>>>>>>->>,)))--))))]]]]]]]]],,,<<<<------<<<<<<---<<<<<_aaaa>>>>>>>>>>>----->>>>,,,,,,<<<<<<<<____>>>>>>>>,,,,,,,,,,,,,,,,,<<<<<<<<<<<____>>>>>>>>>>>,,,,,,}}}}}}}}::
//
# STOCKHOLM 1.0

plastid.C.paradoxa-cyanelle         CGAAUUUAAUUAAUGAUUACAGAUUUAUUCAAUCUGAGGAAAGUCCGGGCUCCUAUAAAGGUUAGAAUUGCUGGGUAAUUCCCAGUACGAGAUAUCGUGAGGAUAGUGCCACAGAAAAACACCGCUUAAAAAUAUUUUAAGUAAGGGUGCAAAGGCUUGGUUAAAGCAAACCAGUUAGAUUUCAAAAUCUAUACUUAGUAAACCCCGUUCAGGAGCAAAGUUUAGCGGAAAGUAAUUAACCUUUUUUCUUUCCUUAUAUUUAUUUUUUACUGCUAGAAAAAUUGAGUAAUUAAUUUUGAAGACAGAUAAUCAUUUUAUAAACAAAACCCGGCUUAAAAUUAAGUUCGUUUU
#=GR plastid.C.paradoxa-cyanelle SS {{{{{{{-{{{{{{{{{C,<<<<<<_____>>>>>>,,,,,CC,CCCCCAAAAA,B{{{{{{{,[[[-[[<<<<<_____>>>>><<<<<____>>>>->((---(((((,,,,,,,,,,,<<<<<<<<<<___>>>>>>>>-->>,,,,,,,<<<<<<_______>>>>>><<<<<<<<<____>>>>>>->>>,)))--))))]]]]]aaaaa,,,<<<-----<<<<<<<<<__>>>>>>>>>>>>}}}}---------------}}},,,,,,<<<<<<<<____>>>>>>>>,,,,,,,,,,c}}}}}}<<__>>,,,,,,bccccccc,,}}}-}}}}}}}::::
//
# STOCKHOLM 1.0

Coma.test         GGGGCCGAUUCUGGAUUCGACGUGGGUUCGGGACCGGUGCGGUGCAUGUCGAGCUUGAGUGACGCUCGUAAAUCUCCAUUCAAAAAACUAACUGCAAACGACGAACGUUUCGCACUCGCCGCUUAAUCCGGUGAGCCUUGCAACAGCACGCUAGUGGGCUGGGCAAGGGGGUAGCAAUACCUCCCGGCUGCAAGGGAAUUUUCAUUAGCUGGCUGGAUACCGGGCUUCUUGGUAUUUGGCGAGAUUUUAGGAAGCUGGCUACCCAAGCAGCGUGUGCCUGCGGGGUUUGGGUGGUGAGAUUUAAAACAGAGCACUAAACAUGUAGAUCUGUCCGGCGAAGGCUUACGGACGCGGGUUCAAUUCCCGCCGGCUCCACCA
#=GR Coma.test SS {{{{{{{,,,,,,,,,,,,,[[[[[[[[-----[[[[-[[[[-[[[[[[<<<<<__AAAAA__>>>>>,,,,,,,,aaaaa,,,,,,,,,,,,,,,,,,,,,,,,,,,,,,,,,<<<<<<<_______>>>>>>>(((((((,<<<<___BBBBBB_>>>>,,,,,,,,<<<<____>>>>,,,,,,,))))))),,,,,,,bbbbbb<<-<<<<<<<<<<<_CCCCCC>>>>>>>>>>>->>,,,,,,cccccc,,<<<<<<<<<<---<<_DDDDDDD>>--->>>>>>>>>>,,,,,,,,,,,ddd,dddd,,,]]]]]]----]]]]]]]]----]]]]]]]],,,<<<<<_______>>>>>}}}}}}}::::
//
# STOCKHOLM 1.0

5s3_159         AUCCACGGCCAUAGGACUCAGAAAGUACCGCAUCCCGUCCGAUCUGCGAAGUCAAGCUGAGUACCGCCUAGUUAGUACCACGGUGGGGGACCACGUGGGAAUCCUAGGUGCUGUGGUU
#=GR 5s3_159 SS (.(((((((....(((((((......((((((............))))..)).....))))).)).(((((......(((((..((....)).))))).....))))).))))))).)
//
# STOCKHOLM 1.0

Carb.hydr         GGGGGCGUAAAGGGUUCGACGGGGGAGCGAAGGGCCGAAAGUAGCGAGGCGAGGACCCCAUCUUACCUCGUUAAAAAUGGUGGGAAAAGAUAACUGCCAACGAAAACUACGCUUUAGCUGCUUAAUAACGCAGCUACGUCCUGACGGAAGCUUGCCCGGGGCUUCUGUCGGGGCGUGACCGGACCGGGCUGGCUUAUGAAGGGUGUCCCGGCUCUUCAUAAGCGAGAUUUUACGGGAUAGCCCGAUUGUGGCCUGCCGGUAGGCACCAAUCGGGUGAAAGCAAAAAUACCGGCUGCCCUCGGAGAAGCUUUCGGUUCUUGUCCUCCGGACGGUGGGUUCGAUUCCCCCCGCCUCCACCA
#=GR Carb.hydr SS [[[[[[[,,,,,,,,,,,,(((((--((---(((((--((((--(((((AAAAA,,<<<<<<___aaaaa________>>>>>>,,,,,,,,,,,,,,,,,,,,,,,,,,<--<<-<<-<________>>>>>->,<<<<<<<<<<<<<<<<_BBBBBB>>>>>>>>>>>>>>>>,,,,,,,,bbbbbb,,<<<<<<<<<<<<<CCCCCC>>>>>>>>>>>>>,,,,,,,,,cccccc,,<<<<<<<<-<<<<_DDDDDDD>>>->>>>>>>>>,,,,,,,,,,,,ddddddd,,,)))))-----))))--)))))--))-))))),,,,<-<<<_______>>>->]]]]]]]::::
//
# STOCKHOLM 1.0

5s3_185         AUCCACGGCCAUAGGACUCUGAAAGCACCGCAUCCCGUCUGAUCUGCGCAGUUAACCAGAGUGCCGCUCAGUUAGUACCACGGUGGGGGACCACGCGGGAAUCCUGGGUGCUGUGGUU
#=GR 5s3_185 SS (.(((((((....(((((((......((((((............))))..)).....))))).)).(((((......((.((..((....)).)).)).....))))).))))))).)
//
# STOCKHOLM 1.0

eukarya.A.truei         GCGGAAGGAAGCUCACUGUAGAGGCUACUUGCUGGGUGCUGUUGUUACUCUAUCAACCAGCCUUGGGGAAGGUCUGAGAUAAGAGCCACUUGUUGCCUUCACAAGGCAUUGCUUGGUGUAAGCAAGUGAGUUCCCAUCAAAGAUGGCUCAGUUGCAAGCUUAAUGCAAGAGACAUAGCAAAGAAGCCCAAUAUACUUCUGAUAUGGAUGCAAUGCCCAACAGACUGGAAAUGACUCACGGCUGGCAUGUUCAAGCUCAAUGACUGAGGGGAAGCAAGUGAUGGCUUCCUAACCCAAUUCAGACCACUCUCCGGAAUUCCG
#=GR eukarya.A.truei SS {{{{{{{{,,,[[[[,<<--<<<<---------<<<<<_______>>>>>---------->>>>>>,,,AAA,AAAAA,,,,,((((,,,,,,<<<<<_____>>>>><<<<<<<___>>>>>>><<<<<<<-----------<<<___________________________________________________________________________>>>------->>>>>>>)))),,,,,,,,,,,,,,,,,,,,,]]]]<<<<<<<________>>>>>>>,,,,,,,,aaaaaaaa,,,,}}}}}}}}:::
//
# STOCKHOLM 1.0

NEI.GON         GCGGGUCUCCCCGCAUGGCAAAUCGGAACACCGGGUCAGGGGCGGAAGCCAGCAGCCCACUCCGAUGCGCCAGUGCCGGGGGUUUGGUCCGC
#=GR NEI.GON SS <<<<<<<<<<<<<<<<<<<--<<<<<<-----<<<<----<<<____>>>---->>>>-->>>>>>-->>>>->>>->>>>>--->>>>>>>
//
# STOCKHOLM 1.0

Erwi.caro         GGGGCUGAUUCUGGAUUCGACGGGAUUUGCAAAGCCCAAGGUGCAUGCCGAGGGGCGGUUUGCCUCGUAAAAAGCCGCAAAAAAAUAGUCGCAAACGACGAAAACUACGCUUUAGCAGCUUAAUAACCUGCUAAGAGCCCUCUCUCCCUAGCCUCCGCUCUUAGGACGGGGAUCAAGAGAGGUCAAACCCAAAAGAGAUCGCGUGGAUGCCCUGCCUGGGGUUGAAGGGCUAAAUCUAAUCAGGCUAGUUUGUUAGUGGCGUGUCUGUCCGCAGCUGGCAAGCGAAUGUAAAGACUGACUAAGCAUGUAGUACCGACGGUAGAGUAGUUCCGGACGGGGGUUCAAAUCCCCCCAGCUCCACCA
#=GR Erwi.caro SS [[[[[[[,,,,,,,,,,,,,(((((((------(((---(((((((((AAAAA,<<<<<<<_aaaaa____>>>>>>>,,,,,,,,,,,,,,,,,,,,,,,,,,,,,,<<<<<-<<<<_________>>>>-->>>>><<<<<<<<<<<--<<<___BBBBB>>>-->>>>---->>>>>>>,,,,,,,,,,bbbbb,,,<<-<----<<<__CCCCCC>>>---->->>,,,,,,,,,cccccc,,<<<<<<<<<<-<<<_DDD_DDD>>>->>>>>>>>>>,,,,,,,,,ddd,ddd,,,))))))---)))---)))-----))))))),,,<<<<<_______>>>>>]]]]]]]::::
//
# STOCKHOLM 1.0

5s3_293         GCCUACGGCCAUACUAGUCUGAAAACGCCCGAUCUCGUCUGAUCUCGGAAGCUAAGCAGAUUCAGGCCUGGUUAGUACUUGGAUGGGAGACCGCCUGGGAAUACCAGGUGCAGUAGGCUUU
#=GR 5s3_293 SS ((((((.((....(((((((......((((((............))))..)).....))))).)).(((((......((.((..((....)).)).)).....))))).)).))))))...
//
# STOCKHOLM 1.0

5s3_197         AUCCACGGCCAUAGGACACUGAAAACAUCGCAUCCCGUCCGAUCUGCGCAAUUAAGCAGUGUGCCGCUUAGUUAGUACCAUGGUGGGGGACCACAUGGGAAUCCUAGGUGCUGUGGUU
#=GR 5s3_197 SS (.(((((((....(((((((......((((((............))))..)).....))))).)).(((((......(((((..((....)).))))).....))))).))))))).)
//
# STOCKHOLM 1.0

5s3_59         GCUGACGGCCAUACCGUGUCGAAUGCACCGGAUCUCUUCUGACCUCCGAAGUUAAGCGGCACAGGGCCCGGAUAGUACUGGGGUGGGGGACCGCCCGGGAAGUCCUUAGGGUGCUGUCAGCU
#=GR 5s3_59 SS (((((((((....(((((((......((((((............))))..)).....))))).)).(((((......(((((..((....)).))))).....))...))).))))))))).
//
# STOCKHOLM 1.0

bac.M.xanthus         GAGGAAAGUCCGGGCUCCAGAGGGCAGGGUGCUGGCUAACGGCCAGUCGAGGCGACUCGCAGGAAAGUGCCACAGAAAACAGACCGCCCGUUCCGAAAGGGGCGGGUAAGGGUGAAACGGUGCGGUAAGAGCGCACCGCGUCCGGGGUGACUCGGACGGCUCGGUAAACCCCGCCUGGAGCAAGAGCCAAUAGGAGCGCGUCCUCGCCGUACGGAGGACAGGGAUGGCCCGUCCCAUGCGUUCGGGUUGCUCGCUGAUGAGGCCCCUGGGCAACCAGGGCCCUUAGAUGAAUGUUCACCGCCCAUCCCGAAAGGGGUGGGAACAGAAUCCGGCUUA
#=GR bac.M.xanthus SS :::::{{{-{{{{{[[[[---AAAA-[[[[[<<<<<_____>>>>><<<<<____>>>>->((---(((((,,,,,,,,,,,,<<<<<<<<<<<____>>>>>>>>>-->>,,,,,,,<<<<<<_______>>>>>><<<<<<<<<____>>>>>>>>->,,)))--))))]]]]]]]]],,,((((------((((((<<<<<--<<____>>>>>>>,<<<<<_aaaa>>>>>,,))))))-----)))),,,,,,,,<<<<<<<<______>>>>>>>>,,,,,,,,,,,,,,,,,<<<<<<<<<____>>>>>>>>>,,,,,,}}}}}}}}:
//
