# Supplementary material for: What does it take to learn the rules of RNA base pairing? A lot less than you may think
Source: bioRxiv. 2025 Aug 2:2025.07.31.668042. Preprint. [Version 1] doi: 10.1101/2025.07.31.668042 (PMC12324431; doi:10.1101/2025.07.31.668042)
Supplement: Supplement 1 [file media-1.gz › supplemental_material/data/conus_rnabench_RNaseP.100.A.noss.sto]

# STOCKHOLM 1.0

bac.A.eutrophus         AAAGCAGGCCAGGCAACCGCUGCCUGCACCGCAAGGUGCAGGGGGAGGAAAGUCCGGACUCCACAGGGCAGGGUGUUGGCUAACAGCCAUCCACGGCAACGUGCGGAAUAGGGCCACAGAGACGAGUCUUGCCGCCGGGUUCGCCCGGCGGGAAGGGUGAAACGCGGUAACCUCCACCUGGAGCAAUCCCAAAUAGGCAGGCGAUGAAGCGGCCCGCUGAGUCUGCGGGUAGGGAGCUGGAGCCGGCUGGUAACAGCCGGCCUAGAGGAAUGGUUGUCACGCACCGUUUGCCGCAAGGCGGGCGGGGCGCACAGAAUCCGGCUUAUCGGCCUGCUUUGCUU
//
# STOCKHOLM 1.0

bac.N.pyridinolyticus         CACAGGGCAAGGUGGUGGGUAACACCCACCCGGGGCAACCCGCGGGACAGUGCCACAGAGAACAGACCGCCCCUGCGUGCAGGGGUAAGGGUGAAACGGCGGUGUAAGAGACCACCAGCGACCGGGGCGACCCGGCCGGCUCGGCAAACCCCACCUGGAGCAAGGUCAAGAAGUCCGGUGCUCUCACCGGACGCGCGCACGACUGAGGGCGGCCCGCCCGAGUGCGCGGGUAGACCGCUGGAGGGCGUCGGCAACGGCGCUCGUAGAUGGAUGGUCGCCACGCUUCGGCGUU
//
# STOCKHOLM 1.0

N.gregoryi         GGGAGAGAGAGCCCGGCUGCCGCGGGCGUCGUGCGACGCGCGCGAGGAAAGUCCCCCCACCUGUUCGGGCAGGUGACCAGACGCAAGUCCGGGGCGGGAGACCGCUGGCUCUGGAACAGAAACGACACGUCUCGGCCCGACCGAUGAUGCGUGCGAACCCGACCGCGAGGAAGGGGAGUUGACCCGCAGAGGGAGUGUGGUCGGUAUCCCGUGGUUCGAAUCCACGGAUUGCGAGCGCGGUUCGACGCGUCUCUGACGCGGGACCCGCGACCGAGUGCGACGGCACGAGCCGUCGAACACGCACGGCGCGAUUGACCACACUGAGACGGCCGAGGAGCGAUGGAACGGCGAACCCUCACCGGUGCAAGUCCGUGCCGUGGUAGCCCGAACAUCUCGCGGCUCCGCCGCGAACGGCGCGGACGCUUAGCCGAAUGCUGGGACGAACAGAAGGGGGCUUACUCCUCUCACCCGUUU
//
# STOCKHOLM 1.0

eukarya.P.strasburgensis         UUCUCAUCAAAGUCUGUAUUUACCUGCCUACACAAGGGGCCCUCUUCCCCCAGAGGGACCCAGCAGGAGCAGGUGGGAAAUUCGGUGGUACACGCCGCCCAUUAAUUUCUCUCUUGAGAGAGUCCAGGCGAGGAAUCGCUAGGGUGUUGCCAUAAGAAAUUCAGUCCGCCUAGCGGGCAUGGGAGGCUUCACGGGCGGUUGGUCCCUAGUGCAAAACUUUCGCGCUAGGAGGCUUUUGAGUGCAAUAUACAGACCGCCUAGUGGUUCCUUGGGAUCAUCUGGGCGGAACGCGAUACCGAUUAUUUUGGUGAGAA
//
# STOCKHOLM 1.0

bac.C.sporogenes         GAGGAAAGUCCGGGCUCCAUAGGGCAGGGUGCUGGGUAAUACCCAGUGGAGGCGACUUUAAGGAAAGUGCAACAGAGAUAUACCGCCAGAUUUAUCUGGUAAGGGUGGAAAGGCGAGGUAAGAGCUCACCAGCGUAUAGGUGACUAUACGGCUAUGUGAACCCCAUCUGGAGCAAGAUCGAAUAGGAGAGCAGGAAACUUUGGUUUCCAGGGGUGGCCCGUCCCGCUCUCGGGUAGUAUCGCUGGAGCCUAUUGGUAACAAUAGGCCUAGAUAGAUGAUUGUCUAACACAGAAUCCGGCUUA
//
# STOCKHOLM 1.0

bac.EM14b-11         GAGGAAAGUCCGGGCUCCAAAGGGCAGGGCGCCGGGUAAUACCCGGGGUGGGGAAACCCCACACGGUAAGGGCCACAGAAACGAGACCGCCGAAGCGGUAAGCCAGGCAAGGGUGAAAGGGUGGGGUAAGGGCCCACCGGCUCCGCGGUAACGCGGGGUGAGGGGGUAAAAAUCCCCCGGCGGGUUUUCCCGCUCUGGUAACCUCCCGCCCGGAGCAAGGCCAAGUAGCGCCGCACCCCGAAAGGGGAUAAGGUGGCCCGCCGAAAUGCGGUGCGGGUAGGCCGCAAUGGAAGUCGGGGGGCAACUCCCGACUCAAGAUAGAUGACCACCUAGUACAGAACCCGGCUUA
//
# STOCKHOLM 1.0

bac.CPB147         GAGGAAAGUCCGGGCUCCAUAGGGCAGGGUGCCAGGUAACGCCUGGGGGGUGUAACAACCUACGACCAGUGCAACAGAGAGCAAACCGCCGAUGGCCCUUUAUGGGAUCAGGUAAGGGUGAAAGGGUGCGGUAAGAGCGCACCGCGCGACUGGCAACAGUUCGUGGCACGGUAAACUCCACCCGGAGCAAGGCCAAAUAGGGGUUCACAUGGUACGGCCCGUACUGAACCCGGGUAGGCUGCUUGAGCCAGUGAGCGAUUGCUGGCCUAGAUGAAUGACUGUCCACGACAGAAUCCGG
//
# STOCKHOLM 1.0

bac.Synechocystis-PCC6308         GGGGAGGAAAGUCCGGGCUCCCAAAAGAUCAAACUUGCUGGGUAACGCCCAGUGCGCGUGAGCGUGAGGAUAGUGCCACAGAAAAAUACCGCCCGUUUUCGGGUAAGGGUGCAAAGGUGUCGGUAAGAGCGCACCAGCAGUAUCGAGAGGUACUGGCUCGGUAAACCCCGGUGGGGAGCAAGGACGGAGGAAUUACGGUUGAUCUUUUCCCGAUUUCGUCUUCGGUGUACCGCUUGAGGUGAUCAGUAAUGUUCAUCCUAGAUAGAUAACUACCCCUUUAGUUUACUAAUAGUUUACCAAAGGAACAGAACCCGGCUUAC
//
# STOCKHOLM 1.0

A.fulgidus         CGGCGGUGGGCGGCUGACCGAAAGGAGGAAAGUCCCCCCACCCGCUGUGGCGGAAGGCCCCUGAGAAGGGGCGGAGGAGGAACAGAAACGAGACCGGUGCGGGGAAAUGCGAUGAUUCCGCAAGGAUGAGGUCACCCGCUCCGGAUGAAACGGCCUCCUCCCCGCCGGGUGCAACGCGUAAGCGGCUCAGUCUAAUGCCGCCGGAACAGAAGGGGGCUUACUACCGCCA
//
# STOCKHOLM 1.0

bac.CPA59         GAGGAAAGUCCGGGCUCCACAGAGCAGAACGCCGGGUAACACCCGGUGGGGGAAACCCCGAGGAAAGUGCCACAGAAAACAGACCGCCUUCGCCGCGCGAGCGGCGCGGGUAAGGGUGAAACGGUGGGGUAAGAGCCCACCGCGCAGACGGUAACGGAUGCGGCACGGCAAACCCCGUUCGGAGCAAGGCCAUGUAUAGGAACGUUCGAGGGCUGCUCGCCCGAGUUCCAGGGUAGGCCGCUCGAGGCGCACGGUAACGGGCGUCCCAGAUGAAUGAUCGCCAAGUGUCCCCGGACACUCACAGAACCCGGCUUAU
//
# STOCKHOLM 1.0

bac.P.staleyi         GAGGAAAGUCCGGGCUCCACAGGACAGGGUGGUCGAUAACGUCGACCGGUCGUGAGAUCAGGGACAGUGCCACAGAAAACAGACCGCCGCUGCGGGCAUGAGCCCCCGUCAAGGUUUGAUUGUCUGCAUGCGGUAAGGGUGAAACGGUGCGGUAAGAGCGCACCAGCAGUCGAGGCGACUCGGCUGGCUAGGUAAACCCCGCCCGGAGCAAGACCAAGCAGAGAGCAUGUUGUCGGUGUCACAGCCGACAGCCGGAAUCGGUUCGGUUUCGUAUGACUCUCGGGUAGGUUGCCGGAGCUAGCGAGCAAUUGCUAGCCUAGAGAAAUGGUCGUCAGACGUUUUCGAUCCGUCGAAGAGCCCAACAGAACCCGGCUUA
//
# STOCKHOLM 1.0

bac.M.luteus         GAGGAAAGUCCGGGCACCGCAGAGCAGGAUGGUGGACAACAUCCACCCGGGGCGACCCGCGGGCCAGUGCCACAGAGAGAAGACCGCCUCCGCGCCGCUGCGCGGCGGUAAGGGUGAAAGGGUGGUGUAAGAGACCACCAGCGGCCCCGGUGACGGGGCCGGCUCGGUAAACCCCAUCCGGUGCAAGGCCGAACAGGACGCGUCACGAGGGCGGCUCGCCCCAGCGUCCGGGUUGGCCGCUCGAGCCCGCCAGCGAUGGCGGGCCCAGAUGGAUGGCCGUCACCUCGCGCGGGGCAACGCGCGCGAGGCACAGAAUCCGGCUUAC
//
# STOCKHOLM 1.0

bac.L.japonicus-IFO12422         CGCAGAGCAAGGUGGUGGGCAACACCCACCCGGGGCAACCCGCGGGAAAGUGCCACAGAGAACAGACCGCCGCUCUCUCCGUUCAUUCGGGAAGAGGGGUAAGGGUGAAACGGUGGUGUAAGAGACCACCAGCGUGCCGGGUGACCGGGGCGGCUAGGUAAACCCCACCUGGAGCAAGAUCAAGAAGCCGUUCCUCUUCGGAGGAACGGUGCGCACACGUUCGAGGGCUGCUCGCCCGAGUGUGCGGGUAGAUCGCCCGAGGCUGUCGGCAACGGCAGCCCUAGAUGGAUGGUCGCCAACCGGGGCCACGCAAGAAACCCCGGCGA
//
# STOCKHOLM 1.0

bac.F.antarctica         CGAAGAGCACGGUGGUGGGUAACGCCCACCCGGGGUGACCCGCGGGACAGUGCCACAGAAAGCAGACCGCCCACCCGCCUCGGCGGCGUGGGUAAGGGUGAAACGGUGGUGCAAGAGACCACCAGCACCCCCGGUGACGGGGGUGGCUAGGCAAACCCCACCGGGAGCAAGACCAAGAAGGCGCCCUCCUGCAGAGGAGGACGCCGCGGGAGCGUUCGAGGGCUGCUCGCCCGAGCUCCCGGGUAGGUCGCACCAGGCCGCUGGCAACAGCGGUCGCAGAUGGAUGAUCGCCCCCUCCGCUCCGGCGGGGGG
//
# STOCKHOLM 1.0

bac.LGW23         GAGGAAAGUCCGGGCUCCAUAGGGCAAGGUGCCAGGUAACGCCUGGGGGGCGCGAGCCCACGGACAGUGCAACAGAAAGCAAACCGCCUAUGUCACGGCUCGUGCAAACGGGUCGCGGCAGGUAAGGGUGAAAGGGUGCGGUAAGAGCGCACCGCGCCGGUGGCAACAUUCGGCGGCACGGCAAACCCCACCUGGAGCAAGACCAAAUAGGGAAGCGCGCGGACCUUCGGGUCCGUUCCUGCUGCCCGCAGGGGCUUCCGGGUAGGUCGCUCGAGGCGCACGGCUGUCGUGCGUCCCAGAUGGAUGGUUGUCCUCGACAGAACCCGGCUUA
//
# STOCKHOLM 1.0

eukarya.Z.florentinus         GAAUUCAGCGGGACGGCAAUGGGUUAGUCGUCAUGACUAAUUCGGCGCAUAACCGGUCGCCUCUGCAGCGUAAGCUACAUUGGGGACUUUUCCGUGAGGAGGGAUCUUGGGGAACCAAGACCAUAUGGUUGUUGUCAUCAGAAAUCAACCAGGUUACGUAAGUUACCUGGUAUGGGAAGGCAACUGUAAGUUCCGUUUGACUUGUGCUAAUUAGUAUAAGGUCUGUUGAGUGCAAUCGAAGGACAAGUCUUAUAGAUUUGAA
//
# STOCKHOLM 1.0

H.volcanii         GGCAGAGAGAGCCCAGUUCCCGUGCCCGAGACGGGCAUGAGGAAAGUCCCCCCACCGUCCGAACGGGUGACCGGGCGCAAGCCCGGAGUCGGAGACGGCUGGCGCUGGAACAGAAACGAGACCGCUCGACCCGACCGAUGAUGCGCGCGCGACGGCUCCGCCGUCGCCGGCGCGGCCGUCACGGCCGCGUGCGAACCGACCCGUAAGGGAAGGGAGCUAACCCGCAGAGGGAUGAGGUGGCGUCGCCAUCUCCGACGGUCGAGAACGGAUGGAACGGCGAAUCCUCACCGGUGCAAGUCCGCGCCGCGAAGGGUAGUUCGGACGGCGCGUCGGGUUCGCCCGUCGCGCCCUCGGGGGGCUCGCCCCGAGAAGGCGCGGACGCUGAGCCGAAUGCUGGGACGAACAGAAGGGGGCUUACUCCUCUCAGCCGCUU
//
# STOCKHOLM 1.0

bac.Pseudoanabaena-PCC6903         GAAAGAGUAAGCGAGCAGUUGCGAAAUUAGUCUUAAAGUAUAAUGAAAAUUUGCUUUAAGUACGGAUUUUGAGGAAAGUCCGGGCUUCCAAGAAGAUCAGGCUGCUGGAUAACGCCCAGUGCGAGCAAUCGUGAGGAUAGUGCCACAGAAAGAUACCGCCUAACUUCGGUUAGGUAAGGGUGCAAAGGUGUGUUAAGAGCGCACCAGCAGGGUCGUGAGGCUCUGGCUCGGUAAACCCCAGUCGGAAGCAAGGCGAGAGGAAAUAAGCGUUGCGAUCUUCAAUAGACCUUAUUUCCGUGACUUAACUGCGUUUAGUGCGCGAAAGCGUGGCAAGCGUAGUUAAGUGUGUGCCGCAAGAGGUAUUUGGUAACAAAUAUCCCAGAUAGAUAACCGCUAGGGCAGUUGUUAUCAACUCCCAAAACAGAACCCGGCUUAUGUCUUACUCUUUCU
//
# STOCKHOLM 1.0

bac.Buchnera-APS         UGAAGUUGACUAAAAACAGUCGCUGUUUAGUUUUUAAAAAUUAAAAAGAGGAAAGUCCGGGCUCCAUAGAGCAGGGUGCCAGAUAACAUCUGGAAAGCGUGAGCUUAUGACUAGUGCAACAGAAAAUAAACCACCUAUUUUGUAAUAUAUAAAAAUAUGGCCAGGGUGAAAAGGCGUGGUAAGAGCACACCGCAUAAUUGGUAACAAUUCAUGGCAUGGUAAACUCCACCCGGAGCAAAGCCAAAUAUAGGAUAAAUUUUUUGUACUGCUCGUACUUCUUAAACCUGGGUAGGCUGCUUGAAUUAGUAAGUGAUUGCUAAUCUAGAUGAAUGACUGUUAAAACAGAACCCGGCUUACACGAGUCAACUUCAAUAAC
//
# STOCKHOLM 1.0

H.morrhuae         GGCAGAGAGAGCCCGGCCACCGCGGCGUACCGACAGGCACACACGUGCCAGCGGGUACGCACGCGAGGAAAGUCCCCCCACCGCCGGGCAGGUGACCGGGGAAACCCCGGGACGGGAGACCGUCGGCGCUGGAACAGCAACGAGACCCCUCCACCCGACCGAUGAGGCGCGGGCGGUGGCAUCGCCACCGUCUCGGCGCGAGCGGCACGGGGUGCAUCGUGCGCCCCGAAGCGAGCGGGCACCGCCCGCGACGCAGCCGCGAGCGUGCGAACCCGACGCAAAACGGCCACUGGUCGGACAAAGCAACGGGGAGCUAACCCGCCGAGGGAUGAGGGUGGAGAACGGAUGGAACGGCGAAUCCUCACCGGUGCAAGUCCACGCCACGCGGAUCGGCCGCACGGUAGCCCGGCAGGGACGUGGACGCUCAGCCGAAUGCCGGGGCGAACAGAAGGGGGCUUACUCCUCUCAGCCAUGU
//
# STOCKHOLM 1.0

bac.Prochlorococcus-NATL1         UUGAGGAAAGUCCGGGCUCCUAUUUGGCCAGGCUUGCUGGGUAAUUCCCAGUGCGGGUGACCGUGAGGAUAGUGCCACAGAAACACACCGCCUAAUGCUUAAUGGGGAAAUCCCAACAAGCGCGGCAAGGGUGCAAAGGUGCGGUAAGAGCGCACCAGCAGCAUCGAGAGGUGCUGGCUAGGUAAACCCCGGCCAGGAGCAAGGCGAGGGGCACUGGAUGGCCAUAGACCUUGUCCCUGUAGAGAGCCGCUUGAGGCUAGCGGUAACGUUAGUCCCAGAUAGAUGAUUGCCCAUUCCCUUUCUAAAGAAAGAGGAAAGAACAGAACCCGGCUU
//
# STOCKHOLM 1.0

bac.EM14b-9         GAGGAAAGUCCGGGCUCAGAGGGUGCGCGUAUCCCGUUAAGGCUGAUGAAGCCGGAGCGGGGGCGUGAGAGCGCCGGAAAGUGCCACAGAAAACAUACCGCCUUAUGUGUCUUCACACAUAAGGUAAGGGUGAAAAGGUGCGGUAAGAGCGCACCCAGGAAAGGAGAAGGUUUAAGGGAAAAAACGCCCUUGCCGAAUCCUUUCCUGCGGUAAACCCAUACGCGAGCAAGGCCAAGCAGAGGGGAAUUGCGGGAGUUUUCCAAAUCUGACUCCCGCAUGCGGGUUGCACCCUUCCCGCUAACACCCUCGGGUAGGCCGCUUAGAGUAAUGACCCCUUAACACAGAACCCGGCUUA
//
# STOCKHOLM 1.0

eukarya.K.polysporus         GAAUACAGCAGUUCUCUCUUCGUAAGAAGAGAGAUUGUGUUACCCUUCGUAACACAUUACCCGUGAGGGAACUAUUAGGUGGAAACCUAGUUAGCUUUGUCGUCAUAAGUGAUCAACGUCUUUCCCCUCGAUUUAUUUUCGGCGGGCGAAUGACGGAUGGGAACGGCGAUAGUUACAAUGUUUGACGUAUCACGUGAUAUUAUCACAAGGUAUGGUCUGUUGAGUGCAAUCGUAGGACCCCGGUUGUUAUCUACAACCGGUUGAA
//
# STOCKHOLM 1.0

bac.G.sulfurreducens         GAAGCAGAACAGAUGGCCGCCCUUCGCGUGCGGGGGGAGGAAAGUCCGGGCUCCACAGGGCAUGGUGCUGGAUAACGUCCAGCGGGGGCGACCCCAGGGAUAGUGCCACAGAGAGAAGUCCGCCCGCUCAGGCGGGUAAGGGUGAAAGGGUGAGGUAAGAGCUCACCGGGUUCGGCGGUGACGUCGGAUGCCAGGUAAACCCCACCAGGAGCAAGGCCGAAUAGGGAAGCGUCAAGGAUGGCCCGUCCGUGCUUCCGGGUUGGCUGCUUGAGGCCGUCGGUAACGGCGGUCCCAGAGGAAUGGUCAUCGCCCGCCAAGGGGUAACCCGCGGCGGGAACAGAACCCGGCUUAUGGGCUGCUUCGACCA
//
# STOCKHOLM 1.0

bac.R.prowazekii         CUAAAUGGUCGUGCAGUUGCGUGAUGAUAAUCACGAGGAAAGUCCGGACUCUAUAGAGGUAUGGUGCCGGUUAACAUCCGGCAGAGUAUUAUUACUUUAGGGCUAGUACCACAGAAAAUAUACCGCCGAGUAUUUCGGUAAGGGUGAAAAGGUGUGGUAAGAGCACACCGGUAAGUUGGCAACAAGUUACGCAUGGUUAACCCCACCAAGAGCAAGAUCAAAUAGGCAUUACAGAAUUUAAAUAUUUAUUUAAGUUCCUGGGUUACCUCUAAUCGGAUUGUAAUGCGGGUAGAUCGCUUGAGGUAAACGGUAACGUUUAUCCUAGAUAAAUAACUGCAAUGAAUUAAUAUUCAUACAGAAUCCGGCUUAUAGACCAGAUGAGCAG
//
# STOCKHOLM 1.0

bac.Calothrix-PCC7601         AAGGAGAGAGUAGGCGUAGGCGGUUGCAGAUCAGUCACAAAAACUGAAUUUGAGGAAAGUCCGGGCUCCCGAAAGACCAAACUUGCUGGAUAACGUCCAGUGCGAGCGAUCGUGAGGAUAGUGCCACAGAAAGAUACCGCCAAUUAGUCAUUAGUCAUUUGUCAUUAGUCAUUUGGAAAAACACAAAGGACAAAGGACAAAGAACAAAUGACCAAAUUGGUAAGGGUGCAAAGGUGCGGUAAGAGCGCACCAGCAACGUCGAGAGGCGUUGGCUCGGUAAACCCCGGUUGGGAGCAAGGCGAAAGGAACUAUGGUUGGUCUUUUACCAGUUCCGCUAAAACAGAGCCGCUAGAGGCGUUUGGUAACAAACGUCCCAGAUAGAUAACCGCCCUCAUGUAGAGAAGUUACUUGUAACAUUUCUACAUUCGAGAACAGAACCCGGCUUACUACCAACUCUUUCCCUUUUU
//
# STOCKHOLM 1.0

bac.N.fulvus-KCTC9580         CGAAGGGCAGCGUGGUGGGUAACGCCCACCCGGGGCAACCCGCGGGACAGUGCCACAGAGAACAGACCGCCAGCGGCCUGAGCGAAUUCCGGUUCGCCUCAGGUGCGGGUGAGGGUGAAACGGUGGUGUAAGAGACCACCAGCUCCGCAGGUGACUGCGGAGGCUCGGUAAACCCCACGUGGAGCAAGGCCAAGAAGGACGGCGGGCAACCACCGUCCGCGCGAGCGUUCGAGGGCUGCCCGCCCGAGCUCGCGGGUAGGCCGCUGGAGGCUGCCGGCAACGGCAGCCCUAGAUAGAUGAUCGCCAGC
//
# STOCKHOLM 1.0

bac.S.bikiniensis         CGAGCCGGGCGGGCGGCCGCGUGGGGGUCUUCGGACCUCCCCGAGGAACGUCCGGGCUCCACAGAGCAGGGUGGUGGCUAACGGCCACCCGGGGUGACCCGCGGGACAGUGCCACAGAAAACAGACCGCCGGGGACCUCGGUCCUCGGUAAGGGUGAAACGGUGGUGUAAGAGACCACCAGCGCCUGAGGCGACUCAGGCGGCUAGGUAAACCCCACUCGGAGCAAGGUCAAGAGGGGACACCCCGGUGUCCCUGCGCGGAUGUUCGAGGGCUGCUCGCCCGAGUCCGCGGGUAGACCGCACGAGGCCGGCGGCAACGCCGGCCCUAGAUGGAUGGCCGUCGCCCCGACGACCGCGAGGUCCCGGGGACAGAACCCGGCGUACAGCCCGACUCGUCUG
//
# STOCKHOLM 1.0

bac.CPB70         GAGGAAAGUCCGGGCUCCACAGGGCAGGGUGGUUGCUAACGGCAACCCGAGGCGACUCGCGGGAAAGUGCCACAGAGAACAGACCGCCGCGGCGACUUCGUCGCUGCGGUAAGGGUGAAACGGUGGUGUAAGAGACCACCAGCGGGCUGGGCGACCAGCUCGGCUUGGUAAACCCCACCCGGAGCAAGGUCAAAAGGGCAGGUUCGCCUGUCUGCGCAAGCGUUCGAGGGCGGCCCGCCCGAGCUUGCGGGUAGACCGCUAGAACCGGUCGGCAACGGCCGGUCCAGAUGGAUGGUCGCCACUGCGCGAGAGCGCGGUACAGAAUCCGGCUUAC
//
# STOCKHOLM 1.0

bac.Dermocarpa-PCC7437         GGGGAGGAAAGUCCGGGCUCCCGAGAGACCAAACUUGCUGGGUAACGCCCAGUACAGGCGACUGUGAGGAUAGUGCCACAGAAACAUACCGCCUUUUUUUCAGUCAACAGUAAAAAAAAACUGAUAAUUGGAAAAGGUAAGGGUGCAAAGGUGGGGUAAGAGCCCACCAGCAGUAUCGAGAGGUACUGGCUCGGUAAACCCCGGUUGGGAGCAAGGUCGAAGGAACAAUGGUUGGUCUUUUUCCAGUUCCGUUUUAGGUGAACCGCUAGAGACGUUUGGUAACAGCCAUCCCAGAUAGAUAACUACCCCCAAUAAGACGUAGUAUACUAUGUCUUUAACUGGGAACAGAACCCGGCUUA
//
# STOCKHOLM 1.0

eukarya.S.fibuligera         GAUCUCUGUCCUGUUCUGGUAUCCUACGGGAUAGUCCAGGACUAUUGGAUUUAAUUCCAAAUGCUCCUGAGAGCUCCAUAGAGCGGAAGCUCUGGACGAAGCCAUCAGAAAAAUCGCUUACUUGUGAAGUGAUGGGCCACUCUACUUCGGAGUGGCUCAAUGGAAGCGGCUUCGUGGACAGUUGGCUUAGGCCGCCCUCAGGGGCGGUUUGAGCUGUUAAGUGCAAUACACAGACAUUGUGCA
//
# STOCKHOLM 1.0

bac.M.flocculare         GCACAAGUCAAUCGCAGGUAUAAUCAAAAUAUUAUUUUAUAAAUAUAAAUUAUAUUUUGAUUAAUAUUUGAGGAAAGUCCGCGCUAGCACUACCUGUGAUGGUAGUAGUGUUCAUGUUGGGUCUAAUAAACCCAAGCUUAGACGACAAGUGCCACAGAGACGAGCUUAUUUAUUAAAUUCUUCUUUUUCUAUAUUGAGAAUUACAAUUUUUUUCUUAAUAAAUAAGGUGAAACGCGGUAAACUCCAUGAGCUAGAAACCUAAAUUUUGGUAAGGGAGCCCAAUUUGAAGAAAAAAAACUUCGAUUGGGAAGUUUUUUGAUAAGGUUAUUAUUAAAAGAAAAACUUAGAUAAAUGAUUGACUGAUACAGAACGCGGCUUAUUAGUGCAAAAACAGCGUAAAAACGCUGUUUUU
//
# STOCKHOLM 1.0

bac.B.subtilis         GUUCUUAACGUUCGGGUAAUCGCUGCAGAUCUUGAAUCUGUAGAGGAAAGUCCAUGCUCGCACGGUGCUGAGAUGCCCGUAGUGUUCGUGCCUAGCGAAGUCAUAAGCUAGGGCAGUCUUUAGAGGCUGACGGCAGGAAAAAAGCCUACGUCUUCGGAUAUGGCUGAGUAUCCUUGAAAGUGCCACAGUGACGAAGUCUCACUAGAAAUGGUGAGAGUGGAACGCGGUAAACCCCUCGAGCGAGAAACCCAAAUUUUGGUAGGGGAACCUUCUUAACGGAAUUCAACGGAGAGAAGGACAGAAUGCUUUCUGUAGAUAGAUGAUUGCCGCCUGAGUACGAGGUGAUGAGCCGUUUGCAGUACGAUGGAACAAAACAUGGCUUACAGAACGUUAGACCACUU
//
# STOCKHOLM 1.0

SL2D         GAGGAAAGUCCACCCACCUGCUGAGCGCGCAGCCGUAUGCAAGUACGGGUGGCGAGAGUCACGGCUAUGGCACAGAAACGACACGGCCUGCCCCCAGCCAUGAUGCGAUCGAGUCCAUUCGUGGGCAAUGCGUCCGCUCCCAACAAGCGCGGAUGUCUCGCUGAUGCAUAAGGGUAGGUAGCGACGAAACGGUGAAUCCUGCGGGUGCAAGCCAAAACAGGGCAACAAGGCUGCUCAGUGCCUGCCCGGGUAUGGCGCGUAGCUGAAUUGCCGCACCGACAGAAGCGGGCUUA
//
# STOCKHOLM 1.0

bac.LGB5         GAGGAAAGUCCGGGCUCCACAGGGCAAGAUGGUUGCUAGCGGCAACUGUCCCGCUAGUCGGGAUAAGGAAAGUGCCACAGAAAAGAAAACCCCCGCGUCUUGUGCGCGGGAGAGCUGAAACGGUGGUGUAAGAGACCACCAGCUUCGUCGUGAGGCGAAGGCUUGGUAAACCCCAUCUGGAGCAAGGCCGAAUAGGGGAGGGAUAAAGCUGCCCGCCUACCUCCCGGGUGUCGCCGCUAAAGCCCCACGGCAACGUGGGCGCGUAGAUAGAUGAUCACUCUCGACAGAACCCGGCUUA
//
# STOCKHOLM 1.0

eukarya.E.asper         GCGGAAGGAAGCUCACUGUAGAGGCUACAUGCAGAGUGCAUAUGUCACUCAAGUACCUUGGGGAAGGUCUGAGACAGGAGCCGGUAAUUGCCCCAGCAGGGCAUCCCCUGAAAAGGGGAGCGAGCUCCCAGAGACCCGGGGCCCAAAGGGGGUGGCAUGAGACGCGUGACCGUGUAUCUGGUACUCGCUGAUGCUUACUCCUUCCGGGCAUUGGAAGUGGCUCGCGGCUGGCACUCCCCUGAGUGCAAUGGCUGAGGUGAGGUAAUGGCGCCUCAUAACCCAAUUCAGACCACUCUCCGGAAUUCCG
//
# STOCKHOLM 1.0

eukarya.K.thermotolerans         GAACACAGCGAGACAACAAUCGCCAGGGGCUUCGGCCCUGAUUCUCGUGAGAGAAGCCGCUGGAAAGCGGUUGUGGGCGCUGUCAUCAGAAAUACACAUGUUGGCCGGCGCUAUCGCCGCACCAAUGUGAUGGGAAAGGCAGCGGAUGUCUCGUUUGACUUUGCCUUAGGGUAAAGGUCUGUUGAGUGCAAUGGUAGGAGGCCGCUUUAUGGUGGCCAA
//
# STOCKHOLM 1.0

bac.SM-A09_11         GAGGAAAGUCCGGGCUCCACAGGACAGGGUGCCAGAUAACGUCUGGGAGGCGCAAGCCUACGGCCAGUGCAACAGAAAGUAUACCGCCAGCUUCGGCUGGUAAGGGUGAAAUGGUGCGGUAAGAGCGCACCGCGCACGUGGUAACACGGGCGGCGAGGGUAAACCCCACCCGGAGCAAGACCAAAUAGGAAAACCAUGACGUUGUCCGCGUCGUUUUCGGGUUGGUCGCUUGAGGCUGGAGGGUGACCUUCAGUCCAGAUGAAUGAUUAUCCUAGACAGAACCCGGCUUAC
//
# STOCKHOLM 1.0

bac.LGA2         GAGGAAAGUCCGGGCCCCACAGAGCAGGAUGCCGGCUAACGGCCGGGCGCAGCAAGCUUCGCAAGAAGCCCAAGGCGACAGACACCAGUGCAACAGAAACAUACCGCCUAAGUCCGCAAGGACCGGCAAGGGUGAAAUCGUGCGGUAAGAGCGCACGGCCGUCCUGGUAACAGUGGCGGCGGGCAACCUCAUCCGGGGCAAGGCCAAAUAGGGGAGCAUUGGCGUGGCUCGCGUCGCUCCCGGGUAGGCUGCUAGAGGCCGUCGGCAACGACGGUCCCAGAGGAAUGGUUGCCCACGACAGAACCCGGCUUA
//
# STOCKHOLM 1.0

bac.C.difficile         AAUAUUAAGUAAGCCAGAUAAUCGCAUGUAAUCUUACAUGAGGAAAGUCGGAGCUCCAUAGAGCAGGGUGCUAGGUAACGCCUAGUGGGAGCGAUCCUAAGGAUAGUGCAACAGAAAUAAACCGCCACUAUUGUGGUAAGGAUGGAAAGGCGAGGUAAGAGCUCACCAGCAGCUAGGCGACUAGUUGGCUAUGUAAACCCCACCUGGAGCAAGACCAAGAUAGGAAUAAAGAGUGCUGCUCGUACUCUCCGGUAGGUAGGUCGCUUGAGCCUAUUGGUGACAAUAGGCCUAGAAAGAUGAUUAUCUAAUACAGAACUCCGCUUAUAGCCUUGCUUAAUUA
//
# STOCKHOLM 1.0

bac.C.acetobutylicum         CGAGUAAGCCAGACAAUCGCUGCUGCAAUUUGCAGGAGAGGAAAGUCCGAGCUCCAUAGGGCAGGGUGCCGGGUAACUCCCGGUCAAGGCGACUUGAAGGAAAGUGCAACAGAGAUAUACCGCCAUUUUAUAAUGGUAAGGGUGGAAAGGCGAGGUAAGAGCUCACCAGCGCAUUGGCGACUUUGCGGCUAUGUAAACCCCAUCUGGAGCAAGAUCAAAUAGGGAAGCGUUUUGGAGUGGCCCGCUCUGCUUCCGGGUAGCAUCGCUUGAAUCUUAUGGUAACAUAAGGUCUAGAUAGAUGAUUGUCGAAUACAGAACUCGGCUUACAGGUUUAGUCGUCCAUUG
//
# STOCKHOLM 1.0

eukarya.P.canadensis         UUCCCUCCAAAGUCUGUAUUUUACCUGCCUACAAAAGGAGGAGUCCCCGGCGGACUUCCUCAGUAUUCGCAGGUGGGAAAUUCGGUGAAAUCGCUCUGCCCACCAGGGAAAAGGUAAAACUCUCCCUGGUCCUUGGAAGGACUUGUCCUUCUGAGUCUCGUGAGAGAUGCCAAGCGUGGAGACGCUAGGGUGGUCGCCAUAAGAAACUUCAACAGGUCACACUGUUAUGGGAGGCGCCACGGGCAGUUGGUCCCUUUGCAUCCAGAAGGAAGCUUUGGGGCUGUUGAGUGCAAUAUACAGAGCGCUAGAAGGAGUCCUUCCUUCUACGCGUAA
//
# STOCKHOLM 1.0

eukarya.T.delbrueckii         UCCUACGAUUUAGAAACCUGUUUGCUAACGGAGUCUCAGGGCUCACACUAAUAGCAGGUGGGAAAUUCGGUGAAUCACUGCGGAACCCGACAGAGCCUAACAAGCUUUGUCGACCGGUUGCCUUGGCGACUUUUCCGUGAGGAGGGCCUGGGGAACCAGGCUCAUAUGGUCAUUGUCACAAGAAAUCAACUCGGUAGUCCUGUACUAUCGAGGAUGGGAAGGCAAUGGACGUUCCGUUUAACUUGAUCUCAUCAAGGUUUGUUGAGUGCAAUCGUAGGACGGUCUUAGACCUGAA
//
# STOCKHOLM 1.0

T.acidophilum         GGCGGGAAAGCGCGAGGGCAGCUGACGCCCUUGAGGUGAGGAAAGUCCCCCCUCCUCGGCGGUAUCCGGCUGGCGCAAGCCAGCAUCCUGAGAGGGAUGGUAAAGGCAAAAGAAAUAAACGGUCUCCGGUAAAGCAUGAUUCCGAAGGGAUGACGUUUCCGGAGGAUCCGAUGGAAAGCCUCCCCGGAUGGAGAAAGUCUAAACGGAUCCUGUGAGGCCGCCGUGAGGAUCGGGUAAGACGAACAGUCGAAUGCUGCCAGCCCAUUGGGUGAACAGAAGGGGGCUUACUCCGCGGAUUCCCGCCA
//
# STOCKHOLM 1.0

eukarya.P.douglassii         GCGGAAGGAAGCUCACUGUAGAGGUCACGCGCUGGGUGUAUCGAUCACCCUCCUUGCUACCUUUGGGAAGGUCUGAGAGAAGGGCCAAGUGUCGCCUUAGCAGGGCGCCAUCUUAGGAAGGUGGGUGAGUUCCCAGCAAUAGGGGUCUCCUGUAAUGCCCCAGUUUGAGGCAGGAGAAGCGGGGCUGGAGGGGCUACUCCCUCCUUCCUGCGGAUGCCUCCGUGGCUUACGCGGGGCUUGGGAAUGACUCACGGCCGGCACGUUGAGUACAAUGGGCAGAGGUGAAGCGGCCGCUUCAUAACCCAAUUCAGACCACUCUCCGGAAUUCCG
//
# STOCKHOLM 1.0

A.brierleyi         GAGGAAAGUCCCGCCUCCUGGCCUAAAGGAGUCUCUAUAGAGACAAGGGCAACACCCUUGGCAACUAUACAGAAACAAGUACCUUGAAAGCUACAUGUGAAAAUGAUUGUGCCCCUUCCUCUGGUAACGGAGGAAGAAACAUGAGAGUAGCUUUCAAGGAUGAAAAGAUAGACCUCCUAGGAGCAAGUAGAGGGAAAGAUGAGACUAGGCCCGAUUUCCCUCUAGGACGCAUAGCCAAAUCCCCCAACCAUUACAAAAGCGGGCUUA
//
# STOCKHOLM 1.0

bac.A.laidlawii         GAGGAAAGUCCGGGCUAGCACACACCUUAUGGGUGUGUAGUGUUUGUGCUAAGGGAAAUCAUAACCUUAGGUAUGUUGUAUAAACAUAACGGCAAACUAGUUAUAGCUAAGGUGUUUCACUACGUUAUAACUUAAAUUAAAGUGCCACAGAGACGAAUCUAUUUAGAAAUAAAUAGAGUGAAACGCGGUAAACCCCUCAAGCUAGCAACCCAAAUUAGGUAGGGGCACAUGAUGUGUAGCAAUACAACAUCAUGCAAGAUUUGAAUCUUGAGAUUAAUAGUCACAAAAGAAGAAAUUCUUUACAGAACGCGGCUUA
//
# STOCKHOLM 1.0

bac.T.aquaticus         UGCCCCAGGAUAGGGGUGCGGUCGCGCCCGGGGGACUUCCCCCCUGGGUGAGGAAAGUCCGGGCACCAUAGGGCAGGGUGCCAGCUAACGGCUGGGCGGGGCAACCCGACGGAAAGUGCCACAGAGAAGAGACCGCCAGCGGCCGGGGCUUCCCCGGUGCGGGCAAGGGUGAAACGGUGGGGUAAGAGCCCACCGCCUGGCCUGGCAACAGGCUGGGGCACGGCAAACCCCACCCGGUGCAAGGCCCGAUAGGCAGGAAGGGCUUGCCCGGCCCGUUAGAACCUGCGGGAUGGGCCGCUUGAGGCCGGUGGCGACACCGGUCCCAGAGAGAUGACCGCGUAAAACAGAACCCGGCUUACGCCCUAUCCUGGGGACCCCGAGCGCAGGCUCGGGG
//
# STOCKHOLM 1.0

bac.PS31         GAGGAAAGUCCGGGCUCCACGAAACAAGGGUGGCGGGUAACGCCCGCCGGCGUUCCUUCGGGGGCGCAAGGGAAAGUGCCACAGAGAGUAUACCGCCGAUGAUCCCGGACUUGAUCCGGGAACAGGCAAGGGUGAAAGGGUGCGGUAAGGGCGCACCGGGGGGCUGGCAACAGCCACCGCAUGGCAAACCCCACCCGGAGCAAGGCCGAAUAGGGGCCGCGUGCCCAUCAGCAAUGGUGGGUAGGGGAGUUUCGCCCCGAGCGGCCCGGGUUGGCUGCUAAAGCGCCGGAGCAAUCCGGCGACCAGAUGAAUGGCUGCCACCGCAGGCCCGUCCCGCAAGGGAUACCGCCUGAGGAGACAGAACCCGGCUUA
//
# STOCKHOLM 1.0

bac.CPA49         GAGGAAAGUCCGGGCAACACAGAGCACCAUACUUCCUAACGGGAAGGCUUUCUGCUGGUGACGGCAGAAAGACAGACAGGGCCACAGAAACAAACCGCCCUUUGACUUCAAGGCUUGCCAAGAACGUCGAAAGGUAAGGGUGAAAAGGUGGGGUAAGAGCCCACCGUUCCGAUGGUGACAUCGGAAGCUAGGCAAACCUUAUGGGUUGAAAGGUCAAAUAGGCCCCGGGCAAAGAGCUGCUCGUUCGAUUUCUCCUUCGGGAGGAUUCCGGGGUGGGUAGAUCGAUGGAUCCCGAUUGCAAAGUCGGGACUAGAUAAAUGGCAAGAGCCCAUUUUCCCUCGUGGAAAAUGGGAUACAGAACCCGGCUUAU
//
# STOCKHOLM 1.0

bac.M.capricolum         GAGAUUUUAUUGGUCAAUCGCUGUAUUUGAAAAAGAAUAUAGAGGAAACUCCACGCUUACACAAUCUGUGAUGAUUGUAGUGUUUAUGCUAAAUGAAAAAAUAAAUUUAGGCAGUAAUUAAUUACUGACGGCAUAACUAACCUAAGGCUUUGCUAUGGUGAUGUUAUAAAGUGCCACAGAGACGAAUAAAGAGAAAUCUUGAAAUGGAACGCGGUAAACCCCAUAAGUAAGAAACUCAAAUUUUGGUAGAGGAAUCUGAUUAAGAAAAUAAGAAUCAAAAUCAGAAGUUAUUAUUAACUAGAUAGAUGAUUGACGCUGAAAAGUACAAAACGUGGGUUAUAAAUAAAAUCUCAUCA
//
# STOCKHOLM 1.0

SLC         GAGGAAACUCCACCCAUCAUACAGAACCGUGAUGCCAGCAGGCAUCUGCUGAGAAGCAGGACACUGGAGCAGAAACGAUAUGUUUUCUAAUGGACGAACAUGAUGCUUAAAUGCUGAUGGACAUUAGAAAAAUACAGUGAAACGGCUAUUCCACGGGAUGCAAGGACAAAUACUGUUUAUGGAUCCUGUAUGAAACAGAGGUAGUCCGCAAAGAUGAAUGCUGCUAAAACAGAAGGUGGGUUA
//
# STOCKHOLM 1.0

bac.N.albus         CACAGGACAGGGUGGUGGCUAACGGCCACCCGGGGUGACCCGCGGGACAGUGCCACAGAGAACAGACCGCCGCUACCCUCCAGGUAGCGGUAAGGGUGAAACGGUGGGGUAAGAGCCCACCAGUCCUCGUGGUGACACGAGGAGCUAGGUAAACCCCACCCGGAGCAAGACCAGACAGCGUACGACGGUGUUAGUUCACUGGGAGGGCGGUCCGCCCGAGUGCGCGGGUAGGUUGCUAGAGGCCAUCGGCAACGAUGGUCCGAGAUGGAUGGUCGCCGACU
//
# STOCKHOLM 1.0

eukarya.A.truei         GCGGAAGGAAGCUCACUGUAGAGGCUACUUGCUGGGUGCUGUUGUUACUCUAUCAACCAGCCUUGGGGAAGGUCUGAGAUAAGAGCCACUUGUUGCCUUCACAAGGCAUUGCUUGGUGUAAGCAAGUGAGUUCCCAUCAAAGAUGGCUCAGUUGCAAGCUUAAUGCAAGAGACAUAGCAAAGAAGCCCAAUAUACUUCUGAUAUGGAUGCAAUGCCCAACAGACUGGAAAUGACUCACGGCUGGCAUGUUCAAGCUCAAUGACUGAGGGGAAGCAAGUGAUGGCUUCCUAACCCAAUUCAGACCACUCUCCGGAAUUCCG
//
# STOCKHOLM 1.0

bac.ESH26-4         GAGGAAAGUCCGGGCUGCACAGAGCGGGAUGACGGCUAACGGCCGUACGCUGAAAGCUGGCAACAGUAUAAGGCGAGGAAUAGGGCCACAGAGACGAGCGUAUUAAGUUACGGUGAAACGCGGUAACCUCCAUCAGCAGCAAUAUCAAAUAGGCUGGCAUUUGUCGCAAGACAUAAGGCGUGGCUCGCGCCUGCCAGCGGGUAGAUAGCUUGAGCGUGUGAGUAAUUGCACGCCUAGAGGAAUGACUGUCAGCUACGCAAGUAGUUACAGAACCCGGCUUA
//
# STOCKHOLM 1.0

bac.N.plantarum         CACAGAGCAGGGCGGUGGGUAACACCCACCCGGGGCAACCCGCGGGACAGUGCCACAGAGAACAGACCGCCUCCCGAAUCCAGCGCCACCGGACGACGGAGGUAAGGGUGAAACGGUGGAGCAAGAGACCACCAGCAUGCCGGGCGACCGGCGUGGCUAGGCAAACCCCGCCCGGAGCAAGAUCAGACAGCACACGCAGGUUCCGACCGGAAGGGCUGCUCGCCCGAGUGUGCGGGUAGAUCGCUGGAGGCCGUCGGCAACGGCGGUCGUAGAUGGAUGGUCGCCCCUCCUCCCGCAAGGGCGGAGG
//
# STOCKHOLM 1.0

bac.S.bovis         GAGGAAAGUCCGGGCUAGCACUGGCUGUGAUGCCGGUAGUGUUUGUGCUAGGUGAAUCAAUAAGCCUAGGGACAUCUUUUUGAUGUUACGGCGGGCAAAAAGGCUAAGUCUUUACGGAUAUGUCUGAAUAGCCCUGAAAGUGCCACAGUGACGUAGUUCUUGGGGAAACCUAAGAAGUGGAACGCGGUAAACCCCUCAAGCUAGCAACCCAAACUUUGGUAGGGGCAUGGGAUAGUUGGAAUCCGAACAAUCUAUCCUGACUGGAAACAGUAGACAGAUGAUUAUCGAAGGAGAUAAGACCUAGUUAUCUCUGGAACAAAACACGGCUUAU
//
# STOCKHOLM 1.0

plastid.C.paradoxa-cyanelle         CGAAUUUAAUUAAUGAUUACAGAUUUAUUCAAUCUGAGGAAAGUCCGGGCUCCUAUAAAGGUUAGAAUUGCUGGGUAAUUCCCAGUACGAGAUAUCGUGAGGAUAGUGCCACAGAAAAACACCGCUUAAAAAUAUUUUAAGUAAGGGUGCAAAGGCUUGGUUAAAGCAAACCAGUUAGAUUUCAAAAUCUAUACUUAGUAAACCCCGUUCAGGAGCAAAGUUUAGCGGAAAGUAAUUAACCUUUUUUCUUUCCUUAUAUUUAUUUUUUACUGCUAGAAAAAUUGAGUAAUUAAUUUUGAAGACAGAUAAUCAUUUUAUAAACAAAACCCGGCUUAAAAUUAAGUUCGUUUU
//
# STOCKHOLM 1.0

A.ambivalens         GAGGAAAGUCCCGCCUCCAGAUCAAGGGAAGUCCCGCGAGGGACAAGGGUAGUACCCUUGGCAACUGCACAGAAAACUUACCCCUAAAUAUUCAAUGAGGAUUUGAUUCGACUCUUACCUUGGCGACAAGGUAAGAUAGAUGAAGAGAAUAUUUAGGGGUUGAAACGCAGUCCUUCCCGGAGCAAGUAGGGGGGUCAAUGAGAAUGAUCUGAAGACCUCCCUUGACGCAUAGUCGAAUCCCCCAAAUACAGAAGCGGGCUUA
//
# STOCKHOLM 1.0

bac.SM-A55_84         GAGGAAAGUCCGGGCUCUAGAGGGCGCGGCGGUCGUUAACAACGACUGUCCUGACAUGUACAGGAUAAGGAAAGUGCCACAGAAAAUAUACCGCCCUGAGCUUGUCGAAGGGUAAGGGUGAAAUGGUGAGGUAAGAGCUCACCAGUAUCCCAAGUGAUUGGGAUAGCUUGGCAAACCCCGCUGAGAGCAAAACCAAAUAGGGGAGCACUGAAAUGUACAUCAUUUCAUCAAGUGGCCCGCUUGAAGCUCCCGGGUAGGUUGCUAGAGGUACCUGGCAACAGGUAUCCCAGAUGAAUGACCAUUACCCCAACCAUCUGAUUGGGGGACAGAAUCCGGCUUAU
//
# STOCKHOLM 1.0

bac.E.thermomarinus         GAGGAAAGUCCGGGCUCCGCAGGGCAGGAUGCUGGGUAAUACCCAGUGGGGGCGACCCUAAGGAUAGUGCAACAGAAAUAUACCGCCUGACACUUAAUAUAUGUAGCUAUAGAUGUUACCAUAUAUUAAGUGCCGGGUAAGGGUGGGAAGGUGAGGUAAGAGCUCACCAGCAGCUAGGCGACUAGCUGGCUCUGUAAACCCCAUCUGGAGCAAGACCAAGUUAGGGACAUAAAAAGGUGGUGGCCCGUCACCGUCCCGGUUGGUAGGUCGCUAGAGCCUAUUGGCGACAAUAGGCGUAGAUAGAUGGCUGUCUAACACAGAACCCGGCUUA
//
# STOCKHOLM 1.0

bac.LGA6         GAGGAAAGUCCGGGCUCCACAGGACAGAGUGGUCGGUAACGCCGACCGGCCGAAAGGCUCGGGACAGGGCAACAGAAAGCAAACCGCCGCAUGGGACCGGGCCCCCGUCCAAGUCCAUGCGGUAAGGGUGAAACGGUGCGGUAAGAGCGCACCAGCAGCCAAGGUGACUUGACUGGCUAGGCAACCCCCACUCGGAGCAAGACCAAACAGGGAGCAGACGCGUUUUUCGAAACGCGUCGUGGGCUCGUCCGGCCCGCUAUCGACUCCCGGGUAGGUCGCUCGAACCGCCGAGCAAUCGUCGGUCUAGAUGAAUGGCCGUCACCUGAUUCACAGAACCCGGCUUA
//
# STOCKHOLM 1.0

bac.S.faciem         GAGGAAAGUCCGGGCUCGCACAGGCUGUGAUGCCUGUAGUGUUCGUGCUUAGCGAAACAAUAAGCUAAGGUGCUCUAUUAGAGUAACGGCAGGAAAACAAGCUAAGGUUUUUAACUAUGCUUAAGUAUCCUUGAAAGUGCCACAGUGACGAAGCGGAUAGGGAAACUUAUUCGGUGGAACGCGGUAAACCCCUCGAGCGAGCAACCCAAACAAUGGUAGGGGCGCUUUUUGUUGGGAAUUAAGAACGAGACAAAAAGGCAGGUUAACUGCAGAUAGAUGGUUACCACAUUGCUUUUUCUCCCUGGAAAGUAGUGUACAGAACACGGCUUAU
//
# STOCKHOLM 1.0

S.acidocaldarius         UAGGGGAGCCUAACAGGGGGUUACGGGAAUAUCCUGAGGAAACUCCAGCCUCCAAGCCUCAUGGGAGCAGUUAGAUCUGCAGGGUUAGUGCUCUGGCUACUGCACAGAAACGUAACCGGUAUAAUAGGAUAUGAAAAUGAGUUUAUAUGUAGUCUAGGUAACUAGGCUACAUAAAUGAGACCUAUUAUACCGGCUGAAACGGCAGUCCUCCCAGGAGCAAGUAAGGAGGGGAUGAGUUGAGGUUCAACCCUCCUAAGGACGCUUAGUAGAAUCCCCCUAAAUACAAAAGCUGGGUUAUUGUUAGGCUCCCCUUAU
//
# STOCKHOLM 1.0

bac.Anabaena-ATCC29413         GGGGAGGAAAGUCCGGGCUCCCGAAAGACCAGACUUGCUGGAUAACUUCCAGUGCGAGCGAUCGUGAGGAUAGUGCCACAGAAAAAUACCGCCAAAACAAUUCAAAAUUCAAAAUUCAAAAUUCAAAAUGAAUAAUUUUGGAUUUUGAGUCUUAGUUAUGAAUUCAAUUUUGGUAAGGGUGCAAAGGUGCGGUAAGAGCGCACCAGCAGUAUCGAGAGGUACUGGCUCGGUAAACCCCGGUUGGGAGCAAGGCCGAAGGAACUAUGGUUGGUCUUUUACCAGUUCCGUUAUCAGAGAGCCGCUAGAGGCGUUUGGUAACAAACGUCCCAGAUAGAUAAUCGCCCUCGUGUAAAGCAAUUUACACAGAGAACAGAACCCGGCUUAC
//
# STOCKHOLM 1.0

bac.LGB41         GAGGAAAGUCCGGGCUCCACGGAACAACGGUGCCGGGUAACGCCCGGCGGCUCCUGCCUCGGCCGGAGUUAGGGAAAGUGCCACAGAAGCAUACCGCCUGCCUUUGGGCGGGUAAGGGCGAAAGGGUGCGGCAAGAGCGCACCGCGCGGCCGGUAACGGUCGCGGCACGGUAAACCCCACCGGGUGCAAGACCGAAUAGGGGCGGCAUAUGGGCCUGUUCCGGCUCGUCGCCCGGGUUGGUCGCUUGAGGCGAAGGGCAACCUUCGUCCUAGAGGAAUGGUCGCCGAUCCCCUUUAAGGGGUGAACAGAACCCGGCUUA
//
# STOCKHOLM 1.0

bac.Rr368         GAGGAAAGUCCGGGCACCGCAGGGCAGGAUGCCAGCUAACGGCUGGUCGGCGAGUCGAGCACCCGCACGCGCGCCUUGGCGUGUAGGAAGCGGCGAAGCCGAAGGAAAGUGCCACAGAAACCAGACCGCCAUUCCCGGACAGCCCCGGCGCGGGCGGGAGUGGUCAGGGUGAAACGGUGCGGUAAGAGCGCACCAGGCUCCCCGGAGACGGCGAGCGCUGGUAAACCCCAUCCGGUGCAAGACCCGACAGUGCGGUAUGGAACGGCCCGUUCCUUUGACCGCCAGGAUGGUCGCUAGAGGCGCGCGGCGACGUGCGUCCCAGAGAGAUGACCGUGACCCCACGCGAGUGGGCCACAGAAUCCGGCUUA
//
# STOCKHOLM 1.0

bac.ESH183A         GAGGAAAGUCCGGGCACCACAGGGCUGGUCGCUGGGUAAUGCCCAGUGCGCGUGAGCGUGAGGAUAGUGCCACAGAAAUGAAAACCGCCGGCUUGUCCGGUAAGGGUGCAACGGUGCGGUAAAAGCGUCACCAGCGGAGUCGAGAGGCUCCGGCUAGGUAAACCCCACUAAAGGUGCAAGGCGAAGGUAUAUCACGAGAAAACGGUGGCCCGCCGCCUCGAGAUGCCGAUGCUGCUAGAGGGUUUGGGUAACCAAAUUCCAAGAUAGAUGACGAUUUAAACAGAACCCGGCUUA
//
# STOCKHOLM 1.0

bac.R.rubrum         CCAGUCGGCCGGAUGGCCGCUCUCCGUCAUCGUCCCCGGGCCACCCCCGAUGGACCGUCGGGGGGAGGAAAGUCCGGGCUCCACGGGAACACGGUGCCGGGUAACGCCCGGCGGGGGCGACCCUAGGGAAAGUGCCACAGAGAGCAAACCGCCGGCCUAUACGGCCGGUAAGGGUGAAAGGGUGCGGUAAGAGCGCACCGCCUGCCCGGCAACGGGGAGGGCAUGGUAAACCCCACCGGGAGCAAGAUCGAAUAGGGACGGCACGCCCCGGUUUUCCGGGGCAAGCGGCGUUUCCGCGCCGCCGUCCGGGUAGUAUCGCGCGAGGCGUCCGGUAACGGGCGUCCCAGAUGAAUGGCCAUCCCCGUCGUCGCGUCCCUUGCGGGAUACGGCCGGCGUGGACAGAACCCGGCUUACAGGCCGUCUGGCGGU
//
# STOCKHOLM 1.0

bac.P.innocua         CACAGAGCAGGGUGGUGGGUAACGCCCACCCGGGGUGACCCGCGGGCCAGUGCCACAGAGAACAGACCGCCCCGAUGCGCCGGUUCGCCGACGUGCCGGGGUAAGGGUGAAACGGCGGUGUAAGAGACCACCGGCACCGUGAGCGAUCACGGUGGCCAGGUAAACCCCACCCGGAGCAAGACCAGACAGCAGGCGGGUUGCUCGCCCUUGCCUGCGGGUAGGUCGCUGGAGGCCGUCAGCAAUGACGGUCCGAGAUGGAUGACCGUCCCACG
//
# STOCKHOLM 1.0

bac.LGB23         GAGGAAAGUCCGGGCUCCAUGAAGCAAGGGUGCCGGGUAAUGCCCGGCCGGGGAAACCCGAGGGAAAGCGCCACAGAGAAGAGUCUGCCCCGAGCUUCGGGGUGAUGGUGAAACGGUGGGGUAAGAGCCCACCGCGGACCGGGCAACCGGGACGGCACGGCAAGCCCCACCCGGAGCAAUGCCGAAUAGGGGCCCCGCGCGGGCUGGUCCCGGACUACGGUCCGCGAUACCGCCGCAGGGAUGCUUCAGCCCAGGGGCCCGGGUUGGCAGCUUGAGCCCGUCGGUAACGGCGGGCCUAGAGGAAUGGUCAUCCAGGGGGCGCAAGCCCCCGGACAGAAUCCGGCUUA
//
# STOCKHOLM 1.0

bac.LGB21         GAGGAAAGUCCGGGCAUCGACGGGCAGGAUGGUCUCUAACGGAGACUGGGGGUAACCCUAAGGAAAGUGCAACAGAAAAUAUACCGCCGCCCGCCUCUGGCGGCACUCAGGCAGAAACGAAAGUUUCUGCCGGUAAGGGUGAAAUGGUGAGGUAAGAGCUCACCAGUCCCGUGGUGACACGGGAGCUUGGCAAACCCCAUCCGAUGCAAGGCCAAAAAGGGGGCUGCCGGAAAUGGCAGCGAGGAUUGCCCAUCCUUUAACCCGGGUAGGCCGCAAGAGGUCCAGGGCAACCGGGACCCAAAGAGAAAUGGUCACCGUCCCGCCACAGGCGGGAAACAGAACCCGGCUUA
//
# STOCKHOLM 1.0

bac.PS27         GAGGAAAGUCCGGGCUCCACGGAACGCGGUGCCGGGUAACACCCGGCGGGGGCGACCCCAGGGACAGUGCCACAGAGAGCAGACCGCCGAUCGGCGUUUCGACGUCGAGGCAAGGGUGAAAGGGUGCGGCAAGAGCGCACCGCGCGACGGGUAACCGAAGCGGCAUGGCAAACCCCACCGGGAGCAAGACCGAAUAGGGGCGGCACGAGCCUCGUGCGCAAGCAUGGAGUUCCGGGCAGGAACCGGCCCAGCCGCCCGGGUUGGUUGCUUGAGGCGUCCGGUGACGGGCGUCCUAGAGGAAUGAUCGUCGCCGGCUUUCGGGCCGGGACAGAACCCGGCUUA
//
# STOCKHOLM 1.0

bac.PS24         GAGGAAAGUCCGGGCUCCACAUAACCACGGUGCCGGGUAACGCCCGGCGGUCGCGCCUCGGGACUGCGCUAUUGCGUGCGAUAGGGGAAGCCAGACAAGCGCGGCAAGGGACAGUGCCACAGAGAGCAGACCGCCUAUGGCCGUCGUCCGUUUACGGAUACGUGGCCAGGCAAGGGUGAAAGGGUGCGGCAAGAGCGCACCGCGCGAUGGGUAACCGGAGCGGCAUGGCAAACCCCACCGGGAGCAAGACCGAAUAGGGACGGCGCGGACUCGCAAGGGUUCAGGGCGUGGUUGUCGCCCAGUCGUCCGGGUUGGUUGCUAGAGCCGGUCAGCAAUGGCCGGCGUAGAGGAAUGGUCGCCCAUCUGCUGAAAGGCAGUGGACAGAACCCGGCUUA
//
# STOCKHOLM 1.0

bac.ESH167E         GAGGAAAGUCCGGGCAGUACAGAGCAACCCACCGGUGAACAGCCGGCCACCAAUUGGUGAGAGAAAGUGCCACAGAAAAUAACUGUCUUGCCUAAGGCGAGAUGAGGGUGAAAAUGUGAGGUAAGAGCUCACGGUUGUUAUCGGUAACGGUAGCAACGGGUAAACCUUGGGUGCUGCAAUGCCACAUAUAGAGCCGUUUUGAGAGCUGCUCGUUCAAGGCUCAGGGUAGGCAGCAACAGGUAAACAGUAAUGUUUAUCGCAGAUAAAUGAUAGUGUAGAAACAGAACCCGGCUUA
//
# STOCKHOLM 1.0

bac.B.anthracis         UCAUAACGUUUGGGUAAUCGCUGCAACGCCAACGUUGUAGAGGAAAGUCCAUGCUCGCACGGCCUGAGAUGGCUGUAGUGUUCGUGCCUAGCCAAUUCAUAAGCUAGGGUAUUCUGGCUGUAAGGCUGGUUUAACGGCAGGGAAAAAACCUAAGUCCUUUCGGAUAUGGUUUGACUACCUUUAAAGUGCCACAGUGACGAAGUCCUUGAAGAAAUGAUAGGAGUGGAACGAGGUAAACCCCACGAGCGAGAAACCCAAAUAAUGGUAGGGGAAUCUUUUCCAAGGAAAUGAACGAUGGGAAAGGACAGGUUGUAUAACCUGUAGAUAGAUGAUUGCCACCGGAGUACGAGGCGUGGGCCGUUUGCAGUACAAAGGAACAGAACAUGGCUUACAGAACGUUAUGAACCA
//
# STOCKHOLM 1.0

eukarya.S.pombe         CAUGCUGGACGUACGGGCGAACGCCGCACUUCCUCAAAUUCAAACGCGUUGAAAAGCGCACAGCUCGUUGAGGGGGUAAGGUCGGAGAAACAUCUUCGUUGCGUGCUCGUGAGGAGCGAAGAACGAACGUUCUGCCGAAUGUACCAGAAAUUCAAUCAGUAUGGCCUCGUUUGUCGUACCUGAUUUUGAAACGCAUUCGAGAAGAUUUAUUUUAGUGCAAUGUGUGGCACCUGUUUGUCAGGUAACUCGAUUCCGACUAAUCUUGUCUGUAUGUCUGGUGUGGU
//
# STOCKHOLM 1.0

bac.LGW17         GAGGAAAGUCCGGGCUCCAUAGGGCAGGAUGCCAGUUAACGGCUGGGUGCUAUACGUCGCAAGACCAAGGCAACGGACAGUGCAACAGAGAACAGACCGCCGAUGGCUUUGGGCUGUGCCGCUGCUUGCAGCGGAAAAGUCCCUUUAGCAGAGCGAUGAUCGUUUCGACGGCCAGCGUUUUGCGGGGGGCGAGGCCCAAAGAUCAGGUAAGGGUGAAACGGCGAGGUAAGAGCUCACCGCGCUGGCGGUAACGUUCAGCGGCACGGUGAACCCCAUCCGGAGCAAGACCAAAUAGGGAAGCAUUAGGCGUGGCCCGCGCUGCUUCCGGGUAGGUUGCUUGAGCCUGUCGGUGACGGCAGGCCUAGAGGAAUGAUUGCCGAACCCCGCAAGGGGGGAACAGAACCCGGCUUA
//
# STOCKHOLM 1.0

bac.ESH20b-1         GAGGAAAGUCCGGGCUUCACAGGGCAGGAUGCCAGAUAACGUCUGGCGGAGGCGACUCCAGGGAAAGUGCAACAGAAAUAUACCGCCGCUUAAUGCGGUAAGGGUGGAAAGGUGGUGUAAGAGACCACCGCCCUUCUGGUAACAGAAGGGGUCCAUGUAAACCCCAUCCGAAGCAAGACCGAACAGGGAGCAUAAGGCGGCCCGUCUGCUCCCGGGUAGGUCGCUUGAGCCUGCCGGCGACGGCAGGCCUAGAUAGAUGGCCAUUCAAUGACAGAAUCCGGCUUA
//
# STOCKHOLM 1.0

eukarya.Z.bailii         GAACACUGUGGGACACUAUGCCGACCCGCUGACUUUCUCGGUCAACGGGCCGUUUCCGUGAGGAAAGUCUGGGGAACUAGGCUUGCAGCUGCUGUCACAAGAAAUCAACGCUCACAGUAGCGGAUGGGAAGACAGCAGAGUUCCAUUUAGCUUGAACACAACGUUGAUUGUUUAAGGCUUGUUGAGUGCAAUCGUAGGACAAGAA
//
# STOCKHOLM 1.0

bac.H.pylori-26695         CGCAUUAGAAGAUGGUCGCUAUUUUAGAAUAGAGGAAAGUCCGGGCUACAUUAGACAAAAUUCCAUCUAACGGAUGGCUAGCGCAAGCUAAGGGAAAGUGCCACAGAAAGCAAACCGCCUUUUAAGGUAAGGGUGAAAGGGUGGGGUAAGAGCCCACCAGAGCUAAAGCAAUUUAGCUUGUUUGGGCAAACCCAAUUUGUAGCAAGAAGCGCAUGGUAAGUCUAAAUUGAUACACGCUUCGCUUGAGGAAUAUUGCAAAAUAUUUCCCAGAUAAAUGGCCAUCCAUUGACAGAACCCGGCUUAUUCUAAUGCUCAA
//
# STOCKHOLM 1.0

bac.L.borgpetersenii         GAGGAAAGUCCGGGCACCAGGAAACACGGGACCGGGUAAUCCCCGGAGUUUUUUCUUUGAGAGAAAUUUUAGGGAAAAAAUAUGGAAAGUGCAACAGAAAGGAUACCGCCUCGUCGAAGAAAUUCGGCGCGGUAAGGGUGAAAUGGCGGGGUAAGAGCCCACCUUCGAUUUCGAGAGAGAUCGGGAACGGUAAACCCUCCCGGGUGCAAUCUCAAAUAGGCAGCCUUUUUGUCGUUUCCGCAGGGCUGUGGGUAGAGAGCAAAGACUCCGAUCGGUAACUUUCGGAGCAAGAUAAAUGAUCAUCCAUCUCUUCAGGAGAGGACAGAACCCGGCUUA
//
# STOCKHOLM 1.0

eukarya.P.mississippiensis         UGGACCUGCCCACAAAAGGAGCUCCGUGCUCAGAAUUACGCAGGUGGGAAAUUCGGUGGUUCACGCUGUCCAACAUUACCCUUUCUCUUGAGAGAUCCUGGCGAGGAAUCGCUGGGUGCGGCCAUAAGAAAUCAGCCCCCUAAAAAGGGCAUGGGAGGCUGCACGGACAGUUGGUCCUUGGAAAGAGGGCUAUUGAGUGCAAUAUACAGACUGGGGGCUUUGGCCCCUGGAA
//
# STOCKHOLM 1.0

eukarya.P.cultripes         AGAUGUGGAGGGAAGCUCAGUGCUGAGGCUACAACCUGAGUGCAUUUGUCACUCUCAUACAUUCCUCAGGGAAGGUCUGAGAUUAGAGCCAUCUAUUGUCUUAACAAGGCAUUGCUUGGUUUGAGCAAAUGAGUUACCAUCAAACCUUGUUCUGUUGUCGCUAGACUGCACAAGUAAUAGAAGUGGUUUUCCUCUAUGGAUGCUGAGGCAACUGAUUUGGAAAGUGACUCAUGACUAGCAAAUUCAAGUUCAAUUGCUGAGAGGAAGUCAUUACCUUCCUAACCCAAUUCAGACCACUCUCCGGAAUUCCG
//
# STOCKHOLM 1.0

bac.Synechococcus-PCC7001         GGGGAGGAAAGUCCGGGCUCCCCAAUGGCCAGGCUUGCUGGGUAACGCCCAGUGCGGGUGACCGUGAGGAGAGUGCCACAGAAACACACCGCCGAUGGCUCCGCUUCCGCUGCGGUGGAGACGAGCACAGGCAAGGGUGCAAAGGUGCGGUAAGAGCGCACCAGCAGCAUCGAGAGGUGCUGGCUCGGUAAACCCCGGCCGGGAGCAAGGCCCAGGGACCAACGGUUGGCCAUGACACCGGUCCCGCCCCAAGUGCGCCGCUCGAGGCCGCCGGAGACGGCGGUCCCAGACAGAUGAUCACCCCGGGCAGGGUCCGCCCCACCCGGAACAGAACCCGGCUUA
//
# STOCKHOLM 1.0

bac.C.diphtheriae         UGAGCCGGCUGGGCGAUCGCGACUUUGCGUACCACAUGCGAUGAACAUGGUGGCGCAAGGACGAGGAAAGUCCGGACUCCACAGAGCACGGUGAUUGUUAACAACAACCCGGGGUGACCCGCGGGCAAGUGCAACAGAAAGUAAACCGCCUAGAAUUUUUCUAGGUAAGGGUGAAACGGUGCGGUAAGAGCGCACCAGCGAGGUAGGUGACUACCUCGGCUAGGUAAACCCCACUGGGAGCAAGGCAUUAGGGCGUACCGUCGUUUCAGACGGUAUGUCUGCACGAACGCUUGAAGGCUGCUCGCCUGAGUUCGUGGGUAGCUGCUUGAGGCGGCCAGUGAUGGUUUCGUCCAGAUGGAUGAUCGCCGCUGAUCUCCGCUUGUCGGGGGUGAGUACAGAAUCCGGCUUAUAUGCUGGCUCAUUCG
//
# STOCKHOLM 1.0

bac.A.fastidiosum         CACAGAGCAACGGUGGUGGCUAACGGCCACCCACGGCGACGUGCGGGACAGUGCCACAGAAAUCAGACCGCCAGCGGCCGCCGCUCCUCGGAGCAGCGGUGCGGGUAAGGGUGAAACGGUGAGGUAAGAGCUCACCAGCGCUCCGGGUGACCGGGGCGGCUAGGUAAACCCCACCGGGAGCAAGACCAAGAGAGUCGCGUGGCGCUUCGGCGGUGCACGGCUUGCGCUGACGGGCUGCUCGUCCGAUGUCAGCGGGUAGGUUGCACGAGGCGUCCAGCAAUGGGCGUCCCAGAUGGAUGGUCGCCCACG
//
# STOCKHOLM 1.0

bac.CPA61         GAGGAAAGUCCGGGCACCACAGGGCAGGAUGCCGCACGAGCUUCACCGCAAGUGCGGGCGUCGCGUUUCAAGGCGCGGCGACGGACAGUGUCACAGAGAAUAUACCGCCCUCCGUGGUUCGGCGAAAGCCGGGCUUCGAAGGGUAAGGGUGAAAAGGUGGGGUAAGAGCCCACCGCGCCGCCAGCAAUGGCGGCGGCACGAAAAACCCCUUCCGGUGCAAGGCAAAAUAGGUGACUGGGCGGCCCGUCCGAUAGUCACGGGUAUGCCGCAUCCGGCGCCGCUCGCGCAAGUGAGCGGCGCGGGACGAGGCCGCCGCGAGGCGGCCCGAGAGAAAUGACGACUGAAGCGCCGCAAGGCGUGGAACAGAACCCGGCUU
//
# STOCKHOLM 1.0

bac.P.gingivalis         CAGCAGAUCGGUCUGUCGCUCACUCUUUCGAGAGUGGGAGGAACGUCCGGGCAACGCAGAGCACCAUCCUUCCUAACAGGAAGUUACUCGUGAGGGUAAAGGAGCGUAGAAGAGAAUGACCGCCAUUUUCCAUGAGUUGUCUGUGCUUCGGUACGGACUACGUGGAGGGUAAGGGUGAGAAGGUGGGGUAAGAGCCUACCGGAUGCAGCGGUGACGCUGCAUGCCGUACGUCUGAUGGGUUGUAAGAUCAUGUAUACCGGCGCAUGUAGGGUGGCUCGCCCGAUGCCGGGGGGUAGAUCGCUGGAGCCAUGCGGUGACGCACGGCCAAGAUAAAUGACAGACGCUCUGGCUACGUGUGGCCGUGAGUACAGAACCCGGCUUACAGAUCUGCUGCUUUU
//
# STOCKHOLM 1.0

bac.B.burgdorferi         AGCUGGCAGCUAGCCAUCGCUUAGUUUUAUAAUUAAAGCUAAGAGGAAAGUCCGAGCUCCAAUAAGAACAUAAUGCUAGGUAAUGCCUAGGGGUUUUAAACCUAAGAAAGUGUCGCAGAAAAUUACCGCCGUAAAAGGUAAGGGUGAAAAGGUGAGGUAAGAGCUCACCGCUUAUUUAGCAAUAAAUACAGGCAAGAUAAACCUCAUUAGGAGCAAGAUCAAGUAUGAAAGCACCCUUUGUUCUUGAGGACAUGCUUACGGGUAGAUCGCUCGAUUUUUUUAGCGAUAAAAAAAUAAGAGAGAUGAUGGCAUAGUACAGAACUCGGCUUAUGGGUGUCAGCUUAAU
//
# STOCKHOLM 1.0

M.barkeri         CAUGCGAGAGAGGCUGGACGGCUGACGGGCCUUCGGGUCUGAGGAAAGUCUCCCCACCGCUCCGGAUACACGAACAUCUGUAAAGGAUGUCGGGCGAGAGCCCGGGCCCUGGCACAGAAACGAUAACCAUCCUCUGAAAAUGCGAUGAUGCGGAAGCUGAGAUCUCAGGGUAAAUGGAUGAAACGGCGAACCCUCGUGGGUGCAAGUUGGAAAUCGGGGAGAAGAGAAUUCCGGACUCUCCCGGUUGUUUUUGGAAACGCAUAGCCGAAUGCCGUCACUGCAAGAGUCCUCAGGACCAUUUCCUCCACUGAUGGGUGAUAGGAAAUCUUUGCAGGAACAGAAGGGAGCUUACGUGCCUCACUCGCAUAAAC
//
# STOCKHOLM 1.0

bac.M.genitalium         GCUGUCGGUUAGUUGCUGCUUUAAAGAUAUAUUUAAAGUAGAGGAAAGUCCAUGCUUGCACUUGCUGGAAUGCAAGUAGUGUUUGUGUAAAUCAAAGCGAUAAGAUUUAGGAUGUGAUAGCCAUAACGACAUAACUAGUCUAAGGUUAAUACUAUGAUGAUGUUUUGAAAGUGCCACAGAGACGAGGCUUGGUGAAAACCAGGUAUGAAACGCGGUAAACUCCACAAGCAAGAAACCUAAAUUUUGGUAAGGGAAUGUUGCUUUAAGAACAAAUAAUUAAAGUAAUGACAGCAAUUGCUGUAGAUAAAUAACUGACUUUAAAACAGAACAUGGCUUAUUGACAGCAUGCUAUCUAAAAAAAGGAUCAUGAUGAUCCUUUUUUUA
//
# STOCKHOLM 1.0

bac.Synechocystis-PCC6803         GAGAGUUAGGGAGGGAGUUGCGGAUUCCUGUCACAGGGAAUCUGAGGAAAGUCCGGGCUUCCCAAAGGCCAAACUUGCUGGGUAACGCCCAGUGCGCGCGAGCGUGAGGACAGUGCCACAGAAAAAUACCGCCCUUUUUAGAAAACAGCAACCAGUAAACAGUUAACAGGGUUUUUCUGCUGACUAACUGGUAACUGACCACUGAAAAGGUAAGGGUGCAAAGGUGCGGUAAGAGCGCACCAGCAGUAUCGAGAGGUACUGGCUCGGUAAACCCCGGUUGGAAGCAAGGUCGGAGGGGCAAAGGUUGGUCUUUUUCCUGCCCCAUGAUUGGUGGAACCGCUUGAGGAAUUUGGUAACAAAUUUCCCAGAUAGAUAACUCCCCAAGGGUGCCUCGCAUCCUGGAACAGAACCCGGCUUACGACUAACUCUCUUUUUUU
//
# STOCKHOLM 1.0

bac.C.pecorum-IPA         GAGGAAAGUCCGGACUUCGCAGAAAAAGGUGCCAGUGAAAAACUGGGGGCCGUAAGGCUACGGAAAGUGUAACAGAAAACAAACCGCUAAUUCUACCUAGGUAAGAUUAGACAGGAUGAAAAUGUCGAGCUUAUGGCUCGACCUCUUUGUGGAAACACAAGGACGCUGCAAACCCCACCUGAAGCAAGAAAGAGUUCGUUUCAGUUUUUCGCUCAGGAACUCUUAGAGUCGCUCGAGGAUUUUGGUGAC
//
# STOCKHOLM 1.0

bac.V.spinosum         GAGGAAAGUCCGGGCACCUCAGGGCAGUGUGCCGUGUGAAAACGCGGGGGCUGGCGGCGUAAGCUUCCGGUCACGGAAAGUGUCACAGAAAACAUACCGCCGCGGGCAACUGCGGUAAGGGUGAAAAGGCGAGGUAAGAGCUCACCGCUCCGACUGAAAGGAAGGAGGCAGGACAAACCCCACACGGUGCAAGACAGAACAGGGGAAACGGCCCGCCCUGGCCGCACUGACUCCGCAAGGAGUUGGGAUAACCCCGGGUAUUAGUCGCACCUCGCGCAAAGCGGGGAGCACGGGGCGCAAGCCCCGGGCUAGAGAAAUGACCGCCACCUUUUGCGGCAACGCGGGAGGCACAGAACCCGGCUUA
//
# STOCKHOLM 1.0

bac.LGW18         GAGGAAAGUCCGGGCUCCGCAGGGCAGUGUGGUUCCUAACGGGAACCGGGAGUAAUCCCAGGGAAAGUGCCACAGAAAACAUACCGCCGCAAGGAAGGCGACUUCGUUGCGGUAAGGGUGAAAAGGUGCGGUAAGAGCGCACCGCUUCUCUGGUGACAGGGAAGGCAGGGUAAACCCCACACGGAGCAAGAUCAAAUAAGGAGGCCCCAAAGCGGCCCGCUUUGCUUCCGGAAACGGAAGCGGGCUUCCGGGUAGAUCGCCAGAGGAGCCUGGCGACAGGCUUCCCAGAGGAAUGGCCAUCCGUUCGUUAGCAACCUUACGGCUACUAAUGGAUGUACAGAACCCGGCUUA
//
# STOCKHOLM 1.0

bac.M.xanthus         GAGGAAAGUCCGGGCUCCAGAGGGCAGGGUGCUGGCUAACGGCCAGUCGAGGCGACUCGCAGGAAAGUGCCACAGAAAACAGACCGCCCGUUCCGAAAGGGGCGGGUAAGGGUGAAACGGUGCGGUAAGAGCGCACCGCGUCCGGGGUGACUCGGACGGCUCGGUAAACCCCGCCUGGAGCAAGAGCCAAUAGGAGCGCGUCCUCGCCGUACGGAGGACAGGGAUGGCCCGUCCCAUGCGUUCGGGUUGCUCGCUGAUGAGGCCCCUGGGCAACCAGGGCCCUUAGAUGAAUGUUCACCGCCCAUCCCGAAAGGGGUGGGAACAGAAUCCGGCUUA
//
# STOCKHOLM 1.0

bac.SM-A13_15         GAGGAAAGUCCGGGCUCCUUAGGGCAGGAUGCUGGGUAACUCCCAGCGGGACAGGGCAUAAGGCCUGUUCCAGCGCCAGUGCAACAGAAAAUAUACCGCCGGACUUUGUCCGGUAAGGGUGAAAUGGCGGGUUAAGAGCCCACCGGCAGGCUGGUGACAGCCUGGUCUGGUAAACCGCAUCCGGAGCAAAGCCAAAUAGGGAAGGUAUGGAGCUGCCCGCUCUUCUUCCGAGUUGGCCGCUUGAGAUAAGCAGUAAUGAUUAUCCUAGAUGGAUGACUGCCGCUGACUGUGCGAGAGUGCAGUUAGUACAGAAUCCGGCUUAC
//
# STOCKHOLM 1.0

eukarya.S.unisporus         GAACACAGAGGAUCAAUUAUCAAAGACCAGGAACUGUAAAGGGUUCUGUUUCCUCGUGAGAGGGGCUUGGGGAACCGAGUUUGGCGUUGUUAUAAGAAAUCAACAGGGUUUGGUUUGGCAUUUUUCGAAGUGGUUGGCCGAACUCUGAUGGGAAUGGCAACGGAUGAUCCAUUUGACGUAUCACUAUUAACAAGUGAUAAGGUCUGUUGAGUGCAAUCGUAGAGCAAAUGGUAACACAUUUGAA
//
# STOCKHOLM 1.0

bac.SMB-B3         GAGGAAAGUCCGGGCAGCACAGAGCAAGGGUGCCUGGUGAAAGCCAGGGAGGCGCUAUCUGGCGUCGACAGUCCAGACCGGCACACUCCUCAGGAGUGUGAGAGCAACAGAGACCAAUCUAUUGUGCCAAGGCGCAAUAGCUGAAAAGGGCAAUCCUCCUCGCUGCAAUCUCCGAUCCGGCCGUUACCAGGUUGCUCGCCAAGGCCGAAAGACGAGAGCCGUCGGUGCUCGCAUCGACCGGUCUAUUCGACCGAGAAAGAUGAUCGCCAGGAACAGAACGCGGCUUA
//
