# Supplementary material for: What does it take to learn the rules of RNA base pairing? A lot less than you may think
Source: bioRxiv. 2025 Aug 2:2025.07.31.668042. Preprint. [Version 1] doi: 10.1101/2025.07.31.668042 (PMC12324431; doi:10.1101/2025.07.31.668042)
Supplement: Supplement 1 [file media-1.gz › supplemental_material/data/conus_rnabench_srp.sto]

# STOCKHOLM 1.0

#=GS AER.PER DE converted from Zweib's SRP dataset 

AER.PER         CGCCCCCAGCCAUGGGGGCCCCGAAGGCGCCACGCGGGGGCCAGAAGAAC
#=GR AER.PER SS [[[[[[[[[[[,<<<<--<<<<<______A__A_>>>>>----a--a-->

AER.PER         CCGCCCCCAGAGCUUGAAGCAGGCCAGCAAGGGCCUGCAGGGUACAAUGA
#=GR AER.PER SS >>>,(((-----(((((((((((((((--((((((((((((((-------

AER.PER         ACCCCGUCCCGCGGGGCCGGCGGAGGCGGGCGGCCAGCCGGAGGGCCGGC
#=GR AER.PER SS -(((--(((((((((((((-((<-<<<<<-<<<<<-<<<____>>>->>>

AER.PER         CGAAGCCGCCGUAGCCGGGGCCACCCGGCGAGGCCCGGAAGGGAGCAGCC
#=GR AER.PER SS >>--->>>>>->,,<<<<<<-----<<<<----<<<____>>>---->>>

AER.PER         GACCCCGGCCGACCGGCGUUCGCGGGGGGAACGGGGGGAGAAGCCCUGCA
#=GR AER.PER SS >->>>>>>,))-)-)))-)))))))))-----)))-------))))))))

AER.PER         GGGUAACCCUCUGGCCUGCUUCAAACUCUGGGAGCGGGGGCUCGGGGGCG
#=GR AER.PER SS ))----))))))))))))))))))-----)-----)))]]]]-]]]]]]]

AER.PER         GGCC
#=GR AER.PER SS ::::
//
# STOCKHOLM 1.0

#=GS AGR.TUM DE converted from Zweib's SRP dataset 

AGR.TUM         GGGAGGUUGGUGGUGGACGAGCCACUCGCCAACCGGGUCAGGUCCGGAAG
#=GR AGR.TUM SS <<<<<<<<<<<<<<<<-<<-<<<-<<<<------<<<<----<<<____>

AGR.TUM         GAAGCAGCCCUAACGAGCCAGGCACGGGUCGCCGUGCCAGCCUCCCACCU
#=GR AGR.TUM SS >>---->>>>--->>>>--->>>->->->>>>>>>-->>>>>>>>>::::

AGR.TUM         UUU
#=GR AGR.TUM SS :::
//
# STOCKHOLM 1.0

#=GS AQU.AEO DE converted from Zweib's SRP dataset 

AQU.AEO         GCCCUGCGGCGGGACAGGGUGAACUCCCCCAGGCCCGAAAGGGAGCAAGG
#=GR AQU.AEO SS <<<<<<<<<<<<<<<-<<<<-----<<<-----<<<____>>>----->>

AQU.AEO         GUAAGCCCGCCGUCCCGUGCGCAGGGU
#=GR AQU.AEO SS >--->>>>--->>>>>>>->>>>>>>>
//
# STOCKHOLM 1.0

#=GS ARA.TH-A DE converted from Zweib's SRP dataset 

ARA.TH-A         GUCGAGCUAAGUAACAAUAGCUUGUAACCCAUGUGGGGACAUUAAGAUGG
#=GR ARA.TH-A SS (((<<<<<<_____AA_>>>>>>,,,,<<<<aa>>>>))):::(((((((

ARA.TH-A         UGGGACACUGGUUCGGUUCCUCGGAUCGGUUCUGAUGUGGGCAUGUUUCU
#=GR ARA.TH-A SS (((--((-(((((-((-((--(((-((((((((((----((-------((

ARA.TH-A         GAGCUGCCCAGUCCAAGCUGUGAGUAAUUAGUGUUGAGUUGAGCGAAGGC
#=GR ARA.TH-A SS ((((((-((-(((((-(((((((((<<<<-<---<<<<<<<<<<____>>

ARA.TH-A         UUGGCUCAUGCAGGUUCUAGAGUCGGAGGGUAAUGCGUGAGGCUGGCUUC
#=GR ARA.TH-A SS >>>>>>>>-->->>>><<__>>,,<<<<<------<<<----<<<_____

ARA.TH-A         ACAGAGCAGCGACUACUUCCCGCUUACAGCAGUGGACGGAUCACGGUUUA
#=GR ARA.TH-A SS _>>>---->>>---->>>>>,)))))))))--)))))))----)))))))

ARA.TH-A         GCGUCGCUCAGAACCACUAUGGCCUGCUGGUCCGAUCUCAUAUGAACCAC
#=GR ARA.TH-A SS )--))--))))))))-----))-)))--))))-)))--))--))--))))

ARA.TH-A         CAUUUU
#=GR ARA.TH-A SS ))))))
//
# STOCKHOLM 1.0

#=GS ARA.TH-C DE converted from Zweib's SRP dataset 

ARA.TH-C         GUCGAACUCAGUAACGCGGGCUUGUGAUCCAAGUGGAGACAAUAAGGGGA
#=GR ARA.TH-C SS (((<<-<<<_____A__>>>->>,,,,<<<<_a>>>>))):::<<<<-<<

ARA.TH-C         UGGGACGUUGGGUCGAUCUCAUUGGGCCGGGUUCGGGUUGGGCUAUAUUC
#=GR ARA.TH-C SS <<<--<<<<<<<<-<--<<-<<<<<<-<<<-<<-<<---<<<-<<-----

ARA.TH-C         UGGCCCGCCCAUUCCAAGUUGGGAGUUGAGGCAUGGGCUUCGAGCGAAGG
#=GR ARA.TH-C SS <<<<<<<-<<-<<<<<-<<<<<<<<__BBBBBBBBBB_BBBBBBB____b

ARA.TH-C         CUCGGGUCUCAUGUCUUCUAGAGUGGGGGAGACCGCGUGAGGCUGGUUUC
#=GR ARA.TH-C SS bbbbbb_bbbbbbbbbbBB__bb_BBBBB_____BBBB____BBB_____

ARA.TH-C         ACAGAGCAGCGUCCACCUCCCGCUCUUGACGGUGGAAGGAUUACGGGCCA
#=GR ARA.TH-C SS _bbb____bbbb___bbbbb_>>>>>>>>>-->>>>>>>---->>>>>>>

ARA.TH-C         UUGCCUUCCGAGCCCACUAUGACCCAAUAAGCCGCUCCGAUUGGACCAUC
#=GR ARA.TH-C SS ->>>>>>>->>->>------>->>>>>>->>-->>>->>>->>-->>>>>

ARA.TH-C         ACUUU
#=GR ARA.TH-C SS ->>>>
//
# STOCKHOLM 1.0

#=GS ARA.TH-G DE converted from Zweib's SRP dataset 

ARA.TH-G         GUCGAGCUAUGUAACGAGAGCUUGUAACCCAAGUGGGGACUAUAAGAUGG
#=GR ARA.TH-G SS (((<<<<<-<____A_>->>>>>,,,,<<<<_a>>>>)))::::((((((

ARA.TH-G         UGGAACACUGGAUCGGCCCACGGGUCGGAUUUGUUGUUGGCAUAGGUCUG
#=GR ARA.TH-G SS (((--((-((---(((-((-((((((((((((((---(((--------((

ARA.TH-G         GACUGCCCAAUCCAAGCUGUGAGUGAACCGUAUGAACCAAGCGAAGGUUU
#=GR ARA.TH-G SS (((((-((--((((-(((((((((<<<<<<<<<<-<-<<<<<____>>>>

ARA.TH-G         GAUCCGUACGGUUGCUAAAGGUUGAGGGUAUUGCGUUAGGCUGGCUUCAC
#=GR ARA.TH-G SS >->->>>>>>>>>><<__>>,,,<<<<------<<<----<<<______>

ARA.TH-G         AGAGCAGCGACUACCUCCCGCUCUCAGCAGUGGACGGACAACGGUUCGAC
#=GR ARA.TH-G SS >>---->>>---->>>>,,)))))))))--))))-))----)))))))--

ARA.TH-G         GCCACACAAAUCCACUAUGGUCCGCUGGCUCGUAACCCGCUUGAACCACC
#=GR ARA.TH-G SS -)))-))))))))-----))))))--))-)))-----))--))--)))))

ARA.TH-G         AUUUU
#=GR ARA.TH-G SS )))):
//
# STOCKHOLM 1.0

#=GS ARC.FUL DE converted from Zweib's SRP dataset 

ARC.FUL         GGUGGGCUAGGCCGGGGGGUUCGGCGUCCCCUGUAACCCGAAACCGCCGA
#=GR ARC.FUL SS [[[[[[[,,((((<<<<<<_AAAAAA>>>>>>,,,,<<<<____aaaaaa

ARC.FUL         UACGCGGGGGCCGAAGCCGAGGGGAGGCCUGUCAAGCGGGCGGCAGCGGU
#=GR ARC.FUL SS ____>>>>)))),,,(((--((---((((((((--(((((((((---(((

ARC.FUL         UCCAGGCACCGCAGAGUCCUCGUCCCGGAGGGCCGGCGGUUAUGGCCGGG
#=GR ARC.FUL SS ((((((((((------(((((((((((((((((((-((<-<<<<<-<<<<

ARC.FUL         CUGCCCGGAGGGGCUGUCCGCCAUAUUAGCCGGGGGGAACGGCCCAGGCC
#=GR ARC.FUL SS <-<<<<____>>>>->>>>>>>>>>->,,<<<<<<-----<<<<----<<

ARC.FUL         CGGAAGGGAGCAGGCUAACCCCGGACGACCGGCGCUUCCGGGGGUGCGGG
#=GR ARC.FUL SS <____>>>---->>>>-->>>>>>,))-)-)))-)))))))))---))))

ARC.FUL         GAGGAGGUGCCUGGGGCUUCAAGCCGCCCGUAAGGCAGGUCGACCCGAGG
#=GR ARC.FUL SS ))---)))))))))))))----)))))))))--))))))))--))---))

ARC.FUL         CGUGCCCACC
#=GR ARC.FUL SS ),,]]]]]]]
//
# STOCKHOLM 1.0

#=GS BAC.ALC DE converted from Zweib's SRP dataset 

BAC.ALC         UUUGCCGUGCUAAGCGGGGAGGUAGCGGUGCCCUGUACUCGCAAUCCGCU
#=GR BAC.ALC SS ::((((((((,,<<-AAAA-A-<<<<<<a-aaaa---<<-<<___>>>>>

BAC.ALC         AUAGCAGGCUGAAUCCCUUCUAGAGGUUUUGUCACCGUAGGCUCUGCCCU
#=GR BAC.ALC SS >-->>->>>>,,,,,<<<<<<---<<<<-<<<<<<--<-<<---<<-<<<

BAC.ALC         AAGUAAGUGGUGUUGACGUUGGGUUCUACGCAACGAAAACCCACGAACCC
#=GR BAC.ALC SS -<<<<-<<<<<------<<<<-<<<<<<<<<<<<<<<___BBBB_____B

BAC.ALC         UGUCAGGUCCGGAAGGAAGCAGCAGUAAGUGGCCCCUUUCGUGUGCCGUA
#=GR BAC.ALC SS BBB____BBB____bbb____bbbb___bbbb____>>>>>>->>>->>>

BAC.ALC         GAGUCGCUGGGCCGAGCUAACUGCUCAGGUAACGCUAGGGUGGCAUGAUC
#=GR BAC.ALC SS >>>--->>->->--->>>->>>>>>->>>--->>>>->->>>>>>->>>>

BAC.ALC         GACAGAAGGUGCACGGUA
#=GR BAC.ALC SS --->>>>>>,))))))))
//
# STOCKHOLM 1.0

#=GS BAC.BRE DE converted from Zweib's SRP dataset 

BAC.BRE         UCUACCGUGCUAGACGGGGAGGUAGCGGUGCCCUGUAACCUGCAAUCCGC
#=GR BAC.BRE SS ::[[[[[[[[,(-((<<<<-<_A_AAAA>->>>>,,,,<--<____aaaa

BAC.BRE         AAUAGCCCAGGUGUGAAUUCCUAUCCUAGGUUUUCUUAUGUGAGGCUGCC
#=GR BAC.BRE SS _a____>-->))-),,,,,<<<<<<---<<<--<<<<<<-<<<<--<<--

BAC.BRE         GUUGAUGGCGGCGGUGUUGAGGAGCGGGUCCUGUGCAACGCGAACCCAUG
#=GR BAC.BRE SS <<<-<<<<-<<<<<<-----<<<<<<<<<<<<<<<<<<<<<<<<-<<<<-

BAC.BRE         AACCUGGUCAGGUCCGGAAGGAAGCAGCCAUAAGUGGAUCAUCGCGUGUG
#=GR BAC.BRE SS ----<<<<----<<<____>>>---->>>>--->>>>->-->>>>>>->>

BAC.BRE         CCGCAGGGUAGCCUGCUCUGAGCUGCUACCAUAAGUAACGCUCGGAUAAG
#=GR BAC.BRE SS >->>>>>>--->>>>>>>>-->>>>>>->>>>->>>-->>>>>>->>>>>

BAC.BRE         GAUUAUCGAAGAUAGGUGCACGGUA
#=GR BAC.BRE SS ->-->>>--->>>>>>,]]]]]]]]
//
# STOCKHOLM 1.0

#=GS BOR.BUR DE converted from Zweib's SRP dataset 

BOR.BUR         UGGGUUCGAAUCCCAUUCUCUCCGAUUCCUAGGACCCGUACUAUCAAGUA
#=GR BOR.BUR SS ::::::::::::::::::<-<--<<<<<<<<<<<<-<<<<<<<<<<<<-<

BOR.BUR         UUGCUGAAUCCCGUCAGGACUGGAAGGUAGCAGCGGUAAGCGAUUUUUUU
#=GR BOR.BUR SS <<<<<-----<<<<----<<<____>>>---->>>>-->>>>>>--->>>

BOR.BUR         GAUGAGUACGUAAGUCUUAGGUUUAAUUUUGAACCCAAAUGCAAUGUUUU
#=GR BOR.BUR SS >>>->>>>>>--->>>>>>>>--->>>>-->->:::::::::::::::::

BOR.BUR         GCUUU
#=GR BOR.BUR SS :::::
//
# STOCKHOLM 1.0

#=GS BUC.APH DE converted from Zweib's SRP dataset 

BUC.APH         GGAGAUUUCUGUUAGUCCUAAACACUGUUAAAUUGAAUAAUUGGUCAGAU
#=GR BUC.APH SS <<-<--<<<<<<<<<<<-<<<<<<<<<----<<<<<-----<<<<----<

BUC.APH         CUGGAAAGAAGCAGCCAAAUCAAUCGAUACAGGUGUUUUGAUAUAGCUAA
#=GR BUC.APH SS <<____>>>---->>>>-->>>>>----->>>->>>->>>---->>>>>>

BUC.APH         CAGAAUCUCCUAUA
#=GR BUC.APH SS >>>>>-->->>:::
//
# STOCKHOLM 1.0

#=GS CAE.BRI DE converted from Zweib's SRP dataset 

CAE.BRI         ACCGGGUGUCGUGGCGGGCGCCUGUGAGUCAGCUUCUUGACGGUAGACAA
#=GR CAE.BRI SS (((<<<<<<<A_AAA_>>>>>>>,,,,<<<_aaa_a__>>>))):(((((

CAE.BRI         GUGUGGAUGGAGUGAAGGGAGGAGUCCUGUGGGUGUUGUCGGCAACGGCG
#=GR CAE.BRI SS (((----(((((---(((((((----(((((((((--((--(((((--(-

CAE.BRI         ACCGAGCGUCCGUGCCAAGCGCUGCGUCGCCAGGGGUCUCCGGUCGGAAG
#=GR CAE.BRI SS --(((((((((--((((-(((((((((<<<<-<<<<<<-<<<<<<____>

CAE.BRI         GCUGGCGGUCCCGGGCGCAUAAGGAGUGGUGCACGGCUCAGGGCCGAAAG
#=GR CAE.BRI SS >>>>>->>>>>>->>>><_____>,<<<<<-----<<<----<<<____>

CAE.BRI         GCAGCAGGCAAAAGCCACCGCGCGGUGCAGUGGCCGGAUAGCGCUUGUGA
#=GR CAE.BRI SS >>---->>>---->>>>>,)))))))))--))))-)))---))))))-)-

CAE.BRI         GUUGUCGCUCGCCCACAGCCUCUCUGAUACCUUCAGACCACUUGUCAUU
#=GR CAE.BRI SS )))))-))-))))))))))))))))-----)))))---)))))))):::
//
# STOCKHOLM 1.0

#=GS CAM.JEJ DE converted from Zweib's SRP dataset 

CAM.JEJ         AGCCUUUUCUUAGACCUGUGCAAUGCUAUUUUUAAGCACCGCUUCAGGGU
#=GR CAM.JEJ SS <<<<<<<<<<<<<<-<<<<<<<<<<<<<---<<<<<----<<<<----<<

CAM.JEJ         GGGAACACAGCAGAGCACUUGAUUUUAGUGUGUGCCGCAGUUAUCUGGGG
#=GR CAM.JEJ SS <____>>>---->>>>->>>>>---->>>>>->>>>>>>>--->>>>>>>

CAM.JEJ         AAGGGUUA
#=GR CAM.JEJ SS >>>>>>>:
//
# STOCKHOLM 1.0

#=GS CAN.SPE DE converted from Zweib's SRP dataset 

CAN.SPE         GCCGGGCGCGGUGGCGCGCGCCUGUAGUCCCAGCUACUCGGGAGGCUGAG
#=GR CAN.SPE SS (((<<<<<<<AAAAA_>>>>>>>,,,,<<<<_aaaaa__>>>>))):(((

CAN.SPE         GCAGGAGGAUCGCUUGAGCCCAGGAGUUCUGGGCUGCAGUGCGCUAUGCC
#=GR CAN.SPE SS ((-((----(((((---((-((((----(((((-(((((((-(((((--(

CAN.SPE         GAUCGGGUGUCCGCACUAAGUUCGGCAUCAAUAUGGUGACCUCCCGGGAG
#=GR CAN.SPE SS ---(((((((((-(((((-(-(((((((<<<<-<<<<<--<<<<<<____

CAN.SPE         CGGGGGACCACCAGGUUGCCUAAGGAGGGGUGAACCGGCCCAGGUCGGAA
#=GR CAN.SPE SS >>>>>>-->>>>>->>>><<___>>,<<<<<-----<<<<----<<<___

CAN.SPE         ACGGAGCAGGUCAAAACUCCCGUGCUGAUCAGUAGUGGGAUCGCGCCUGU
#=GR CAN.SPE SS _>>>---->>>>--->>>>>,)))))))-)--))))))))---))))))-

CAN.SPE         GAAUAGCCACUGCACUCCAGCCUGUGCAACAUAGCGAGACCCCGUCUCU
#=GR CAN.SPE SS )-))))))))))))-)))))))))-))-----)))))---))-))))):
//
# STOCKHOLM 1.0

#=GS CAU.CRE DE converted from Zweib's SRP dataset 

CAU.CRE         GGAGAUCGGCGCGGACGGAGUCCUCGCCAACCUGGUCAGGGCCGAGAGGC
#=GR CAU.CRE SS <<<<<<<<<-<<<<-<<<<<--<<<<------<<<<----<<<____>>>

CAU.CRE         AGCAGCCACAACGAGAUCACCUCUGGGUCGUCUGCCGGUCUCCACCUCAU
#=GR CAU.CRE SS ---->>>>--->>>>----->>>>->->>>>--->>>>>>>>>:::::::

CAU.CRE         UUUCCUCGAAAUU
#=GR CAU.CRE SS :::::::::::::
//
# STOCKHOLM 1.0

#=GS CHL.MUR DE converted from Zweib's SRP dataset 

CHL.MUR         GUAAGUCGGGGACCUCUUAAGAUGAGAGACUUCUGAACCGGGUCAGGAUC
#=GR CHL.MUR SS <<<<<<<<<<<<-<<<<<-<<<<<<<<<--<<<<-----<<<<----<<<

CHL.MUR         GGAAGAUAGCAGCCCUAAGGAAAGGCCUUUUGUGCUAAGAGUCUUCUCUG
#=GR CHL.MUR SS ____>>>---->>>>--->>>>---->>>>>>>->>>>>>>--->>>>>>

CHL.MUR         ACUUAC
#=GR CHL.MUR SS >>>>>>
//
# STOCKHOLM 1.0

#=GS CHL.PNE DE converted from Zweib's SRP dataset 

CHL.PNE         GUAAGUUGGGGGCCUUUUAAGAGAAGGAACCUGCGAAUCGGGUCAGGACU
#=GR CHL.PNE SS <<<<<<<<<<<<-<<<<<-<<<<<<<<<<-<<-<-----<<<<----<<<

CHL.PNE         GGAAGGUAGCAGCCCUAAGGAGAGUUUUCUUUUGCUAAAAGAAUGUUCUC
#=GR CHL.PNE SS ____>>>---->>>>--->->>--->>>>>>>>->>>>>>>----->>>>

CHL.PNE         CAACUUACUC
#=GR CHL.PNE SS >>>>>>>>::
//
# STOCKHOLM 1.0

#=GS CHL.TEP DE converted from Zweib's SRP dataset 

CHL.TEP         GGAGAGUAAGUCCUAUACAGCAUUCUCUUGCCCAACCAUGUCAGGUCCGG
#=GR CHL.TEP SS <<<<<<<<<<<-<<<<---<-<<-<-<<---<<----<<<<----<<<__

CHL.TEP         AAGGAAGCAGCAUCCGGUAAUGUGAGUGCGUGAUAUAGUCAGCUUGCUCU
#=GR CHL.TEP SS __>>>---->>>>-->>------->>->->>-->>>>>--->>>>>>>>>

CHL.TEP         CCUUUU
#=GR CHL.TEP SS >>::::
//
# STOCKHOLM 1.0

#=GS CIN.HYB DE converted from Zweib's SRP dataset 

CIN.HYB         ACCGGGCUUGGUAACGCUAGUCUAUAACUCAAGUGAGGGUAUCAAAGUGG
#=GR CIN.HYB SS (((<<<<<-<____A_>->>>>>,,,,<<<<_a>>>>)))::::<<<<<<

CIN.HYB         UUGAACUUUGAGCUUGGCUUAGCUAGUUGGGUCUGUAGACACCGCACCUG
#=GR CIN.HYB SS -<<--<<<<<-<<<-<-<<<<<-------<<<<<<--<<<<<-----<<<

CIN.HYB         GCUUGCCCGUUCCAAGUCGAGAGUGGGUUCAUGUUUCCUGAGCGAAGGCU
#=GR CIN.HYB SS <<<<<-<<-<<<<<-<<<<<<<___BBBBBBBBBB_BBBBBBB____bbb

CIN.HYB         CGGGUGAUGUGAGCUUUAGAAUCGGGGGGCAAUGCGUUAGGCUGGUUUCA
#=GR CIN.HYB SS bbbb_bbbbbbbbbbBB__bb__BBBBB______BBB____BBB______

CIN.HYB         CAGAGCUGCGAAAACCUCUACCUCUCGACUGUGGAAGGAUUACAAGCCGG
#=GR CIN.HYB SS bbb____bbb____bbbbb__>>>>>>>>-->>>>>>>---->>>>>>>>

CIN.HYB         AGUGUCUUAGGCUCAUAUAACCAGCCUGGCUAGCCCAACAGGACACCCAU
#=GR CIN.HYB SS ->>>>>->>>>>>------------>>>>>->>>->>>->>-->>->>>>

CIN.HYB         UU
#=GR CIN.HYB SS >>
//
# STOCKHOLM 1.0

#=GS CLO.ACE DE converted from Zweib's SRP dataset 

CLO.ACE         GUGCUAGACGGGGAGUUAGCGGUGCCUUGUACCUGCAAUCCGCUGUAGCA
#=GR CLO.ACE SS ((((,,<<<AAAA-A-<<<<<<a-aaaa---<<<<<___>>>>>>-->>>

CLO.ACE         GGGUUGAAUUCCUUGUUUGAGGCUAUAAUUUGUGGGGUUUGCCUCAUCUU
#=GR CLO.ACE SS >>>>>,,,,,<<<<<-----<<<-<<<<<<<<<<<<---<<-<<<<<<<-

CLO.ACE         GGUCAAUGUUGAGAAUUGGGUCCCACGCAACGGAAAUUCAUGAACUCCGU
#=GR CLO.ACE SS -<<<<<<-----<<<<<<<<--<<<<<<<<<<<<<-<<<<<-----<<<<

CLO.ACE         CAGGUCCGGAAGGAAGCAGCGGUAAGUGAAAUCUUCCGUGUGCCGUGGAU
#=GR CLO.ACE SS ----<<<____>>>---->>>>--->>>>>--->>>>>>->>>->>>>--

CLO.ACE         AAAUCUGAUUUGAGUUGACCAGGUGAGUAACACUCAUAGAUUAUUGUCGA
#=GR CLO.ACE SS --->>>>>>>>-->>>>>>->>>>>>>--->>>>>>>>>>>>>>->>>--

CLO.ACE         UUCAAGGUGCAC
#=GR CLO.ACE SS -->>>>>,))))
//
# STOCKHOLM 1.0

#=GS CLO.PER DE converted from Zweib's SRP dataset 

CLO.PER         GCCGUGCUAGAUGGGGAGUUAGCGGUGCCCUGUAACCUGCAAUCCGCUAC
#=GR CLO.PER SS (((((((,,<<<AAAA-A-<<<<<<a-aaaa----<<<<<___>>>>>>-

CLO.PER         AGCAGGAUCGAAGUCCUCAUAGAGGCUCUAACUUGUGGAGUCUGCCCUAU
#=GR CLO.PER SS ->>>>>>>>,,,,,<<<<<<---<<<--<<<<<<<<<<<---<<-<<<<<

CLO.PER         GUAAGUGGUGUUGAGAGUUGGGCCCCACGCAAUGGAAACCUGUGAACCUC
#=GR CLO.PER SS <<<-<<<<<-----<<<<<<<<--<<<<<<<<<<<<<<-<<<<-----<<

CLO.PER         GUCAGGUCCGGAAGGAAGCAGCGAUAAGCAGUCAUUUUCAUGUGCCGUGG
#=GR CLO.PER SS <<----<<<____>>>---->>>>--->>>>--->>>>>>>->>>->>>>

CLO.PER         AUACGUCUGGCUUGAGCUAACUGCAUAGGUAACGUUCAUAAGUUAUUGUC
#=GR CLO.PER SS ----->>>>>>>>-->>>->>>>>>>>>>--->>>>>>>>>>>>>-->>>

CLO.PER         GAAGUGAGGUGCACGGUU
#=GR CLO.PER SS --->>>>>>,))))))):
//
# STOCKHOLM 1.0

#=GS DEI.RAD DE converted from Zweib's SRP dataset 

DEI.RAD         GCAUUGCUGGUGCAGCGCAGCGCGGACGCCCGAACCUGGUCAGAGCCGGA
#=GR DEI.RAD SS <<<<<<<<<<-<<<<<<<<-<<<<<<--<<<-----<<<<----<<<___

DEI.RAD         AGGCAGCAGCCAUAAGGGAUGCUUUGCGGGUGCCGUUGCCUUCCGGCAAU
#=GR DEI.RAD SS _>>>---->>>>--->>>---->>>>>>-->>>->>>>>--->>>>>>>>

DEI.RAD         GCUUUU
#=GR DEI.RAD SS >>::::
//
# STOCKHOLM 1.0

#=GS DRO.MEL DE converted from Zweib's SRP dataset 

DRO.MEL         GACUGGAAGGUUGGCAGCUUCUGUAAUCACGCUUCUGUGAGGUCUGAUUG
#=GR DRO.MEL SS (-(,<<<<<___AAA__>>>>>,,,,<<<_aaa____>>>)-)::(((((

DRO.MEL         UGGGAUGGCCUGAGGCUGGGAUCUACUGCGUAGCGGACCAGCUCAUGUUG
#=GR DRO.MEL SS (((--(((((---((-((((-----(((-((((((---(((-((((-((-

DRO.MEL         ACGGAACGUCCGCACUAAGCUUGCCAUCAAUAUGGGUGCCAUGGAGGAGU
#=GR DRO.MEL SS -(((-((((((-(((((-(((((((((<<<<-<<<<<<<<<<<<<____>

DRO.MEL         CCGUGGCAUUCAGGUUGGCUAAGGAGGGAUGAACCGGGCCAGGGGUGAAA
#=GR DRO.MEL SS >>>>>>>>>>>>->>>>,<___>,,<<<<<------<<<----<<<____

DRO.MEL         ACCAGCAGCCAAGAGUUCCCGUGGUAGGCAGUAGUGGGAUAGCGUACCGG
#=GR DRO.MEL SS >>>---->>>---->>>>>,)))))))))--))))))))---)))-))))

DRO.MEL         AGUGGACUGCCGUUAUCAGCCCAACCGAUAUGGUUGGACCACAAUCUUU
#=GR DRO.MEL SS )))))-)))-)))))))))))))-))-----)))))--)))))))):::
//
# STOCKHOLM 1.0

#=GS ESC.COL DE converted from Zweib's SRP dataset 

ESC.COL         GGGGGCUCUGUUGGUUCUCCCGCAACGCUACUCUGUUUACCAGGUCAGGU
#=GR ESC.COL SS <<<<<<<<<<<<<<<<-<<<<<<<<<<<---<<<<<<-----<<<----<

ESC.COL         CCGGAAGGAAGCAGCCAAGGCAGAUGACGCGUGUGCCGGGAUGUAGCUGG
#=GR ESC.COL SS <<____>>>---->>>-->>>>>>---->>>>->>>->>>>--->>>>>>

ESC.COL         CAGGGCCCCCACC
#=GR ESC.COL SS >>>>>>>>>>:::
//
# STOCKHOLM 1.0

#=GS FUS.NUC DE converted from Zweib's SRP dataset 

FUS.NUC         GCCCUUAGGGGAUAUGAUAUAUUAUUGUCGAACCGUGUCAGAUCUGGAAG
#=GR FUS.NUC SS <--<<<-<<<<<<<<<<<<<<<<---<<<-----<<<<----<<<____>

FUS.NUC         GAAGCAGCACUAAGAUUUAUAGUAUAUGCAUGUCUUCCUAGGGGUAUCU
#=GR FUS.NUC SS >>---->>>>--->>>---->>>>>>>->>>>>>>>>---->>>-->::
//
# STOCKHOLM 1.0

#=GS GYN.AUR DE converted from Zweib's SRP dataset 

GYN.AUR         ACCGGGCUUGGCAACGCUUGCCUAUAACUCAAGUGAGGGUAAGAAAAAGG
#=GR GYN.AUR SS (((<<<<--<____A_>-->>>>,,,,<<<<_a>>>>)))::::::::::

GYN.AUR         GUUGGAAUUGAAAGGG
#=GR GYN.AUR SS ::::::::::::::::
//
# STOCKHOLM 1.0

#=GS HAE.DUC DE converted from Zweib's SRP dataset 

HAE.DUC         GGGGUAUUAUUGGUUUCUCGCAGCAGAAUUCAGCUUACUUAGUCAGGGCC
#=GR HAE.DUC SS <<<<<<<<<<<<<<<<<<<<<<-<<<<<<<<<<<<-----<<<-----<<

HAE.DUC         GGAAGGAAGCAGCUUGGGUUGAAUUUCUGGGUGCCGGGAGUCGCUGGUAA
#=GR HAE.DUC SS ____>>----->>>-->>>>>>>->>>>>-->>>->>>>>-->>>>>>>>

HAE.DUC         UACCCCACCUUUUUGGUAAAAGGUAAUACCG
#=GR HAE.DUC SS >>>>>>:::::::::::::::::::::::::
//
# STOCKHOLM 1.0

#=GS HAE.INF DE converted from Zweib's SRP dataset 

HAE.INF         GGAAACCUUCUCGGUCUCUCGCAACGGUGUCUGGUUUACUCGGUCAGGUC
#=GR HAE.INF SS <<<<<<<<<<<<<<<-<<<<<<<<<<<<<<<<<<<<-----<<<----<<

HAE.INF         CGGAAGGAAGCAGCCAAAGUCGGAAUUACUGUGUGCCGAGAAGAAGCUGG
#=GR HAE.INF SS <____>>>---->>>-->>>>>>>-->>>>>>->>>->>>>---->>>>>

HAE.INF         GAAGGUUUCCGCC
#=GR HAE.INF SS >>>>>>>>>>:::
//
# STOCKHOLM 1.0

#=GS HAL.HAL DE converted from Zweib's SRP dataset 

HAL.HAL         GGACUAGGCCGGGCGGUUUGGCUCCGCCCGACACCCGUGAGACAGUCAUC
#=GR HAL.HAL SS [[[[,,((((<<<<<<__AAAAA>>>>>>,,,,<<<<<_____aaaaa__

HAL.HAL         AGCGGGGGCCGAACACCGGGCGCGUCCGACCGCCGCGGUCGGCCCCGGAA
#=GR HAL.HAL SS _>>>>>)))),,,,,,((((---(((((-(--((-(((((((-(((((--

HAL.HAL         GCCAACGUGGAAGCCUCGUCCGUCGGGGACGGCGGUCCGCGGCGUGCGCC
#=GR HAL.HAL SS (((--(------((((((((((((((((((((((<--<---<<<-<<<<<

HAL.HAL         CGCAGGGGCGUUCCGUCGUGGUUCGACGGUGGCAACCCGCCAGGCACGGA
#=GR HAL.HAL SS <____>>>>>>->->>---->-->,,<<<<<<----<<<<----<<<___

HAL.HAL         AGUGAGCAGCGGACCACCGAACGCCCGUCGCUCGACGGGUCGCGGGGUGG
#=GR HAL.HAL SS _>>>---->>>>->>>>>>,,))))-)))-)))))))))---))))))--

HAL.HAL         AGAAGGCGACCGGGACUACCCGGCCGGGAACGCCGGGCUACCCCGACUGU
#=GR HAL.HAL SS -)--)))--)))))-----)))))))))---)-)))))---)))),,,]]

HAL.HAL         CCAC
#=GR HAL.HAL SS ]]::
//
# STOCKHOLM 1.0

#=GS HAL.VOL DE converted from Zweib's SRP dataset 

HAL.VOL         GGACUAGGUCGGGCAGUUAGGCCCUGCUCUUCACCCGCGAAAUAGGUCUU
#=GR HAL.VOL SS [[[[,,((((<<<<<<__AAAAA>>>>>>,,,,<<<<<______aaaaa_

HAL.VOL         UAGCGGGGACCGAACACGGGCGCGUCCGGUCAGACCGGCGCGGGCCCCGG
#=GR HAL.VOL SS __>>>>>)))),,,,,((((---(((((((----((((((--((-(((((

HAL.VOL         AAGCCAACGUAGAAACCUCGUCCUUCGGGGACAGCGGUUCCGCGUACCCC
#=GR HAL.VOL SS --(((--(------((((((((((((((((((-(((<--<<<<--<-<<<

HAL.VOL         UUCCGCAGGGAAGGGUUCGCGCGGUUUAUCGGUGGUACCCCGCCAGGCGC
#=GR HAL.VOL SS <<<<____>>>>>>>->--->>>>-->,<<<<<<<----<<<<----<<<

HAL.VOL         GGAAGCGAGCAGCGGACCAUCGGACGUGCGUCGCUCGAGGGAUCGCGGGG
#=GR HAL.VOL SS ____>>>---->>>>->>>>>>>,)))--)))-)))))))))---)))))

HAL.VOL         UGGAGGAGGCAACCGGGAUUCCCCACGUCGGAACGCCGGGCAACCUCGCU
#=GR HAL.VOL SS )---)--)))--)))))-----))-))))))---)))))))---)))),,

HAL.VOL         GUCCAC
#=GR HAL.VOL SS ]]]]::
//
# STOCKHOLM 1.0

#=GS HEL.PY-A DE converted from Zweib's SRP dataset 

HEL.PY-A         CUCUUAUUUAGACCUAUGCAAUAGGAUUUUAGGGUAACGCUUCAGGGUAG
#=GR HEL.PY-A SS <<<<<<<<<<<<-<<<-<<<<<<<<<--<<<<<<----<<<<----<<<_

HEL.PY-A         GAAUACAGCAGAGUCCCCUAAUUUCUUGUGUGCCUUAGCCAUCUGAAUAG
#=GR HEL.PY-A SS ___>>>---->>>>->>>>>>-->>>>>>->>>-->>>--->>>>>>>>>

HEL.PY-A         GAG
#=GR HEL.PY-A SS >>>
//
# STOCKHOLM 1.0

#=GS HUM.JA-A DE converted from Zweib's SRP dataset 

HUM.JA-A         GGCCUAGCAACGUGGGCCUGUAACCCAAGUGGGGGCAUGUGGGAGAUGGG
#=GR HUM.JA-A SS <<-<<<____A_>->>->>::::<<<<_a>>>>:::::(-(((((((((-

HUM.JA-A         ACUUUGGGUCAGCCCAUUGGAUCGGGUCCAGUGUUAGCUGCUUGCUGGUC
#=GR HUM.JA-A SS ---((((((--(--((-(((-((-(((((((---(((-((----((((((

HUM.JA-A         UGCCCAUUCCAAGCCGAGAGUUGGGCUGUGUGAUCUGGGCGAAGGCUGGG
#=GR HUM.JA-A SS ((-((-(((((-(((((((((,<<<<<<<<<<<<<<-<<<____>>>->>

HUM.JA-A         GUCGCACAGCUCCUAAAGAGGAGGGCAAUGCGUGAGGCUGGUUUCACAGA
#=GR HUM.JA-A SS >>>>>>>>>>>><<__>>,<<<<<------<<<----<<<______>>>-

HUM.JA-A         GCAGCGACCACCUCCCGCUCUCGGCAGUGGAAGGAUAACGGGUCGGUGCU
#=GR HUM.JA-A SS --->>>---->>>>>,)))))))))--)))))))----))))))))))))

HUM.JA-A         ACUUGGGCCACCAUGGUCACUGCAUGCACUCUUAAUCAGACCAUCUCUUU
#=GR HUM.JA-A SS )-)))))))-----)))))-))--)--)))--)))-----)))))))))-

HUM.JA-A         U
#=GR HUM.JA-A SS )
//
# STOCKHOLM 1.0

#=GS LAC.LAC DE converted from Zweib's SRP dataset 

LAC.LAC         GGAGCAAUAAGUUUCUUACGAAGCGUGUCAGGACCUGACGGUAGCAGCAC
#=GR LAC.LAC SS <<<<<<<<<<<<<-<-<<<-----<<<<----<<<____>>>---->>>>

LAC.LAC         UAAGUAUGGAGCUUAUGUGCUCUUUUU
#=GR LAC.LAC SS --->>>->->>>>>>>->>>>>>::::
//
# STOCKHOLM 1.0

#=GS LEG.PNE DE converted from Zweib's SRP dataset 

LEG.PNE         GGUGACUCUAUUGGUCCCCUCGCGACGAUAGAUUGUGAACCCCGUCAGGC
#=GR LEG.PNE SS <<<<<<<<<<--<<<<-<<<<<<--<<-<-<<<<<<-----<<<<----<

LEG.PNE         CCGGAAGGGAGCAGCGGUAGCAGUUGAUGCGGGCGCCGGGGUGUGGCUCU
#=GR LEG.PNE SS <<____>>>---->>>>-->>>>>>>->>----->>->>>>->-->>>--

LEG.PNE         UAGAGUCGCCGCC
#=GR LEG.PNE SS >>>>>>>>>>:::
//
# STOCKHOLM 1.0

#=GS LEI.MAJ DE converted from Zweib's SRP dataset 

LEI.MAJ         GCCGGAGCUCUGCUCUGUAACCUUCGGGGGCUAACCAGGCUUAGCGGGGA
#=GR LEI.MAJ SS (-(<<<<<___>>>>>,,,,<<<___>>>)-)::::((((((-((((-(-

LEI.MAJ         GGACGUGGACCAGCGAGGGUGAUUUGCUGCGUUGACGUGGUGCUCUGCUU
#=GR LEI.MAJ SS ((-(((((----((--((((-----(((((-((--(((((((-(((((--

LEI.MAJ         GGCUGUGUGUCGGUGUGGCUUGCCCCCCUGCAGAGGGUGGCGCGGGUCCG
#=GR LEI.MAJ SS -((-((((((<<<-<<--<-<<<<-<<<<____>>>>->>>>->->>>>>

LEI.MAJ         CCGUUGAAGCGAGGGAACCGGGUCAGGCCGGAAACGGAGCAGCCCACCCC
#=GR LEI.MAJ SS ,,,,,,,,<---<<<----<<<<----<<<____>>>---->>>>->>>-

LEI.MAJ         ACGCACGUCCGCCGUUGCAGAAUCACACCGCGGAGCAUGUCCGCACUUGA
#=GR LEI.MAJ SS ->)))))-)-))----)))))----))))))))))))-)-)---))))--

LEI.MAJ         GCCCCACGCUUCGUCGCGAAGCCUU
#=GR LEI.MAJ SS ))-)))))-)))-))))-)))))):
//
# STOCKHOLM 1.0

#=GS LEP.COL DE converted from Zweib's SRP dataset 

LEP.COL         GCCGGAGCCUUGCUCUGUAACCUUCGGGGGCUUUCACCAGCUGAACAGGG
#=GR LEP.COL SS (-(<<<<<___>>>>>,,,,<<<___>>>)-)::::::((((--(((((-

LEP.COL         AGCUGUCUGGACCAGCAUAGGGUGCUUGCGGCGUUGACGUGGUGCUCUGC
#=GR LEP.COL SS -(((----------((-(((---(-(-(((((-((--(((((((-(((((

LEP.COL         UUGGCUGUGUGUCGGAGGCCUCCGGGUGCCCCCUUGCAGAAGGGGCGCGC
#=GR LEP.COL SS ---((-((((((<<<<<<-----<<<<<<-<<<<<____>>>->>->>>>

LEP.COL         CCCCUCCGUUAAAGUAGAGGAACUGGGUCAGGCCGGCAACGGAGCAGCCC
#=GR LEP.COL SS >>>>>>>><___><<-<<<<----<<<<----<<<____>>>---->>>>

LEP.COL         ACCUCGCGCACGUCUGCCGUUGCAGAACCACACCGCGGAGCCUGUCAUCA
#=GR LEP.COL SS ->>>>>>)))))-)-))----)))))----))))))))))))-))-)-)-

LEP.COL         CCUGCGCCCCAGGCGAUCCUGUGAAGCUUU
#=GR LEP.COL SS -)))-))----)))---)))))--))))::
//
# STOCKHOLM 1.0

#=GS LIS.INN DE converted from Zweib's SRP dataset 

LIS.INN         UUUGUCGUGCUAGACGGGGAGGUAGCGGCGCCCUGUAACCCGCAAUCCGC
#=GR LIS.INN SS ::[[[[[[[[,,(((<<<<-<__AAAAA>->>>>,,,,<<<<<___aaaa

LIS.INN         UCUAGCGGGGUUGAAUUCCUCAUUUGAGGCAUCGUAAUUGUUUGGUCUGC
#=GR LIS.INN SS a___>>>>>))),,,,,<<<<<<<---<<<<<--<<<<<<<<<<---<<-

LIS.INN         CCUUGACAAGUGGUGUUGAAGGUUGGGUCUUGCGCAAUGGGAACCUGUGA
#=GR LIS.INN SS <<<<<<-<-<<<<<------<<<<<<<<<<<<<<<<<<<<<<<-<<<---

LIS.INN         ACCAUGUCAGGUCCGGAAGGAAGCAGCAUUAAUCAGUGCUUCUCAUGUGC
#=GR LIS.INN SS ---<<<<----<<<____>>>---->>>>---->>>--->>>>>>>->>>

LIS.INN         CGCGAGGUUGCCUGGCCCGAGCUAACUAUCAAGGUAACGCAGGUGAUUGC
#=GR LIS.INN SS ->>>>>>--->>>>>>>--->>>->>>->>>>>>--->>>>>>>>>>>>-

LIS.INN         AUGUCGAGGUGAGGUGCGCGACACUAA
#=GR LIS.INN SS >>>>>-->>>>>>>,]]]]]]]]::::
//
# STOCKHOLM 1.0

#=GS LYC.ES-A DE converted from Zweib's SRP dataset 

LYC.ES-A         GGCGAGCUUAGUAACGUGGGCUUGUAAUCCAAGUGGAGACAUCAAAGUGG
#=GR LYC.ES-A SS (-(<<<<<<<____A_>>>>>>>,,,,<<<<_a>>>>)-):::((-((((

LYC.ES-A         UUGAAUAUUGGGCUUUACCAGAAGGUUGGGCUUGGUGGGCUUAGUUCUGG
#=GR LYC.ES-A SS (((--((((((((--(-(((--((((-((((((((((((-(-----((((

LYC.ES-A         CCUGCCCUGUCCAAGCACAGAGUUGGAUCUCGAGGCCCAAAUGAAAAUAU
#=GR LYC.ES-A SS ((((-((--((((-(((((((((,<<<<<--<<<<<<<<-<<____>>->

LYC.ES-A         GGGCUUCUUGAUUCCUAAAGUGGGGCGGACCGCAUGAGGCUGGCUUCACA
#=GR LYC.ES-A SS >>>>>>>-->>>>><<__>>,<<<<<<-----<<<----<<<______>>

LYC.ES-A         GAGCAGUGAACGCUCCCGCUCUGUGCAGUGGAAGGAUAAUGGGUCGGUGU
#=GR LYC.ES-A SS >---->>>-->>>>>>,)))))))))--))))-))----))))))))-))

LYC.ES-A         CUUAUCAAGUUCAGUAACGCCUAAUGGGUUGCUCCAAUAAACAACCACCU
#=GR LYC.ES-A SS ))-)))))))))------))))--))))--)))-)))))--)))))))-)

LYC.ES-A         UU
#=GR LYC.ES-A SS ):
//
# STOCKHOLM 1.0

#=GS LYC.ES-C DE converted from Zweib's SRP dataset 

LYC.ES-C         GCCGAGCUCAGUAGCGUGGGCUUGUAACUCAAGUGAGGGCAUCAGUGUGG
#=GR LYC.ES-C SS (((<<<<<<<____A_>>>>>>>,,,,<<<<_a>>>>))):::(((((((

LYC.ES-C         UGGAAUGUUGAACAUGCCCAGAAGGUAGGGCUUGUGUGACAAUUCUCUGG
#=GR LYC.ES-C SS (((--(((((((((---(((--(((((((((((((((((--(----((((

LYC.ES-C         CCUGCCCUGUCCAAGCAAAGAGUUGGGUCUUGUGGGCCAAGCGAAGGCUU
#=GR LYC.ES-C SS (-((-((--((((-(((-(((((,<<<<<<-<<<<-<<<<<<____>>>>

LYC.ES-C         GGGCUGCUGGGCUCCUAAAGUGGGGUGGACUGCGUGAGGCUGGUUUCACA
#=GR LYC.ES-C SS >>->>>>->>>>>><<__>>,<<<<<------<<<----<<<______>>

LYC.ES-C         GAGCAACGAAUAGCUCCCGCUCUGUGCAGUGGAAGGAUAACGAGCCAGUG
#=GR LYC.ES-C SS >---->>>---->>>>>,)))))-)))--))))-))----))-))))))-

LYC.ES-C         UCAUAUAAGUUCAACGAAUGUCUGAUGGGCUGUUCUAGUUAAACUACCAC
#=GR LYC.ES-C SS ))))))))))))------)))))--)))--))))-)))-))--)))))))

LYC.ES-C         AUUU
#=GR LYC.ES-C SS ))):
//
# STOCKHOLM 1.0

#=GS LYC.ES-F DE converted from Zweib's SRP dataset 

LYC.ES-F         GCCGAGCUUUGUAACGUGGGCUUGUAACCCGAGUGGGGGCAACAAUGUGG
#=GR LYC.ES-F SS (((<<<<<<_____A__>>>>>>,,,,<<<<_a>>>>))):::((-((((

LYC.ES-F         UGGAAUGUUGGGUCCAUCUUGAUGGAUGGGCUUGAAGGGCUAAUGUUCUG
#=GR LYC.ES-F SS (((--((((((((----((----((-(-(((((((-(((-((-----(((

LYC.ES-F         GCCUGCCCUGUCCAAGCACAGAGUUGGGUCAAGUGGUCUAUACGAAAGUA
#=GR LYC.ES-F SS (((((-((--((((-(((((((((,<<<<<<<<<<<-<<<<<<____>>>

LYC.ES-F         UAGCCACUUGGCCUUUAGAGUGGGAUGGACUGCGUGAGGCUGGUUUCACA
#=GR LYC.ES-F SS >>>>>>>>>>>>>><<__>>,<<<<<------<<<----<<<______>>

LYC.ES-F         GAGCAACGACUAGUCCCCGCUCUGUGCAGUGGAAGGAUCACGGGCUAGUG
#=GR LYC.ES-F SS >---->>>---->>>>>,)))))))))--))))-))----))))))))))

LYC.ES-F         CUCUUUGAGUCCUAACAAAAACCUGAUAGGUUGCCUAAUUAAACCAUCAC
#=GR LYC.ES-F SS -))))))))))--------)-))----))---))))))-))--)))))))

LYC.ES-F         UUUU
#=GR LYC.ES-F SS -)):
//
# STOCKHOLM 1.0

#=GS LYC.ES-L DE converted from Zweib's SRP dataset 

LYC.ES-L         GUUGGGUUGACCCAGAUGGUUGGGUUCGGUAGGCUUAUAGUCUGGCCUGC
#=GR LYC.ES-L SS (((((((-(--(((---(((--((((((-(-((-(------((((((((-

LYC.ES-L         CCUCUCCAAGCAUGGAGUUGGAUCACGUGGCUUAGUCGAAAGACCUGGGU
#=GR LYC.ES-L SS ((--((((-(((((((((,<<<<<<-<<<<<<<<<<<____>>>->>>>>

LYC.ES-L         UGCUUGAUUCCUAAAGUGGGGUGGACUGCGUGAGGCUGGUUUCACAGAGC
#=GR LYC.ES-L SS >>>->>>>>><<__>>,<<<<<------<<<----<<<______>>>---

LYC.ES-L         AACGAACAGCUUCCGCUCUGUGCAGUGGAAGGAUAACGGGUCAGUGCUCA
#=GR LYC.ES-L SS ->>>---->>>>>,)))))))))--))))-))----))))))))-)))-)

LYC.ES-L         GCGAGUCCAGUUAACGCCCUGAUGGGCUGCUCCAACUAAACCACCACUUU
#=GR LYC.ES-L SS -))))))--------)))----)))-)-)))-))))::::::::::::::
//
# STOCKHOLM 1.0

#=GS MET.ACE DE converted from Zweib's SRP dataset 

MET.ACE         UGAUGAGCUAGUCCGGGUAGCCCGGCGUUACCUGUAACCCGAAAUCGCCG
#=GR MET.ACE SS [[[[[[[[,,((((<<<<<<__AAAAA>>>>>>,,,,<<<<____aaaaa

MET.ACE         AUAUGCGGGGGACGAAGCCAAUGGAAGAUGCGUCAAAGGGAUUCCAGCCU
#=GR MET.ACE SS _____>>>>)))),,,(((---((--(-((-(((---((((((-(((-((

MET.ACE         GUGAUCUCAACUGAGAAACCCCGUCCUGCUUGGAUGAUGCAGGUAUGUGG
#=GR MET.ACE SS (-((((((--((-----((((((((((((--(((((-((,,<<<<<<-<<

MET.ACE         ACUUGCUGGAAAACAGGUCCUCAUACCCUAACUGCGGAAACCGGUCGAGG
#=GR MET.ACE SS <<<<<-<____>->>>>>>>->>>>>>,,,,<<<<<<-----<<<<----

MET.ACE         CCCGGAAGGGAGCAGACUCACUGUGGGCAACCGUCGCUUGCGGGGUCGCG
#=GR MET.ACE SS <<<____>>>---->>>>-->>>>>>,))-)-)))-)--))))))---))

MET.ACE         GGGUGGAGAAGAGAUUCCAGUCUACUGAAAUCUCCCAGAUACAACGACCU
#=GR MET.ACE SS ))))--))--))))))-)))----)))-))))))---)))-))-)--))-

MET.ACE         GCGGUGUGCUCAUCA
#=GR MET.ACE SS --))),,]]]]]]]]
//
# STOCKHOLM 1.0

#=GS MET.FER DE converted from Zweib's SRP dataset 

MET.FER         AGGCUAGGCCGGGGGGUUAGGGGUCCCCUGUAAGCGCAAAUCCCCUAUAU
#=GR MET.FER SS [[[[,,((((<<<<<<_AAAAAA>>>>>>,,,,<<<<____aaaaaa___

MET.FER         GGCGCGGCCGAAGCCCAGGAGGCGGCAAGACCGCCAGACAUCGGCCUGAG
#=GR MET.FER SS _>>>>)))),,,(((((((((--(((((((((((((((((((((-(((((

MET.FER         GGUUAAACAAUGAAGCCUCGUCCCACAGGGCCACCGGUGGCGAGGGUCCA
#=GR MET.FER SS (((((((-(-(---((((((-(((((((((((((((<<<<<<<<<<<<<<

MET.FER         GCUGGAGGGCUGGACCUAAUCGCCUUUGCUGCGGGAACGGGUCAGGCCCG
#=GR MET.FER SS <<<____>>>>>>>>>>-->>>>>>>,,<<<<<<<---<<<<----<<<_

MET.FER         GAAGGGAGCAGCCCUACCGCAGACGGAUGGUGCUUGUGGGUCAACGGGGU
#=GR MET.FER SS ___>>>---->>>>->>>>>>>,)))-))))-))))))))----))))))

MET.FER         GGAGUCUAUAACCCUCAGAUCACCGGUGUCUGGUGGUCUUGUCCACUCCU
#=GR MET.FER SS --)-)-))))))))))))---))))))))))))-)))))))))--)))))

MET.FER         GGGCGUGCCU
#=GR MET.FER SS )))),,]]]]
//
# STOCKHOLM 1.0

#=GS MET.JAN DE converted from Zweib's SRP dataset 

MET.JAN         GGUGUGCAUGGCUAGGCCGGGGGGUUGGGCGUCCCCUGUAACCCGAAAUC
#=GR MET.JAN SS [[[[[[[[[[[[[,((((<<<<<<__AAAAA>>>>>>,,,,<<<<____a

MET.JAN         GCCCUUAUGCGGGGGCCGAAAACUUGGGGGCGGCAUGUCCUCCAGUCCUU
#=GR MET.JAN SS aaaa_____>>>>)))),,,,,(((((((--((((((((((-((((((((

MET.JAN         CCUUCCCAGACUCCUCGAUGAGGUCUCGUCCCGUGGGGCUCGGCGGUGGG
#=GR MET.JAN SS ((((((((((-((((-------(((((((((((((((((-(((((<-<<<

MET.JAN         GGAGCAUCUCCUGUAGGGGAGAUGUAACCCCCUUUACCUGCCGAACCCCG
#=GR MET.JAN SS <<-<<<<<<<<<____>>>>>>>>>--->>>>>->,<<<<<<-----<<<

MET.JAN         CCAGGCCCGGAAGGGAGCAACGGUAGGCAGGACGUCGGCGCUCACGGGGG
#=GR MET.JAN SS -----<<<____>>>----->>>-->>>>>>,,))))))-)))))))))-

MET.JAN         UGCGGGACGGAGAAGGAAUCUGGGGGCGAGGGAGGACUGGAGGACAUGCC
#=GR MET.JAN SS --))))))---)-))))-)))))))---)))))))))))-))))))))))

MET.JAN         CACCCCAAGGAAGCCAUGCACACCACUUUU
#=GR MET.JAN SS --))))))),,]]]]]]]]]]]]]::::::
//
# STOCKHOLM 1.0

#=GS MET.KAN DE converted from Zweib's SRP dataset 

MET.KAN         GGGCUAGGCCGGCGGGCUGGCGGUCCGCUGUAACCCGAAAUCCGCCUCAU
#=GR MET.KAN SS [[[[,,((((<<<<<<__AAAAA>>>>>>,,,,<<<<____aaaaa____

MET.KAN         GCGGGGGCCGAAGCCGAGGGGGCGGCCCGGUCCCCCGGAGUACCGGCCCC
#=GR MET.KAN SS _>>>>)))),,,<<<<<<<<<--<<<<<<<<<--<<<<<<<-<<<<---<

MET.KAN         CCGGACCCGACCGAUGACCCUCCGGCCCCCCGGGGGCCCGGGGUGGCGGG
#=GR MET.KAN SS <<----<<<<<<--<--<<-<<-<<<<<<-<<<<<<<<--<_B_BBBBBB

MET.KAN         GCCGCCGCCGGAGGGCGGCGCGCCACCGCCUUUGCCGGGGCACCGGGUCA
#=GR MET.KAN SS __BBBBBBB____bbbbbbb__b__bbbbb_b__BBBBBB____BBBB__

MET.KAN         GGCCCGAGAGGGAGCAGCCCACCCCGGACCCGCGGCCGCUCGGGGGUCGC
#=GR MET.KAN SS __BBB____bbb____bbbb_bbbbbb__>>-->>>>->>>>>>>>>-->

MET.KAN         CGGAGGCAGGUCGGCCGGGGGAGUACCGGGCUCCGGGGGCCGGGUCCACC
#=GR MET.KAN SS ->>->>-->>>>>>---->>>---->>>>>>>>>>>->>>>>>>>>-->>

MET.KAN         CCUCGGCGCGCCC
#=GR MET.KAN SS >>>>>>>,,]]]]
//
# STOCKHOLM 1.0

#=GS MET.TH-A DE converted from Zweib's SRP dataset 

MET.TH-A         UGGGCUAGACCGGAGGGUUAGGGGUCCUCUGUAAGCGCAAAUCCCCUAUA
#=GR MET.TH-A SS [[[[[,,((((<<<<<<_AAAAAA>>>>>>,,,,<<<<____aaaaaa__

MET.TH-A         CGGCGCGGUCGAAGUUCAGGGGACGGCUGAUCGACUGUUUAUCGGCCCUG
#=GR MET.TH-A SS __>>>>)))),,,(((((((((--(((-((((--(((((((((((-((((

MET.TH-A         CUGAUUGGUGUCGAAGCCUCGUCCCGCAGGAUCAGUGGUGAUGGGGCCCU
#=GR MET.TH-A SS (((((((((------((((((--((((((((((((((<-<<<<<-<<<<<

MET.TH-A         GACUGGAGGGUCAGGGUAAACCAUCUUAGUCAUGGGAACGGGUCAGGCCU
#=GR MET.TH-A SS <<<<____>>>>>>>>>--->>>>>->,,<<<<<<----<<<<----<<<

MET.TH-A         GGAAAGGAGCAGCCCUACCAUGGACAGCUGAUGCUUGCGGAUUAACGGGG
#=GR MET.TH-A SS ____>>>---->>>>-->>>>>>,))-)))))-)))))))-----)))))

MET.TH-A         UGGAGCCAGUCAGCGGGAUCACCGGUAAAUGGAAGGUCUGUCAACCCCUG
#=GR MET.TH-A SS )---)))))))))))))----)))))))))))--))))-)))--))))))

MET.TH-A         AACGUGCCCA
#=GR MET.TH-A SS ))),,]]]]]
//
# STOCKHOLM 1.0

#=GS MET.VOL DE converted from Zweib's SRP dataset 

MET.VOL         UGGCUAGGCUGGGAGGUUAGGCGUCUCCUGUAACUUGAAAUCGCCUUUGC
#=GR MET.VOL SS [[[[[,((((<<<<<<__AAAAA>>>>>>,,,,<<<<____aaaaa___>

MET.VOL         GAGAGCCGAAAACUUGGGGGCGGCAUAAGUUCCCAAAUUUCAUUCUUAAU
#=GR MET.VOL SS >>>)))),,,,,(((((((--((((-((((--((((((((((((((((((

MET.VOL         UAGUAUGUCGACGUUUCGUCCUUUGGGGUAAGAUGGUAAGAGACUCUCUU
#=GR MET.VOL SS ((((((------(((((((((((((((((--((-(<-<<<<<---<<<<<

MET.VOL         UCUUAAGAAAGAGUCAAACUCUUUUCGUAUUUCGAAACCCGCCAGGCCCG
#=GR MET.VOL SS <<____>>>>>>>----->>>>>->,,,<-<<<-----<<<-----<<<_

MET.VOL         GAAGGGAGCAACGGUAGAAUUUACUUCGACGCUCAAGGGGUAGCGGGGCU
#=GR MET.VOL SS ___>>>----->>>-->>>->,,)-))-))-)))))))))---))))))-

MET.VOL         GAGUACUAAUUAAGGCAAAAUGAGAUUUGGUGCUUUUGUCCACCCCAAGG
#=GR MET.VOL SS --)))))))))))))----)))))))))))-))))-))))--))))))),

MET.VOL         AAGCCA
#=GR MET.VOL SS ,]]]]]
//
# STOCKHOLM 1.0

#=GS MIC.LUT DE converted from Zweib's SRP dataset 

MIC.LUT         GGCCCCUACGUGGUGUCAUCUCGCUGAACUUCCCCCAGGACCGGAAGGUA
#=GR MIC.LUT SS <<<<<-<<<<<<-<<<<<-<<<<<<------<<<-----<<<____>>>-

MIC.LUT         GCAAGGGUAGGUGGGCUCUGGCAGGUGCGUGAGGGGUCUUCACGUUU
#=GR MIC.LUT SS ---->>>-->>>>>>--->>>>>-->>>>>>->>>->>:::::::::
//
# STOCKHOLM 1.0

#=GS MUS.MU-B DE converted from Zweib's SRP dataset 

MUS.MU-B         GAGCCGGGUGUGGUGGCGCACACCUUUAAUCCCAGCACUCGGGAGGCAGA
#=GR MUS.MU-B SS ::(((<<<<<<<AA_AA_>>>>>>>,,,,<<<<_aaaa__>>>>))):<<

MUS.MU-B         GGCAGGCGGAUUUCUGAGUUCGAGGCCAGCCUGGUCUACAAAGUGAGCUC
#=GR MUS.MU-B SS <<<<<<----<<<<<-<<<<<--<-----<----<_______________

MUS.MU-B         CAGGACAGCCAGGGCUACACAGAGAAACCCUGUCUC
#=GR MUS.MU-B SS __>---->>-->>>>>---->>>>>--->>>>>>>>
//
# STOCKHOLM 1.0

#=GS MYC.CAP DE converted from Zweib's SRP dataset 

MYC.CAP         AGCCGCGAUAAGAAUAACAUCUGAAUGAGUUAGGACCGGAAGGUAGCAGC
#=GR MYC.CAP SS <<<<<<<<<<<<<<<<--<<<<<---<<<<----<<<____>>>---->>

MYC.CAP         UAUAAGGAAAAGUGUUCUGUAUUGCGGUU
#=GR MYC.CAP SS >>-->>>>>--->>>>>>->>>>>>>>>>
//
# STOCKHOLM 1.0

#=GS MYC.GEN DE converted from Zweib's SRP dataset 

MYC.GEN         AGAACCAUCACAUCAUUAGAGUCGAAUCAUGUCAGGCCAGAAAUGGAGCA
#=GR MYC.GEN SS <<<<<<<<<<<<<<<<<-<<<<<-----<<<<----<<<____>>>----

MYC.GEN         GCAUUAAGACUUGUCAGUGAGUGUGAUGGUUUU
#=GR MYC.GEN SS >>>>--->>>>>--->>>>>->>>>>>>>>>>>
//
# STOCKHOLM 1.0

#=GS MYC.LEP DE converted from Zweib's SRP dataset 

MYC.LEP         GGACCCCGCGCGGCGUCUAUCCUGUGAACUCCCCUAGGGCCGGAAGGCAG
#=GR MYC.LEP SS <<<<<<<<<<<<<<<-----<<<<<-----<<<-----<<<____>>>--

MYC.LEP         CAAGGGUCAAUGGGCUCUGUCGGGUGCGCGGGGUCC
#=GR MYC.LEP SS --->>>--->>>>>--->>>>>---->>>>>>>>>>
//
# STOCKHOLM 1.0

#=GS MYC.PUL DE converted from Zweib's SRP dataset 

MYC.PUL         GCCUUUAGAACAAUAACCUCAUAACCCGGUCAGGACAGAAAUGGAGCAUC
#=GR MYC.PUL SS <<<<--<<<<<<<<<--<<<<-----<<<-----<<<____>>>----->

MYC.PUL         CGCAUUGAGAAGUGUUGUGUCUUUAGGUCUUUU
#=GR MYC.PUL SS >>--->>>>--->>>>>>->>>-->>>>:::::
//
# STOCKHOLM 1.0

#=GS NEI.GON DE converted from Zweib's SRP dataset 

NEI.GON         GCGGGUCUCCCCGCAUGGCAAAUCGGAACACCGGGUCAGGGGCGGAAGCC
#=GR NEI.GON SS <<<<<<<<<<<<<<<<<<<--<<<<<<-----<<<<----<<<____>>>

NEI.GON         AGCAGCCCACUCCGAUGCGCCAGUGCCGGGGGUUUGGUCCGC
#=GR NEI.GON SS ---->>>>-->>>>>>-->>>>->>>->>>>>--->>>>>>>
//
# STOCKHOLM 1.0

#=GS NOS.SPE DE converted from Zweib's SRP dataset 

NOS.SPE         GACCUGGAUCUAUGCGACUGCAACGCCUAAACCUUGUCAGGACCGGAAGG
#=GR NOS.SPE SS <<<<<<<<-<<<<<<-<<<<<<<--<<<-----<<<<----<<<____>>

NOS.SPE         UAGCAGCAACACAGGAUGCUUGUGGUAGGCGUAGUCUCCGGGUCGCCCUA
#=GR NOS.SPE SS >---->>>>--->>>---->>>>>>>-->>>>>>-->>>>>>>>::::::

NOS.SPE         UU
#=GR NOS.SPE SS ::
//
# STOCKHOLM 1.0

#=GS ORY.SA-A DE converted from Zweib's SRP dataset 

ORY.SA-A         GCCGAGCUCAGUAGCGAGAGCCUGUAACCCAAGCGGGGGCACUAAAGGUG
#=GR ORY.SA-A SS (((<-<<<<_____A__>>>>->,,,,<<<__a_>>>))):::(((((((

ORY.SA-A         GCUGCGGAUGUUUGGUGUGGAUUCUGAUCCUGGGCCCCAUGUUGUUGUAA
#=GR ORY.SA-A SS (--(----((-(((----(((-----((-(((((((-----(((------

ORY.SA-A         UCUUGCUGGCUUGCCCGUUCCAAGUUGCGUAGUGGGCCGGAGGGGCUUUG
#=GR ORY.SA-A SS ------(((((((----(((((-(-((-(-(((<<<--<<-<<<<<---<

ORY.SA-A         GCGAAGGCCUUUGCUUUGCUUCUCCGGCCCUAAAGUGGCAGGCACAGCGU
#=GR ORY.SA-A SS <<____>>>--->>>>>->>-->>>,,,,<<__>>,<<<<<------<<<

ORY.SA-A         GAGGCUGGCUUCACAGAGCAGCGAUCACUGCCCGCUUCCAUCGGUGGAAG
#=GR ORY.SA-A SS ----<<<______>>>---->>>---->>>>>,<>)-)))-)--))))))

ORY.SA-A         GAUAACAGGCUGCUGCACCUUGGGCCCGCUUCUGGCCCAGAGUCCCUCUA
#=GR ORY.SA-A SS )----)))))))--------)))----------)))))))-))---)))-

ORY.SA-A         CAACAGACCACCAUCUUU
#=GR ORY.SA-A SS )))))--)--))))))))
//
# STOCKHOLM 1.0

#=GS ORY.SA-B DE converted from Zweib's SRP dataset 

ORY.SA-B         GCCGAGCCAGGUAGCGUUGGCUUGUCACCCGAGCGGGGGCAAUAAGGUGG
#=GR ORY.SA-B SS (((<<<<<<<____A_>>>>>>>,,,,<<<<_a>>>>))):::(((((((

ORY.SA-B         UGUUGGAUGCCUGGUCGUUUGCGCUUGGGGUCUGCGCCUGUGGUUUGCAC
#=GR ORY.SA-B SS ((-----((((-----(---((-(((-(((((-(-(((-(----(((---

ORY.SA-B         UAUGCGGCCCGCCCGUUCCAAGUUGCGUAGCGUGUGUGGGGCGCCUGGGC
#=GR ORY.SA-B SS ---((((((((----(((((-((((-(-(((,,<<<<<<<<<<<-<<<<<

ORY.SA-B         GAAGGCUCGAGCGUCCCUGCACCUAGAGUGGCGGGUAUUGCGUGAGGCUG
#=GR ORY.SA-B SS ____>>>>>->>>>>>->>>>><<__>>,<<<<<------<<<----<<<

ORY.SA-B         GUUUCACAGAGCAGCGAGUACCGCCCGCUUCCAACGGUGGAAGGAUAACG
#=GR ORY.SA-B SS ______>>>---->>>---->>>>>,<>)-)))))--)))))))----))

ORY.SA-B         GGCCGCUGCAGCCCUGGCCCGCUUCCGGCCCAAGUGCCUUCCAUGGCAGA
#=GR ORY.SA-B SS ))))))--)))--)-)))-)------))))))))-))---)---))))--

ORY.SA-B         CCACCACCUUU
#=GR ORY.SA-B SS -))))))))):
//
# STOCKHOLM 1.0

#=GS PER.AME DE converted from Zweib's SRP dataset 

PER.AME         GAUCCGUAACGCGAGCUUAUAACUCGAGCGGGGGCUAUAAAGGUGGUGUG
#=GR PER.AME SS <-<<_____A__>>->::::::<<<<_a>>>>::::::::::::::::::

PER.AME         GAACGAGCUGACUCGACCUGCCGGGUUGGGCCAGGGACUGCGGUGCUGGC
#=GR PER.AME SS ::::::::::::::::::::::::::::::::::::::::::::::::::

PER.AME         UCGCCCGUUCCAAGUCGGGUAGUGGGCCAUGUGGCUUGGGCGAAGGCCUG
#=GR PER.AME SS ::::::::::::::::::::::::<<<<<-<-<<<<<<<<<____>>>>>

PER.AME         GGUUUCUUGGCC
#=GR PER.AME SS >>->>->>>>>>
//
# STOCKHOLM 1.0

#=GS PRO.MA-A DE converted from Zweib's SRP dataset 

PRO.MA-A         GACUCGGGCCCAUGCGGCUUCGACGCCUAAAUCUGGUCAGGACCGGAAGG
#=GR PRO.MA-A SS <<<<<<<<-<<<<<<<<-<<<<<--<<<-----<<<<----<<<____>>

PRO.MA-A         UAGCAGCCACAAGGGAUGCUUGAAUCUGGCGUGGAUUCCGGGUCACCUAA
#=GR PRO.MA-A SS >---->>>>--->>>---->>>>>->>->>>>>>-->>>>>>>>::::::

PRO.MA-A         A
#=GR PRO.MA-A SS :
//
# STOCKHOLM 1.0

#=GS PSE.AER DE converted from Zweib's SRP dataset 

PSE.AER         GGUGGCCCUGUCGGUCCCCCCGCAACGAUUACCCGUCAACCUGGUCAGGU
#=GR PSE.AER SS <<<<<<<<<<<<<<<<-<<<<<<<<<<<<--<<<<<-----<<<<----<

PSE.AER         CCGGAAGGAAGCAGCCACAGCGGGAACAUCGUGUGCCGGGGUGUGGCUGG
#=GR PSE.AER SS <<____>>>---->>>>-->>>>>--->>>>>->>>->>>>->-->>>>>

PSE.AER         CGGGGCCGCCUCC
#=GR PSE.AER SS >>>>>>>>>>:::
//
# STOCKHOLM 1.0

#=GS PYR.ABY DE converted from Zweib's SRP dataset 

PYR.ABY         CGUCCCCUGUAACCGGAAACCGCCGAUAUGCCGGGGCCGAAGCCCGAGGG
#=GR PYR.ABY SS AA::::::::::<<<<____aa________>>>>:::::::(((((((((

PYR.ABY         GCGGUUCCCGAAGCCGCCUCCGGAAGCCAGGGCCGAACGAUGAGUCCUCG
#=GR PYR.ABY SS --((--(((---(((((((((----(((((((((-(-(-----(((((((

PYR.ABY         UCCCGCGGGGUGCCCGGUGGGGGAGGCACGGCUGAAGGGCCGUGCUAACC
#=GR PYR.ABY SS ((((((((((((((((<-<<<<<-<<<<<<<<<____>>>>>>>>>-->>

PYR.ABY         CCCUUUAGGCCCCAAACCCCGCAAGGCCCGGAAGGGAGCAGCGGUAGGGG
#=GR PYR.ABY SS >>>->,,<<<<<<-----<<<<----<<<____>>>---->>>>-->>>>

PYR.ABY         CCACGGAGCACGCUCGCGGGGGUGCGGGGAUGAGGUAGGCCCUGGUGAAA
#=GR PYR.ABY SS >>,)))-))))-)))))))))---)))))))--)-)-)))))))))----

PYR.ABY         GGAGGCGGUGGAGGGUUCCCACCCUCGGGCGUGCCCGCCGCCGCUAG
#=GR PYR.ABY SS )))))))))---)))--))--))))))))):::::::::::::::::
//
# STOCKHOLM 1.0

#=GS PYR.OCC DE converted from Zweib's SRP dataset 

PYR.OCC         CGGGUAGGGCCGGGGGCUCGCCCUCCCCCGAGCCCCGAAAUGGGCGUAAU
#=GR PYR.OCC SS [[[,,,,((((<<<<<__AAAAA>>>>>,,,,,<<<<____aaaaa____

PYR.OCC         GCGGGGGCCAGUAACCCGCACGUCGGCCGUAGUGGUCCAGGGCAGACCCG
#=GR PYR.OCC SS _>>>>)))),,,,,((((((((((((((((((-((((((((((((-((((

PYR.OCC         GCCGACCCAUGACCCCCGUCCCGCGGGGCCGGCGGCGCGGAGCCCCCUCC
#=GR PYR.OCC SS ((((--((---(((((-(((((((((((((((((<-<<<<<<<<<<<<<<

PYR.OCC         GGAGGGAGGGAGGCUACCGCCCUUACCGGGGGAACCAGGCCAGGCCCGGA
#=GR PYR.OCC SS ____>>>>>>->>>>->>>>-->,,<<<<<<-----<<<-----<<<___

PYR.OCC         AGGGAGCAACCUAACCCCGGACGCCCGGCGUUCGCGGGGCCACGGGGUGA
#=GR PYR.OCC SS _>>>----->>>-->>>>>>,))))-)))-)))))))))---))))))--

PYR.OCC         GGCAACGGCCGGGCCCCCUGCCCUGGGCCCCUACGGCUGGCGUGCGGGGG
#=GR PYR.OCC SS ))---))))))))----))))))))))))-)))))))))))))))))),,

PYR.OCC         CCGC
#=GR PYR.OCC SS ]]]:
//
# STOCKHOLM 1.0

#=GS RAS.SOL DE converted from Zweib's SRP dataset 

RAS.SOL         GACGGGCCUCCUCGCAUGGUGGCGCGGUCAACCUGGUCAGGUCGGGAACG
#=GR RAS.SOL SS <<<<<<<<<<<<<<<<<<<<<<-<<<<<-----<<<<----<<<____>>

RAS.SOL         AAGCAGCCACAGCCGUUUUCCGCCAGUGCCGAGGGUCAGGCUCGUCCCCC
#=GR RAS.SOL SS >---->>>>-->>>>>--->>>>>>->>>->>>>>--->>>>>>>>::::

RAS.SOL         UUCU
#=GR RAS.SOL SS ::::
//
# STOCKHOLM 1.0

#=GS RIC.CON DE converted from Zweib's SRP dataset 

RIC.CON         GCUAGUAGUGGGCAUUGUACCUGUUUAGUCGGUCAGGUCUGAAAGGAAGC
#=GR RIC.CON SS :<<<<<<<<<<-<<<<<--<<<<<<-----<<<----<<<____>>>---

RIC.CON         AGCCAGAGUGGGAUUCGAUGGGUCAUUACUAG
#=GR RIC.CON SS ->>>-->>>>>>--->>>>->->>>>>>>>>>
//
# STOCKHOLM 1.0

#=GS RIC.PRO DE converted from Zweib's SRP dataset 

RIC.PRO         GCUAGUAGUGGGCAUUGCUCUUGCUUAGUUGGUCAGGUCUGAAAAGAAGC
#=GR RIC.PRO SS <<<<<<<<<<<-<<<-<-<<<<<<<----<<<<----<<<____>>>---

RIC.PRO         AGCCAGGGUAAGAUUCUGUGGGUCAUUACUAGU
#=GR RIC.PRO SS ->>>>->>>>>>>-->->>>-->>>>>>>>>>>
//
# STOCKHOLM 1.0

#=GS SCH.POM DE converted from Zweib's SRP dataset 

SCH.POM         CGCUGUAAUGGCUUGGUCGAAGUGUUUAGUACUCCCAAUAGUGCAUGUUC
#=GR SCH.POM SS :::::::::::::((((((--((((((-(((((-((----((((((((((

SCH.POM         GGUGGUCUCGGGUUCGAGUCUCGCUUUCGAUCCCUCGAUCUGCCACGUCU
#=GR SCH.POM SS -((((----((((--((((((((((-((((-(((--((((<<<<<--<-<

SCH.POM         GUUCGAAGAGUAGUCUUCGUGGCAACUGGCAGUUAAACCGUGUAGUACCG
#=GR SCH.POM SS -<-<<<<<<____>>>>>>->>->-->>>>><<___>><-<<<<<----<

SCH.POM         AUGGAGGUUGGAAACAAUGCACAUCACUACCGGGUCUUGGGCAGUGCGAU
#=GR SCH.POM SS <<<----<<<____>>>---->>>>->>>>>->)))--)))---)-)))-

SCH.POM         AGCGAUGGGAUUCACCUUCGCAGGAUGUGCAUGGAAGUAUAAACACAACG
#=GR SCH.POM SS ))))-)-))))))))))))))-))))))))))))-)))))))))))--))

SCH.POM         GUCGUU
#=GR SCH.POM SS ))))::
//
# STOCKHOLM 1.0

#=GS STA.AUR DE converted from Zweib's SRP dataset 

STA.AUR         CCGUGCUAGGUGGGGAGGUAGCGGUUCCCUGUACUCGAAAUCCGCUUUAU
#=GR STA.AUR SS [[[[[[,((((<<<<<<__AAAAA>>>>>>,,,<<<<____aaaaa____

STA.AUR         GCGAGGCUUAAUUCCUUUGUUGAGGCCGUAUUUUUGCGAAGUCUGCCCAA
#=GR STA.AUR SS _>>>>)))),,,,<<<--<<---<<-<<<---<<<<<<<<---<<-<<<<

STA.AUR         AGCACGUAGUGUUUGAAGAUUUCGGUCCUAUGCAAUAUGAACCCAUGAAC
#=GR STA.AUR SS <<---<<<<<-----<<<-<<<-<-<<<<<<<<<<<<<<<<-<<<<----

STA.AUR         CAUGUCAGGUCCUGACGGAAGCAGCAUUAAGUGGAUCAUCAUAUGUGCCG
#=GR STA.AUR SS -<<<<----<<<____>>>---->>>>--->>>>->-->>>>>>->>>->

STA.AUR         UAGGGUAGCCGAGAUUUAGCUAACGACUUUGGUUACGUUCGUGAAUUACG
#=GR STA.AUR SS >>>>>--->->>>->>>->>>->>-->>>>>>--->>>>>>>>>>-->>>

STA.AUR         UUCGAUGCUUAGGUGCACGG
#=GR STA.AUR SS ->>--->>-->>>,]]]]]]
//
# STOCKHOLM 1.0

#=GS STR.MUT DE converted from Zweib's SRP dataset 

STR.MUT         GGAGCAACAGCUUUGCGUGAAGCGGGUCAGGGGAGGAAUCCAGCAGCCCU
#=GR STR.MUT SS <<<<<<<<<<<<<<<<<<-----<<<<----<<<____>>>---->>>>-

STR.MUT         AAGCGAUGUAAGCUGUGUGCUCU
#=GR STR.MUT SS -->>>->>->>>>>>>->>>>>>
//
# STOCKHOLM 1.0

#=GS SUL.SO-A DE converted from Zweib's SRP dataset 

SUL.SO-A         AUGGUCAGGUAGGGUGGAGGGUCUCGCCAGCCCUUAUACCCACAUGGCGC
#=GR SUL.SO-A SS [[[[[[[[,,,,((((<<<<<<__AAAAA>>>>>>,,,<<<<<_aaaaa_

SUL.SO-A         AACGUGGGCACCAGUAACUCCUAUGCUAUAAUACCUGCUCUUCGAGAUCC
#=GR SUL.SO-A SS ___>>>>>)))),,,,,(((((((((((((((-(-(((((((((((-(((

SUL.SO-A         CAGUCUAACUAUGAUCAUCGCCCGACGGGGCGAGAUAGUCGUGGGUUCCC
#=GR SUL.SO-A SS ((((((--((----(-((((-(((((((((((-((((<-<<<<<<<<<<<

SUL.SO-A         UUUCUGGAGGGAGAGGGAAUUCCACGUUGACCGGGGGAACCGGCCAGGCC
#=GR SUL.SO-A SS <<<<<____>>>>>>>>>>>->>>>>->,,<<<-<<----<<<-----<<

SUL.SO-A         CGGAAGGGAGCAACCGUGCCCGGCUAUCCGCGUUCGUCGGUCUCCGAUAG
#=GR SUL.SO-A SS <____>>>----->>>-->>>>>,)))))))-))))))))----)))))-

SUL.SO-A         GAGGAAGACUGGGGGUAAAUCUCGGGGAGUAAGGGUUAUGGCAUAGGGGA
#=GR SUL.SO-A SS --))-)))))))))------)))))))))))-)-))))))))))))))),

SUL.SO-A         GCUGACCAU
#=GR SUL.SO-A SS ,]]]]]]]]
//
# STOCKHOLM 1.0

#=GS SUL.SO-B DE converted from Zweib's SRP dataset 

SUL.SO-B         GGGGUCAGGGAGGGUGGGGGAUCUCGCCAAUCCCUAUUACCCGCAAGGCG
#=GR SUL.SO-B SS [[[[[[[[[,,,((((<<<<<<__AAAA_>>>>>>,,,,<<<<<__aaaa

SUL.SO-B         UAAUGCGGGCACCAGUAACUCCUACCCUAUGGUGUCUCCUAUCUGUAGGU
#=GR SUL.SO-B SS ____>>>>>)))),,,,,(((((((((((((((-(--(((((((((((((

SUL.SO-B         CCCAGUGGAGCGAUGAAGCCUGCCCAGCGGGGCUUGGCGGUCAUGGGCUU
#=GR SUL.SO-B SS ((((((---(-------(-(((-(((((((((((-((((<<<<<<<<<<<

SUL.SO-B         UCUCUCCGGAGGGAGAGAAAGUACCAUGAUAGCUGGGGGAAUCGGCGAGG
#=GR SUL.SO-B SS <<<<<<<____>>>>>>>>>>>->>>>>>>,,<<<-<<----<<<<----

SUL.SO-B         CCCGGAAGGGAGCAGCCGUGCCUGGACGCCAGCGUUCGCUGGUCAACAGC
#=GR SUL.SO-B SS <<<____>>>---->>>>-->>>>>,)))))))-))))))))----)))-

SUL.SO-B         CAGAGUGAAACUGGGGUAAACCUAUAGAUAGGUAGGCCAUGGGGUAGGGG
#=GR SUL.SO-B SS )----)---))))))))----)))))))))))-)-)))))))))))))))

SUL.SO-B         GUCUGGCCCCAU
#=GR SUL.SO-B SS ,]]]]]]]]]::
//
# STOCKHOLM 1.0

#=GS SUL.TOC DE converted from Zweib's SRP dataset 

SUL.TOC         GGGUCGGGUAGGGUGGGGAGUCUCGCCAGCUCCUGUAACCCCGUGGCGUA
#=GR SUL.TOC SS [[[[[[[,,,,((((<<<<<<__AAAAA>>>>>>,,,,<<<<_aaaaa__

SUL.TOC         AUGGGGCACCAGUAACCCUUAUGCCAUGAUACCUACCUCUCUAGAUCCCA
#=GR SUL.TOC SS __>>>>)))),,,,,(((((((((((((((-(-(-(((((((((-(((((

SUL.TOC         GCUGAACGAUGAGCACCGCCCGGUGGGGCGAGACGGACGCGAAUCUCCUC
#=GR SUL.TOC SS (((---------((((((-(((((((((((-((((<<<<<<<<<<<<<<<

SUL.TOC         UCUGGAGGGAGAGGGGAUAUCGCGUCAACCGGAGGAAUCGGCCAGGUCCG
#=GR SUL.TOC SS <<<____>>>>>>>>>>>->>>>>>>,,<<<<<-----<<<-----<<<_

SUL.TOC         GAAGGGAGCAACCGUGUCCGGCCGUCCGCGUUCACCGGUCACCGGUGUGA
#=GR SUL.TOC SS ___>>>----->>>-->>>>>,)))))))-))))))))----))))))--

SUL.TOC         GAAAGGCUGGGGGUAAAUCUAGAGAGGAAAGGAUCAUGGCAUAAGGGGGC
#=GR SUL.TOC SS ----))))))))------)))))))))-)-)-))))))))))))))),,]

SUL.TOC         CGACCCAU
#=GR SUL.TOC SS ]]]]]]::
//
# STOCKHOLM 1.0

#=GS TET.ROS DE converted from Zweib's SRP dataset 

TET.ROS         GCCAGGGUAGCAAUGCCUGUGACCUCGUGUGGCAUAAACAAUGUAGUUAG
#=GR TET.ROS SS (((,<<<<<____>>>>>,,,,,<____>,)))::::::(-(((-(((((

TET.ROS         AAUAGUCAGAGUAUGAGAGUUUGAUGAGACAGUUUGCUAAGAGUGUGCCC
#=GR TET.ROS SS (((((-((((((-((-(-(-(------(((((((-(-(--(((((((-((

TET.ROS         GUUCCAAACAGUGAGUUGCUAUGGUGGAAACCUAGUAAUAGGACUUCACC
#=GR TET.ROS SS -(((((-(((((((((<<<<-<<<<<<<--<<<<____>>>>-->>>>>>

TET.ROS         AGGGCAUUAAAGAGCUGAGGAACCGCCUCAGGCUGGCAACAGAACAGGGA
#=GR TET.ROS SS >->>>><<___>><-<<<<------<<<----<<<____>>>---->>>-

TET.ROS         AAACUUGCCGCUUAUUGUGGUGGAAGGAUAACAUACUCAUUAACUGUCAA
#=GR TET.ROS SS --->>>>->)))))))))--)))))))----)))))))))-)))))))--

TET.ROS         GCUAAUCGGUUCUGCUAUUCUGAUCAGACACU
#=GR TET.ROS SS )-)--)))))))))))))))))))---)))-)
//
# STOCKHOLM 1.0

#=GS THE.ACI DE converted from Zweib's SRP dataset 

THE.ACI         UAUUGCCAGACUUGGCCGGGGGGUUAGGCGUCCCCUGUACCCGAAGUCUA
#=GR THE.ACI SS ::::[[[[[[[,(-(((<<<<<<_AAAAA_>>>>>>,,,<<<<__aaaaa

THE.ACI         GAUGCGGGGGCGACAGCCCGGUGAGACCACCUGGGUUUCUGCCAGGCCCU
#=GR THE.ACI SS ____>>>>)))-),,(((((((--(--(---(((--(((((-((((((((

THE.ACI         GCGGAAUCAAUGAUCUCCUGUCCCUCUGGAUCGGAGGCCCAUGGACACGA
#=GR THE.ACI SS ------((------((((((((((((((((((((((<-<<<<<<-<-<<-

THE.ACI         UCUCAAAGGAGAACGCGCCCAUGGCUUGCCAGGGGAACGCGCCAGGCCCG
#=GR THE.ACI SS <<<<____>>>>->>->->>>>>>->,,<<<<<<-----<<-----<<<_

THE.ACI         GAAGGGAGCAACGACACCCUGGACUCUCGAUGCUGGAGGGGUGCGGGGGU
#=GR THE.ACI SS ___>>>----->>--->>>>>>,))))-)))-)))))))))--))))))-

THE.ACI         GAGAGGAAACAGGGGGUACCUGACAGGACGCCCAGACCGAACCGGGUGUG
#=GR THE.ACI SS --))-------))))---))))-)))))---))))--)--))))))),,]

THE.ACI         UCUGGCUUCUGAUCGGC
#=GR THE.ACI SS ]]]]]]:::::::::::
//
# STOCKHOLM 1.0

#=GS THE.THE DE converted from Zweib's SRP dataset 

THE.THE         AGCCCCCGGUCCAGCGCGGCGGGCCAGGCGUGAACCGGGUCAGGUCCGGA
#=GR THE.THE SS :<<<<<<<<<<<<<<<<<-<<<<<<<<<<<<-----<<<<----<<<___

THE.THE         AGGAAGCAGCCCUAAGCGCCUCGGUCCGGGCGCCGCUGGGAAGCCGGGGG
#=GR THE.THE SS _>>>---->>>>--->>>>>>->>>>>>-->>>->>>>>--->>>>>>>>

THE.THE         CGCUU
#=GR THE.THE SS >::::
//
# STOCKHOLM 1.0

#=GS TRE.PAL DE converted from Zweib's SRP dataset 

TRE.PAL         CCGGGGCCGCCCACGAAAUAUCCCCCAAACCCCGCUAGGUCCGGAAGGAA
#=GR TRE.PAL SS :::<<<-<<<---<<<<-<-<<<<<<-----<<<-----<<<____>>>-

TRE.PAL         GCAACGGUAGGGGGACGCUUCGGUGCGCGAUCCGCCCCGG
#=GR TRE.PAL SS ---->>>-->>>>>>->->>>>---->>>->>>:::::::
//
# STOCKHOLM 1.0

#=GS TRY.BR-A DE converted from Zweib's SRP dataset 

TRY.BR-A         AGCCGGAGCGCAUUGCUCUGUAACCUUCGGGGGCUGAUCCCGCUUAGCGG
#=GR TRY.BR-A SS (((,<<<<<<___>>>>>>,,,,<<<___>>>)))::::((((((-((((

TRY.BR-A         GGACGUCUUGGACAAGCGGGGGUUCUGUUGCGUUGACUUGGUGUUCUGCU
#=GR TRY.BR-A SS -((((-(((((----(((-((((((((-(((-((--(((((((((((---

TRY.BR-A         UGGUUGCGUGUCGGUGUUGAGGUCGCCACUGUAGAGAGGCGUUCUCGCGC
#=GR TRY.BR-A SS --(--((((((<<<<<<-<<<<-<<<<-<<____>>->>>>->>>>>>>>

TRY.BR-A         CGUUAAAGUGGGGGGAACGGGUCAGGCCGGUGACGGAGCAGCCCACCUUG
#=GR TRY.BR-A SS >><___><<-<<<<----<<<<----<<<____>>>---->>>>->>>>>

TRY.BR-A         CGCACGUUCCCGUUCGAGAAGCACACCGAGGAGCAUCUCAGGACUUUGCG
#=GR TRY.BR-A SS >)))))-)--)-----))))---))))))))))))---))))))-))-))

TRY.BR-A         CCCCAAGUGUCGUCGCGAGGCGG
#=GR TRY.BR-A SS )-)))))))))-))))-))))))
//
# STOCKHOLM 1.0

#=GS URE.URE DE converted from Zweib's SRP dataset 

URE.URE         UUAUAAUAUAUAUGUCAUUACAAUAUUAAGUAGCGAACCUUGUCAGGCCA
#=GR URE.URE SS :::::::<<<<<<<<<<<<<<<<<<--<<<<-<<-----<<<<----<<<

URE.URE         GAGAUGGAGCAGCAAUAGCAAUAUCUUUUUAUGUGUGAUGACAUAUAUUA
#=GR URE.URE SS ____>>>---->>>>-->>->>--->>-->>>->>>>>>>>>>>>>>>::

URE.URE         A
#=GR URE.URE SS :
//
# STOCKHOLM 1.0

#=GS VIB.CHO DE converted from Zweib's SRP dataset 

VIB.CHO         GGGGGCCCUGGUCCUCCCGCAACACUAGUUCGUGAACCUGGUCAGAUCCG
#=GR VIB.CHO SS <<<<<<<<<<<<<-<<<<<<<<<<<--<<<<<<-----<<<<----<<<_

VIB.CHO         GAAGGAAGCAGCCACAGCGGAUGAUGUGUGUGCCGGGAUGUGGCUGGGGU
#=GR VIB.CHO SS ___>>>---->>>>-->>>>>>--->>>>->>>->>>>--->>>>>>>>>

VIB.CHO         CUCC
#=GR VIB.CHO SS >>>>
//
# STOCKHOLM 1.0

#=GS XAN.AXO DE converted from Zweib's SRP dataset 

XAN.AXO         GGUGGCCCCGUCGGUCCCUCGCGACGCUAGAUCGAAAAUCCCGCCAGGGC
#=GR XAN.AXO SS :::::<<<<<<<<<<-<<<<<<<-<<<--<<<<<<-----<<<-----<<

XAN.AXO         CGGAAGGCAGCAACGGUAUCGAUUGAUGCGGGCGCCGAGGUCAACCGGCG
#=GR XAN.AXO SS <____>>>----->>>-->>>>>>--->>>-->>>->>>>--->>>>>>>

XAN.AXO         GGG
#=GR XAN.AXO SS >>>
//
# STOCKHOLM 1.0

#=GS YAR.LI-A DE converted from Zweib's SRP dataset 

YAR.LI-A         CUUAGCUGUAAUGGCAUUUUGUCGGAGUGGUAAAUCGUCUUCUUGUUGUG
#=GR YAR.LI-A SS ::<--<______>>::::::((((-(((-((((((-(((((((----(((

YAR.LI-A         CGUUCGAGUCUUGGGCUCUGCACUUGGCCAUUUGGUUGUCCUUUCCGAAU
#=GR YAR.LI-A SS ((---(((((---((((((((((-(-(((((<<<<<<<<-<<>->>>---

YAR.LI-A         UCUGCGGUUGAUGGGCGUCUCGGUCUGAGUAAUCGGCUUUGAGAUUUCCG
#=GR YAR.LI-A SS >>>>>>,,,,<<<<<-<<<<<<<-<<<<____>>>>->->>>>>>->>>>

YAR.LI-A         UUCUAAGAUUAACUGGGAAACUUCAGUGGAGCAAUCCAGCAGAGAUCCAG
#=GR YAR.LI-A SS ><<___>>,<<<<<<-----<<<----<<<____>>>---->>>--->>>

YAR.LI-A         UUGCCGUGGGUAUGGCGGUGGGAUCGCAACCAAGUGGUAUAUGUUAUGGA
#=GR YAR.LI-A SS >>>,))))))-----)))-)))---))))))))))))))--------)))

YAR.LI-A         AGAUAUUUACGAUCACGAUU
#=GR YAR.LI-A SS ))))))))))-)))-)))):
//
# STOCKHOLM 1.0

#=GS ZYM.MOB DE converted from Zweib's SRP dataset 

ZYM.MOB         GUCGGGCGGACGGUGCUGUCGCCAACCCGGUCAGGUCCGGAAGGAAGCAG
#=GR ZYM.MOB SS <<<<<<<<<-<<<<<---<<<------<<<<----<<<____>>>---->

ZYM.MOB         CCGUAACGAAUUUUUAUCGGGUCGUUCCGGC
#=GR ZYM.MOB SS >>>--->>>----->>>>->->>>>>>->>>
//
