# Supplementary material for: What does it take to learn the rules of RNA base pairing? A lot less than you may think
Source: bioRxiv. 2025 Aug 2:2025.07.31.668042. Preprint. [Version 1] doi: 10.1101/2025.07.31.668042 (PMC12324431; doi:10.1101/2025.07.31.668042)
Supplement: Supplement 1 [file media-1.gz › supplemental_material/data/conus_rnabench_RNaseP.50.C.sto]

# STOCKHOLM 1.0

bac.C.difficile         AAUAUUAAGUAAGCCAGAUAAUCGCAUGUAAUCUUACAUGAGGAAAGUCGGAGCUCCAUAGAGCAGGGUGCUAGGUAACGCCUAGUGGGAGCGAUCCUAAGGAUAGUGCAACAGAAAUAAACCGCCACUAUUGUGGUAAGGAUGGAAAGGCGAGGUAAGAGCUCACCAGCAGCUAGGCGACUAGUUGGCUAUGUAAACCCCACCUGGAGCAAGACCAAGAUAGGAAUAAAGAGUGCUGCUCGUACUCUCCGGUAGGUAGGUCGCUUGAGCCUAUUGGUGACAAUAGGCCUAGAAAGAUGAUUAUCUAAUACAGAACUCCGCUUAUAGCCUUGCUUAAUUA
#=GR bac.C.difficile SS :::::{{{{{{{{{{{BBBBBBB,<<<<<<____>>>>>>,,,,{{{-{{{{{[[[[---AAAA-[[[[[<<<<<_____>>>>><<<<<____>>>>->((---(((((,,,,,,,,,,,<<<<<<<____>>>>>-->>,,,,,,,<<<<<<_______>>>>>><<<<<<<<<____>>>>>>>->>,)))--))))]]]]]]]]],,,<<<<-------<<<<<<-<<<<<<_aaaa>>>>>>>>>>>>----->>>>,,,,,,<<<<<<<<____>>>>>>>>,,,,,,,,,,bbbbbbb,,,,,,,,,,}}}}}}}},}-}}}}}}}}}}::::
//
# STOCKHOLM 1.0

bac.B.thetaiotaomicron         GCAGUUGGCCGGUCUGUCGCGUGCGCGUUUCGUGCAGGAGGAAAGUCCGGGCAACACAGAGCAUCCUACUUCCUAACAGAAAGCUGUCCGCGAGGGUAGAGUAACGUAGAAGAAAAUAACCGCCGCUCCUUUCGGGGAGAGGUAAGGGUGAGAAGGUGGGGUAAGAGCCUACCAGCAGCAUGGUGACAUGUGGGCUGUACGUCUUAGGAGUUGUAAGGUCAUGUAAACCGGCGUUAUGAGAGUUGCUCGCUCCAUGUCGGAGGGUAGACCGCUAAAGUGUCGUGGUGACACGCCACUCAGAUAAAUGACAGGCACCUUAUUAUAUAAGGUACAGAACUCGGCUUAUAGGCUGACUGCUUUU
#=GR bac.B.thetaiotaomicron SS {{{{{{{{{{{{{{{{{{,<<<<<<<_____>>>>>>>,,,,BBB,BBBBB[[[[---AAAA-[[[[[<<<<<_____>>>>><<<<<<____>>>>>>((--(((((,,,,,,,,,,,<<<<<<<<<<<____>>>>>>>>>-->>,,,,,,,<<<<<<_______>>>>>><<<<<<<<<____>>>>>>>->>,)))))))]]]]]]]]],,,<<<<-------<<<<<<<----<<<<<_aaaa>>>>>>>>>>>>------>>>>,,,,,,<<<<<<<<____>>>>>>>>,,,,,,,,,,}}}}}}}<<<<<<<___>>>>>>>,,,,,,bbbbbbbb,}-}}}}}}}}}}::::
//
# STOCKHOLM 1.0

bac.LGW17         GAGGAAAGUCCGGGCUCCAUAGGGCAGGAUGCCAGUUAACGGCUGGGUGCUAUACGUCGCAAGACCAAGGCAACGGACAGUGCAACAGAGAACAGACCGCCGAUGGCUUUGGGCUGUGCCGCUGCUUGCAGCGGAAAAGUCCCUUUAGCAGAGCGAUGAUCGUUUCGACGGCCAGCGUUUUGCGGGGGGCGAGGCCCAAAGAUCAGGUAAGGGUGAAACGGCGAGGUAAGAGCUCACCGCGCUGGCGGUAACGUUCAGCGGCACGGUGAACCCCAUCCGGAGCAAGACCAAAUAGGGAAGCAUUAGGCGUGGCCCGCGCUGCUUCCGGGUAGGUUGCUUGAGCCUGUCGGUGACGGCAGGCCUAGAGGAAUGAUUGCCGAACCCCGCAAGGGGGGAACAGAACCCGGCUUA
#=GR bac.LGW17 SS :::::{{{-{{{{{{{{{---AAAA-{{{{{<<<<<_____>>>>><<<<<<<<-<<_____>>>>>->>>>->[[---[[[[[,,,,,,,,,,,,(((((--((((((((((((((,<<<<<<____>>>>>>,,,,<<<<<<<<--<<<<<<<<<<<<<<<____>>>>>>>>>>>>>>>>>>>>>>>)))))))))))-))))))--)),,,,,,,<<<<<<_______>>>>>><<<<<<<<<____>>>->>>>>->,,]]]--]]]]}}}}}}}}},,,<<<<------<<<<<<----<<<<<_aaaa>>>>>>>>>>>----->>>>,,,,,,<<<<<<<<____>>>>>>>>,,,,,,,,,,,,,,,,,<<<<<<<____>>>>>>>,,,,,,}}}}}}}}:
//
# STOCKHOLM 1.0

bac.SM-A04         GAGGAAAGUCCGGGCUCCACAGGGCAGGAUGGUCCUUAACGGGGACCGGGGGCGACCCCAGGGAAAGUGCCACAGAGAGUAGACCGCCCGCCAAGGCCUGGCCGUGGCGUGGUAAGGGUGAAAGGGUGAGGCAAGAGCUCACCAGUGCCGGCGGUGACGUCGGCAGCUCGGUAAACCCCAUCCGGAGCAAGGCCAAAUAGGGGAGUGAUUGAGGACGGCCCGUUCGAGACUCCCGGGUCAGGCUGCUUGAGGCCAUCGGCAACGGUGGUCCUAGAGGAAUGAUCGUCGCUUCGCAGCGGGCAACUGCUGCGGGGUACAGAACCCGGCUUA
#=GR bac.SM-A04 SS :::::{{{-{{{{{[[[[---AAAA-[[[[[<<<<<_____>>>>><<<<<____>>>>->((---(((((,,,,,,,,,,,,<<<<<<<<<<<<<<___>>>>->>>>>>>>-->>,,,,,,,<<<<<<_______>>>>>><<<<<<<<<<____>>>>>>>>->>,)))--))))]]]]]]]]],,,<<<<------<<<<<<---<<<<<<<_aaaa>>>>>>>>>>>>>------>>>>,,,,,,<<<<<<<<____>>>>>>>>,,,,,,,,,,,,,,,,,<<<<<<<<<<<<____>>>>>>>>>>>>,,,,,,}}}}}}}}:
//
# STOCKHOLM 1.0

bac.Rr327         GAGGAAAGUCCGGGCUCCACAGGGCAGGGUGCCAGCUAACGGCUGGGCGGGGUAACCCGACGGAAUAGUGCAACAGAGAGCAGACCGCCGCUUCGCUGCUCCGGCAGCGGGCGGUAAGGGUGAAACGGUGGGGUAAGAGCCCACCAGUGCCCCUGGAGACAGGGGGAGCUAGGUAAACCCCACCCGGUGCAAGGCCUACGUGAGGGCAUGCCCUCGCGCACCCCAGGGAGAGCUUGCCCGGCUCGCUUACCUGGAGGGAUUGGCCGCUCGAGGUCGCUGGCGACAGCGAUCCCAGAUAGAUGACCGUGGAAACAGAAUCCGGCUUA
#=GR bac.Rr327 SS :::::{{{-{{{{{[[[[---AAAA-[[[[[<<<<<_____>>>>><<<<<____>>>>->((----(((((,,,,,,,,,,,,<<<<<<<<-<<<<<_____>>>>>->>>>>>-->>,,,,,,,<<<<<<_______>>>>>><<<<<<<<<<____>>>>>>>>->>,)))--))))]]]]]]]]],,,((((,,<<<<<<<<____>>>>>>>>,,,<<<<<<--<<<<<_aaaa>>>>>----->>>>>>,,,,,,)))),,,,,,<<<<<<<<____>>>>>>>>,,,,,,,,,,,,,,,,,,,,,,,,,,}}}}}}}}:
//
# STOCKHOLM 1.0

bac.Calothrix-PCC7601         AAGGAGAGAGUAGGCGUAGGCGGUUGCAGAUCAGUCACAAAAACUGAAUUUGAGGAAAGUCCGGGCUCCCGAAAGACCAAACUUGCUGGAUAACGUCCAGUGCGAGCGAUCGUGAGGAUAGUGCCACAGAAAGAUACCGCCAAUUAGUCAUUAGUCAUUUGUCAUUAGUCAUUUGGAAAAACACAAAGGACAAAGGACAAAGAACAAAUGACCAAAUUGGUAAGGGUGCAAAGGUGCGGUAAGAGCGCACCAGCAACGUCGAGAGGCGUUGGCUCGGUAAACCCCGGUUGGGAGCAAGGCGAAAGGAACUAUGGUUGGUCUUUUACCAGUUCCGCUAAAACAGAGCCGCUAGAGGCGUUUGGUAACAAACGUCCCAGAUAGAUAACCGCCCUCAUGUAGAGAAGUUACUUGUAACAUUUCUACAUUCGAGAACAGAACCCGGCUUACUACCAACUCUUUCCCUUUUU
#=GR bac.Calothrix-PCC7601 SS :::::{{{{{{{{{--{{{{{{{{{,<<<<<<<<<<_____>>>>>->>>>>,,,,BBB,BBBBBAAAAA,{{{{{{{,[[[-[[<<<<<_____>>>>><<<<<____>>>>->((---(((((,,,,,,,,,,,<<<<<<<<<<<<<<<<<<<<<<<<<<<<<<<<<<<<<<<<<____>>>>>>>>>>>>>>>>>>>>>>>>>>>>>>>>>>->>>>>-->>,,,,,,,<<<<<<_______>>>>>><<<<<<<<<____>>>>>>>->>,)))--))))]]]]]aaaaa,,,<<<-----<<<<<--<<<_>>>>>>>->>>>}}}}------------}}},,,,,,<<<<<<<<____>>>>>>>>,,,,,,,,,,}}}}}}}<<<<<<<<<<<<<<<<<____>>>>>>>>>>>>>>-->>>,,,,,,,bbbbbbbb,}-}}}}}}}}}}:::::::::
//
# STOCKHOLM 1.0

N.gregoryi         GGGAGAGAGAGCCCGGCUGCCGCGGGCGUCGUGCGACGCGCGCGAGGAAAGUCCCCCCACCUGUUCGGGCAGGUGACCAGACGCAAGUCCGGGGCGGGAGACCGCUGGCUCUGGAACAGAAACGACACGUCUCGGCCCGACCGAUGAUGCGUGCGAACCCGACCGCGAGGAAGGGGAGUUGACCCGCAGAGGGAGUGUGGUCGGUAUCCCGUGGUUCGAAUCCACGGAUUGCGAGCGCGGUUCGACGCGUCUCUGACGCGGGACCCGCGACCGAGUGCGACGGCACGAGCCGUCGAACACGCACGGCGCGAUUGACCACACUGAGACGGCCGAGGAGCGAUGGAACGGCGAACCCUCACCGGUGCAAGUCCGUGCCGUGGUAGCCCGAACAUCUCGCGGCUCCGCCGCGAACGGCGCGGACGCUUAGCCGAAUGCUGGGACGAACAGAAGGGGGCUUACUCCUCUCACCCGUUU
#=GR N.gregoryi SS {{{{{{{{{{{BBBBBB,,,<<<<<<<<<<____>>>>>>>>>>,,,,{{{-{{{{{AAAA-{{{{{{{{,{{{{{<<<<<<____>>>>>><<<<<____>>>>>{{---{{{{------------{{{{{{{{{{{,,,,,,,,,<<<<-<<---<<<--<<____>>-->>>-->>----->>>>,,,,,[[[[[[[[[[[[,,,<<<<<<_______>>>>>>,,((((,,<<<<<<<<--<<<<<<___>>>>>>>>>>>->>>,<<<<<<<<<<<<<<____>>>>>>>---->>>>>>>))))]]]]]]]]]]]],,,,}}}}}}}}--}}}--------}}}}--}}}}}}}aaaa,,,(<<<<<<<<______>>>>>>>>,,,<<<<<<<___>>>>>>>,,)}}}}}}}}------------bbbbbb----------}}}}}}}},}}-}}}}}}}}}::::
//
# STOCKHOLM 1.0

bac.CPB147         GAGGAAAGUCCGGGCUCCAUAGGGCAGGGUGCCAGGUAACGCCUGGGGGGUGUAACAACCUACGACCAGUGCAACAGAGAGCAAACCGCCGAUGGCCCUUUAUGGGAUCAGGUAAGGGUGAAAGGGUGCGGUAAGAGCGCACCGCGCGACUGGCAACAGUUCGUGGCACGGUAAACUCCACCCGGAGCAAGGCCAAAUAGGGGUUCACAUGGUACGGCCCGUACUGAACCCGGGUAGGCUGCUUGAGCCAGUGAGCGAUUGCUGGCCUAGAUGAAUGACUGUCCACGACAGAAUCCGG
#=GR bac.CPB147 SS :::::::::{{{{{[[[[---AAAA-[[[[[<<<<<_____>>>>><<<<<______>>>>->((---(((((,,,,,,,,,,,,<<<<<--<<<<<<_____>>>->>>>>>-->>,,,,,,,<<<<<<_______>>>>>><<<<<<<<<____>>>->>>>>->,,)))--))))]]]]]]]]],,,<<<<------<<<<-<----<<<<<_aaaa>>>>>>->>>>----->>>>,,,,,,<<<<<<<<____>>>>>>>>,,,,,,,,,,,,,,,,,,,,,,,,,,,}}}}}
//
# STOCKHOLM 1.0

bac.A.eutrophus         AAAGCAGGCCAGGCAACCGCUGCCUGCACCGCAAGGUGCAGGGGGAGGAAAGUCCGGACUCCACAGGGCAGGGUGUUGGCUAACAGCCAUCCACGGCAACGUGCGGAAUAGGGCCACAGAGACGAGUCUUGCCGCCGGGUUCGCCCGGCGGGAAGGGUGAAACGCGGUAACCUCCACCUGGAGCAAUCCCAAAUAGGCAGGCGAUGAAGCGGCCCGCUGAGUCUGCGGGUAGGGAGCUGGAGCCGGCUGGUAACAGCCGGCCUAGAGGAAUGGUUGUCACGCACCGUUUGCCGCAAGGCGGGCGGGGCGCACAGAAUCCGGCUUAUCGGCCUGCUUUGCUU
#=GR bac.A.eutrophus SS {{{{{{{{{{{[[[[[[[,<<<<<<<<<<<____>>>>>>>>>>>,,,,BBB,BBBBB((((---AAAA-(((((<<<<<_____>>>>><<<<<____>>>>-><<---<<<<<-----------<<<<<<<<<<<<<____>>>>>>>>>>>>>--------->>>-->>>>))))))))),,,<<<<------<<<<<<---<<<<<_aaaa>>>>>>>>>>>----->>>>,,,,,,<<<<<<<<____>>>>>>>>,,,,,,,,,,]]]]]]]<<<<<<<<<<<<<<____>>>>>>>>>>>>>>,,,,,,bbbbbbbb,}-}}}}}}}}}}::::
//
# STOCKHOLM 1.0

M.barkeri         CAUGCGAGAGAGGCUGGACGGCUGACGGGCCUUCGGGUCUGAGGAAAGUCUCCCCACCGCUCCGGAUACACGAACAUCUGUAAAGGAUGUCGGGCGAGAGCCCGGGCCCUGGCACAGAAACGAUAACCAUCCUCUGAAAAUGCGAUGAUGCGGAAGCUGAGAUCUCAGGGUAAAUGGAUGAAACGGCGAACCCUCGUGGGUGCAAGUUGGAAAUCGGGGAGAAGAGAAUUCCGGACUCUCCCGGUUGUUUUUGGAAACGCAUAGCCGAAUGCCGUCACUGCAAGAGUCCUCAGGACCAUUUCCUCCACUGAUGGGUGAUAGGAAAUCUUUGCAGGAACAGAAGGGAGCUUACGUGCCUCACUCGCAUAAAC
#=GR M.barkeri SS :::{{{{{{{{{{{{{{{{{{{,,,<<<<<<____>>>>>>,,,,BBB,BBBBBAAAA,,[[[[[[,,(((((<<<<<<_____>>>>>><<<<<____>>>>><<---<<<<-------------<<<<<<<<<<<------------<<____>>------->>>>>>>>-->>>-------->>>>-->>)))))aaaa,,,<<<---<<<<<<<----<<<<___>>>>>>>>>>>>>>]]]---------]]],,,,,,,,,,,,}}}}}}((((((((,<<<<___>>>>,<<<<<<<-<<<<____>>>>-->>>>>>>,)))))))),,,,,,,bbbbbbbb,}}-}}}}}}}}}}}::::::
//
# STOCKHOLM 1.0

bac.LGW46         GAGGAAAGUCCGGGCACCAUAGGACAGGGUGGUGGGUAACGCCCACCGGCCGUAAGGUUAGGGAAAGUGCCACAGAAAAUACACCGCCUAAGGGGAGCUGUUAGCGUUUGGCCUUUAGCUCUUAGCCAGACAAUCGUCUGGCUAAUGGCUGACCGCUAAUAGCUAACAGCUUGCCCGGUAAGGGUGAAAAGGUGCGGUAAGAGCGCACCAGCAGGCGAGGUGACUCGCCUGGCUCGGUAAACCCCGCCCGGUGCAAGACCAAGCGGAGAGCAUGAGCCGGUCCGGCUCGCUACGACUCUCGGGUAGGUCGCUAGAGGCCGCGGGCAACCGUGGUCGUAGAGGAAUGAUCGCCAAAUCGCUUCGGCGGAUACAGAAUCCGGCUUA
#=GR bac.LGW46 SS :::::{{{-{{{{{[[[[---AAAA-[[[[[<<<<<_____>>>>><<<<<____>>>>->((---(((((,,,,,,,,,,,,<<<<<---<<<<<<<<<<<<<<<<<<<<<<<<<<<<<<<<<<<<<<<<____>>>>>>>>>>>>>>>>>>>>>>>>>>>>>>>>>>>>>->>>>>>-->>,,,,,,,<<<<<<_______>>>>>><<<<<<<<<<____>>>>>>>>->>,)))--))))]]]]]]]]],,,<<<<-----<<<<<--<<<<<<_aaaa>>>>>>------>>>>>----->>>>,,,,,,<<<<<<<<____>>>>>>>>,,,,,,,,,,,,,,,,,,<<<<<<____>>>>>>,,,,,,}}}}}}}}:
//
# STOCKHOLM 1.0

S.acidocaldarius         UAGGGGAGCCUAACAGGGGGUUACGGGAAUAUCCUGAGGAAACUCCAGCCUCCAAGCCUCAUGGGAGCAGUUAGAUCUGCAGGGUUAGUGCUCUGGCUACUGCACAGAAACGUAACCGGUAUAAUAGGAUAUGAAAAUGAGUUUAUAUGUAGUCUAGGUAACUAGGCUACAUAAAUGAGACCUAUUAUACCGGCUGAAACGGCAGUCCUCCCAGGAGCAAGUAAGGAGGGGAUGAGUUGAGGUUCAACCCUCCUAAGGACGCUUAGUAGAAUCCCCCUAAAUACAAAAGCUGGGUUAUUGUUAGGCUCCCCUUAU
#=GR S.acidocaldarius SS :{{{{{{{{{{{{{BBBBBB,,,<<<<<___>>>>>,,,,[[[-[[[[[AAAA-[[[[[[,(((((<<<<<____>>>>><<<<<____>>>>><<---<<<<------------<<<<<<<<<<<---------------<<--<<<<<<<<<<<<____>>>>>>>>>>>>>>------->>>>>>>>>>>-------->>>>->>)))))aaaa,,,<<-<<<<<<<---<<<__>>>>>>>>>>>>]]]]----]]------------bbbbbb----------]]]]]]]],,,}}}}}}}}}}}}}:::
//
# STOCKHOLM 1.0

bac.LGB23         GAGGAAAGUCCGGGCUCCAUGAAGCAAGGGUGCCGGGUAAUGCCCGGCCGGGGAAACCCGAGGGAAAGCGCCACAGAGAAGAGUCUGCCCCGAGCUUCGGGGUGAUGGUGAAACGGUGGGGUAAGAGCCCACCGCGGACCGGGCAACCGGGACGGCACGGCAAGCCCCACCCGGAGCAAUGCCGAAUAGGGGCCCCGCGCGGGCUGGUCCCGGACUACGGUCCGCGAUACCGCCGCAGGGAUGCUUCAGCCCAGGGGCCCGGGUUGGCAGCUUGAGCCCGUCGGUAACGGCGGGCCUAGAGGAAUGGUCAUCCAGGGGGCGCAAGCCCCCGGACAGAAUCCGGCUUA
#=GR bac.LGB23 SS :::::{{{-{{{{{[[[[----AAAA-[[[[[<<<<<_____>>>>><<<<<____>>>>->((---(((((,,,,,,,,,,,,<<<<<<<<<___>>>>>>>-->>,,,,,,,<<<<<<_______>>>>>><<<<<<<<<____>>>>>>>>->,,)))--))))]]]]]]]]],,,((((------(((((((----(((((((((((<<<<____>>>><<<_______>>>,)))))aaaa))))))-)))))))-----)))),,,,,,<<<<<<<<____>>>>>>>>,,,,,,,,,,,,,,,,,<<<<<<<<____>>>>>>>>,,,,,,}}}}}}}}:
//
# STOCKHOLM 1.0

bac.L.acidophilus         GAGGAAAGUCCGGGCCCGCGCAAGCUGAGAUGCUUGUAGUGUUCGUGCUAAGCCCAAUAAGCUUAGGGGCCGUGUAAACGGCUACGGCGGCCAAACGCGCUAAGGCGUCAGCUAUGCGCUAGUAGGUCUGAAAAGUGCCACAGUGACGAAACGAUCAGGGAAACCUGAGCGGUGGAACGGGUAAACCCCGCGAGCGAGUAACCCAAACUUUUGGUAGGGGCGUUUUGCCAAGCAAAUUGAAGCGACGGCAAUACAGCGGUAACGCUGAGAUAGAUGAUGACUGAAGGAGCUUGUGCCUGAACAAGUUCUGGAACAACACACGGCUUAU
#=GR bac.L.acidophilus SS :::::{{{-{{{{{{{{{{<<<<<<______>>>>>>,,,,,[[[[[<<<<<<_______>>>>>><<<<<<<____>>>>>>->((,<<<<----<<<<---<<<____>>>-->>>>------>>>>,,,,,<<<<<------------<<<<<<<<____>>>>>>>>-------->>>-->>))]]]]]}}}}},,,<<<____________>>>,,,<<<<<<<_________________>>>>>>><<<<<____>>>>>,,,,,,,,,,,,,,,,,,<<<<<<<<<______>>>>>>>>>,,,,,,,,,}}}}}}}}::
//
# STOCKHOLM 1.0

bac.SM-A19_32         GAGGAAAGUCCGGGCUCCUUCGGACAGGGCGCCAGGUAACGCCUGGGGGGCGUGAGCCCAUGGAAAGUGCCACAGAAAAUAUACCGCCAGCUUUGCUGGUAAGGGUGAAAAGGUGCGGUAAGAGCGCACCGCGCGACUGGUAACAGUUCGCGGCUCGGUAAACCCCGCCCGGAGCAAGACCAAAUAGGGGAGUAGGGCUUCGGCCCGCCGUCGGUUCCGAACGGACUCCCGGGUAGGUUGCUAGAGGUAGCCGGUGACGGCUAUCCCAGAUGAAUGGUUGUCGAUGACAGAACCCGGCUUA
#=GR bac.SM-A19_32 SS :::::{{{-{{{{{[[[[-AAAAAA-[[[[[<<<<<_____>>>>><<<<<____>>>>->((---(((((,,,,,,,,,,,,<<<<<<<<___>>>>>>-->>,,,,,,,<<<<<<_______>>>>>><<<<<<<<<____>>>->>>>>->,,)))--))))]]]]]]]]],,,((((------((((((,<<<<____>>>>,<<<<__aa_aaaa>>>>))))))-----)))),,,,,,<<<<<<<<____>>>>>>>>,,,,,,,,,,,,,,,,,,,,,,,,,,,}}}}}}}}:
//
# STOCKHOLM 1.0

bac.SM-A18_31         GAGGAAAGUCCGGGCUCCAUGGAAGCGCGGUGCCGGAUAACGUCCGGCGGGGGCGACCUCAGGGAAAGUGCCACAGAAAGCAAACCGCCCUCGAGGCCGAAAGGCUUCGCGGAGGGUAAGGGUGAAAGGGUGCGGUAAGAGCGCACCGCGUCUUUGGCAACAAAGGCGGCAAGGCAAACCCCACCGGGAGCAAGACCAAAUAGGGGCUGCACGGACGAGAGAUCGUCCAGGUCUGUUUCCAGACCCGCGGCCCGGGUUGGUUGCAAGAGGCGUCUCGCAAGAGGCGUCCCAGAUGAAUGGCCAUCACCUCGCAGCAAUGCGAGGAACAGAACCCGGCUUA
#=GR bac.SM-A18_31 SS :::::{{{-{{{{{[[[[-AAAAAAA-[[[[[<<<<<_____>>>>><<<<<____>>>>->((---(((((,,,,,,,,,,,,<<<<<<<<<<<<<<____>>>>>>--->>>>>>-->>,,,,,,,<<<<<<_______>>>>>><<<<<<<<<____>>>>>>>>->,,)))--))))]]]]]]]]],,,((((------(((((((,,<<<<<<____>>>>>>,<<<<_aaaaaaa>>>>,)))))))-----)))),,,,,,<<<<<<<<____>>>>>>>>,,,,,,,,,,,,,,,,,<<<<<<<<____>>>>>>>>,,,,,,}}}}}}}}:
//
# STOCKHOLM 1.0

bac.M.capricolum         GAGAUUUUAUUGGUCAAUCGCUGUAUUUGAAAAAGAAUAUAGAGGAAACUCCACGCUUACACAAUCUGUGAUGAUUGUAGUGUUUAUGCUAAAUGAAAAAAUAAAUUUAGGCAGUAAUUAAUUACUGACGGCAUAACUAACCUAAGGCUUUGCUAUGGUGAUGUUAUAAAGUGCCACAGAGACGAAUAAAGAGAAAUCUUGAAAUGGAACGCGGUAAACCCCAUAAGUAAGAAACUCAAAUUUUGGUAGAGGAAUCUGAUUAAGAAAAUAAGAAUCAAAAUCAGAAGUUAUUAUUAACUAGAUAGAUGAUUGACGCUGAAAAGUACAAAACGUGGGUUAUAAAUAAAAUCUCAUCA
#=GR bac.M.capricolum SS :{{{{{{{{{{{{{{{{{{,<<<<<<<<______>>>>>>>>,,,,AAA,AAAAA{{{{{<<<<<<______>>>>>>,,,,,[[[[[<<<<<<__________>>>>>><<<<<<<____>>>>>>->((,<<<<---<<<---<<<___>>>-->>>---->>>>,,,<<<<<-----------<<<<<_____>>>>>----------->>>-->>))]]]]]}}}}},,,<<<___________>>>,,,<<<<<<<_________________>>>>>>><<<<<____>>>>>,,,,,,,,}}}}}}},<<____>>,,,,,,,aaaaaaaa,}-}}}}}}}}}}:::::
//
# STOCKHOLM 1.0

eukarya.Z.rouxii         UCCUACGCAAUUUUACCUGCCUUCAUAAGGAACUCAAAGGGUUCAGUUAGUACUUAACUUACUAUAUAAGCAGGUGGGAAAUUCGGUGGAACUCUAAGAGACAAUCAGCCGGAUCUUUAGCUUAAUUGUUAAAGAACUGUUUCCGUGAGGAAAGUCUGGGGAACUGGACUUGCAGCUGCUGUCACAAGAAAUCAACGCCCUUUGUUGGUGGAUGGGAAGGCAGUAGAGGUCUCUUUUGGCUUGGAUGCAAAUUUGGACGUCCAAGGCUUGCUGAGUGCAAUCGUGGGACAAAGAA
#=GR eukarya.Z.rouxii SS [[[[[[[,,,,,,,<<<<<----------<<<<<<<<<<<___________>>>>>>>>->>>------->>>>>,,,,,,,,,,,,,,,,,,,,,((((((,,,,,,,,,,,,,,,,,,,,,,,,,,,,,,,,,,,,,<<<<<____>>>>><<<<<<____>>>>>>,,,,,,,<<<<<<<-----------<<<<<_______>>>>>------->>>>>>>,,,)))))),,,<<<<<<<<<<__________>>>>>>>->>>,,,,,,,,,,,,,]]]]]]]<___>::
//
# STOCKHOLM 1.0

bac.T.roseum         AUACCGGGCAGGGCGGUCGCUGGUGCGGUAAGCACCAGAGGAAAGUCCGAGCUGCACAGAGCGGGGUGCCUGGGGUCAACCCAGGGCAGCGGAGACCGGCGCCGCUGACAGUCCAGAUCGGCGCGCUGGAUAACCCAGCGUGAGAGCAACAGAGACGAUGACCGGGCUCGUCCCGGGGUGAAAAGGGCAAUCCUCCCUGCAGCAAUCUCCGAGCGGGCCGCUAUCAGGUUGCUCGCCGAGGCCCGAGGAUGAGAGCAGUCGCGGAGGUGACGAAGCGACCGUCCGUGCAAGACACGGGCGAGAGAGAUGACCGCCUAGAACAGAACUCGGCUUACUCGCUCGGUAUCGCU
#=GR bac.T.roseum SS {{{{{{{{{{{BBBBBBB,<<<<<<<_____>>>>>>>,,,,{{{-{{{{{[[[[---AAAA-[[[-[<<<<<<_____>>>>>><<<<<<<_________>>>>>>->((,,,,,,,,,,<<<<<<<<_____>>>>>>>>,<<<<<-------------<<<<<_____>>>>>--------->>>-->>))]]]]]]]],,,<<<<----<<<<<<-------<<<_aaaa>>>-->>>>>>----->>>>,,,<<<<<<<<<____>>>>>>>>><<<<<<<<_____>>>>>>>>,,,,,,,,bbbbbbb,,,,,,,,,,}}}}}}}},}-}}}}}}}}}}::::
//
# STOCKHOLM 1.0

bac.LGB41         GAGGAAAGUCCGGGCUCCACGGAACAACGGUGCCGGGUAACGCCCGGCGGCUCCUGCCUCGGCCGGAGUUAGGGAAAGUGCCACAGAAGCAUACCGCCUGCCUUUGGGCGGGUAAGGGCGAAAGGGUGCGGCAAGAGCGCACCGCGCGGCCGGUAACGGUCGCGGCACGGUAAACCCCACCGGGUGCAAGACCGAAUAGGGGCGGCAUAUGGGCCUGUUCCGGCUCGUCGCCCGGGUUGGUCGCUUGAGGCGAAGGGCAACCUUCGUCCUAGAGGAAUGGUCGCCGAUCCCCUUUAAGGGGUGAACAGAACCCGGCUUA
#=GR bac.LGB41 SS :::::{{{-{{{{{AAAA,,,{{{{{,[[[[[<<<<<_____>>>>><<<<<<<<<<____>>>>>>>>>->((---(((((,,,,,,,,,,,<<<<<<<<<____>>>>>>>-->>,,,,,,,<<<<<<_______>>>>>><<<<<<<<<____>>>>>>>>->,,)))--))))]]]]]aaaa,,,<<<<------<<<<<<<----<<<<<_>>>>>>>>>>>>>>>>}-----}}}},,,,,,<<<<<<<<____>>>>>>>>,,,,,,,,,,,,,,,,,<<<<<<<<___>>>>>>>>,,,,,,}}}}}}}}:
//
# STOCKHOLM 1.0

bac.G.sulfurreducens         GAAGCAGAACAGAUGGCCGCCCUUCGCGUGCGGGGGGAGGAAAGUCCGGGCUCCACAGGGCAUGGUGCUGGAUAACGUCCAGCGGGGGCGACCCCAGGGAUAGUGCCACAGAGAGAAGUCCGCCCGCUCAGGCGGGUAAGGGUGAAAGGGUGAGGUAAGAGCUCACCGGGUUCGGCGGUGACGUCGGAUGCCAGGUAAACCCCACCAGGAGCAAGGCCGAAUAGGGAAGCGUCAAGGAUGGCCCGUCCGUGCUUCCGGGUUGGCUGCUUGAGGCCGUCGGUAACGGCGGUCCCAGAGGAAUGGUCAUCGCCCGCCAAGGGGUAACCCGCGGCGGGAACAGAACCCGGCUUAUGGGCUGCUUCGACCA
#=GR bac.G.sulfurreducens SS {{{{{{{{{{{{{{{{{{,<<<<<<<____>>>>>>>,,,,BBB,BBBBB[[[[---AAAA-[[[[[<<<<<_____>>>>><<<<<____>>>>->((---(((((,,,,,,,,,,,,<<<<<<<<____>>>>>>-->>,,,,,,,<<<<<<_______>>>>>><<<<<<<<<<____>>>>>>>>->>,)))--))))]]]]]]]]],,,<<<<------<<<<<<----<<<<<_aaaa>>>>>->>>>>>----->>>>,,,,,,<<<<<<<<____>>>>>>>>,,,,,,,,,,}}}}}}}<<<<<<<<<<<<____>>>>>>>>>>>>,,,,,,bbbbbbbb,}}}}}}}}}}}:::::
//
# STOCKHOLM 1.0

bac.A.chroococcum         GAGGAAAGUCCGGGCUCCAUAGGGCAGAGUGCCAGGUAACGCCUGGGAGGCGUGAGCCUACGGAAAGUGCCACAGAAAACAACCGCCUAAGUGCGCAAGCGCCGGUAAGGGUGAAAAGGUGCGGUAAGAGCGCACCGCACGGCUGGCAACAGUCCGUGGCUAGGUAAACCCCACUCGGAGCAAGACCAAAUAGGGAUCCGUUGGCGUGGCCCGCGCUGGAUCCGGGUAGGUUGCUAGAGGCGGCCAGCGAUGGUCGUCGUAGAGGAAUGACUGUCCUCGACAGAACCCGGCUUA
#=GR bac.A.chroococcum SS :::::{{{-{{{{{[[[[---AAAA-[[[[[<<<<<_____>>>>><<<<<____>>>>->((---(((((,,,,,,,,,,,<<<<<---<<<<____>>>>->>>-->>,,,,,,,<<<<<<_______>>>>>><<<<<<<<<____>>>->>>>>->,,)))--))))]]]]]]]]],,,<<<<------<<<<<<---<<<<<_aaaa>>>>>>>>>>>----->>>>,,,,,,<<<<<<<<____>>>>>>>>,,,,,,,,,,,,,,,,,,,,,,,,,,,}}}}}}}}:
//
# STOCKHOLM 1.0

bac.I.calvum         CACAGGGCAGGGUGGUGGCCAACAGCCACCCGGGGUGACCCGCGGGACAGUGCCACAGAAAACAAACCGCCAACUGCUUCGGCAGUCGGUAAGGGUGAAACGGUGGUGUAAGAGACCACCAGCGCGCCAGGUGACUGGAGCGGCUCGGUAAACCCCACCCGGAGCAAGCCCAGACAGCGCACGUUCGAGACCGGCCCGGUCGAGUGCGCGGGUAGGGCGCUGGAGCCGGUCAGCAAUGGCCGGCCGAGAUGGAUGGCCGUCGCCGCGUCACCGGCAACGGAGAUGCGGA
#=GR bac.I.calvum SS A:::{{{{,[[[[[<<<<<_____>>>>><<<<<____>>>>->((---(((((,,,,,,,,,,,,<<<<<<<<<<<____>>>>>>>>>-->>,,,,,,,<<<<<<_______>>>>>><<<<<<<<<<____>>>>>>>>->>,)))--))))]]]]]a,,,,,,<<<<-----<<<<<<----<<<<<<_>>>>>>>>>>>>>>>>,,,,,}}}}::::::<<<<<<<<____>>>>>>>>:::::::::::::::::<<<<<<<<<<<<____>>>>>>>>>>>>
//
# STOCKHOLM 1.0

bac.B.burgdorferi         AGCUGGCAGCUAGCCAUCGCUUAGUUUUAUAAUUAAAGCUAAGAGGAAAGUCCGAGCUCCAAUAAGAACAUAAUGCUAGGUAAUGCCUAGGGGUUUUAAACCUAAGAAAGUGUCGCAGAAAAUUACCGCCGUAAAAGGUAAGGGUGAAAAGGUGAGGUAAGAGCUCACCGCUUAUUUAGCAAUAAAUACAGGCAAGAUAAACCUCAUUAGGAGCAAGAUCAAGUAUGAAAGCACCCUUUGUUCUUGAGGACAUGCUUACGGGUAGAUCGCUCGAUUUUUUUAGCGAUAAAAAAAUAAGAGAGAUGAUGGCAUAGUACAGAACUCGGCUUAUGGGUGUCAGCUUAAU
#=GR bac.B.burgdorferi SS {{{{{{{{{{{BBBBBBB,<<<<<<<<<<____>>>>>>>>>>,,,,{{{-{{{{{AAAA,,,,{{{{{,[[[[[<<<<<_____>>>>><<<<<___>>>>>,((---(((((,,,,,,,,,,,<<<<<______>>>-->>,,,,,,,<<<<<<_______>>>>>><<<<<<<<<____>>>>>-->>>>,,)))--))))]]]]]aaaa,,,<<<<------<<<<<<--<<<<<_>>>>>>>>>>--->>>>>}-----}}}},,,,,,<<<<<<<<____>>>>>>>>,,,,,,,,,,bbbbbbb,,,,,,,,,,}}}}}}}},}-}}}}}}}}}}::::
//
# STOCKHOLM 1.0

bac.SM-A06         GAGGAAAGUCCGGGCUCCUCAGGACAGGAUGGUCGAUAACGUCGACCGGCCGCGAGGUCAGGGAAAGUGCAACAGAAAGCAGACCGCCGAACGGUCCUUCGGGACGCGUGGCAAGGGUGAAACGGUGCGGCAAGAGCGCACCAGCGGUCGAGGUGACUCGAUCGGCUUUGUAAACCCCAUCCGGAGCUAGACCAAACAGGUUGCAGUCGUCGAGUUCGCUCGACGCGCGAAGUCGUCCGCUUCGUUAUCGACAUCCGGGUAGGUCGCGAUUGAGGCGACGAGCAAUCGUCGUGCACAGAUAGAUGGUCGUCGACGCCCCAGCGGCGUUACAGAACCCGGCUUA
#=GR bac.SM-A06 SS :::::{{{-{{{{{[[[[---AAAA-[[[[[<<<<<_____>>>>><<<<<____>>>>->((---(((((,,,,,,,,,,,,<<<<<--<<<<<<<_____>>>>>>>>>>-->>,,,,,,,<<<<<<_______>>>>>><<<<<<<<<<____>>>>>>>>->>,)))--))))]]]]]]]]],,,((((-----(((((,,,,,,,,,<<_________>>,<<<<<<<_aaaa>>>>>>>,,,,,,)))))-----)))),,,,,,,,<<<<<<<<____>>>>>>>->,,,,,,,,,,,,,,,,,<<<<<<_____>>>>>>,,,,,,}}}}}}}}:
//
# STOCKHOLM 1.0

bac.C.pneumoniae-AR39         AUCGGAAGAGAAAGGCAACCGCUGUUUAUAUUUCUCAAAAAAUAUAAAGAGAGGAAAGUCUGGACUUCAUAAGAGAAGAUACUGGAGAAAUUCCAGGGGCCGUAAGGCUACGGAAAGUGCAACAGAAAACACUCCGCUAUAAAAUUUAUUUUAUAGACAGGCUGAAAAUUCCUACUUUAGGAGUAGGAGCCAUUAAGGUGACUUAAUAGGCAUGCAAACCCUAUCUGAAGCAAGAGAAAAAAGCUUUUUGUGUCUGCAAAUGUGAGAGGAAUUCCUCCCAUAGGCUUUUUCGAAAUCGCUUGAGGGAUCUAGUAAUAGCUCCCCUAGAUGAAUGGUUGCCCUUAGGAUAGUUCGCAAGAGCUAUCUUAUAGACAGAAUCCAGCUUACCCUCUCUUCCGAUAUUUUU
#=GR bac.C.pneumoniae-AR39 SS ::{{{{{{{{{{{{{{{{{{,<<<<<<<<<<<<______>>>>>>>>>>>>,,,,BBB,BBBBB[[[[---AAAA-[[[[[<<<<<_____>>>>><<<<<____>>>>->((---(((((,,,,,,,,,,,,<<<<<<<<<<<____>>>>>>>>>-->>,,,,,,,,<<<<<<_______>>>>>><<<<<<<<<____>>>>>>>>->,)))--))))]]]]]]]]],,,((-(((((,,,,,<<<<_aaaa_>>>>,<<<<<<<<____>>>>>>>>,,,,)))))-----)),,,,,,<<<<<<<<____>>>>>>>>,,,,,,,,,,}}}}}}}<<<<<<<<<<<<<____>>>>>>>>>>>->>,,,,,,bbbbbbbb,}-}}}}}}}}}}::::::::
//
# STOCKHOLM 1.0

eukarya.S.fibuligera         GAUCUCUGUCCUGUUCUGGUAUCCUACGGGAUAGUCCAGGACUAUUGGAUUUAAUUCCAAAUGCUCCUGAGAGCUCCAUAGAGCGGAAGCUCUGGACGAAGCCAUCAGAAAAAUCGCUUACUUGUGAAGUGAUGGGCCACUCUACUUCGGAGUGGCUCAAUGGAAGCGGCUUCGUGGACAGUUGGCUUAGGCCGCCCUCAGGGGCGGUUUGAGCUGUUAAGUGCAAUACACAGACAUUGUGCA
#=GR eukarya.S.fibuligera SS ::::::::::((((((,,,,,,,,,,,,,,,,,,,,,,,,,,,,,,,,,,,,,,,,,,,,,,<<<<____>>>>,,,,,<<<<<____>>>>>,,,<<<<<<<-----------------------------<<<<<<<<<<<_____>>>>>>>>>>>-------->>>>>>>,)))))):::<<<<<<<<<<<<<____>>>>>>>>>>>>>::::::::::::::::::::<<___>>::
//
# STOCKHOLM 1.0

M.fervidus         GAGGAAAGUCCAGCCAUCACCCUAAACCCCGGUGCCGCAAGGCAUCGGCCGAGAGGCCGGACCCUGGCGCAGAAACGACACGUCUCCCGAUGGAUGAUAAUGAGGCCCCAAUUAAAGGGGUUGAUUGACAUCGGGAGGAUCGGUGAAACGGCCAAUCCGGGGGAUGCAAGGGUGAAAAUCUGCCAAUGAUAUGAGGCAGAGAUUGCCCGCUUAGAUGAAUGCUGCCUAAACAGAAGGUGGCUUA
#=GR M.fervidus SS :::::[[[-[[[[[((((--------(((((<<<<<____>>>>><<<<<____>>>>><<---<<<<------------<<<<<<<<<<<<------------<<<<<_______>>>>>------->>>>>>>>>>-->>-------->>>>->>))))))))),,,<<<<-----<<<<<<--<______>>>>>>>---->>>>,,,,,,,,,,,,,,,,,,,,,,,,,,,]]]]]]]]:
//
# STOCKHOLM 1.0

eukarya.A.truei         GCGGAAGGAAGCUCACUGUAGAGGCUACUUGCUGGGUGCUGUUGUUACUCUAUCAACCAGCCUUGGGGAAGGUCUGAGAUAAGAGCCACUUGUUGCCUUCACAAGGCAUUGCUUGGUGUAAGCAAGUGAGUUCCCAUCAAAGAUGGCUCAGUUGCAAGCUUAAUGCAAGAGACAUAGCAAAGAAGCCCAAUAUACUUCUGAUAUGGAUGCAAUGCCCAACAGACUGGAAAUGACUCACGGCUGGCAUGUUCAAGCUCAAUGACUGAGGGGAAGCAAGUGAUGGCUUCCUAACCCAAUUCAGACCACUCUCCGGAAUUCCG
#=GR eukarya.A.truei SS {{{{{{{{,,,[[[[,<<--<<<<---------<<<<<_______>>>>>---------->>>>>>,,,AAA,AAAAA,,,,,((((,,,,,,<<<<<_____>>>>><<<<<<<___>>>>>>><<<<<<<-----------<<<___________________________________________________________________________>>>------->>>>>>>)))),,,,,,,,,,,,,,,,,,,,,]]]]<<<<<<<________>>>>>>>,,,,,,,,aaaaaaaa,,,,}}}}}}}}:::
//
# STOCKHOLM 1.0

eukarya.P.mississippiensis         UGGACCUGCCCACAAAAGGAGCUCCGUGCUCAGAAUUACGCAGGUGGGAAAUUCGGUGGUUCACGCUGUCCAACAUUACCCUUUCUCUUGAGAGAUCCUGGCGAGGAAUCGCUGGGUGCGGCCAUAAGAAAUCAGCCCCCUAAAAAGGGCAUGGGAGGCUGCACGGACAGUUGGUCCUUGGAAAGAGGGCUAUUGAGUGCAAUAUACAGACUGGGGGCUUUGGCCCCUGGAA
#=GR eukarya.P.mississippiensis SS [,,<<<<<----------<<<<_____>>>>--------->>>>>,,,,,,,,,,,,,,,,,,,,((((((,,,,,,,,,,,,<<<<____>>>>,,<<<<<<<____>>>>>>>,<<<<<<<-----------<<<<<<____>>>>>>------>>>>>>>,)))))),,,<<<<<<_____>>>>>>,,,,,,,,,,,,,]::::::<<<<<<<<____>>>>>>>>::
//
# STOCKHOLM 1.0

bac.Synechocystis-PCC6308         GGGGAGGAAAGUCCGGGCUCCCAAAAGAUCAAACUUGCUGGGUAACGCCCAGUGCGCGUGAGCGUGAGGAUAGUGCCACAGAAAAAUACCGCCCGUUUUCGGGUAAGGGUGCAAAGGUGUCGGUAAGAGCGCACCAGCAGUAUCGAGAGGUACUGGCUCGGUAAACCCCGGUGGGGAGCAAGGACGGAGGAAUUACGGUUGAUCUUUUCCCGAUUUCGUCUUCGGUGUACCGCUUGAGGUGAUCAGUAAUGUUCAUCCUAGAUAGAUAACUACCCCUUUAGUUUACUAAUAGUUUACCAAAGGAACAGAACCCGGCUUAC
#=GR bac.Synechocystis-PCC6308 SS ::::::::{{{-{{{{{AAAAA,{{{{{{{,[[[-[[<<<<<_____>>>>><<<<<____>>>>->((---(((((,,,,,,,,,,,<<<<<<<____>>>>>-->>,,,,,,,<<<<-<<_______>>>>>><<<<<<<<<____>>>>>>>->>,)))--))))]]]]]aaaaa,,,<<------<<<<<--<<<_>>>>>>>->>>}}}}}-------------}},,,,,,<<<<<<<<____>>>>>>>>,,,,,,,,,,,,,,,,,<<<<<<<<<<<<<___>>>>>>>>>>>>>,,,,,,,}}}}}}}}::
//
# STOCKHOLM 1.0

bac.ESH7-16         GAGGAAAGUCCGGGCUACAUAGGGCAGCGUGCCAGCUAACGGCUGGGCAGGGUAACUUGACGACCAGUGCAGCAGAGAGUAGACCGCCUUUGGCUUAUAUGAGUAUCGCAAGAUAUUCAUGUCAUCGGUAAGGGUGAAAGGGUGCGGUAAGAGCGCACCGCGUGGCUGGCAACAGUUCACGGCAUGGUAAACUCCACGCGUAGCAAGACCAAAUAGGCAUCGGCAUGGCGCGGCCCGCGUUCGAUGCGGGUAGGUUGCUUGAGCGUACGAGCGAUUGUGCGCCUAGAGGAAUGAUUGUCCACGACAGAAUCCGGCUUA
#=GR bac.ESH7-16 SS :::::{{{-{{{{{[[[[---AAAA-[[[[[<<<<<_____>>>>><<<<<____>>>>->((---(((((,,,,,,,,,,,,<<<<<---<<<--<<<<<<<<<<<____>>>>>>>>>>>->>>>>>-->>,,,,,,,<<<<<<_______>>>>>><<<<<<<<<____>>>->>>>>->,,)))--))))]]]]]]]]],,,<<<<------<<<<<<----<<<<<_aaaa>>>>>>>>>>>----->>>>,,,,,,<<<<<<<<____>>>>>>>>,,,,,,,,,,,,,,,,,,,,,,,,,,,}}}}}}}}:
//
# STOCKHOLM 1.0

bac.M.xanthus         GAGGAAAGUCCGGGCUCCAGAGGGCAGGGUGCUGGCUAACGGCCAGUCGAGGCGACUCGCAGGAAAGUGCCACAGAAAACAGACCGCCCGUUCCGAAAGGGGCGGGUAAGGGUGAAACGGUGCGGUAAGAGCGCACCGCGUCCGGGGUGACUCGGACGGCUCGGUAAACCCCGCCUGGAGCAAGAGCCAAUAGGAGCGCGUCCUCGCCGUACGGAGGACAGGGAUGGCCCGUCCCAUGCGUUCGGGUUGCUCGCUGAUGAGGCCCCUGGGCAACCAGGGCCCUUAGAUGAAUGUUCACCGCCCAUCCCGAAAGGGGUGGGAACAGAAUCCGGCUUA
#=GR bac.M.xanthus SS :::::{{{-{{{{{[[[[---AAAA-[[[[[<<<<<_____>>>>><<<<<____>>>>->((---(((((,,,,,,,,,,,,<<<<<<<<<<<____>>>>>>>>>-->>,,,,,,,<<<<<<_______>>>>>><<<<<<<<<____>>>>>>>>->,,)))--))))]]]]]]]]],,,((((------((((((<<<<<--<<____>>>>>>>,<<<<<_aaaa>>>>>,,))))))-----)))),,,,,,,,<<<<<<<<______>>>>>>>>,,,,,,,,,,,,,,,,,<<<<<<<<<____>>>>>>>>>,,,,,,}}}}}}}}:
//
# STOCKHOLM 1.0

bac.LGA10         GAGGAAAGUCCGGGCUCCUUGGACAAACUGCCAGGUAGCACCUGGGCACAGCGAUGAGCUGUGACGGAAAGUGCCACAGAAAACAAACCGCCAGUACUUCGGUACUGGUAAGGGUGAAAAGGUGGGGUAAGAGCCCACCGCGUCACCGGUAACGGUGGCGGCACGGUAAACCCCAGUUGGAGCAAGGCCAAAUAGGCGGCGAGAGACAGUCCUUCUCGAUCAAGACGCCGCGGGUUGGCUGCUGGAGCGUGAUGGUGACAUCAUGCCGAGAGGAAUCAUCAUCCGGAUCUUUAAUCCGACAGAAUCCGGCUUA
#=GR bac.LGA10 SS :::::{{{-{{{{{[[[[--AAAA-[[[[[<<<<<_____>>>>><<<<<<<_____>>>>>>->((---(((((,,,,,,,,,,,,<<<<<<<<<<____>>>>>>>>-->>,,,,,,,<<<<<<_______>>>>>><<<<<<<<<____>>>>>>>>->,,)))--))))]]]]]]]]],,,<<<<------<<<<<<-<<<<<_aaaa>>>>>-------->>>>>>----->>>>,,,,,,<<<<<<<<____>>>>>>>>,,,,,,,,,,,,,,,,,<<<<<_____>>>>>,,,,,,}}}}}}}}:
//
# STOCKHOLM 1.0

bac.C.testosteroni         GAGGAAAGUCCGGGCUGCAUAGGGCGGCGUAGCAGCUAACAGCUGUCCACCGUGAGGUGAGGAUCAGAGCAACAGAGACGAGUCUGGCAGGAGUGCCGCAAGGCAGACCAACCAGGGUGAAACGGGCAAUCUCUACGCGCAGCAAUACCAAGUAGGCACACGUUGACGGGGCCCCCGGAGUGUGCGGGUAGGUAGCACCGAGCCAUCAGGCGACUGAUGGCCAAGAUUAAUGGCGGUCACAUGGCGGGCAACCGUUGUGCACAGAAUCCGGCUUA
#=GR bac.C.testosteroni SS :::::[[[-[[[[[((((---AAAA-(((((<<<<<_____>>>>><<<<<____>>>>-><<---<<<<<-----------<<<<<<<<<<<<<<<____>>>>>>>>>>>>>>>-------->>>-->>>>))))))))),,,<<<<------<<<<<<---<<<<<_aaaa>>>>>>>>>>>----->>>>,,,,,,,<<<<<<<<____>>>>>>>>,,,,,,,,,,,,,,,,,<<<<<<<<<____>>>>>>>>>,,,,,,]]]]]]]]:
//
# STOCKHOLM 1.0

eukarya.L.muta-1         GCGGAAGGAAGCUCACUGUAGAGGCCACUAGCUUGGGUGUCUAUCACCCUACUUCCGCCUCUGGGAAGGUCUGAGGGAAGGGCCAAAUUGCCGCCCUAGCAGGGUGCCACCUUCUGAAGGUGGGGUGAGUUCCCACCAAUGUGGGUCUCCGAUGAAGCCCUAGAAUUGAGGCAGGAGAAGUGGAGAGGGGUCGUAGGCUCCUCCCCGCGGAUGCCUCUGUGGCUCCGUUCGGGAUUUGGGAAUGACUCACGGCUGGCAGCUUUGAGUACAAUGGGAAGAGGUGAAGCCCGCCAGCUUCAUAACCCAAUUCAGACCACUCUCCGGAAUUCCG
#=GR eukarya.L.muta-1 SS {{{{{{{{,,,[[[[,<<--<<<<----------<<<<<_____>>>>>-------->>>>>>,,,AAA,AAAAA,,,,,((((,,,,,,,<<<<<_____>>>>><<<<<<<___>>>>>>>,<<<<<<<-----------<<<________________________________________________________________________________________>>>------->>>>>>>)))),,,,,,,,,,,,,,,,,,,,,,]]]]<<<<<<________>>>>>>,,,,,,,,aaaaaaaa,,,,}}}}}}}}:::
//
# STOCKHOLM 1.0

bac.Dermocarpa-PCC7437         GGGGAGGAAAGUCCGGGCUCCCGAGAGACCAAACUUGCUGGGUAACGCCCAGUACAGGCGACUGUGAGGAUAGUGCCACAGAAACAUACCGCCUUUUUUUCAGUCAACAGUAAAAAAAAACUGAUAAUUGGAAAAGGUAAGGGUGCAAAGGUGGGGUAAGAGCCCACCAGCAGUAUCGAGAGGUACUGGCUCGGUAAACCCCGGUUGGGAGCAAGGUCGAAGGAACAAUGGUUGGUCUUUUUCCAGUUCCGUUUUAGGUGAACCGCUAGAGACGUUUGGUAACAGCCAUCCCAGAUAGAUAACUACCCCCAAUAAGACGUAGUAUACUAUGUCUUUAACUGGGAACAGAACCCGGCUUA
#=GR bac.Dermocarpa-PCC7437 SS ::::::::{{{-{{{{{AAAAA,{{{{{{{,[[[-[[<<<<<_____>>>>><<<<<____>>>>->((---(((((,,,,,,,,,,,<<<<<--<<<<<<<<<<<<<<____________>>>>>>>>>>>>>>>>>-->>,,,,,,,<<<<<<_______>>>>>><<<<<<<<<____>>>>>>>->>,)))--))))]]]]]aaaaa,,,<<<----<<<<<--<<<<_>>>>>>>->>>>>}}}}-----------}}},,,,,,<<<<<<<<____>>>>>>>>,,,,,,,,,,,,,,,,,<<<<<<<<<<<<<<<____>>>>>>>>>-->>>>>>,,,,,,,}}}}}}}}:
//
# STOCKHOLM 1.0

bac.SM-A25_39         GAGGAAAGUCCGGGCUCCACAGAGAAUGAUGCCGGGUAAUGCCCGGGCCUGUUCAGACUCUCUGCAUUGCAGUUUGUUAAGCAGGACAGAUAGUGCCACAGAAAUAAACCGCCUGGUUUAAAAUCUUGGAUUUUCAGUCAGGUAAGGGUGAAAAGGCGAGGUAAGAGCUCACCGGUCAACCGGUAACGGAUGAUGCAAGGUAAACCUCAUCAGGAGCAAAGUCAAAUAGGUAGGAGGGUUUCUCGUCCAUAUCCUACGGGUAGAUUGCUAAAAGCUUUCAGCAAUGGUAGUUUUAGAUAGAUGGUAAUCCUAGACAGAACCCGGCUUAC
#=GR bac.SM-A25_39 SS :::::{{{-{{{{{[[[[---AAAA-[[[[[<<<<<_____>>>>><<<<<<<<<<<<<___________>>>>>>--->>>>>>->((---(((((,,,,,,,,,,,<<<<<<<<<<<<<<<-<____>>>>>>>>>>>>>>-->>,,,,,,,<<<<<<_______>>>>>><<<<<<<<<____>>>>>>>>->,,)))--))))]]]]]]]]],,,<<<<------<<<<<<<<<<_aaaa>>>>--->>>>>>----->>>>,,,,,,<<<<<<<<____>>>>>>>>,,,,,,,,,,,,,,,,,,,,,,,,,,,}}}}}}}}::
//
# STOCKHOLM 1.0

A.brierleyi         GAGGAAAGUCCCGCCUCCUGGCCUAAAGGAGUCUCUAUAGAGACAAGGGCAACACCCUUGGCAACUAUACAGAAACAAGUACCUUGAAAGCUACAUGUGAAAAUGAUUGUGCCCCUUCCUCUGGUAACGGAGGAAGAAACAUGAGAGUAGCUUUCAAGGAUGAAAAGAUAGACCUCCUAGGAGCAAGUAGAGGGAAAGAUGAGACUAGGCCCGAUUUCCCUCUAGGACGCAUAGCCAAAUCCCCCAACCAUUACAAAAGCGGGCUUA
#=GR A.brierleyi SS :::::[[[-[[[[[AAAA-[[[[[,(((((<<<<<____>>>>><<<<<_____>>>>><<---<<<<-------------<<<<<<<<<<<---------------<<-----<<<<<<<<<____>>>>>>>>>--->>------->>>>>>>>>>>-------->>>>->>)))))aaaa,,,<<-<<<<<<<<---<<<___>>>>>>>>>>>>>]]]----]]------------------------------]]]]]]]]:
//
# STOCKHOLM 1.0

eukarya.P.guilliermondii         GUUCUCUCCGUCCACGGAGGCAGGUUUCUGCCUUCGCACAAAAUGCUCCUGAGAGCGUCCUGGCGCGAAAGCGCCGGGCAGGGCCAUCAGAAAUCAGUCGAGUUUACUUGGCAUGGGAGGCUCUGCGGACGGUUGGUCAUGUGUAUGAACAUGGCUAUUGAGUGCAAUAUGCGAACCUUGAAAAAGGCA
#=GR eukarya.P.guilliermondii SS :::::::((((((,,,,,,,,,,,,,,,,,,,,,,,,,,,,,<<<<<<____>>>>>>,<<<<<<<____>>>>>>>,<<<<<<<-----------<<<<<<____>>>>>>------>>>>>>>,)))))):::<<<<<<<______>>>>>>>::::::::::::::::::::<<<<____>>>>::
//
# STOCKHOLM 1.0

bac.C.innocuum         GAGGAAAGUCCGGGCUCGCACAUUCUGUGAUGAAUGUAGUGUUUGUGCUGGAUGAAACGAUAAAUCCAGGCAGCGUAAGCUGACGGCUGGAGAAGGCCUGUGGUGAAAGCUAUGGCGGACUCCUUUAAAAGUGCCACAGAAACGAGCUUUUCGGGAAACCGGAAAGAUGGAACGGGUAAACCCCGCAAGCGAGAAACCCAAAUUUGGUAGGGGAAUCUAAUCACGGCAAAACGAAGCCAGUGAUCGGAACGUGGAAACACGUAGAUAAAUGACUGCCACUUUCGCAAGAGAGUACAAAACACGGCUUA
#=GR bac.C.innocuum SS :::::{{{-{{{{{{{{{{<<<<<<______>>>>>>,,,,,[[[[[<<<<<<__________>>>>>><<<<<____>>>>->((,,<<<<---<<<---<<<____>>>-->>>------>>>>,,,,<<<<<-----------<<<<<<<<____>>>>>>>>-------->>>-->>))]]]]]}}}}},,,<<<__________>>>,,,<<<<<<<___________________>>>>>>><<<<<____>>>>>,,,,,,,,,,,,,,,,<<<<<____>>>>>,,,,,,,}}}}}}}}:
//
# STOCKHOLM 1.0

bac.T.aquaticus         UGCCCCAGGAUAGGGGUGCGGUCGCGCCCGGGGGACUUCCCCCCUGGGUGAGGAAAGUCCGGGCACCAUAGGGCAGGGUGCCAGCUAACGGCUGGGCGGGGCAACCCGACGGAAAGUGCCACAGAGAAGAGACCGCCAGCGGCCGGGGCUUCCCCGGUGCGGGCAAGGGUGAAACGGUGGGGUAAGAGCCCACCGCCUGGCCUGGCAACAGGCUGGGGCACGGCAAACCCCACCCGGUGCAAGGCCCGAUAGGCAGGAAGGGCUUGCCCGGCCCGUUAGAACCUGCGGGAUGGGCCGCUUGAGGCCGGUGGCGACACCGGUCCCAGAGAGAUGACCGCGUAAAACAGAACCCGGCUUACGCCCUAUCCUGGGGACCCCGAGCGCAGGCUCGGGG
#=GR bac.T.aquaticus SS :::::{{{{{{{{{{{BBBBBBB,<<<<<<<<<<______>>>>>>>>>>,,,,{{{-{{{{{[[[[---AAAA-[[[[[<<<<<_____>>>>><<<<<____>>>>->((---(((((,,,,,,,,,,,,<<<<<<<<-<<<<<<<___>>>>>>>>>>>>>-->>,,,,,,,<<<<<<_______>>>>>><<<<<<<<<<____>>>>>>>>->>,,)))--))))]]]]]]]]],,,<<<<------<<<<<--<<<<<_aaaa>>>>>------->>>>>------>>>>,,,,,,<<<<<<<<____>>>>>>>>,,,,,,,,,,bbbbbbb,,,,,,,,,,}}}}}}}},}-}}}}}}}}}}::::<<<<<<<<____>>>>>>>>
//
# STOCKHOLM 1.0

bac.F.mortiferum         GAGGAAAGUCCGGGCUUCCAAGAGCAAGAGGGCAGCUAACGGCUGCUAAAGGAAACUUUAAGGAAAGCGCCACAGAAAAUAGACCGCCAUUUUGGUAAGGGUGAAAAGGUGGUGUAAGAGACCACCAGUUCUUUAGGAAACUAAAGAAGCUAGGUAAACCCCCUCUGGAGCAAGACUAAAUAGGAAAGGUUAAGGGUUGCUCGUCCAGCUUUCAGGGUAAGUUGCUUGAAAUUAUAAGAGAUUAUAAUUCUAGAUAAAUAAUUAACAUAUACAGAACCCGGCUUA
#=GR bac.F.mortiferum SS :::::{{{-{{{{{[[[[---AAAA-[[[[[<<<<<_____>>>>><<<<<____>>>>->((---(((((,,,,,,,,,,,,<<<<<<___>>>>-->>,,,,,,,<<<<<<_______>>>>>><<<<<<<<<<____>>>>>>>>->>,)))--))))]]]]]]]]],,,<<<<------<<<<<-----<<<<_aaaa>>>>-->>>>>------>>>>,,,,,,<<<<<<<<____>>>>>>>>,,,,,,,,,,,,,,,,,,,,,,,,,,,}}}}}}}}:
//
# STOCKHOLM 1.0

bac.S.bovis         GAGGAAAGUCCGGGCUAGCACUGGCUGUGAUGCCGGUAGUGUUUGUGCUAGGUGAAUCAAUAAGCCUAGGGACAUCUUUUUGAUGUUACGGCGGGCAAAAAGGCUAAGUCUUUACGGAUAUGUCUGAAUAGCCCUGAAAGUGCCACAGUGACGUAGUUCUUGGGGAAACCUAAGAAGUGGAACGCGGUAAACCCCUCAAGCUAGCAACCCAAACUUUGGUAGGGGCAUGGGAUAGUUGGAAUCCGAACAAUCUAUCCUGACUGGAAACAGUAGACAGAUGAUUAUCGAAGGAGAUAAGACCUAGUUAUCUCUGGAACAAAACACGGCUUAU
#=GR bac.S.bovis SS :::::{{{-{{{{{{{{{{<<<<<<______>>>>>>,,,,,[[[[[<<<<<<__________>>>>>><<<<<<<_____>>>>>>->((,<<<<-----<<<---<<<____>>>---->>>------>>>>,,,,,<<<<<------------<<<<<<<<____>>>>>>>>--------->>>-->>))]]]]]}}}}},,,<<<___________>>>,,,<<<<<<<__________________>>>>>>><<<<____>>>>,,,,,,,,,,,,,,,,,,<<<<<<<<<_____>>>>>>>>>,,,,,,,,,}}}}}}}}::
//
# STOCKHOLM 1.0

H.morrhuae         GGCAGAGAGAGCCCGGCCACCGCGGCGUACCGACAGGCACACACGUGCCAGCGGGUACGCACGCGAGGAAAGUCCCCCCACCGCCGGGCAGGUGACCGGGGAAACCCCGGGACGGGAGACCGUCGGCGCUGGAACAGCAACGAGACCCCUCCACCCGACCGAUGAGGCGCGGGCGGUGGCAUCGCCACCGUCUCGGCGCGAGCGGCACGGGGUGCAUCGUGCGCCCCGAAGCGAGCGGGCACCGCCCGCGACGCAGCCGCGAGCGUGCGAACCCGACGCAAAACGGCCACUGGUCGGACAAAGCAACGGGGAGCUAACCCGCCGAGGGAUGAGGGUGGAGAACGGAUGGAACGGCGAAUCCUCACCGGUGCAAGUCCACGCCACGCGGAUCGGCCGCACGGUAGCCCGGCAGGGACGUGGACGCUCAGCCGAAUGCCGGGGCGAACAGAAGGGGGCUUACUCCUCUCAGCCAUGU
#=GR H.morrhuae SS {{{{{{{{{{{BBBBBB,,,<<<<<<<<<<<----<<<<<____>>>>>---->>>>>>>->>>>,,,,{{{-{{{{{{{{{-AAAAAA-{{{{{<<<<<<___>>>>>><<<<<____>>>>>[[---[[[[------------[[[[[[[[[[[---------[[[[,<<<<<<<<<<___>>>>>>>>>>,,(((((((((((,<<<<<<<<<___>>>>>>>>>,,<<<-<<<<<<___>>>>>>-->>>,)))))))))))<<---<<<<--<<----<<<<<___>>>>>------>>-->>>>-->>,,,,,]]]]---------]]]]]]]]--]]]--------]]]]--]]}}}}}}}}},,,<<<<<<<<<--<<<<<___>>>>>-------aaaaaa-->>->>>>>>>,,,,,,,,,,,,bbbbbb,,,,,,,,,,}}}}}}}},}}-}}}}}}}}}::::
//
# STOCKHOLM 1.0

bac.PS31         GAGGAAAGUCCGGGCUCCACGAAACAAGGGUGGCGGGUAACGCCCGCCGGCGUUCCUUCGGGGGCGCAAGGGAAAGUGCCACAGAGAGUAUACCGCCGAUGAUCCCGGACUUGAUCCGGGAACAGGCAAGGGUGAAAGGGUGCGGUAAGGGCGCACCGGGGGGCUGGCAACAGCCACCGCAUGGCAAACCCCACCCGGAGCAAGGCCGAAUAGGGGCCGCGUGCCCAUCAGCAAUGGUGGGUAGGGGAGUUUCGCCCCGAGCGGCCCGGGUUGGCUGCUAAAGCGCCGGAGCAAUCCGGCGACCAGAUGAAUGGCUGCCACCGCAGGCCCGUCCCGCAAGGGAUACCGCCUGAGGAGACAGAACCCGGCUUA
#=GR bac.PS31 SS :::::{{{-{{{{{[[[[--AAAAAA-[[[[[<<<<<_____>>>>><<<<<<<<<____>>>>>>>>->((---(((((,,,,,,,,,,,,<<<<<--<<<<<<<<<<_____>>>>>>>>>>>>>-->>,,,,,,,<<<<<<_______>>>>>><<<<<<<<<____>>>>>>>>->,,)))--))))]]]]]]]]],,,((((------(((((((,<<<<<<<<<____>>>>>>>>><<<<_aaaaaa>>>>,,)))))))-----)))),,,,,,<<<<<<<<____>>>>>>>>,,,,,,,,,,,,,,,,,<<<<<<<<<<<<<<<<____>>>>>>->>->>>>>>>>,,,,,,}}}}}}}}:
//
# STOCKHOLM 1.0

bac.LGW18         GAGGAAAGUCCGGGCUCCGCAGGGCAGUGUGGUUCCUAACGGGAACCGGGAGUAAUCCCAGGGAAAGUGCCACAGAAAACAUACCGCCGCAAGGAAGGCGACUUCGUUGCGGUAAGGGUGAAAAGGUGCGGUAAGAGCGCACCGCUUCUCUGGUGACAGGGAAGGCAGGGUAAACCCCACACGGAGCAAGAUCAAAUAAGGAGGCCCCAAAGCGGCCCGCUUUGCUUCCGGAAACGGAAGCGGGCUUCCGGGUAGAUCGCCAGAGGAGCCUGGCGACAGGCUUCCCAGAGGAAUGGCCAUCCGUUCGUUAGCAACCUUACGGCUACUAAUGGAUGUACAGAACCCGGCUUA
#=GR bac.LGW18 SS :::::{{{-{{{{{[[[[---AAAA-[[[[[<<<<<_____>>>>><<<<<____>>>>->((---(((((,,,,,,,,,,,,<<<<<<<<<<<<<<____>>>>>>>>>>>>-->>,,,,,,,<<<<<<_______>>>>>><<<<<<<<<____>>>>>>>>->,,)))--))))]]]]]]]]],,,((((------(((((((,,,<<<<_aaaa>>>><<<<<<<<____>>>>>>>>)))))))-----)))),,,,,,<<<<<<<<____>>>>>>>>,,,,,,,,,,,,,,,,,<<<<<<<<<<<<<<<____>>>>>>>>>>>>>>>,,,,,,,}}}}}}}}:
//
# STOCKHOLM 1.0

bac.B.halodurans         AUCAUAACCGUUCAGGUAACCGCUGCAUCGCAUGCGAUGUAGAGGAAAGUCCAUGCUCGCACAGGCUGAGAUGCUUGUAGUGUUCGUGCCUAGCGAAGUCAUAAGCUAGGGUAGUCUGGUUCUUAGAACUGGGCUAACGGCAAGGUAAGCACCUACGUUCAUCAUGAAUAUGGUGUGAUGCCUUUGAAAGUGCCACAGUGACGUAGUCCGUUUGGAAACAGACGGAGUGGAACGAGGUAAACCCCUCGAGCGAGAAACCCAAAAAUUGGUAGGGGAACCUUCUUGAAGGAAAUGAACGGAGAGAAGGACGGAAGUUUUACUUCUGUAGACAGAUGGUUACCACCGGAGUACGAGGUUCAUCACCGUUUGUAGUACGAAGGAACAGAACAUGGCUUAUCGAACGGGAAUGAGA
#=GR bac.B.halodurans SS :::{{{{{{{{{{{{{{{{{{,<<<<<<<<____>>>>>>>>,,,,AAA,AAAAA{{{{{<<<<<<______>>>>>>,,,,,[[[[[<<<<<<__________>>>>>><<<<<<<<<<<_____>>>>>>>>>>->((,<<<<----<<<<---<<<<_____>>>>-->>>>----->>>>,,,,,<<<<<------------<<<<<<<<____>>>>>>>>--------->>>-->>))]]]]]}}}}},,,<<<___________>>>,,,<<<<<<<________________>>>>>>><<<<<<<<___>>>>>>>>,,,,,,,,}}}}}}},<<<<<<<<<<<<<<_____>>>>>----->>>>>>>>>,,,,,,,aaaaaaaa,}-}}}}}}}}}}::::
//
# STOCKHOLM 1.0

eukarya.W.fluorescens         GUUCUCUCCAUCCAGACUUAUAGAUUGAAACUUUCCUUGAAAGUUUCGGCUUAUGAGUUACAAACUGCUCUUGAGAGCGUCCUUAGCGUGCAAACGCUGGGCGGUGCUAUCAGAAAUUUACCAGUCCUUACUUCGUAUUGGGACUGGAUGGGAAUGGCACUGCGGAUGGUUGGCCCUCUGAAUGAGAGAGAGGGCUUUUGAGUGCAAUAUGCGAACUUGGAUAUUCCAAGAA
#=GR eukarya.W.fluorescens SS :::::::((((((,,,,,,,,,,,,,,,,,,,,,,,,,,,,,,,,,,,,,,,,,,,,,,,,,,,,<<<<<____>>>>>,,<<<<<<<<____>>>>>>>><<<<<<<------------<<<<<<<<<<<___>>>-->>>>>>>>-------->>>>>>>,)))))):::<<<<<<<_________>>>>>>>::::::::::::::::::::<<<<<<___>>>>>>::
//
# STOCKHOLM 1.0

bac.P.maris         GAGGAAAGUCCGGGCUCCACAGGGCACGGUGGUGGGUAACGCCCACCGUCCGCGAGGACAGGGAAAGUGCAACAGAAAGUAAACCGCCGGGCCAGUUCGCUGGCCAGGUAAGGGUGAAACGGUGCGGUAAGAGCGCACCAGCAGACCGGGUGACCGGUCUGGCUAGGUAAACCCCACCGGGUGCAAGACCAAGCAGGGAGCAGUUCUGGUUCGCCAGAACACGGAUCGGCCCGAUCCGUUACGACUUCCGGGUCGGUCGCGCGAGGCUGCAGGCAACUGCGGUCCCAGAUAAAUGGCCACUCUCGACAGAACCCGGCUUA
#=GR bac.P.maris SS :::::{{{-{{{{{[[[[---AAAA-[[[[[<<<<<_____>>>>><<<<<____>>>>->((---(((((,,,,,,,,,,,,<<<<<<<<<<<<____>>>>>>>>>>-->>,,,,,,,<<<<<<_______>>>>>><<<<<<<<<<____>>>>>>>>->>,)))--))))]]]]]]]]],,,((((-----(((((,,<<<<<<<____>>>>>>><<<<<<<_aaaa>>>>>>>,,,,,)))))-----)))),,,,,,<<<<<<<<____>>>>>>>>,,,,,,,,,,,,,,,,,,,,,,,,,,,}}}}}}}}:
//
