# Supplementary material for: What does it take to learn the rules of RNA base pairing? A lot less than you may think
Source: bioRxiv. 2025 Aug 2:2025.07.31.668042. Preprint. [Version 1] doi: 10.1101/2025.07.31.668042 (PMC12324431; doi:10.1101/2025.07.31.668042)
Supplement: Supplement 1 [file media-1.gz › supplemental_material/data/coding/S288C_chrVI_YFL014W.rm_v1.200.noss.sto]

# STOCKHOLM 1.0

AADM01000020.1/26717-27021     ATGTCCGACTCATACAGAAAAGACTTTTCCGACAAAGCCGCTGAGGCCGTCAAGCCAGACAGCCAAAAGGGCTACGTTGAGAAGGGTAAGGAGTTTGTTACCGACAAGGCCGACCAGGTCGCTGGTAAGGCTCAGCCAGAATCCGAGAAGGGTGTCTTCCAGGGTGTCTCTGACTCCGCTCACAAGGGTAAGGAGGAGGCCACCGGCAAGTCTGTGACCGAGCAGGCCAGCGAGTACATGGACGCCGCCAAGGCCAAGCTGAACGACGCTGCCGAGTACGTGAGCTCTTCGCTCAACGGTGGTGA
//
# STOCKHOLM 1.0

LPNL01000008.1/129140-128865   ATGTCCGACGCTGGTAGAAAAAACTTCACTGACAAGGCTGCTGAAGCCGTCAAGCCTGACTCCCAAAAGTCCTACTTGGAACAAGCCAAGGAAACCATCACYGACTACGCTGACAAGGCCGCTGCATACCTACACCCAGACTCCGAGAAGGGTGTTGCCCAAAATGTYTCCGACAACTTGGGCAAGGGCCAAGACAAGTCCGCCAGCGGCAAGTCCTTCTCTGAAACTGCCTCTGAGTACTTAGACGAGGCCAAGGAGAAGTTGGGTGAATTCACC
//
# STOCKHOLM 1.0

PPLX02000023.1/43387-43693     ATGTCTGACACTGGAAGAAAATCATTCGCCGACAAAGCTGCCGAGAAGCTAACCCCAGAGGACCAAAAGTCCTATGCCCAGCAAGGGAAGGAGTTTGTCACTGATCAAGTTGACAAGGCTCAGGCTGCCTTGCAACCAGAAGGTGCCAAGTCATCCACCCAAAAGTTTGGTGATTCCATCCAGAAGGGCCACGATGAGGCACATTCTGAGGGAAAGTCCTTGAGTGAGACTGCTGGTGAGTATGTTGAGAGTGCTAAAAAGTCTTTGAATGATGCTGCTGAGTATGTGTCTGCCAGTTTGACTGGTG
//
# STOCKHOLM 1.0

PPKC01000014.1/327513-327183   TGTCTGACCAAGGAAGAAAAGATTTTTCACAACAACTAAAGGAAGAAGTTAAGCCTGATTCTGAGAAGGGCTACATGGAGAAGGGCAAGGAATATGTGAGCAGCACTGCTGACAGATTGCAAGGTAAGATGCAGCCTGAGGAGAACAAAGGGCTAGGTCAAGGGATCCATGATTCTTACAAGGAAGGTAAGGACGAGGCCCATGCTGAGAATGCCGGTAACGATTTCAAGCAAGAGGTCAACGAGTATTACAACTCTGCCAAGGAGAAGTTGAACGAGGCTGCCAAATATGTTTCCAAGAGCATGCATGGTGATGACACTACCAGTAAGTA
//
# STOCKHOLM 1.0

NLAO01001853.1/61197-60879     ATGTCTGACGCCGGAAGAAAATCATTCACTGACAAAGCCTCTGAAGCTATCACTCCAGAAAGCCAAAAGTCCACTTTGGAGAAGGCCAAGGAGACTGTCACCGACGCCGTTGACGGTTTTGCTGCTAAGAACGTCCCAGACAGCGAGAAGTCTTTTGGCCAGACCATCTCTGACAATGCCAAGCAAGGCCACGACGACGTCAAGAAGACTGTCGAGGGTCACGAGGCCACTTTGGCTGAGACTGCTCAAGGTTACGTTGAGGTTGCCAAGGAGCAAGTTGCCAACGCTGCTCAATACGTTTCCTCCGTTGTCACTGGTG
//
# STOCKHOLM 1.0

AEAV01000220.1/17268-17569     CCGACAACCACAGAAAGAATTTCAGCGACAAGATCTCCGAATCCGTCAAGCCAGACTCTGAGAAGAGCTACACCGAAAAGGGTAAGGAATTCATTACCGACAAAGCGGACAAGCTGGCTGGTAAGGTTGAACCAAACGAAAACAAAGGTTTAGGTCAAACTTTGCACGACTCTGCCCAACAGGGTAAGGACGATGCTAGCGGAAAGTCATTTGGCGAAACTGCCCAAGAATACGTTGATGAAGCCAAGAACAAGATTGGTGAAGCTGCTGAGTATATTTCCAAGCAGGTTCACGGTGGCGAT
//
# STOCKHOLM 1.0

PPLO02000012.1/32689-32374     ATGTCTGACGCTGGAAGAAAAAACTTATCTGACAAAGTTTCTGAAAAAGTTACCCCAGACTCTGAAAAGAGCACCTACGAAAAGGCCAAGGAAACCGTCACCGACAAGGTCGACGACTTTGCCAACAAGGGTGTTCCAGACAACCAAAAGTCTTTCACTCAAACTGTTGCCGACAAGGCAAAGGACGGTCACGATGAAGCCAAGGATGCTGCTGATGCTCACCAAAAGACCTTGTCTGAAACTGCCTCTGAATACGTTGACGCAGCCAAGGAACAAGTTGGTAACGCCGCTGAATACGTTTCAAGTGTGATCTCTG
//
# STOCKHOLM 1.0

CM000688.1/201410-201726       ATGTCTGACACCGGTAGAAAAGATTTCTCTGACAAAGCTGCTGAAGCCATTAAGCCAGATAGCCAAAAGTCCTACGCTGAACAAGGTAAGGAGTTTGTTACTGACAAAGCCGACAAGGTCGCTGGTAAGCTACAACCTGAGCAAAACAAGGGTGCCGGTCAAGGCGTCGCTGACGCTTTCCAACGAGGTAAGGATGACGCCAAGGCTGACCACGGTAAGACTTTGAGCGAAACCGCTGGTGAATATATCGATGCTGCCAAGGGTAAGCTGAACGATGCTGCTGAATACGTTAGTGCTTCTCTGAACGGTGCTAAGGA
//
# STOCKHOLM 1.0

NKYY01000011.1/298628-298313   ATGTCTGACGCCGGAAGAAAATCATTCACTGACAAAGCCTCTGAGGCCATCACCCCAGACAGCCAAAAGTCCACCTTGGAGAAGGCCAAGGAGTCCGTCACCGACGCCGTTGACGGTTTCGCTGCTAAGAACGTTCCAGACAACGAGAAGTCTCTTGGCCAAACCGTCTCTGACAACGCCAAGCAAGGCCACGATGACGCCAAGAAGGCTGTTCAAGGCCACGAGGCCACTTTGGCTGAGACTGCCCAAGGTTACGTTGACGTTGCCAAGGAGCAAGTCGCCAACGCCGCTCAGTACGTCTCCTCTGTTGTCACTG
//
# STOCKHOLM 1.0

PPJY02000005.1/77839-77534     ATGTCTGACGCCGGTAGAAAAGATTTCAGCGACAAAGTTTCCGAAGGTTTGAAGCCTGACTCTCAAAAATCATACCTAGAACAAGGTAAGGAGAAGGTCACCGACGCTGCCGACAGAGCTGCCGCAGCTGTCACCCCAGAACATGAAAAGGGTACCGCTCAAGGAGCCACCGATGCCGCCAAGCGTGGTAAGGAAGACGCGGGCGGTGAAACTTTCACCGACCAAGCCAGAGACTACATGGACTCCGCTAAGGGAAAATTGAACGAGGCCGTCGAATACGTCTCCTCTGCCGTCCACGGTGGTGAA
//
# STOCKHOLM 1.0

CH408157.1/298267-298585       ATGTCTGACTTAGGTAGAAAGAACGTTTCCGACAAAGTAACTGAGGCTGTCAAGCCTGACAGTGAGAAGTCTACCTTGGAGAAGGCCAAGGAGAGTGCCACTGACGGATTGGACAAGTTCGCTGCTAAGGGTACTCCAGACAACCAAAAGTCTTTCGCTCAAAGTGTGTCTGACAATGTCCAACAAGGTCACGATGATGCCAAGAAGGCTGCTAACAATGAGCAAGCCACTTTGGCCGAAACTGCCTCCGAATACGTTGACGCTGCTAAGGAACAAATTGCCAATGCTGCTCAATACGTCAGTGGTGTTGTTACTGGTG
//
# STOCKHOLM 1.0

PPOS02000005.1/294598-294262   ATGTCTGATTTAGGTAGAAAGAACGTCTCCGACAAGGTCTCTGAAGCTGTTAAGCCAGATGCTGACAAGAGCGGTTTAGAAAAGACCAAGGAAACCGTCACCGACAAGGTTGACCAATTCGCTGCTAAGAACACCCCAGATAACCAAAAGTCATTCGCCCAAAGCATCTCCGATAATGTGCAAAAGGGCCACGATGATGCTAAGGATGCTGTCGATCAAAAGGAAGGTACTTTAGCTGACACTGCCTTGGAATACGTCGATGCTGCTAAGGAACAAGCTGCTAACGCCGCTCAATACATCTCTGGTGTTGTCACTGGTGGTGCTGAAGGTGCTAAGA
//
# STOCKHOLM 1.0

LT598489.1/527192-527496       ATGTCTGACGCCGGTAGAAAAGACTTCTCTGACAAAATCCAAGAAAAGGTTAAGCCTGACAGCGAAAAGGGCTACGTGGAAAAGGGTAAGGAGTACGTGACTGACGCTGCCGACAAGGCGGCCGGAAAATTGCAACCCGAGGAAAACAAGGGTGTGTTCCAAGGAGTGTCTGACTCCGCCCACAAGGGTAAGGAAGAAGCTCAGGGCAAGTCGATCTCCGAACAAGCTGGCGAGTACGTGGACGCAGCCAAGACCAAGCTCAACGACGCTGCCGAGTACATCTCGTCTTCGATCCACGGCGGCGA
//
# STOCKHOLM 1.0

NKZJ01000107.1/301274-300956   ATGTCTGACGCCGGAAGAAAATCATTCACTGACAAAGCCACCGAGGCCATCACCCCAGAGAGCCAAAAGTCCACCTTGGACAAGGCCAAGGAGTCTGTCACCAACGCTGTTGATGGTTTCGCCGCCAAGAACGTTCCAGACAGCGAGAAGTCCTTCGGTCAAACTGTCTCTGACAATGTCAAGCAAGGCCACGATGACGCCAAGAAGACTGTTCAAGGTAACGAGGCTTCTTTGGCTGAGACCGCTCAAGGTTACGTTGATGTCGCCAAGGAGCAAGTTGCCAACGCTGCCCAATACGTCTCTTCTGTTGTCACTGGTG
//
# STOCKHOLM 1.0

SRHH01000027.1/14024-14221     ATGTCTGACGCTGGTAGAAAAGATTTCTCTGATAAGGCTGCTGAAGCTATCAAACCAGACTCCCAAAAGTCCTACTTGGAAAAGACCAAGGAAGTCATCACCGACTATGCTGACAAGGCTGCTTCCTACTTGCAAAGTGACTCCAACAAGGGTGTAGCTCAAAATGTCTCTGACAATGTTTCCAAAGGTAGTGACAAG
//
# STOCKHOLM 1.0

PPNU02000002.1/1474610-1474293 ATGTCCGACGCTACAAGAAAGAACTTCTCCGACAAGGTCTCCGAGGCTGTTACTCCACAAGACCAGAAGTCCTTTGGTCAGAAGGCCAAGGAGGGTATCACTGACACCGTCGACAAGGCTCAGCGTGACTTCCAGCCAGATGAGTCCAAGTCCACTCTCCAGCAGCTTGGTGACTCCGTTTCCTCTGGCCATGACCAGGGAAAGGCTGAGGCCCAGTCCCAGGGTAAGTCTCTTTCTGAGACCGCCGGTGAGTACGTCGAGACTGCTAAGAAGTCTTTGAACGATGCTGCTGAGTACGTTTCTGGTGCTCTCGGTGGT
//
# STOCKHOLM 1.0

BK006940.2/107256-107584       ATGTCTGACGCAGGTAGAAAAGGATTCGGTGAAAAAGCTTCTGAAGCTTTGAAGCCAGACTCTCAAAAGTCATACGCTGAACAAGGTAAGGAATACATCACTGACAAGGCCGACAAGGTCGCTGGTAAGGTTCAACCAGAAGACAACAAGGGTGTCTTCCAAGGTGTCCACGACTCTGCCGAAAAAGGCAAGGATAACGCTGAAGGTCAAGGTGAATCTTTGGCAGACCAAGCTAGAGATTACATGGGAGCCGCCAAGTCCAAGTTGAACGATGCCGTCGAATATGTTTCCGGTCGTGTCCACGGTGAAGAAGACCCAACCAAGAAGTA
//
# STOCKHOLM 1.0

CAPX01000038.1/79359-79055     ATGTCTGACCCAGGTAGAAAGAACTTCTCTGATAAAATCAATGAAACATTGACTCCAGACCAAAACAAGTCGATGTGGCAGAAGGGCAAGGAAGATGTCACCGATGCGGGCGACAAATTGGTCGGCAAGATGCAGAGCGACAAGAACAAGGGCGTCGCTCAGGGCATGCACGACTCTGCCCAAAGGGGCAAGGACGAGGCTTCCGGTCACAGCATGTCAGAATCCGCTATGGAGTACGTCGATGCTGCCAAGGGTAAGTTGAATGAGGCCGTTGAATACGTGTCCAAGAAGGTCCATGGCGGCGA
//
# STOCKHOLM 1.0

PPOM02000584.1/357546-357856   TGGCTGATACTGGAAGAAAAGGTTTTACTCAAAAGATGAAGGAAGACATTAAGCCTGACTCTGAAAAATCCTATTTAGAAAAGGGTAAGGAATTTGTCACTGACAAGGCTGATAAGGCAGGCTCAATGGTGCAACCTGAAGAAGACAAAGGTCTAGCACAAGGAATCCATGATTCTGCTAACAGAGGTAAGGATAAGGCAGAAGATGACGGTGAAGATTTTGGAGAACAAGCTAGGGAATACTACGAATCTGCTAGAAGCAAGGTTAATGAAGCCGTTGAATACGTTTCAAACAAAGTCCACGGTGGTAAT
//
# STOCKHOLM 1.0

PPIK01000002.1/640361-640169   ATGTCTGACACTGGTAGAAAACAATTCACTGATAAGGTCTCCGATGCCTTGAAGCCAAACTCCGAAAAGTCCCACTTAGAAAAGGCGGGCGAATCAGTTAGTGACACTTACGACAGTGCTGCTGCTAAGGTGCAACCAGAATCTGAAAAGGGTGTTTTCCAAAAGATTTCTGACACCATCTCTGGTAAGAAGG
//
# STOCKHOLM 1.0

PKFP01000008.1/819601-819919   ATGTCTGACGCCGGAAGAAAACCATTCACTGACAAGGTCTCCGAGACCGTTAAGCCTGACTCTGAGAAGTCTTACCTTGAGAAGGGCAAGGAGGCTGTTACCGACAAGGTTGACGAGTTTGCTGGCAAGAACGTCCCAGACTCCGAGAAGTCTTTCGGTCAGTCTGTTGCTGACCACGCTCACCAGGGTTCTGAGGACGCCAAGAAGGAGGTCAACCAGCAGTCTGGTTCTCTTTCTGAGACTGCTCAGGAGTACTACGAGACCGCTAAGGAGAAGGCTTCCGAGGCTGCCGAGTACGTCTCCAACGTTGTTCAGGGTG
//
# STOCKHOLM 1.0

PPOJ02000002.1/331088-330778   ATGTCTGACGCAGGTAGAAAAGATTTTTCCTCTAAGGCCAAGGAAGCCGTGAAGCCAGAATCCCAAAAGTCGTACGTTGAACAAGGTAAAGAGTTTGTGACGGACGCCGCTGACAAGGCTGCCGGCGCTCTACAGCCAGAAAAGGAAAAAGGTGCTGCTCAAGGTGTCTCTGACTCTTACAACGCCGGTAAGGACAAGGCCAGCGCCGAGACCACTGGCGAGAGTGTGACTGAAACCGCTAAGGAATACTATGACTCTGCTAAGGACAGATTGAACGAGGCTGTGGAATACGTGTCCAACAAGGTTCATGG
//
# STOCKHOLM 1.0

KV453937.1/342325-342008       TGGCTGACGCAGGTAGAAAAGACTTTTCCGACAAAATTGCAGAGGGTATTACCCCAGATTCCCAAAAATCGTACGCTCAGCAAGCAAAGGAGGGGGTGACTGACGGTTTGGACAAGGCAGCCCGTACTTTACAACCAGATAACACCAAGTCCACCAGTCAACAGCTCGGTGACTCTGTGTCCTCCGGTGCTGAAAAGGGTGCAAGTGCTGCCGAGGGCTCTGGTAAGAGTTTGGAGCAAACCGCCTCCGAGTATTTGGACTCTGCAAAGAAGGCGGTCAACGATGCTGTTGAGTATGTCTCTGCTTCTGTCAGCGGTG
//
# STOCKHOLM 1.0

PPOG02001324.1/34129-33793     ATGTCCGACACCGGTAGAAAGAACTTCTCTGACAAAGCCACCGAAGCTTTGAAACCAGACTCCCAAAAGGGCTACATGGAAAAGGGTAAGGAATATGTCACTGACGCCGCCGACAAGGTAGGTGCTGCTGTCCAACCAGAACAAGACAAGGGTGTCTTCCAAGGCGCCACGGACGCCGCCAACAAGGGCAAAGACAGAGCAGACGCCCAAAATGTCGGCCAAGAATCCTACGGGGAACAAGCCAAGGAATATCTAGACTCGGCTAAGACTAAGTTGAATGAAGCCGTCGAATACGTTTCTAACTCCTTGAACGGTGGGGATGATCCAAAGAAGTAGT
//
# STOCKHOLM 1.0

PPNA02000013.1/148729-149047   ATGTCTGACGCAGGTAGAAAGGATTTCAGCGACAAATTTGCCGAGAAGGTCAAGCCAGATTCCCAAAAGACCTACATGGAACAGGGTAAGGAGAAGGTCACCGACGCCGCCGACAGAGTGGCCGGTGCTGTGCAGCCAGAGAGCGACAAGGGTGTTGCTCAAGGTGCCCACGACGCCGCCAAGCGCGGTAAGGACGAGGGCAAGGGCGAGAGCATGGCTGACACCGCCAGAGAGTACATGGATGCTGCTAAGGGCAAGTTGAACGAGGCTGTCGAGTACGTGTCTTCCTCAGTCCACGGTGGTGAGCCTTCTAAGAAGT
//
# STOCKHOLM 1.0

PPKK02000031.1/78992-79314     TGTCAGACTTAGGTAGAAAATCATTCACAGACAAGGCCAGCGAAGCCATCAAACCAGACAGCCAAAAGGGTGCTTTTGAAAAGGCTAAGGAAACTGTCACCGATGGCGCTGATAAGCTCGCTTCCAATATTACCCCAGATAACCAAAAATCATTCTCTCAAACTTTAGGTGATTCCGCTCAAAGTGGTCACGATCAAGCTAAGGATGCTGTTGATGCCAATGCTAAGACTTACTCTGAAACCGCTGCTGAATACGTTGAAGCCGGTAAGACTAAATTAGCCGAAACTGCTGAATACATCTCTGGTGTCGTTACTGGTGCCGTT
//
# STOCKHOLM 1.0

PPNG01000028.1/76812-77143     ATGTCTGACGCCGCTAGAAAGAACATCTCCGACAAGATCGATGAAAAGTTAACCCCAGAATCCCAAAAGACCACCTTAGACCAAGCTAAGGAAGGTATTACTGGTGCTGCTGACAAGGTTGCTGCCGCTGTTACCCCAGAAAACCAAAAGTCTTTCACTCAATCTGTCTCTGACAACGTCCAAAAGGGTCATGATGACGCTAAGGACTCCGTTTCTAACGCTAAGGCTGATGCTTCTGAACAACAAGCCTCTTTAGCTGAAACTGCTTCTGAATACGTTGAAGCCGCTAAGCAACAAGTTGCCAATGCCGCTGAATACGTCTCCAACGTTGT
//
# STOCKHOLM 1.0

PPNP01000005.1/298890-299211   TGTCTGATTTAGGTAGAAAAAACGTCTCTGATAAAATTACTGAAGCTGTGAAGCCAGATTCTGAAAAAACCACCTTTGAAAAAGCCAAGGAAACTGTCACCGACAAGGTTGACCAAGTTGGTGCCAAAGGTACCCCAGAAGACCAAAAATCCTTTGCTCAAACCATTTCTGACAATGTCCAACAAGGACATGCTGATGCTAAGAAAGCTGTTTCCGGTGAAGGTCAATCATTAACTGAAACCGTCAACTCTTACGTCGAAGCTGGTAAAGAACAATTAGAAAACGCTGCTCAATACGTTTCTGGTGTTGTTACTGGTGCTTC
//
# STOCKHOLM 1.0

CR382136.2/543191-542853       ATGTCTGACTTAGGTAGAAAGAACGTTTCCGATAAGGTTTCTGAAGCTATTACTCCAGATAACCAAAAAAGCACTTTGGAAAAGACCAAGGAAACCGTCACCGACCGTGTTGACGAATTTGCTGGTAAGAGCATCCCAGAAGACCAAAAGTCATTTGGTCAAACCATTTCTGACAAGGTTCAATCTGGTCACGAAGATGCCAAGGAAGCTGTTAACAAGGACCAAGCCACTTTAGCTGACACTGTTGGTGAATACGTTGAATCTGCTAAGGAACAAGCTGCCAATGCTGCTGAATACATCTCTGGTGTTGTCAGTGGTGGTGCTGAAGGTGCCAAGAAG
//
# STOCKHOLM 1.0

LN890529.1/31832-31528         ATGTCCGACTCCTACAGAAAAGACTTTTCCGACAAAGCCGCCGAGAAGGTTAAGCCAGACAGCCAGAAGAGCTACGCCGAACAGGGCAAGGAGTTTGTCACCGACAAGGCCGACCAGGTCGCCGGTAAGATGCAGCCAGAGCACGAGAAGGGTGCCTTCCAGGGCGTCTCCGACTCCGCTCAGAAGGGCAAGAACGAGGCCACCGGCAAGTCTATGACCGAGCAGGCCGGCGAGTACGTTGACGCGGCCAAGGCCAAGCTGAACGACGCCGCCGAGTACGTCAGCTCGTCTTTGCACGGTGGTGA
//
# STOCKHOLM 1.0

CH408077.1/320781-321117       ATGTCTGACGCTGGAAGAAAGAATTTCTCTGACAAGGTTACCGAGTCTATCACCCCAGAAAGCCAAAAGACCTTTGGCGACAAGGCTAAGGAGTCGGTCACTGATGCTGCTGACAAGTTTGCCGCCAATGTGACTCCAAACGATCAAAAGTCTTTTGGTCAAACTGTTGCTGACAGCACTAGACAGGGCCACGACGATGCTAAGAAGGCAACCTCTGAGAACCAAGCTACCTTGGCCGAGACTGCTGAGCAGTACATTGATGCCGCCAAGGAGCAAGTTGCAAATGCTGCTGAGTACATTTCCAGCGTTGTCACTGGTGCTCTGGAGGGTGCCAAGA
//
# STOCKHOLM 1.0

CM010600.1/319967-320301       ATGTCTGACGCTGGTAGAAAATCTTTCACTGACAAGGCCACCGAGGCTATCAAGCCTGAAAGCGAGAAGTCCTACTTGGAGCAAGCCAAGGAGGGCGTCACCAACGCTGTTGACAACGTTGCCGGTAAGACCGTCCCAGACAACCAAAAGTCTTTTGGCCAAACTGTTGCTGACAACGCCAAGCAAGGTAAGGACGATGCCAAGGCTTCTGTTAACGAGAACGAGAACACTATTGCTGAGACTGCACAGGAGTACGTTGCTGCTGCTAAGGAGCAAGTTGCTAACGCCGCCAACTACGTTGCTGGTGTTGTCACTGGTGCTACCGAGGGTGCCAA
//
# STOCKHOLM 1.0

NLAL01000003.1/214161-214480   ATGTCTGACGCCGGAAGAAAATCATTCACTGACAAAGCCTCTGAAGCTATCACTCCAGAAAGCCAAAAGTCCACTTTGGAGAAGGCCAAGGAGACCGTCACCGACGCTGTTGACGGTTTTGCTGCTAAGAACGTCCCAGACAGCGAGAAGTCTTTTGGCCAGACTATTTCTGACAACGCCAAGCAAGGCCATGACGACGCCAAGAAGGCCGTCGAGGGTCACGAGGCCACTTTGGCTGAGACTGCTCAAGGTTACGTTGAGGTTGCTAAGGAGCAAGTTGCCAACGCTGCTCAATACGTTTCCTCTGTTGTCACTGGTGC
//
# STOCKHOLM 1.0

NHAL01000461.1/237694-237528   TGTCTGACACTGGTAGAAAACAATTCACTGATAAGGTTTCCGATGCCTTGAAGCCAAACTCCGAAAAATCCCACTTAGAAAAGGCGGGCGAATCAGTTACTGACACCTATGACAGTGCTGCTGCTAAGGTGCAACCAGAATCTGAAAAGGGTGTTTTCCAAAAGATC
//
# STOCKHOLM 1.0

CAPT01000178.1/14593-14284     ATGTCTGACGCCGGTAGAAAGAACTTTTCTGACAAAATGAACGAGTCCTTGACTCCAGACTCCCAAAAGTCTACTTGGGACAAGGGTAAGGAATTCGTCACCGATAAGACTGACAAGGCCGCAGGTAAGCTGCAGAGCGAAGACAACAAGGGTTTGGGCCAAGGTATGCACGACTCTGCTCAACAGGGTGCCGATGACGCTGAAGCTGAGTCCTGGGCTGAGACTGGTAGAGACTACATGGATGCTGCTAAGCACAAGTTGAACGACGCTGTCGAGTACGTCTCCAAGTCTGTCCACGGTGGCGAAAAGT
//
# STOCKHOLM 1.0

SRHN01000286.1/675-952         ATGTCTGACGCCGGTAGAAAAGATTTCACTGATAAAGCCTCCGAAGCTTTAAAGCCTGACTCCCAAAAGTCATACTTAGAACAAGCCAAGGAAACCATCACTGACTACGCTGACAAGGCTGCTTCTTACTTACACCCAGACTCCGAAAAGGGTGTTGCCCAAAACGTTTCTGATAACATAAGCAAGGGTCAAGATAAGTCCTCCAACGGTAAGTCCTTCACCGAATCTGCTTCTGAATACTTAGACGAAGCCAAGGAAAAGTTAGGGGAATACACCCA
//
# STOCKHOLM 1.0

PPNO02000009.1/408229-408546   TGTCTGATTTAGGAAGAAAAAACGTCTCTGATAAAATCTCTGAAACTGTCAAGCCAGACTCTGAAAAAACCACCTTGGAAAAAACCAAAGAAACTGTCACCGACAAAGTTGACCAATTAGGTGCCAAAGCTACCCCAGAAGACCAAAAGTCTTTCGGCCAAAGCATCTCTGACAACGTCCAACAAGGACACAGTGATGCTAAGAAAGCCGTTTCTGGAGATGGTCAAACTTTGGCCGATACCGTCAACTCTTACGTTGAAGCTGGTAAAGAGCAATTAGAAAACGCTGCTCAATACGTTTCGGGAGTTGTTACTGGTG
//
# STOCKHOLM 1.0

PPLF01000008.1/243971-244290   ATGTCTGACCTTGGAAGAAAAAACGTCTCTGATAAATTATCTGAAGCTGTCAAGCCGGAGTCTGAAAAGTCCGGCCTTGAACAAGTCAAGGAACAAGTCACCGATAAGGTCGACAAGCTTGCTGCTGAAGCTACTCCTGACAACCAAAAATCATTCGCCCAAACTGTTGGCGACAACGTCGAAAAGGGTCATGACGATGCCAAGAAGGCTACTTCCGAGCATGAAGCCACCTTGGCCGAGACTGTCAACGAATACGTTGAAGAAGCTAAGAAGGTCGCTGGTGATGCTGCTCAATATGTTTCCGGTGTTGTTACCGGAGC
//
# STOCKHOLM 1.0

NKZZ01001692.1/217687-217368   ATGTCTGACGCCGGAAGAAAATCATTCACTGACAAAGCCTCTGAAGCTATCACCCCAGAAAGCCAAAAGTCTACCTTGGAGAAGGCCAAGGAGACTGTCACCGACGCCGTTGACGGTTTCGCTGCTAAGAACGTCCCAGACAACGAGAAGTCTTTCGGTCAGACTATCTCTGACAACGCCAAGCAAGGCCATGACGATGCCAAGAACGCCGTCCAAGGTCACGAGGCCACTTTGGCTGAGACTGCTCAAGGCTACGTTGATGTTGCCAAGGAGCAAGTTGCCAACGCCGCTCAGTACGTTTCCTCTGTTGTCACTGGTGC
//
# STOCKHOLM 1.0

PPOP02000005.1/335844-336171   TGTCTGACGCAGGAAGAAAAAGTTTTACTGACAAAGCTGGCGAAGCCATCAAACCAGATTCTCAAAAATCATACTTGGAACAAGGTAAAGAAAAGGTTACTGACGGTGCCGACAGACTAGCTGGTGCTTTGCAACCAGAAAGCGAAAAAGGTTTGGGCCAAGGTATTCACGACTCTGCTAGAAGAGGTAAGGACAAGGCCGACGTGGAAAACACTGGCGAATCCATGAGCGAAGCCGCTAAGGAATATATGGAACAAGCCAAGGTTAAATTGAATGACGCTGTAGAATACGTGTCAAACAAGGTTCATGGTGGTTCCGAACACCCACC
//
# STOCKHOLM 1.0

BCGK01000003.1/1362406-1362088 ATGTCTGACTTAGGTAGAAAGGGTGTTTCCGAAAAAGTAACTGAGGCTGTCAAGCCTGACAGTGAGAAGTCCACCTTGGAGAAGGCCAAGGAGAGTGCCACTGATGGATTGGACAAATTCGCTGCCAAGGGTACCCCAGACAACCAAAAGTCGTTCACCCAAACTGTGTCTGACAACGTCCAACAAGGTCACGACGATGCCAAGAAGGCTGCCAGCAACGAGCAAGCCACTTTGGCCGAAACTGCTTCCGAGTACGTTGACGCTGCCAAGGAACAAATTGCCAATGCTGCCCAATACGTCAGCGGTGTCGTTACTGGTG
//
# STOCKHOLM 1.0

PPHZ01000004.1/449206-449510   ATGTCTGACGCAGGTAGAAAAGATTTCAGCGACAAAGTTTCCGAAGGTCTAAAACCGGACTCCCAGAAGTCCTACATGGAGCAAGGTAAGGAGAAGGTGACCAACGCTGCGGACAGAGCCGCAGCAGCTGTCACCCCAGAGGAGAACAAGAGCGGTACTCAAGGTGTGGCTGATGCCGCCAAACGTGGCAAAGAAGACGCCGGCGGCGAGTCGTACTCCGACACCGCTAAAGACTACGTTGATGCGGCTAAGAGCAGACTGAACGACGCTGTTGAGTACGTCTCATCTGCTGTTCACGGCGGCGA
//
# STOCKHOLM 1.0

SRHF01000024.1/93579-93302     TGTCTGACGCCGGAAGAAAAAATTTCACTGATAAAGCCACTGAAGCTATCAAACCAGAATCTGAAAAGTCTTACTTGGAACAAGCCAAGGAAACTATCACTGATTACGCTGACAAGGCTGCCTCTTACTTGCAGAGTGACAAGGACAAGGGTGTTGCTCAAAATGTTTCTGACAATGTTTCTAAAGGTCAAGATAAGTCTACCTCTTCTGGTAAGTCCTTTGGTGAAAGTGCTGGTGAATACTTGGATGAAGCTAAGGAAAAGCTTGGTGAATACACC
//
# STOCKHOLM 1.0

PYFQ01000001.1/2159048-2158730 ATGTCTGACGCCGGAAGAAAACCATTCACTGACAAGGTCTCCGAGACCGTTAAGCCTGACTCTGAGAAGTCTTACCTTGAGAAGGGTAAGGAGGCTGTTACCGACAAGGTTGACGAGTTTGCTGGCAAGAACGTCCCAGACTCCCAGAAGTCTTTCGGTCAGTCTGTTGCTGACCACGCTCACCAGGGTTCTGAGGATGCCAAGAAGGAGGTCAACCAGCAGTCTGGCTCTCTTTCTGAGACTGCTCAGGAGTACTACGAGACCGCTAAGGAGAAGGCTTCCGAGGCTGCCGAGTACGTTTCCAACGTTGTTCAGGGTG
//
# STOCKHOLM 1.0

NLAD01000852.1/163926-164245   ATGTCTGACGCCGGAAGAAAATCATTCACTGACAAAGCCTCTGAAGCTATCACCCCAGAAAGCCAAAAGACCACCTTGGAAAAGGCCAAGGAGACTGTCACTGATGCCGTTGACGGTTTCGCTGCCAAGAATGTCCCAGACAGCGAGAAGTCTTTCGGCCAAACCATTTCTGACAACGCCAAGCAAGGCCATGACGACGCCAAGAAGGCCGTCCAAGGTCACGAGGCCACTTTGGCTGAGACTGCTCAAGGTTACGTTGATGTTGCCAAGGAGCAAGTTGCCAACGCCGCTCAGTACGTTTCCTCTGTTGTCACTGGTGC
//
# STOCKHOLM 1.0

PPKR01000007.1/308669-308981   ATATTGGAAGAAAAGGATTCGGTGACAAAGCTACTGAGGCTATTAAGCCTGACTCGGAGAAAAGTGCCTTCGAGAAGACCAAGGAGGGGGTGACCGACCAGGCCGACAAGCTTGCCGCAAAGGTGGTTCCCGACGACCAGAAGTCGGCTACCCAGACCCTGGGTGACAAGCTCCAGTCTGGCAAGGATAAAACCAAGAGTGAAGCTGAGACTCAGAAGTCGAGCTATGTGGACACTGCCAACGAGTACTTGGAGGCTGGCAGAGAGAAGCTGTCGGACGCCGTCGATTATGTCTCTGGTGCAATTTCGGGTGA
//
# STOCKHOLM 1.0

PPNH01000054.1/2124-2415       TGTCCGACTTAGGTAGAAAATCATTCACTGACAAAGCTTCAGAAAAATTAACCCCAGAAGATCAAAAATCTTACGCTCAACAAGGCAAAGAATTCGTCACTGATCAAGTCGACAAGGCTCAATCTGCATTACAACCAGAAGGTGCCAAATCAACATCTCAACAATTAGGTGATTCCGTTCAAAAAGGTCATGATGACGCTAAGAATGCTGGTCAAAGTTATACTGAAACCGCTAAGGAATATTTAAATGATGCTGCTGAATACGTTTCTTCAACTTTGTCCGGTGCTAAGAA
//
# STOCKHOLM 1.0

SRHL01000035.1/57575-57285     ATGTCTGACGCTGGTAGAAAAGATTTCACTGACAAAGCTGCTGAAGCTATCAAACCTGACTCCCAAAAATCATACTACGAACAAGGTAAAGAAGCTGTCACTGACACTCTGGACAAGGCTGCCTCTTATATACAACCTGAAGAAAACAAAGGTTTGGGCCAAAGTGTTTCTGACTCTCTGAACAAAGGTAGCGACAAGGCTGAAGCCGAGTCCAGCACCAAGTCCTTTGCCGAAACTGCCGGTGAATACGCCGAAGCTGCCAAGGAAAAAATTAGCGAAGCTGCTGAGAAA
//
# STOCKHOLM 1.0

LT598483.1/283996-284300       ATGTCCGACTCATACAGAAAAGATTTCTCCGACAAAGCCGCTGAAAAGATCAAGCCTGACTCTGAAAAGTCGACCTACGAAAAGGGTAAGGAGTTCGTCACCGACAAGGCCGACAAGGCCGCCGGTGCCGTGCAGCCAGAGGAAAAGAAGGGCGTCTTCCAAGGCGTCTCGGACTCGGCCAGCAAGGGCAAGGACGAGGCCACGGGCAAGACCATGTCCGAGACCGCCGGCGAGTACGTGGACGCGGCCAAGTCCAAGTTGAATGACGCGGCCGAGTACGTCAGCAAGTCCCTCCACGGCGGCGA
//
# STOCKHOLM 1.0

PPMU02000007.1/246042-246361   TGTCTGACACTGGTAGAAAAAACTTCACTGATAAAGCTCAAGAAGCTTTAACTCCTCAAGATCAAAAGAGTTATGCTCAGCAAGCCAAAGAAGGTATCACAGACGGTGTTGACAAAATTCAAGGAAGTCTGCAACCAGATCAAGCTAAATCCACCACTCAAAAGTTAGGTGATGCCGTCCAAAGTGGTCATGATGATGCTAAATCAAATGTTCAAAGTGGGGGTAAATCTTTGAGTGAAACTGCTGGTGAATACGTTGAAAGTGCTAAGAAAACTTTGGAAGATGCTGCTGAATACGTTTCTGCCTCTTTGACTGGTGCT
//
# STOCKHOLM 1.0

AACG02000045.1/72585-72260     ATGTCTGACACAGGTAGAAAAGGATTCGGCGACAAGGCTTCTGAGGCTTTGAAACCAGACTCCCAAAAATCATACGCTGAACAAGGTAAGGAATTCGTTACCGACAAGGCCGACAAGGTCGCCGGTAAGGTCGAAAGCAACGACAACAAGGGTGTCTTCCAAGGTGTCCACGACTCCGCTCAACAAGGTAAGGACAACGCCGACAGCCAAGGTGAATCTTTCGCCGACCAAGCCAGAGACTACATGGGTGCCGCCAAGTCCAAGTTGAACGACGCTGTCGAATACGTTTCCGGACGTGCCCACGAAGAAGACCCAACCAAGAAGTA
//
# STOCKHOLM 1.0

PPKF01000006.1/386600-386915   TGTCAGACGTCGGTAGAAAAAATTTATCAGATAAGGTTACAGAAGCTGCTAAACCAGATTCCGAGAAGTCATATGCTGAACAGGCCAAGGAGGGTTTAACAGATGCTTATGATAAAGCTGCTTCTTCTGTTCAACCAGACTCACAAAAGTCATGGGGTCAAACCATAGGTGATTCATTCACATCAGGTAAGGACAAGCTGGAAAGCTCAACCAAGCCATCGTTGTCTGAAACTGCTGGAGAATATTTCGAAGTTGCTAAAGAAAAAGTTGGCGAAGCTGTTGAATATCTTTCTGGTACGGCCACTGGTGCAAAAGA
//
# STOCKHOLM 1.0

PPOD02000320.1/48323-47996     TGTCTGATAAAGGTAGAAAAGATTTATCTGAAAGAGCAAAGGAAACCATTAAACCGGACTCCCAAAAATCATATCTAGAGCAAGGTAAGGAGTATATTACCACTGAAGCAGACAAGCTAGCATCTAAAGTTCAGCCAGAAAAGGATAAAGGGTTAGCTCAAGGTGCCGTCGATTCAGCACAAAGAGGTAAGGACAATGCCAAGGCTGAAGTAGATGATAAAGTTGCCGATGATTCCATGTCTGAAGGCTTCAAAGAATATTATAATGAGGCAAAGACCAAGCTTAACGAGGCCATGGAGTATGTTTCGGGTAGTGCTCACCAAGCTGC
//
# STOCKHOLM 1.0

PPMA01000006.1/360589-360290   TGTCTGACTTAGGTAGAAAATCATTCACTGACAAAGCTTCTGAAAAGTTGACTCCAGAAGACCAAAAATCATATGCTCAACAAGGTAAAGAAGCCGTCACTGACACTGTTGACAAAGTCCAATCCAGTTTACAGCCAGACAATGCTAAATCAACCACTCAACAATTAGGTGACTCTGTCCAAAAAGGTCACGACGAAGCCACTGAAAAGAGTTTTTCTGAAACCGCTGCTGAATACGCTGAAAGTGCCAAAGAAAAATTGAACGAAGCTGCTGAATACGTTTCAAGCTCTTTAGCTGGTG
//
# STOCKHOLM 1.0

PPKL01000008.1/141748-142095   ATGTCTGATTTGGGAAGAAAAAGTTTCACTGACAAGGCCACTGAGGCTATTACTCCAGACTCGCAGAAGTCTTCTGTGGAGCAACTCAAGGAGACCGTCACAGACGGTTTGGACAAGGCTGCCAACAAGGTCACTCCAGATGAACAAAAGTCATTTGCACAAACTTTGAGCGACAAGGCCGAGACTGGTGCCGACAAGGCCAAGGCTGAGACTTCTGCTAGCCAACACACTCTCGCTGAGACTGCTTCGGAGTATCTTGAATCTGGTAAGGAGAAGTTGTCCGAGGCTGTTGAGTACATTTCTGGTGCCATTGCAGGTGCCAAGGAAGGTGGTGAGGCCACCAAGAAA
//
# STOCKHOLM 1.0

NKYX01000007.1/228134-228450   ATGTCTGACGCCGGAAGAAAATCATTCACTGACAAAGCCTCTGAGGCCATCACCCCAGACAGCCAAAAGTCCACCTTGGAGAAGGCCAAGGAGTCCGTCACCGACGCCGTTGACGGTTTCGCTGCTAAGAACGTTCCAGACAACGAGAAGTCTCTTGGCCAAACCGTTTCTGACAACGCCAAGCAAGGCCACGACGACGCCAAGAAGGCTGTTCAAGGCCACGAGGCCACTTTGGCTGAGACTGCCCAAGGTTACGTTGACGTTGCCAAGGAGCAAGTCGCCAACGCCGCTCAGTACGTCTCCTCTGTTGTCACTGG
//
# STOCKHOLM 1.0

PPLK01000025.1/147497-147812   ATGTCTGACGCCGGAAGAAAAAGTTTTACTGATAAGGTCTCTGAGGCCGTCAAGCCTGAGAGCGAGAAATCATACTTCGAACAAGCGAAGGAAACTGTGACTGATGGACTTGACAAGGGTTGCTTCCCAAGCTACTCCTACCGATCAAAAGTCTTTTGGTCAAACTGTTGCTGACAAAGCTCAGCAAGGTCATGATGATGCGAAGGCCGCCGTCTCCGAAGACAAGGCTACTTTGGCCGAGACAGCTGAGCTGTACATCGGTGCTGCCAAGGAGAAGGTCGCTGATGCGGCCCAATACATCTCTGGTGTGGTTACG
//
# STOCKHOLM 1.0

QLOF01000235.1/1125-807        ATGTCTGACTTAGGTAGAAAGAACGTTTCCGACAAAGTAACTGAGGCTGTCAAGCCTGACAGTGAGAAGTCTACCTTGGAGAAGGCCAAGGAGAGTGCCACTGACGGATTGGACAAGTTCGCTGCTAAGGGTACTCCAGACAACCAAAAGTCTTTCGCTCAAAGTGTGTCTGACAATGTCCAACAAGGTCACGATGATGCCAAGAAGGCTGCTAACAATGAGCAAGCCACTTTGGCCGAAACTGCCTCCGAATACGTTGACGCTGCTAAGGAACAAATTGCCAATGCTGCTCAATACGTCAGTGGTGTTGTTACTGGTG
//
# STOCKHOLM 1.0

NKZA01000014.1/132213-132530   ATGTCTGACGCCGGAAGAAAATCATTCACTGACAAAGCCTCTGAAGCTATCACTCCAGAAAGCCAAAAGTCCACTTTGGAGAAGGCCAAGGAGACTGTCACCGACGCTGTTGACGGTTTTGCTGCCAAGAACGTCCCAGACAGCGAGAAGTCTTTTGGCCAGACCATCTCTGACAACGCCAAGCAAGGCCACGACGACGCCAAGAAGGCCGTTGAGGGCCACGAGGCTTCTTTGGCTGAGACTGCCCAAGGTTACGTTGAGGTTGCCAAGGAGCAAGTTGCCAACGCTGCTCAATACGTTTCCTCTGTTGTCACTGGA
//
# STOCKHOLM 1.0

NKZI01001505.1/26227-25909     ATGTCTGACGCCGGAAGAAAATCATTCACTGACAAAGCCTCTGAAGCTATCACTCCAGAAAGCCAAAAGTCCACTTTGGAGAAGGCCAAGGAGACCGTCACCGACGCCGTTGACGGTTTTGCTGCCAAGAACGTCCCAGACAGCGAGAAGTCTTTTGGCCAGACCATCTCTGATAACGCCAAGCAAGGCCATGACGATGCCAAGAAGGCCGTTGAGGGTCATGAGGCCACTTTGGCCGAGACTGCTCAAGGTTACGTTGAGGTTGCCAAGGAGCAAGTTGCCAACGCTGCTCAATACGTTTCCTCCGTTGTCACTGGTG
//
# STOCKHOLM 1.0

PPMP01000023.1/172101-171762   ATGTCTGACTTTGGTAGAAAAAACATCTCTGAAAAGATTGATGACAAGTTAACCCCAGATTCCCAAAAGACCACCTTAGACAAGGCCAAGGAGGGTGTTTCCGGTGTTGCTGACAAGGTCGCTGCTGGTGTTACTCCAGAAAACCAAAAGTCTTTCACCCAATCTGTCTCTGACAATGTCCAAAAGGGTCATGATGATGCTAAGACTTCTGTTGCTGACGCCAAGGCTGAAGCTTCCGACCACCAAGCTACTTTATCTGAAACCGCTACTGAATACGTCGAAGCTGCAAAGAAGCAAGTTGCCAACGCTGCTGAATACGTTTCCAACGTTGTCACTGGTG
//
# STOCKHOLM 1.0

PPMH02000019.1/72659-72979     TGTCCGACTTAAACAGAAAATCATTCACTGACAAGGCCTCTGAAGCCATCACCCCAGAATCCCAAAAGTCATACCTCCAACAAGGTAAAGAAGCTGTCACCGATGGTGTTGACAAACTCCAAGGTAAAGTCCAACCAGAAGACTCTAAATCCGCCTCCCAATCATTGGGTGATGCTGTTCAATCTGGTCACGATGATGCTAAGTCCAATGTCGATGCCCATGGTAAGTCCATCAGCGAAACTGCCGGCGAGTATGTTGACTCTGCCAAAAAGACCTTGAACGATGCTGCTGAATACGTCTCTGGTGCCTTGACTGGTGCTA
//
# STOCKHOLM 1.0

PPIM01000005.1/629233-629057   TGTCCGACACTGGTAGAAAACAATTCACTGATAAAGTTTCCGATGCTTTAAAGCCAAACTCTGAAAAGTCCCACTTGGAAAAAGCTGGTGAGTCAATCAGTGACACCTACGATAGCGCTGCCGCTAAGGTGCAACCAGAATCCGAAAAGGGTGTCTTCCAAAAGATCTCCGATTCTC
//
# STOCKHOLM 1.0

LXPE01000028.1/17852-17595     TGTCTGACGCCGGAAGAAAAGATTTCACTGATAAAGCTGCTGAAGCTATCAAACCAGACTCTGAAAAGTCTTACTTAGAACAAGCCAAAGAAACTATCACTGATTACGCTGACAAGGCTGCCTCTTACTTGCAAAGTGACAAGGATAAAGGTGTTGCTCAAAATGTCTCTGACAATGTTTCTAAAGGTCAAGATAAGTCTACTTCCTCTGGTAAATCCTTTAGTGAAAGTGCTGGTGAATACTTGGGTGAAGCTAAGG
//
# STOCKHOLM 1.0

KV454445.1/35291-34924         ATGTCCGACTTAGGCAGAAAGAATCTCTCCGACAAGGTCTCCGAGGCCGTCACCCCAAACTCTCAAAAGACTACTCTTGAATCCGCTAAGGAATCTGTCACTGGTGCTGCCGACAAGGTTGCCGCTGCCGTTACTCCAGAAAGCGAAAAGTCCTTCTCCCAGAGCCTCGCTGACAAGGCTCAATCTGGCCACGACCAGGCTGCCGCTGAAACCGCTCCAGGTATCGTTGAAACTGCCGGTGAATACCTTGAAGCTGCCAAGGTTCAAATCGGTCACGCCGTTGAAAACATTTCTGCCACCTTGACCGGTGCCGTTGAAGGTGCTCATGCCGGTGCTGCCCACACCGATGCCAATGCCACCAAGAAGTA
//
# STOCKHOLM 1.0

CR380956.2/393922-393613       ATGTCTGACGCTGGTAGAAAGAACTTCTCTGACAAGCTAAACGAAGGTTTGACCCCAGACTCTCAAAAGTCTACTTGGGACAAGGGTAAGGAATTCGTCACTGACGAAACCGACAAGCTTGCTGGTAAGTTCCAAGGTGAGGAAAACAAGGGTGTTGCCCAAGGTATGCATGACTCCGCTCAAAAGGGTGCCGATGAAGCTAACGCTGAATCCTACGCAGACACTGCTAGAGAATACATGGATGCTGCTAAGTCCAAGTTGAACGATGCCGTCGAATACGTCTCCAAGTCTGTTCACGGTGGTGAAAAAT
//
# STOCKHOLM 1.0

KV454538.1/1662253-1662576     TGTCTGACTTAGGTAGAAAAAACGTTTCTGATAAAGTTAACGAAGCTGTTCAACCAGATTCCGAAAAATCTGCTTTAGATAAAACTAAGGAACAAGTTACTGATAAACTTGATAAAGTCGCTGCTAAAGGTACCCCAGAAGACCAAAAATCATTTGCCCAAACCATCAGTGATAACATCCAAACTGGCCATGATGACGCCAAAAAAAAGATTGGTGATGATGAATCTACCTTAGCTGACACTGCTTCCCAATACGTGGATGCCGCTAAAGAACAAATTGGTAACGCTGCTCAATACGTTTCCGGTGTTGTTACCGGTGCTAAAG
//
# STOCKHOLM 1.0

PPKD01000013.1/325814-325486   TGTCCGATCAAGGTAGAAAAGATTTCTCACAGCAACTAAAGGAAGAAATAAAGCCAGAGTCTCAAAAGTCGTATATGGAGAAAGGGAAGGAGTACGTGAGCAGCACAGCTGACAGACTACAGGGGAAGATGCAAGGCGAAGAAGACAAGGGTGTTGCTCAGGGAATGCACGATTCGTACCAAGAGGGTAAGGACGAAGGTAATGTCAAAAAGGGTGGACACGATCTAAAACAAGAAGTTAATGACTACTACATGTCTGCTAAAGAGAAGTTGAACGAGGCTGCCAAATACGTATCAAAGAGTATGCATGGTGAGGACGAGCCTAACAAG
//
# STOCKHOLM 1.0

CAPW01000017.1/286402-286697   ATGTCTGACCCAGGAAGAAAAAGTTTCTACGACAAGGCCTCCGAGTCCCTCAAGCCAGAATCTGAGAAGGGCTACTTGGAAAAGGGCAAGGAGAACGTCACTGACGGCTACGACCGCCTAGCATCTAAGGTAGGTAGCGACGAGAACAAGAGTGCCACTCAGGGTGTTTTTGACTCCGCAAAAGACGGCAAGGACAAGGCTGACGCAGAGAACGCCGCCGAGTCTTACTCTGATACTGCGAAGGAATACATGGACTCTGCCAAGAACAAACTTAACGATGCTGTTGAGTACGTATC
//
# STOCKHOLM 1.0

PPME02000013.1/40040-39781     ATGTCTGATTTTGGAAGAAAGGATTTCGGTGACAAGGCCAAGGAGGCTATCGTTCCAGACTCTGAGAAGTCTTATGCTACTCAAGCTAAGGAGAGCATCACTGGTGCTGCCGACAAGGTTGCTCGTGATGTTGTTCCAGACCAAAACAAGTCAACTGGTCAGGGTCTTGCTGACGGTTTGTCCAGAAACAAGGATGAGGGCAAGTCCACCATCAGTCAGCTTGCCGACACTGCTGGCGAGTACGTCCAATCCGCTAAGGA
//
# STOCKHOLM 1.0

PPOL02000083.1/13115-13431     TGTCTGACGCTGGTAGAAAAGATTTCTCTGAAAGAGCAAAAGAATCATTAAAACCTGAATCTGAAAAAGGATATCTAGAAAAGGGTAAAGAATACGCCACTGATGCTGCTGATAAAGTAGCTGGGGCGGTTCAACCTGAAGAAAATAAAGGTGTCTTGCAAGGTGCTACGGATGCTGCTGACAAGGGGAAAGATAGAGCTAAAGTAGAAACTGCGGGTGAAGAATCTTATAGTGAACAAGCTAAAGAATATTTAGACTCTGCAAAGAATAAATTAAATGATGCTGTCGAATACGTTTCAAATTCTTTACATGGCGGT
//
# STOCKHOLM 1.0

PPOW01000009.1/311458-311123   TGTCTGACTTAGGTAGAAAGAACGTCTCCGACAAGGTTTCCGAAGCTGTTACTCCAGATTCCCAAAAAAGTACTTTAGAAAAGACCAAGGAAACCGTCACCGACAAGGTTGATGAATTTGCTGGTAAGAACACCCCAGACAACCAAAAGTCTTTTGGTCAAACTGTCTCTGACAAGGTTCAAGCTGGTCACGAAGATGCTAAGGAAGCTGTTAACAAGGACGAAGCCACTTTAGCTGACACTGTTGGTGAATACGTTGAAGCTGCTAAGGAACAAGCTGCCAATGCTGCTGAATACATTTCTGGTGTTGTTTCTGGTGGTGCTGAAGGTGCTAAGA
//
# STOCKHOLM 1.0

PPOF01000755.1/140878-141197   TGTCCGACCCAGCTAGAAAAGATTTTTCCCAAAAGGCCAAGGAAGGTTTAAAGCCTGATTCTCAGAAATCTTACTTGGAACAAGGTAAGGAATTCGTCACCGATGAAGCTGATAAACTTGCCGGAAAGGCTCAACCTGACAAGAATAAGGGTGTAGCTCAAGGTGTCAGTGACTCTGCTCAAACCGGTAAAGATAAGGCTGATGCTGAAAATACCGCCGAGTCTTTTGGTGACGCTGCAAGAGAATATATGGATTCTGCCAAGGCTAAATTGAATGATGCTGTAGAATACGTATCTGGTAAAGTCAATGGTGCTTCCGAT
//
# STOCKHOLM 1.0

PPOV01000017.1/267712-267476   ATGTCTGACTTCGGAAGAAAGAACATCGGTGATCAAATCGCTGAGACCGTCAAGCCCGACTCTTCTAAGTCTGGTTTGGAAAAGGCCGGAGAATCCATCACCGGCGCTGCCGACAAGGCTGGTTCCAAGCTCCAACCCGACTCTCAAAAGGGTGTTCTCCAACAAGGCTTGGACTCTGCCAAATCTGCCACCGGTCAAGCTTCTAACGAAGGCGAGTCTTTGATGGACTCTGCTAAG
//
# STOCKHOLM 1.0

PPOI01000435.1/8277-8603       TGTCCGACACTGGTAGAAAGAACTTCTCTGACAAGGCCTCCGAAGCTTTGAAACCAGACTCCCAAAAGGGCTACATGGAAAAGGGTAAGGAATACGTTACCGACGCTGCCGACAAAGTAGGTGCTGCTGTCCAACCAGAAGAAAAAAAGGGTGTCTTCCAAGGCGCTACTGACGCTGCTGGCAAGGGTAAAGACAGAGCTGACGCTCAAAACATTGGCCAAGAATCTTATGGTGAACAAGCTAAAGAATATTTAGACTCCGCAAAGACTAAATTAAACGAAGCCGTTGAATACGTTTCTAACTCATTGAATGGTGGTGATGATCCAA
//
# STOCKHOLM 1.0

PPHV01003294.1/8790-9122       GCGACGTTGGAAGAAAAGATTTATCATCAAAGGTTGAAGAAACTGTCAAGCCAGACAGTGAAAAGTCCTACGCTGAACAAGCTAAGGAAGCTGTTTCAGACAAGTACGACCAATTTGCCAGAAAAGCCCAGCCTGATAGCGAAAAGTCTTATGCTCAAGCTGTTGGCGACGCTGTGGAGCAGGGAAAGGACAAAGCCACAGGCCATGAAACCCTTTCTGAACAAGCTGCTGACTACTTGAAGAGCGGTCAAGAAGCCGTATCCAACCTTGCTGAGCAGGGTAAGAGTGCTTTGGCAGGTGCTGCCGAGTACATTTCCGGTACCGCCACAGGTG
//
# STOCKHOLM 1.0

PPOQ01000024.1/42876-42545     TGTCAGACTTAGGTAGAAAGAACGTCTCCGACAAGGTTTCTGAAACTGTTACCCCAGAATCTCAAAAGAGTACTTTCGACAAGACCAAGGAAACCGTCACCGATAAAGTTGACAAATTTGCCGGTAAGAACACTCCAGAAGATCAGAAGTCTTTTGGTCAAACCGTCTCTGACAAGGTTCAGGCTGGTCATGATGATGCTAAAAAGGCAGTTAACAAAGACCAAGCCACTATAACTGACACTGTTGGTGAATACGTCGAAGCTGCTAAGGAACAAGCTTCTAATGCTGCGGAATACATTTCTGGTGTTGTTACTGGTGGTGCTGAGGGTGCC
//
# STOCKHOLM 1.0

HE580273.2/773194-773517       TGTCTGACCCAGGTAGAAAAGATTTCTCTCAAAAGATTGGTGAAACTGTCAAACCAGACTCTGAAAAATCCACATGGGAAAAGGGTAAGGAAACAGTAACAGATACCACCGATAAATTAGCAGGAAAGTTACAACCAGAAGAAAATAAAGGTTTAGGTCAAGGTATAAATGACTCAGCTGAATCTGGTAAAGATAAAGCTAACGGTGAATCTGTCGCTGATCAAGCAAAGGATTATTACGAAGGCGCTAAACAAAAATTGAATGACGCGGTAGAATATGTTTCAAAGAGTGTACACGGCGGTGACGCTGACCCAGCAAACAAGT
//
# STOCKHOLM 1.0

CM003587.1/88604-88929         ATGTCTGACACAGGTAGAAAAGGATTCGGCGACAAGGCTTCTGAGGCTTTGAAACCAGACTCTCAAAAATCATACGCCGAACAAGGTAAGGAATTCATCACCGACAAGGCCGACAAGGTCGCCGGTAAGGTCGAAAGCAACGACAACAAGGGTGTCTTCCAAGGTGTTCACGACTCCGCTCAACAAGGTAAGGACAACGCTGACAGCCAAGGTGAATCTTTCGCCGACCAAGCCAGAGACTACATGGGTGCCGCCAAGTCCAAGTTGAACGACGCTGTTGAATACGTTTCCGGACGTGCTCACGAAGAAGACCCAACCAAGAAGTA
//
# STOCKHOLM 1.0

PPKO01000012.1/47410-47722     ATGTCTGATCTCGGTAGAAAAAACTTTAGTGACAAGGCCACAGAGGCATTGAAGCCAGACTCGCAGAAGTCTTCTTTGGAGCAATTGAAGGAGACTGTCACAGACTCTGCCGACAAGTTGGCCAACAAGGCCACTCCAGACTCCCAAAAGTCGTTTGGCCAAACTCTGAGCGACAAGGCGGAGACTGGTGCCGACAAGGCCAAGTCCGAGACTGCTAGCAGCCAACAAGGTCTTGCCGAAACTGCATCGGAGTACCTCGAAGCTGGTAAAGAGAAGCTTTCCGAGGCTGTTGAGTACGTTTCTGGTGCCATTA
//
# STOCKHOLM 1.0

NKZR01001260.1/195709-196027   ATGTCTGACGCCGGAAGAAAATCATTCACTGACAAAGCCTCTGAGGCCATCACTCCTGACAGCCAGAAGTCCACCTTGGAGAAGGCCAAGGAGACGGTCACTGACGCTGTTGACGGTTTCGCTGCCAAGAACGTCCCAGACAGCCAGAAGTCTTTTGGCCAAACTGTCTCTGACAACGCCAAGCAAGGCCACGACGACGCCAAGAAGGCCGTCGAGGGCCACGAGGCTTCCTTGGCTGAGACTGCTCAAGGCTACGTGGAGGCTGCCAAGGAGCAGGTTGCCAACGCCGCCCAGTACGTGTCCTCTGTTGTCACCGGTG
//
# STOCKHOLM 1.0

BCGQ01000008.1/20247-19944     ATGTCTGACGTTGGAAGAAAGAGTTTCACTGACAAGGCCACCGAGGCCATCAAGCCAGATACCGAGAAGTCTTACGCGGAACAAGCTAAGGAGTCTGTTACCGATGCTGTTGACAGTGTCGCCAAGGAGGCTCAACCAGACTCTCAAAAGTCTTGGGGTCAAACTGTTTCTGATGCCGTCCAATCCGGTAAGGAGAAGGCTTCTGGTGAACAAACCTTGGCTGAGCAAGCTGGTGAGTACGTCAATGCTGCCAAGGAGAAGTTGGGTGAAGCTGTCGAATACGTCAGCGGTGGTTTGACTGGTG
//
# STOCKHOLM 1.0

DF969650.1/155376-155048       ATGTCTGACGCAGGTAGAAAAGGATTCGGTGAAAAAGCTTCTGAAGCTTTGAAGCCAGACTCTCAAAAGTCATACGCTGAACAAGGTAAGGAATACATCACTGACAAGGCCGACAAGGTCGCTGGTAAGGTTCAACCAGAAGACAACAAGGGTGTCTTCCAAGGTGTCCACGACTCTGCCGAAAAAGGCAAGGATAACGCTGAAGGTCAAGGTGAATCTTTGGCAGACCAAGCTAGAGATTACATGGGAGCCGCCAAGTCCAAGTTGAACGATGCCGTCGAATATGTTTCCGGTCGTGTCCACGGTGAAGAAGACCCAACCAAGAAGTA
//
# STOCKHOLM 1.0

LT986469.1/126371-126699       ATGTCTGACACAGGTAGAAAAGGATTCGGTGACAAAGCTTCTGAAGCTTTGAAACCAGACTCTCAGAAGTCATACGCCGAACAAGGTAAGGAATTTATTACTGACAAGGCGGACAAGGTTGCCGGTAAAGTTGAACCAGAAGACAACAAGGGTGTTTTCCAAGGTGTCCACGACTCCGCCCAACAAGGAAAGGACAACGCTGAAGGTCAAGGTGAATCTTTGGCTGACCAGGCTAGAGACTACATGGGCGCCGCCAAGTCCAAGTTAAACGATGCTGTCGAATATGTATCTGGCCGTGTCCACGGTGAAGAAGACCCAACCAAGAAGTA
//
# STOCKHOLM 1.0

HE650823.1/636064-636374       ATGTCTGACGTTGGAAGAAAAGATTTCGGTGACAAGGCCAAGGAAACTATCAAACCAGATTCCGAAAAATCCTATTACGAACAGGGTAAGGAAAAGGTCTCTGATGAATACGACAAATTAGCAGGTAAGCTACAGCCTGAGGAAAATAAGAGTACCACCCAGAGTTTAGGTGACTCTGCCCAAAGAGGCAAGGATTCTGCTGAAAACAAAGGTGAGTCCTACTCCGAACAGGCCAAGGAATACATGGACAGCGCAAAGAGCAAGTTGAATGAGGCTGTCGAATACGTATCCGGTAAGGTCCACGGCGGCAC
//
# STOCKHOLM 1.0

MVNT01000018.1/117237-117555   ATGTCTGACTTAGGAAGAAAAAACTTCAGCGATAAGGTTTCTGAAACCGTTACCCCAGACAGCCAAAAGTCTACTTTGGAACAAGCCAAGGAACAAGTCACCGACAAGGTCGATGAATTTGCTGGAAAGGCCACCCCAAATGATCAAAAGTCATTCGGTCAAAACGTTGCTGACACTGCCAAGCAAGGTCTGGATGATGCTAAAGCCCAAGTTTCCGGTGACAAGGAAACTTTGGCTGACACTGCCAACTCATACCTTGAAACTGCCAAGGAACAAGTTGGAAATGCTGCCAATTACATCAGTAATGTTGTCGCTGGTG
//
# STOCKHOLM 1.0

PPNQ01000056.1/51496-51226     ATGTCTGACGCCGGAAGAAAAGATTTCACTGACAAAGCTGCTGAAGCCATCAAGCCAGAATCCGAAAAGTCCTACTTAGAACAAGCCAAGGAAACCATCACTGACTACGCCGACAAGGCCGCCTCTTACTTACACAGTGACAAGGACAAGGGTGTTTTGCAAAACATCTCTGACAACTTGCACAAGGGCCATGACAAGGCTGATTCTGATGCCAAGACCTTTGGGGAATCTGCTGGTGAATACTTAGCTGATGCCAAGGAAAAGCTTGGTG
//
# STOCKHOLM 1.0

LT598474.1/528931-528620       ATGTCTGACTCTATGAGAAAGGATTTTTCCGACAAAGCCGCTGAAGCCGTCAAGCCAGACAGCCAAAAGTCTACCTTCGAACAAGGTAAGGAATTCGTCACTGACAAGGCCGACAAGGCCGCCGGTGCCGTGCAGCCAGAAGAAAAGAAGGGTGTCTTCCAGGGTGTCTCCGACTCTGCCTCCAAGGGCAAGGACGACGCCACTGGCAAGTCCATGTCCGAAACCGCTGGCGAATACGTGGACGCTGCCAAGAGCAAATTAAACGACGCTGCCGAGTACGTTAGCAAATCGCTACACGGCGGTGACGAAACC
//
# STOCKHOLM 1.0

LT598450.1/260969-260662       ATGTCCGACTCATACAGAAAAGATTTCTCCGACAAAGCCGCTGAGACCGTCAAGCCAAACTCCCAAAAGTCCACTTTCGAGCAGGGCAAGGAATTCGTCACCGACAAGGCCGACCAAGCCGCCGGTAAGGTGCAGCCAAACAGCGAGAAGGGTGTCTTCCAAGGCGCCACCGACTCGGCCCACGAGGGTAAGAACGATGCCACCGGCAAGAGCGTTTCTGAAACCGCCGGCGAGTACGTTGACGCTGCCAAGTCGCGTTTGAATGACGCTGCTGAGTACGTTAGCAAGTCCATCCACGGTGGCGAGGA
//
# STOCKHOLM 1.0

LT598467.1/1099398-1099703     ATGTCCGACGCCGGCAGAAAGGATTTTTCCGACAAATTCCAAGAGAAGATTAAGCCAGACTCCGAAAAGGGATACCTAGAAAAGGGCAAGGAGTTCGTCACCGACAAGGCTGACAAAGCCGCCGGAGCCGTACAACCTGAAGAGAAGAAGGGTGTCTTCCAAGGCATTTCCGACTCCGCCCAAAAGGGTAAGGACGAAGCTTCTGGACCAACCTTGAGCGAACAGGCTGGCGAGTACGTGGACGCGGCCAAGGCCAAGTTGAACGACGCTGCTGAATACATCAGCTCTTCTGTCCACGGCGGTGAA
//
# STOCKHOLM 1.0

PPPB01000002.1/163081-162759   ATGTCTGACGCTGGTAGAAAATCTTTCACTGACAAGGCCTCCGAGGCCATCAAGCCTGACTCCCAGAAGTCTTACTTGGAGCAAGCCAAGGAGGGTGTTACCAACGCCGTTGACGGTGTTGCAGCCAAAAACGTCCCAGACAGCCAGAAGTCTTTCGGCCAATCCGTTGCTGACAACATCAAGACCGGCAAGGACGACGCCAAGTCTGCCGTTGACTCCAGCAACCAGCCATCTCTTGGTGAGACCGCTCAGGAGTACGTTGCCGCTGCCAAGGAGCAAGTTGCCAACGCTGCCAACTACGTTGCCGGTGTTGTCTCCGGTGC
//
# STOCKHOLM 1.0

PPMO02000024.1/11964-12294     TGGCTGACGCAGGTAGAAAAGACTTTTCCGACAAACTCTCTGAAAAATTCACTCCAGATTCCGAAAAATCCACTTATGATAAGGCAAAGGAAGGTGTCACTGACACTTACGACAAGGTTGCCTCAGCTGTCACTCCAGAAGACCAAAAGTCTTTTGGCCAATCCATTGGTGATTCCGTTCAAAAGGGCCACGATGACGCTAAGAAGACCTGGTCCGAAAGTGCTCACGATGCTGTTGAACATGGAAAGCAAGCCGTTGCCGACGCTGCTGAATACGTCTCCAATGCCGTTCACGGTGCAAAGAATGGAGCAGAAGACGCTACCAAGAAATA
//
# STOCKHOLM 1.0

CP024756.1/1528531-1528852     TGTCCGACTTAGGTAGAAAGAACGTTTCCGACAAGGTTTCTGAAGCTGTTAAGCCAGATTCTGAAAAATCAACTTTGGAACAAGCTAAGGAAAGTGTCACCGGTAAGGTTGACAAGTTGGCCTCTGAAGGTACTCCAGAAGACCAAAAATCTTTTGCTCAATCCATTTCTGACAGTGTCCAAAAGGGTCATGACGACGCTAAGAAAGAAGTCAGTGGTGAACCAACCTTGGCTGACACTGCTTCTCAATACGTTGATGTTGCCAAGGAACAATTGGGTAACGCTGCCCAATACGTTTCTGGTGTTGTCACTGGTGCCAAAGA
//
# STOCKHOLM 1.0

QELA01000003.1/192737-193055   TGTCAGATTTAGGTAGAAAAGATTTTTCCGATAAAGTTAGTGAAGCTGTTAAGCCAGAAAGTGAAAAGTCCACCTTGGAACAAACCAAGAACACTGTGACAGATAAGCTCGACGAATATGCTGGTAAGGGTACTCCAGACAACCAAAAGTCATTCACTCAAAGTGCTGCAGACCACGCTAAGCAAGGTCACGATGATGCTAAAGATGCTGTCAACAAAGACCAACAAACTTTAGCAGACACTGCTGCTCAATACGTTGATGCCGCTAAAGAGCAAGTTGGCAACGCTGCTGAATACGTTTCCTCGATTGTCACTGGTGC
//
# STOCKHOLM 1.0

SRHJ01000910.1/87564-87829     ATGTCTGACGCCGGTAGAAAAAACTTCACTGATAAAGCCACCGAAGCTTTAAAGCCTGAATCCGAAAAGTCCTACTTGGAACAAGCCAAGGAAACCATCACCGACTACGCCGACAAGGCCGCCTCCTACTTGCACCCTGACTCCGAAAAGGGTGTTGCCCAAAACGTCTCCGATAACATCTCCAAGGGCCAGGACAAGTCCGCCAACGGCAAGTCCTTCTCCGAGTCCGCCTCCGAGTACTTGGACGAAGCCAAGGAAAAGCTTGG
//
# STOCKHOLM 1.0

PPHX02000004.1/139086-139404   ATGTCCGACGCTAACAGAAAAGATTTCTCTACCAAGCTACAAGAAAAGGCTAAGCCAGACTCCCAAAAGGGCTACGTCGAACAAGGTAAGGAAAAGGCCACAGAAGCTGCCGACAGAGTTGCCGGTGCCGTGCAACCCGAATCCGACAAGGGTATCACGCAGGGTGTCCACGACTCTGCCAAGAAGGGTAAGGATGACGCTCAGGCCGATTCCATGGCGGACACTGCCAGGGAGTACGTGGATGCCGCTAAGGGCAAGCTGAACGACGCTGTCGAGTACGTGTCTTCATCTGTGCACGGTGGTGAGCCATCCAAGAAAT
//
# STOCKHOLM 1.0

PPJP02000002.1/1013591-1013907 ATGTCTGACTCTGCTAGAAAGAACTTCGGTGACAAGGTTTCTGAATCCGTCAAGCCAGACTCTCAAAAGGGATACTTGGAAAAGGGTAAGGAAGTCGTCACTGACAAGGCCGACAAGTTCGCCGGTAAGGTGCAATCAGAAGAAAACAAGGGTCTAGGTCAAACCGTCCATGACTCTGCCCAACAAGGTCACGATGACGCTACTGGAAAGTCTTTCGGTGAGACCGCCCAAGAGTACGTTGAAGGTGCCAAGTCTAAGATCGGTGAAGCTGCTGAGTACATCTCCAAGCAAGTTCACGGTGGTGAAGAAGGTACCAA
//
# STOCKHOLM 1.0

UFAJ01001317.1/963-670         TGTCTGACACTGGTAGAAAAAATTTCTCTGATAAAGTTTCCGAAACTGTTAAACCAGATAGCCAAAAGGGTGTTTTCGAGAAGGGTAAAGAAACCGTTACTGATTATGCTGATAAGGCCGCCTCTGCCGTCACACCAAAAAGTGAAAAAGGTCTGGGTCAATCAGTCGTTGACTCTGCCACAAAGGGTAGAGATGAAGCTAACGCCAAATCCAACTCTAAATCCTTTGGTGAAACTGCTGGTGAATATGTAGAGGCTGCCAAGGAAAAAGTTAGTGATGCTGCTGAATATATTA
//
# STOCKHOLM 1.0

PPLT01000012.1/362241-362557   ATGTCCGACTTAGGTAGAAAGAACTTTTCCGACAAGGTTTCTGAAGCTGTTACGCCAGAAAGCCAAAAGTCCGTTTTAGAGAAAACAAAGGAATCTGTCACCAACACGGCAGACAGCTTCGCAGGCAAGGCTACCCCAGACAACCAAAAATCTTTCCCTCAAACCGTTTCTGATAATGTGAAGAAGGGCCACGACGAAGCTGCCGATGCTGCTGATGCTCACAAGCAAACCTTCGGTGAAACCGCTACTGAATACGTTGATGCTGCTAAGGAACAGGTTGCTAATGCTGCTGAATACGTGTCTTCTGTTCTTACTGG
//
# STOCKHOLM 1.0

PPLE01000002.1/771-1094        ATGTCTGACACTGGTAGAAAGAACTTCTCTGACAAAATCCAAGAATCTGTCGTCCCAGACAGCCAGAAATCCTACGCCCAACAGGCCAAGGAGACTGTGACTGACGCTGTCGACAAGGCTTCGCGCGAGCTCCAGCCGGACCAAGCCAAGTCCACCACCCAGAAGTTGGGCGACTCTATTGAGTCGGGCCATGAGACTGGTAAGAAGGAGGCCCAGGGCACCGGCAAATCATTGAGTGAGACTGCTGGCGAATACGTTGAAACCGCTAAGCAAACATTGAGCGAGGCTGCCGAGTACGTTTCCGGCGCTCTTGGTGGTGCCAAA
//
# STOCKHOLM 1.0

NLAF01000317.1/374107-374425   ATGTCTGACGCCGGAAGAAAATCATTCACTGACAAAGCCTCCGAGGCTATCACCCCTGAAAGCCAAAAGTCCATTTTGGAGAAGGCTAAGGAGACCGTCACCGACGCTGTTGATGGATTTGCTGCCAAGAATGTGCCAGACAACGAGAAGTCTTTCGGTCAAACCATCTCCGACAATGCTAAGCAAGGTCACGACGACGCCAAGAAGGCTGTTTCTGGTGAAGAGGCTTCTTTGGCCGAGACTGCTCAGGGTTACGTTGACGCTGCCAAGGAGCAGGTTGCCAACGCCGCCCAGTACGTGTCTTCTGTTGTCACCGGTG
//
# STOCKHOLM 1.0

JFAV03000034.1/125299-125602   ATGTCTGACGCTGGAAGAAAAGATTTCTCTGATAAAGCTGCTGAAGCCATCAAACCAGATTCCCAAAAATCCTACTTGGAACAAGGTAAAGAAAAAGTCACTGATGCCGGTGACAAAGCCGCTTCCTACTTGCAACCAGAATCCAACAAAGGTCTGGGTCAAAGTGTTTCCGACTCTTTTGGCCACGGGACCGACAAAGGTGAAGCCAAATCAAACACCAAATCTTTTGGTGAATCTGCTTCTGAATACGCTGAAGCTGCCAAAGAAAAAATCAGCGAAGCTGCAGAATACATTGGTTCTTCTC
//
# STOCKHOLM 1.0

CP020298.1/124870-125198       ATGTCTGACGCAGGTAGAAAAGGATTCGGCGAAAAAGCTTCTGAAGCTTTGAAACCAGACTCTCAGAAATCATATGCCGAACAAGGTAAGGAATACATCACTGACAAGGCCGACAAGGTTGCTGGTAAGGTTCAACCAGAAGACAACAAGGGTGTCTTCCAAGGTGTCCACGACTCTGCCGAACAAGGTAAGGACAACGCTGAAGGTCAAGGTGAATCTTTGGCTGACCAAGCTAGAGACTACATGGGGGCCGCCAAGTCCAAGTTAAACGATGCTGTCGAATATGTCTCCGGACGTGTCCACGGTGAAGAAGACCCAACCAAGAAGTA
//
# STOCKHOLM 1.0

PPIJ01000002.1/598711-598551   TGTCTGACGCTGGTAGAAAGAATTTCTCTGATAAGGTTTCCGATGCCTTGAAGCCACAATCTGAAAAGTCACACTTGGAAAAGGCTGGTGAGTCTGTTAGTGATACCTATGATAAGGCTGCAGGTAATGTCCAACCAGAATCTGAAAAGGGTGTTTTCCAA
//
# STOCKHOLM 1.0

NKZB01000120.1/612907-613225   ATGTCTGACGCTGGAAGAAAATCATTCGCTGACAAAGCCTCCGAGGCTATTACCCCTGAAAGCCAAAAGTCCACCTTTGAGAAGGCTAAGGAGACCGTCACCGACGCTGTTGATGGGTTCGCTGCCAAGAACGTTCCAGACAACGAGAAGTCTTTCGGTCAAACCATCTCCGACAACGCTAAGCAAGGTCACGACGACGCCAAGAAGGCTGTGTCTGGTCAAGAGGCTTCTTTGGCCGAGACTGCTCAGGGTTACGTTGACGTTGCCAAGGAGCAGGTTGCCAACGCTGCCAATTACGTGTCTTCTGTCGTCACCGGTG
//
# STOCKHOLM 1.0

PPPC02000005.1/969700-969382   TGGCTGACTTAGGTAGAAAAGACTTTTCCGATAAAATTAGTGAAACTGTAACCCCAGATTCTGAAAAATCCACTTTTGACAAAGCTAAGGAAACCGTTACTGACAAGGTTGACGACTTCGCCGCTAAAGCTACTCCAGATGAACAAAAGTCTTTTGGTCAAACTGTTGCTGACAATGTCAAACAAGGACATGATGATGCCAAAGCTGAAGTTAACAAGAACCAACACACTTTAGCTGAAACCGCTGGTGAATATTTAGATGCTGCTAAAGAACAAGCTGCCAATGCTGCTAACTACATTAGTGGTGTTGTTACTGGTGC
//
# STOCKHOLM 1.0

PTXO01000021.1/92796-93083     TGTATGACACCGGTAGAAAAGATTTCACAAGCAAAGTTTCTGAAGCTGTTAAACCAGAATCTCAAAAATCCGTCTTGGAAAAAGGTAAAGAAGGTGTAACTGATGGTGCTGATAAAGTTGCCTCTTACCTACAACCTGAATCCAACAAAGGTCTGGGTCAATCTGTCTCTGATTCTTTCGGACACGGTATCGATAAAGGTAGTGCTGAAAAGCCAGCCAAATCCTTTGGTGAAACCGCCTCTGAATACGCCGAAGCCGCCAAAGAAAAAATCAGTGAAGCCGCTGAAG
//
# STOCKHOLM 1.0

PPMR02000005.1/56093-56410     ATGTCTGACGCTACAAGAAAGAACTTCTCCGATAAGATCTCCGAGGCTGTTACCCCACAGGACCAGAAGTCCTTTGCTCAAAAGGCTAAGGAGGGCGTCACTGATGGTATTGACAAGTTCCAGCGTGAGACCCAGCCTAACCAGGCCAAGTCTGGCTTGCAACAATTTGGTGACTCTGTCGAGTCTGGCCACGAGCAGGGCAAGTCCGAGGCACAAGGTGCTGGAAAGTCCATCTCTGAGACTGCTGGCGAGTATGTTGAGACTGCTAAGAAGACTTTGAACGATGCTGCTGAGTACGTTTCCGGTGCTCTCGGTGGT
//
# STOCKHOLM 1.0

PPIL02000004.1/41690-41362     TGGCTGACGCAGGTAGAAAAGACTTTTCCCAAAAGATTTCCGAAGCAGTTAAACCAGACTCTGAAAAGTCCCTTTACGAAAAGACCAAGGAATCTGTCACCGACACTGCTGACAAGATCTCCTCCGAAGTGACTCCAGACAACCAAAAGTCCTTTGGCCAATCCGTCGCCGACCACGCCCAAAAGGGTCACGATGACGCCAAAAAGACTTGGGGTGAAACCGCCAACGAATACTTGGAAGAAGGTAAGAAGGCTGTCGCCGAAGCCGCTGAGTACGTCTCTGGTGCTGTCACTGGTGCCAAGGAAGGTGCTGAAGACTACACCAAGAAG
//
# STOCKHOLM 1.0

HE616744.1/142676-142994       TGTCCGACTCTAACAGAAAAGATTTCTCTACCAAGATTGGTGAAAGTGTCAAGCCAGACTCCCAAAAATCCTACACTGAAGCTGGTAAGGAGAAGGTCACCAATGCTGCTGACAGAGTAGCTGGTGCCGTCCAACCAGAATCTGACAAGGGTGTTGCCCAAGGTGTCCACGACTCTGCCAAGAAGGGTAAGAACGACGCTCAAGCCGACTCTTTCGCTGACACTGCTAAGGAATACGTCGATGCTGCCAAGGGTAAGTTGAATGACGCTGTCGAATACGTTTCTTCTTCTGTCAACGGTGGTGAACCATCTAAGAAGTA
//
# STOCKHOLM 1.0

PGLS01000004.1/1011968-1012282 ATGTCTGACGCTGGAAGAAAATCATTTACCGACAAGGCTTCTGAAGCCGTTAAGCCTGACTCCCAGAAGGGCTACCTCGAGAAGGGTAAGGAGGTTGTTACTGACAAGGTCGACGAATTGGCCGGCAAGGGTACCCCGGAGGACCAGAAGGGCCTTGGTCAGTCTCTTGCTGACAGCGCTCACCAGGGTAAAGAGGACGCCAAGAAGGAGGCTTCTAGCCAGCCATCCTTGGGTGAGACCGCTCAGGAGTACCTTGAGGCTGCTAAGGAGAAGGCTTCTGAGGCTGCTGAGTATGTTTCTCAAGTCGTCAGCGGT
//
# STOCKHOLM 1.0

PPOH01000317.1/51994-51696     TGTCCGATCAAGGTAGAAAAGATATCTCTCAGAAAGTTGGGGAAGCTGTCAAGCCAGATTCTCAAAAATCCTATTATGAAAAGACCAAGGGTTTTGTTGGCGACAAAGCTGATAAAGTGGCAGGAGCTGTCCAACCTGAGGAAAAGAAAGGTGTGGTACAAGGTGCAAGTGATGCAGCTCAATCTGGAAAGGATGCAGCTCAAAGTGAATCATCAGGTGATAAAGCAAAGGAATACTTAGAGAGTTCAAAAGAAAAGTTTAATGAAGCAGTTGAGTATGTATCCAGCAAGATTCATGGC
//
# STOCKHOLM 1.0

PPKE01000013.1/144784-145102   ATGTCCGACGCTAACAGAAAAGATTTCTCTACCAAGCTACAAGAAAAGGCTAAGCCAGACTCCCAAAAGGGTTACGTCGAGCAAGGTAAGGAAAAGGTCACCGATGCCGCCGACAGAGTTGCCGGGGCTGTCCAACCGGAATCCGACAAGGGTGTCGCCCAGGGTGTGCACGACTCTGCCAAGAAGGGTAAGGAGGACGCTCAAGCTGACTCTTTTGCCGACACCGCCAGAGAGTACGTCGATGCCGCTAAGGGTAAGTTGAACGACGCTGTCGAGTACGTGTCGTCCTCTGTGCACGGCGGTGAGCCATCCAAGAAAT
//
# STOCKHOLM 1.0

PPKT01000001.1/1910093-1910423 GTGATATTGGAAGAAAAGGATTTGGCGATAAAGTGTCTGAGGCTGTCAAGCCAGACTCCCAAAAGGGCGTCTTCGAACAGACCAAGGAGAAAGTCACTGACACGGCCGACAAGTTTGCCGCACAGGTGACCCCTGACAGTCAGAAGTCTGCTACTCAGACTCTTGGTGACAAGGCACAGTCTGGCACCGACAAGACCAAGAGTGAGGCAAGTGCTCAGCAGGGAAGTCTTGCAGATACTGCCAGTGAGTACTTGGAGGCTGGTAAAGAGAAGCTTGCTGAGGCCGTTGACTACGTCTCCGGTGCAATCTCAGGTGACTCTACCAAGAAATA
//
# STOCKHOLM 1.0

PPLQ02000012.1/237629-237305   TGGCTGATTTAGGTAGAAAAGACTTAGGTGAAAAAATTTCTGAATCTGTGAAACCAGATTCCCAAAAGACCACTTTCGAGAAGGCTAAGGAGTCAGTCACCAATACCGTTGATGATTTCGCTGCTAAGGCCACCCCAGAAGACCAAAAGTCTTTTTCCCAAACCGTAGCCGATAATGTGAAGCAAGGTCACGATGATGCTAAGGAAGCTGCTGGAAAGCAACAAGCAACCTTGTCTGAAACTGCCTCTGAATATGTTGATGCTGCAAAGGAACAAGTTGCCAATGCTGCCCAATACGTTTCAAGCGTTGTTACCGGTGCTAAAGA
//
# STOCKHOLM 1.0

PPLD01000101.1/6394-6657       ATGTCCGACACTGGTAGAAAAAACTTCACTGATAAAGCCGCCGAAGCCATAAAGCCTGACTCCGAAAAGTCATACTTGGAACAAGCCAAGGAAACCATCACCGACTACGCCGACAAGGCCGCCTCATACCTGCACCCAGACTCCGAAAAGGGTGTTGCCCAAAATGTTTCTGACAACATCTCCAAGGGCCAAGACAAGTCCGGCAGCGGCAAGTCCTTCTCCGAATCAGCCTCTGAGTACTTAGAAGAAGCCAAGGAAAAGCTA
//
# STOCKHOLM 1.0

NLAW01002033.1/50244-50563     ATGTCTGACGTCGGAAGAAAATCATTCACTGACAAAGCCTCTGAAGCTATCACCCCAGAAAGTCAAAAGTCCACTTTGGAGAAGGCTAAGGAGACTGTCACCGACGCCGTTGACGGTTTTGCTGCTAAGAACGTCCCAGACAGCGAGAAGTCTTTTGGCCAGACCATCTCTGACAACGCCAAGCAAGGCCACGATGATGCCAAGAAGGCCGTCGAGGGTCACGAGGCCACTTTGGCTGAGACTGCTCAAGGTTACGTTGAGGTTGCCAAGGAGCAAGTTGCCAACGCTGCTCAATACGTTTCCTCCGTTGTCACTGGTGC
//
# STOCKHOLM 1.0

NOWY01000044.1/4673-4348       ATGTCTGACACAGGTAGAAAAGGATTCGGCGACAAGGCTTCTGAGGCTTTGAAACCAGACTCCCAAAAATCATACGCTGAACAAGGTAAGGAATTCGTTACCGACAAGGCCGACAAGGTCGCCGGTAAGGTCGAAAGCAACGACAACAAGGGTGTCTTCCAAGGCGTCCACGACTCCGCTCAACAAGGTAAGGACAACGCCGACAGCCAAGGTGAATCTTTCGCCGACCAAGCCAGAGACTACATGGGTGCCGCCAAGTCCAAGTTGAACGACGCTGTCGAATACGTTTCCGGACGTGCCCACGAAGAAGACCCAACCAAGAAGTA
//
# STOCKHOLM 1.0

PPNL02000027.1/67004-66681     TGTCAGACTTAGGTAGAAAAGATTTCTCAACAAAGGTTTCAGAAGGTATCACTCCAGATTCTGATAAATCATACGCTCAAAAAGCAAAAGAATCAATCACTGATACTGCTGACAAGGTTGCATCATCTGTTACTCCAGAAAACCAAAAATCATTCTCACAAACTCTGGGTGATTCAGCTCAAAAGGGCCACGACGATGTCAAGGCAGATGTTGATGACAACCAAGCATCAATCAAACAAACTGCTTCTGAATACTTAGAAGCCGGTAAAAAGGCTGTCAATGACGCCGCTGAATATGTTTCTGGTGTCGTTACTGGTGCTAAAG
//
# STOCKHOLM 1.0

PPKP02000007.1/129666-130014   AGTGACATTGGAAGAAAAGGATTTGGCGATAAACTTAGTGAGACTGTGAAGCCTGACTCTGAAAAGGGTGTTTTCGAGAAGACCAAGGAACAGGTTACAGATCAGGTTGACAAGTTTGCAGCCAATGTGACTCCTGACAGCCAGAAGTCATTCGCCCAAACTTTGGGTGACAAGTTTCAATCTGGTTCCGACAAGGCTTCCAGCGAAGCTAGTGGTCAAACCAGTAGCTTAGTTGACACTGCCAATGAATACTTGGAAGCCGGTAAGGAAAAGCTTGCTGAGGCCGTGGAATATGTCTCAGGTGCCATGTCCGGTGCCAAGGAAGGTGGGGAAGCTGCTACCAAGAAAT
//
# STOCKHOLM 1.0

QYLQ01000002.1/602031-602317   AGAACTTTTCAGACAAAGTTTCGGAGACTGTAAAGCCAGATTCAGAAAAGGGTGTTTATGAGCAAGGGAAGGAATTTGTAACTGATCAAGCTGACAAGTACGCAGGAAAATTCCAGTCTCAAGAGGATAAGGGGTTGGCCCAAAATGTCCACGATTCTGCACAGAAGGGCAAGGACGAATCAACTGGCAAGCCTTTCAGCGAAAGCGCTCAAGAGTATATGGAGGAAGCCAAGTCTAAGATCAACGAGGCTGCTGAGTACATATCTAAACAAGTTCATGGTGGTGAT
//
# STOCKHOLM 1.0

BCGI01000001.1/1802353-1802043 ATGTCAGACGCTACTAGAAAGAACTTTTCCGACAAGGTCCAGGAGAACTTGACTCCAGAATCTCAAAAGTCCTTTGGTCAGAAGGCTAAGGAGGGTGTTACTGATACTTTGGACAAGGCTCAACGTGATTTGCAGCCAGATGAGTCCAAGTCTGGTTTCCAACAGCTTGGTGATTCTATCTCTTCTGGTCATGACCAAGGTAAGGCTGAGGCTAAGGGTACTGGTCAATCCCTTTCTGAGACTGCCGGTGAGTACGTGGAGTCTGCTAAGAAGACTTTGAACGATGCTGCTGAGTACGTTTCTGGTGCTCT
//
# STOCKHOLM 1.0

CAPV01000025.1/91460-91767     ATGTCTGACGCTGGTAGAAAGAACTTTTCCGACAAGATCAACGAATCTTTGACTCCAGAATCCGAAAAGTCCACCTGGGACAAGGGTAAGGAATTTGTTACCGACAAGACCGATAAGATGGCTGGTAAGATGCAAACTGAAGACAGCAAGGGTTTGGGTCAAGGTATTCACGACTCTGCTCAACAAGGTGCTGATGATGCCACTGGTGAAACCTGGGCTGACACCGGTAGAGAATACATGGATGCTGCCAAGCACAAGTTGAACGACGCTGTCGAATACGTCTCCAAGACTGTTCACGGTGGTGACGA
//
# STOCKHOLM 1.0

PPXN02000034.1/7036-6742       TGTCTGACGCAGGAAGAAAAAGTTTCACCGATAAGGCTTCTGAATCAATGAAACCTGACTCACAAAAATCCTACATGGAAAAGGGTAAAGAATACTTGACTGATACTTACGACAGAGCTGCCGGTGCTACCCAACCAGAATCTGACAAAGGTTTAGGTCAAAGTGTTGCGGACTCTTCAAGAACAGGTAAGGACAAGGCCAACGTTGAAACGAATACCGAATCAATGACCGAAACAATGGGTGAATATTACGATTCTGCCAAGAATAAGGTTAACGAAGCCGTTGAATTCGTTTC
//
# STOCKHOLM 1.0

PPKU01000019.1/161260-161567   TGTCTGACGTTGGAAGAAAAGATTTAACTGACAAAGCCACTGAAGCTTTAAAACCAGATTCAGAAAAATCTTATGCTGAACAAGCCAAGGAAACATTGACTGACAAGGTTGACTCTGTTTCCAAAGAGGCTCAACCAAACTCTCAAAAATCATGGGGTCAAACCATCTCTGATAGCATCGAATCAGGTAAGCAAAAAGCCAGTGGTGAACAATCATTGGCTGACCAAGCTGGTGAATACGTTAACGTTGCCAAGGAAAAATTGGGTGATGCTGTCGAATACATAAGTGGCGGTCTCACCGGTGCCCAT
//
# STOCKHOLM 1.0

LPNN01000007.1/127757-127488   TGTCTGACACTGGTAGAAAAAACTTCACTGATAAAGCTTCTGAAGCTTTAAAGCCTGACTCTGAAAAGTCTTACTTAGAACAAGCCAAGGAAACCATCACTGATTACGCTGACAAGGCTGCTGCTTACTTACACCCAGACTCCGAAAAGGGTGTTGCTCAAAATGTCTCCGACAACATAAGCAAGGGTCAAGACAAGTCTTCCAACGGTAAGTCCTTCACTGAATCTGCTTCTGAATACTTAGACGAAGCCAAGGAAAAGTTAGGTGAAT
//
# STOCKHOLM 1.0

NKZD01001897.1/229204-229522   ATGTCTGACGCCGGAAGAAAATCATTCACTGACAAAGCCTCTGAAGCTATCACTCCAGAAAGCCAAAAGTCCACTTTGGAGAAGGCCAAGGAGACCGTCACCGACGCCGTTGACGGTTTTGCTGCTAAGAACGTCCCAGACAGCGAGAAGTCTTTTGGCCAGACCATCTCTGACAACGCCAAGCAAGGCCACGACGACGCAAAGAAGGCTGTCGAGGGTCACGAGGCCACTTTGGCTGAGACTGCTCAAGGTTACGTTGAGGTTGCCAAGGAGCAAGTTGCCAACGCTGCTCAATACGTTTCCTCCGTTGTCACTGGTG
//
# STOCKHOLM 1.0

PPOR01000007.1/319538-319200   ATGTCTGACTTAGGTAGAAAAAACATCTCTGACAAGGTTTCTGAAGCTGTCACCCCAGAATCCGACAAGTCTGGTTTACAAAAGACCAAGGAAACTGTCACTGACAAGGTTGACGAATTTGCTGCTAAGAACACCCCAGACAACCAAAAGTCATTTGGCCAAACTATCTCGGACAAGGCCCAAGAAGGTCACGATGATGCCAAGAAGGCTGTCAACAAGGACCAAGCTACTTTAGCTGACACTGTTGGCGAATATGTTGAAGCTGCTAAGGAGCAGGCTGCCAATGCTGCTGAATACATTTCTGGTGTCGTCTCTGGTGGTGCTGAAGGTGCCAAGAAG
//
# STOCKHOLM 1.0

PPKM01000005.1/74108-74427     TGTCTGATTTAGGTAGAAAGAATTTTGGTGACAAGGCCTCTGAAGCAGTCAAACCAGACTCTCAAAAGACTACTTATGAAAAGACTAAAGAATATGCAACTGATACTGCTGACAAGGTTGCATCCAAAGTTACACCTGATACTCAAAAATCCGCTGCCCAAACATTAGGTGATAAAGCTAAGTCTGGCTCCGATAAAGCTAAGGATCAGACATCTAAAGATCAAGCATCTCTAAGTGAAACTGCTGCTAGTTATCTCGAGTCAGGCAAGCAAGCTGTTGAAGACGCTGTTGAGTATGTTTCTGGTAGCATTTCCGGTGCT
//
# STOCKHOLM 1.0

PPKX02000008.1/214726-214374   ATGTCTGACCAAGGAAGAAAAGATTTTACCGACAAAGTATCTGAGGGAGTCAAGCCAGACTCTCAGAAGACCTACATGGAGCAAACCAAGGAGTCCATCACCAATGCTGCCGACACTGCTGCATCCAAATTGACCCCAGAGGAGCAAAAGGGATTCGGCCAAAGAGTGGGTGACGCTGTCAAGGACGGTAAGGACCAGGCCAACAAGGAGACCCAGCCAACTCTGGTTGAGCAAGTCCAGAATACCGCTGGTGATGCATTGGAAGCCGGTAAGGAGGCTTTGGCCAGCACTACCGAGTACATCTCTGGTGCCTTCACTGGAGCCAAAGAGGGAGCCGACTCTACCAAGAAATA
//
# STOCKHOLM 1.0

AGVY01000021.1/9970-10298      ATGTCTGACGCAGGTAGAAAAGGATTCGGTGAAAAAGCTTCTGAAGCTTTGAAGCCAGACTCTCAAAAGTCATACGCTGAACAAGGTAAGGAATACATCACTGACAAAGCCGACAAGGTCGCTGGTAAGGTTCAAACAGAAGACAACAAGGGTGTCTTCCAAGGTGTCCACGACTCCGCCGAAAAAGGCAAGGATAACGCTGAAGGTCAAGGTGAATCTTTGGCAGACCAAGCTAGAGATTACATGGGAGCCGCCAAGTCCAAGTTGAACGATGCCGTCGAATATGTTTCCGGTCGTGTCCACGGTGAAGAAGACCCAACCAAGAAGTA
//
# STOCKHOLM 1.0

LXTC01000002.1/298712-299032   ATGTCTGACACCGGTAGAAAATCTTTCACTGACAAGGCCCAAGAGGCCATGAAGCCCGAGTCTGAGAAATCGTACTTGGAGAAGGCCAAGGAGGGTGTCACCAATGCTGTGGATGGTTTCGCAGCCAAGAACGTTCCTGACTCCGAGAAGTCTTTTGGTCAAACCGTGGCTGACAATGCCAAACAAGGCAAGGACGACGCGAAAGACTCCGTGGACCAACAAGGCGCCACTATTGGCGAGACTGCACAAGAGTACGTGGCAGTTGCCAAGGAACAAGTTGCCAATGCTGCCAACTACGTCTCTGGAGTTGTCACCGGTGCT
//
# STOCKHOLM 1.0

MVPU01000002.1/2691-3019       ATGTCTGACGCAGGTAGAAAAGGATTCGGTGAAAAAGCTTCTGAAGCTTTGAAGCCAGACTCTCAAAAGTCATACGCTGAACAAGGTAAGGAATACATCACTGACAAGGCCGACAAGGTCGCTGGTAAGGTTCAACCAGAAGACAACAAGGGTGTCTTCCAAGGTGTCCACGACTCTGCCGAAAAAGGCAAGGATAACGCTGAAGGTCAAGGTGAATCTTTGGCAGACCAAGCTAGAGATTACATGGGAGCCGCCAAGTCCAAGTTGAACGATGCCGTCGAATATGTTTCCGGTCGTGTCCACGGTGAAGAAGACCCAACCAAGAAGTA
//
# STOCKHOLM 1.0

PPIH01000018.1/1637-1810       ATGTCTGACGCTGGTAGAAAACAATTCACTGATAAGGTTTCCGATGCCTTGAAGCCAAACTCCGAAAAGTCCCACTTAGAAAAGGCGGGCGAATCAGTTAGTGACACTTACGACAAGGCTGCTGCCAAGGTGCAACCAGAATCTGAAAAGGGTGTTTTCCAAAAGATCTCTGAC
//
# STOCKHOLM 1.0

NHAO01000008.1/206656-206349   TGTCTGACGTCGGAAGAAAAGATTTAAGTGACAAAGCTACTGAAGCTCTTAAACCAGATAGTGAAAAATCATATGCTGAACAAGCTAAGGAAACTGTCACTGACAAGATTGACGATTTAGGAAGAGAAGCTCAACCAGCTGACCAAAAATCATGGGGTCAAACCATTGCTGACAGCATTGAATCTGGCTCAAAGAAAGCCAAAGGTGAAGAATCCACTTTAGCTGACCAAGCTGGTGAATACCTCAATGCCGCCAAGGTGAAATTAGGTGATGCTGTTGAATACGTTAGTGGTGGTCTTACTGGTGCC
//
# STOCKHOLM 1.0

PPOC01000841.1/208926-209221   TGTCTGACGCTGGTAGAAAAAGTTTCGCTGATAAGGCTTCTGAATCCATGAAACCTGATTCACAAAAATCTTATATGGAAAAGGGTAAAGAATATTTGACTGACACTTACGACAGAGCAGCTGGTAATTTGCAATCTGACTCCGACAAGGGTATGGCTCAAAATGTTGCTGATTCTGCAAGACAAGGTAAAGACAAAGCTAATGTAGAAAAACACTCAGAATCAATGGGTGAAACTATGGGTGAATATTATGATTCGGCTAAGCATAAAGTTAATGAAGCTGTAGAATATGTTTCA
//
# STOCKHOLM 1.0

PPOE02001915.1/106962-106646   TGTCTGACACAGGTAGAAAAGATTTCACACAAAAGGCTAAAGAAGCTGTTAAACCAGAATCACAAAAATCTTATTTAGATCAAGGTAAAGAATACGTTAGTTCTGGTGCTGATAAAGTTGCCGGTAAAGTAACAAGAGATGAAGATAAAGGTGTCGCACAAGGTATTCATGATTCAGCTCAAGAAGGAAAAGACAAAGCTCAATCTGAACAGAAACAACAAGAAATGAAGGAAGCAGCTCATGACTATATGGAATCTGCAAAGGCAAAAGTTAATGACGCTGTAGAATACGTTTCAAATAAGGTTTATGGTGGTGAA
//
# STOCKHOLM 1.0

NKZV01000923.1/207454-207772   ATGTCTGACGCCGGAAGAAAATCATTCACTGACAAAGCCTCTGAAGCTATCACCCCAGACAGCCAGAAGTCTACCTTGGACAAGGCCAAGGAGACTGTCACCGATGCCGTTGACGGTTTCGCTGCCAAGAACGTCCCAGACAGCCAGAAGTCTTTGGGCCAAACCGTCTCTGACAACGCCAAGCAAGGCCACGACGATGCCAAGAAGGCCGTTGAGGGTCACGAGGCCACTTTGGCTGACACTGCCCAGGGCTACGTTGATGCTGCCAAGGAGCAAGTTGCCAACGCCGCTCAGTACGTTTCTTCTGTTGTGACCGGTG
//
# STOCKHOLM 1.0

PPNM02000012.1/67656-67333     TGTCAGACTTAGGTAGAAAAGATTTCTCAACTAAAATTTCTGAAGGTGTTACTCCAGACTCCGATAAATCATACGCACAGAAAGCAAAAGAATCAATTACTGATACTGCTGACAAGGTTGCCGCATCGGTCACTCCAGATAACCAAAAGTCGTTCTCGCAGACTCTGGGTGATTCAGCACAAAAGGGCCACGACGATGCCAAAACCGATATTCACGACAACGAAGCAACTATCAAGCAAACCGCTTCCGAATACTTAGAAGCCGGTAAGAAGGCAGTCAATGATGCTGCTGAATATGTCACTGGTGTCGTCACTGGTGCTAAAG
//
# STOCKHOLM 1.0

CAPU01000083.1/36609-36915     TGTCTGACGCTAACAGAAAGAACTTTTCCGACAAGATGTCCGAGTCTCTAACTCCAGAGTCTCAAAAGTCTACCTGGGACAAGGGTAAGGAATTCGTCACTGACACTGGTGACAAGTTGGCCGGTAAGGTCCAACCTGAAGACAACAAGGGTCTAGCTCAAGGTATCAATGACTCCGCTCAACAAGGTGCCGACGATGCTACTGGCGAATCCTGGGCTGAAACTGGTAGAGAATACATGGATGCTGCTAAGCACAAGTTGAACGATGCTGTTGAATACGTCTCCAAGACTGTTCACGGTGGTGACGA
//
# STOCKHOLM 1.0

PPLA01002162.1/15-333          GCGACGTTGGAAGAAAAGACCTATCATCAAAAGTTGAAGAATCTGTCAAGCCAGACAGTGAAAAGTCCTACGCAGAACAAGCTAAGGAAGCTGTTACAGACAAGTATGATCAATTCGCCAGAAAGGCCCAGCCTGAAGACCAAAAGTCTTATGGCCAATCCATTGGTGACGCTGTGCAACAAGGAAAGGACAAGGCCACCGGGAAAGAAACTCTTTCTGACCAAGCTGCCGACTACTTGAAGAGCGGTCAAGAAGCTGTATCTAACCTTGCTGAGCAGGGTAAAAGTGCTCTGGCCGGTGCTGCCGAGTACATTTCCGG
//
# STOCKHOLM 1.0

NKZC01000080.1/7458-7777       ATGTCTGACGCCGGAAGAAAATCATTCACTGACAAAGCCTCTGAAGCTATCACTCCAGAAAGCCAAAAGTCCACTTTGGAGAAGGCCAAGGAGACCGTCACCGACGCTGTTGACGGTTTTGCTGCTAAGAACGTCCCAGACAGCGAGAAGTCTTTTGGCCAGACCATCTCTGACAACGCCAAGCAAGGCCATGACGACGCCAAGAAGGCCGTCGAGGGTCACGAGGCCACTTTGGCTGAGACTGCTCAAGGTTACGTTGAGGTTGCTAAGGAGCAAGTTGCCAACGCTGCTCAATACGTTTCCTCTGTTGTCACTGGTGC
//
# STOCKHOLM 1.0

PPMW01000007.1/230472-230808   ATGTCTGATTTAGGAAGAAAGAACTTTAGCGATAAGGCCCAAGAAGCCATCACCCCACAAAGCCAAAAGAGTGGTCTTGACAAGGTCACTGAGACTGTTACTGACAAGGCCGATGAATTAGCTGGTAAGGTGACTCCAAATGATCAAAAGAGCTTTGCTCAAACCATTGGAGACAATGCCAAGCAGGGTCACGATGATGCCAAGAAGGAGGTTCAAGGTAACCAAGAATCTTTGGCTGACACTGCTAACGCCTACTTGGAAACTGCCAAGGAGCAACTCGGAAATGCTGCTAACTACGTTAGTGGTGTAGTCACTGGTGCTTCTGAGGGTGCCAAGA
//
# STOCKHOLM 1.0

NKZN01001516.1/245036-245354   ATGTCTGACGCCGGAAGAAAATCATTCACTGACAAAGCCTCTGAAGCTATCACTCCAGAAAGCCAAAAGTCCACTTTGGAGAAGGCCAAGGAGACCGTCACCGACGCCGTTGACGGTTTTGCTGCCAAGAACGTCCCAGACAGCGAGAAGTCTTTTGGCCAGACCATCTCTGACAACGCCAAGCAAGGCCACGACGACGCAAAGAAGGCTGTCGAGGGTCACGAGGCCACTTTGGCTGAGACTGCTCAAGGTTACGTTGAGGTTGCCAAGGAGCAAGTTGCCAACGCTGCTCAATACGTTTCCTCCGTTGTCACTGGTG
//
# STOCKHOLM 1.0

NKZX01000666.1/345312-344993   ATGTCTGACGCCGGAAGAAAATCATTCACTGACAAAGCCTCTGAAGCTATCACCCCAGAAAGCCAAAAGTCCACCTTGGAGAAGGCCAAGGAGACTGTCACCGACGCCGTTGACGGTTTCGCTGCCAAGAACGTCCCAGACAGCGAGAAGTCTTTCGGCCAAACCATCTCTGACAACGCTAAGCAAGGCCATGACGATGCCAAGAAGGCCGTCCAAGGTCACGAGGCCACTTTGGCTGAGACTGCTCAAGGTTACGTTGATGTTGCCAAGGAGCAAGTTGCCAACGCTGCTCAGTACGTTTCCTCTGTTGTCACTGGTGC
//
# STOCKHOLM 1.0

PPKS01000011.1/341912-341609   TGTCAGATTTAGGCCGCAAAGATTTTTCCGACAAAGCTAGTGAAGCCCTGAAGCCCGACTCACAGAAGTCCGGCTATGAGAAGGCTAAGGAAACTGTTACCGACCAGGCTGACAAGTTAGCTGGCAAGATTACTCCACAGGACCAGAAGTCTTTTGGCCAGACCGTTCACGACTCTGCTCAAAAGGGCTCTGACGAGGCTTCCAATGAGGGAAAGTCCTTATCCGAGACTGCCTCTGAGTACGTTGAGCTTGGAAAACAGAAGTTAGCTGAGGCCAGCGAGTACATTAGCGGTGCCGTCACTGG
//
# STOCKHOLM 1.0

QAWB01000101.1/1008-1182       TGACAGACCAAGGTAGAAAGAATTTCGCAGACAAGCTCTCTGAAACAGTCACTCCAGACTCTCAAAAGTCCACCTGGGACAAGGCAACCGAAGGCGTCACTGACACCTTTGACAAGGGTGCAGGTAAGGCTCAACCTGAAGAAGACAAGGGTGTTTTCCAAAAGATCAGTGACAC
//
# STOCKHOLM 1.0

LT598460.1/564606-564912       TGTCCGACTCCTACAGAAAAGACTTTTCCGACAAAGCCGCCGAAAAGATCAAGCCAGAGAGCGAAAAAACCACTTTCGAACAAGGTAAGGAGTTCGTCACCGACAAGGCCGACCAGGCCGCTGCGCATTTGCAACCAGAGAGCGAAAAGGGCGCTTTCCAAGGCGTCTCTGACTCTGCCCACAAGGGTAAGGAAGATGCCACCGGCAAGTCGGTCAGCGAGTCTGCTGGCGAGTACGTGGACGCTGCCAAGGCCAAGTTGAACGACGCTGCTGAATACGTCAGCAAGTCGTTGCACGGCGGCGAAAA
//
# STOCKHOLM 1.0

BADS01000003.1/1380441-1380123 ATGTCTGACTTAGGTAGAAAGAACGTTTCCGACAAAGTAACTGAGGCTGTCAAGCCTGACAGTGAGAAGTCTACCTTGGAGAAGGCCAAGGAGAGTGCCACTGACGGATTGGACAAGTTCGCTGCTAAGGGTACTCCAGACAACCAAAAGTCTTTCGCTCAAAGTGTGTCTGACAATGTCCAACAAGGTCACGATGATGCCAAGAAGGCTGCTAACAATGAGCAAGCCACTTTGGCCGAAACTGCCTCCGAATATGTTGACGCTGCTAAGGAACAAATTGCCAATGCTGCTCAATACGTCAGTGGTGTTGTTACTGGTG
//
# STOCKHOLM 1.0

KV453909.1/2139519-2139193     ATGTCTGACTTAGGAAGAAAGAACTTATCTGACAAAATTACTGAATCTGTGAAACCAGACTCCGAGAAGACTACCATCGAAAAGGCTAAGGAACAAGTTACTAGCACTGTCGATGACCTCGCTCGTAAGGCTACTCCAGAAGAACAGAAGTCTTTCTCTCAAACTGTTGCTGACAATGTGAAGGAAGGCCACGATGACGCCAAGGATGCTGCTCAAAAGAACCAAGCCACTCTTGTTGAGACCGCTTCTGAATACGTCGATGCTGCTAAGGAGCAAGTTGCCAACGCCGCTCAATACGTCTCTAGCGTTGTCACTGGTGCTAAGGAC
//
# STOCKHOLM 1.0

PPJF01000029.1/20952-20634     ATGTCTGACTTAGGAAGAAAGAACTTATCCGACAAGGTTGCTGAAGGTGTCAAGCCAAACAGCCAGAAGACTACCTTCGAGTCCGCTAAGGAGACTGTCACTGATGCTGCTGACAAGCTCGCTGCTAACGTTACCCCAGAGTCTGAGAAGTCTTTCACTCAGTCTGTTGGTGACAACGTCCAAAAGGGCCACGATGATGCTAAGTCTGCTGCTAACCAGCACCAAGCTTCTTTGGCTGACACTGCCTCTTCTTACGTTGATGCTGCTAAGGAACAAGTTGCCAACGCTGCCAACTACGTTTCCTCTGTTGTCACTGGTG
//
# STOCKHOLM 1.0

CR382124.1/656575-656261       TGTCTGACTCTGCTAGAAAGAACTTCGGTGACAAGGTTTCTGAATCTGTCAAACCAGACTCTCAAAAGGGCTACTTGGAAAAGGGTAAGGAAGTTGTAACTGACCAAGCTGACAAGCTGGCCGGTAAGGTTCAACCACAAGAAAACAAAGGTTTAGGTCAAACAGTCCACGACTCTGCCCAAGAAGGTAAGGACGATGCTACTGGAAAGTCTTTCGGTGAAACCGCTCAAGAATATGTCGATGAAGCCAAGAACAAGCTAGGTGAAGCTGCTGAGTACATCTCCAAGCAAGTTCACGGTGGTGAAGAAGGCACCA
//
# STOCKHOLM 1.0

HE576754.1/800892-801208       TGTCAGACACAGGTAGAAAAGATTTCTCACAGAAGGCCAAGGAAGCTGTAAAGCCAGACTCAGAAAAGTCGTACGTCGAACAAGGGAAGGAGTTCGTCACAGATAAGACGGATAAGCTGGCCGGTAAGGTTCAACCAGAAGGAAACAAAGGGTTGGGCCAAGGTGTCCACGATGCCGCTCAAAGTGGTGAGGATAAGGCCACCGGAGATTCCGTAGCTGATACTGCTAAGGACTATTACGAAGCTGGTAAGAAAAAGATCAATGACGCTGTGGAATACGTTTCCAAGTCAGTTCATGGTGGAGATGAAACTAAGTAG
//
# STOCKHOLM 1.0

PPNX01000001.1/84763-84495     ATGTCCGACGCTGGTAGAAAAAACTTCACTGATAAGGCTGCTGAAGCCATCAAGCCTGACTCCCAAAAGTCTTACTTGGAACAAGCCAAGGAAACCATCACCGACTACGCTGACAAGGCTGCTTCATACCTACACCCTGACTCCGAAAAGGGTGTTGCCCAAAATGTCTCCGACAACTTGGCAAAGGGCCAAGACAAGTCCTCCAGCGGCAAGTCCTTCTCTGAATCTGCCTCTGAGTACTTGGATGAAGCCAAGGAAAAGTTGGGTGA
//
# STOCKHOLM 1.0

PPKN02000001.1/850104-850449   TGAGTGACTTAGGAAGAAAAGGATTTGGCGACAAGGTGTCTGAGGCTGTTAAGCCAGACTCTCAGAAGAGCACTCTTGAGAAGACCAAGGAGACTGTGACCGACCAGGTTGACAAGGTTGCTGGTGGCGTTGTCCCAGACAACCAGAAGTCTTTCGGCCAGACTTTGGGTGACAAGGCCCAATCTGGTGCCGATACCGCTAAGAGCGATGCTAAGGACCACCAAGCTACTCTCGCCGACACTGCCAACGAATACTTGGGAGCCGGTAAGGAAAAGCTTGCTGAGGCTGTTGAGTACGTCTCCGGTGCCATTTCCGGTGCCAAGGAGGGTGGAGAGGCCACTAAGAA
//
# STOCKHOLM 1.0

CP014587.1/1011298-1010947     ATGTCTGACCAAGGAAGAAAAGATTTTACCGACAAAGTTTCTGAGGGAATCAAGCCAGATTCTCAAAAGTCTTATTTGGAACAAACCAAGGAGACCATCACCGATGCTGGTGACAAGGCTGCCAACAAATTCACCCCAGAAGACCAGAAGGGATTCGGTCAAAGAGTCGGTGACGCTGTCAAGAACGGTAAGGACGAGGCCGACAAGGAGACCCAGCCAACCTTAGTTGAGCAGGTTCAAAACACCGCTGGTGATGCATTGGAAGCTGGTAAGGAGGCATTGGCCAACACCAGTGAGTACATCTCTGGAGCCTTCTCTGGAGCCAAGGATGGAGCCAACTCTACCAAGAAAT
//
# STOCKHOLM 1.0

NLAU01000616.1/27528-27838     ATGTCTGACGCCGGAAGAAAATCTTTCACTGACAAAGTTTCTGAAACTATCACTCCTGAAAGCCAGAAGTCTACTTTGGACAAGGCCAAGGAGGCTGCCACCGATACTGTAGACGGTTTCGTTGGCAAGACGGTTCCTGACACTCAGAAGTCTTTTGGTCAAACCATCTCTGACAATGTTAATCAAGGACACGATGATGCCAAGAAAGCTGTTGAAGGGCACGATGCTTCTTTGGCTGAAACTGCTCAAGGTTATGTTGATGCCGCCAAGGAGCAAGTAGCCAATGCTGCTCAATATGTTTCTTCTGTTGT
//
# STOCKHOLM 1.0

PPPA02000009.1/406751-406390   ATGTCTGATCTCGGAAGAAAGAACATCGGTGACAAGGTTAGCGAGAGCCTCAAGCCCGACTCTGAGAAGAGCGGCCTTGAGAAGGCCAAGGAGACTGTCACTGACCTGGTTGACAAGTTGGCTGGTGAGGCTACTCCCGAGAACCAGAAGTCTCTCTCTCAGTCCGTCTCTGACTCTGTCCAGAGGGGCCATGATGACGCCAAGGACGCTGCCCACGCCAACCAGCAGACTTTGGCTGACACCGCTGCCGAGTATGTTGACGCTGCCAAAACCCAGCTCAGCAACGCTGCCGAGTACGTGTCTGGTGTCGTGACTGGTGCCACCGACGGTGCCAAGTCTGGTGCTGACGCTACCAAGAAGTA
//
# STOCKHOLM 1.0

AABZ01000094.1/6509-6837       ATGTCTGACGCAGGTAGAAAAGGATTCGGCGACAAAGCTTCTGAAGCTTTGAAACCAGACTCTCAAAAGTCATACGCTGAACAAGGTAAGGAGTTCATTACAGACAAGGCAGACAAGGTTGCTGGTAAGGTTGAACCAGAAGACAACAAGGGTGTTTTCCAGGGGGTGCACGACTCTGCCCAACAGGGAAAGGACAATGCTGAAGGCCAAGGTGAGTCTTTGGCTGACCAAGCTAGAGACTACATGGGTGCTGCTAAGTCTAAGTTAAACGATGCTGTCGAATATGTATCCGGCCGTGTCCACGGTGAAGAAGACCCAACCAAGAAGTA
//
# STOCKHOLM 1.0

NKZY01000858.1/338256-337937   ATGTCTGACGCCGGAAGAAAATCATTCACTGACAAAGCCTCTGAAGCTATCACCCCAGAAAGCCAAAAGTCTACCTTGGAGAAGGCCAAGGAGACTGTCACCGACGCCGTTGACGGTTTCGCTGCCAAGAACGTCCCAGACAACGAGAAGTCTTTCGGTCAGACTATCTCTGACAACGCCAAGCAAGGCCATGACGATGCCAAGGACGCCGTCCAAGGTCACGAGGCCACTTTGACTGAGACTGCTCAAGGTTACGTTGATGTTGCCAAGGAGCAAGTTGCCAACGCCGCTCAGTACGTTTCCTCTGTTGTCACTGGTGC
//
# STOCKHOLM 1.0

FQNF01000012.1/138652-138385   TGTCTGACGCCGGTAGAAAAAACTTCACTGATAAAGCTGCTGAAGCTGTAAAGCCTGATTCCCAAAAATCATACTTGGAACAAGCCAAGGAAACCATCACCGACTATGCTGATAAGGCTGCTTCATACTTACACCCTGACTCTGACAAGGGTGTTGCCCAAAACATCTCTGATAACTTGAGCAAGGGCCAAGACAAGTCCTCCAGTGGAAAGTCCTTCTCTGAAACTGCTTCTGAATACTTAGATGAAGCTAAGGAAAAGTTGGGTGA
//
# STOCKHOLM 1.0

LN736367.1/382395-382713       ATGTCCGACTCTTACAGAAAAGATTTCTCCGACAAAGCCGCCGAAGCCGTCAAGCCAGACAGCCAAAAGTCGACTTTCGAACAGGGTAAAGAATTCGTCACCGACAAGGCCGACAAGGCCGCTGGTGCCGTTCAGCCTGAAGAGAAGAAGGGCGCTTTCCAGGGTCTAAGTGACTCTGCCTCCAAGGGCAAAGACGAGGCCAGCGGAAAGTCGGTCTCCGAAACCGCCGGTGAATACGTGGATGCTGCCAAGAGCAAGCTGAATGACGCTGCCGAGTACGTGAGCAAGTCTCTACACGGTGGTGACGAGACCAAATAAG
//
# STOCKHOLM 1.0

NLAP01000004.1/646126-646446   ATGTCTGACGCCGGAAGAAAATCATTCACTGACAAAGCATCTGAAGCTATCACCCCAGAAAGCCAAAAGTCCACCTTGGACAAGGCTAAGGAAACTGTCACCGACGCTGTTGACGGATTCGCTGCTAAGAATGTTCCAGACAACGAGAAGTCTTTTGGTCAAACCGTCTCTGACAATGCTAAGCAAGGTCACGATGACGCCAAGAAGGCTGTCTCCGGTCAAGAGGCTTCTTTGGCTGAGACTGCTCAAGGTTACGTTGACGTTGCCAAGGAACAAGTTGCTAATGCCGCCCAATATGTGTCGTCTGTTGTCACCGGTGCT
//
# STOCKHOLM 1.0

PPJO01000005.1/434465-434769   TGTCTGACGAATACAGAAAGAACTTTACTGACAAGGCTTCCGAAACCATCAAGCCTGAATCTGAAAAGAGCATGTACGAAAAAGGTAAAGAGTTTGTTACTGATGAAGCTGACAAGATCGCAGGTAAGCTGCAACCACAAGAAAACAAGGGGCTCGGTCAAACTATTCACGATTCTGCACAAGAAGGCAAGGACGAGGCAACTGGTAAGTCTTTTGGAGAAACTGCGCAGGAATACGTTGAGGAAGCCAAATCTAAGATCGGCGAGGCTGCTGAATACATTTCCAAACAAGTTCATGGTGGTGAC
//
# STOCKHOLM 1.0

NKZK01000433.1/178113-178432   ATGTCTGACGCCGGAAGAAAATCATTCACTGACAAAGCCTCTGAAGTTATCACTCCAGAAAGTCAAAAGTCTACTTTGGACAAGGCCAAGGAGACCGTCACCGACGCTGTTGACGGTTTTGCTGCCAAGAACGTCCCAGACAGCGAGAAGTCTTTTGGCCAGACCATCTCTGACAACGCCAAGCAAGGTCACGACGACGCCAAGAAGACCGTCGAGGGTCACGAGGCCACTTTGGCTGAGACTGCTCAAGGTTACGTTGAGGTTGCCAAGGAGCAAGTTGCCAACGCTGCTCAATACGTTTCCTCTGTTGTCACTGGTGC
//
# STOCKHOLM 1.0

PPLP01000025.1/22600-22283     TGGCTGACTTAGGAAGAAAGAATTTAGGTGACAAGGTTTCTGAAGCTGCTAAGCCAGATTCTCAAAAGACCACATTTGAGAAGGCCAAGGAACAAGTTACTGACTCGTATGATAACGTTGCCGCTAAAGTGACCCCAGACAATCAAAAGTCCTTCTCTCAGACCATTGCTGACAATGTTAAAGAAGGTCATGATGACGCCAAGGACGCTGCTGGAAAACATGAAGCTACTTTTAGTGAAACAGCTTCTGAATATGTTGATGCTGCCAAGGAACAAGTGGCCAACGCAGCACAGTACGTGTCTAGTGTTGTCACTGGCG
//
# STOCKHOLM 1.0

NKZO01001769.1/395257-394938   ATGTCTGACGCCGGAAGAAAATCATTCACTGACAAAGCCTCTGAAGCTATCACTCCAGAAAGCCAAAAGTCCACTTTGGACAAGGCCAAGGAGACTGTCACCGACGCTGTTGACGGTTTTGCTGCCAAGAACGTCCCAGACAGCGAGAAGTCTTTTGGCCAGACCGTCTCTGACAACGCCAAGCAAGGCCACGATGACGCCAAGAAGGCCGTCGAGGGTCACGAGGCTACTTTGGCTGAGACTGCTCAAGGTTACGTTGAGGTTGCCAAGGAGCAAGTTGCCAACGCTGCTCAATACGTTTCCTCTGTTGTCACTGGTGC
//
# STOCKHOLM 1.0

PPKG01000008.1/185285-185610   TGTCAGACGTCGGTAGAAAAAACTTATCAGACAAGGTCACTGAAGCTGTTAAACCAGATTCAGAAAAATCTTATGCTGAACAGGCCAAAGAAAGTTTGACCGGTGCCTATGATAAGGTTGCTTCTTCAGCCCAGCCAGATTCGCAAAAGTCATGGGGTCAAACCATAGGTGATTCAGTTACATCAGGTAAGGATAAGCTGACAGGCTCCTCGAAACCAACATTGTCCGAAACTGCCGGGGAGTACCTTGAAGTTGCTAAGGAAAAGGTTGGCGAAGCTGTTGAATATCTTTCTGGTACTGTCGCAGGCGCCAAAGAGGGTGCCAAG
//
# STOCKHOLM 1.0

PKFO01000003.1/654532-654850   ATGTCTGACGCCGGAAGAAAACCATTCGCTGACAAGGTCTCTGAGACTGTCAAGCCTGACTCTGAGAAGTCTTACCTCGAGCAGGGTAAGGAAGCTGTCACTGACACCATCGACAGCTTTGCTGGTAAGAACGTTCCTGACTCTGAAAAGTCCTTCGGCCAGTCTGTTGCTGACCACGCCAAGCAGGGCAAGGACGACGCTCAGAAGGAGATTGAGGGTCAATCCTCTTCCATCAGCGAAACCGCCCAGGAGTACTACGAGGCTGCCAAGGAGAAGGCTTCTGAGGCTGCTGAGTACGTTTCCAACGTTGTCTCTGGTG
//
# STOCKHOLM 1.0

LPNM01000007.1/1814124-1813816 ATGTCTGACACCGGAAGAAAAGATTTCACTGACAAAGCTGCTGAAGCCGTCAAACCAGATTCCCAAAAATCCTACTTGGAACAAGGTAAAGAAAAAGTTACCGATGCCGGTGACAAAGCCGCTTCCTACTTGCAACCAGAATCCAACAAAGGTGTGGGCCAAAGTGTTTCCGACTCTTTTGGCCACGGTACCGACAAAGGTGAAGCTAAATCTAACACCAAATCCTTTGGTGAATCTGCTTCTGAATACGCTGAAGCTGCTAAAGAAAAAATCAGCGAAGCTGCCGAATACATTGGTTCTTCTCTAGGT
//
# STOCKHOLM 1.0

AP012214.1/1564191-1564495     ATGTCTGACGCAGGTAGAAAGGATTTCGGTGACAAGGTCTCTGAGACCGTCAAGCCAGACTCCCAAAAGAGCACTCTAGAAAAGGGTAAGGAAGTTGTCACAGACCAAGCCGACAAATTGGCTGGCAAGCTGCAACCTGAAGAGAACAAGGGTGTAGGCCAAACAGTCCACGACAGTGCTCAACAGGGTAAGGATGACGCTAAGGGAAAGTCTCTAGGTGAAACTGCCCAAGAATATGTCGAAGAAGCTAAGCACAAGTTGGGCGAGGCTGCTGAATACATCTCCAAGCAAGTTCACGGTGGTGA
//
# STOCKHOLM 1.0

PPMB01000005.1/52041-52344     TGTCAGACGTTGGTAGAAAATCATTCACAGATAAAGCTTCGGAAAAATTAACTCCAGAAGACCAAAAATCTTACGCTCAACAAGGTAAAGAATATGCCACCGATACTGTTGACAAACTCCAATCTAAATTACAACCAGAAGATGCTAAATCATCCACACAACAGTTAGGTGACTCAGTCCAACAAGGCCATGATGACGCAAAGAGTAAAAGTTTATCAGAAACTGCTGGTGAATATGTCGAGCAAGCTAAACAATCTTTGAATGACGCTGCTGAATATGTTTCCAGTAGCTTAACTGGTGCCAA
//
# STOCKHOLM 1.0

PPIX02000002.1/591027-591330   TGTCGGATTTAGGAAGAAAAAATATTGGTGATAAGGTGTCAGAGTCTTTGAAGCCAGACTCTCAGAAGACCACTTTGGAGAAGGCTAAGGAGACGGTCACTGACCAAGCTGACAAGGTTGCTGCAAACCTTACACCGGAAAACCAAAAGTCGTTCTCTCAGACTCTGAGTGACAAAGCACAGTCTGGATCAGACAAGGCGAAGGCGGAAACACAGTCTCATGAGGCTTCGTTTACTGAGACTGCCACCGAGTACCTTGATGCTGGTAAAGAGAAAATAGCTGAGGCTGTGGAGTACGTCTCGGG
//
# STOCKHOLM 1.0

FN392322.1/1221311-1220960     ATGTCTGACCAAGGAAGAAAAGATTTTACCGACAAAGTTTCTGAAGGACTTAAACCAGATTCTCAGAAGACTTACTTGGAGCAAACCAAGGAGACCCTCACCGATGCTGGTGACAAGGCTGCCAACAAATTGACCCCAGAAGAGCAGAAGGGATTCGGCCAAAGAGTCGGTGACGCTGTCAAGAACGGTAAGGACGAGGCCGACAAGGAGACCCAACCTACCTTAGTTGAGCAAGTTCAAAACACCGCTGGTGATGCATTGGAAGCTGGTAAGGAGGCATTGGCCAACACCAGTGAGTACATCTCTGGAGCCTTCTCTGGAGCCAAGAATGGTGCCGACTCCACCAAGAAAT
//
# STOCKHOLM 1.0

AOGT01001319.1/5557-5910       TGTCTGACGCCGGAAGAAAAAACATCTCTACTAAAGTTGAAGAAGCTGTCAAACCAGATTCCGAAAAATCTATTTTGGAAAAAGGTAAAGAACAAGTCACCGATACTCTTGACAAAGCTGCTGGTAACACTGTCCCAGATAACCAAAAATCATTTACCCAAACTGTTGCTGATAACTTCCAAAAAGGAGCTGATGAAGCTAAAGACGAAGTCAACAAGAAACAAGCTGCTGCTGAAGGTGAAGGTAAAACTCTTGCTGAAACCGCTCAAGAATACGTCGATGCTGCCAAAGAAGAAATTGGTAAAGCTGCTGAATACGTTTCTGGTGTCGTTACTGGTGCTACTGAAGGTGCCC
//
# STOCKHOLM 1.0

SRHK01000034.1/58575-58297     ATGTCTGACGCCGGAAGAAAGAACTTCACTGATAAAGCCACCGAAGCTATCAAGCCTGACTCCCAAAAGTCCTACTTAGAACAAGCCAAGGAAACCATCACTGACTACGCTGACAAGGCTGCTGCCTACTTACACCCAGACTCCGAAAAGGGTGTTGCCCAAAATGTTTCTGACAACATCACCAAGGGCCAAGACAAGTCTGCCAACGGTAAGTCCTTCTCCGAATCTGCTTCTGAATACTTAGAAGAAGCCAAGGAAAAGTTAGGTGAATACACCCAA
//
# STOCKHOLM 1.0

SRHI01000013.1/12613-12888     ATGTCCGACGCTGGTAGAAAAAACTTCTCTGATAAGGCTGCTGAAGCCATCAAGCCTGACTCCCAAAAGTCTTACTTGGAACAGGCCAAGGAAACCATCACCGACTACGCTGACAAGGCTGCCTCATACCTACACCCTGACTCCGAAAAGGGTGTTGCCCAAAATGTCTCTGACAACCTGGGCAAGGGCCAGGACAAGTCTGCCAGTGGCAAGTCCTTCTCTGAAACTGCCTCTGAGTACCTGGACGAGGCCAAGGAAAAGCTTGGCGAGTTCACC
//
# STOCKHOLM 1.0

NLAM01001331.1/61545-61226     ATGTCTGACGCCGGAAGAAAATCATTCACTGACAAAGCCTCTGAAGCTATCACCCCAGAAAGCCAAAAGTCTACCTTGGAGAAGGCCAAGGAGACTGTCACCGACGCCGTTGACGGTTTCGCTGCCAAGAACGTCCCAGACAACGAGAAGTCTTTTGGCCAGACTATCTCTGACAACGCCAAGCAAGGCCATGACGATGCCAAGGACGCCGTCCAAGGTCACGAGGCCACTTTGGCTGAGACTGCTCAAGGTTACGTTGATGTTGCCAAGGAGCAAGTTGCCAACGCCGCTCAGTACGTTTCCTCTGTTGTCACTGGTGC
//
# STOCKHOLM 1.0

HE978320.1/244290-243954       ATGTCTGACGCAGGAAGAAAGGGATTCACCGAGAAGGCCAAGGAGTCGATCAAGCCAGACTCTCAGAAGGGATACTTGGAGAAGGGTAAAGAGTACGCCACTGACGCGGCTGACAAAGTCGGCAGTGCCATGCAACCAGAGAAGGACAAGGGTGTAGCACAGGGTGTATCGGATGCTGCTGGCGAGGGGAAAGATAAGGCCAAGGCGGAAACTACGGGGGAGTCCATGGGTGAACAGGCAAAGGAGTATTTGGACTCTGCTAAGAAGGGGCTGAACGATGCTGTGGAGTACGTCTCCAACAAAGTCTACGGCGGTTCTGAGGAACCCCCAAAGAAGT
//
# STOCKHOLM 1.0

NJIJ01000078.1/282578-282906   TGTCTGACACAGGTAGAAAAGATTTCTCTGACAAAGCTGGTGAAGCTTTAAAACCAGATTCCCAAAAGGGCTACATGGAAAAGGGTAAAGAATACGTCACCGATGCTGCCGACAAGGTTGCTGGGGCCGCCCAACCAGAACAAAACAAAGGTGTTTTCCAAGGTGCCTCTGACGCTGCCAACAAAGGTAAGGACAGAGCTGACGCTCAAAATATCGGCCAAGAAACTTATGGTGAACAAGCTAAGGAATATTTAGACTCTGCAAAGACTAAATTAAACGAAGCCGTCGAATACGTCTCCAACTCCTTAAATGGTGGTGATGACCCAAAG
//
# STOCKHOLM 1.0

CU928165.1/249249-248937       ATGTCCGACTCTTACAGAAAAGACTTTTCCGACAAAGCCGCCGAGAAGGTTAAGCCAGACAGCCAGAAGAGCTACGCCGAGCAGGGCAAGGAGTTCGTCACCGACCAGGCCGACAAGGTCGCCGGTAAGATGCAGCCAGAGCAGGAGAAGGGCGCCTTCCAGGGCGTCAACGACGCTGCCCACAAGGGTAAGAGCGAGGCCACTGGCAAGTCTATGACCGAGCAGGCCGGTGAGTACGTGGACGCCGCCAAGGCCAAGCTGAACGATGCCGCTGAGTACGTCAGCTCGTCCTTGCACGGCGGTGAGAAGAACT
//
# STOCKHOLM 1.0

PPML02000011.1/73833-73514     TGTCTGACACTGGTAGAAAAAACTTCACTGATAAAGCTCAAGAAGCCTTAACTCCTCAAGATCAAAAGAGTTACGTGCAGCAAGCCAAAGAAGGTATCACTGATGGTGTTGACAAAGTTCAAGGAAGTCTGCAACCAAATGAAGCTAAATCCACCACTCAAAAATTAGGTGATGCCGTCCAAAGTGGTCATGATGATGCTAAATCAAATGTTCAAAGTGGAGGTAAATCTTTGAGTGAAACTGCTGGTGAATACGTTGAAAGTGCCAAGAAAACCTTGGAAGATGCTGCTGAATATGTTTCTGCTTCTTTGACTGGTGCT
//
# STOCKHOLM 1.0

LMYN01000031.1/52854-53189     ATGTCTGACTTAGGTAGAAAGAACGTTTCCGACAAGATTTCTGAAGCTGTTACTCCAGAATCTCAAAAGAGCACTTTAGAAAAGACCAAGGAAACCGTCACTGACAAGGTTGATGAATTTGCTGGTAAGAACACCCCAGACAACCAAAAGTCTTTTGGTCAAACCGTCTCTGACAAGGTTCAAGCTGGTCACGACGATGCTAAGGAAGCTGTCAACAAGGACCAAGCCACTTTAGCTGACACCGTTGGTGAATACGTTGAAGCTGCTAAGGAACAAGCTGCCAACGCTGCTGAATACATTTCTGGTGTTGTAACTGGTGGTGCTGAAGGTGCTAAG
//
# STOCKHOLM 1.0

PPIA02000005.1/492599-492247   ATGTCTGACCAAGGAAGAAAAGATTTTACCGACAAAGTATCTGAGGGAGTCAAGCCAGACTCTCAGAAGACCTACATGGAGCAAACCAAGGAGTCCATCACCAATGCTGCCGACACTGCTGCATCCAAATTGACCCCAGAGGAGCAAAAGGGATTTGGCCAAAGAGTTGGTGACGCTGTCAAGGACGGTAAGGACGAAGCCAACAAGGAGACCCAGCCAACTCTGGTTGAGCAAGTCCAGAACACCGCTGGTGATGCATTGGAAGCCGGTAAGGAGGCTTTGGCCAGCACTACCGAGTACATCTCTGGTGCCTTCACTGGAGCCAAAGAGGGAGCCGACTCTACCAAGAAATA
//
# STOCKHOLM 1.0

CM003561.1/155430-155102       ATGTCTGACGCAGGTAGAAAAGGATTCGGTGAAAAAGCTTCTGAAGCTTTGAAGCCAGACTCTCAAAAGTCATACGCTGAACAAGGTAAGGAATACATCACTGACAAAGCCGACAAGGTCGCTGGTAAGGTTCAAACAGAAGACAACAAGGGTGTCTTCCAAGGTGTCCACGACTCCGCCGAAAAAGGCAAGGATAACGCTGAAGGTCAAGGTGAATCTTTGGCAGACCAAGCTAGAGATTACATGGGAGCCGCCAAGTCCAAGTTGAACGGTGCCGTCGAATATGTTTCCGGTCGTGTCCACGGTGAAGAAGACCCAACCAAGAAGTA
//
# STOCKHOLM 1.0

HE681724.1/365261-364922       TGTCAGACGCCGGTAGAAAGAACTTTTCAGACAAAGTTAGTGAAACTTTAACTCCAGAAAGTGAGAAATCCACCTTGGAAAAGGGAAAGGAAGCCGTTACTGACAAGGTTGACGACTTTGCAGCCAAGACTGTACCAGACAACCAAAAATCATTTGGTCAAACCGTTGCTGATGACGCAAAGAAGGGTTCAGACGATGCTAAAGCTGCTGTAGAAAAGGAAAAGTCTGCTGCCGATCAACAAGGTCAATCTTTGGCTGAAACTGCTCAAGAATATGTCGAAGAAGCTAAGAAGCAAATCTCCAATGCTGCTGAATACGTTTCAGGTGTTGTTTCAGGTGC
//
# STOCKHOLM 1.0

NXGZ01000001.1/1005399-1005717 ATGTCTGACATTGGAAGAAAATCATTCACCGACAAGGCCTCCGAAGCCATCACCCCAGACAACCAAAAGTCTACCTTGGAGAAGGCCAAGGAGTCCGTCACCGACGCTGTTGACGGATTTGCTGCCAAGAACGTCCCTGACAACGACAAGTCTTTCACGCAAACCGTGTCTGACAACATCAAGCAAGGCCACGACGACGCCAAGAAGTCCGTTGAGGGTAACGAGGCCTCTTTGGCCGACACTGCCCAGGGTTACGTTGACGCCGCCAAGGAGCAAGTTGCCAACGCTGCCCAGTACGTCTCTTCTGTTGTCACTGGTG
//
# STOCKHOLM 1.0

PPNI01000089.1/17087-16820     TGTCTGACTTAGGTAGAAAATCATTCACTGACAAAGCTTCAGAAAAATTAACCCCAGAAGATCAAAAATCTTACGCTCAACAAGGTAAAGAATTCGTCACTGATAAAGTCGACAAGGCTCAATCTGCATTACAACCAGAAGACGCCAAATCAAATACCCAAAAATTAGGTGATTCTGTGCAAAAAGGCCACGATGACGCTAAGAATGCCGGTCAAAGTTATACTGAAACTGCAAAAGAGTATCTAAATGATGCTGCTGAATACGTTTC
//
# STOCKHOLM 1.0

PPON02000075.1/4875-5205       TGTCTGACGCCGGTAGAAAAGATTTCTCTGATAAAGCTAAAGAATCTCTAAAACCAGATTCTCAAAAAGGTTACATGGAAAAAGGTAAAGAATACGTAACTGATGCTGCTGATAAGGTTGCAGGTGCTGCCCAACCAGAAAAGGATAAAGGTGTCTTCCAAGGTGCTTCTGATGCTGCTGATAAAGGGAAGGATAAGGCTAAAGCTCAAAACATTGGGGAAGAATCATATGGTGAACAAGCTAAAGAATACTTGGATTCAGCCAAGACTAAGTTAAACGATGCAGTCGAATACGTTTCAAATTCTTTACATGGTGGGGATGATCCTAAGAA
//
# STOCKHOLM 1.0

CP030967.1/121374-121702       ATGTCTGACACAGGAAGAAAAGGATTCGGCGACAAGGCCTCTGAAGCTTTGAAGCCTGACTCTCAAAAATCATATGCCGAACAAGGTAAGGAGTTTGTCACTGACAAGGCTGACAAGTTTGCCGGTAAGGTTCAACCAGAAGAAAACAAGGGTGTCTTCCAAGGTGCTCAAGACTCTGCCCAGCAGGGCAAGGATAACGCTGAAGGTCAGGGAGAGTCCTTGGCCGACCAAGCCAAAGACTACATGGGTGCCGCCAAGTCCAAGTTGAACGATGCCGTCGAATACGTCTCCGGGCGCGTACACGGTGAAGAAGACCCAACGAAGAAGTA
//
# STOCKHOLM 1.0

FYBL01000007.1/158315-158627   ATGTCTGACGCAGGTAGAAAAGATTTCAGTGACAAAATTTCCGAAGGTGTTAAGCCAGATTCTCAAAAATCTTACTTGGAACAAGGTAAGGAAAAGGTTACCGATGCCGCTGACACAGTTGCTGGTAAGTTTCAACCAGAACAAGACAAGGGTGTTGCTCAGGGTGTTCACGATGCCGCCAAGAGCGGTAAGAACGAAGCTGGCGGTGAATCCTTTACTGACACTGCCAAGGAGTATGTGGATGCCGCTAAGGTCAAACTGAACGATGCTGTAGAATACGTCTCTTCATCTGTGCATGGTGGTGAACCAAAGA
//
# STOCKHOLM 1.0

PPNJ01000078.1/8643-8377       TGTCTGACTTAGGTAGAAAATCATTCACTGATAAAGCTTCTGAAAAATTAACTCCAGATGATCAAAAATCATATGCTCAACAAGGTAAAGAATTCGTTACTGACCAAGTTGATAAAGTTCAAGGTGCTCTACAACCAGATGATGCTAAATCATCCACTCAACAGTTAGGTGATTCAGTCCAAAAAGGTCATGATAATGCTAAAAATGCTGGTGCAAGCTACACTGAAACTGCTAAAGAATATTTAAATGAAGCTGCTGAATTCGTTT
//
# STOCKHOLM 1.0

PPMN02000008.1/247095-247406   TGTCGGACTTAGGAAGAAAAAACATCAGTGACAAGGTTTCTGAAACCATCAAGCCCGATAGCCAGAAGGGTAACTTCGAAAAGGCTAAAGAGACCGTTACGGACAAGGTTGACTCCTTGGCTTCTGGTGCTGTTCCAGATAATCAAAAATCTTTTTCTCAGAGTGCTGCTGATAATGCTAAAAAGGGCGCCGATGATGCTAAAGACCAACAAGGCTCTTTAGCTGACACTGCTTCTGAATACGTAGACTACGCCAAGAAGCAAGCCTCCAACGCTGCCGAATATGTACAAAATGTTGTCCATGGTGCTAATG
//
# STOCKHOLM 1.0

PPNK02000034.1/41055-41324     TGTCTGACTTAGGTAGAAAATCATTCACTGATAAAGCTTCTGAAAAATTAACTCCAGATGATCAAAAATCATATGCTGAACAAGGTAAAGAATTCGTCACTGATAAAGTTGACAAAGCTCAAGCTGCTCTACAACCAGAGGATGCCAAATCATCCTCTCAACAGTTAGGTGATTCAGTTCAAAAAGGCCATGATGATGCTAAACATGCTGGTGCAAGTTATACTGAAACTGCTAAAGAGTATTTAAATGAAGCTGCTGAATACGTTTCTT
//
# STOCKHOLM 1.0

NKZH01002196.1/85579-85261     ATGTCTGACGCCGGAAGAAAATCATTCACTGACAAAGCCTCTGAAGCTATCACCCCAGAAAGCCAAAAGTCCACCTTGGAGAAGGCTAAGGAGACTGTCACCGACGCCGTTGACGGTTTTGCTGCCAAGAACCTCCCAGACAGCGAAAAGTCTTTTGGCCAGACCATCTCTGACAACGCCAAGCAAGGCCACGATGATGCCAAGAAGGCCGTCGATGGTCACGAGGCCACTTTGGCTGAGACTGCTCAAGGTTACGTTGAGGTTGCCAAGGAGCAAGTCGCCAACGCTGCTCAATACGTTTCCTCCGTTGTCACTGGTG
//
# STOCKHOLM 1.0

PPLU02000015.1/44995-45302     TGTCAGACGCAGGAAGAAAATCATTCACAGACAAACTCTCAGAAAAGGCTACTCCACAAGACCAAAAGTCTTACGCCGAACAAGGAAAAGAATTTGTCACCGACTCTGTCGACAAGGTCCAATCCAACTTACAACCAGAAGGTGCTAAATCATCCACTCAACAATTAGGTGATTCAGTTCAAAAGGGTCACGATGAAGCTACATCTGGTGAAAGTTTATCTGAAACCGCTAGCAAGTATGTTGAGCAAGCTAAAAGCACTTTGAATGATGCTGCTGAATACGTATCTAGTACCTTGACTGGTGCCAAA
//
# STOCKHOLM 1.0

PPOB01000003.1/572096-572414   ATGTCTGACGCCGGAAGAAAACCATTTGCTGACAAGGTCTCTGAGACCGTCAAGCCTGACTCTGAGAAAGGCTACCTTGAGAAGGGTAAGGAGACTGTCACTGACAAGCTCGACGAGTTTGCCGGCAAGAACGTTCCTGACTCCGAGAAGAGCTTCGGCCAGTCTGTCGCTGACAACGCTCAGCAGGGCACCCAGGACGCCAAGAAGGAGGCCAGCCAGCAGTCTGGTTCTATCACTGAGACTGCTCAGGAGTACTACGACACTGCCAAGCAGAAGGCTTCTGAGGCTGCCGACTACGTCTCCAACGTTGTCAGCGGTG
//
# STOCKHOLM 1.0

PPLZ02000039.1/43048-42753     ATGTCTGACGTTGGAAGAAAATCATTTGCCGATAAAGCCTCTGAAAAGTTGACCCCAGAGGATCAAAAGTCTTATGGCCAGCAAGGGAAAGAGTTTGTTACTGACAAGGTTGACAAGGTTCAGGCTGCCTTGCAGCCAGATGATGCCAAGTCATCCACTCAAAAGTTTGGTGATTCTATTCAAAAGGGCCACGATCAGGCCCACGAGGGTAAGTCCCTGAGTGAAACTGCTGGTGAGTATGTTGAGACTGCTAAGAAGTCCTTGAACGACGCAGCTGAGTATGTTTCTGCCAGTTT
//
# STOCKHOLM 1.0

NLAC01001423.1/347760-347441   ATGTCTGACGCCGGAAGAAAATCATTCACTGACAAAGCCTCTGAAGCCATCACCCCAGAAAGCCAAAAGTCTACCTTGGAAAAGGCTAAGGAGACTGTCACCGATGCCGTTGACGGTTTCGCTGCCAAAAACGTCCCAGACAGCGAGAAGTCTTTCGGTCAAACCATCTCTGACAACGCTAAGCAAGGCCATGATGACGCCAAGAAGGCCGTCCAAGGTCACGAGGCCACTTTGGCTGAGACTGCTCAAGGTTACGTTGATGTTGCCAAGGAGCAAGTTGCCAACGCTGCTCAGTACGTTTCCTCTGTTGTCACTGGTGC
//
