# Supplementary material for: What does it take to learn the rules of RNA base pairing? A lot less than you may think
Source: bioRxiv. 2025 Aug 2:2025.07.31.668042. Preprint. [Version 1] doi: 10.1101/2025.07.31.668042 (PMC12324431; doi:10.1101/2025.07.31.668042)
Supplement: Supplement 1 [file media-1.gz › supplemental_material/data/coding/S288C_chrV_YER019C-A.fasta]

>YER019C-A Sc_S288C chrV 194539-194273
ATGGCAGCTTCAGTTCCACCAGGAGGTCAGCGTATCTTGCAGAAGAGAAGACAGGCACAA
TCCATTAAGGAAAAGCAAGCAAAACAAACGCCCACTTCCACCAGACAGGCTGGTTACGGT
GGGTCTTCAAGCTCAATTTTGAAGTTATATACGGACGAAGCCAATGGATTCAGAGTCGAC
TCCCTTGTCGTATTGTTCCTATCTGTCGGTTTCATCTTCTCCGTGATTGCTTTGCATCTA
TTGACGAAATTTACACACATTATATAA
