# Supplementary material for: What does it take to learn the rules of RNA base pairing? A lot less than you may think
Source: bioRxiv. 2025 Aug 2:2025.07.31.668042. Preprint. [Version 1] doi: 10.1101/2025.07.31.668042 (PMC12324431; doi:10.1101/2025.07.31.668042)
Supplement: Supplement 1 [file media-1.gz › supplemental_material/data/coding/S288C_chrV_YER019C-A.rm_v1.200.noss.sto]

# STOCKHOLM 1.0

PPIF01000001.1/360973-361211   GCACCAGGAGGCTTGAGAAGCGCAGCTAAGAGAAAGTCCATCGCCGACAAGAAAGCACAGGCAGACAATTCACAACCTTTGTCAACCAGAGCTGCAGGCGCTGGGGGCTCATCATCGACAATGATGAAGCTTTTCACTGATGAAGCGCAAGGATTAAGGGTTGATCCTTTGGTTGTTTTGTTTTTGGCAGTAGGTTTCATTTTTTCTGTGATTATCTTACATGTTTTCGCCAAGATTAC
//
# STOCKHOLM 1.0

PPNF02000001.1/1495801-1495605 CCAATCAAGAACGTCAAACAACAGAACGTCCTACTTCTACAAGAGCAGCAGGAGCTGGAGGGTCTTCAAATACAATGTTGAAATTATATACCGATGAAGCTGCTGGTTTACGAGTGGATCCTGTAGTGGTTATGGTCATGGCTTTAGGATTCATTTTCTCCGTCGTCGCTCTTCACATTATAGCAAAGATTTCAAAC
//
# STOCKHOLM 1.0

CAPW01000093.1/196172-195951   ACCACCTGGAGGACATAGGACTTTGCAACGCAGACGTGCAGCTCAGAGTGCACGTGAGAAGCAAGCGAAACAAACACCTGCATCAACTCGACAGGCGGGTCATGGTGGGTCATCGAATTCAGTTTTAGCATTATTCACCGAAGAGCTCGATGGCATAAAGGTTGATCCTCTGGTTGTACTATTCATGGCTGTTGGGTTTGTGTTTTCCATCATAAGTTTACA
//
# STOCKHOLM 1.0

NLAC01002036.1/109566-109340   GGCTTGAAGAACGCCATCAAGAGAAAGTCTGCCAATGATAAGAAAGTCAATGAAACCAGCAAGAAGCCTCTTTCCACCAGAGCAGCCGGGGCCGGTGGATCCAGTGCTACCATGTTGAAGTTGTTCACTGACGAGGCGCAGGGCTTGAGGGTGGACCCCTTGGTCGTGTTGTTCTTGGCCGTGGGGTTCATTTTCTCCGTGATCATCTTGCACGTGTTTGCCAAGAT
//
# STOCKHOLM 1.0

PPNI01000015.1/135728-135961   TGTCGCTCCAGGTGGTCAAAAAACAGAATTGAAACGTCGTAATAACGCTAAATCCAAAGTTGCTGAAACTCCAACTTCAACTAGATCTGCTGGTTTTGGTGGCTCTTCTTCTTCTTTACTTAAATTATACACCGATGAAGCTCAAGGTTTGAGAGTTGATCCATTAGTCGTTTTATTTTTAGCTGTTGGTTTCATCTTCAGTGTTATTGCTTTACATGTCTTAGCTAAAATCAC
//
# STOCKHOLM 1.0

LQHL01001836.1/3803-3556       TCAGTTCAAGCTCCAGGTGGTTTAAGAAGTGCAGTCAAGAGAAAGACTACTGCTGATAAAAAGGCTCAATCAACAAACGCAATGCCTTTATCTACTAGATCTGCCGGTGCTGGTGGTTCTTCTTCAACTATGATGAAATTATTCACTGATGAAGCTCAAGGTTTGAGAGTTGATCCTTTGGTTGTATTGTTCTTGGCTGTTGGTTTCATTTTTTCCGTAATTATTTTACATGTATTTGCAAAAATTAC
//
# STOCKHOLM 1.0

PYFQ01000001.1/231450-231678   CCCCGGTGGCTTGAGAAGTGCCGCTAAGAGAAAGAACGCCGCCAGCAAAAAGGCTAAGGAGTCCAAGGACCAGCCTTTGTCCACTAGAGCTGCTGGTGCTGGAGGCTCCTCCGCCACGATGTTGAAGCTTTTCACCGACGAGGCCCAGGGCTTGAGAGTCGACCCTTTGGTTGTGCTCTTTTTGGCTGTCGGTTTCATCTTCTCCGTCATCATCTTGCACGTTTTCGCC
//
# STOCKHOLM 1.0

PPKD01000021.1/219947-220187   TGGCAGCTACTCCTCCTCCACCAGGTGGTCAACGTATTTTGAAAAGAAGAAGACAAGTTCAAAGTTCTAAGGAAAAAAAAGCTAAGCAAACTCCTACATCTTCTAGAAGTGCTGGTTTTGGTGGTTCCTCTGGTTCCATCTTGAAGGTATTTAGCGAAGAATCTAATGCTTTTAGACTCGACTCTTTGATTGTTTTGTTTTTAGCTATTGGCTTTGTATTCTCAGTGTTTGGTTTACATAT
//
# STOCKHOLM 1.0

PPMV02000001.1/730505-730259   CTTCAGTAGCCCCAGGGGGTTTGAGAAGTGCCGCTAAGAGAAAGACCAATGCTGACAAGAAGGCTCAGGCTTCTAATTCCAACCCAGTCTCTACTAGGGCTGCAGGTGCAGGTGGTTCATCTGCAACTATGTTGAAATTATTCACCGACGAAGCACAAGGTTTGAGAGTTGATCCGTTGGTAGTTTTATTCTTGGCTGTCGGCTTTATCTTCTCTGTAATCATCTTGCACGTATTTGCCAAAATCAC
//
# STOCKHOLM 1.0

AGVY01000017.1/173333-173068   ATGGCAGCTTCAGTTCCACCAGGAGGTCAGCGTATCTTACAAAAGAGAAGACAGGCACAATCCATTAAGGAAAAGCAAGCAAAACAAACGCCCACTTCCACCAGACAGGCTGGTTACGGTGGGTCTTCAAGCTCAATTTTGAAGTTATATACGGACGAAGCCAATGGATTCAGAGTCGACTCCCTTGTCGTATTGTTCCTATCTGTCGGTTTCATCTTCTCCGTGATTGCTTTGCATCTATTGACGAAAYTTACACACATTATATA
//
# STOCKHOLM 1.0

PPLX02000005.1/454233-453992   TCCGCAGCTCCAGGTGGTCAAAGAACTGATCTAAAGCGCCGTAACAACGCAAAGTCTAAGGCTAACGCTGCTCAGCAAACTCCAACTTCCACCCGTTCCGCTGGTTTTGGTGGTTCTTCATCTTCTCTGTTGAAGCTGTACACTGATGAGGCTCAAGGTTTGAGAGTTGACCCATTGGTAGTGCTTTTCCTAGCCGTTGTCTTCATCTTCAGTGTCATTGTTCTACATGTATTTGCTAAGAT
//
# STOCKHOLM 1.0

PPOD02000343.1/137516-137273   TCAACTCCTCCAGGCGGTCAACGTACACTACAAAAGAGAAAGCAAGCCAGATCTGCTAAGGACAAGCAAGCCAGTCAAACCCCAACTTCTTCCAGAGCTGCTGGCCACGACGGCTCCTCCAACTCAATCCTAAAGATCTACACAGACGAAGCCAACGGTTTGAGAATCGACCCGCTCGTCGTCCTATTCCTCGCTGTCGGCTTCATCTTCTCGGTGGTCGCACTGCACGTTATGACCAAGGTCA
//
# STOCKHOLM 1.0

BCGS01000002.1/2006040-2005841 ACCACCGCTGACAAGAAGGCCCAATCTGGCAATGCCTTGCCTTTGTCCACCAGATCTGCCGGTGCCGGTGGTTCTTCTTCCACTATGATGAAGTTATTCACCGAGGAAGCTCAAGGTTTAAGAGTTGACCCATTGGTTGTTTTGTTCTTGGCCGTCGGTTTCATTTTCTCCGTTATCATCTTGCACGTCTTCGCCAAGAT
//
# STOCKHOLM 1.0

PPPB01000009.1/42490-42259     CCGCTGCCCCAGGTGGCTTGAGAAGCGCAGTCAAGAGAAAGAATGTTTCGGACAAGAAATCGAAGAACGCCGACCAAATGCCACTCTCCACGCGTGCTGCAGGTGCCGGTGGCTCGTCTGCTACGATGTTGAAATTGTTTACCGATGAGGCCCAAGGCTTGAGAGTCGACCCCTTAGTGGTGTTGATCTTGGCCGTTGGGTTCATTTTCTCTGTGATCATCATGCACGTGAT
//
# STOCKHOLM 1.0

PPLU02000006.1/174029-173782   CTGCTGCTGCTCCAGGAGGTCAAAGAACCGAATTGAAGCGTCGTAACAACGCCAAATCAAAGGCATCAGCACAGTCACAGACTCCAGCCTCCACCAGAGCTGCTGGCTTTGGAGGCTCTTCTTCCTCGTTGTTGAAGCTTTACACCGATGAAGCCCAAGGTTTGAGAGTCGATCCATTAGTCGTCTTGTTCCTTGCTGTCGGATTCATCTTCAGTGTCATCGCATTGCACGTTCTTGCAAAGGTCACA
//
# STOCKHOLM 1.0

LQMS01002335.1/65379-65620     CTGCCCCAGGAGGTTTAAGAAGTGCAGTTAAAAGGAAAACTACTGCTGATAAGAAGGCACAATCTACCAATGCCATGCCATTATCTACCAGATCAGCTGGTGCTGGTGGCTCTTCTTCTACCATGATGAAATTATTCACTGATGAAGCACAAGGTCTTAGAGTAGATCCTTTGGTTGTATTATTTTTAGCTGTTGGGTTCATCTTTTCAGTTATTATCTTACATGTATTTGCAAAACTTACT
//
# STOCKHOLM 1.0

NKZK01000745.1/112237-112037   GTCTGCCAACGACAAGAAAGTCAATGAAACCAACAAGAAGCCTCTTTCCACCAGAGCAGCCGGGGCCGGCGGATCCAGTGCTACCATGTTGAAGTTGTTCACCGACGAGGCGCAGGGCTTGAGGGTGGACCCCTTGGTTGTGTTGTTCTTGGCCGTTGGTTTCATCTTCTCCGTGATCATCTTGCACGTGTTTGCCAAGAT
//
# STOCKHOLM 1.0

PPKA01000100.1/1908-2150       ACTCCTCCCGGTGGCCAGCGTACGCTGCAAAAAAGAAGACAAGCTCAGAATGCCAAAGAGAAGCAGTTGAAACAGACTCCTGCTTCTACCAGACAGGCTGGACATGGTGGATCTTCCAATTCGATCCTGAAAGTTTACACAGATGAGGCTAATGGACTAAGAGTGGACCCGCTAGTCGTTTTGTTCTTGGCAGTGGGTTTCATCTTCTCCGTGGTGGGATTGCATGTAGTTGCTAAAGTTACG
//
# STOCKHOLM 1.0

BDMO01000002.1/2005344-2005112 CCAGGTGGTTTAAGAAGTGCCGTCAAGAGAAAGACCACCGCTGACAAGAAGGCCCAATCTGGCAATGCCTTGCCTTTGTCCACCAGATCTGCCGGTGCCGGTGGTTCTTCTTCTACTATGATGAAGTTGTTCACAGAAGAAGCACAAGGTTTAAGAGTTGATCCATTGGTTGTTTTGTTCTTGGCTGTCGGTTTCATTTTCTCCGTCATCATCTTACATGTCTTCGCCAAGAT
//
# STOCKHOLM 1.0

PPJO01000001.1/521893-521646   TGTCATCAGCAGTTCCTCCAGGTGGTCAAAGAACTTTGCAAAAGAGAAGAAATGCTCAATTGCAGAAGGAGAAAAAGGCAAATCAAACGCCAGTATCGACCAGACAAGCAGGGTTTGGCGGGTCATCTAACTCGATTTTAAAGTTGTACACGGATGAAGCCAATGGGTTGAGAGTGGATCCTTTGGTTGTGCTGTTTTTGGCAGTTGCGTTTGTGTTTTCGGTGGTTGCCTTGCACGTGATCGCTAAA
//
# STOCKHOLM 1.0

PPNA02000011.1/72417-72659     TAACTCCACCGGGCGGTCAACGTACTTTGCAAAAGAGAAGACAAGCTCAGAATGCAAAGGACAAACAGTTAAAGCAGACTCCTGCGTCCACTAGGCAGGCAGGTCACGGCGGATCTTCTAGTTCCATCTTGAAGATTTATACCGACGAGGCGAACGGGTTGAGGGTTGATCCTTTGGTCGTTCTGTTCCTGGCGGTTGCCTTTATCTTCTCTGTGGTGGCCCTTCATGTGATTGCCAAGGTTA
//
# STOCKHOLM 1.0

QAWB01000027.1/38147-38384     CCCAGGTGGAGCAAAGTCTCTCGCAAAGAGAAAGGCAACTCAAGAAAACAAGATCAAGCAGCAAGCACAGAACCAGCCAAACTCATCTAGAGCAGCAGGTGCAGGTGGCTCCTCTTCCTCAATGTTGAAGATCTTCAACGAGGAAGCACAAGGTTTCAAGATTGATCCTCTCGTCGTTTTGGTCTTTGCTGTCGCTTTCATCTTCTCCGTCATCGTCTTGCACGTTCTGGCTAAGCTT
//
# STOCKHOLM 1.0

NLAD01000819.1/386117-385893   GCTTGAAGAACGCCATCAAGAGAAAGTCTGCCAATGACAAGAAAGTCAATGAAACTAGCAAGAAGCCTCTTTCCACCAGAGCAGCCGGGGCCGGCGGATCCAGTGCTACCATGTTGAAGTTGTTCACTGACGAAGCACAGGGCTTAAGGGTGGACCCCTTGGTCGTGTTGTTCTTGGCCGTTGGGTTCATTTTCTCCGTGATCATCTTGCACGTGTTTGCCAAGA
//
# STOCKHOLM 1.0

PPOI01000458.1/110914-110674   CTTCAACTCCTCCAGGTGGTCAACGTACTTTACAAAAAAGAAGACAAGCTCAAGCTGCTAAGGATAAGCATGCTAAACAAACTCCAACTTCTACTAGAAGTGCTGGTTTTGGTGGTTCTTCCAACTCTATCCTAAAGATTTTCACCGATGAAGCTAACGGTTTAAGAGTCGATCCATTGGTTGTCTTATTTTTAGCTGTCGGTTTCATTTTCTCTGTTGTTGCTTTACATGTTATTTCTAA
//
# STOCKHOLM 1.0

LT598473.1/423654-423408       ACCCCAACTCCTCCCGGTGGCCAGCGCACTTTGCAGAAGAGAAGACAGGCACAATCTGCCAAAGATAAGCAACAGAAACAGACTCCAGCTTCGACGAGACAAGCTGGATTTGGCGGATCGTCGAATAGCATTCTCAAGCTTTACACTGACGAGGCCAATGGACTAAGAGTAGACCCATTGGTGGTTTTGTTTTTGGCGGTCGGGTTCATTTTCTCGGTCGTGGCCTTGCACGTCGTGGCCAAGATCA
//
# STOCKHOLM 1.0

PPLH02000006.1/98163-98402     TCCAGCTCCAGGTGGTCAAAGAACCGATATCAAGCGCCGTAACAACGCAAAATCTAAGGCTCAGGCACAGGCTCAAACGCCAACCTCTACTAGATCAGCTGGCTTTGGTGGCTCCTCCGCTTCTCTACTCAAGTTGTATACAGATGAAGCTAAGGGTCTCAGAGTGGATCCACTTATCGTGATGCTCCTTGCTGTTGGTTTCATCTTCTCTGTCATTGCACTACACGTCATTGCAAAGCT
//
# STOCKHOLM 1.0

PPJA02000015.1/282370-282133   CTCCAGGTGGTTTGAGAAGCGCAGCTAAGAGAAAGTCCACCGCTGATAAGAAGGAGAAGGCTGAGAGTGCTTTGCCTTTGTCCACCCGTGCTGCTGGTGCTGGTGGATCTTCGTCCACTATGATGAAGATCTTCACTGACGAAGCACAGGGTTTGAGAGTCGATCCTTTGGTTGTGTTGGTTTTGGCTGTCGGTTTCATCTTCTCTGTCATCGTTTTGCACGTTTTGGCAAAGTTGAC
//
# STOCKHOLM 1.0

PPLR01000024.1/17786-17946     TTGCCATTGTCTACCAGACAAGCTGGCGCCGGTGGCTCGTCCTCGACCATGATGAAAATCTTCACCGATGAAGCCCAAGGTTTGAGAGTCGACCCTTTGGTTGTGTTGTTTTTGGCTGTTGGTTTCATCTTCTCCGTCATCATCTTACACGTCTTTGCTAA
//
# STOCKHOLM 1.0

LT598463.1/1094233-1093991     CCGCGCCTCCAGGTGGTCAAAGAACCCTACAGAAGAGAAGACAAGCGCAGTCCGTCAAGGACAAGCAGCAAAAACAGACGCCCGCTTCTAGCAGACAAGCTGGATTTGGTGGGTCCTCTAGCAGCGTTCTTAAGCTGTACACTGACGAAGCTAACGGGCTAAGAGTTGATCCGCTGGTCGTGCTTTTCTTGGCCGTGGGCTTCATTTTCTCCGTCGTTGCGCTCCATGTCGTCGCTAAAGTGA
//
# STOCKHOLM 1.0

CP002500.1/1383486-1383724     CAACTGCAGTTCCTCCAGGGGGGCAGAAGACTTTACAAAAGAGAAAGGCAGCCCAGTCTGCTAAGGAGAAGCAATTGAAGCAAACGCCAGCTTCTACGAGACAGGCTGGGTTTGGGGGTTCATCTAATAGTATTTTGAAGTTATATACAGATGAGGCTAATGGGCTTAGAGTTGATCCTTTGGTTATTCTATTCTTAGCAGTTGGTTTCATATTTTCGGTTATTGCTTTACATGTGGTT
//
# STOCKHOLM 1.0

KV454211.1/1140175-1140416     CCAGCTCCAGGTGGTCAACGTACTGATTTAAAACGTCGTAACAATGCTAAGGCAAAAGCCAATGCTCAATCTCAACAACCAACCTCCACAAGATCTGCTGGTTATGGTGGTTCAAGTGCCAACCTTTTGAAATTATACACTGATGAAGCTCAAGGTTTAAGAGTTGATCCTTTAGTTGTTTTATTCTTAGCTGTTGGTTTCATTTTCAGTGTTATCGCATTACACGTTATTGCAAAATTGAC
//
# STOCKHOLM 1.0

PPMQ02000001.1/221357-221140   CTGCCAAAAGAAAGAATGCCCAAGATAAGAAAGCACAATCCGCCAATGCTACTCCATTGTCCACTAGAGCAGCCGGTGCCGGAGGTTCATCTGCTACCATGTTGAAGTTGTTCACTGACGAAGCCCAAGGGTTAAGAGTTGATCCGTTGGTTGTTCTCTTCTTAGCAGTTGGATTTATATTTTCGGTGATTTTCTTACATGTATTCGCTAAGATTACA
//
# STOCKHOLM 1.0

PPOS02000006.1/529406-529604   CAGCTGATAAGAAGGCACAATCGGACAATGCTATGCCATTGTCGACCAGATCTGCTGGAGCCGGTGGATCATCTGCTACTATGATGAAATTATTTACAGACGAAGCCCAAGGGTTAAGAGTTGACCCATTGGTTGTCTTGTTTTTGGCTGTTGGGTTTATTTTCTCTGTCATCATTTTACATGTTTTTGCTAAAATCAC
//
# STOCKHOLM 1.0

NKZH01002084.1/222814-222591   CTTGAAGAACGCCATCAAGAGAAAGTCTGCCAACGATAAGAAAGTCAATGAAACCAACAAGAAGCCTCTCTCCACCAGAGCAGCCGGGGCCGGTGGATCCAGTGCTACCATGTTGAAGTTGTTCACCGATGAGGCGCAGGGCTTGAGGGTGGACCCCTTGGTTGTGTTGTTCTTGGCCGTTGGTTTCATCTTCTCCGTGATCATCTTGCACGTGTTTGCCAAGA
//
# STOCKHOLM 1.0

AEAV01000267.1/2875-3111       GTCTTCTACAACTCCTCCAGGCGGCCAAAGAACTCTTCAAAAGAGAAGAAATGCGCAAATGCAAAAGGAAAAGAAGGCCAACCAGACACCAGCTTCGCCTAGACAGGCAGGGTTTGGCGGCTCCTCCAGCTCAATTTTGAAGCTATACACAGACGAGGCCAACGGGTTGAGAGTCGATCCGTTGGTGGTGTTGTTCTTGGCAGTTGCATTTGTGTTTTCAGTGGTTGCGCTACACGT
//
# STOCKHOLM 1.0

NDXA01000001.1/42489-42735     CAGTCCAAGCACCAGGTGGTTTAAGAAGTGCAGCCAAAAGAAAGACCACTGCCGACAAAAAGGCCCAATCTACCAATGCAATGCCATTATCCACAAGATCTGCAGGTGCTGGTGGTTCTTCATCCACTATGATGAAGTTATTCACTGATGAAGCTCAAGGTTTAAGAGTAGATCCTTTGGTTGTCTTGTTTTTGGCTGTGGGTTTTATTTTCTCAGTTATTATCTTACATGTTTTTGCAAAGATTAC
//
# STOCKHOLM 1.0

PPMW01000002.1/519407-519655   ATCCTCAGTTGCTCCAGGTGGTTTAAGAAGTGCTGCTAAAAGAAAGTCTACTGCTGATAAAAAGGCACAAGCTGCTAATGCTAATCCAGTTTCTACTAGAGCTGCAGGTGCTGGTGGATCCTCTGCTACTATGTTGAAATTGTTCACCGACGAAGCTCAAGGTTTGAGGGTTGATCCTTTAGTCGTTTTGTTCTTGGCCGTTGGTTTCATCTTCTCCGTCATCATTTTACACGTGTTTGCTAAAATTAC
//
# STOCKHOLM 1.0

NKZZ01001315.1/213774-213970   TGCCAGCGACAAGAAAGTCAATGAATCCAACCAGAAGCCTCTTTCCACTAGAGCAGCCGGGGCCGGCGGATCCAGTGCCACCATGTTGAAGTTGTTCACTGACGAGGCACAGGGCTTAAGGGTAGACCCCTTGGTTGTGTTGTTCTTGGCCGTGGGATTCATTTTCTCCGTGATCATCTTGCACGTGTTTGCCAAGA
//
# STOCKHOLM 1.0

NHAO01000017.1/6233-6469       TCCAGGAGGTCAGAGGACTTTACAAAAGAGAAAAAGTGCAGCTGAGAAGAAATTGCAACAACAACAACTGACACCAACTTCGACAAGATCTGCCGGTGCCGGTGGCTCATCGTCCACGATGTTGAAATTGTTCACTGACGAAGCTCAAGGCTTGAAAGTCGACCCTATTGTCGTGTTAGTATTGGCTGTTGGATTCGTTATAAGTGTTATTATATTACATGTTTTCGCTAAAATTAC
//
# STOCKHOLM 1.0

PJEZ01000346.1/2319-2564       CTTCTGCTGCTCCTGGGGGCTTGCGTTCCACTATGAAGAGAAAGACGATGGCCGACCGCAAGGAGAAGGCGGCCACCGCCACCCCCCTGTCCACCCGTGCGGCTGGCGCTGGCGGCTCGTCGTCGTCGATGATGAAGTTGTTCACCGACGAGGCCCAGGGCTTGAGAGTCGACCCCTTGGTCGTGCTCTTCCTTGCAGTTGGTTTCATCTTTTCCGTGATCATTTTGCACGTCTTTGCCAAGCTCA
//
# STOCKHOLM 1.0

CP019498.1/982504-982262       ACTCCTCCAGGTGGTCAGCGCATGCTGCAAAAGAGAAGACAAGCTCAGAATGCCAAAGAGAAGCAATTGAAACAGACTCCTGCTTCGACGAGACAGGCCGGACACGGTGGTTCTTCAAACTCCATCCTCAAAGTTTACACAGACGAGGCTAATGGATTAAGAGTGGACCCACTAGTGGTTCTATTCTTGGCGGTAGGTTTCATTTTCTCCGTGGTGGCATTGCATGTAGTTGCTAAAGTTACG
//
# STOCKHOLM 1.0

PPNN01000005.1/340195-339954   CACCAGGTGGTTTGAGAAGCGCAGCTAAGAGAAAGTCTACTGCTGATAAGAAGGAAAAGGCGGAGAGCGCTATGCCTTTGTCAACCCGTGCCGCTGGTGCTGGTGGTTCTTCTTCAACCATGATGAAGATTTTCACTGATGAAGCCCAGGGTTTGAGAGTTGACCCATTGGTTGTGTTGGTGTTGGCCGTCGGTTTCATTTTCTCTGTCATTGTGTTGCACGTTTTGGCCAAGGTGACAGGC
//
# STOCKHOLM 1.0

PPOY01000011.1/95844-95602     CATCTGCAGTTGCACCAGGAGGATTGAGAAGTGCTGCAAAGAGAAAAACTACCGCCGATAAAAAACAGCCAGTAACTCCAGTTTCAACTAGAGCTGCTGGTGGTGGTGGTTCATCTGCTACTATGTTAAAATTATTTACTGATGAAGCTCAAGGTTTAAGAGTTGATCCTTTAGTAGTATTGTTTTTGGCAGTAGGTTTTATATTTTCAGTTATTGCCTTGCACGTTTTTGCTAAATTAACAG
//
# STOCKHOLM 1.0

DS480425.1/95442-95668         CCTCCTCCAGGTGGTCAACGTATTCTTCAAAAGAGAAGACAAGCTCAATCTGCTAAAGATAAGCAATTGAAGCAAACCCCTACTTCCGCAAGACAAGCTGGTTTTGGCGGTTCTACCAATTCGATCTTGAAGATCTATACCGATGAAGCTAATGGTTTAAGAGTCGATCCTTTGGTAGTTTTGTTTTTATCCGTTGGTTTCATCTTTTCTGTTGTTATCTTGCATGT
//
# STOCKHOLM 1.0

CR382133.2/628780-629015       CCAGGGGGATTAAGAAGCGCAGCCAAAAGAAGAATTGCAGCAGATAAAAAGGCACAATCCAGCAATGCTATGCCATTATCAACTAGATCAGCCGGAGCCGGAGGATCATCTGCCACCATGATGAAATTGTTCACCGACGAAGCTCAAGGTTTAAGAGTTGACCCATTGGTTGTGTTATTCTTGGCCGTTGGGTTTATTTTCTCTGTGATTATCTTACATGTTTTTGCTAAGATTAC
//
# STOCKHOLM 1.0

KV454489.1/251521-251287       AACCGCAGTTCCAGGTGGTCAAAGAACCCTAGCTAAAAGAAGAGCTGCTCAGGATAAGAAGGCCAGCCAAACTCCTGCCTCAACCAGGTCTGTTGGTGCTGGTGGCTCTTCTGCTACGATGTTGAAGTTGTACACCGACGAAGCTCAAGGGTTGAGGGTTGATCCATTGGTCGTTTTATTCTTAGCTGTTGGCTTCATCTTTAGTGTTATCGGTTTACATGTTATTTCCAAACTA
//
# STOCKHOLM 1.0

LPNM01000008.1/1194195-1193949 CCWCAGCTCCTCCAGGTGGTCACAAAACCCTGCAAAAAAGAAGACAAGCTCAAGCAGCCAAAGAAAAAAAGGCTAGTCAAACTCCAGCCAGTGCCACTCAAGCTGGTTTGGCTGGTTCCACAAATAACATTTTGAAGATTTTCACTGATGAAGCTGATGGTTGGAAAGTTGATCCTTCTGCAGTTTTGTTTTTGGCTGTTGCCTTTATTTTTTCMGTCATTGCTTTGCACGTCATTTCCAAAGTTAC
//
# STOCKHOLM 1.0

CM010600.1/1361255-1361015     CTACCGCAGCCCCAGGAGGCTTGAGAAGCGCAGTCAAGAGAAAGAACGTTGCCGACAAGAAGACCAAGGAGTCCGAGCAACAACCGCTCTCTACGAGAGCTGCCGGTGCCGGTGGCTCGTCTGCCACGATGTTGAAGTTGTTCACAGATGAGGCCCAGGGCTTGAGAGTCGACCCATTGGTGGTTTTGATCTTGGCGGTTGGTTTTATTTTCTCCGTGATCGTGATGCACGTGCTTGCCAA
//
# STOCKHOLM 1.0

PPJG01000050.1/53138-53333     AACAATCAAGAAAGACAGGCTGCACAAGCTAATGAACGACCAGCCTCTACAAGATCTGCTGGCGCTGGTGGCTCCAGTAGCACAATGTTGAAATTGTACACTGACGAGGCTAGCGGCCTTCGAGTCGACCCTATTGTTGTCATGGTCATGGCTTTGGGTTTCATTTTCTCAGTCGTCGCTTTGCATGTCATCGCCA
//
# STOCKHOLM 1.0

PPNJ01000001.1/688157-688385   GCTCCTGGTGGTCAAAAGACAGAATTGAAACGCCGTAACAACGCAAAGGCTAAGGTTGCTGAAACTCCAACTTCAGCCAGATCTGCTGGGTTTGGTGGTTCTTCTTCCTCTTTACTAAAGTTGTACACTGATGAAGCTCAAGGTTTAAGAGTGGATCCATTGGTTGTTTTATTTTTAGCTGTTGGTTTCATCTTCAGTGTTATTGCTTTACACGTCTTAGCTAAAATAA
//
# STOCKHOLM 1.0

MVNT01000005.1/473942-474187   CATCATCAGTGGCTCCAGGAGGATTGAGAAACGCTGCTAAGAGAAAAACCACGGCCGACAAGAAGGCTCAGGCCTCCAATGCCAACCCTGTTTCGACCAGATCTGCAGGTGCTGGTGGTTCATCTGCTACTATGTTGAAATTGTTTACCGATGAAGCTCAAGGTTTGAGAGTTGATCCTTTGGTGGTGTTGTTTTTGGCGGTTGGATTCATTTTCTCCGTCATTATCTTGCACGTTTTCGCCAAGG
//
# STOCKHOLM 1.0

PPLJ02000001.1/130825-131066   GTTGCCCCAGGTGGCTTGAGAAGTGCTGCCAAGAGAAAGTCTACCTCCGACAAGAAGGCCAAAGATGCTAGTCAAATGCCTTTGTCCACCAGAGCTGCTGGTGCCGGTGGCTCGTCTGCTACCATGTTGAAGTTGTTCACAGATGAGGCCCAGGGCTTGAGAGTGGACCCATTGGTGGTTCTCTTCTTGGCTGTTGGTTTCATTTTCTCGGTCATCATCTTGCATGTGTTTGCCAAGATCAC
//
# STOCKHOLM 1.0

AABZ01000001.1/56704-56439     ATGGCAGCTTCAGTTCCACCAGGGGGTCAGCGTATCTTACAAAAGAGAAGACAGGCACAATCTATCAAGGAGAAGCAAGCGAAGCAAACTCCTACTTCCACTAGACAGGCCGGTTTTGGTGGGTCGTCAAGCTCAATTTTGAAGTTATATACAGATGAAGCCAACGGGTTCAGGGTCGACTCTCTTGTCGTATTGTTCCTATCTGCCGGATTCATTTTCTCTGTGATTGGTCTGCATCTATTGACGAAATTTACACACATTATATA
//
# STOCKHOLM 1.0

PPNS02000015.1/169198-168961   CTCCAGGTGGTCAAAGAACCGACATCAAGCGCCGTAACAATGCCAAATCCAAGGCTCAAGCACAAGCACAAACACCAACTTCCACTAGATCAGCTGGTTTTGGCGGGTCCTCTGCCTCTTTGCTTAAGTTGTACACTGATGAAGCCAAGGGTCTCAGAGTGGATCCGCTTATCGTGATGTTCCTTGCTGTTGGTTTTATCTTCTCTGTCATTGCATTGCACGTTATTGCAAAGCTCAC
//
# STOCKHOLM 1.0

PPMT01000084.1/23422-23165     ATGGCTGCTCCAGCTCCTCCAGGTGGTCAACGTACCTTACAAAAAAGAAGATACGCCAAAAATGCTAAAAAAGAAGCTTCAAAGAAGACTCCAACTTCTGCTAGATCAGCAGGTTTCGACGGTTCTTCTGCTTCCATCTTAAAGATCTTTACTGATGAAGCTGATGGTTTCAGAGTTGACCCATTAGTTGTCATGTTCATGGCTGTCGGGTTTGTCTTTTCCGTCATTGTCTTACATGTTTTGGCTAGATTTGCTACC
//
# STOCKHOLM 1.0

CP012819.1/2164582-2164766     AAAGATAAGTCCAATCAAACTCCACAATCCGCAAGATCTGCCGGTGCAGGCGGTTCTTCTGCTGCTATGTTGAAGTTATTCACCGATGAGGCCGAAGGTTTGAGTGTCGATCCATTGGTTGTTTTGTTTTTGTCCGTTGGTTTCATCTTCTCCGTCATTGCCTTACATGTTATTGCTAAAATTAC
//
# STOCKHOLM 1.0

PPJB01000008.1/51013-51210     TGCTGAAAAGAAGGCACAATCCTCAAAAGCTATGCCCTTATCTACTAGAGCCGCTGGCGCCGGCGGTTCTTCCTCCACCATGATGAAGATCTTCACCGACGAAGCACAAGGTTTGAGAGTCGACCCTCTCGTTGTTTTGGTTCTTGCGGTTGGTTTCATCTTTTCTGTTATTATCTTGCATGTTTTGGCTAAGCTCAC
//
# STOCKHOLM 1.0

HE580267.1/398105-398343       ACTGCTATTCCTCCAGGTGGTCAGCGTACTCTACAAAAGAGAAGACAAGCTCAATCCATCAAGGAAAAACAATTGAAACAAACACCAACTTCCACCAGAGCTGCAGGTTACGGTGGGTCTTCTGCCAACATCTTGAAGATTTTCACTGATGAAGCTGACGGATTAAGTGTAGATCCCTTAGTCGTTATGTTCTTAGCTGTAGCTTTCATCTTTTCTGTTATCGCTTTACATGTCGTCGT
//
# STOCKHOLM 1.0

CM000692.1/925001-924758       CTACTGCAACTCCTCCAGGTGGTCAACGTACTTTACAGAAAAGAAGACAAGCTCAATCTGTCAAGGAAAAACAATTGAAGCAAACCCCAACTTCTACCAGACAAGCTGGTTTCGGTGGCTCTTCTAACAGCATTTTGAAGCTATATACCGATGAAGCTAATGGTCTAAGGGTCGACCCGCTAGTGGTTTTGTTTTTGGCTGTGGGCTTCATCTTCTCTGTCGTCGCTTTGCATGTCGTCGCCAA
//
# STOCKHOLM 1.0

HE806316.1/1893812-1893588     CCCAGGTGGTCAACGTACCTTGCAAAAGAGAAGACAAGCTCAAGCTGTCAAGCAAAGAAAAGACGAAAAATCCGTTCAAAAGGCTTCGCAAATCAGTGATGAAAAGAAAGGTTCCATCTTGAAAATTTATAACGATGAAGCTAACGGGTTACGAGTAGACCCATTGGTTATTTTATTTTTAGCTGTCGGTTTTATTTTCTCAGTTATTGCTTTACATGTCATCTC
//
# STOCKHOLM 1.0

LXTC01000002.1/1480308-1480077 CCCCAGGTGGCTTGAGAAACGCCGTCAAGAGAAGAAACGTTGCCGACAAGAAGGCAAAGAATGCCGAGCTGATGCCCTTGTCCACCAGGGCGGCCGGTGCCGGGGGCTCCTCCGCCACCATGTTGAAGTTGTTCACCGACGAGGCCCAGGGCTTGAGAGTCGACCCCTTGGTGGTGTTGATCTTGGCCGTCGGGTTCATTTTCTCGGTCATTGTCATGCACGTGCTTGCCAA
//
# STOCKHOLM 1.0

LN736360.1/498536-498785       TCTACTCCAACTCCCCCCGGTGGCCAGCGCACTTTGCAGAAAAGAAGACAAGCTCAATCTGCCAAAGATAAGCAACAGAAACAAACACCAGCGTCGACGAGACAAGCTGGATTTGGCGGATCGTCCAACAGTATCCTCAAACTTTACACCGACGAGGCCAACGGATTAAGAGTAGACCCATTGGTGGTCTTGTTTTTGGCGGTTGGTTTCATTTTCTCGGTCGTGGCCTTGCACGTCGTGGCTAAGATCA
//
# STOCKHOLM 1.0

CAPU01000089.1/19715-19468     GTCAACTCCTCCTCCTCCAGGTGGTCACCGTACTCTACAAAAGAGAAGACAAGCTCAAGCTATTAAGGAAAAGCAACAGAGCCAAACACCGACATCTACTAGACAAGCTGGTTTCGGTGGTTCTAGTAACACCATACTTAAGATTTTCACTGATGAAGCTGATGGGCTACGTGTTGACCCACTGGTGGTGCTCTTCCTAGCTGTTGGTTTTATCTTTTCAGTCATGTCATTGCATTTAATTGCAAAGA
//
# STOCKHOLM 1.0

DF969637.1/187405-187182       NAGAGAAGACAGGCACAATCCATTAAGGAAAAGCAAGCAAAACAAACGCCCACTTCCACCAGACAGGCTGGTTACGGTGGGTCTTCAAGCTCAATTTTGAAGTTATATACGGACGAAGCCAATGGATTCAGAGTCGACTCCCTTGTCGTATTGTTCCTATCTGTCGGTTTCATCTTCTCCGTGATTGCTTTGCATCTATTGACGAAATTTACACACATTATATA
//
# STOCKHOLM 1.0

NKZI01001890.1/136673-136873   AGTCTGCCAACGACAAGAAAGTCAATGAAACCAACAAAAAGCCTCTTTCCACCAGAGCAGCCGGGGCCGGCGGATCCAGTGCTACCATGTTGAAGTTGTTTACCGACGAGGCGCAGGGCTTGAGGGTGGACCCCTTGGTTGTGTTGTTCTTGGCCGTTGGTTTCATCTTCTCCGTGATCATCTTGCACGTGTTTGCCAAGA
//
# STOCKHOLM 1.0

HE612860.1/215126-215359       ACTCCTCCTCCTCCAGGTGGTCAACGTATATTGAGAAGAAGAAGACAAGTGCAAAGCTCCAAGGAAAAAAAAGCCAAGCAAACTCCAACATCTGCTAGAAGTGCTGGTTTCGGTGGTTCTTCTGGTTCTATTTTAAAAGTCTTCACTGAAGAAGCCAATGCTTTCAGAATTGATTCTTTAATTGTTTTGTTTTTAGCTTTTGGATTTGTTCTCTCTGTATTTGGTTTACATATC
//
# STOCKHOLM 1.0

PPMG02000048.1/40154-40346     AAGCTGCCAAGGCGAAGCAAAATGCTGAAAGCAAGACACCATCATCAACAAGAGCTGCTGGTTTTGGAGGCTCCACAAACTCTTTATTGAAGTTATACACTGATGAGTCAAATGGTTTAAAGGTCGATCCTTTGATCGTCCTGTTCTTAGCTGTTGGTTTCATCTTCTCTGTTATTGCCTTACATGTCATTGC
//
# STOCKHOLM 1.0

PPNU02000004.1/172079-171838   AGCTCCAGGAGGTCAGAGAACAGACTTGAAGCGTCGTAACAACGCTAAGGCCAAAGCCACCGCCCAGGCTCAGACACCAACATCAACTAGATCGGCTGGATTCGGTGGTTCATCCGCCTCTTTGCTCAAGCTTTACACTGATGAGGCTCAGGGTCTTAGAGTGGACCCTCTTATCGTGCTTTTCCTTGCCGTTGGTTTCATCTTTTCCGTCATCGCCTTGCACGTCCTAGCAAAGTTGACAG
//
# STOCKHOLM 1.0

CM003586.1/197033-196767       ATGGCAAGTTCGGTTCCACCAGGGGGTCAGCGTATTCTACAAAAGAGAAGACAGGCGCAATCTGTCAAGGAGAAGCAAGCGAAGCAAACTCCTACTTCCGCCAGACAGGCTGGTCACGGCGGGTCGTCGAGCTCGGTGTTGAAGTTGTACACGGACGAGGCCAACGGGTTCAGGGTCGACTCGCTTGTCGTGTTGTTTCTATCCGCCGGGTTCATTTTCTCCGTCATAGGCCTGCATCTGTTGTCGAAGTTTACACATATTATATAA
//
# STOCKHOLM 1.0

CP006022.1/1421590-1421357     CTGCGGTTCCACCAGGCGGGCAGCGGACGCTGCAGAAGAGAAGAGCTGCACAGTCTGCGAAGGAGAAGCAGCAGAAGCAGACGCCGACGTCGACGCGGCAGGCGGGCTTCGGCGGCTCTTCAAACAGCATTCTTAAGCTGTACACGGACGAGGCGAACGGGCTCAGGGTAGATCCGCTAGTGGTGCTCTTCTTGGCGGTCGGGTTCATCTTCTCGGTGATCGCGCTGCATGTGA
//
# STOCKHOLM 1.0

PPIA02000002.1/808067-807845   CAGCAATTCCCGGAGGACAAAGAACCTTAGCTAAAAGAAGAGCAGCAAACCTGGATAAGAAACAGGATGAACCTTCTTCCGCCAGATCTGCCGGTGCTGGAGGTTCTTCTTCAACTATGTTGAAGTTGTACACAGACGAAGCCCAAGGTCTGAAAGTTGATCCTTTGATTGTTCTCGTTCTAGCTGTCGGTTTCATTTTCAGTGTCATTGGTTTACACGTTGT
//
# STOCKHOLM 1.0

PPOZ02000014.1/268118-267883   CCCTGGTGGTTTGAGAAGTGCTGTCAAGAGAAGAAACGCCGCCGACAAGAAGGCCAAGGACGCCTCGCAGGCGCCCGTGTCGACCAGGGCCGCAGGCGCCGGCGGCTCGTCCGCAACCATGTTGAAGTTGTTCACGGACGAGGCCCAGGGCTTGCGCGTGGACCCCTTGGTTGTGTTGTTCTTGGCTGTTGGCTTCATTTTCTCCGTGATCATCATGCACGTCTTCGCCAAGATCA
//
# STOCKHOLM 1.0

LT598489.1/179105-179337       ACTCCTCCAGGCGGTCAGCGTACTCTCCAAAAGAGAAGAGCAGCTCAATCTGCCAAAGAGAAGCAACAAAAGCAGACCCCTACCTCCACTAGACAGGCGGGTTTTGGTGGATCCTCCAACAGCGTGTTGAAGCTATACACTGACGAAGCTAATGGATTGAGAGTTGATCCGCTGGTCGTGCTATTTCTAGCAGTCGGATTCATCTTCTCTGTGGTGGCACTTCACGTTGTGGC
//
# STOCKHOLM 1.0

PPLF01000007.1/302560-302790   GGGAGGGTTAAGAAGTGCTGTCAAGAGAAAGAACGCTCAAGATAAGAAGGCACAAGCTGCCAGTGCTGTTCCATTATCAACCAGAGCTGCTGGTGCTGGAGGATCATCAGCCACCATGTTGAAACTATTCACAGATGAAGCTCAAGGTCTCAGAGTTGACCCCTTGGTTGTTCTCTTCCTTGCTGTTGGATTTATCTTCTCTGTGATCCTCTTACATGTGTTTGCTAAGAT
//
# STOCKHOLM 1.0

PPNH01000073.1/65330-65563     TGTCGCCCCAGGTGGTCAAAAAACCGAATTGAAACGTCGTAACAACGCTAAATCCAAAGTTGCTGAAACTCCAACTTCAACTAGATCTGCTGGTTTTGGTGGCTCTTCCTCTTCTTTACTTAAATTATACACCGATGAAGCTCAAGGTTTAAGAGTTGATCCATTAGTCGTTTTATTTTTAGCTGTTGGTTTCATCTTCAGTGTTATTGCTTTACATGTCTTAGCTAAAATCAC
//
# STOCKHOLM 1.0

ANFW02000049.1/1142938-1142710 CCCCAGGTGGCTTGAGAAGTGCCGTGAAGAGAAGAAATGTCGCCGACAAAAAGACAAAAGAAGCCGAGCAGAAGCCGTTGTCTACCAGAGCCGCTGGTGCAGGAGGTTCCTCTGCCACCATGTTGAAGTTGTTCACAGACGAGGCCCAGGGCCTCAGAGTGGACCCCTTGGTGGTCTTGATCTTGGCTGTCGGGTTTATTTTCTCTGTGATCATCATGCACGTGCTTGC
//
# STOCKHOLM 1.0

NKYV01000009.1/59494-59723     GGTGGCTTGAAGAATGCTATCAAGAGAAAATCTGCAAGTGACAAGAAGTCCAAGGTAGCCAACCAAAAGCCTCTTTCGACCAGAGCTGCTGGAGCCGGGGGCTCCAGTGCCACCATGTTGAAGTTGTTCACGGACGAGGCCCAGGGTTTGAGGGTCGACCCTTTGGTTGTGTTGTTCTTGGCCGTGGGATTCATTTTCTCCGTTATCATCTTGCATGTGTTTGCCAAGAT
//
# STOCKHOLM 1.0

BCGE01000001.1/2178137-2177889 CTTCCGCTGCACCAGGTGGCTTGAGAAATGCTGTAAAGAGAAAAAACGTGGCTGATAAGAAGGCCCAGAGTTCGAATGCTACACCATTGTCGACCCGCGCGGCAGGAGCCGGCGGATCGTCAGCTACCATGATGAAGATTTTCACTGATGAGGCACTGGGATTAAGAGTTGATCCCTTGGTTGTTTTGTTTCTTGCGGTAGGATTCATCTTTTCTGTGATCATTTTGCATGTTTTCGCGAAGATTACCG
//
# STOCKHOLM 1.0

PPKX02000009.1/43618-43396     CAGCAATTCCCGGAGGACAAAGAACCTTAGCTAAAAGAAGAGCAGCAAACCTGGATAAGAAACAGGATGAACCTACTTCCGCCAGATCTGCCGGTGCTGGAGGTTCTTCTTCCACTATGTTGAAGTTGTACACAGACGAAGCCCAAGGTCTGAAAGTTGATCCTTTGATTGTTCTTGTTCTAGCTGTCGGTTTCATTTTCAGTGTCATTGGTTTACACGTTGT
//
# STOCKHOLM 1.0

PPOO01000830.1/22205-21959     CTGCAGTTCCTCCAGGTGGTCAACGTACATTACAAAAGAGAAGACAAGCTAAGTCTAATAAGGACAAGCAATTGAATCAAACTCCAACTTCCGCAAGATCTGCTGGTGTCGATGGTTCTTCTAACTCCATCTTAAAGATTTATACCGATGAAGCAAACGGTCTAAGGGTTGATCCTTTAGTCGTTCTATTCCTAGCGGTCGGTTTCATCTTCTCTGTTGTTGCTCTACATGTTCTAACTAAAGTCAC
//
# STOCKHOLM 1.0

PPOE02001989.1/14464-14709     CAGCTACTCCACCAGGCGGTCAACGTACGTTACAAAAGAGAAGACAAGCAAAATCAGCTAAGGATAAGAAGGAAAATGCTACACCCACTTCAACTAGATCGGCTGGTCATGGTGGTTCTACTAATTCCATTTTGAAAATATATACTGATGAAGCCAATGGTTTAAGAGTGGACCCATTAGTTGTATTATTCTTAGCTGTAGGGTTCATCTTTTCTGTTGTCGCCTTGCATGTTGTTACTAAGGTCA
//
# STOCKHOLM 1.0

NXHD01000008.1/327418-327184   CCAGGTGGCTTGAGAAGCGCAGTCAAGAGAAAGAACGTCGCCGACAAGAAGGCCAAGGACGCCTCGCAAATGCCTTTGTCCACGCGTGCCGCCGGTGCCGGTGGATCTTCCGCCACCATGTTGAAGTTGTTCACCGACGAGGCCCAGGGCTTAAGAGTGGACCCATTGGTGGTTTTGTTTTTGGCTGTTGGGTTCATCTTCTCTGTGATTATTTTGCACGTGTTTGCCAAGATCA
//
# STOCKHOLM 1.0

PPOC01000885.1/344315-344069   CCTCAACTCCACCAGGTGGTCAACGTACTTTACAAAAAAGAAGAGCCGCTCAATCTGCTAAAGATAAACAATCTAAGCAAACACCAACTTCCAGTAGAGCTGCTGGTCATGGTGGTTCATCAAATTCAATTTTAAAGATTTATACTGATGAAGCTAATGGGTTAAGAGTAGATCCATTAGTTGTTTTATTTTTAGCTGTTGGTTTCATTTTCTCCGTAGTGGCCTTACATGTTGTCTCTAAAGTTAC
//
# STOCKHOLM 1.0

FM992695.1/348233-348011       GAAGCGCAGTTAAAAGAAATACCACTCAAGAAAAGAAGGCCCAATCATCGAATGCTACTCCATTATCAACCAGATCTGCTGGTGCTGGTGGTTCTTCCTCCACTATGATGAAATTATTTACCGATGAAGCCCAAGGGTTGAGAGTTGATCCATTAGTTGTTTTATTCTTGGCTGTTGGTTTTATCTTCTCCGTTATTATCTTACATGTATTTGCCAAAATCAC
//
# STOCKHOLM 1.0

PPKB01000021.1/158415-158654   GGCAGTTACTCCTCCTCCACCAGGTGGTCAACGTATTTTGAAGAGAAGAAGACAGGTTCAAAATTCTAAGGAAAAGAAAGCCAATCAAACTCCTACTTCTGCTAGAAGTGCTGGTTTCGGTGGTTCTTCTGGTTCTATTTTAAAGGTATTCAGTGAAGAATCTGATGCTTTAAGACTTGATTCTTTAATTGTTTTATTTTTAGCTGTCGGTTTTGTTTTATCAGTGTTTGGTTTACATAT
//
# STOCKHOLM 1.0

PGLS01000004.1/3006078-3005836 TGCAGTGGCCCCAGGCGGCTTGAGAAGCGCTGCTAAAAGAAAGAATGCTGCCTCCAAGAAGAACAAGGAAGCTAAAGAACAGCCCTTGTCCACAAGAGCCGCTGGCGCTGGTGGTTCTTCGGCCACCATGTTGAAGCTTTTCACAGATGAGGCTCAGGGTTTGAGAGTAGACCCATTGGTTGTTCTTTTCTTGGCTGTCGGTTTCATCTTCTCCGTCATCATCTTGCACGTTTTCGCCAAAGT
//
# STOCKHOLM 1.0

LPNK01000154.1/113853-114082   CCCCAGGTGGCTTGAGAAGTGCCGTGAAGAGAAGAAATGTCGCCGACAAAAAGACAAAAGAAGCCGAGCAGAAGCCGTTGTCTACCAGAGCCGCTGGTGCAGGAGGTTCCTCTGCCACCATGTTGAAGTTGTTCACAGACGAGGCTCAGGGCCTCAGAGTGGACCCCTTGGTGGTGTTGATCTTGGCCGTTGGGTTTATTTTCTCCGTGATCATCATGCACGTGCTTGCC
//
# STOCKHOLM 1.0

PPOP02000004.1/8343-8588       ATCAACTCCTCCAGGTGGTCAACGTACTCTACAAAAGAGAAGACAAGCTCAATCCGCTAAGGATAAGAAAGACAAGCAAACCCCTACATCCACAAGAACAGCTGGTCACGGTGGTTCTTCCAGTTCAATCTTAAAGATTTACACTGATGAAGCTGAAGGTTTGAAAGTTGATCCATTAGTTGTATTGTTTTTAGCCGTTGGGTTCATTTTCTCTGTCGTGGCATTACACGTTATTTCAAAAGTTAC
//
# STOCKHOLM 1.0

CH981524.1/499266-499503       CCCCAGGTGGTTTGAGAAGCGCAGTCAAGAGAAAGTCTACAGCAGATAAAAAGGCACAATCTACAACTGCTACACCATTGAGCACAAGGTCAGCAGGGTTTGGTGGCTCTTCATCAACAATGATGAAATTGTTCACAGATGAGGCACAAGGTTTAAGAGTCGATCCATTGGTTGTGTTGTTCTTGGCTGTTGGTTTTATTTTTTCAGTGATCATTTTACACGTGTTGGCTAAAGTTAC
//
# STOCKHOLM 1.0

PPLN02000003.1/1034437-1034681 TGCTGTTGCTCCAGGTGGTCTCCGTAATGCTGCTAAAAGAAAAGCTACAGCTGACAAAAAAGCTGCTTCTTCTAATCAAACCCCTTCGTCAACTAGAGCTGCTGGTGCTGGTGGCTCTTCTTCCACTATGTTGAAATTGTACACCGACGAAGCTCAAGGTTTGAGAGTCGACCCATTAGTTGTTTTATTCTTGGCCGTTGGTTTCATTTTCTCAGTCATTGCTTTACATGTTATTGCTAAAGTCA
//
# STOCKHOLM 1.0

PPJZ01000052.1/5099-4848       CTGCTACTCCCCCAGGCGGCCAGCGTACGCTGCAAAAGAGAAGACAGGCCCAGAACGCTAAAGAGAAGCAGTTGAAACAGACTCCTGCTTCCACCAGACAGGCTGGCCACGGTGGGTCTTCCAATTCGATCCTGAAAGTTTACACAGACGAGGCCAACGGGCTCAGAGTGGATCCGCTAGTGGTGCTGTTCTTGGCGGTGGGCTTCATCTTCTCCGTTGTGGCGCTGCATGTGGTTGCCAAAGTTACAGGTA
//
# STOCKHOLM 1.0

NLAL01000030.1/15837-16036     GTCTGCCAACGACAAGAAAGTCAATGAAACCAACAAGAAGCCTCTCTCCACAAGAGCAGCCGGGGCCGGCGGATCCAGTGCTACCATGTTGAAGTTATTTACCGACGAGGCGCAGGGCTTGAGGGTGGACCCCTTGGTTGTGTTGTTCTTGGCCGTTGGTTTCATCTTCTCCGTGATCATCTTGCACGTGTTTGCCAAGA
//
# STOCKHOLM 1.0

PPLQ02000017.1/56014-55784     AGGTGGTTTAAGAAGCGCAGTCAAGAGAAAGAACACCTCTGAAAAGAAGGCCCAAGCCAACAACTCGTTGCCTTTGTCAACCCGTTCTGCCGGTGCCGGTGGCTCCTCCTCCACCATGATGAAGATCTTCACCGATGAAGCTCAAGGCTTGAGAGTCGACCCATTGGTGGTGTTGTTCTTGGCCGTTGGATTCATCTTCTCCGTTATCATCCTTCATGTATTTGCCAAGAT
//
# STOCKHOLM 1.0

CP030966.1/184494-184228       ATGGCAGCTTCAGTTCCACCAGGGGGTCAGCGTATCTTACAAAAGAGAAGACAGGCACAATCCATCAAGGAGAAGCAGGCAAAGCAAACTCCCACTTCCACAAGACAGGCTGGTTTTGGTGGGTCGTCCAGCTCAATTTTGAAGTTCTACACAGATGAGGCCAGTGGGCTCAGGGTCGACTCTCTTGTCGTTTTGTTTCTGTCGGTCGGGTTCATCTTCTCTGTCATTGCTCTACATCTATTGGCGAAATTTACACACATTATATAA
//
# STOCKHOLM 1.0

FYBL01000007.1/429727-429477   TCTACTTCTACTCCTCCAGGTGGCCAACGTACTCTACAGAAGAGAAGACAAGCTCAGAGTGCTAAAGAAAAGCAATTGAAACAAACTCCTGCATCTACTAGACAAGCCGGTCATGGAGGGTCTACAAGTTCGATCCTGAAAATATATACTGATGAAGCTAATGGCTTAAGAGTGGATCCATTGGTGGTTTTATTTTTGGCAGTCGGTTTTATTTTTTCAGTGGTAGCTTTGCATGTCATTGCTAAGGTTAC
//
# STOCKHOLM 1.0

NLAM01001246.1/106511-106287   GCTTGAAGAATGCCATCAAGAGAAAGTCTGCCAACGACAAGAAAGTCAATGAATCCAGCAAGAAGCCTCTTTCCACCAGAGCAGCCGGGGCCGGCGGATCCAGTGCCACCATGTTGAAGTTGTTCACTGACGAGGCGCAGGGCTTAAGGGTGGACCCCTTGGTTGTGTTGTTCTTGGCCGTGGGATTCATTTTCTCCGTGATCATCTTGCACGTGTTTGCCAAGA
//
# STOCKHOLM 1.0

NKZY01000891.1/99445-99652     AGAGAAAGTCTGCCAGCGACAAGAAAGTCAATGAATCTAGCAAGAAGCCTCTTTCCACCAGAGCAGCCGGGGCCGGCGGATCCAGTGCCACCATGTTGAAGTTGTTCACTGACGAGGCGCAGGGCTTAAGGGTGGACCCCTTGGTTGTGTTGTTCTTGGCCGTGGGATTCATTTTCTCCGTGATCATCTTGCACGTGTTTGCCAAGAT
//
# STOCKHOLM 1.0

CAPV01000055.1/58274-58510     TCCTCCTCCACCAGGTGGTCACCGTACCCTACAAAAGAGAAGACAAGCCCAAGCTGTCAAAGAGAAGCAACAAAGCCAAACACCTACCTCTACTAGATCAGCTGGGTTTGGTGGTTCTAGCAACACCATACTGAAGATATTCACCGATGAAGCTAATGGTCTACATGTTGACCCACTGGTGGTCTTGTTCCTAGCTGTCGGTTTCATCTTCTCCGTTATGGCTTTGCATTTGATTGC
//
# STOCKHOLM 1.0

PPLZ02000012.1/154401-154645   GCAGCAGCTCCAGGTGGTCAAAGAACTGACCTAAAGCGTCGTAACAACGCCAAATCAAAGGCTAACGCTGCTCAACAGACCCCAACTTCCACTCGTTCTGCTGGTTTTGGTGGCTCTTCATCTTCTCTACTGAAGCTATACACTGATGAGGCTCAAGGTCTCAGAGTTGACCCATTGGTGGTGCTTTTCCTAGCTGTTGTCTTCATCTTCAGTGTCATTGTTCTACATGTATTTGCTAAGATCAC
//
# STOCKHOLM 1.0

CH408076.1/559850-560096       CTGCAGTTGCCCCAGGTGGATTGAGAAGCGCCGCCAAGAGAAGAAATGCCGCTGACAAGAAGTCGAAGGACGCTAACCAAATGCCCTTGTCCACAAGAGCCGCAGGCGCCGGTGGTTCTTCGGCTAACATGTTGAAGTTGTTCACAGACGAGGCTCAAGGTTTGAGAGTTGATCCTTTGGTTGTGCTTTTTTTGGCTGTGGGATTCATTTTCTCTGTCATTGTCTTGCATGTTTTGGCCAAGATCAC
//
# STOCKHOLM 1.0

PPMS02000020.1/174597-174352   TGCTGTTGCCCCAGGCGGTTTGAGATCTGCTGCTAAGAGAAAGAACGTTGCCGACAAAAAGGCTAAGGAGGCTAATCAGCAGCCTTTGTCCACCAGAGCTGCTGGTGCTGGCGGCTCCTCTGCCACCATGTTGAAGTTGTTCACCGATGAGGCGCAAGGCTTGAGAGTCGACCCTTTGGTTGTTCTCTTTTTGGCTGTTGGTTTCATCTTCTCGGTGATCATCTTGCATGTGTTGGCCAAGATCAC
//
# STOCKHOLM 1.0

PPNG01000089.1/4290-4044       CTGCAGTTGCACCAGGTGGTTTGAGATCCGCAGCCAAAAGAAAAGCTACCGCTGAAAAGAAGGCACAATCTGCCAATCAACTTCCATTGTCTACCAGAGCCGCTGGTGCTGGAGGTTCTCTGGCCACTATGATGAAGTTGTTTACCGATGAAGCTCAAGGTTTACGTGTGGACCCATTAGTTGTACTTTTCCTTGCTGTCGGTTTCATTTTCTCCGTCATTATTTTACACGTTTTTGCTAAAATTAC
//
# STOCKHOLM 1.0

CBXB010000005.1/151799-152015  ATAGGAGACGTGCTGCTCAAGAAAGACAAACTGCTGTTGCCAATGAAAAACCCACATCTACCCGCTCTGCTGGGGCCGGTGGTTCATCAAACACAATGTTAAAATTATATACCGACGAAGCATCTGGATTCCGAGTTGACCCTATTGTTGTTATGGTCATGGCTTTGGGCTTTATCTTTTCTGTTGTCGCTTTACATGGTGTTGCTAAGATTTCAAA
//
# STOCKHOLM 1.0

PPIY01000047.1/21825-21636     TGACAAGAAGGCACAGTCTGCTAACGCCATGCCGTTGTCCACCAGAGCTGCTGGTGCCGGAGGCTCTTCTGCAACAATGATGAAGTTATTCACTGACGAGGCTCAGGGCTTGAGAGTTGACCCCTTGGTTGTTCTTTTCCTCGCAGTTGGTTTTATCTTCTCCGTCATTATCTTGCACGTTTTCGCCAAG
//
# STOCKHOLM 1.0

PPLS02000001.1/842136-842340   AGAAAGTCTATTGCTGACAAGAAGGCTCAATCTTCCAATGCCATGCCTTTGTCTACCAGACAAGCTGGTGCTGGTGGTTCTTCTTCCACCATGATGAAGATCTTTACTGATGAAGCTCAAGGCTTGAGAGTTGACCCATTGGTTGTGTTATTTTTGGCTGTTGGTTTCATCTTCTCCGTTATCATCTTGCACGTCTTTGCTAAGA
//
# STOCKHOLM 1.0

CP024751.1/1457902-1457661     TCAGTTCAAGCACCAGGTGGTTTAAGAAACGCCGCCAAGAGAAAGAATACTCAAGACAAGAAGCAACAAGCCAACAATGCTACCCCTTTGTCTACTAGATCTGCAGGTGCAGGTGGATCTTCTGCTACCATGTTGAAATTATTCACTGATGAAGCTCAAGGTCTTAGAGTTGATCCATTGGTTGTCTTATTCCTTGCCGTTGGTTTCATTTTCTCTGTGATCATCTTACACGTTTTTGCTAA
//
# STOCKHOLM 1.0

PPLK01000001.1/22844-22598     CTGCAGTTGCCCCCGGTGGATTGAGAAGCGCCGCCAAGAGAAAGAATGCCGCTGACAAGAAGACCAAGGAAGCCAACCAGTTGCCCTTGTCCACCAGAGCCGCCGGAGCCGGCGGCTCTTCTGCCACCATGTTGAAGTTGTTCACCGACGAGGCGCAAGGGTTGAGAGTGGACCCATTGGTTGTGCTCTTTTTGGCGGTGGGATTCATTTTCTCTGTGATTGTGTTGCACGTGTTGGCCAAGATCAC
//
# STOCKHOLM 1.0

NLAF01000291.1/326678-326498   GCCGAAGCAAGCAAAAAGCCGCTCTCTACACGGGCCGCTGGAGCCGGCGGTTCTAGTGCCACGATGTTGAAATTGTTCACCGACGAGGCTCAGGGCTTGAGAGTGGACCCTTTGGTGGTTTTGTTCTTGGCTGTTGGTTTCATCTTCTCCGTGATTATTTTGCACGTGTTTGCCAAGATCA
//
# STOCKHOLM 1.0

NOWY01000012.1/169324-169058   ATGGCAAGTTCGGTTCCACCAGGGGGTCAGCGTATTCTACAAAAGAGGAGACAGGCACAATCTGTCAGGGAGAAGCAAGCGAAGCAAACTCCTACTTCCGCAAGACAGGCCGGTCACGGCGGGTCGTCGAGCTCGGTCTTGAAGCTGTACACGGACGAGGCCAACGGGTTCAGGGTCGACTCGCTCGTGGTGTTGTTCCTATCCGCCGGGTTCATCTTCTCCGTCATGGGCCTGCATCTGTTGTCGAAATTTACACATATTATATAA
//
# STOCKHOLM 1.0

BCGB01000001.1/1081969-1081736 TCCAGGTGGGTTGAGAAACGCCGCTAAGAGAAAGAATGCCGCCGAGAAAAAGGCACAAGCTGCCAATGCCACTCCCCTCTCCACTAGAGCTGCTGGTGCCGGTGGTTCTTCTGCCACCATGTTGAAGCTCTTCACCGACGAGGCCCAGGGCCTCAGGGTCGACCCATTAGTGGTGCTTTTCCTTGCAGTTGGTTTCATCTTCTCTGTCATCATCTTGCACGTTTTCGCCAAGAT
//
# STOCKHOLM 1.0

BCGI01000001.1/2912896-2913134 TGCACCAGGTGGCCAAAGAACAGACTTGAAGCGCCGTAACAACGCTAAGGCTAAGGCTCAAGCTCAAGCTCAAACACCAACTTCAACTAGATCTGCTGGATTTGGTGGCTCAAGTGCCTCATTGCTGAAACTTTATACCGATGAGGCTCAGGGTTTGAGAGTTGACCCACTTGTTGTTCTCTTCCTCGCTGTCGGTTTCATCTTCTCCGTTATCGCCTTGCATGTCCTCGCAAAGTTGA
//
# STOCKHOLM 1.0

CU928174.1/228374-228118       TGTCCGCTGCTACTCCTCCAGGTGGTCAACGTACTTTACAAAAGAGAAGACAAGCACAAAATGCAAAAGAAAAGCAATTAAAACAAACTCCTGCATCAACCAGACAAGCAGGACACGGTGGGTCGTCTAATTCAATTTTAAAAGTTTACACGGATGAGGCAAATGGTCTTAGAGTTGACCCATTAGTGGTTCTTTTCCTTGCGGTTGGTTTCATTTTCTCAGTCGTTGCCCTCCATGTTGTTGCTAAGGTTACGGGC
//
# STOCKHOLM 1.0

BK006939.2/194539-194274       ATGGCAGCTTCAGTTCCACCAGGAGGTCAGCGTATCTTGCAGAAGAGAAGACAGGCACAATCCATTAAGGAAAAGCAAGCAAAACAAACGCCCACTTCCACCAGACAGGCTGGTTACGGTGGGTCTTCAAGCTCAATTTTGAAGTTATATACGGACGAAGCCAATGGATTCAGAGTCGACTCCCTTGTCGTATTGTTCCTATCTGTCGGTTTCATCTTCTCCGTGATTGCTTTGCATCTATTGACGAAATTTACACACATTATATA
//
# STOCKHOLM 1.0

PPMB01000003.1/781434-781686   GTCATCATCAGCAGCGCCAGGTGGCCAAAGAACCGATATTAAACGTCGTAATAATGCGAAGTCAAAGGCACAGGCACAACAGCAAACTCCAAGCTCCACTAGAGCAGCTGGGTTCGGAGGATCTTCATCTTCTTTGCTTAAATTGTACACAGATGAAGCCCAGGGTTTGAGGGTTGATCCATTGGTCGTCTTGTTTCTGGCAGTTGGATTCATTTTCAGTGTCATTGCATTGCACGTCTTAGCCAAAATCACT
//
# STOCKHOLM 1.0

GL996500.1/1759448-1759683     CCAGGAGGTTTAAGAAGTGCAGTCAAGAGGAAGACAACTGCTGACAAGAAGGCACAATCCACTAATGCTATGCCATTATCCACCAGATCAGCTGGTGCCGGTGGATCTTCTTCTACCATGATGAAATTGTTTACTGATGAAGCCCAAGGTCTTAGAGTTGATCCTTTGGTTGTCTTGTTTTTGGCTGTTGGTTTCATCTTTTCCGTTATTATCTTACATGTTTTCGCCAAGATTAC
//
# STOCKHOLM 1.0

AACG02000026.1/30398-30664     ATGGCAAGTTCGGTTCCACCAGGGGGTCAGCGTATTCTACAAAAGAGGAGACAGGCACAATCTGTCAGGGAGAAGCAAGCGAAGCAAACTCCTACTTCCGCAAGACAGGCCGGTCACGGCGGGTCGTCGAGCTCGGTCTTGAAGCTGTACACGGACGAGGCCAACGGGTTCAGGGTCGACTCGCTCGTGGTGTTGTTCCTATCCGCCGGGTTCATCTTCTCCGTCATGGGCCTGCATCTGTTGTCGAAATTTACACATATTATATAA
//
# STOCKHOLM 1.0

PPJP02000005.1/763163-762930   GAAAGCTCAGTTCCTGGTGGCCAAAGAACCCTTCAAAAGAGAAGAAATGCTCAACTTCAAAAAGACAAGAAGGCCAACCAAACACCAGCTTCTGCAAGACAAGCCGGGTTTGGTGGCTCTTCCAGCAACATTTTGAAGCTTTATACGGATGAAGCCAACGGCTTGAGAGTTGACCCATTGGTGGTGTTGTTCTTGGCTGTTGCATTTGTGTTCTCTGTCGTTGCTTTGCACGTC
//
# STOCKHOLM 1.0

PPJF01000012.1/123603-123837   CAGGCGGTTTAAGAAACGCAGTCAAGAGAAAGTCTACTGCTGACAAGAAGGAGAAGGCCTCTAGCACCTTGCCTTTGTCCACCAGAGCTGCTGGTGCTGGTGGTTCTTCTTCGACCATGATGAAGATTTTCACCGATGAAGCCCAAGGTTTGAGAGTTGACCCACTTGTCGTGTTGGTGTTGGCCGTTGGGTTCATTTTCTCCGTGATTATATTGCACGTTTTGGCAAAGCTTAC
//
# STOCKHOLM 1.0

PPPC02000006.1/716849-716601   ATCATCAGTTGCCCCAGGTGGGTTAAGAAGTGCAGCTAAAAGAAAAACCACTGCTGATAAGAAATCACAAGCTGCTAATGCCACTCCAGTTTCAACTAGAGCTGCTGGTGCTGGTGGTTCTTCTGCCACCATGTTAAAATTATTCACTGATGAAGCTCAAGGTTTAAGAGTTGATCCTTTAGTTGTTTTAGTGTTAGCCGTTGGTTTTATTTTCTCAGTTATTGTTTTACATGTATTTGCCAAATTAAC
//
# STOCKHOLM 1.0

MXQC01000029.1/91069-91301     AGGTGGTTTGAGAAGTGCCGTCAAGAGAAAGACCACCGCCGACAAGAAGGCGCAGACGCAGCAGCAGCAGCCTTTGTCCACGAGAGCCGCTGGTGCCGGCGGCTCCTCTTCCACCATGATGAAATTGTTCACCGACGAGGCCCAGGGCTTGAGAGTGGATCCCTTGGTGGTGTTGTTCTTAGCGGTGGGCTTCATCTTTTCTGTTATCATCTTGCATGTGTTTGCAAAGATCA
//
# STOCKHOLM 1.0

PPLT01000003.1/1025399-1025597 AAGTCCACTGCCGACAAGAAGGCTCAATCTACCAATGCTTTGCCATTGTCCACAAGACAAGCTGGTGCTGGTGGTTCGTCCTCGACCATGATGAAAATCTTCACTGATGAAGCCCAAGGTTTAAGAGTCGACCCATTGGTTGTGTTGTTTTTGGCTGTTGGTTTCATCTTCTCCGTCATCATCTTACACGTCTTTGCTA
//
# STOCKHOLM 1.0

PPOB01000001.1/132565-132800   TGCAGTTGCCCCCGGTGGCTTGAGAAGCGCCGCTAAGAGAAAGAACGCCGCCAGCAAAAAGGCCAAGGACTCCAAGGAACAGCCTTTGTCCACCAGAGCTGCTGGTGCTGGAGGCTCTTCTGCCACCATGTTGAAGCTCTTCACCGACGAGGCTCAGGGCTTGAGAGTGGACCCTTTGGTGGTTCTCTTTTTGGCGGTCGGTTTCATCTTCTCCGTCATCATCTTGCACGTCTTCG
//
# STOCKHOLM 1.0

PPOK01000011.1/172893-172654   CCCGCCAGGTGGCCAACGTACTCTGCAAAAGAGAAGACAGGCGCAATCCGCCAAGGAGAACAAGGCTAAGCAGACCCCAACCTCCACGAGAGCTGCTGGGCACGGTGGTTCTTCCAGTTCCATCCTTAAGATCTACACAGACGAGGCCAATGGGCTGAGAGTCGACCCATTGGTCGTTCTGTTCCTAGCCGTCGGGTTCATCTTCTCCGTGGTCGCGTTGCACGTTATCTCTAAGGTTAC
//
# STOCKHOLM 1.0

PPKF01000002.1/938356-938124   TCAGTTCCAGGTGGTCAAAGAACATTACAAAAGAGAAAGGCAACAGCCGATAAGAAACAGCAGTTGGCACAGCAAACGCCTACCTCCACAAGATCTGCAGGTGCTGGTGGTTCGTCATCCACGATGTTGAAGTTATTCACAGACGAAGGCCAAGGCTTCCAAGCGGATCCTTTGATCATTTTGCTTTTGGCTGTTGGTTTCATCTTCAGTGTTGTTACCTTGCATATCTTCTC
//
# STOCKHOLM 1.0

AE016816.3/771417-771183       CTGCAGTTCCACCAGGCGGGCAGCGGACGCTGCAGAAGAGAAGAGCCGCACAGTCTGCGAAGGAGAAGCAGCAGAAGCAGACGCCGACGTCGACGCGGCAAGCGGGCTTCGGCGGCTCCTCGAACAGCATTCTGAAGCTGTACACCGATGAGGCGAACGGGCTCCGGGTAGATCCGCTAGTGGTGCTCTTCTTGGCTGTGGGTTTTATCTTCTCGGTGATCGCGCTGCATGTGAT
//
# STOCKHOLM 1.0

BCGL01000004.1/135739-135493   CCAGTGCCAGGTGGTACCAGAACCCTCGCTAAGAGAAAGGCCAACCAGGAAAACAAAACAAAGCAAGCTTTGCAGAACCAGCCTAATTCAACAAGAGCTGCTGGTGCAGGTGGTTCTTCTAGTACAATGCTCAAAATATACACAGATGAAGCTCAAGGTTTCAAAATCGACCCTTTGGTGGTGTTAGTCCTGGCAATCGCTTTCATATTCTCAGTCGTCATCTTACACGCATTGGCAAAACTTACAG
//
# STOCKHOLM 1.0

PPNR02000006.1/283925-283689   TCCAGGTGGTCAAAGAACCGACATCAAGCGCCGTAACAACGCCAAATCCAAGGCTCAAGCACAAGCACAAACACCAACTTCCACTAGATCAGCTGGTTTTGGTGGCTCCTCTGCTTCTTTGCTCAAGTTGTATACAGATGAAGCCAAGGGTCTCAGAGTGGATCCACTTATCGTGATGTTCCTTGCTGTTGGTTTTATCTTCTCTGTCATTGCATTGCACGTTATTGCAAAGCTCAC
//
# STOCKHOLM 1.0

NXHB01000068.1/89331-89095     CACCAGGTGGCTTGAGAAGCGCAGTCAAGAGAAGAAACGTCGCCGACAAGAAGGCCAAGGACGCCTCGCAAATGCCATTGTCCACCCGTGCCGCCGGTGCCGGTGGCTCTTCCGCCACCATGTTGAAGTTGTTCACCGACGAGGCCCAAGGCTTGAGAGTGGACCCATTGGTGGTTTTGTTTTTGGCAGTTGGCTTCATCTTCTCTGTGATCATTTTGCACGTGTTTGCCAAGATCA
//
# STOCKHOLM 1.0

PPNT01000006.1/248057-247817   TCCAGGTGGCCAGAGAACAGACGTGAAGCGTCGTAACAACGCTAAGGCTAAGGCCCAGGCCCAGGCTCAGACTCCAACCTCCACAAGATCTGCCGGCTTCGGTGGCTCCTCCGCTTCCTTGTTGAAGCTCTACACAGATGAGGCTCAGGGTCTCAGAGTCGACCCACTTGTCGTGCTCTTCCTGGCTGTGGGATTCATTTTCTCCGTCATTGCTTTGCACGTCCTCGCCAAGTTGACAGGC
//
# STOCKHOLM 1.0

CP017630.1/344702-344496       AAAGACCACTCAAGAAAAGAAGGCTCAATCATCAAATGCCACACCATTATCAACCAGATCTGCTGGTGCTGGTGGTTCTTCCTCCACAATGATGAAATTGTTTACTGATGAAGCCCAAGGATTAAGAGTCGATCCTTTAGTTGTGTTGTTCTTGGCTGTTGGTTTTATCTTTTCCGTTATTATCTTACATGTGTTTGCTAAAATCAC
//
# STOCKHOLM 1.0

OVGK01000008.1/189263-189505   ACTCCTCCAGGTGGTCAGCGCATGCTGCAAAAGAGAAGACAAGCTCAGAATGCCAAAGAGAAGCAATTGAAACAGACTCCTGCTTCGACGAGACAGGCCGGACACGGTGGTTCTTCAAACTCCATCCTCAAAGTTTACACAGACGAGGCTAATGGATTAAGAGTGGACCCACTAGTGGTTCTATTCTTGGCGGTAGGTTTCATTTTCTCCGTGGTGGCATTGCATGTAGTTGCTAAAGTTACG
//
# STOCKHOLM 1.0

HE616744.1/311522-311765       CTACTCCTCCAGGCGGTCAGCGTACGTTGCAAAAAAGAAGACAGGCTCAAAATGTTAAGGATAAGCAATTGAAACAGACTCCAGCTTCGACGAGGCAAGCCGGTCATGGAGGTTCTTCGAGTTCGATCTTGAAGATTTACACTGATGAAGCTAACGGTTTGAGAGTGGATCCTCTAGTTGTGTTGTTTTTGGCCGTTGCGTTCATATTTTCTGTGGTCGCTATGCATGTCATCTCGAAGGTCAC
//
# STOCKHOLM 1.0

PPNZ02000059.1/31726-31565     CAGACGCCTACCTCTACGAGATCTGCTGGCTTTGGTGGATCCACAGCTTCATTGCTCAAGCTCTACACCGATGAGGCATTGGGACTGAGAGTGGACCCACTCATCGTGCTGTTCCTCGCTGTTGGTTTCATCTTCTCCGTTATTGCGCTCCATGTCGTTGCT
//
# STOCKHOLM 1.0

PPXN02000012.1/98213-97964     CTTCAACTCCTCCAGGTGGTCAACGTACTTTACAAAAGAGAAGAGCTGCTCTTTCAGCTAAGGATAAGCAAGCTAAACAAACACCAACTTCTACAAGAGCTGCTGGTCATGGTGGTTCATCAAACTCAATTTTGAAGATCTATACTGATGAAGCTAATGGATTAAGAGTGGACCCATTGGTTGTTTTATTCCTTGCCGTCGGTTTCATCTTCTCTGTTGTTGCTTTACATGTTGTCTCTAAAGTTACAGG
//
# STOCKHOLM 1.0

PPKS01000015.1/83617-83824     AAAGAAAGGCCAATCAGGAAAATAAGAACAAGCAGGCGATCCAGAACCAGCCCAACTCCACGAGGGCCGCTGGCGCTGGTGGCTCATCTTCAAACTTGCTGAAGTTTTACACTGACGAGGCTAATGGATTCAAGATCGACCCTCTGATTGTGTTGGTTCTAGCCATTGCGTTCATCTTCAGTGTTGTTTTGTTGCATGTGCTTGCTAA
//
# STOCKHOLM 1.0

PPOH01000316.1/328350-328593   GAGCTCCTCCAGGTGGTCAACGTACATTACAAAAGAGAAGACAAGCTAAGTCTAACAAAGACAAGCAATTAAACCAAACACCAACATCTGCTAGACAAGCTGGTGCTGGTGGTTCTTCAAACTCAATCTTAAAGATCTACACTGACGAAGCTAACGGTCTAAGAGTTGATCCATTAGTTGTATTATTCTTAGCTGTGGGTTTCATTTTTTCGGTAGTTGCTTTACATGTTTTAACTAAAGTTAC
//
# STOCKHOLM 1.0

PPON02000027.1/28339-28576     CTTCAACTCCTCCAGGTGGTCAACGTACTTTACAAAAAAGAAGACAAGCTCAAGCCGCTAAGGATAACAAAGCTAAACAAACCCCAACTTCTACTAGAAGTGCTGGCTTTGGTGGTTCTTCTAATTCAATTTTAAAGATTTTCACTGATGAAGCCAACGGGTTAAGAGTGGATCCATTAGTTGTTTTATTTTTAGCTGTTGGTTTCATTTTCTCTGTTGTGGCTTTACATGTTATTTC
//
# STOCKHOLM 1.0

CU928166.1/404213-403969       GACTCCTACTCCCCCAGGTGGACAACGTACGTTGCAGAAAAGAAGACAGGCGCAGTCCGTCAAGGAGAAGCAGCAGAAACAGACGCCCGCGTCGACCAGACAGGCCGGGTTCGGTGGCTCCTCCAACAGCGTGCTGAAGTTGTACACAGATGAAGCTAACGGTTTGCGCGTGGACCCGCTGGTCGTGTTGTTCTTGGCAGTCGGATTCATCTTCTCCGTGGTCGCCCTGCACGTTGTGGCCAAGG
//
# STOCKHOLM 1.0

PPHV01003181.1/17993-17758     TACCCGGAGGCCAACGTGTCATGAACAGAAGAAAAGCTGCTCAGGAAAAGAAGCAGCAGCTGTCGCAAAAGACGCCAACGTCTACAAGAGCAGCAGGTGCTGGTGGATCATCTTCTACGATGCTCAAGCTGTACACAGACGAGGCCCAAGGACTCAAAGTGGACCCTCTTGTGGTGATGGTTTTGGCAGTGGGGTTCATTTTCTCCGTTGTGGCGCTCCACGTAGTGGCCAAGCTC
//
# STOCKHOLM 1.0

LT598454.1/788086-788336       GTCTACTCCAACTCCCCCAGGTGGACACCGTACTCTGCAGAAAAGAAGACAAGCTCAATCGGCTAAGGAAAAGCAGCAAAAACAATCTCCAGCCTCAACCAGACAAGCCGGCTTTGGAGGCTCTTCCAACAGTGTTTTGAAATTGTACACAGATGAAGCTAACGGTCTCAGAGTTGACCCACTGGTTGTGCTGTTCCTAGCAGTGGGCTTCATTTTTTCCGTTGTGGCATTGCACGTAGTGGCCAAGGTCA
//
# STOCKHOLM 1.0

LT598479.1/453658-453407       TGTCAACTACAGCTCCTCCTGGTGGCCAGCGTACTCTACAGAAAAGAAGACAGGCGCAATCTGCCAAAGACAAGCAACAGAAACAGACTCCAGCGTCGACAAGACAGGCCGGTTTCGGGGGATCTTCGAACAGCATTCTCAAGCTATACACAGACGAGGCTAACGGTTTGAGAGTGGACCCATTGGTGGTTTTGTTTTTGGCCGTTGGTTTCATTTTCTCGGTCGTGGCCTTGCACGTCGTGGCCAAGATCA
//
# STOCKHOLM 1.0

PPMI02000048.1/35329-35566     AGCTCCAGGTGGTCAACGTACCGACATCAAACGTCGTAACAACGCTAAATCAAAAGCCAACGCACAACAACAAACCCCTACATCCACCAGATCCGCTGGTTTCGGTGGTTCTTCTTCCAACTTACTGAAACTCTACACTGATGAAGCTCAAGGTTTGAGAGTTGACCCTCTGGTTGTCCTGTTCCTAGCTGTTGGTTTCATCTTCTCCGTCATCGCTCTACACGTCCTGGCTAAGATC
//
# STOCKHOLM 1.0

CAPT01000155.1/51568-51801     TCCACCTGGTGGCCACCGTACTCTACAAAAGAGAAGACAAGCTCAGGCTGTCAAAGAGAAACAGCAAAGCCAAACACCAACCTCGACCAGGTCTGCTGGGTTCGGTGGGTCCAGCAACACTATCCTCAAGATATTCACCGACGAAGCTGCAGGTCTCCATGTCGACCCGCTGGTGGTGCTCTTCCTAGCCGTCGGCTTCATCTTTTCTGTTATGGCGTTGCATTTAACTGCCAA
//
# STOCKHOLM 1.0

BCIF01000002.1/1153120-1152882 CACCAGGAGGCTTAAGAAGCGCAGCCAAAAGAAAGACTATTGCCGACAAAAAGGCACAGGCAGGCAACTCACAGCCATTGTCCACTAGGGCAGCAGGGGCTGGTGGCTCATCATCTACTATGATGAAGCTTTTTACTGATGAAGCACAGGGTTTGAGGGTTGATCCCTTAGTGGTATTGTTTTTAGCGGTGGGTTTCATATTTTCGGTAATTATCTTACATGTTTTCGCCAAGATTACT
//
# STOCKHOLM 1.0

PPKU01000025.1/105669-105431   TTCCAGGAGGTCAAAGAACATTACAAAAGAGAAAGTCAGCAGCTGAAAAGAAATTGCAACTGCAACTGCAAACACCAACTTCTACAAGATCTGCAGGTGCTGGTGGATCATCATCAACAATGTTAAAATTATTCACAGATGAAGCTCAAGGTTTGAAAGTTGATCCAATTGTCATCTTGGTATTGGCTGTTGGGTTCGTTGTTAGTGTTGTTATCTTGCATGTATTTGCAAAGATTACA
//
# STOCKHOLM 1.0

PPOG02001377.1/169990-170230   CTCAACTCCTCCAGGTGGTCAACGTACTTTACAAAAAAGAAGACAAGCCCAAGCTGCTAAGGATAAGCATGCTAAACAAACTCCAACTTCCACTAGAAGTGCTGGTTTCGGTGGCTCTTCCAACTCAATCTTAAAGATTTTTACCGATGAAGCTAACGGTTTAAGAGTCGATCCATTAGTTGTCTTATTTTTAGCGGTTGGTTTCATTTTCTCTGTTGTTGCTTTACATGTTATTTCTAAG
//
# STOCKHOLM 1.0

PPMU02000025.1/88596-88359     CTCCAGGTGGTCAACGTACCGACATCAAAAGACGTAATAATGCCAAATCAAAAGCCAATGCTCAGCAACAGACCCCAACCTCGACTAGATCTGCTGGCTTTGGTGGCTCTTCTGCAAATTTATTGAAACTATACACTGAAGAGGCACAAGGTCTAAGAGTGGATCCTCTTGTTGTTTTGTTCCTTGCTGTCGGTTTCATCTTTAGTGTTGTGGCTTTACATGTTCTTGCTAAAATTAC
//
# STOCKHOLM 1.0

PPNK02000003.1/168873-168642   GTCGCTCCAGGTGGTCAAAAGACAGAATTGAAACGTCGTAACAACGCGAAAGCTAAAGTTGCTGAAACTCCAACTTCAACCAGATCTGCTGGGTTCGGTGGTTCTTCTTCTTCTTTACTTAAATTGTACACCGATGAAGCTCAAGGTTTGAGAGTGGATCCATTGGTTGTTTTATTTTTAGCTGTTGGTTTCATCTTCAGTGTCATCGCTTTACATGTCCTAGCTAAAATCA
//
# STOCKHOLM 1.0

PKFP01000001.1/648623-648420   AAGAGAAAGAACGCCGCCAGCAAAAAGGCTAAGGAGTCCAAGGACCAGCCCTTGTCCACTAGAGCTGCTGGTGCTGGAGGCTCCTCCGCCACGATGTTGAAGCTTTTCACCGACGAGGCCCAGGGCTTGAGAGTCGACCCTTTGGTTGTGCTCTTTTTGGCTGTCGGTTTCATCTTCTCCGTCATCATCTTGCACGTTTTCGCC
//
# STOCKHOLM 1.0

PPKE01000013.1/313265-313510   CTACTCCTCCAGGCGGCCAACGTACCCTACAAAAGAGAAGACAGGCACAGAACGCCAAGGACAAGCAATTGAAGCAGACTCCTGCGTCTACGAGGCAAGCAGGTCATGGGGGCTCTTCCAGCTCGATCCTGAAGATCTACACTGATGAGGCCAATGGGTTGAGGGTTGATCCCTTGGTTGTGCTCTTTTTGGCCGTCGCTTTCATCTTCTCTGTGGTCGCTTTGCATGTCATCTCTAAGGTTACAG
//
# STOCKHOLM 1.0

PPMM02000002.1/685435-685191   TCAGCACCAGGAGGCTTGAGGAGCGCAGCCAAAAGAAAGTCAATCGCTGACAAGAAAGCACAATCAGAAAGCTCGATGCCATTGTCCACCAGGACAGCTGGAGCAGGAGGCTCATCATCTACCATGATGAAGCTTTTCACAGATGAAGCACAGGGTTTGAGAGTTGACCCCTTAGTAGTATTGTTTTTGGCTGTTGGATTTATATTTTCTGTGATAATTTTACACGTATTTGCAAAGGTAACAGG
//
# STOCKHOLM 1.0

NKZX01000603.1/239661-239884   CTTGAAGAACGCCATCAAGAGAAAGTCTGCCAACGACAAGAAAGTCAATGAAACCAGCAAGAAGCCTCTTTCCACCAGAGCAGCCGGGGCCGGCGGATCCAGTGCTACCATGTTGAAGTTGTTCACTGACGAGGCGCAGGGCTTGAGGGTGGACCCCTTGGTCGTGTTGTTCTTGGCTGTGGGGTTCATTTTCTCCGTGATCATCTTGCACGTGTTTGCCAAGA
//
# STOCKHOLM 1.0

PPLY01000039.1/44209-44450     TCTGCAGCTCCAGGTGGTCAAAGAACTGATCTCAAGCGTCGTAATAACGCTAAAGCTAAGGCCAATGCTGCTCAGCAGACACCAACATCCACCCGTTCTGCTGGCTTTGGTGGCTCTACATCATCTCTCCTGAAGCTATACACTGATGAAGCCCAAGGTCTAAGAGTTGACCCGTTGGTGGTACTTTTCCTTGCCGTCGTCTTTATCTTCAGTGTCATTGTTCTACATGTGTTTGCTAAGAT
//
# STOCKHOLM 1.0

HG316463.1/214663-214905       ACTCCTCCAGGCGGTCAGCGCATGCTGCAAAAGAGAAGACAAGCTCAGAATGCCAAAGAGAAGCAATTGAAACAGACTCCTGCTTCGACGAGACAGGCCGGACACGGTGGTTCTTCAAACTCCATCCTCAAAGTTTACACAGACGAGGCTAATGGATTAAGAGTGGACCCACTAGTGGTTCTATTCTTGGCGGTAGGTTTCATTTTCTCCGTGGTGGCATTGCATGTAGTTGCTAAAGTTACG
//
# STOCKHOLM 1.0

PPKC01000022.1/198614-198846   CTCCTCCCCCACCAGGTGGTCAACGTATCTTAAGAAGAAGAAGACAAGTTCAAAATGCTAAAGAAAAACAATCCAAGCAAACTCCAACCTCTTCTAGAAGTGCTGGTTTTGGGGGTTCATCTGGTTCAATTTTGAAAGTTTTCAATGAAGAGGCTAATGGATTCAAGATTGATGCTTTAGTTGCTTTGTTTTTAGCAGTAGGATTTGTTTTCTGCGTATTCGGTGTACATGTT
//
# STOCKHOLM 1.0

PPJY02000004.1/61627-61868     ACTCCACCAGGTGGTCAACGTACCCTGCAAAAGAGAAGACAGGCACAGACAGCCAAGGATAAGCAATTAAAACAAACACCTGCTTCCACTAGACAAGCTGGGCATGGTGGGTCTTCGAGTTCTATCTTAAAGATTTACACAGACGAAGCCAACGGGTTGAGGGTGGATCCTTTGGTTGTGTTGTTCCTTGCCGTCGGTTTCATATTCTCAGTGGTCGCCTTACATGTGATTGCTAAGGTAAC
//
# STOCKHOLM 1.0

PPLA01002843.1/11690-11927     TACCAGGAGGCCAACGTGTTATGAACAAAAGAAAGGCTGCACAGGAGAAAAAGCAGCAGCTTTCACAAAAGACCCCAACGTCCACAAGGGCCGCAGGTGCGGGTGGATCATCTTCCACGATGCTTAAACTCTACACAGACGAAGCTCAGGGTCTCAAAGTGGACCCTTTGGTGGTGATGGTTCTGGCTGTGGGTTTTATTTTCTCGGTTGTAGCTCTCCACGTTGTGGCAAAGCTTAC
//
# STOCKHOLM 1.0

PKFO01000002.1/851049-850819   GGCCCCAGGTGGCTTGAGAAGTGCTGCTAAAAGAAAGAGCGCTGCCAGCAAAAAGGCCAAGGAGTCCAAGGAACAGCCTTTGTCCACCAGAGCTGCTGGTGCTGGCGGTTCTTCTGCTACCATGTTGAAGCTTTTCACTGATGAGGCCCAGGGCTTGAGAGTCGACCCATTGGTTGTTCTCTTTTTGGCTGTTGGTTTCATCTTTTCCGTCATCATCTTGCACGTCTTTGC
//
# STOCKHOLM 1.0

PPLM01000060.1/36489-36732     TGCTGTTGCCCCAGGTGGTCTCCGTAATGCTGCCAAAAGAAAGGCCACTGCCGATAAAAAAGCTGCTTCTTCAAATCAAACCCCACCATCAACTAGATCTGCTGGAGCCGGTGGTTCTTCTTCAACAATGTTGAAATTATATACTGACGAAGCCCAAGGTTTGAGAGTTGATCCTCTTGTCGTTTTGTTTTTAGCTGTTGGTTTTATTTTCTCTGTTATCGCTTTACATGTCATTGCTAAAATA
//
# STOCKHOLM 1.0

NKZB01000142.1/331906-331702   AAGTCGACCAATGACAAGAAAGTTGCCGAAGCAAACAAGAAGCCGCTTTCTACACGGGCCGCTGGAGCCGGCGGTTCTAGTGCCACGATGTTGAAATTGTTCACCGACGAGGCCCAGGGCTTGAGAGTGGACCCTTTGGTGGTTTTGTTCTTGGCTGTTGGTTTCATTTTCTCGGTGATTATTTTGCACGTGTTTGCCAAGATCA
//
# STOCKHOLM 1.0

JFAV03000050.1/23853-23605     ATCTCCAGCTCCTCCAGGTGGTCACAAAACCTTGCAAAAAAGAAGAAACGCCCAAGCAGCCAAAGAGAAAAAAGCTAGTCAAACTCCAGCTAGTGCCACCCAAGCTGGTTTGGCTGGTTCCACTAATAACATTTTGAAAATTTTCACTGAAGAAGCTGATGGGTGGAAAGTTGATCCTTCTGCAGTTCTGTTTTTGGCTGTTGCCTTTATTTTTTCTGTTATTGCTTTGCATGTTATTTCCAAAGTTAC
//
# STOCKHOLM 1.0

NKYY01000007.1/237806-238026   AAAAATGCCATCAAGAGAAAGTCCACCAATGACAAGAAGGTCAGCGACAACAGCAAACTGCCTCTGTCGACTAGAGCAGCCGGCGCCGGAGGATCGAGTGCTACCATGTTGAAGTTGTTCACCGACGAGGCTCAAGGCTTGAGAGTGGACCCCTTGGTTGTTTTGTTCTTGGCAGTGGGGTTCATTTTCTCCGTGATCATCTTGCACGTGTTCGCTAAGAT
//
# STOCKHOLM 1.0

KV453925.1/1721015-1720780     CCAGGTGGACAAAGAACCGACATCAAGCGTCGTAACAATGCTAAGGCCAAGGCTCAAGCGCAATCACAAACCCCAACTTCCACGAGATCTGCTGGGTTTGGGGGATCCTCCGCTTCTCTTCTCAAGCTGTACACCGACGAGGCACAGGGATTGAGAGTTGACCCATTGATCGTCATGTTCCTTGCTGTTGGTTTCATCTTTTCCGTCATTGCTCTTCACATTGTCGCCAAACTTAC
//
# STOCKHOLM 1.0

UICF01000011.1/184508-184732   CAGCACCAGGAGGCCAGAGAACCGACATCAAGCGTCGTAACAATGCCAAATCCAAGGCCCAATCACAGGCACAACCCCAACTTCAACGAGATCAGCCGGCTTTGGTGGCTCTTCCGCCTCGTTGTTGAAGCTGTACACGGACGAGGCTGCCGGCTTGAGAGTTGACCCATTGATTGTGATGTTTTTGGCTGTTGGCTTCATCTTCTCTGTCATTGCGCTCCACGT
//
# STOCKHOLM 1.0

PPHX02000004.1/309123-309367   CTACTCCTCCAGGCGGTCAACGTACCCTACAAAAGAGAAGACAGGCCCAGAACGCAAAGGACAAGCAATTGAAGCAGACTCCTGCGTCCACGAGGCAAGCGGGTCATGGGGGCTCTTCTAGCTCGATCTTGAAGATCTATACAGACGAGGCCAATGGCTTGAGGGTTGATCCCTTGGTTGTACTATTTTTGGCCGTTGCGTTCATCTTCTCTGTGGTCGCTTTGCATGTCATATCTAAGGTTACA
//
# STOCKHOLM 1.0

LT986468.1/200571-200306       ATGGCAGCTTCAGTTCCACCAGGGGGTCAGCGTATCTTACAAAAGAGAAGACAGGCACAATCCATCAAGGAGAAGCAAGCGAAGCAAACTCCCACTTCCACTAGACAGGCCGGTTTTGGTGGGTCGTCAAGCTCAATTTTGAAGTTATATACAGATGAAGCCAATGGGTTCAGGGTCGACTCTCTTGTCGTATTGTTCCTATCCGCCGGATTCATCTTCTCTGTAATTGGTCTGCATCTATTGACGAAATTTACACACATTATATA
//
# STOCKHOLM 1.0

CR380947.2/416200-415963       GTCTACTCCACCACCACCGGGAGGTCACCGTACGTTGCAGAGAAGGAGACAGGCGCAGGCCGTGAAGGAGAAGCAGCAGACGCAGACGCCTACCTCTGCGCGTGCTGCTGGGTTCGGGGGCTCCAGCAGCAGCATCCTGAAGATTTTCACCGACGAGGCCGACGGACTGCGTGTGGACCCGCTCGTAGTGCTGTTCCTGGCCGCCGGTTTCATCTTCACCGTGATGTCCATGCACTTC
//
# STOCKHOLM 1.0

AP012220.1/726814-726581       GGACAGTTCTATTCCAGGTGGTCAAAAGACTCTTCAAAAGAGAAGAAATGCTCAATTACTGAAGGAAAAGAAGGCTAACCAAACCCCAGCTTCTGCTAGACAAGCTGGGTTCGGCGGTTCATCAAGTTCTATTTTAAAGCTCTACACTGATGAGGCTAACGGGTTGAGAGTTGATCCATTAGTTGTGTTGTTCTTGGCGGTTGCATTTGTCTTTTCTGTTGTTGCTTTGCACGT
//
# STOCKHOLM 1.0

AADM01000202.1/41200-41442     ACTCCTACTCCCCCAGGTGGTCAACGTACGTTGCAAAAGAGAAGACAGGCTCAATCGGCCAAGGATAAGCAGCAAAAGCAGACCCCTGCATCCACAAGACAGGCCGGTTTTGGTGGTTCTTCCAACAGCGTGCTGAAGCTGTACACAGATGAAGCCAACGGCTTGCGAGTGGACCCGCTGGTCGTGTTGTTCTTGGCAGTCGGATTCATCTTCTCGGTCGTGGCGTTGCACGTCGTGGCCAAG
//
# STOCKHOLM 1.0

PPMR02000017.1/37149-36922     GCTCCAGGTGGTCAGAGAACAGACATGAAGCGTCGCAACAACGCTAAGGCCAAGGCTGCTGCTCAAGCCCAGACTCCAACCTCCACAAGATCCGCTGGCTTCGGTGGGTCCACTGCTTCTTTACTCAAGCTCTACACTGATGAGGCTCAGGGTTTGAGAGTTGATCCACTCATTGTCCTCTTCCTCGCTGTTGGTTTCATCTTCTCTGTCATCGCCTTGCACGTTCTC
//
# STOCKHOLM 1.0

BCIP01000022.1/112172-112408   CATCTTCTGCTGTTCCTGGTGGTGCTAGAACTTTGGCCAAGAGAAAGGCCACTCAAGAAAACAAGTTGAAGCAACAACAACAAAATCAACCAACTTCTACAAGAGCTGCAGGTGCAGGTGGTTCATCTTCATCAATGTTGAAGATTTACACTGATGAATCTCAAGGTTTCAAAGTTGATCCTGTTGTCGTCTTGGTTCTAAGTGTGTCATTCATATTCTCTGTTGTTTTGTTACATG
//
# STOCKHOLM 1.0

PPOW01000005.1/542172-541933   AGCCCCAGGGGGATTAAGAAGCGCAGCCAAGAGAAGAGTTGCAGCTGATAAGAAGGCACAATCTACCAATGCTATGCCATTATCTACCAGATCAGCTGGTGCCGGAGGATCGTCTGCCACGATGATGAAATTGTTCACTGACGAAGCACAAGGATTGAGAGTTGATCCATTAGTTGTTTTATTTTTGGCAGTTGGGTTTATTTTTTCAGTGATCATCTTGCATGTTTTTGCTAAGATTAC
//
# STOCKHOLM 1.0

BCGN01000004.1/994495-994670   GCTGCCAGTCAGAAGCCAACTTCAACCAGAAGCGCTGGGGCAGGTGGATCGTCTAATATTATGTTGAAGCTATACACTGATGAAGCCCAAGGATTCAAAGTTGATCCTACAGTTGTTTTATTCCTATCTATTGGATTCATTTTCAGTGTCATTGCTCTACATGTTGTTGCTAAGAT
//
# STOCKHOLM 1.0

PPMP01000003.1/28481-28235     CTGCAGTTGCTCCAGGTGGTTTGAGATCCGCAGCCAAAAGAAAGGCTACCGCTGAAAAGAAGGCACAATCTGCCAATCAACTCCCATTATCCACTAGAGCCGCCGGTGCCGGTGGCTCTCTGGCTACTATGATGAAGTTGTTCACCGATGAAGCTCAAGGCTTACGTGTGGACCCATTGGTTGTGCTTTTCCTTGCTGTCGGTTTCATTTTCTCCGTCATCATTTTACACGTCTTTGCTAAGATTAC
//
# STOCKHOLM 1.0

PPOF01001015.1/87287-87531     TCAACTCCTCCAGGTGGTCAAAGAACTTTACAAAAGAGAAGACAAGCTCAAAGCGCTAAGGATAAACAATCCAAACAAACCCCAACTTCCACCAGAGCAGCCGGTCACGGTGGTTCTTCTAACTCAATTCTTAAAATTTACACTGATGAAGCTAATGGTCTAAGAGTTGATCCCCTAGTTGTATTATTTTTGGCTGTTGGATTTATTTTCTCTGTAGTTGCCCTACATGTTATTTCTAAAGTTAC
//
# STOCKHOLM 1.0

BCJV01000001.1/2204387-2204199 GCAAGTGCAAACGAAAAGCCTCCCTCGACCCGTAGTGCAGGCGCGGGTGGCTCTTCAAACACCCTGCTGAAATTGTACACCGATGAGGCTAGTGGACTCAACGTTGACCCTGTTGTAGTGATGGTCATGGCTTTGGGATTCATCTTCTCGGTCGTGGCTTTGCATGTTTTCGGCAAGTTCTTCACAAAA
//
# STOCKHOLM 1.0

CP014585.1/2273181-2273416     CAGCAATTCCAGGAGGACAGAGAACGTTGGCTAAAAGAAGAGCAGCAAACTTGGATAAGAAACAGGATGAACCAACCTCCGCCAGATCTGCCGGTGCTGGAGGTTCTTCGTCTACCATGCTAAAGTTGTACACAGACGAGGCCCAAGGTTTGAAAGTTGATCCTTTGATTGTTCTCGTTCTAGCTGTTGGTTTCATTTTCAGTGTCATTGGTTTGCACGTTGTTGCAAAGTTGACA
//
# STOCKHOLM 1.0

UEGL01000014.1/1167532-1167789 TGTCCGCTGCTACTCCTCCAGGTGGTCAACGTACTTTACAAAAAGAGAAGACAAGCACAAAATGCAAAAGAAAAGCAATTAAAACAAACTCCTGCATCAACCAGACAAGCAGGACACGGTGGGTCGTCTAATTCAATTTTAAAAGTTTACACGGATGAGGCAAATGGTCTTAGAGTTGACCCATTAGTGGTTCTTTTCCTTGCGGTTGGTTTCATTTTCTCAGTCGTTGCCCTCCATGTTGTTGCTAAGGTTACGGGC
//
# STOCKHOLM 1.0

NXGZ01000008.1/350669-350437   CAGGTGGTTTAAGAAGTGCCGTCAAGAGAAAGAATGCCTCCGACAAAAAGACCAAGGAGAGCAATCAGATGCCTCTCTCGACCAGAGCCGCCGGTGCCGGCGGATCAAGTGCAACGATGTTGAAGTTGTTTACCGATGAGGCGCAAGGATTGAGAGTGGACCCATTGGTTGTGTTGTTCTTGGCCGTTGGTTTCATCTTCTCTGTGATCATCTTGCACGTGTTTGCCAAGATC
//
# STOCKHOLM 1.0

SKFK01000002.1/218459-218700   CACCAGGTGGTTTGAGAAGCGCAGCTAAGAGAAAGTCTACTGCTGATAAGAAGGAAAAGGCGGAGAGCGCTATGCCTTTGTCAACCCGTGCCGCTGGTGCTGGTGGTTCTTCTTCAACCATGATGAAGATTTTCACTGATGAAGCCCAGGGTTTGAGAGTTGACCCATTGGTTGTGTTGGTGTTGGCCGTCGGTTTCATTTTCTCTGTCATTGTGTTGCACGTTTTGGCCAAGGTGACAGGC
//
# STOCKHOLM 1.0

CP020297.1/199332-199067       ATGGCAGCTTCAGTTCCACCAGGAGGTCAGCGTATCTTACAAAAGAGAAGACAGGCACAATCCATTAAGGAGAAGCAAGCAAAGCAAACACCCACTTCCACTAGACAGGCCGGTTACGGTGGGTCTTCAAGCTCGATATTGAAGTTATATACGGATGAAGCCAGTGGATTCAGGGTCGACTCTCTTGTCGTGTTGTTCCTATCCGTCGGTTTCATTTTCTCTGTGATCGCTTTGCATCTATTGACGAAATTTACACACATTATATA
//
# STOCKHOLM 1.0

NLAW01001419.1/387983-387758   GGCTTGAAGAACGCCATCAAGAGAAAGTCTGCCAACGATAAGAAAGTCAATGAAACTAACAAGAAGCCTCTCTCCACCAGAGCAGCCGGGGCCGGTGGATCCAGTGCTACCATGTTGAAGTTGTTCACTGACGAGGCGCAGGGCTTGAGGGTGGACCCCTTGGTTGTGTTGTTCTTGGCCGTTGGTTTCATCTTCTCCGTGATCATCTTGCACGTGTTTGCCAAGA
//
# STOCKHOLM 1.0

PPLB01007001.1/311-547         CAGTTCCAGGCGGACAGCGCGTCCTTAACAAGAGAAAAGCTGCACAGGAGAAAAAGCAACAGCTTGCTTCGAAAACCCCCACCTCCACGAGAGCGGCAGGAGCTGGAGGTTCTTCATCCACGATGTTGAAGCTGTATACCGACGAAGCACAAGGTTTGAAGGTGGATCCCTTGGTGGTTATGGTTCTCGCTGTTGGTTTCATCTTTTCTGTTGTTGCTCTTCACGTGATTGCCAAGT
//
# STOCKHOLM 1.0

PPLL02000003.1/82043-82279     ACCAGGTGGTTTAAGAAGTGCAGTCAAGAGAAAGTCTACTGCTGACAAGAAAGCACAATCAACCAATGCAGCACCATTATCCACCAGATCTGCAGGTGCCGGTGGTAGTTCGTCAACAATGATGAAATTGTTCACTGATGAAGCTCAAGGTTTAAGGGTTGATCCTTTAGTGGTTTTGTTTTTAGCTGTTGGTTTCATCTTTTCAGTCATTATCTTACACGTATTTGCAAAAATTAC
//
# STOCKHOLM 1.0

PPMN02000013.1/119613-119847   CACCAGGAGGCTTGAGAAGCGCAGCTAAAAGAAAGTCCATCGCAGACAAGAAAGCACAGGCAGACAACTCGTTGCCGTTGTCCACTAGGGCCGCAGGCGCTGGTGGTTCATCATCAACAATGATGAAGCTTTTCACTGATGAAGCACAAGGATTGAGGGTTGATCCCTTAGTGGTATTGTTTTTAGCAGTGGGTTTCATATTTTCTGTGATCGTCTTACATGTTTTCGCCAAGAT
//
# STOCKHOLM 1.0

PPOL02000005.1/200847-201093   CTGCAACTCCACCAGGTGGTCAACGTACTTTACAAAAAAGAAGACAAGCTAAATCCGCTAAGGATAAGCAAGCTAAACAAACTCCAACATCTACAAGAAGTGCTGGTTTTGGTGGTTCATCCAATTCAATCTTAAAGATTTTCACTGATGAAGCTAATGGATTAAGAGTAGATCCATTAGTTGTTTTATTTTTAGCTGTTGGATTTATCTTTTCTGTGGTTGCTTTACATGTTATTTCTAAAGTTAC
//
# STOCKHOLM 1.0

PPOA02000008.1/352577-352814   CACCAGGTGGTCAAAGAACAGACTTGAAGCGTCGTAACAATGCAAAGGCCAAGGCCACAGCTCAGGCTCAAACACCAACATCCACAAGATCTGCTGGTTTCGGTGGATCCTCAGCTTCATTGCTTAAGCTCTACACCGACGAGGCCCAGGGTCTCAGAGTTGACCCACTCATCGTTCTCTTCCTCGCTGTCGGCTTCATCTTCTCTGTCATTGCCTTGCACGTCCTCGCAAAGTTGAC
//
# STOCKHOLM 1.0

NKYX01000005.1/228735-228941   GAGAAAGTCCACCAATGACAAGAAAGTCAGCGACAACAGCAAACTGCCTCTGTCGACTAGAGCAGCCGGCGCCGGAGGATCGAGTGCTACCATGTTGAAGTTGTTCACCGACGAGGCTCAAGGCTTGAGAGTGGACCCCTTGGTTGTTTTGTTCTTGGCAGTGGGGTTCATTTTCTCCGTGATCATCTTGCACGTGTTCGCTAAGAT
//
# STOCKHOLM 1.0

FXLY01000002.1/1454000-1454247 CCTCAGTTCCTCCAGGTGGTCAACGTACATTACAAAAAAGAAGACAAGCTAAGACTAACAAAGATAAGCAATTGAACCAAACCCCAACTTCTGCAAGAGCTGCTGGTGTCGATGGTTCTTCCAATTCCATTTTAAAGATCTACACTGATGAAGCTAATGGTCTAAGAGTTGATCCATTGGTTGTTCTATTCCTTGCTGTCGGTTTTATTTTCTCTGTCGTTGCTCTACATGTTTTGACTAAGATTACT
//
# STOCKHOLM 1.0

PPHW01000102.1/44941-45190     CTTCAAGTATCCCTGGTGGTGCCAGAACCTTGGCCAAGAGAAAGGCCACCCAGGAAAACAAATTAAAGCAACAACAACAAAACCAACCAACTTCCACCAGAGCTGCTGGTGCCGGTGGTTCTTCATCCTCAATGTTGAAGATCTACACTGACGAATCCCAAGGTTTCAAGATTGACCCTGTCGTTGTCTTAGTTTTAAGTGTTTCTTTCATCTTCTCTGTGGTTTTATTACATGTCTTGGGAAAGATTAC
//
# STOCKHOLM 1.0

HE978316.1/721712-721958       CTTCAACCCCTCCAGGTGGCCAACGTACTCTACAGAAGAGAAGACAAGCCCAGACTGCAAAGGATAAACAGGCCAAGCAGACACCAACTTCCGCGAGAACCGCTGGTCATGGGGGTTCTTCTAACTCCATCCTGAAGATCTACACGGATGAGGCCAATGGGCTGAGAGTGGACCCATTGGTGGTTCTGTTCCTAGCTGTCGGCTTCATTTTCTCCGTTGTTGCTCTGCATGTCATTTCCAAGGTTAC
//
# STOCKHOLM 1.0

PTXO01000041.1/2003-2243       CTCCTCCAGGTGGTCAAAAAACTTTACAAAAAAGAAGACAAGCTCAATTGGCTAAAGACAAAAAAGCTCAACAAACTCCTTCAAGTGCTACTCAAGCAGGTGTACAAGGATCTACTAATAACATTTTGAAGATTTTCACTGATGAAGCAGATGGTTGGAAAATCGATCCTTCTGCTGTTTTATTCCTTGCTGTTGCTTTTATCTTTTCTGTTATTGCTCTACACGTTATTTCCAAAGTTAC
//
# STOCKHOLM 1.0

PPUV01000005.1/244145-244382   CTCCAGGAGGTTTAAGAAGTGCAGTTAAAAGGAAAACCACTGCTGACAAGAAGGCACAATCCACCAATGCCATGCCATTATCTACCAGATCAGCTGGTGCTGGAGGTTCTTCATCTACTATGATGAAATTATTTACTGATGAAGCTCAAGGTCTTAGAGTAGATCCTTTGGTTGTATTATTCTTAGCTGTTGGATTTATCTTTTCAGTTATTATCTTACATGTATTTGCCAAGATTAC
//
# STOCKHOLM 1.0

LKAN01000012.1/253668-253916   CATCCGTTGCCCCAGGTGGTTTAAGAAGTGCTGCTAAAAGAAAGTCTACTGCCGACAAGAAAGCACAAGCCTCAAATGCTACCCCAGCTTCTACAAGAAGTGCCGGAGCTGGTGGTTCATCTGCCACTATGTTGAAATTATTCACTGACGAAGCTCAAGGTTTAAGAGTCGATCCATTGGTTGTTTTGTTCTTAGCTGTTGGTTTTATCTTCTCTGTCATTATCTTACATGCTTTTGCTAAAATTACAG
//
# STOCKHOLM 1.0

QYLQ01000001.1/808264-808015   GTCATCAGCGGTTCCTCCAGGCGGTCAAAGAACTTTGCAGAAGAGAAGAAATGCTCAAATGCAGAAGGAAAAAAAGGCTAATCAAACACCAGTATCGAGTAGACAAGCAGGGTTTGGCGGGTCTTCGAACTCTATTTTGAAGTTGTACACGGATGAGGCCAATGGATTGAGGGTGGATCCCTTGGTTGTGTTGTTTTTGGCGGTTGCGTTTGTGTTTTCGGTGGTGGGGCTTCACGTGATCGCTAAAATT
//
# STOCKHOLM 1.0

PPML02000001.1/1347822-1347581 CCAGCTCCAGGTGGTCAACGTACCGACATCAAAAGACGTAATAATGCCAAATCAAAAGCCAATGCTCAGCAACAGACCCCAACCTCAACTAGATCCGCTGGGTTTGGCGGTTCTTCTGCAAACTTATTGAAACTATACACTGAAGAAGCACAAGGTCTAAGAGTGGATCCTCTTGTTGTTTTGTTCCTTGCTGTCGGTTTCATCTTTAGTGTTGTGGCTTTACATGTTCTTGCTAAAATTAC
//
# STOCKHOLM 1.0

NJIJ01000088.1/664925-664688   CCTCAACTCCTCCAGGTGGTCAACGTACTTTACAAAAAAGAAGACAAGCTCAAGCTGCTAAGGATAAGCATGCTAAACAAACTCCAACTTCTACTAGAAGTGCTGGTTTTGGTGGTTCTTCCAACTCAATCTTAAAGATTTTCACCGATGAAGCTAACGGTTTAAGAGTGGATCCATTAGTTGTTTTATTTTTAGCTGTTGGTTTCATTTTCTCTGTTGTTGCTTTACATGTTATTTC
//
# STOCKHOLM 1.0

PPKW02000024.1/36865-36621     TTCAGTGCCAGGTGGTACCCGTACTCTAGCCAAGAGAAAGGCCACCCAGGACAAGAAGGCCCAGCAGCAGGCTGCACAGGCTCCCACTTCTGCCAGAGCCGCTGGCGCAGGTGGCTCCTCTTCCACAATGCTCAAACTCTACACAGATGAGGCTCAGGGTCTCAAGGTCGACCCTCTGGTCGTCCTTGTCCTTGCCGTTGGTTTCATCTTTTCAGTTATCGTCCTTCATGTCCTTGCCAAGATTA
//
# STOCKHOLM 1.0

LT598451.1/1245374-1245617     TACTCCTACTCCACCTGGTGGCCAACGTACGTTGCAAAAAAGAAGACAGGCGCAAACAGCCAAGGACAAGCAACAAAAGCAGACTCCAGCTTCCACTAGACAGGCAGGCTTTGGTGGCTCCTCTAACAGCGTGTTGAAGCTCTACACAGACGAGGCCAATGGTCTCAGAGTGGACCCTCTCGTCGTATTGTTTTTAGCTGTCGGCTTCATCTTCTCAGTCGTGGCCTTACACGTTGTGGCCAAG
//
# STOCKHOLM 1.0

PPMH02000074.1/4788-4955       CCAAACTCCAACCTCCACCAGATCTGCTGGTTTCGGTGGTTCTTCTTCATCACTGTTGAAATTGTACACTGACGAAGCCCAGGGTCTAAGAATCGACCCTCTGGCTGTCCTGGTCCTTGCTGTCGTCTTCATCTTTAGTGTCATTGCCCTACACGTCATTGCCAAACT
//
