# Supplementary material for: What does it take to learn the rules of RNA base pairing? A lot less than you may think
Source: bioRxiv. 2025 Aug 2:2025.07.31.668042. Preprint. [Version 1] doi: 10.1101/2025.07.31.668042 (PMC12324431; doi:10.1101/2025.07.31.668042)
Supplement: Supplement 1 [file media-1.gz › supplemental_material/data/coding/all_mRNA_gene_info.txt]

#chr gene depth avgid	sequence
chrI YAL002W 211 42	ATGGAGCAAAATGGCCTTGACCACGACAGCAGATCTAGCATCGATACGACTATTAATGACACTCAAAAGACTTTCCTAGAATTTAGATCGTATACCCAATTAAGTGAAAAACTGGCATCTAGTTCTTCATATACGGCACCTCCCCTGAACGAAGATGGTCCTAAAGGGGTAGCTTCTGCAGTGTCACAAGGCTCCGAATCCGTAGTCTCATGGACAACTTTAACACACGTATATTCCATCCTGGGTGCTTATGGAGGGCCCACGTGCTTGTATCCGACAGCCACGTATTTTTTGATGGGCACTTCTAAAGGATGCGTACTCATTTTTAATTATAATGAACATTTGCAGACAATCCTAGTGCCGACCTTATCTGAGGACCCTTCTATTCACTCAATAAGA…
chrI YAL005C 1378 71	ATGTCAAAAGCTGTCGGTATTGATTTAGGTACAACATACTCGTGTGTTGCTCACTTTGCTAATGATCGTGTGGACATTATTGCCAACGATCAAGGTAACAGAACCACTCCATCTTTTGTCGCTTTCACTGACACTGAAAGATTGATTGGTGATGCTGCTAAGAATCAAGCTGCTATGAATCCTTCGAATACCGTTTTCGACGCTAAGCGTTTGATCGGTAGAAACTTCAACGACCCAGAAGTGCAGGCTGACATGAAGCACTTCCCATTCAAGTTGATCGATGTTGACGGTAAGCCTCAAATTCAAGTTGAATTTAAGGGTGAAACCAAGAACTTTACCCCAGAACAAATCTCCTCCATGGTCTTGGGTAAGATGAAGGAAACTGCCGAATCTTACTTG…
chrI YAL007C 144 61	ATGATCAAATCTACAATTGCTCTACCCTCTTTCTTCATTGTTTTAATTTTGGCGTTGGTCAATTCAGTGGCTGCATCTTCCAGTTATGCACCAGTTGCTATCAGTTTACCAGCATTCAGCAAAGAATGCCTGTACTACGATATGGTTACTGAGGATGATTCCCTGGCTGTGGGTTACCAAGTTCTAACCGGTGGTAATTTTGAGATTGATTTTGATATTACTGCTCCTGATGGATCTGTGATTACTAGTGAGAAACAAAAGAAGTACTCAGACTTTTTATTAAAATCGTTTGGAGTGGGGAAGTATACCTTTTGTTTTTCCAATAACTATGGTACAGCGTTGAAAAAGGTAGAAATTACACTAGAAAAGGAAAAAACTTTGACTGACGAGCATGAAGCT…
chrI YAL008W 12 84	ATGACTTTGGCTTTTAATATGCAACGGTTGGTGTTTCGTAATTTGAATGTTGGGAAGCGCATGTTCAAGAACGTCCCCTTATGGAGGTTTAATGTCGCCAATAAATTAGGAAAGCCCTTAACTCGCTCTGTAGGGTTAGGCGGTGCTGGCATAGTTGCTGGTGGCTTTTACTTGATGAATCGCCAGCCTTCTAAGTTGATATTCAATGATTCTTTAGGGGCAGCTGTCAAACAACAGGGTCCCTTGGAACCAACTGTGGGCAACAGTACGGCAATTACCGAGGAAAGGAGGAACAAAATAAGTAGTCACAAGCAGATGTTTTTGGGATCATTATTCGGTGTTGTTTTAGGAGTTACGGTGGCTAAGATATCAATTTTGTTTATGTATGTCGGTATTACA…
chrI YAL009W 265 52	ATGGAGCCAGAGAGCATAGGCGATGTGGGGAACCATGCCCAGGATGATAGTGCCAGTATAGTGTCCGGGCCTCGCAGGCGTTCTACTAGCAAGACATCCAGTGCGAAGAATATACGGAACTCCAGTAATATCTCTCCAGCATCGATGATTTTCAGGAATTTGTTGATACTGGAGGATGATTTAAGACGCCAAGCTCACGAACAAAAGATACTGAAGTGGCAATTCACTTTGTTCTTAGCGTCTATGGCCGGTGTAGGCGCATTTACCTTCTACGAACTTTATTTCACTTCAGATTATGTCAAGGGCCTCCATAGGGTTATTTTGCAATTCACTCTTTCTTTCATTTCCATTACTGTAGTTCTTTTTCATATCAGTGGACAATATAGAAGAACTATCGTC…
chrI YAL010C 279 52	ATGCTACCCTATATGGACCAAGTACTAAGGGCATTTTATCAGAGCACCCATTGGAGTACGCAAAATAGCTACGAGGATATAACGGCCACATCGAGAACATTATTAGATTTCCGAATTCCCTCAGCAATACACCTGCAAATTTCCAACAAATCTACTCCCAATACATTCAATTCTTTAGATTTTTCTACGAGGTCCAGGATAAATGGTTCTCTGAGTTATTTATACTCCGATGCACAGCAATTGGAGAAATTCATGCGCAACTCTACTGATATCCCATTACAAGATGCCACCGAAACATACAGACAATTGCAACCAAACCTCAATTTCAGTGTTAGTAGTGCGAATACGTTGAGTAGTGACAACACCACAGTCGACAATGACAAGAAATTACTACATGAC…
chrI YAL011W 85 47	ATGCCTGCTGTCTTGAGAACCAGGTCCAAAGAATCCTCTATAGAGCAGAAGCCTGCTTCCAGAACTAGAACGAGATCAAGAAGGGGCAAGCGTGGTCGTGACGATGATGATGATGACGACGATGAGGAAAGCGATGATGCATACGATGAAGTAGGTAATGACTATGACGAGTATGCTTCAAGAGCGAAGCTGGCCACCAATAGGCCCTTCGAAATAGTCGCGGGACTGCCTGCTAGTGTGGAGCTGCCCAACTATAACTCTTCGCTTACTCATCCGCAATCAATTAAAAATTCTGGGGTGCTTTACGACTCTCTGGTCAGTTCCAGAAGAACCTGGGTTCAGGGTGAGATGTTTGAACTGTATTGGCGAAGACCTAAGAAAATTGTTAGTGAATCTACC…
chrI YAL012W 1355 61	ATGACTCTACAAGAATCTGATAAATTTGCTACCAAGGCCATTCATGCCGGTGAACATGTGGACGTTCACGGTTCCGTGATCGAACCCATTTCTTTGTCCACCACTTTCAAACAATCTTCTCCAGCTAACCCTATCGGTACTTACGAATACTCCAGATCTCAAAATCCTAACAGAGAGAACTTGGAAAGAGCAGTTGCCGCTTTAGAGAACGCTCAATACGGGTTGGCTTTCTCCTCTGGTTCTGCCACCACCGCCACAATCTTGCAATCGCTTCCTCAGGGCTCCCATGCGGTCTCTATCGGTGATGTGTACGGTGGTACCCACAGATACTTCACCAAAGTCGCCAACGCTCACGGTGTGGAAACCTCCTTCACTAACGATTTGTTGAACGATCTACCT…
chrI YAL013W 155 52	ATGAGTCAGCAAACACCACAGGAAAGTGAACAGACCACAGCGAAAGAACAGGACCTTGATCAAGAGAGCGTGTTGAGCAACATTGACTTCAATACGGATTTGAATCACAATTTGAATTTATCGGAATACTGTATATCCAGTGACGCAGGAACAGAGAAGATGGATAGCGACGAGGAGAAGTCGTTGGCCAATCTGCCGGAGTTGAAATACGCTCCCAAGCTATCCAGCCTGGTGAAGCAAGAGACGCTCACCGAGAGCTTGAAAAGACCACACGAAGATGAGAAAGAGGCGATAGATGAGGCCAAGAAGATGAAAGTGCCGGGAGAGAACGAGGACGAAAGCAAGGAAGAGGAAAAGAGTCAAGAACTGGAAGAGGCAATTGACAGCAAGGAGAAGAGC…
chrI YAL014C 49 52	ATGGATGTGTTGAAGCTGGGTTATGAACTGGACCAGCTCTCTGATCTGGTCGAAGAAAGAACAAGGCTAGTGTCGGTGTTGAAGCTCGCCCCGACCTCAAACGATAACGTTACTTTGAAACGGCAATTGGGCTCAATATTGGAGTTATTGCAGAAGTGTGCGCCCAATGATGAACTAATATCCCGATACAATACCATACTGGACAAAATTCCTGATACGGCGGTTGACAAGGAGTTGTATAGGTTCCAACAGCAGGTGGCAAGAAATACTGATGAGGTGTCCAAAGAGTCTTTGAAAAAAGTGCGGTTCAAGAATGATGACGAGCTTACGGTCATGTATAAGGATGACGATGAACAAGACGAGGAGTCGCCGCTGCCTTCGACGCATACTCCATACAAG…
chrI YAL015C 890 55	ATGCAAAAGATCAGTAAATACTCATCTATGGCAATTCTGAGGAAAAGACCGCTGGTAAAGACTGAAACTGGGCCAGAATCAGAACTCCTACCGGAGAAAAGGACCAAAATCAAACAAGAAGAGGTTGTCCCTCAACCCGTGGATATCGACTGGGTTAAATCGCTGCCAAATAAGCAGTACTTCGAATGGATTGTGGTTAGAAACGGCAATGTGCCCAACAGGTGGGCCACACCATTGGACCCCTCGATCCTTGTCACTCCGGCCTCGACGAAAGTCCCTTACAAGTTTCAAGAAACATACGCTAGAATGCGAGTACTGAGATCTAAGATTCTAGCCCCCGTCGATATAATTGGTGGATCATCCATTCCTGTAACGGTTGCCTCTAAGTGTGGTATCTCG…
chrI YAL016W 1360 50	ATGTCTGGAGCAAGATCAACAACGGCAGGTGCCGTGCCCTCGGCAGCAACAACATCAACAACATCAACAACGTCAAACTCTAAGGACTCAGACTCTAACGAGTCATTATATCCCTTGGCTCTGCTTATGGATGAGTTAAAACATGATGATATTGCTAATAGGGTAGAAGCCATGAAAAAACTAGATACCATCGCGTTGGCACTCGGTCCCGAAAGAACAAGAAACGAGTTGATTCCCTTTTTAACGGAAGTTGCACAAGATGATGAAGATGAGGTGTTTGCCGTTTTAGCCGAACAGTTAGGAAAATTTGTCCCCTACATTGGCGGTCCTCAATACGCCACAATCCTATTACCAGTTTTGGAAATTTTGGCATCTGCAGAAGAAACTTTGGTTAGAGAA…
chrI YAL017W 1352 60	ATGCCCTACATCGGTGCTTCCAACCTCTCAGAACATTCATTTGTTAATTTGAAGGAAAAACATGCGATTACACATAAAGGTACGAGCAGTTCTGTAGCATCTTTGCAGACACCACCGAGCCCCGATCAAGAGAACCATATTGACAATGAATTAGAAAATTACGATACGTCTTTAAGTGACGTTTCAACCCCGAATAAAAAGGAAGGTGATGAGTTCGAGCAAAGTTTAAGAGATACATTTGCGAGCTTTCGGAAGACTAAACCCCCACCTCCTTTAGATTTTGAACAACCAAGACTTCCTTCGACAGCTTCTTCATCCGTTGATTCAACCGTATCATCGCCCTTAACGGATGAAGACATAAAGGAGTTAGAGTTTCTTCCGAATGAATCAACTCATTCT…
chrI YAL018C 74 53	ATGAGTTTTACAGGTTCATTAGCGCTGGCAGGTATTGGTGGTTTGGTGTACAAGTTTGGCGGAGGCCAATCGTATGAAAAACTGCCATATGTCAACATCCCCTTCAATCAGTACTTGGATAAAGTTTACAAGAAGCACTTCAGCAAAGTTATGAGCCGTACCAGATACGTGCTAATGAACTTTTTCAAAGATGCATTCACAGGAGGTGCATTCATGTACCCGTTCAAAGGGTTTTTAGAGTTCAACACCAATAAGAGCAGTTACTCAACGACTATGTTAGGTATATTATCGAGTTACTTGATAATGTTTGCCCTGGTAAGCTTTGTGTATTGGGCTACAATTACGCCAATGTACACAGCTTTTTTGATTGTGCTGGGCCCTATTGGGCTTTTCATTGCC…
chrI YAL019W 1364 50	ATGAGTGGTTCGCATTCAAATGATGAGGATGACGTAGTGCAAGTGCCCGAGACGTCCTCTCCCACCAAGGTAGCATCGTCGTCTCCCTTAAAGCCTACTTCGCCAACAGTTCCGGATGCAAGTGTGGCGTCTTTGAGAAGCAGGTTTACTTTCAAGCCTTCAGATCCCAGCGAAGGAGCTCATACTTCGAAGCCGCTCCCATCTGGGAGTCCTGAGGTAGCACTGGTTAACCTTGCGAGAGAGTTCCCCGATTTCTCTCAAACTCTGGTGCAGGCTGTTTTCAAATCTAACTCTTTTAACTTACAGTCTGCCAGGGAACGTCTTACAAGATTGAGGCAGCAAAGACAAAATTGGACATGGAACAAGAACGCATCTCCCAAGAAGTCAGAAACCCCGCCA…
chrI YAL020C 52 49	ATGAGTTGTGTGTATGCGTTTGGGTCTAATGGGCAAAGGCAACTGGGACTGGGGCACGATGAGGATATGGATACCCCACAGAGGTCTGTGCCAGGAGATGATGGAGCAATAGTCAGGAAGATAGCGTGCGGTGGGAACCACAGCGTGATGCTGACAAATGACGGGAATCTGGTAGGATGTGGAGATAACAGACGGGGAGAACTGGATAGTGCGCAAGCACTGCGGCAGGTGCATGACTGGAGGCCCGTGGAAGTACCGGCACCCGTGGTGGATGTGGCGTGCGGCTGGGACACGACAGTTATTGTGGATGCTGATGGCCGTGTATGGCAGAGAGGAGGCGGTTGCTACGAGTTCACTCAGCAACATGTGCCATTGAATTCCAACGATGAGCGCATCGCA…
chrI YAL021C 1316 48	ATGAACGACCCTTCTTTACTAGGCTACCCTAATGTGGGCCCGCAGCAGCAACAGCAACAGCAGCAACAGCAGCATGCCGGGCTACTAGGAAAGGGTACACCAAACGCTCTACAGCAGCAGCTACACATGAACCAGCTCACCGGGATACCTCCACCGGGACTCATGAACAACAGCGATGTACACACTTCCAGCAACAACAACTCGCGCCAGTTGCTCGACCAATTGGCTAATGGGAACGCGAACATGCTCAATATGAACATGGATAACAACAATAACAACAATAACAACAACAACAACAACAACAACAACGGCGGTGGAAGCGGGGTGATGATGAATGCCTCCACAGCCGCAGTAAATTCTATAGGGATGGTTCCTACCGTTGGTACGCCTGTGAACATC…
chrI YAL022C 279 43	ATGAGTACTAGTGCGGACACTGATACCATCAAGAAGCCAATCCTTGCGGTGCCAGAGCCTGCACTGGCCGATACGCATTCAGAGGAGATATCACGCTCTGGAGAAGAACATGAATCAGAGAACAACGAGCACTCAGATGAAGAAGGCGATAATTATTCTGAAAGAGAGCAATCTGTGTCAACCGAACCACTGGATACATTGCCGTTAAGAAAAAAGTTGAAAAATCTTTCATATATTACATTTTTCGCCATAGGAATAGGTCTTTTATGGCCGTGGAACTGTATCCTCAGTGCCTCGCAATATTTTAAGCACGATATTTTCAAAGACACCTCCATTTGGGCAAAGATCTTCACAAGCTCTATGATGTCCTTTTCTACCATATCGTCAATGCTGTTCAAC…
chrI YAL023C 1375 58	ATGTCCTCGTCTTCGTCTACCGGGTACAGCAAAAACAATGCCGCCCACATTAAGCAAGAGAATACACTGAGACAAAGAGAATCGTCTTCCATCAGCGTCAGTGAGGAACTTTCGAGCGCTGATGAGAGAGACGCGGAAGATTTCTCGAAGGAAAAGCCCGCTGCACAAAGCTCACTGTTACGCCTGGAATCCGTTGTAATGCCGGTGATCTTTACTGCATTGGCGTTGTTTACCAGGATGTACAAAATCGGCATCAACAACCATGTTGTTTGGGATGAGGCGCACTTTGGTAAATTTGGTTCTTATTACTTGAGACACGAATTTTACCACGATGTCCATCCTCCCCTAGGAAAAATGCTGGTCGGGTTGTCTGGTTATTTGGCAGGCTACAACGGTTCT…
chrI YAL024C 328 53	ATGGAAATATTTAGCCAGAAAGATTACTACCCGACTCCATCCTCAAATGTTATTAGCTATGAAAGCGATTGTGTATCCAAACCAGTGAATAGTGCAGACCTGCCCGCGTTAATTGTACACCTTTCTTCCCCTTTGGAAGGTGTAGACTACAACGCATCTGCAGATTTTTTCCTTATTTATAGGAATTTTATAACGCCTCAAGACTTACACGACTTACTCATCTATAGATTTCGATGGTGTATTAGGGAGATCACAACAAATGCTGCAAAAGCTAAGAGAAGGCGAATTGGTGAAGTTGCCCTCGTGAGGACGTTTGTGTTGTTGAGGCATTCCATACTGAATTATTTTGTGCAAGATTTTTTACCGAACATAACATTAAGACTTCGGTTGATCGAGTTT…
chrI YAL025C 1343 57	ATGTCCGACGAAATTGTTTGGCAAGTGATTAATCAAAGTTTCTGCTCTCATAGAATTAAGGCACCTAATGGTCAAAATTTTTGCAGAAATGAGTATAACGTCACTGGGTTGTGTACAAGGCAATCATGCCCACTTGCCAACTCCAAGTATGCAACAGTGAAGTGTGACAATGGGAAACTGTACTTGTATATGAAGACGCCTGAAAGAGCGCACACTCCTGCCAAGTTATGGGAAAGAATCAAACTATCCAAAAATTACACGAAGGCTTTACAACAGATCGACGAACACCTACTACATTGGAGCAAGTTTTTCCGTCATAAGTGTAAACAGAGATTTACAAAATTGACGCAGGTCATGATAACAGAGAGACGTTTAGCATTAAGGGAGGAGGAGAGACAC…
chrI YAL026C 1378 62	ATGAATGACGACAGAGAAACCCCCCCAAAGAGGAAACCTGGGGAGGACGACACGCTTTTCGATATTGACTTCTTAGACGACACGACTTCTCATTCTGGATCCCGTTCAAAGGTCACCAACTCACATGCGAACGCGAATTATATACCACCAAGTCATGTACTTCCCGAAGAGACTATCGACTTAGACGCTGATGATGATAACATTGAAAATGATGTCCATGAAAATCTATTTATGAGCAATAACCATGACGACCAAACGTCTTGGAATGCCAATAGATTCGACTCAGATGCATATCAACCACAATCCCTACGAGCAGTCAAGCCTCCCGGTTTATTTGCTAGGTTTGGTAATGGTCTCAAAAATGCCTTTACGTTCAAACGGAAGAAAGGGCCCGAAAGT…
chrI YAL027W 63 52	ATGGCACCAAGTATAGCAACGGTAAAGATAGCCAGGGACATGGTTTTGCCATTACGTATATTTGTCAATAGAAAGCAGATCCTTCAAACCAATGATAAGACTAGCAATAAGTCGAATGCCACTATATTTGAAGCACCATTATTATCAAATAACTCCATAATCTGCTTAAAATCACCAAATACAAGAATATATTTATCGCAACAAGATAAGAAGAATCTTTGTGACGAGATCAAGGAGGACCTGTTATTGATTGTTTACGAACTAGCGTCCCCGGAAATCATCAGTTCCGTACTCAGCAAAATAAGAGTTGGTCATTCTACTGATTTCCAAATCAACGTTCTGCCCAAACTTTTTGCAGGTGCCGATACGGATAATGCGGTAACTTCTCACATCCAGTCT…
chrI YAL028W 33 51	ATGCAAAATGCTCAAATAAAGAGCTCTTCTAAAGGCAGCGGAATAGATGGTACAGATCGCAATAGCAAAGATGGTGTAGAAAAGAGACCCCTGGAAGATGTAAAGCAAATGATTGACGCTGGAACACCAGATGTTGGCCACAAATCTACTGTTGAAACTAAGCCAAACGTTGGATGGCAAGCCTCTCACAGTAATTTGGCTGCATTACACGAAAAAGAGCAGAAATATGAAATGGAGCACCATCATGCTCGTCATAAACTGCATCGTCAAGTTATTCCGGATTACACGTCTGCCTCGACCGCAATGTTCAGCGATTGTATGTTCAACGCAGCACCAGATAAAGTACGAAGTCTCAGTACGATGAAGTCTTCTGGACTCTCGCCAAAACACCCATTTAAC…
chrI YAL029C 1378 60	ATGTCATTTGAAGTAGGAACTAAGTGTTGGTACCCTCACAAAGAACAAGGCTGGATAGGCGGCGAAGTCACCAAGAATGACTTCTTTGAAGGAACGTTCCACTTAGAGTTGAAATTGGAGGATGGAGAAACTGTATCCATTGAAACAAATAGCTTCGAAAATGATGATGATCATCCCACGCTACCTGTACTACGAAACCCACCTATTTTAGAGTCTACTGATGACTTAACCACCCTATCATATCTGAACGAACCGGCAGTGCTGCATGCCATAAAAAAAAGATACATGAATGGACAGATATATACTTACTCTGGTATTGTCCTTATTGCCGCTAATCCCTTTGATAAAGTCGACCATTTGTACTCTCGCGAGATGATACAGAATTATTCTAGTAAGCGT…
chrI YAL031C 63 48	ATGGTAGATGTGCAAAAGAGAAAAAAGTTGCTAGCCAAAGCTGCTGCCAGCGCTTCTATTCCGGCAATCAAAGGTTCTGTTCCGTTGGACTCGTATGATATAAAAATCATTCAATATAAGAACGCTCTTTACAAGCTGAATGAACTGAATAGGCTACTAAACGTTCTGGTACCGCATTTGAAGAAGAAAAGAGACAATGACGAGTCCTACAAAATTATTCCCCTCGTTAATTTCATCTTATCACTTTGTGAGGGTCCTATATTTAATGTAAGCCCCGTATTGGCTAAGAGGTACCATTTGCTCTGTCGATTCCAGCTGATAAAGCTAAGCGAAGTGCAGCAGAGATTATCAACTAATTTTATTGATGTAGAGGGCTGGATGTTTCCCGAGGAGGTACCC…
chrI YAL032C 78 47	ATGTTTAGTAACAGACTACCACCTCCAAAACATTCTCAAGGACGAGTTTCGACGGCTTTGAGCTCAGATCGCGTTGAGCCGGCAATATTGACTGACCAAATCGCTAAAAACGTTAAGCTCGATGATTTTATTCCAAAGAGACAGTCTAATTTCGAACTATCGGTTCCTTTGCCAACGAAAGCAGAAATCCAAGAATGTACAGCAAGAACCAAGTCATACATTCAGCGGCTTGTGAATGCGAAACTAGCCAACTCAAATAACAGGGCATCATCAAGGTACGTCACCGAAACACATCAGGCACCCGCGAATCTATTATTGAACAACAGCCACCATATTGAGGTAGTGTCCAAGCAAATGGATCCATTGTTGCCAAGGTTCGTTGGGAAGAAGGCGAGAAAG…
chrI YAL033W 85 58	ATGGTACGTTTAAAAAGTAGATATATCCTTTTTGAAATTATATTCCCACCTACAGACACCAACGTTGAGGAATCTGTGTCGAAAGCAGACATCTTGCTTTCGCATCACAGAGCATCGCCTGCGGATGTGTCCATAAAGTCGATACTCCAAGAGATACGACGCTCGCTGTCGTTGAATCTGGGCGACTATGGGTCTGCAAAATGTAACTCTCTCTTGCAGTTGAAATACTTTTCAAATAAGACGTCTACGGGGATAATCCGATGCCATCGAGAGGATTGCGACCTTGTTATCATGGCATTGATGTTGATGTCGAAAATTGGCGACGTCGATGGACTGATCGTGAACCCCGTCAAGGTAAGTGGGACCATCAAGAAAATAGAGCAGTTTGCTATGAGAAGG…
chrI YAL034C 526 60	ATGGGATTATATTCTCCTGAATCTGAAAAGTCTCAATTAAATATGAATTACATTGGTAAGGATGATTCGCAGTCCATTTTCAGACGTCTGAATCAGAATTTGAAAGCAAGTAACAACAATAACGATAGTAATAAAAACGGTTTAAACATGAGTGATTATAGCAATAATTCACCCTATGGGCGCTCGTACGACGTAAGAATTAACCAGAACTCACAAAATAATGGCAATGGATGCTTTTCTGGCAGCATTGACTCCTTGGTTGATGAACATATAATACCATCGCCACCTTTGTCGCCCAAGCTGGAGTCGAAAATTAGCCACAATGGCTCACCCCGCATGGCCTCTTCAGTGCTAGTGGGATCTACGCCTAAAGGCGCTGTAGAGAATGTGCTGTTCGTG…
chrI YAL034W-A 184 56	ATGTCTGCTCCCACTATGAGATCCACCTCAATATTGACAGAGCATTTGGGATATCCGCCCATCTCGCTTGTTGATGATATCATTAATGCTGTAAATGAAATTATGTACAAGTGCACTGCTGCCATGGAAAAATATCTGCTATCCAAGAGCAAAATCGGCGAGGAAGATTATGGAGAAGAGATCAAAAGTGGAGTTGCTAAGTTGGAATCACTTTTGGAAAACTCCGTGGATAAGAATTTTGACAAACTAGAACTATATGTTTTGAGGAACGTCCTTCGAATCCCTGAAGAGTATTTGGACGCCAATGTTTTTAGATTGGAGAACCAAAAGGATCTGGTCATTGTAGATGAGAATGAGTTGAAGAAAAGTGAGGAGAAACTTCGAGAGAAAGTGAACGAC…
chrI YAL035W 1370 60	ATGGCGAAAAAGAGTAAAAAGAACCAACAGAACTACTGGGATGAGGAATTCGAAGAAGACGCCGCCCAGAACGAAGAAATCAGTGCCACGCCAACTCCAAATCCAGAAAGCAGCGCAGGTGCAGATGACACTTCCAGAGAAGCAAGTGCAAGTGCTGAAGGTGCTGAGGCCATTGAAGGCGACTTCATGTCTACTTTGAAGCAATCGAAGAAGAAGCAAGAAAAGAAGGTTATTGAAGAGAAGAAGGATGGTAAGCCTATACTAAAGTCCAAGAAGGAAAAGGAGAAGGAAAAAAAGGAAAAGGAGAAGCAGAAGAAGAAAGAACAAGCTGCCAGGAAGAAGGCCCAACAGCAAGCTCAAAAGGAGAAGAACAAGGAGTTGAACAAGCAAAATGTTGAA…
chrI YAL036C 1377 64	ATGTCTACTACAGTTGAAAAAATCAAAGCTATCGAAGATGAAATGGCCCGTACCCAAAAGAACAAGGCCACATCTTTCCATTTGGGTCAACTGAAGGCCAAGCTGGCCAAACTGAGAAGAGAATTGTTGACCAGTGCTTCATCCGGCAGCGGTGGTGGTGCTGGTATTGGTTTTGATGTGGCTAGAACTGGTGTGGCCAGTGTGGGGTTTGTCGGGTTCCCGTCGGTGGGGAAATCTACATTACTGTCCAAGTTGACTGGTACTGAGTCTGAAGCAGCTGAGTACGAGTTTACCACCCTGGTTACCGTCCCCGGTGTCATTCGTTATAAAGGTGCCAAGATCCAAATGTTGGATTTACCTGGTATTATCGATGGTGCTAAGGATGGTAGAGGTAGAGGT…
chrI YAL038W 1368 66	ATGTCTAGATTAGAAAGATTGACCTCATTAAACGTTGTTGCTGGTTCTGACTTGAGAAGAACCTCCATCATTGGTACCATCGGTCCAAAGACCAACAACCCAGAAACCTTGGTTGCTTTGAGAAAGGCTGGTTTGAACATTGTCCGTATGAACTTCTCTCACGGTTCTTACGAATACCACAAGTCTGTCATTGACAACGCCAGAAAGTCCGAAGAATTGTACCCAGGTAGACCATTGGCCATTGCTTTGGACACCAAGGGTCCAGAAATCAGAACTGGTACCACCACCAACGATGTTGACTACCCAATCCCACCAAACCACGAAATGATCTTCACCACCGATGACAAGTACGCTAAGGCTTGTGACGACAAGATCATGTACGTTGACTACAAGAACATC…
chrI YAL039C 623 56	ATGGGTTGGTTTTGGGCAGATCAAAAAACTACGGGCAAAGATATTGGTGGGGCAGCAGTATCATCCATGTCAGGGTGCCCAGTCATGCACGAGTCGTCGTCGTCGTCGCCACCATCCTCTGAGTGCCCCGTTATGCAGGGAGATAACGATAGAATAAACCCGCTGAACAATATGCCGGAGTTGGCAGCATCCAAACAGCCTGGCCAAAAGATGGACTTGCCCGTTGATCGGACCATCTCCAGCATCCCCAAGAGTCCAGACAGTAACGAGTTCTGGGAGTATCCTTCTCCACAACAGATGTACAATGCTATGGTTAGAAAGGGCAAGATTGGCGGTAGCGGCGAAGTCGCCGAAGATGCAGTGGAGTCCATGGTGCAGGTCCACAACTTTCTAAATGAA…
chrI YAL040C 128 57	ATGGCCATATTGAAGGATACCATAATTAGATACGCTAATGCAAGGTATGCTACCGCTAGTGGCACTTCCACCGCCACTGCCGCCTCTGTCAGCGCTGCCTCATGTCCTAATTTGCCCTTGCTCTTGCAAAAGAGGCGGGCCATTGCTAGTGCAAAGTCTAAAAACCCTAATCTCGTTAAAAGAGAATTGCAAGCACATCACTCAGCGATCAGCGAATACAATAATGATCAATTGGACCACTATTTCCGTCTTTCCCACACAGAAAGGCCGCTGTACAACCTGACTAACTTCAACTCTCAGCCACAAGTTAATCCGAAGATGCGTTTCTTGATCTTTGACTTCATCATGTACTGTCACACAAGACTCAATCTATCGACCTCGACTTTGTTCCTTACTTTC…
chrI YAL041W 386 50	ATGGCGATCCAAACCCGTTTTGCCTCGGGCACATCTTTATCCGATTTGAAACCAAAACCAAGTGCAACTTCCATCTCCATACCCATGCAAAATGTCATGAACAAGCCTGTCACGGAACAGGACTCACTGTTCCATATATGCGCAAACATCCGGAAAAGACTGGAGGTGTTACCTCAACTCAAACCTTTTTTACAATTGGCCTACCAATCGAGCGAGGTTTTGAGTGAAAGGCAATCTCTTTTGCTATCCCAAAAGCAGCATCAGGAACTGCTCAAGTCCAATGGCGCTAACCGGGACAGTAGCGACTTGGCACCAACTTTAAGGTCTAGCTCTATCTCCACAGCTACCAGTCTCATGTCGATGGAAGGTATATCATACACGAATTCGAATCCCTCGGCC…
chrI YAL042W 1080 47	ATGAAAAGGTCCACGTTGCTGTCGCTGGACGCATTCGCTAAGACCGAAGAGGACGTACGAGTCCGCACCAGGGCCGGCGGGCTGATCACTTTATCGTGCATCTTGACCACGTTATTTCTGCTGGTGAACGAGTGGGGACAGTTCAATTCTGTGGTAACAAGGCCACAATTGGTGGTGGACCGTGACCGACACGCAAAGCTGGAGCTTAATATGGATGTGACATTTCCATCGATGCCATGTGACCTGGTGAATCTCGATATTATGGACGACTCTGGAGAGATGCAACTAGACATTCTTGACGCAGGGTTCACGATGTCTAGGTTGAATAGCGAGGGTCGCCCCGTGGGAGATGCTACTGAGTTGCATGTGGGTGGGAACGGCGACGGAACCGCGCCGGTT…
chrI YAL043C 101 45	ATGTCATCTGCAGAGATGGAACAATTGTTACAGGCCAAGACACTGGCCATGCACAACAATCCAACGGAGATGCTGCCCAAGGTGCTCGAAACTACGGCATCCATGTACCACAACGGTAATCTCAGCAAGCTGAAGTTGCCTTTGGCCAAGTTTTTTACACAGTTAGTTCTAGACGTGGTGTCGATGGACTCTCCAATTGCGAATACTGAGAGACCGTTTATTGCTGCTCAATATCTGCCACTACTTCTTGCTATGGCGCAATCCACCGCGGACGTACTAGTGTACAAGAATATCGTGCTTATTATGTGCGCTTCATACCCGCTGGTGTTGGATCTGGTTGCTAAGACATCAAACCAGGAAATGTTTGATCAGTTGTGTATGCTGAAGAAGTTCGTGCTC…
chrI YAL044C 582 56	ATGTTACGCACTACTAGACTATGGACCACCCGCATGCCCACTGTGAGCAAATTGTTTTTGAGAAACAGCTCCGGCAATGCCCTAAACAAGAATAAACTACCATTTTTGTACTCATCCCAAGGACCTCAAGCCGTGAGGTACACTTCCCAACATGAGTGGATAGCTGTGCATCAGGACAAGACTGCCTTTGTCGGAATTACAAAATACGCCACTGATGCCTTAGGGGACGCTACCTATGTTGAGTTGCCAGAAGTGGGCACTGAGATTGCCCAAGGTGAGTCGCTAGGGTCCATTGAGTCCGTCAAGTCAGCCTCCGAGATCTACCAGCCTGCCGATGGTACCGTAGAGGAAATTAACACTAATCTTGAGGAAAATCCAGGTGTGGTGAACGAAGATCCT…
chrI YAL046C 142 63	ATGAAGCTCCCACAGACCATGCTACGTTCTATATCTGTGAAGCATGTCCGGTGGCCAAGGATTCTGACGGGCTCAAAGCTTTGGTACTCAACGCAGATGGCAATGACTCCGGAGGAGAAGATGATCACCGATAAACTACAACAGGAACTGGAACCTGAAGTGTGTAAAGTGCAAGACGTTTCCGGTGGCTGCGGATCCATGTTTGCTATCAACATAACAAGCAAGAAGTTCAACGGACTGAGTCTCATCAAGCAGCACCAGCTGGTGAACAGAATTTTGAGGGACGATATTTCCAGATGGCATGGCCTACAATTGACCACTAAGAAGTCAACTGGGAAGGGTCCGGCATCATCATGA
chrI YAL047C 29 62	ATGGTACGTCGATGGATTCCTAGTGGCAGGCATCTTCGCAATAATGACAACACTGGTGATGATGACGACAGCGAGTTCACAAACTCGATGGATTCTGGGATGTCCATACCATCACTCAGGGACTCCATGACCACGAGGTCATCTCATAACGATCCCATCAAGCCTGCTCTGATGAACGATTCCAACAAAGTCAAAAATTTGGAGAAGGAGTTGACTAATGCCAAAATCAAGATTCAAGTACTCTATGAATACATTCGCAGAATCCCTAATAAAGACGGCAATGCACCATCGCTGGGCAATGACACTGATTTTAGAAATTCGATTATCGAGGGTCTAAATCTTGAAATAAACAAATTGAAACAGGATTTAAAGGCGAAGGAAGTCGAGTACCAAGATACG…
chrI YAL048C 1354 57	ATGACTAAAGAAACGATTCGGGTAGTTATTTGCGGTGATGAAGGGGTTGGTAAATCCAGTCTGATTGTATCATTAACAAAAGCTGAATTCATACCGACCATACAGGACGTGCTGCCACCCATCAGTATCCCAAGAGATTTCTCATCATCACCTACATATTCTCCTAAGAATACAGTACTTATAGACACTTCAGATTCGGACCTCATAGCTTTAGACCATGAGTTGAAGTCCGCCGACGTAATTTGGCTTGTGTATTGCGATCACGAATCGTATGACCATGTTTCTCTCTTTTGGTTGCCTCATTTCAGATCCCTGGGGTTGAATATTCCTGTCATTCTCTGCAAAAATAAATGTGATTCCATATCGAATGTTAATGCCAATGCAATGGTCGTGTCAGAG…
chrI YAL049C 570 50	ATGGCATCTAATCAACCTGGCAAGTGTTGCTTTGAAGGAGTTTGTCACGATGGAACACCCAAGGGTCGTCGTGAAGAAATCTTCGGTTTAGATACTTATGCAGCAGGCTCTACATCTCCCAAGGAAAAAGTTATAGTTATCTTGACAGATGTGTATGGCAATAAATTCAACAATGTTTTATTAACGGCCGACAAATTTGCTAGTGCTGGGTACATGGTCTTTGTTCCCGATATTTTATTCGGCGATGCTATCTCATCGGACAAACCAATTGATCGTGATGCCTGGTTTCAAAGACATTCTCCTGAAGTCACCAAGAAAATTGTTGATGGATTCATGAAGTTGTTAAAACTTGAATATGACCCAAAGTTTATTGGCGTTGTGGGTTACTGTTTTGGTGCA…
chrI YAL051W 79 51	ATGGTCGAAAATAGTACGCAGAAGGCCCCACATGCCGGAAATGATGATAATAGCTCTACCAAGCCATATTCGGAGGCGTTTTTCTTAGGGTTCAATAACCCAACGCCTGGATTAGAAGCTGAGCACTCAAGCACATCGCCTGCCCCCGAGAACTCCGAAACACATAATAGGAAAAGAAATAGAATATTGTTTGTCTGCCAGGCTTGTAGGAAGTCAAAAACAAAGTGTGATAGAGAAAAACCTGAATGTGGTCGATGCGTCAAGCATGGGTTAAAATGTGTTTATGACGTATCAAAACAGCCAGCACCACGAATTCCGAGTAAAGACGCCATTATATCAAGGTTGGAAAAAGATATGTTTTATTGGAAAGATAAAGCTATGAAGCTACTAACAGAGAGA…
chrI YAL053W 1360 53	ATGATCTTCCTAAACACCTTCGCAAGGTGCCTTTTAACGTGTTTCGTACTGTGCAGCGGTACAGCACGTTCCTCTGACACAAACGACACTACTCCGGCGTCTGCAAAGCATTTGCAGACCACTTCTTTATTGACGTGTATGGACAATTCGCAATTAACGGCATCATTCTTTGATGTGAAATTTTACCCCGATAATAATACTGTTATCTTTGATATTGACGCTACGACGACGCTTAATGGGAACGTCACTGTGAAGGCTGAGCTGCTTACTTACGGACTGAAAGTCCTGGATAAGACTTTTGATTTATGTTCCTTGGGCCAAGTATCGCTTTGCCCCCTAAGTGCTGGGCGTATTGATGTCATGTCCACACAGGTGATCGAATCATCCATTACCAAGCAA…
chrI YAL054C 1373 63	ATGTCGCCCTCTGCCGTACAATCATCAAAACTAGAAGAACAGTCAAGTGAAATTGACAAGTTGAAAGCAAAAATGTCCCAGTCTGCCGCCACTGCGCAGCAGAAGAAGGAACATGAGTATGAACATTTGACTTCGGTCAAGATCGTGCCACAACGGCCCATCTCAGATAGACTGCAGCCCGCAATTGCTACCCACTATTCTCCACACTTGGACGGGTTGCAGGACTATCAGCGCTTGCACAAGGAGTCTATTGAAGACCCTGCTAAGTTCTTCGGTTCTAAAGCTACCCAATTTTTAAACTGGTCTAAGCCATTCGATAAGGTGTTCATCCCAGACCCTAAAACGGGCAGGCCCTCCTTCCAGAACAATGCATGGTTCCTCAACGGCCAATTAAACGCC…
chrI YAL055W 12 78	ATGCCACCACCATCAAGAAGTAGAATAAACAAAACAAGAACATTAGGAATAGTGGGTACAGCTATAGCAGTGTTGGTCACGTCCTACTATATATATCAAAAGGTGACAAGTGCAAAGGAAGATAATGGGGCACGACCTCCAGAGGGTGATTCAGTAAAAGAGAACAAAAAGGCAAGGAAGAGCAAATGTATTATAATGAGCAAGTCGATACAAGGACTGCCCATAAAGTGGGAGGAGTACGCCGCTGATGAAGTGGTTTTGCTGGTACCTACGAGCCACACTGATGGATCAATGAAACAAGCCATTGGGGATGCCTTTCGCAAGACGAAAAACGAACACAAAATCATATATTGCGATAGCATGGATGGATTATGGTCATGTGTAAGACGGCTAGGTAAA…
chrI YAL056W 86 51	ATGGAAATTTCCAGTTCACCATGGAACGACGGTGGATACAGCCCCTATGAGAGAAACAGAGTCGCTGTATCACCATTTTCATCAGCGTTGGAAGGCGAAGAACGAATAGAAACCTCTCGATCTTTGGGTGATCATTGCTTTGAACCTTTGCCATACGTGACGAATTATCTTTCTATTTTCGCGCTTTTTGGTAAAGAGATATTTGGTGACAAGGGAAATGTGAGCTCAAGAAATGAATATTTGCTAAAAAAATACTACTCTTTGAAAAAGCCATTTGTATTGCGACATAATGGGCATGCGTTGAAGAATCCCGACATGCCACTCCAGAGGAATGACATATTGCAAACCAATTTCATGGTTGACAAATTTCTGAATCGTACTGTGCGGTCAGTGAATTTT…
chrI YAL058W 397 52	ATGAAATTTTCTGCGTATTTATGGTGGCTGTTTTTGAATCTAGCGTTGGTGAAAGGCACTTCATTGCTATCCAACGTTACATTAGCGGAAGATTCTTTCTGGGAGCATTTTCAGGCTTACACTAATACAAAGCATTTAAACCAAGAGTGGATCACAAGTGAAGCCGTCAACAATGAAGGCTCTAAAATATATGGTGCACAATGGCGACTATCACAGGGTCGATTGCAAGGATCCGCATGGGATAAAGGAATCGCAGTTCGAACAGGCAATGCCGCAGCTATGATAGGACATCTCTTGGAGACACCTATTAATGTTTCAGAAACGGATACCTTGGTTGTCCAGTACGAAATTAAGTTGGACAATTCTTTGACGTGCGGCGGTGCGTTTATTAAGTTAATG…
chrI YAL059W 83 58	ATGTGGGAACAAAGACGACAAAAGGTAGTTTTTTCCTTGACTATACTGGTAAGATATCGTCTAAAACAAAGCATGGCCAAGAAAATATCAAAGAATTCAAGAGCTGCTAGACAATCGGATGCTCTTGAACCAGAGGTAAAGGATTTAAGTGAACTACCTAGAGCTGAAAAAACCGATTTGACTAATATTTTGATTAGAACAGCAGCCAAGAATGAGGCATTGCTGGAAGCAAAGATATCTAAGAAAGCCAATAAAAGTAAGAGGGGCAAGAAGTTAAATAAAAAGGCTCTGGAAGACAAACTGGCCAACTCTATTTCATCCATGGACAGGGATCGTTTAGTGAAGGCCTTGAATTTTACCAATCGTCTGGACGGTAAAATTGCCAAGTCCATTTCTCGT…
chrI YAL060W 682 46	ATGAGAGCTTTGGCATATTTCAAGAAGGGTGATATTCACTTCACTAATGATATCCCTAGGCCAGAAATCCAAACCGACGATGAGGTTATTATCGACGTCTCTTGGTGTGGGATTTGTGGCTCGGATCTTCACGAGTACTTGGATGGTCCAATCTTCATGCCTAAAGATGGAGAGTGCCATAAATTATCCAACGCTGCTTTACCTCTGGCAATGGGCCATGAGATGTCAGGAATTGTTTCCAAGGTTGGTCCTAAAGTGACAAAGGTGAAGGTTGGCGACCACGTGGTCGTTGATGCTGCCAGCAGTTGTGCGGACCTGCATTGCTGGCCACACTCCAAATTTTACAATTCCAAACCATGTGATGCTTGTCAGAGGGGCAGTGAAAATCTATGTACCCAC…
chrI YAL062W 1329 64	ATGACAAGCGAACCAGAGTTTCAGCAGGCTTACGATGAGATCGTTTCTTCTGTGGAGGATTCCAAAATTTTTGAAAAATTCCCACAGTATAAAAAAGTGTTACCTATTGTTTCTGTCCCGGAGAGGATCATTCAATTCAGGGTCACGTGGGAAAATGATAATGGCGAGCAAGAAGTGGCTCAAGGATACAGGGTGCAGTTCAATTCAGCCAAGGGCCCTTACAAGGGTGGCCTACGCTTCCACCCATCAGTGAACCTGTCTATCCTAAAATTTTTGGGTTTTGAACAGATCTTCAAGAATGCGCTCACTGGGCTAGATATGGGCGGTGGTAAGGGTGGCCTGTGTGTGGACTTGAAAGGCAAGTCTGACAACGAGATCAGAAGGATTTGTTATGCGTTC…
chrI YAL063C 280 31	ATGTCTCTGGCACATTATTGTTTACTACTAGCCATCGTCACATTGCTGGGATTAACTAATGTTGTCTCTGCGACTACAGCGGCATGCCTGCCAGCAAACTCAAGGAAGAATGGTATGAATGTAAACTTTTACCAGTATTCATTGAGAGATTCCTCCACATATTCGAATGCAGCATATATGGCTTATGGATATGCCTCAAAAACTAAACTGGGTTCTGTCGGAGGACAAACTGATATCTCGATTGATTATAATATTCCTTGTGTTAGTTCATCAGGCACATTTCCTTGTCCTCAAGAAGATTTATATGGTAATTGGGGATGCAAAGGAATTGGTGCTTGTTCTAATAATCCAATAATTGCATACTGGAGTACTGATTTATTTGGTTTCTATACTACCCCA…
chrI YAL064W 3 97	ATGAATCCTTTTGCATCGCTAGAAGGACAAGATAATATTTCTTCTGTTTTTTTTTTACATATGCAACAATTTGAAAGTCAGGTCAAAGACAGATTCCGGTTCCCCATATTCAGATTGGAGAGAAAAACTTTTGGCAACTCATGTTACCAAGTCGAGACGCTTAAAGTTAAGTGTCGGCCAAGACACGCAAAATCTTGTAATCTTTTAACGCTGCTCTTCAAATCACGGACGCAATCAGTACTTGTACCTAATTTTGGTTTTCTAATATTGAATAGCGAACCATAG
chrI YAL067C 872 47	ATGTATTCAATTGTTAAAGAGATTATTGTAGATCCTTACAAAAGACTAAAATGGGGTTTTATTCCAGTAAAGCGGCAGGTGGAAGACCTGCCAGATGACTTAAATTCAACAGAAATTGTCACTATCTCCAACAGTATCCAGAGTCATGAAACAGCTGAAAATTTCATCACGACTACAAGTGAAAAAGATCAACTACATTTTGAGACTAGTAGCTATAGTGAACATAAAGACAATGTGAACGTTACTAGAAGTTATGAATATAGAGATGAAGCCGATAGGCCATGGTGGAGATTTTTCGATGAACAAGAGTATCGGATCAATGAAAAGGAAAGATCTCACAATAAATGGTATAGTTGGTTCAAACAGGGTACCTCTTTCAAAGAAAAAAAATTATTAATT…
chrI YAL068C 26 66	ATGGTCAAATTAACTTCAATCGCCGCTGGTGTCGCTGCCATCGCTGCTACTGCTTCTGCAACCACCACTCTAGCTCAATCTGACGAAAGAGTCAACTTGGTGGAATTGGGTGTCTACGTCTCTGATATCAGAGCTCACTTAGCCCAATACTACATGTTCCAAGCCGCCCACCCAACTGAAACCTACCCAGTCGAAGTTGCTGAAGCCGTTTTCAACTACGGTGACTTCACCACCATGTTGACCGGTATTGCTCCAGACCAAGTGACCAGAATGATCACCGGTGTTCCATGGTACTCCAGCAGATTAAAGCCAGCCATCTCCAGTGCTCTATCCAAGGACGGTATCTACACTATCGCAAACTAG
chrI YAR002C-A 371 53	ATGCTTTTAACCTCTCTTTTACAGGTTTTTGCCTGCTGTCTAGTTTTACCAGCTCAAGTTACTGCGTTCTATTATTATACTTCTGGTGCTGAACGTAAGTGCTTCCACAAGGAATTGTCTAAAGGTACTTTGTTCCAAGCAACTTACAAGGCACAAATTTACGATGACCAATTACAAAATTACAGAGACGCTGGTGCGCAAGATTTTGGTGTCTTGATTGATATTGAGGAAACTTTTGATGATAACCACCTGGTTGTTCATCAGAAAGGTTCAGCAAGTGGTGATTTAACTTTCCTTGCGTCTGATTCGGGTGAACATAAAATCTGTATTCAGCCCGAAGCTGGTGGCTGGTTGATTAAGGCTAAAACGAAGATTGACGTTGAATTCCAAGTGGGCTCT…
chrI YAR002W 60 47	ATGCATCGTAAATCATTGAGGAGGGCTAGCGCTACTGTGCCTTCCGCTCCCTATCGAAAGCAGATTATTAGCAATGCACACAATAAACCAAGCCTTTTCTCTAAAATTAAAACTTTCTTTACCCAAAAAGATTCAGCCAGAGTGAGTCCAAGGAATAATGTTGCTAATAAACAACCACGCAATGAGTCTTTTAACAGAAGAATCTCAAGTATGCCTGGAGGTTATTTCCATTCTGAGATATCCCCAGATTCTACTGTAAACCGTTCCGTAGTTGTTTCTGCAGTGGGTGAAGCCAGAAACGACATTGAGAATAAAGAAGAGGAGTATGATGAAACACATGAAACTAACATCTCCAATGCAAAGCTTGCAAACTTTTTTAGTAAAAAAGGTAATGAGCCT…
chrI YAR003W 1064 56	ATGAACATCCTTTTACAGGATCCATTCGCTGTTCTTAAGGAACATCCTGAGAAGCTCACACATACGATTGAGAACCCTTTACGCACTGAATGTCTCCAGTTCAGTCCTTGCGGTGATTACCTGGCTCTTGGGTGTGCCAATGGAGCACTTGTTATTTACGATATGGATACGTTCAGGCCTATTTGTGTCCCAGGAAATATGTTGGGAGCACATGTTCGACCCATTACATCTATCGCATGGTCTCCAGATGGTAGATTGTTGCTTACAAGCTCTAGAGACTGGTCAATAAAACTGTGGGATCTTTCAAAGCCAAGTAAGCCTTTGAAAGAAATACGATTCGATTCTCCAATTTGGGGTTGCCAATGGCTGGATGCTAAAAGGCGGCTTTGTGTAGCTACG…
chrI YAR007C 1336 55	ATGAGCAGTGTTCAACTTTCGAGGGGCGATTTTCATAGCATCTTCACCAATAAGCAAAGGTACGATAATCCCACCGGTGGCGTTTATCAAGTTTATAACACCAGGAAATCTGATGGGGCTAACAGCAACAGAAAGAATTTGATCATGATTTCCGATGGTATTTACCATATGAAGGCTCTGTTGAGAAACCAAGCTGCATCCAAGTTCCAGTCAATGGAACTACAAAGGGGTGATATCATTCGCGTGATAATTGCAGAACCTGCTATTGTCAGGGAAAGAAAGAAATACGTTCTTTTAGTAGATGACTTTGAGTTGGTCCAGTCGCGTGCTGATATGGTCAACCAAACTAGTACTTTTTTGGATAACTATTTCTCAGAGCATCCAAATGAAACCTTAAAA…
chrI YAR008W 129 48	ATGCCACCGCTAGTATTTGACATAGATCACATCAAACTTCTAAGGAAATGGGGTATTTGTGGTGTGTTATCTGGAACTTTGCCTACTGCAGCACAGCAAAATGTATTTTTGTCGGTACCTTTGAGGCTTATGTTAGAAGATGTGCTGTGGCTGCATTTGAACAATCTTGCCGATGTGAAATTAATAAGACAAGAGGGAGATGAGATTATGGAGGGAATAACATTAGAGCGGGGCGCCAAACTATCTAAAATTGTCAACGATCGTTTGAACAAGTCATTTGAATATCAGAGAAAGTTCAAAAAGGATGAACACATTGCAAAATTAAAGAAAATCGGTAGAATCAATGATAAAACCACAGCTGAAGAATTGCAACGGCTTGATAAATCTAGCAATAATGAC…
chrI YAR014C 210 59	ATGAGTAATAAGGAAGAGCATGTTGATGAGACTTCCGCAAGTGGTGTCAAGGAGGTTAGTTCTATAGCTGCTAGACATGACAATGGTTACGCGCCTTCGCTAATCACGTCGACGTCGGGCATGGACTCCTTTCAATCGCACGCGCTACTGAATGATCCAACCCTAATAGAGGATTATTCAGATATCATTAATAATAGGCCTACAAGTGGAAGTAAACTTACTTTAGGAAACGAGGATTCGGAGAGTATGGGCGGAAGTGTTGTGGTGACTCCGACTTCGAATAAGAGTTCGCCCTTCAATTCGAAACTTAATATACTGAGTAATGCGGCAGAAAAGGGCCATGATGTTCTGCGAAATAGAGATGATGACAAAGAGTTAGAGGAGGAGAACGTGGAAAAA…
chrI YAR015W 1215 55	ATGTCAATTACGAAGACTGAACTGGACGGTATATTGCCATTGGTGGCCAGAGGTAAAGTTAGAGACATATATGAGGTAGACGCTGGTACGTTGCTGTTTGTTGCTACGGATCGTATCTCTGCATATGACGTTATTATGGAAAACAGCATTCCTGAAAAGGGGATCCTATTGACCAAACTGTCAGAGTTCTGGTTCAAGTTCCTGTCCAACGATGTTCGTAATCATTTGGTCGACATCGCCCCAGGTAAGACTATTTTCGATTATCTACCTGCAAAATTGAGCGAACCAAAGTACAAAACGCAACTAGAAGACCGCTCTCTATTGGTTCACAAACATAAACTAATTCCATTGGAAGTAATTGTCAGAGGCTACATCACCGGATCTGCTTGGAAAGAGTAC…
chrI YAR018C 914 46	ATGCATAGACGACAGTTTTTCCAAGAATACCGTAGTCCTCAGCAGCAGCAGGGACACCCACCAAGGTCAGAATACCAAGTTCTCGAAGAAATTGGGAGAGGTTCATTTGGGTCTGTACGAAAAGTCATCCATATACCTACCAAGAAACTTTTGGTTAGAAAGGATATCAAATATGGCCATATGAATAGCAAAGAGAGACAACAGCTGATCGCTGAATGTAGCATTCTATCGCAGTTGAAGCATGAAAATATTGTAGAATTTTATAACTGGGACTTCGATGAACAAAAAGAAGTGTTATACCTTTATATGGAATATTGTTCCAGGGGTGATTTATCCCAGATGATTAAGCACTACAAACAGGAGCATAAATATATACCAGAAAAAATTGTGTGGGGTATC…
chrI YAR019C 1234 50	ATGAACAGTATGGCCGATACCGATAGAGTCAACTTGACTCCCATCCAGAGGGCATCTGAGAAATCCGTGCAATACCACTTGAAGCAGGTCATTGGGAGGGGTTCTTACGGGGTAGTTTACAAAGCCATTAATAAACATACTGACCAAGTCGTGGCAATAAAGGAGGTCGTGTACGAAAATGATGAGGAACTTAATGACATTATGGCAGAAATTAGCTTGTTAAAAAATTTAAACCATAACAATATTGTTAAATACCACGGCTTCATACGAAAAAGCTATGAATTGTATATCCTCCTCGAATACTGCGCTAATGGTTCTTTGAGGAGGCTCATTTCAAGGAGCTCTACCGGATTAAGTGAAAATGAATCGAAAACCTATGTGACACAGACACTATTGGGG…
chrI YAR020C 13 89	ATGGTCAAATTAACTTCAATCGCTGCCGGTGTCGCCGCCATTGCTGCTGGTGCCTCCGCCGCAGCAACCACTACATTATCTCAATCTGACGAAAGAGTTAATTTGGTTGAATTAGGTGTTTATGTTTCCGATATCAGAGCTCATTTGGCTGAATACTACTCTTTCTAA
chrI YAR027W 12 72	ATGCAAACCCCTTCAGAAAATACCGACGTCAAGTTGGATACTCTCGACGAACCCAGTGCACATTTAATCGAGGAAAATGTGGCTCTTCCAGAGGATACATTCAATTCGTACTGGAGTTATATACTTAATGAAATCGCTCGTTGTAAACCGCTAATGATTATGTTCCTAATACCTGTGTGTTTGGTTTTATTGATTACGTTTTTTCATGATATCAAAGGTATCCTTGTGTTTTTAGTGATTTCTCTTATCCTCTCTATTATCATTTTATTGATCGGTATAACTGCCTTCGTGTCTGAGACCTTGAATAAGGGTTTCATAATTAAGCTTTTAGTAGAAGTCATTACACGTAAACCAGCAGTAGGGGGGAAGGAATGGAGAATAATCGCATATAATATGAAC…
chrI YAR031W 12 65	ATGTCGCCTCAATACCATTTTTATTTTGTATCATTCCGGAACTTAGTATTGAATGAAAAATGCCTCCGAAGTAAAAAGCAGGTGATGAAAAGTTTCAATTGGTATAAGACAGATCGCTATTTTGATCCGCATAACATCCTTCAACACCATAGCAGAGCTATAGAGAAGACAAGATATAAACTGGGCATGCAAACATCTTCAGAAAGTACCGACGCCAAGTCGGATTTTCTCGACGAACCCAGTGCATATTTAATTGAGAAAAATGTGGCTCTTCCCAAGGACATATTCGGTTCGTACTTAAGTTATTGGATATATGAAGTTACTCGTCATAAAGCGGCAGTAATTTTGCTCGTACTTATTGTGACTTCAATTTTATTATTAGTGTTTTTTTATAATACG…
chrI YAR033W 12 64	ATGCAGACCCCTCCAGAAAGTACCGACGTCAAGTTAGATACACTTAACGAACCTAGTGCACATTTAATTGAGAAAAATGTGGCTCTTCCTAAGGACATATTCCGTTCGTACTTGAGTTATTGGATCTATGAAATCGCTCGCTATACACCAGTCATGATTTTGTCCCTGGTAATAGGGGTTTTGGTTTTATTAATTATATTTTTTAATGACAACGAAGCTTGTGTTTTCAATTCTGCAATATTTGCTTTTACTTCTCTTGTAGGTTTGTTAATAATATTAAGTGATGGTAATCCAAAGCTAGTCAGTCGTCGAAATTTTAGGACCGAGCTTTTAGTGGATGTCATCACACGTAAACCGGCGGTAGAAGGGAAAGAATGGAGGATCATCACATACAACATG…
chrI YAR035W 1295 57	ATGCCAAACTTAAAGAGACTACCCATCCCGCCACTGCAGGACACGCTCAACCGCTACCTGGCACGCGTGGAACCCCTGCAGGACGAGCGCCAAAACCGCCGTACGCGCCGCACTGTGCTCTCCGCAGAAAACCTGGACGCATTGAACACGCTGCACGAGCGGCTGCTAGAATACGACGCACGGCTCGCGGAAAGCAACCCAGAGTCCTCATACATCGAGCAGTTCTGGTATGACGCGTACTTGCTATATGATGCAACTGTCGTTCTCAACGTCAACCCGTACTTCCAACTGCAGGACGACCCAACCATCAAAGACACACCAGAGACGGCGGCACAGGGCCCCTATGGCGCACACACGGTGCAGGTTCGTCGTGCCGCACGACTCACCACCTCTATTCTC…
chrI YAR042W 1364 54	ATGGAACAACCTGATCTATCGTCTGTGGCCATCAGTAAGCCGCTGCTGAAGTTGAAACTTCTCGACGCCCTTCGCCAGGGAAGTTTCCCCAACCTACAAGATCTCCTAAAGAAACAATTCCAGCCGCTAGACGACCCAAACGTCCAACAAGTGCTCCATCTCATGCTCCACTATGCCGTGCAAGTCGCCCCCATGGCTGTCATAAAGGAAATCGTCCATCATTGGGTCTCAACTACAAACACCACTTTTCTAAACATCCATCTTGATCTAAACGAACGGGACTCCAACGGCAACACCCCATTGCACATCGCCGCCTACCAGTCCCGCGGTGATATCGTAGCCTTCCTCCTGGACCAACCAACCATCAACGACTGCGTGCTCAACAACTCCCACTTGCAG…
chrI YAR050W 321 27	ATGACAATGCCTCATCGCTATATGTTTTTGGCAGTCTTTACACTTCTGGCACTAACTAGTGTGGCCTCAGGAGCCACAGAGGCGTGCTTACCAGCAGGCCAGAGGAAAAGTGGGATGAATATAAATTTTTACCAGTATTCATTGAAAGATTCCTCCACATATTCGAATGCAGCATATATGGCTTATGGATATGCCTCAAAAACCAAACTAGGTTCTGTCGGAGGACAAACTGATATCTCGATTGATTATAATATTCCCTGTGTTAGTTCATCAGGCACATTTCCTTGTCCTCAAGAAGATTCCTATGGAAACTGGGGATGCAAAGGAATGGGTGCTTGTTCTAATAGTCAAGGAATTGCATACTGGAGTACTGATTTATTTGGTTTCTATACTACCCCA…
chrI YAR071W 278 49	ATGTTGAAGTCAGCCGTTTATTCAATTTTAGCCGCTTCTTTGGTTAATGCAGGTACCATACCCCTCGGAAAGTTATCTGACATTGACAAAATCGGAACTCAAACGGAAATTTTCCCATTTTTGGGTGGTTCTGGGCCATACTACTCTTTCCCTGGTGATTATGGTATTTCTCGTGATTTGCCGGAAAGTTGTGAAATGAAGCAAGTGCAAATGGTTGGTAGACACGGTGAAAGATACCCCACTGTCAGCAAAGCCAAAAGTATCATGACAACATGGTACAAATTGAGTAACTATACCGGTCAATTCAGCGGAGCATTGTCTTTCTTGAACGATGACTACGAATTTTTCATTCGTGACACCAAAAACCTAGAAATGGAAACCACACTTGCCAATTCGGTC…
chrII YBL001C 315 61	ATGCCCAAGATCTTTTGTTTAGCGGACGTGTGTATGGTCCCTATTGGCACCGACTCTGCTAGTATTTCTGATTTTGTTGCACTCATTGAAAAAAAAATCAGAGAAAGCCCATTAAAGAGCACTTTACACAGTGCAGGAACAACAATTGAAGGGCCTTGGGATGATGTGATGGGTTTGATTGGCGAAATCCATGAATACGGTCATGAGAAAGGATATGTTAGAGTACACACTGATATTCGTGTTGGGACTAGAACTGATAAGCACCAAACTGCTCAAGATAAGATCGATGTTGTTTTAAAAAAAATTTCTCAATGA
chrII YBL002W 1308 71	ATGTCCTCTGCCGCCGAAAAGAAACCAGCTTCCAAAGCTCCAGCTGAAAAGAAGCCAGCTGCCAAGAAAACATCAACCTCCGTCGATGGTAAGAAGAGATCTAAGGTTAGAAAGGAGACCTATTCCTCTTATATTTACAAAGTTTTGAAGCAAACTCACCCAGACACTGGTATTTCCCAGAAGTCTATGTCTATTTTGAACTCTTTCGTTAACGATATCTTTGAAAGAATTGCTACTGAAGCTTCTAAATTGGCCGCTTATAACAAGAAATCCACTATTTCTGCTAGAGAAATCCAAACAGCCGTTAGATTGATCTTACCTGGTGAATTGGCTAAACATGCCGTCTCCGAAGGTACTAGGGCTGTTACCAAATACTCCTCCTCTACTCAAGCCTAA
chrII YBL003C 1369 76	ATGTCCGGTGGTAAAGGTGGTAAAGCTGGTTCAGCTGCTAAAGCTTCTCAATCTAGATCTGCTAAAGCTGGTTTAACATTCCCAGTTGGTAGAGTGCACAGATTGCTAAGAAGAGGTAACTACGCCCAGAGAATTGGTTCTGGTGCTCCAGTCTATCTAACTGCTGTCTTAGAATATTTGGCTGCTGAAATTTTAGAATTGGCTGGTAATGCTGCTAGAGATAACAAAAAAACCAGAATTATTCCAAGACATTTACAATTGGCCATCAGAAATGATGATGAATTGAACAAGCTATTGGGTAATGTTACCATCGCCCAAGGTGGTGTTTTGCCAAACATTCACCAAAACTTGTTGCCAAAGAAGTCTGCCAAGACTGCCAAAGCTTCTCAAGAACTGTAA
chrII YBL004W 1299 45	ATGGCTAAACAAAGACAAACTACTAAATCGTCTAAGCGATATAGATATTCTTCCTTCAAGGCTAGGATTGACGATTTGAAGATTGAACCGGCTAGAAATTTGGAAAAAAGGGTACATGATTATGTCGAGTCGTCGCATTTTCTCGCTTCCTTTGATCAGTGGAAAGAAATTAATTTAAGTGCCAAATTTACGGAGTTTGCAGCGGAAATTGAGCATGATGTTCAAACATTACCCCAAATACTATATCATGATAAAAAGATTTTTAATTCTTTGGTTTCATTCATTAACTTTCACGATGAGTTTTCTTTGCAACCGCTTCTGGACCTCTTGGCTCAATTTTGTCATGATTTAGGTCCAGATTTTCTTAAATTTTATGAAGAAGCTATCAAAACTTTAATA…
chrII YBL005W 70 47	ATGAAAGTGAAGAAATCAACTAGATCAAAAGTTTCGACAGCATGTGTCAATTGCAGAAAAAGGAAAATCAAATGCACAGGTAAATATCCATGTACCAACTGCATTTCTTACGATTGTACGTGTGTATTCCTAAAAAAACATTTACCGCAGAAGGAGGATAGTTCCCAGTCTTTGCCTACTACAGCTGTTGCTCCACCCTCTTCCCACGCCAATGTAGAGGCTTCAGCAGATGTACAGCATCTGGACACTGCGATTAAGCTAGATAATCAATATTACTTCAAACTGATGAACGACCTGATACAGACTCCAGTCTCTCCGAGTGCGACGCATGCTCCTGATACTTCCAATAATCCTACTAATGATAATAATATTCTCTTTAAAGATGATTCCAAATATCAA…
chrII YBL006C 29 60	ATGAGTGGAAGTAATATGGGATACTATGACGTACTCGCAGGGCTTTCAGCGCTGGAAAAGTCATCCCAGGTAGTGTTCAGTGCGACTGAGCTTCAACAGCTTACGCAACAATCTCATGCTACCGACAAGGGCATAGAGGGCAGTGAGAATAGTAAAGCGAAGGTATCCAAGCCCAAAAGAGTAGCTGTACATGGTTACCTAGGCGGTAAAGTGTCGCTCGCCGATGCGGCACAGGTGGAGTATGAAGTAGGCCATTCACTGCTGGGCAGTTATGTGCCACGCCAGCAGTTGGAAGCCCTGTCAAGTGTCGACTTTTCGCACCATTTCCACCGCACATTAGAATGCAAAGCTGCTCTAGAGACACACGATGTTTTTCTTGCCGGCGCAGGACAATTGTCT…
chrII YBL007C 1120 43	ATGACTGTGTTTCTGGGCATCTATAGGGCCGTCTATGCCTATGAGCCGCAGACACCAGAAGAACTGGCCATCCAAGAAGACGATCTGTTGTACCTCTTACAGAAGTCAGACATTGACGATTGGTGGACAGTAAAGAAAAGAGTCATTGGTTCCGATAGCGAAGAACCGGTGGGTCTAGTGCCCTCCACTTACATTGAAGAAGCTCCTGTTTTGAAGAAGGTAAGAGCCATTTATGATTATGAACAGGTGCAAAATGCTGATGAAGAATTGACGTTTCATGAAAATGACGTTTTTGATGTATTCGATGATAAAGATGCTGATTGGCTGTTGGTTAAGTCTACCGTTTCCAATGAATTCGGCTTCATTCCAGGCAATTACGTCGAACCAGAGAATGGGTCC…
chrII YBL008W 1339 54	ATGAAAGTGGTAAAGTTTCCATGGTTGGCTCACCGTGAAGAATCGCGAAAATATGAAATATACACAGTCGATGTTAGCCACGATGGGAAAAGGTTGGCCACAGGCGGCCTAGATGGCAAGATTAGGATATGGTCCATAGATTCCATTTTGCGTTGCATGGAACTAGAATCTCTAACTCCTGAGATACCTCTTCCGCAAGACTTGCAGATGCCGTTATGTAGCATGAGTAGGCATACCGGCTCGATAACATGTGTCAAATTCTCACCGGATGGAAAGTACCTTGCAAGTGGATCCGATGATCGAATTTTACTGATATGGGCTCTTGACGAGGAGCAAAGCTCACAACCCGCCTTTGGTTCTGAGCATGAGAGAGAGCATTGGACAGTTCGTAAAAGATTG…
chrII YBL009W 73 50	ATGAATTTTGATGCGGTAGCAGATCAACAGATGACTGACAGAAGGTATTTTGCTCTCGAAGTAGCAGAAAGCGATGATGCCGACAGCTCATTAAATTCTTCATCCATGGGAAGCCCCGCAGTGGATGTAGGAAGAAAAGTTTACAAAATCACTTCGCACAAGGGTTCAGCAGAAGATGAGAGTCAATCCTTTTTTACTTCTTCAGATTCTCCAACATCCAAAACAAGGCCTGTAGGTAAAACCATCGAAAACGATGATTACTATGGTAAAAGATCTTCTACAGGTTCATCGCTCAAACAACTCTTCAATAAAATTAATATTAATGATACCGCTCACTCTTCAAACAAAGAAAATGTATCTCAGTCGGTGCTATCGGAAAACAAGCTGCTCTCTCCATCT…
chrII YBL011W 1352 52	ATGCCTGCACCAAAACTCACGGAGAAATTTGCCTCTTCCAAGAGCACACAGAAAACTACGAATTACAGTTCCATCGAGGCCAAAAGCGTCAAGACGTCGGCTGATCAGGCATACATCTACCAAGAGCCTAGCGCTACCAAGAAGATACTTTACTCCATCGCCACATGGCTGTTGTACAACATCTTCCACTGCTTCTTTAGAGAAATCAGAGGCCGGGGCAGTTTCAAGGTACCGCAACAGGGACCGGTGATCTTTGTTGCGGCTCCGCATGCTAACCAGTTCGTCGACCCTGTAATCCTTATGGGCGAGGTGAAGAAATCTGTCAACAGACGTGTGTCCTTCTTGATTGCGGAGAGCTCATTAAAGCAACCCCCCATAGGGTTTTTGGCTAGTTTCTTC…
chrII YBL013W 70 52	ATGGTTAAAATGAGAAGAATAACACCTACACGCCTCCTATTCACATGCAGATATATTTCAAACAATGCTTCTCCACCAGTGCAGCCCTTGAATGTGCTTTTCTTTGGTAGCGACACTTTCAGTAATTTCTCATTGCAAGCACTCAATGAGTTGCGTCAAAATAATGGAAGCTGTGGTATAGTGGACAATATTCAAGTAGTAACTAGGTCGCCGAAGTGGTGCGGTAGACAGAAGTCTATTTTGAAATACCCGCCGATCTTCGATATGGCAGAGAAGCTTCAATTGCCACGCCCAATTACATGCGACACCAAGCAGGAAATGTTGGCGCTAAGCAAACTGACACCCAGTCGCCAAGGAAATCCGGAGAACGACGGCTCCGGTGCTCCGTTCAACGCGATC…
chrII YBL014C 80 46	ATGAGTGAGGGACAAATTCCAAGCTCAGATGTGTTAGGCTCGCAATTGGGTGTTGGTGTACAAGGCGCCAGTCTTTACTGTCCGCAAGAAAATTACACTACGAAGAAGCAAGAAAAGCCACAATGGCTAAGACCAGTAGATGATACATTGGCCGAGGATGCACTAGACCTTCATATAGTGGTCAAAAGTCTGCTTTGTGATACTGCCATAAGATATATTTCCGACGACAAGGTTTTGCAAGAATCAGATGCCGACGATGATCTCATAACTAGCGATATTGATGAAGATACGGACAATCAGGGGGATACATCTATAGTGGTCAATCCAGTGATACCCGTGGTACCGAAAGATGTCCATTTTTTTAAGAAAGTTGACGTTGGTAATGATTCTATGTTTGGT…
chrII YBL015W 1205 63	ATGACAATTTCTAATTTGTTAAAGCAGAGAGTTAGGTATGCTCCCTATCTGAAAAAAGTTAAGGAAGCTCACGAGCTTATTCCATTGTTCAAGAATGGTCAGTACCTTGGGTGGTCCGGTTTTACAGGAGTGGGTACTCCCAAGGCAGTGCCGGAGGCACTGATAGATCACGTGGAGAAGAACAATTTACAAGGGAAGTTGAGATTCAACCTTTTTGTTGGAGCTTCTGCTGGTCCAGAGGAAAACCGTTGGGCTGAACACGACATGATCATTAAGAGAGCCCCTCATCAAGTAGGGAAACCCATTGCAAAGGCAATTAACCAGGGTAGAATTGAGTTCTTTGATAAACATCTGTCCATGTTCCCTCAGGATCTGACATACGGGTTCTACACCAGGGAA…
chrII YBL016W 1378 64	ATGCCAAAGAGAATTGTATACAATATATCCAGTGACTTCCAGTTGAAGTCGTTACTGGGAGAGGGTGCATACGGTGTGGTATGTTCTGCAACGCATAAGCCCACGGGAGAAATCGTGGCAATAAAAAAGATCGAACCATTCGATAAGCCTTTGTTCGCATTACGTACGCTGCGTGAAATAAAGATCCTGAAGCACTTCAAGCACGAAAATATCATAACAATCTTCAACATTCAACGCCCTGACTCGTTCGAAAACTTCAATGAGGTCTACATAATTCAAGAGCTAATGCAGACAGATTTACACCGTGTAATCTCCACCCAGATGCTGAGTGACGATCATATACAATATTTTATATACCAAACCTTGAGAGCAGTGAAAGTGCTGCATGGTTCGAACGTC…
chrII YBL017C 1325 46	ATGATATTACTTCATTTTGTCTATTCTCTTTGGGCCTTACTTCTCATTCCTTTAACTAATGCCGAAGAATTCACCCCCAAAGTGACAAAGACTATCGCGCAAGATTCATTTGATATATTAAGCTTTGATGATTCCAACACTTTAATTAGAAAACAAGACACCTCCGTTACTATAAGCTTTGACGATGGTGAAACATGGGAAAAAGTTGAAGGCATTGAAGGCGAAATCACTTGGATATACATCGACCCCTTCAATAGACATGACAGAGCCGTTGCAACGGCAATGAATGGGTCGTACCTTTATATAACCAATGATCAAGGTAAGTCATGGGAGCGTATAACGCTACCTGACTCCGGAGAAAGTATTTCACCTCGTGAATGCTATATAGAAACCCATCCC…
chrII YBL019W 450 46	ATGTCATCAAGCGAAAACACGTTACTGGATGGAAAGTCAGAGAACACAATACGATTTTTAACTTTCAATGTCAATGGTATAAGAACCTTTTTTCATTATCAACCATTTTCTCAAATGAATCAATCCCTTAGATCTGTTTTCGACTTTTTTCGAGCAGACATAATAACATTCCAAGAGCTCAAGACGGAAAAATTGTCTATCTCTAAGTGGGGGAGAGTTGATGGTTTTTATTCTTTTATTTCTATCCCTCAAACCAGAAAGGGATATTCTGGCGTTGGCTGCTGGATTAGAATTCCGGAAAAGAACCACCCACTATACCATGCATTACAAGTCGTTAAGGCAGAAGAAGGTATAACGGGTTACTTGACAATAAAAAATGGTAAGCATTCAGCAATCTCC…
chrII YBL020W 410 46	ATGGCGAAAAAAAACTCACAATTGCCCTCTACTAGTGAGCAGATCTTGGAAAGGTCCACAACAGGAGCTACCTTCCTCATGATGGGCCAACTTTTCACCAAACTGGTAACGTTCATACTAAATAATTTGTTGATCAGGTTTCTGTCGCCCAGAATTTTCGGTATCACGGCCTTTCTAGAATTTATACAGGGCACAGTGTTATTTTTTAGCAGAGATGCGATTCGTCTGTCGACGTTGAGAATCTCAGACTCCGGTAATGGAATAATCGATGATGACGACGAGGAGGAGTACCAGGAAACTCATTACAAGTCTAAAGTTTTGCAAACCGCAGTCAATTTTGCTTACATTCCGTTTTGGATCGGGTTTCCACTGTCCATTGGTCTTATCGCCTGGCAGTAC…
chrII YBL021C 913 61	ATGAATACCAACGAGTCCGAACATGTTAGCACAAGCCCAGAGGATACTCAGGAGAACGGTGGAAACGCTAGCTCCAGCGGCAGTTTGCAGCAAATTTCCACGCTAAGAGAGCAGGACAGATGGCTACCCATCAACAATGTAGCGCGACTCATGAAGAATACTCTCCCACCGAGTGCTAAGGTATCGAAAGATGCGAAAGAGTGCATGCAGGAGTGTGTCAGTGAGCTCATTTCTTTTGTGACTAGCGAGGCCAGCGATCGATGCGCTGCTGACAAAAGAAAGACGATAAACGGGGAAGACATTCTCATATCATTGCACGCCTTAGGATTCGAGAACTATGCAGAGGTGTTGAAAATCTACTTGGCTAAATACAGGCAACAACAGGCGCTGAAGAATCAA…
chrII YBL022C 1374 59	ATGCTAAGAACAAGAACCACAAAGACCCTTAGCACAGTGGCGAGGACCACAAGAGCTATCCAATATTACCGATCTATCGCTAAGACTGCTGCAGTTTCTCAAAGAAGGTTCGCATCGACCTTGACCGTGCGTGACGTAGAGAATATCAAACCTAGCCATATTATTAAGAGTCCAACATGGCAAGAGTTCCAGCATCAATTGAAGGATCCAAGGTACATGGAACACTTTGCACAACTTGATGCACAGTTTGCTCGGCATTTCATGGCTACAAACAGCGGCAAAAGTATTCTGGCGAAAGATGATAGTACATCTCAGAAAAAGGATGAAGATGTCAAGATAGTACCTGATGAAAAAGATACAGACAATGATGTTGAGCCCACGCGAGATGATGAAATTGTT…
chrII YBL023C 1378 61	ATGTCTGATAATAGAAGACGTAGACGTGAGGAAGATGATTCGGACTCAGAAAATGAGCTACCGCCATCCTCACCTCAGCAACATTTTAGAGGGGGGATGAACCCAGTTTCATCACCTATTGGTTCTCCAGATATGATTAACCCTGAAGGTGACGATAATGAAGTTGACGATGTACCAGATATTGATGAAGTTGAAGAACAAATGAACGAAGTAGATTTGATGGACGATAATATGTATGAGGATTATGCGGCTGATCATAATAGAGATAGATATGATCCAGATCAAGTTGACGACAGGGAACAACAAGAACTATCTTTAAGCGAACGTCGCCGCATTGATGCTCAACTAAATGAAAGAGATAGGCTATTGAGAAATGTTGCCTACATAGATGACGAGGAC…
chrII YBL024W 1301 53	ATGGCTAGAAGAAAGAATTTCAAAAAAGGGAACAAGAAGACTTTTGGTGCTCGTGATGACTCGAGAGCTCAAAAAAACTGGTCTGAACTGGTAAAGGAAAATGAAAAATGGGAAAAATACTATAAGACTTTAGCTCTTTTCCCAGAAGATCAATGGGAAGAATTTAAAAAGACATGTCAAGCTCCACTTCCTCTAACTTTTAGAATTACAGGTTCTAGAAAGCATGCCGGTGAGGTCCTGAATTTGTTTAAAGAAAGACATCTACCAAACTTGACTAATGTTGAGTTTGAAGGTGAGAAGATTAAGGCCCCTGTAGAATTACCTTGGTATCCAGACCATCTTGCTTGGCAATTGGACGTTCCTAAGACGGTTATTAGAAAGAATGAACAATTCGCAAAA…
chrII YBL025W 71 62	ATGGATAGAAATGTATATGAAGCCTGCAGCAATATAATTAAGGAATTTGGAACACATGTAGTGAGCGCCGATGAAGTACTCGCAGAAAAAATAGATAATGCTGTTCCTATACCGTTCAAAACAAGGGAGGAGATAGATGCCGACGTGGAAAAAGATAGAAACGAAGGAGTTTTCGAAGGTAATATCATTCCTGATATCGACCTACGTGTAGTACACTACTACGCCACGCAGTTGTGTCTAAATAAGTATCCTCATTTGATTAACGCCTTTGATGAGACAAGCCTTATAACATTGGGTTTACTCATCGAAAAGTGGGTAAAAGACTATCTAACCAGCATCCAGACAGAACAGGGAAGGCAAAGTAAGGTAATCGGGAAGGGGCCATGCGAATTCATATCA…
chrII YBL028C 62 64	ATGGCCAAATCATTACGTGCTAGCAGTCATCTAAATGCTAAATCTGTCAAAAGACGTGGCGTTTTCCAAAAAGCAGTAGATGCACGTGAACAAAGAATATCCGATAAACTAAAGGAAGACTTACTAAAGCAAAAATTAGAAGATCTAAAAAAGAAAGAAGAGCAAGGAATTGACATGGATGTCGACGAGAAAAAATCCAATGAAGAAGCTCCCAGAAAAAAAATCAGCACCTCTGGTTGGAGAGACGGTAGACATCACACTTATAAAAAGGCTAAGCTGATGAAACAATCTAAGAAAAAAACTTCTTTCACCAGATTCTGA
chrII YBL029C-A 89 63	ATGTCATTCATACCTATTGTATGTGGTATGAAGAGTTTCGACTCTTCATACGATACCGTTCCCGGACATCAAAACCTGTATTGCCCGAATTGTCACAATTATAGTGTCGGCCCCATAAAAAGAAAGGAATTTTTCACTATTTGGTTTATACCGTTGGTTCCGGTCTTCTGGGGAAAACAGTTGCACTGCCCCATATGCAATTGGCGACAAGATTTTAAGAATGACGAACAGCTTAATAAAGTCATTCAAGAACAACAAAACTTACGACAAAAGCAGCCCAACTGA
chrII YBL030C 1370 73	ATGTCTTCCAACGCCCAAGTCAAAACCCCATTACCTCCAGCCCCAGCTCCAAAGAAGGAATCTAACTTTTTGATTGATTTCTTAATGGGTGGTGTCAGTGCCGCTGTCGCCAAAACTGCTGCATCTCCCATCGAAAGAGTTAAACTTTTGATCCAAAACCAAGATGAAATGTTAAAACAAGGTACTTTGGACAGAAAATACGCAGGTATCTTAGACTGTTTCAAGAGAACCGCTACACAGGAAGGTGTTATCTCATTCTGGAGAGGTAACACTGCTAACGTTATCCGTTATTTCCCCACTCAAGCTTTGAATTTCGCCTTCAAGGACAAGATCAAGGCCATGTTTGGTTTCAAGAAGGAAGAAGGTTACGCCAAATGGTTTGCCGGTAACTTGGCATCT…
chrII YBL031W 16 71	ATGAATGATAAACTCCAAGAAGAGCATAACGAAAAAGACACCACTTCACAAATTAATGGTTTCACGCCGCCGCATATGAGTATAGACTTTCATTCAAATAACAATAGCAATATCATCGAGACTATTGGCGTTTCCAAAAGATTAGGAAATTCTGTATTAAGTGAACTGGATTCTAGAGCTAGCTCAAAATTTGAATTTTTAAAAGATCAATCCGAACAACAATACAACGGCGACAAGAACAATGAACCAAAATCGGGCTCGTATAATATTAATGAGTTCTTCCAAGCAAAGCACGACTCTCAATTTGGCCAGATGGAGTCGCTAGACACACATTATACCCTTTTACATACGCCCAAGAGAAAGTCACAACATGCAATCCCACAGGATCGATCGGATTCG…
chrII YBL032W 89 53	ATGTCACAGTTCTTCGAAGCTGCTACTCCCGTTGCAATTCCCACAAACAATACCAACGGCGGCTCCAGTGATGCCGGCAGCGCCGCCACTGGCGGCGCCCCCGTTGTTGGCACCACCGCTCAACCCACCATCAATCACAGGCTTTTGCTGTCATTGAAAGAGGCTGCCAAGATCATTGGCACTAAGGGCTCCACCATCTCACGCATAAGAGCTGCAAACGCCGTCAAGATCGGTATTTCTGAAAAGGTGCCCGGTTGCTCTGACAGGATCCTGTCCTGTGCTGGGAACGTAATCAATGTGGCCAATGCCATTGGTGATATTGTTGACGTGCTTAACAAACGGAATCCCGAAAATGAGGACGCAGCTGAGGGCGAAGCGGAAGAGCACTACTACTTCCAC…
chrII YBL033C 1368 59	ATGACCATAGATAACTACGACAACAGTAAACAGGATAGCAGCAAATACGAGGTTAGTGGTACGGGTGATGGCAGGAACGGCGATGGCGGCTTGCCTCTAGTACAATGTGTCGCAAGAGCTCGTATCCCAACCACACAGGGTCCGGATATCTTTTTACATCTTTACAGTAACAACAGGGACAACAAGGAACATCTAGCCATTGTGTTTGGTGAAGACATACGGTCGCGCTCGCTATTCCGTAGAAGACAGTGCGAGACGCAACAAGATAGAATGATCAGGGGCGCTTATATTGGCAAACTGTATCCCGGCAGAACTGTGGCAGACGAAGACGATAGACTCGGATTAGCTCTGGAGTTTGATGATAGTACAGGTGAGTTATTAGCTTCCAAAGCCACTACA…
chrII YBL034C 85 47	ATGTCGTCCTTCAACAATGAGACCAATAATAACAGCAACACTAATACACATCCAGACGATTCCTTCCCTTTGTATACCGTATTCAAGGACGAGTCTGTACCCATCGAGGAAAAAATGGCACTGCTTACACGGTTCAAAGGACATGTAAAAAAGGAACTAGTTAACGAATCGTCGATCCAAGCTTATTTCGCTGCGTTACTGTTCATCTCCGGCCATTACGCTTACCGTTCGTACCCGCGGTTAATCTTCCTATCACATTCCTCGCTTTGTTACCTTATCAAACGTGTGGCCATGCAGTCTCCAGTACAATTCAATGACACTCTAGTTGAGCAATTACTAAACCACTTAATTTTCGAGTTGCCTAATGAGAAGAAATTTTGGCTGGCTTCCATTAAAGCC…
chrII YBL035C 749 47	ATGAGCGGATCTATCGATGTCATCACTCATTTTGGGCCTGATGCAGACAAGCCGGAAATCATCACTGCATTAGAGAATTTAACTAAACTGCATGCATTGTCCGTCGAGGATCTATACATTAAATGGGAGCAGTTCTCCAATCAAAGGCGTCAAACTCACACAGATCTGACTTCCAAGAACATAGATGAGTTTAAACAATTTTTACAATTACAAATGGAAAAGCGTGCTAACCAAATTTCATCGTCCTCTAAGGTAAACACATCCACAAAAAAACCAGTGATTAAAAAAAGTTTGAATTCAAGTCCCTTGTTTGGCCTTAGTATTCCAAAGACTCCGACTTTAAAAAAAAGAAAGTTACATGGTCCCTTTTCACTCAGTGATTCCAAGCAAACATATAAT…
chrII YBL036C 717 53	ATGTCCACTGGTATTACTTATGATGAAGATAGAAAGACACAATTAATTGCCCAATACGAATCTGTAAGGGAAGTTGTGAATGCAGAGGCAAAAAATGTTCATGTTAATGAAAATGCCTCCAAAATTTTATTATTGGTTGTTTCGAAATTGAAACCAGCTAGCGATATACAAATTCTTTACGACCATGGTGTGAGGGAGTTCGGGGAAAACTATGTTCAAGAGTTGATCGAAAAGGCAAAATTACTACCAGACGATATCAAGTGGCACTTTATTGGCGGTTTGCAAACGAATAAATGTAAAGATTTGGCTAAAGTGCCAAATTTATACTCTGTTGAAACAATCGACTCCTTGAAGAAAGCCAAAAAATTAAACGAATCGAGGGCTAAATTTCAACCAGAT…
chrII YBL037W 452 45	ATGGATCGCAAAAAAACACTTATAAACTCAAGTGTTTCTAATAATAACAGTACCATCAAGGGCCTACAGTTATTCATTGCAGATCTTCGTTCTGCACAACAAGCACAAGAGCAGGAAAAGAGAATACAATCTGAAATTGTCAAAATTAAACAGCATTTCGATGCTGCAAAGAAAAAACAAGGCAATCACGACAGATTAGGTGGCTATCAAAGAAAGAAGTACGTTGCCAAGCTAGCCTATATATATATTACTTCTAATACGACAAAACTAAATGAAATTTTATTCGGGTTGGAGCAAACGGTAGAGCTGTTGAAGTCCAGCATATTTTCTGAAAAATTCATTGGATATATGACCCTTGAGTTGCTTTATGAACGTAGTGAAGTTGTTGCCAAAGTTAAC…
chrII YBL038W 669 56	ATGTTCCCCTATTTAACAAGAATGAATTTATCCATAAAGATGGGAGGGCTAACTTTAAAAGAAAGTTCCCCCAATGCTTTTTTAAATAACACCACTATTGCTAGGAGATTCAAGCATGAATATGCCCCACGTTTCAAAATCGTACAGAAAAAGCAAAAAGGTAGAGTGCCAGTTCGTACAGGTGGTTCAATAAAGGGATCCACTTTGCAATTTGGTAAGTACGGATTACGACTGAAAAGCGAAGGTATTAGGATATCCGCGCAACAGCTGAAGGAAGCAGATAACGCAATTATGAGATATGTCAGGCCTTTAAACAATGGTCATTTGTGGAGGCGTTTGTGTACAAACGTTGCTGTATGTATCAAGGGTAACGAAACAAGAATGGGTAAAGGTAAAGGT…
chrII YBL039C 1370 55	ATGAAGTACGTTGTTGTTTCAGGTGGTGTCATTTCGGGTATCGGTAAAGGTGTTCTTGCATCTTCAACTGGTATGCTAATGAAAACCCTCGGTTTAAAGGTTACGTCAATTAAAATTGACCCTTATATGAACATTGATGCAGGTACTATGTCTCCTTTGGAACATGGTGAATGTTTCGTGCTTGACGACGGTGGTGAAACAGATTTGGACTTGGGTAACTACGAGAGATACCTTGGAGTTACTTTGACTAAAGATCATAACATTACTACTGGTAAAATATACTCGCACGTTATTGCTAAGGAAAGAAAAGGTGACTATTTAGGCAAAACCGTGCAAATTGTCCCTCATTTGACCAACGCTATCCAAGATTGGATTGAGCGCGTGGCCAAAATTCCTGTA…
chrII YBL041W 1363 60	ATGGCCACTATTGCATCAGAATACTCTTCGGAGGCGTCAAATACACCCATTGAACATCAATTCAATCCTTACGGTGATAATGGTGGTACAATCCTGGGCATTGCAGGTGAAGATTTCGCAGTGTTAGCAGGCGATACAAGAAATATCACCGATTACTCAATTAATTCTCGTTATGAACCCAAGGTTTTTGATTGTGGTGATAACATAGTCATGTCGGCGAATGGATTTGCAGCAGACGGCGACGCTTTAGTAAAAAGATTCAAAAATAGTGTAAAATGGTACCATTTCGACCACAACGACAAAAAACTATCTATAAACTCTGCAGCAAGGAACATTCAACATCTTCTGTACGGGAAGAGGTTTTTCCCTTACTACGTTCATACGATCATTGCGGGTCTT…
chrII YBL042C 1253 53	ATGCCGGTATCTGATTCTGGATTCGATAATTCTTCAAAAACAATGAAGGACGACACTATACCGACGGAGGATTACGAAGAAATCACGAAAGAGTCCGAGATGGGTGATGCGACTAAAATTACTTCTAAGATTGATGCTAATGTCATTGAAAAAAAAGATACCGATTCAGAAAACAATATAACCATTGCTCAGGATGACGAAAAGGTGTCTTGGCTGCAAAGAGTTGTCGAGTTTTTTGAGGTTAAGAATGACTCTACCGATTTGGCCGATCATAAGCCCGAAAATCCAATTAGGACATTTAAAGATTTACAGGAGTCCCTCCGTTCGACGTACTTGTACAACACAGATCTGCGGCCCGTGGAGGCAAAAAGAAGAACGTGGACATGGAAGCAGTACATT…
chrII YBL043W 12 79	ATGAACTCTACAACCCCATCGATTCAAGATCAATATATTTTGGCCAGCAAAGTACGCTCCAAGCTGGCAAAATGCGTTAGCGTGACTACTAAAAACAAAGACTACAACCTGAGAGTTTTAGTCGGGCACGCAAACTTGCTGGATAAGATTACAGAAAATGTGGAAACTCATAATGCTGCAACCAACGCCCTTGCCGGAGACCCTTTCAGTAAAGGACCTGAAAACTTGTCCATCGAACATATCGAATTGTCCAATGCTAATGCTAGTAAAAATGACGTCGGTAAGGAGGAAAATGCAGAAAAGACGATAGAAAGTGAAGATTACTGTGATTTTTACTCTAGTGACGAAGATCCAGATGCTGACACTCTATCTTCTACTGACAGTGAAGACGATGATGAT…
chrII YBL045C 726 48	ATGCTAAGAACAGTAACTTCAAAGACTGTATCTAACCAGTTCAAGAGGTCTTTGGCTACAGCTGTAGCAACCCCCAAGGCCGAAGTAACGCAATTATCTAACGGTATAGTTGTAGCCACTGAGCATAATCCTTCCGCTCACACAGCCTCTGTCGGTGTTGTCTTCGGCTCCGGTGCTGCCAACGAAAACCCTTATAACAACGGGGTTTCCAATTTATGGAAGAACATCTTTCTATCCAAAGAAAACTCTGCTGTTGCCGCCAAGGAAGGTTTGGCATTGTCTTCCAATATCTCCAGAGACTTCCAATCTTACATTGTATCTTCTTTGCCAGGTTCTACCGATAAATCACTAGACTTCTTGAATCAGTCTTTCATCCAACAAAAGGCTAATTTGCTATCT…
chrII YBL046W 69 50	ATGAGCTCGACGATGTTGGATGATGTGGATAATAATATGATGGGTATCAAGTCTATCAGCCTTTATGAATTACTTAGCGATGTGGTGAAACAGGGCGACAAGACGCGATTGGTGACGGCGGGTCCCGAGCAAGTTTTGCCTGATTTAATCCGGCATATCACTGAAACAATACCGTTTGACCTATTTATAAACCTTAAGAATGAAATGAACGATGCGAGAAATCTCGTTACTAGATTAAATTGGCTGGGTAAGTTTCTGAATGATAATTTTTTACAAAATCATACATTTCCATTCACAATACTTCGGATATGCGAATTGTGTTATGATCCTTTCAAATATTACAAGATCAATGAATTGGAGAAGTTTGTAAATGCGCTAGAAAAATGTTGCATGGTAACT…
chrII YBL047C 392 42	ATGGCATCTATTACTTTTAGAACTCCATTATCCTCTCAGGAACAAGCCTTTTATAATCAGAAATTTCACCAATTGGATACGGAAGATCTCGGGGTGGTCACTGGCGAGGCAGTCAGACCGCTCTTCGCGTCTTCTGGTCTTCCAGGGCAATTACTATCGCAAGTGTGGGCTACCGTCGATATAGACAATAAAGGGTTTTTGAACTTGAACGAGTTTTCGGCTGCTTTGAGAATGATCGCTCAATTGCAAAATGCTCCCAACCAACCAATTTCCGCTGCCCTATATGAGAGCACACCTACTCAACTGGCTTCTTTTTCTATAAATCAGAACCCAGCCCCTATGCAAAGCGGTAGTGCAACCGGCAATACAAACAACACTGATATTCCTGCCTTATCCTCA…
chrII YBL049W 99 62	ATGGGATTGCGTTACTCCATATATATTGAAAATCCGTTATCTTCCCCATCATCATCGTATAAATCAATAAACGACCCGTTATTCCACTCTCAGCATCGATCGCAAAAAAACGTGAGCTTCATCACCTACGGTTGTAGACATTGCAAGACACATCTTTCCAGTTCCTTCCAGATTATTTCTAGAGATTATAGGGGTAGGACCGGAACTGCTTATTTAATGAACAAAGTTGTTAATGTCGTTGAAGGAAAGGTCGAGCAACGAAGAATGTTGACTGGCGACTACTTAGTCTGTGATATTCTTTGTCATTGGTGCAAGAGGAACGTAGGTTGGAAATACTTGCAGAGCAGCAATGATGATCAGCAGTATAAGGAAGGAAAGTTTATCTTAGAGCTGAAAAAC…
chrII YBL051C 1368 66	ATGGAGACCAGTTCTTTTGAGAATGCTCCTCCTGCAGCCATCAATGATGCTCAGGATAATAATATAAATACGGAGACTAATGACCAGGAAACAAATCAGCAATCTATCGAAACTAGAGATGCAATTGACAAAGAAAACGGTGTGCAAACGGAAACTGGTGAGAACTCTGCAAAAAATGCCGAACAAAACGTTTCTTCTACAAATTTGAATAATGCCCCCACCAATGGTGCTTTGGACGATGATGTTATCCCAAATGCTATTGTTATTAAAAACATTCCGTTTGCTATTAAAAAAGAGCAATTGTTAGACATTATTGAAGAAATGGATCTTCCCCTTCCTTATGCCTTCAATTACCACTTTGATAACGGTATTTTCAGAGGACTAGCCTTTGCGAATTTC…
chrII YBL052C 1376 60	ATGTCATTAACAGCAAACGACGAATCGCCAAAACCCAAAAAAAATGCATTATTGAAAAACTTAGAGATCGATGATCTGATACATTCTCAATTTGTCAGAAGCGATACAAATGGACATAGAACTACAAGACGACTATTCAACTCCGATGCCAGTATATCACATCGAATAAGAGGAAGTGTTCGGTCTGATAAAGGCCTTAATAAAATAAAAAAAGGGTTGATTTCCCAGCAGTCCAAACTTGCGTCAGAAAATTCTTCTCAAAATATCGTTAATAGGGACAATAAGATGGGAGCAGTAAGTTTCCCCATTATTGAACCTAATATTGAAGTCAGCGAGGAGTTGAAGGTTAGAATTAAGTATGATTCTATCAAATTTTTCAATTTTGAAAGACTAATATCT…
chrII YBL054W 142 67	ATGACGTTGCCGAAACTCAGTAGCGTTTCTGTTTCATCAGGACATGTTAGTGCCAACTCACATGGTTTCTCAATACTAAGCAAACACCCTCACCCAAATAATCTTGTCCATTCCCACTCACTTTCTCACACAAATGCGAAGAGCCACCTGCCTATCAGTAGCACTAGCACTAAAGAGAACAGCACGAACAAGGAGGAGGCGGAATCACTCAAAAAAAACAACCCCTCTTCTTGGGACCCTAGTGATGATATCAAGCTCCGCCACCTGAAAGAGATCAAGAACTTGGGCTGGAAGGAGATTGCACATCATTTCCCAAATAGAACTCCTAACGCTTGTCAATTCAGATGGAGGAGACTGAAATCAGGCAACTTAAAGTCTAACAAGACCGCAGTTATTGAC…
chrII YBL055C 259 50	ATGTGGGGCATCTTATTGAAATCCTCGAACAAAAGTTGTTCTAGGCTCTGGAAACCAATTTTGACACAATATTATAGCATGACATCAACTGCCACGGATTCTCCGCTGAAATACTATGATATTGGATTGAATCTGACAGATCCTATGTTTCACGGTATTTACAATGGTAAGCAGTACCATCCAGCAGATTATGTAAAATTATTAGAGCGTGCTGCTCAGAGGCACGTGAAAAATGCCCTTGTTACAGGATCATCCATAGCGGAGTCTCAAAGTGCCATTGAGTTGGTAAGCAGCGTCAAAGATCTTAGCCCGTTAAAGCTGTATCACACAATAGGTGTTCACCCATGTTGCGTTAACGAGTTTGCGGATGCTAGTCAAGGGGACAAGGCTAGCGCTTCT…
chrII YBL056W 880 54	ATGGGTCAAATATTGTCCAATCCAATTATCGACAAAGAGCATCATTCTGGTACGGACTGTTTGACAGCGTTTGGACTATGTGCCATGCAAGGCTGGCGTATGTCCATGGAAGATGCCCATATTGTTGAGCCGAACCTTTTGGCTGAGTCTGACGAGGAACATCTCGCATTTTATGGTATATTTGACGGTCATGGTGGTTCTTCTGTAGCGGAGTTTTGTGGCTCTAAAATGATATCTATACTGAAAAAACAGGAGAGCTTCAAGAGCGGTATGTTAGAGCAGTGCTTAATAGATACCTTTTTAGCTACAGATGTTGAGTTGTTGAAAGATGAAAAATTAAAAGATGACCATAGTGGTTGTACAGCAACTGTGATATTGGTATCTCAATTGAAAAAGCTA…
chrII YBL057C 507 56	ATGGAAAAGATGACAGTTTCTTCGAATTACACCATAGCTTTATGGGCTACTTTCACCGCAATCTCCTTTGCCGTGGGTTACCAGTTGGGTACGTCGAACGCATCATCAACTAAGAAATCCTCAGCTACTTTACTGCGTTCTAAAGAAATGAAGGAAGGAAAGCTACACAATGACACTGATGAGGAGGAAAGTGAAAGCGAAGATGAGAGCGATGAGGACGAAGATATTGAGTCCACTTCATTGAATGATATACCTGGAGAAGTTAGGATGGCATTGGTGATTCGTCAAGATCTTGGCATGACAAAGGGCAAAATAGCGGCACAATGCTGTCACGCAGCATTGTCATGTTTTAGACATATTGCTACAAACCCCGCGCGTGCTTCATACAACCCAATTATG…
chrII YBL058W 405 49	ATGGCGGAAATACCTGATGAAACCATCCAGCAGTTCATGGCATTGACCAATGTGTCGCATAACATAGCCGTTCAATATCTCTCTGAATTTGGAGATTTAAATGAAGCACTAAATTCCTATTATGCTTCTCAAACGGATGACCAAAAGGATAGAAGAGAGGAAGCACATTGGAACAGACAGCAGGAGAAGGCCCTCAAGCAAGAAGCCTTCTCCACCAACTCTTCGAATAAAGCCATAAATACGGAGCACGTTGGTGGGTTATGTCCAAAACCAGGATCCTCACAAGGTAGCAACGAGTACTTGAAAAGGAAAGGTTCTACCTCTCCTGAACCAACCAAGGGTAGTAGCCGCTCTGGAAGTGGTAACAACTCCAGGTTTATGAGCTTTTCGGATATGGTA…
chrII YBL060W 74 48	ATGTGCGCCAGTTTAAACGAGGTAAAAAAGAATGACACCTATGGGGTCTCACAAAAGGGCTACAATGACAATTTCAGTGAAAGTGAGGGCGTCCTTCATGGTAGTAAGTCGATGCCCACTAGCATGAAAAATATGCTACAGTCTCCCACGATGGTCAACATGTGTGATATTTTACAAAACAAGGAAGCTGCTAATGACGAAAAACCTGTGATACCTACTACGGATACCGCCACTGCGGGGACTGGTACTGAAGATATTAGCTCCACTCAATCCGAGGAAACTGATCAGAATAGTCATCTTATTGCCTCAGAGATCTTGGAAGGCACTTTCAAAGATGTATCTTACAAGGAATATGCAAATTTCTTGGGAAACGATAACAATAATCAAGTCTTGACTGAG…
chrII YBL061C 1197 50	ATGGCAAGTTCACCGCAGGTACATCCATATAAGAAGCATTTAATGCAATCACAGCATATAAATTTTGATAACAGGGGCCTACAGTTTCAAAACAGTTCGTTGAAGGTAGGTCAAGATTTTTCAGATAATAAAGAGAATAGGGAAAACAGGGACAATGAAGACTTCAGTACCGCAGACCTTCCTAAGCGGTCGGCAAACCAACCGCTTATCAATGAGCATCTTAGAGCTGCGTCAGTACCTCTACTATCAAACGATATAGGCAATAGTCAAGAGGAAGATTTCGTTCCAGTCCCACCCCCACAGCTTCATCTTAATAATTCAAATAATACTTCCTTAAGTTCTTTGGGAAGTACTCCTACAAATTCTCCGTCACCGGGAGCATTAAGACAGACAAATTCG…
chrII YBL063W 1365 56	ATGGCTCGTTCTTCCTTGCCCAACCGCCGCACCGCCCAGTTCGAAGCGAACAAGAGGAGGACCATTGCACATGCTCCATCTCCAAGTCTTTCAAATGGGATGCACACTCTAACGCCGCCCACCTGTAACAATGGTGCTGCCACTTCAGACTCCAATATACATGTATATGTAAGGTGCAGATCGCGTAATAAGCGAGAAATAGAGGAAAAAAGTAGTGTAGTTATATCTACACTAGGCCCACAAGGGAAAGAAATCATTCTGTCCAACGGTTCTCACCAATCGTATTCGTCCTCGAAGAAAACTTACCAATTTGATCAGGTGTTCGGCGCAGAATCTGACCAGGAAACAGTGTTTAATGCCACTGCAAAAAACTACATTAAGGAAATGTTGCACGGGTAC…
chrII YBL064C 1268 61	ATGTTTAGTAGAATTTGTAGCGCTCAATTAAAGAGGACGGCATGGACCCTTCCTAAGCAGGCTCACTTGCAATCACAGACGATTAAAACATTTGCCACAGCACCTATTCTGTGCAAACAATTCAAACAAAGTGATCAACCAAGACTAAGAATAAACTCTGATGCTCCTAACTTTGATGCTGACACAACGGTTGGTAAAATCAATTTTTACGACTACTTGGGCGACTCTTGGGGGGTCTTGTTTTCTCACCCAGCAGATTTCACCCCTGTCTGCACCACCGAAGTCAGCGCATTCGCCAAATTGAAGCCGGAATTCGACAAGAGAAATGTTAAATTGATCGGGCTTTCAGTGGAAGATGTTGAGTCCCACGAAAAATGGATTCAAGACATCAAGGAAATA…
chrII YBL066C 417 43	ATGGTGAAGGATAATCGAGATTCTGACCAAGACCAAGATTTTAGTTCTGCTCACATGAAAAGACAACCGGAGCAGCAACAGTTGCAACAGCACCAGTTCCCAAGTAAGAAACAACGAATATCTCACCATGATGACAGTCATCAAATCAACCATAGACCAGTTACCTCATGTACACATTGTAGACAGCACAAAATCAAATGCGATGCTAGTCAAAATTTCCCTCATCCTTGCTCCAGATGCGAAAAAATTGGTCTCCACTGTGAAATCAATCCTCAATTCAGGCCTAAGAAGGGCTCACAGTTGCAACTACTGAGACAAGATGTGGATGAAATCAAATCTAAACTCGATACTCTTCTGGCCAATGACAGCGTTTTCGTTCATCTTTTACAACAGATTCCC…
chrII YBL067C 1333 53	ATGATCAGAAGATGGCTAACTATAAGTAAGTCTGGGAAGAAGAAAAAGGCTGTTAATGATACCATTACAGAAGAAGTAGAAAAGGTTGACTTTAAGCCTGTAAACCACGATATAAATGATGAACTCTGTTATAGCGAATCATCCGATAATCCCTCTAGCTCATTGTTTGTCTCTAATTTGGATACCAAGGAAACTTTTTTGAATGAAGACAATAATTTGCAGATTTCTTCCGGACTAGACTATTCTTCTGAAACGTGCAATCAAGGCAGTAATTACAGCCAGGATGGGATATTTTATATTTCAAACGCAAAGGCTATAAACGCATACGGAGGCATTATCACGCAAGGGCCCGAGGCACCCATATTAGCTATGAAGGTGTCCGACTCAATGCCCTATGGA…
chrII YBL068W 1348 58	ATGAATTCAGAGTCTCGAGAAGATATGGCTATAAATAGTATCAAATTGCTAGCGGGAAACTCCCATCCTGATTTGGCTGAACAAATATCGAAAAAGTTAGGTATTCCACTTTCCAAAGTTGGTGTGTACCAGTATTCTAATAAAGAAACCTCTGTCACCATAGGTGAGAGCCTTCGCGACGAAGATGTGTATATTATCCAAACTGGAATAGGTGAACAAGAAATTAATGATTTCTTGATGGAATTATTAATTTTAATTCATGCTTGCAAAATTGCATCTGCAAGAAAGATCACTACTGTAATACCCAATTTTCCATATGCAAGACAAGACAAGAAAGATAAATCCCGGGCGCCCATTACCGCAAAGTTGGTTGCCAATTTATTGCAAACTGCTGGTGCT…
chrII YBL069W 117 55	ATGGCTAAAGATATTTTGAAGAACCAGGACCCTAAATTGCAAGCGATGATCGTTGAACACTCGGCGCCTGCTCCCAAAGAGATACCTATGGACGCTCCTGTTTTGAAAAGAGTCGCTAGACCTTTAAGACATGTAAAGTTCATTCCAATTAAATCGCTGATATTCCATACTAAAACAGGGCCCATGGATTTTTCTTATGAAAAGAAGATCAAGACGCCTATTCCTAAGAACAAAATTGTAGTTCGAGTAAGTAATGTGGGTTTGAACCCTGTAGATATGAAAATCAGGAACGGCTACACATCGTCGATTTACGGTGAGATCGGCTTGGGGAGAGAGTACAGTGGTGTTATCACTGAGGTAGGCGAGAACCTAAACTACGCCTGGCACGTGGGTGATGAA…
chrII YBL071W-A 569 68	ATGTCAACATATGACGAAATCGAAATCGAAGATATGACGTTTGAGCCTGAAAATCAAATGTTCACCTATCCTTGTCCCTGTGGAGATAGGTTTCAAATATATCTGGATGACATGTTTGAGGGCGAAAAAGTTGCTGTTTGTCCCAGCTGCTCACTGATGATCGATGTAGTTTTCGATAAAGAAGACTTGGCTGAGTACTACGAAGAGGCAGGCATCCACCCCCCTGAGCCTATTGCCGCTGCTGCCTAA
chrII YBL074C 72 50	ATGAATACTGTACCATTTACATCTGCTCCGATTGAGGTAACTATAGGGATCGATCAGTATTCCTTTAATGTCAAGGAGAATCAGCCATTTCACGGAATCAAGGACATCCCCATTGGACACGTTCATGTCATTCATTTTCAGCATGCAGATAATTCCAGCATGAGGTATGGCTACTGGTTTGACTGTAGAATGGGAAACTTTTACATTCAGTATGATCCTAAAGATGGCCTTTACAAAATGATGGAAGAAAGGGATGGCGCAAAATTCGAGAATATTGTTCACAACTTCAAGGAACGGCAGATGATGGTTTCTTATCCGAAAATTGACGAAGATGATACCTGGTACAATCTTACCGAGTTTGTGCAGATGGATAAAATCCGAAAGATAGTAAGGAAAGAT…
chrII YBL075C 1378 70	ATGTCTAGAGCAGTTGGTATTGATTTGGGAACAACTTACTCGTGTGTTGCTCATTTTTCCAATGATAGGGTAGAGATAATTGCAAATGATCAAGGTAATAGGACCACTCCATCGTATGTGGCTTTCACAGACACCGAAAGATTAATTGGTGACGCCGCCAAAAATCAAGCTGCAATCAATCCTCATAATACAGTTTTTGATGCAAAGCGGTTAATTGGTCGTAAATTTGATGATCCTGAAGTGACGACAGATGCCAAGCACTTCCCTTTCAAAGTTATATCCAGAGATGGTAAACCTGTAGTGCAAGTAGAATATAAGGGTGAAACGAAAACATTTACGCCTGAGGAAATTTCTTCCATGGTTTTAAGCAAAATGAAGGAAACTGCTGAGAACTATTTG…
chrII YBL076C 1374 61	ATGTCCGAGAGTAACGCACACTTCTCATTTCCAAAGGAGGAAGAAAAAGTTCTATCTCTTTGGGATGAAATAGATGCCTTTCATACTTCATTAGAATTAACAAAAGACAAACCGGAGTTTTCCTTCTTCGATGGGCCTCCATTTGCCACCGGTACTCCTCATTACGGTCATATTCTTGCTTCCACTATTAAGGATATTGTTCCAAGATACGCTACCATGACAGGCCACCACGTGGAAAGAAGATTCGGTTGGGATACACACGGTGTTCCAATTGAACATATCATTGACAAGAAATTAGGTATCACGGGTAAAGATGACGTCTTCAAGTATGGTCTTGAAAACTACAACAATGAGTGTAGATCCATTGTTATGACTTATGCCAGTGATTGGAGAAAAACT…
chrII YBL078C 1362 74	ATGAAGTCTACATTTAAGTCTGAATATCCATTTGAAAAAAGGAAGGCGGAGTCGGAGAGGATTGCTGACAGGTTCAAGAATAGGATACCTGTGATTTGCGAAAAAGCTGAAAAGTCAGATATTCCAGAGATTGATAAGCGTAAATATCTAGTTCCTGCTGACCTTACCGTAGGGCAATTTGTTTATGTTATAAGAAAGAGAATTATGCTACCCCCTGAGAAGGCCATCTTCATTTTTGTCAATGATACTTTGCCACCTACTGCGGCGTTGATGTCTGCCATATATCAAGAACACAAGGATAAGGACGGGTTTTTGTATGTCACTTACTCAGGAGAAAATACATTTGGCAGGTAG
chrII YBL079W 416 45	ATGTTTCAAAGTTTTTTCCACAACAATGGGCCCGCTGCTGCCGGTGAAACGTTTTCAGATAGCAGATCGTACCCTTTAACGAATCATCAAGAAGTACCCAGGAATGGACTGAATGAGTTGGCCTCATCTGCAACCAAGGCGCAACAACAACCTACACACATATTAAACTCATATCCAATTACCGGGTCCAACCCACTCATGAGGGCAAGCGCAATGGGGGCGACCTCTGGCAGCATCAATCCTAATATGTCCAACATGAATGAGCACATTCGTGTTTCCGGGATGGGGACTTCTAAGCCCCTGGACTTAGCGGGAAAGTACATTGACCATCTACAACATAAAGATAGTAACACTCCCGTACTCGACGAACGATCTTATTATAACAGCGGGGTAGATTAT…
chrII YBL080C 906 50	ATGTTGCGGCTTGCACGTTTTTATTCTTTGGCCAGAACCAAAGCCATACATAGTCACGGTGCACCCTTCAGGCCGGAATATGCATTGAAGTGTGGATTGGAGATTCATACGCAATTGAACACCAAAAACAAGCTTTTTTCACAATCAACGAATAGCGCCACATCTCTAGTGGATGCACCAAACCATCATACTAGTTATTATGACATAGCTCTACCGGGAACGCAGCCGGTTTTGAATCTGGAAGCAATCTTGTTTGCCATGAAACTATCCTTGGCACTGGGTTCTCAAGTGAATAGCATATCTCAGTTTGATAGGAAGCATTATTTTTATGGAGATCAACCTCAAGGCTATCAACTGACGCAGCACTACAGGCCGTTTGCTCGGGGTGGGAAGATCAAT…
chrII YBL082C 891 45	ATGGAAGGTGAACAGTCTCCGCAAGGTGAAAAGTCTCTGCAAAGGAAGCAATTTGTCAGACCTCCGCTGGATCTGTGGCAGGATCTCAAGGACGGTGTGCGCTACGTGATCTTCGATTGTAGGGCCAATCTTATCGTTATGCCCCTTTTGATTTTGTTCGAAAGCATGCTGTGCAAGATTATCATTAAGAAGGTAGCTTACACAGAGATCGATTACAAGGCGTACATGGAGCAGATCGAGATGATTCAGCTCGATGGCATGCTGGACTACTCTCAGGTGAGTGGTGGAACGGGCCCGCTGGTGTATCCAGCAGGCCACGTCTTGATCTACAAGATGATGTACTGGCTAACAGAGGGAATGGACCACGTTGAGCGCGGGCAAGTGTTTTTCAGATACTTG…
chrII YBL084C 1179 54	ATGGCGGTAAATCCTGAGTTAGCACCGTTCACCCTCTCGAGAGGAATCCCCAGCTTTGATGATCAAGCTTTGAGCACCATCATACAGCTTCAGGACTGCATTCAGCAGGCTATTCAGCAGTTGAACTACAGTACCGCAGAGTTTTTGGCCGAACTGCTCTATGCTGAATGCTCCATTCTCGATAAATCAAGTGTTTACTGGTCCGATGCGGTATATTTATATGCACTTTCGCTGTTTCTGAATAAAAGCTACCACACTGCGTTCCAGATATCCAAAGAATTCAAGGAGTATCATCTTGGTATCGCTTACATATTCGGGCGTTGTGCTTTACAGCTTTCGCAGGGAGTTAACGAAGCTATCCTCACTCTTCTCTCAATAATAAATGTATTTTCTTCGAAC…
chrII YBL085W 514 56	ATGAGTCTCGAAGGAAATACCCTAGGCAAAGGGGCCAAATCTTTTCCTCTGTATATTGCGGTAAATCAGTACTCTAAACGAATGGAGGACGAGCTCAATATGAAACCAGGTGATAAAATTAAAGTCATTACTGATGATGGGGAGTACAATGACGGCTGGTATTATGGGCGCAATTTGAGAACCAAAGAGGAAGGTTTATACCCAGCGGTATTTACCAAAAGAATAGCAATAGAAAAACCAGAGAACCTGCACAAATCACCAACCCAAGAGAGTGGAAATTCTGGTGTTAAATATGGAAATTTAAATGATTCTGCGAGTAACATAGGTAAAGTCTCCTCGCATCAACAGGAGAACAGATATACATCATTGAAAAGTACAATGAGCGATATAGACAAAGCC…
chrII YBL088C 1324 52	ATGGAGGATCATGGGATTGTAGAAACTTTAAACTTTCTATCATCAACAAAAATCAAAGAGAGAAACAATGCTTTAGATGAGCTAACAACAATTTTAAAAGAAGATCCGGAAAGGATACCAACCAAGGCCCTATCTACAACGGCAGAAGCTTTGGTAGAGTTACTTGCATCTGAACACACAAAATACTGTGACCTTCTTCGAAACTTGACAGTGTCAACCACAAACAAGCTATCACTTAGTGAGAACAGACTCTCCACGATATCGTACGTTTTAAGATTATTTGTAGAAAAATCATGTGAGAGATTTAAAGTGAAAACGTTGAAGTTACTTTTAGCAGTAGTACCTGAATTAATGGTCAAAGATGGTTCCAAAAGTTTATTGGATGCCGTTTCAGTACAT…
chrII YBL089W 862 47	ATGCCGTCAAACGTACGTTCGGGAGTCTTAACTTTGCTCCATACAGCATGTGGAGCAGGCGTACTTGCAATGCCGTTTGCATTCAAGCCATTTGGGTTAATGCCTGGTCTGATAACGCTAACATTTTGCGGAATATGTTCCTTATGTGGGCTGCTATTACAGACTCGAATAGCGAAGTACGTACCTAAATCTGAGAACGCCTCGTTTGCTAAACTCACCCAACTAATCAATCCGTCAATAAGTGTAGTGTTCGATTTTGCCATTGCTGTTAAATGTTTTGGCGTTGGTGTATCTTACTTAATTATTGTTGGTGACTTAGTGCCACAGATAGTGCAGTCAATTTTTTATCGTAACGATGATAACATGAGTGGTTCGCAAGAGCATCACATGTTCTTAGAC…
chrII YBL090W 45 69	ATGTTGAAGAGCACGCTGAGGCTTTCAAGAATCTCTCTCAGAAGAGGTTTCACAACGATCGACTGTTTACGCCAACAAAATTCGGATATCGATAAAATCATACTAAATCCAATCAAATTAGCTCAGGGAAGCAACAGCGATCGTGGCCAAACCTCTAAAAGCAAAACTGATAATGCAGATATTTTATCAATGGAAATTCCAGTAGATATGATGCAATCTGCTGGGAGAATAAACAAGAGGGAGCTTCTATCCGAGGCGGAAATTGCTAGAAGTAGCGTGGAGAATGCACAAATGAGATTCAATTCTGGAAAATCTATAATCGTGAATAAGAACAACCCTGCAGAATCATTTAAGAGATTAAACAGGATCATGTTTGAGAACAATATTCCCGGAGATAAA…
chrII YBL091C 1371 59	ATGACAGACGCTGAAATAGAAAATTCCCCTGCTTCTGATTTAAAAGAATTGAATTTGGAGAATGAAGGCGTTGAACAGCAAGACCAGGCAAAAGCTGACGAGTCAGACCCAGTAGAAAGCAAAAAGAAGAAGAACAAGAAAAAGAAGAAGAAGAAAAGCAATGTGAAGAAGATTGAATTACTGTTTCCAGATGGAAAGTACCCAGAAGGTGCGTGGATGGACTATCATCAAGATTTCAATCTGCAAAGAACCACGGATGAAGAATCACGTTATTTGAAAAGGGATCTGGAAAGGGCCGAACATTGGAATGATGTCAGAAAGGGTGCTGAGATACATCGTCGTGTGAGAAGGGCCATCAAGGACAGAATCGTTCCTGGGATGAAGTTAATGGATATCGCT…
chrII YBL093C 86 62	ATGGCTTCTAGAGTGGACGAAACTACAGTCCCCTCATACTACTATTACGTGGATCCGGAAACTACATATACGTACCAACAACCAAATCCTCTACAGGACTTGATATCGGTGTATGGCTTGGATGACATCTCCAGGCAAGTGGCAAGAACAAATTTGGACGGCACTAAAGCCGTGAAGCTAAGAAAATCTTACAAGAACCAGATAGCAGATCTTTCAGGTAAATTCTCCACCATACCGACCAGAGAAAATGGTAAAGGTGGTCAAATAGCACATATTCTTTTCCAAAATAACCCAGACATGATGATACAACCACCTCAGCAGGGTCAAAACATGTCAGAGCAACAATGGCGCGAACAGCTGCGCAATAGAGACATAGCATTGTTTCAGCCTCCAAATTTC…
chrII YBL097W 1328 58	ATGACTACACAACTAAGGTATGAAAATAACGATGACGATGAAAGAGTAGAATATAATCTCTTTACCAATAGATCCACCATGATGGCAAATTTTGAAGAATGGATCAAAATGGCTACAGATAATAAAATCAATTCCCGAAATAGTTGGAATTTCGCATTGATCGACTATTTTTATGACTTGGACGTTTTGAAAGATGGCGAGAATAACATCAATTTTCAGAAAGCATCTGCAACCTTGGATGGGTGTATTAAGATTTACTCTTCGAGAGTTGATTCAGTGACAACGGAAACAGGTAAGTTATTGAGCGGGTTGGCACAAAGAAAGACGAATGGGGCATCTAACGGAGATGACAGTAACGGGGGAAATGGTGAAGGGCTTGGAGGTGACAGTGACGAAGCA…
chrII YBL098W 933 46	ATGTCTGAATCAGTGGCCATTATAGGTGCAGGATTAGTAGGCTGCCTTGCAGCTTTGGCATTCTCCAAAGAAGGCTACAATGTCACACTATATGATTTTAGACAAGATCCTCGATTGGACACCACCAAAAATAAAAATTTGAAATCCATTAATTTGGCTATTTCTGCTCGTGGCATTGATGCTCTGAAATCAATAGATCCGGATGCTTGTGAACATATTCTGCAAGATATGATTCCCATGAAAGGCAGGATGATTCATGACTTGAAAGGCAGACAGGAATCACAATTGTATGGCTTGCATGGAGAAGCTATTAATTCTATCAATAGATCTGTATTAAATAATAGCCTTTTGGACGAATTAGAAAAATCTACAACAGAACTGAAGTTCGGTCACAAATTA…
chrII YBL099W 1367 67	ATGTTGGCTCGTACTGCTGCTATTCGTTCTCTATCGAGAACTCTAATTAACTCTACCAAGGCCGCAAGACCTGCCGCTGCTGCTTTGGCTTCCACCAGAAGATTGGCTTCCACCAAGGCACAACCCACAGAAGTTTCCTCCATCTTAGAGGAAAGAATTAAGGGTGTGTCCGACGAGGCCAATTTGAACGAAACTGGTAGAGTTCTTGCAGTCGGTGATGGTATTGCTCGTGTTTTTGGTTTGAACAACATTCAGGCTGAAGAATTGGTCGAGTTCTCCTCTGGTGTTAAAGGTATGGCTTTGAACTTGGAGCCTGGTCAAGTCGGTATCGTTCTTTTCGGTTCCGATAGACTGGTTAAAGAAGGTGAATTGGTCAAGAGAACCGGTAATATTGTTGAT…
chrII YBL101C 116 51	ATGCCGTTTATAACATCAAGACCGGTGGCGAAAAATTCATCCCACTCTTTATCAGAAACAGATTTAAACCAGTCTAAAGGACAGCCGTTTCAACCCTCTCCCACCAAGAAATTAGGGTCCATGCAACAACGAAGAAGATCCTCCACCATTAGGCACGCGCTATCATCTTTACTTGGTGGCGCTAATGTTCACTCACCTGCCGTCTTGAACAACACAACGAAAGGCGGCAATAATAACGGCAACATCAGAAGCAGCAATACAGACGCCCAACTCCTTGGCAAAAAACAGAACAAACAGCCGCCGCCAAACGCAAGGCGACACAGTACCACTGCCATACAGGGCTCTATCAGCGATAGTGCTACTACGACTCCGAGATCCTCGACTTCCGACACCAACCGT…
chrII YBL102W 309 57	ATGAGCGAGGAACCACCTTCTGACCAGGTCAATAGTCTCCGTGACTCATTGAATCGATGGAATCAAACAAGACAGCAGAACTCGCAGGGTTTTAATGAATCTGCGAAGACATTGTTCTCAAGCTGGGCGGATTCTCTCAATACCAGGGCCCAGGATATATATCAGACGTTGCCTGTATCTAGACAGGACTTGGTGCAAGACCAGGAGCCGTCGTGGTTCCAATTGTCAAGAACGGAAAGAATGGTACTTTTTGTCTGTTTTCTTTTGGGTGCAACAGCCTGTTTCACTCTTTGTACTTTCCTTTTCCCCGTTCTAGCCGCTAAACCAAGAAAGTTTGGTTTACTATGGACAATGGGGTCCCTACTATTTGTTCTTGCGTTTGGGGTACTTATGGGACCA…
chrII YBL103C 80 52	ATGATGAACAATAACGAAAGTGAGGCTGAGAACCAACGTCTACTGGACGAATTAATGAACCAGACAAAAGTCCTCCAGGAAACTTTAGATTTTTCGTTAGTGACACCCACTCCACACCACAATGATGATTACAAGATACACGGAAGTGCCTACCCAGGTGGTGAGACTCCTGCCCAACAGCATGAAAAACTCTCATACATCAATACGCACAACTCTAACGATAATAATAACTTAATGGGCAGTCAAGCGAGGTCCAATTCACAAACTCCTACAGCTTCGACCATATATGAGGAAGCAGAATCGCAATCGTCTTACCTGGATGATATGTTTAGAACAAGCCAAGGCGGTAGACCTGTCACTCAAAATTCCATATCTTCCATAGGGCAGGGTCCCTTGAGA…
chrII YBL104C 481 48	ATGGGTCTCATCAAAAAAGTGACCCATTGGTCATATGATAATTTGATTGATTATCTTTCAGTGAACCCTACAAGAGATGAAGTGACCCACTATAAAGTGGATCCGGAAAATGAATCTGATGAATCAATTATTAAATTACACACTGTGAAAGACTTCGGCAGTATCACCTGCTTAGACTATTCAGAATCAGAAATTGGTATGATTGGAGTTGGTGAAAAGAATGGATATTTAAGGATTTTTAATATCTCTGGACAAAATTCCTCATCGCCAGCGAGCCATGCGCCAGTGGGCTTAAATGCCAATAACGAGACTTCTATGACAAATGCCAGCGGTGGTAAGGCAGCTCAGGCGGAAAATATAGTTGGATCTGTCTCAAATTTAAAGGATACCCAAGGGTAC…
chrII YBL105C 1377 48	ATGAGTTTTTCACAATTGGAGCAGAACATTAAAAAAAAGATAGCCGTCGAAGAAAATATTATTCGGGGAGCTTCTGCCCTCAAGAAAAAGACTAGCAATGTTATGGTCATTCAGAAATGTAATACGAATATTAGAGAGGCACGTCAAAATCTTGAGTACTTGGAGGATAGCTTAAAAAAATTACGGTTGAAGACCGCTCAACAAAGTCAGGGTGAAAATGGCAGCGAAGATAATGAGCGATGCAATTCGAAGGAATACGGGTTTCTTTCTACCAAATCGCCAAATGAACACATATTTTCTCGTTTGGATTTAGTAAAATATGATTGCCCTTCTTTGGCGCAAAGAATCCAATACATGTTGCAACAATTAGAATTCAAATTACAGGTGGAAAAGCAATAC…
chrII YBL106C 801 44	ATGTTTAAGAAAAGCAGGCATTTGAAGAATGTGTCAAATGCTATCAAATCCGCGAGAGTTCATGACGTCTCAAATGGTATTAACTCCAAATTTTTCGATACTAAGAAAATATGCACATACGGCATAAATGGACGAATCACTGTTACCACATTCGACTATACTCAAAGCCTTTTGGCAGTTGCAACTACTGCTGGGGAGATACATGTTTATGGGCAAAAGCAAATAGAGGTCGTATTTACGTTAAAAAATCGACCTCAAATTAAACACATGCGGTTTATTAAAGGAATTTATCTGATAGCTGTAGATGAGAAGAGCAACATAATAGTTCTTTCAGTACACTCGAAACAGATTCTAACTACTGTTTTCTGTCCAAACAGCATCACTTGTATTGAGACTGAT…
chrII YBL107C 65 54	ATGGTTGATAATAGGCGTACGTTTACGGCACCCCAAAGCTTACTTGAAACAAATCTTACTTTTCCGAATGATGAACCGTCACTTACTACAATCACAGTTACGCGAGAAAGATGTGTTGATCCAAGCTTGATAGATTCATTTTTGAGGTTTCTAAGGCATGGAAGTGATGATATAATAAGACAAAAATTAAACAACTATAGGAAAGGCTCTATTAATGGAAAAAATAAGTGTAAGGAATTTTTGAAGCAAGAACTATATCCGAACTGGCAAATACGGAATAATATAATTTCATTTTGCGAAAAAGAGGCAGCAGAGATGAAGAACGAGACCGATCAGCAGTGCGGTAATAATAAAAAGACTACTGCGGAACCACTTATAGACGCAAGAATTGATCCTTAC…
chrII YBL108C-A 13 92	ATGTTGACTGGTATTGCCCCAGACCAAGTGACCAGAATGATCACCGGTGTTCCATGGTACTCCAGCAGATTAAAGCCAGCCATCTCCAGTGCTCTATCCAAGGACGGTATCTACACTATCGCAAACTAG
chrII YBR001C 1364 59	ATGGTAGATTTTTTACCAAAAGTAACGGAAATAAATCCTCCATCCGAAGGTAATGATGGTGAAGATAACATAAAGCCACTTTCAAGTGGTTCAGAGCAGCGGCCGTTGAAAGAAGAGGGGCAACAAGGTGGTAGAAGACATCACCGGCGGTTGTCCTCTATGCATGAGTATTTTGACCCGTTTTCCAACGCAGAGGTCTATTATGGACCAATAACAGATCCAAGAAAACAGTCAAAAATTCATAGACTAAATAGAACCAGAACTATGAGTGTTTTCAATAAAGTTTCTGACTTCAAAAACGGAATGAAGGATTATACCCTGAAAAGGAGGGGTTCTGAAGACGACAGCTTCCTCAGCAGCCAAGGTAACCGTAGATTTTATATTGATAATGTGGATCTC…
chrII YBR002C 470 54	ATGGAAACGGATAGTGGTATACCTGGTCATTCATTTGTGTTAAAGTGGACAAAAAACATCTTTTCGCGCACATTGCGTGCATCTAACTGTGTACCTAGACATGTTGGGTTCATCATGGATGGGAACAGGAGATTCGCTAGAAAGAAAGAGATGGACGTAAAGGAGGGCCACGAGGCAGGATTTGTTAGTATGAGTAGAATCTTAGAACTGTGTTATGAAGCAGGAGTCGATACGGCTACCGTGTTTGCCTTTTCAATTGAAAATTTCAAGAGGAGCTCACGGGAAGTTGAATCACTGATGACTTTAGCGCGCGAAAGGATACGACAAATCACAGAACGTGGAGAGCTGGCCTGTAAGTATGGGGTACGCATTAAAATTATCGGCGATCTCTCTTTGTTG…
chrII YBR003W 1302 52	ATGTTTCAAAGGTCTGGCGCTGCTCATCACATCAAATTGATTTCATCTCGAAGATGCCGCTTTAAATCCTCCTTTGCAGTTGCTTTAAACGCTGCCAGTAAGTTGGTAACTCCCAAGATTCTTTGGAATAATCCCATATCATTAGTCTCGAAGGAGATGAACACATTGGCCAAAAATATAGTTGCCCTCATCGGGTCTGGCCATCCGGTGCTAAACAAGGTTACTAGTTACTATTTTGAAACAGAAGGCAAAAAAGTACGTCCCTTGTTAGTGTTGTTGTTGTCAAGAGCACTTTCTGAAATTCCCATGACAGAAAGAAATCACTTGAAAATTGACAAGTCGGATGTTCCTGAGGACCCAATTTACTCTAAACCTAGTCAAAATCAACTATTTCAACGT…
chrII YBR004C 105 51	ATGATTGTGGGGTTGACACTTTATTTTGTATTATTCCGTTCAATACAGTATTTACTGGTTTTTTTGACTCCAATTAGGCAGTTTGATACATCAACATCACTTTTATTAAACGAATTATGTTCTTCTCCCTCTGAAATCAACAGTTATTGGAACAAGTATTTTTGGAATAAGCTACTATCATGGGACAGTGTTTTTTTTATCAAGAACATAACTTCCAAAAACGGAAAACCTCAATTTGAGCATGAATACGCGTTTTCTCAGTTGTGGACTTTTTTCGTTAGGCTGTTTATTAAAAGTAATAACGATAGCATCTACCATGCCTTAAGGGTTGGAGTTGCAATAGAAAATGTTTTATTTTACTTGTCAGGTATTGTTTTATATTTTCTAACAAAAAAAATT…
chrII YBR005W 77 57	ATGGGACTTATTTCATACGAAAATGAGGCGATAAACGAGGTGAAAAAGGCAGATAACCATCACGTTAGCAAATTTGTGACTAGTTACTATGGGCCATCATCGTCGTCATGGCAGTCAGGAATATGGATTTTGTTTGTGCTGTTTGTTGCCGCAGTAATCCTTATAATACTGTTCACTTTTGTAGCGAACAGAAGGAGACGAAGGATGGGGCGTGCTCCCATTAGAGGTACGGCATGGTTGACACCGCCTTCATACAGACAGTCTCAGCAACAATATACTGGGACCGTTCAGCAACGGACAGATGATTATGTTCCTGAGTATACAGAAACAGCGAACGAACATGATCTTGGATACTATGACCAGCGGGGCGAGTTTCACCCCAACGATAAGGCTGCATAC…
chrII YBR006W 1365 58	ATGACTTTGAGTAAGTATTCTAAACCAACTCTAAACGACCCTAATTTATTCAGAGAATCTGGTTATATTGACGGAAAATGGGTTAAGGGCACTGACGAAGTTTTTGAGGTGGTAGACCCTGCTTCCGGCGAAATCATAGCAAGAGTTCCCGAACAACCAGTCTCCGTGGTTGAGGAAGCGATTGATGTTGCCTATGAAACTTTCAAGACGTACAAGAATACAACACCAAGAGAGAGGGCAAAGTGGCTCAGAAACATGTATAACTTAATGCTTGAAAATTTGGATGATCTGGCAACCATCATTACTTTAGAAAATGGTAAAGCTCTAGGGGAAGCTAAAGGAGAAATCAAATACGCGGCTTCGTATTTTGAGTGGTACGCCGAGGAAGCACCCCGTTTA…
chrII YBR007C 97 54	ATGAATCAAAATTTAAAAAACACTTCTTGGGCTGATCGAATAGGAAGCGACGATCAAGAAAGAAAAGCTAACTCTTCAGAGGTTTCACAAAGCCCACCACCCAATAATAGCTTCGAGTCATCAATGGATTCACAATTTAGCTATGCTCATTCAAATAAAAGTAGCATTTCATTCGAATCTATTCAAACCACGGAAAGACTTCTTGACAAATTAGACCTCAGCTTGGAAGATGAACTGATTCTGCAAGAAGCTTTATTAGAAGAAGAAAACGCGTCGAGAAATTCGCAACTGTCACAAACAAGTGGTCCAACATTATGTATGCCTGCGTCGGAATTCCCTTCATTAAGGTATAGAACTAATCCCTCTCCAACATATATACAAGCTAGAGATCGTTCTCTT…
chrII YBR008C 1091 44	ATGGTATACACTTCAACGTACAGACACACTATCGTTGTTGACCTTTTAGAATATTTGGGTATAGTGTCCAACTTAGAAACTTTACAGAGTGCCCGTGAAGATGAAACAAGAAAACCCGAGAATACCGATAAAAAAGAATGTAAACCCGACTATGATATAGAATGCGGTCCTAATAGATCGTGCTCTGAATCCTCTACCGATTCAGACTCTAGTGGTTCACAGATCGAAAAAAATGATCCTTTCAGGGTGGATTGGAACGGCCCCAGTGATCCTGAGAACCCACAAAACTGGCCCCTACTGAAAAAATCATTGGTAGTATTCCAAATAATGTTACTTACTTGCGTCACGTACATGGGATCCTCCATTTACACACCTGGCCAGGAATATATTCAAGAAGAG…
chrII YBR009C 1363 78	ATGTCCGGTAGAGGTAAAGGTGGTAAAGGTCTAGGTAAAGGTGGTGCCAAGCGTCACAGAAAGATTCTAAGAGATAACATCCAAGGTATTACTAAGCCAGCTATCAGAAGATTAGCTAGAAGAGGTGGTGTCAAGCGTATTTCTGGTTTGATCTACGAAGAAGTCAGAGCTGTCTTGAAATCCTTCTTGGAATCCGTCATCAGAGACTCTGTTACCTACACCGAACACGCCAAGAGAAAGACTGTTACTTCTTTGGATGTTGTTTATGCTTTGAAGAGACAAGGTAGAACCTTATACGGTTTCGGTGGTTAA
chrII YBR010W 1373 72	ATGGCCAGAACAAAGCAAACAGCAAGAAAGTCCACTGGTGGTAAGGCCCCAAGAAAGCAATTAGCTTCTAAGGCTGCCAGAAAATCCGCCCCATCTACCGGTGGTGTTAAGAAGCCTCACAGATATAAGCCAGGTACTGTTGCTTTGAGAGAAATCAGAAGATTCCAAAAATCTACTGAACTGTTGATCAGAAAGTTGCCTTTCCAAAGATTGGTCAGAGAAATCGCTCAAGATTTCAAGACCGACTTGAGATTTCAATCTTCTGCCATCGGTGCCTTGCAAGAATCTGTCGAAGCCTACTTAGTCTCTTTATTTGAAGATACCAACTTGGCTGCCATTCACGCCAAGCGTGTCACTATCCAAAAGAAGGATATCAAGTTGGCTAGAAGATTAAGAGGT…
chrII YBR011C 1370 66	ATGACCTACACTACCAGACAAATTGGTGCCAAGAACACCTTGGAATACAAAGTTTATATCGAAAAGGATGGTAAGCCAGTTTCTGCCTTCCACGACATTCCCTTGTACGCTGACAAGGAAAACAACATTTTCAACATGGTTGTTGAAATTCCACGTTGGACCAACGCCAAGTTAGAAATCACCAAGGAAGAAACTTTGAACCCAATCATCCAAGACACCAAGAAGGGCAAGTTGAGATTTGTTAGAAACTGTTTCCCTCACCATGGTTACATTCACAACTATGGTGCTTTCCCACAAACTTGGGAAGACCCAAACGTAAGCCACCCAGAAACTAAGGCAGTTGGTGACAACGATCCAATTGATGTGTTGGAAATTGGTGAAACTATTGCTTACACTGGT…
chrII YBR014C 91 55	ATGGCTATTGTTATAAACAAAAGAAACGTGAGAGTCTTGGTAATAACTAATTTACTGCTCATTGTTGTGTTTTTTGTGTTAAGGAATTCGAATGCTAGCGTCAACGAAAGTATTACTACTCACCATCCTGATTCATTGGTGACGTTTGACAATTCAGGAAATGCACCTGGCACTCACCAATCTGTCCATGATACAGTAAATACACAAGATAAGGAAGCCGAAGAAGTTGATAAAAATAGTGGGGACGCTGAATTTGATGCCGCTGCAGAATACAACAAAATAATGGAACAGTCACCCATGATTGTATTTAGCAAGACTGGCTGCCCATATAGCAAAAAACTGAAAGCTTTGTTGACTAATTCGTACACGTTTTCTCCATCTTACTACGTTGTAGAATTG…
chrII YBR015C 421 51	ATGCTGCTTACCAAAAGGTTTTCAAAGCTGTTCAAGCTGACGTTCATAGTTTTGATATTGTGCGGGCTGTTCGTCATTACAAACAAATACATGGATGAGAACACGTCGGTCAAGGAGTACAAGGAGTACTTAGACAGATATGTCCAGAGTTACTCCAATAAGTATTCATCTTCCTCAGACGCCGCCAGCGCTGACGATTCAACCCCATTGAGGGACAATGATGAGGCAGGCAATGAAAAGTTGAAAAGCTTCTACAACAACGTTTTCAACTTTCTAATGGTTGATTCGCCCAAGGGGAGTACTGCAAAGCAGTATAACGAGGCATGCTTATTAAAGGGTGACATTGGAGACCGTCCCGACCACTACAAAGATCTTTACAAGTTGTCTGCTAAGGAGCTG…
chrII YBR016W 99 57	ATGTCTGCTAACGATTACTACGGCGGAACCGCCGGCGAGAAGAGCCAATATTCCCGTCCCTCCAACCCGCCACCTTCATCCGCTCATCAGAACAAAACTCAGGAGCGTGGATACCCACCCCAACAACAGCAGCAGTACTACCAGCAGCAGCAGCAGCATCCCGGATACTATAACCAACAAGGATACAATCAGCAAGGGTACAATCAGCAAGGGTACAATCAGCAGGGCTACAATCAGCAGGGATATAACCAGCAGGGATATAACCAACAAGGCCATCAACAACCAGTCTACGTCCAACAACAACCACCCCAGAGGGGTAACGAAGGTTGTCTGGCTGCATGTCTGGCTGCATTATGTATATGCTGCACCATGGATATGCTATTCTAA
chrII YBR017C 1174 48	ATGGCATCGACATGGAAGCCCGCCGAAGACTATGTGTTGCAACTAGCAACTCTTTTACAGAACTGTATGTCACCAAATCCAGAGATTCGTAATAACGCAATGGAAGCTATGGAGAACTTCCAGCTGCAACCTGAATTTCTCAATTATTTGTGTTATATTTTAATTGAAGGCGAATCTGATGATGTATTGAAGCAACACTACTCCCTACAGGATCTTCAGAACAATAGAGCTACCGCCGGTATGCTGTTGAAAAATTCAATGCTAGGGGGAAACAATTTAATTAAGAGCAATAGCCACGACTTAGGATACGTCAAATCAAACATTATACATGGCCTTTATAATTCGAACAATAATCTCGTTTCGAACGTGACAGGTATCGTTATTACTACTTTATTTTCC…
chrII YBR018C 1137 54	ATGACTGCTGAAGAATTTGATTTTTCTAGCCATTCCCATAGACGTTACAATCCACTAACCGATTCATGGATCTTAGTTTCTCCACACAGAGCTAAAAGACCTTGGTTAGGTCAACAGGAGGCTGCTTACAAGCCCACAGCTCCATTGTATGATCCAAAATGCTATCTATGTCCTGGTAACAAAAGAGCTACTGGTAACCTAAACCCAAGATATGAATCAACGTATATTTTCCCCAATGATTATGCTGCCGTTAGGCTCGATCAACCTATTTTACCACAGAATGATTCCAATGAGGATAATCTTAAAAATAGGCTGCTTAAAGTGCAATCTGTGAGAGGCAATTGTTTCGTCATATGTTTTAGCCCCAATCATAATCTAACCATTCCACAAATGAAACAA…
chrII YBR019C 1252 58	ATGACAGCTCAGTTACAAAGTGAAAGTACTTCTAAAATTGTTTTGGTTACAGGTGGTGCTGGATACATTGGTTCACACACTGTGGTAGAGCTAATTGAGAATGGATATGACTGTGTTGTTGCTGATAACCTGTCGAATTCAACTTATGATTCTGTAGCCAGGTTAGAGGTCTTGACCAAGCATCACATTCCCTTCTATGAGGTTGATTTGTGTGACCGAAAAGGTCTGGAAAAGGTTTTCAAAGAATATAAAATTGATTCGGTAATTCACTTTGCTGGTTTAAAGGCTGTAGGTGAATCTACACAAATCCCGCTGAGATACTATCACAATAACATTTTGGGAACTGTCGTTTTATTAGAGTTAATGCAACAATACAACGTTTCCAAATTTGTTTTTTCA…
chrII YBR020W 902 48	ATGACTAAATCTCATTCAGAAGAAGTGATTGTACCTGAGTTCAATTCTAGCGCAAAGGAATTACCAAGACCATTGGCCGAAAAGTGCCCGAGCATAATTAAGAAATTTATAAGCGCTTATGATGCTAAACCGGATTTTGTTGCTAGATCGCCTGGTAGAGTCAATCTAATTGGTGAACATATTGATTATTGTGACTTCTCGGTTTTACCTTTAGCTATTGATTTTGATATGCTTTGCGCCGTCAAAGTTTTGAACGAGAAAAATCCATCCATTACCTTAATAAATGCTGATCCCAAATTTGCTCAAAGGAAGTTCGATTTGCCGTTGGACGGTTCTTATGTCACAATTGATCCTTCTGTGTCGGACTGGTCTAATTACTTTAAATGTGGTCTCCATGTT…
chrII YBR021W 1226 53	ATGCCAGACAATCTATCATTACATTTAAGCGGCTCTTCAAAAAGATTGAACTCTCGCCAACTTATGGAATCTTCCAATGAGACCTTTGCGCCAAATAATGTGGATTTGGAAAAAGAGTATAAGTCATCTCAGAGTAATATAACTACCGAAGTTTATGAGGCATCGAGCTTTGAAGAAAAAGTAAGCTCAGAAAAACCTCAATACAGCTCATTCTGGAAGAAAATCTATTATGAATATGTGGTCGTTGACAAATCAATCTTGGGTGTTTCTATTCTGGATTCATTTATGTACAACCAGGACTTGAAGCCCGTCGAAAAAGAAAGGCGGGTTTGGTCCTGGTACAATTATTGTTACTTCTGGCTTGCTGAATGTTTCAATATCAACACTTGGCAAATTGCA…
chrII YBR022W 70 58	ATGTCGAACATCACTTATGTCAAAGGTAACATCTTAAAACCAAAGTCATATGCTAGGATCCTCATCCATTCTTGCAACTGCAATGGCTCGTGGGGTGGTGGGATCGCTTATCAACTTGCTTTGCGCTACCCAAAAGCAGAGAAAGATTACGTTGAAGTATGCGAAAAGTATGGTTCTAATTTACTAGGCAAATGCATATTACTTCCCAGTTACGAAAACTCAGATCTGCTGATTTGTTGCTTGTTTACATCATCATTTGGAGGTTCAAGTCATGGAGAAAAGCAAAGTATTTTGAATTATACAAAACTTGCTTTAGATAAATTGAAGACCTTTAGAGAAGCAAAAGACAAAACTCGAACAAGTGAAGATTCAATCGGTGACTATTTAAACGGCCACATC…
chrII YBR023C 1359 65	ATGACCGGCTTGAATGGAGATGATCCTGATGACTACTATCTGAACCTTAATCAAGATGAAGAGTCTCTACTTAGGTCAAGACACAGTGTCGGCTCAGGAGCACCTCATAGACAAGGCTCTTTAGTGCGGCCCGAAAGAAGCCGACTGAACAATCCTGATAATCCACATTTTTATTATGCGCAGAAAACGCAGGAGCAGATGAATCACCTGGATGTTTTACCATCAAGTACCGGTGTAAACCCAAATGCAACTCGTCGGAGTGGCTCCCTGCGCTCCAAAGGCTCAGTGAGAAGCAAATTTAGTGGCCGCGAAACGGATAGCTATCTTTTACAAGATATGAATACTACTGACAAGAAGGCTTCCGTTAAAATAAGTGATGAAGGTGTTGCGGAAGACGAA…
chrII YBR024W 1340 61	ATGTTGAATAGTTCAAGAAAATATGCTTGTCGTTCCCTATTCAGACAAGCGAACGTCTCAATAAAAGGACTCTTTTATAATGGAGGCGCATATCGAAGAGGGTTTTCAACGGGATGTTGTTTGAGGAGTGATAACAAGGAAAGCCCAAGTGCAAGACAACCACTAGATAGGCTACAACTAGGTGATGAAATCAATGAACCAGAGCCTATTAGAACCAGGTTTTTTCAATTTTCCAGATGGAAGGCCACCATTGCTCTATTGTTGCTAAGTGGTGGGACGTATGCCTATTTATCAAGAAAAAGACGCTTGCTAGAAACTGAAAAGGAAGCAGATGCTAACAGAGCTTACGGTTCAGTAGCACTTGGCGGTCCTTTCAATTTAACAGATTTTAATGGTAAG…
chrII YBR025C 1375 64	ATGCCTCCAAAGAAGCAAGTCGAAGAAAAAAAGGTCTTATTGGGTCGTCCAGGTAATAACTTGAAAGCCGGTATTGTCGGTTTGGCCAATGTTGGTAAGTCTACCTTTTTCCAAGCCATCACTAGATGTCCATTGGGTAACCCAGCTAACTATCCATTCGCTACCATTGATCCAGAAGAAGCCCGTGTTATTGTCCCATCTCCAAGATTTGATAAGTTGTGTGAAATCTACAAGAAGACAGCTTCGGAAGTTCCAGCTCATTTGACCGTTTACGATATTGCTGGTTTGACTAAGGGTGCCTCTGCTGGTGAAGGTTTGGGTAATGCTTTCTTGTCTCACATCAGATCAGTCGATTCTATCTACCAAGTCGTTCGTTGTTTCGATGATGCTGAAATTATC…
chrII YBR026C 695 50	ATGCTTCCCACATTCAAACGTTACATGTCGTCCTCAGCTCATCAGATTCCCAAGCACTTCAAATCGCTCATCTATTCAACTCATGAAGTTGAGGATTGTACCAAGGTTTTGTCAGTGAAAAATTATACGCCTAAACAAGACTTATCTCAATCAATTGTGTTAAAAACTTTGGCCTTTCCCATAAACCCTTCGGATATCAATCAGTTGCAAGGAGTATACCCGTCTCGTCCAGAAAAGACATACGATTACTCCACAGATGAGCCAGCCGCTATCGCCGGTAATGAGGGTGTCTTTGAAGTTGTTTCTTTACCTTCGGGAAGTTCCAAGGGAGATTTGAAATTGGGTGACCGAGTTATCCCATTGCAGGCAAATCAAGGGACTTGGTCCAATTATAGAGTT…
chrII YBR028C 1020 52	ATGATTTTCTCACTAGATGAAGAACTTCATCGTGTGTCACTAGATGATAAAAAGAATGACATTAAAGTAGATTATTCCTCGGCAATATACAATGATATCAATCATGAACAAGGCAGCTCCATCACATATGAGGAGAGTATAAATCACCTCTCGGTTCATTCAAATGCGATTCCGCTAAATGGCATGAGTCCTGCACATAGGATGAGAAGAAGGTCCTCAGCTTATTCCAAATTCCCTATTCTCACTCCACCAAATACGAGAAGATTTTCTATTACAGGTTCGGACGCAATGCGAACTAATACGAATAGACTATCCATAACACCTCAGGACATTATTTCCTCTAATATTGGAGAAAATGAATTATCAAGGAACCTGCACGATTTTAAGCCCGTGAGAGTC…
chrII YBR029C 1371 58	ATGTCTGACAACCCTGAGATGAAACCACATGGTACGAGCAAGGAGATTGTGGAGTCGGTTACTGACGCCACCTCAAAGGCGATTGATAAATTGCAAGAAGAACTCCACAAGGACGCCAGCGAATCCGTCACGCCGGTGACCAAGGAAAGCACTGCTGCTACAAAGGAAAGCAGGAAATACAACTTTTTCATTAGAACAGTTTGGACGTTTGTTATGATCAGTGGTTTCTTCATCACCTTAGCATCGGGTCATGCATGGTGTATAGTGCTGATTTTGGGCTGCCAAATTGCTACTTTTAAAGAGTGTATTGCCGTAACAAGTGCATCTGGTCGCGAAAAGAATTTGCCATTGACAAAGACGTTGAACTGGTACCTTCTCTTCACCACTATCTATTACTTA…
chrII YBR030W 126 46	ATGTCCGTAACTTTTAAGGACGATGTTCATCGGATTCTGAAGTTTGTTGCTAATTGCAATGGCAGGTTTGAAGATTCCAAATGTGATATAAGAGAATCGCCTCTCGGTGGATTGGGTGTCTTTGCAAAGACTGATATTGCAGAAGGTGAGTCAATATTGACGTTGAACAAATCCTCGATTTTTTCTGCATCTAACAGCTCCATTGCCAATTTGTTATGTGACAGTAGCATCGATGGAATGTTAGCTCTAAACATCGCATTCATTTACGAAACTACAGTTTTCAGAAATTCTAGTCATTGGTACCCATTTCTGCGAACTATCCGAATTCGTGATGACGAAGGGCACTTAAACCTGCCGCCAAGCTTTTGGCATGCGGATGCTAAGCGACTTTTAAAAGGA…
chrII YBR031W 1371 63	ATGTCCCGTCCACAAGTTACTGTTCACTCTTTGACTGGTGAAGCTACTGCCAATGCCTTGCCATTGCCAGCTGTCTTCTCCGCTCCTATCCGTCCAGACATTGTCCACACTGTTTTCACCTCTGTGAACAAGAACAAGAGACAAGCTTACGCTGTTTCTGAAAAGGCTGGTCACCAAACCTCCGCTGAATCCTGGGGTACCGGTCGTGCCGTCGCTCGTATTCCAAGAGTTGGTGGTGGTGGTACCGGTAGATCCGGTCAAGGTGCCTTCGGTAACATGTGTCGTGGTGGTCGTATGTTTGCTCCAACTAAGACCTGGAGAAAGTGGAACGTTAAGGTTAACCACAACGAAAAGCGTTACGCCACTGCTTCTGCTATTGCTGCTACTGCTGTTGCCTCT…
chrII YBR034C 1375 63	ATGAGCAAGACAGCCGTGAAAGATTCTGCTACAGAAAAAACCAAGCTAAGTGAAAGCGAACAGCACTACTTCAATTCGTACGATCACTATGGTATTCACGAAGAGATGCTTCAAGATACTGTTCGTACCTTATCTTACAGAAACGCAATTATCCAAAATAAGGATCTTTTTAAGGACAAGATTGTTTTAGACGTCGGTTGCGGTACCGGTATTTTATCCATGTTTGCCGCTAAACACGGTGCGAAGCATGTTATCGGTGTTGATATGTCAAGCATTATTGAGATGGCGAAGGAATTGGTAGAGTTGAACGGATTCAGCGACAAGATCACCTTGCTAAGAGGCAAGTTGGAGGACGTTCATTTACCCTTTCCTAAAGTTGACATCATAATTTCTGAATGG…
chrII YBR035C 824 55	ATGACTAAACAAGCTGAGGAGACCCAAAAGCCAATCATATTTGCTCCTGAGACGTATCAATATGATAAATTTACTTTGAATGAAAAACAACTTACTGACGACCCAATCGATCTTTTCACCAAATGGTTCAACGAAGCCAAGGAAGACCCAAGGGAAACGTTGCCAGAAGCAATTACTTTTTCATCCGCGGAACTACCTAGTGGGAGGGTGTCGTCCAGGATTCTTCTTTTTAAGGAGCTCGACCATAGAGGTTTTACTATTTATTCTAACTGGGGAACCTCTAGAAAGGCTCATGATATTGCTACCAACCCGAATGCGGCAATCGTATTCTTTTGGAAGGATCTGCAAAGGCAGGTGAGAGTTGAAGGTATCACAGAGCATGTTAACAGAGAAACTTCT…
chrII YBR036C 72 57	ATGTCTACCACACTACTTTGGTTTTCAAGTGTAATAGGCTACGTGATTCAAACAAAATGTTTGTCTAACATACAATCTAAAAAGGAAATCTCCGTGGGGCCCAATGGTACAATTGCAACGCCTGAAACTAACGGCGACAACGGAAACTCAAGTTCATTAACCTTCTATCTGACCTTTATGTATTTTGCTTCGTGGCTGCTCTTGGTGCCTGCATCTCGACTTTGGGAGAAGATGAGACCGATGTTTGTCTCTGACTCAGACTCGAACAGGAATTCTCAGTTTGACAACAACAACAGCGGGTCTGTGACAAACGAAGATGTCGATACGTTCTCGCACGTGTTGGATGATCCTCAACCACGGATTCCAGCCCAACAGCAGAAGCAAAAAATCATATCCGTG…
chrII YBR037C 1353 60	ATGCTGAAGTTGTCAAGAAGTGCCAATCTAAGATTGGTCCAATTGCCAGCCGCAAGATTAAGTGGCAATGGCGCTAAATTGCTCACTCAAAGGGGATTCTTTACTGTAACGCGCTTATGGCAGTCAAATGGCAAGAAACCATTAAGCAGAGTACCTGTGGGCGGTACTCCCATTAAGGATAACGGCAAAGTGCGAGAAGGCTCGATCGAGTTTTCCACGGGAAAGGCCATTGCTCTATTCCTAGCAGTCGGTGGGGCACTTTCTTATTTCTTCAACAGGGAGAAACGCAGATTGGAAACACAGAAGGAGGCTGAAGCAAACAGAGGATACGGTAAACCTTCACTTGGGGGACCCTTCCATCTGGAGGATATGTATGGCAATGAGTTTACGGAGAAAAAC…
chrII YBR038W 1374 58	ATGACGAGAAACCCGTTTATGGTGGAACCTTCGAATGGCTCTCCTAATAGACGTGGTGCTTCAAACCTCTCCAAATTTTACGCAAACGCTAACAGCAACTCTCGGTGGGCTAATCCCAGTGAGGAGAGTTTGGAGGATAGCTATGACCAATCTAACGTTTTCCAAGGCCTTCCGGCATCTCCTTCGAGAGCTGCACTAAGATACTCCCCAGACCGTCGCCATAGAACTCAATTTTACCGCGATAGTGCCCATAACTCTCCAGTTGCTCCGAACAGGTATGCTGCTAATCTACAAGAGTCTCCCAAAAGAGCAGGCGAGGCTGTCATACATCTAAGTGAGGGGAGTAACCTTTACCCCCGCGATAATGCAGATCTACCGGTAGACCCCTACCATCTATCA…
chrII YBR039W 1052 56	ATGTTGTCAAGAATTGTATCAAACAATGCAACACGCTCCGTAATGTGCCACCAAGCGCAAGTGGGTATTCTTTATAAGACTAACCCAGTGAGAACTTATGCTACTTTGAAAGAAGTGGAAATGCGTTTGAAATCTATCAAAAATATTGAGAAGATCACAAAAACTATGAAGATTGTTGCATCTACAAGATTGAGTAAAGCTGAAAAGGCTAAAATTTCCGCAAAGAAGATGGATGAAGCAGAGCAGTTGTTTTACAAGAACGCCGAAACCAAAAATTTGGATGTTGAGGCTACTGAAACAGGTGCTCCTAAAGAGTTGATTGTTGCTATCACCTCTGATAAGGGGTTGTGTGGTTCTATCCACTCTCAATTGGCTAAAGCTGTGAGAAGACATTTGAAT…
chrII YBR040W 100 53	ATGGTCGCAATCTCAATGATTTGGTTTTTTACCAAGCGTATGCCCAGAATATTTGCATTAGCTTTTAATTTAATTTCAATATTTCTTTTGATTTTTCTTCTCATCGGCTGTTACAACCCGTCAAATCAGTCAACATTTCTAGTGAAGTATAAATTTGATGACAACTCACCTTTTTATACGATCATAGAGAAATCATATGAAAAATCAAATACAACTCTGGGCTTGGAGGAAGTCATTATAAGATCCGGTTACATGGGTGTTTGTATTGATAACATTCCCTCCCAATATAGCTCTTACAATAATATGACTACATTCTCCAATTCAATTTGCTATGCAAGAAAGAATTTAAGCTCGGTTCCCTTATACAGAGACTTGGAAATTCAACTCTCAAATATTGCA…
chrII YBR041W 1226 47	ATGTCTCCCATACAGGTTGTTGTCTTTGCCTTGTCAAGGATTTTCCTGCTATTATTCAGACTTATCAAGCTAATTATAACCCCTATCCAGAAATCACTGGGTTATCTATTTGGTAATTATTTTGATGAATTAGACCGTAAATATAGATACAAGGAGGATTGGTATATTATTCCTTACTTTTTGAAAAGCGTGTTTTGTTATATCATTGATGTGAGAAGACATAGGTTTCAAAACTGGTACTTATTTATTAAACAGGTCCAACAAAATGGTGACCATTTAGCGATTAGTTACACCCGTCCCATGGCCGAAAAGGGAGAATTTCAACTCGAAACCTTTACGTATATTGAAACTTATAACATAGTGTTGAGATTGTCTCATATTTTGCATTTTGATTATAAC…
chrII YBR042C 390 48	ATGCTGCATCAAAAAATAGCTCATAAAGTTCGAAAAGTCGTCGTCCCAGGTATTTCCTTATTGATTTTCTTCCAGGGATGCCTTATTCTTTTGTTTCTCCAACTCACCTATAAGACTCTTTACTGTAGAAATGATATAAGGAAACAAATTGGTCTCAATAAAACCAAAAGATTATTTATTGTCTTGGTATCATCCATTTTGCATGTTGTCGCACCATCTGCAGTGAGAATTACCACTGAAAATTCCAGTGTTCCTAAAGGTACTTTTTTTTTAGACTTGAAGAAGAAAAGGATTCTTTCTCATCTAAAGTCCAATTCGGTGGCCATTTGCAATCACCAAATATACACGGATTGGATATTTTTATGGTGGTTGGCTTACACATCGAACTTAGGGGCTAAT…
chrII YBR043C 707 38	ATGCAAGCCCAAGGTTCACAATCGAATGTAGGGTCTTTGAGGAGTAATTGCTCTGACAATTCACTACCGAACAATCATGTTATGATGCACTGCGATGAAAGCAGCGGCAGCCCGCACAGCGAGCACAACGATTATAGTTACGAAAAGACCAATCTGGAAAGTACGGCATCAAATAGTCGTGAACACAGAGACAACCAGCTAAGTAGGTTGAAGAGTGAGGAATACGTTGTTCCAAAGAATCAACGTAGGGGACTATTGCCTCAACTCGCCATTATACCGGAGTTCAAGGATGCCAGAGATTATCCACCGATGATGAAAAAGATGATTGTCTTCTTGATTGCGTTTTCCTCCATGATGGGCCCCATGGGCACATCTATCATTTTTCCAGCGATCAACTCA…
chrII YBR044C 76 52	ATGCTGAGGAATTGTTTGAGGAAATTGGGAAATCATCAAACGAAATGTTCGGTAAAAACGTTACACACCCCAATCTATAGAACAAAAAACCTTCAGGTTCTCAGAGATACGCTCTCTGGTATTAAGCTGTTGGAAAAAATAATAACTTCATCCTCCTACAATAAAACATTGATATATGAACCTAAGTATAAATCCAAGCCACAGGTCGTTAGTTCTCATGATACCATGAGACTTCACAATGTAATGCGTGAGTTACTAGATTCCCTACAAGTAGATGAAGCTACCAACACACGACTTCAATCAAACAGGCCTCGAAAGCTGGGGAGGGTTGGTCTACAATTATTCATGGATTGCATTCAGGACAACTTAACAGCAACTTCAACATCTTTGACATGCTCT…
chrII YBR045C 12 82	ATGGAAACTATTTTGCAGCCAAAGGCTAGACCATTTGAGTCTTTGAAAAGAAAACGTTTTAGAGAATGGTTGAGGCCGTCGACTGCGCATGGATCCCTGTTGCATTCTGATACATTAGATTTGCGTGACTTTGCAAAACCTAATCCCGCTGACACATTTTCTAATCTTGATTCTGGTCATTGTCCTTTGGTCACAACTCCAATAAAATATGAGTGCCCAGATGGAAAGAGTTCTTTTTTCCGAGGAGACACTAAATTTGAAACCCTGTTCAGTAATAGAAAATTCTATGAGTTCAAAGATAATTTGAAAAGGGGATTGAAGAAAATACGTCATGGGAGAAACGGACATCAAAGCGAAAAGAGATGTCCAGTTGTTGAAGAAACAAAAAAGTCTGTGTCA…
chrII YBR046C 967 51	ATGAAATGTACTATACCAGAACAGCAAAAAGTCATTTTGATTGATGAAATTGGTGGATACGATGTAATCAAGTATGAGGATTATCCTGTACCATCGATTTCGGAGGAAGAGTTACTAATCAAAAATAAGTACACGGGTGTTAATTACATCGAAAGTTACTTTCGGAAGGGTATTTATCCCTGTGAAAAACCATACGTATTGGGCAGGGAAGCGTCGGGGACCGTTGTAGCAAAAGGTAAAGGGGTAACTAATTTTGAAGTTGGAGACCAAGTTGCTTATATATCTAACTCAACTTTTGCACAGTATTCAAAAATTTCGTCCCAAGGCCCAGTCATGAAGCTGCCAAAGGGAACGAGTGACGAAGAGTTGAAACTTTATGCGGCTGGTTTATTACAAGTT…
chrII YBR049C 401 58	ATGCCTTCAGGTCATAACGATAAAAACGCAAATCAAGAGTCTGTGGAAGAGGCTGTTTTGAAATATGTCGGTGTAGGTCTAGATCACCAGAACCATGACCCTCAATTGCATACGAAGGATCTGGAAAACAAACACTCGAAAAAGCAGAATATTGTGGAAAGTAGTAGTGATGTTGATGTTAATAACAATGATGACAGTAATAGAAACGAGGATAATAATGATGATTCTGAAAATATTAGCGCATTGAATGCGAACGAATCATCTTCGAATGTGGATCATGCCAACTCCAATGAACAACATAACGCAGTTATGGATTGGTATTTAAGGCAAACAGCGCATAATCAACAAGACGACGAAGATGACGAAAACAATAATAACACTGACAACGGCAATGACAGT…
chrII YBR050C 12 79	ATGACTTTGAGTAATTGCGACTCTTTGGATAACTTATTCCAGGACCCTCCAGAGGAAGAAGAAAGTAGTAAATTCGTTGAGGCGGTCAGAACTTTGATGAATAGAAACGATATGGGATATCCTCCCGCCGCTGCAAATGGTACGTATTGCTTAAAAAAAATCAAGTCTTTGAATGCCAAACAGTGGAAAATAAACAAGAAAAGAATGTGCATGTTGCCAGCAGTAAAGAAGAAAAATTTCGACTTTCACGAGCAAAGAAGTTTAATCTTGAATTTAAATTTATGGAAATTCATCAAGTTTATCAATTGTAGTAGTAAAAACAATTACAATAAAAATAATAAGCATGTGAGAAGCTCGAACAACACTGTAAAAAATGAAAATGTTTTACCGTTACAAAAA…
chrII YBR052C 717 57	ATGCCGAAAGTCGCTATTTTGATTTATTCAGTGGACGATATAATTGCCACATTAGCAGAAAATGAAAAAAAAGGTATAGAGATAGCTGGTGGTGAGGCTGAGATTTTCCAAGTGCCAGACGTCAGCTATAAAACTGAATATGCGACAGAAGAGGGAAAAGAGGCAGCCAAAGTCGCCAAAACTAATGCAGATTTTTCCTATAAAATCCTAACAAGAGAAACGTTGGTTGAGTACGATTACTACTTATTCGGAATACCTACTAAGTTTGGAAACTTCCCCGCGGAGTGGAAAAGCTTTTGGGACTCGAATACTGGTGGGCTTTGGGCAAAGGGTTCTCTCCATGGCAAAATTGCCGGTTTGTTTGTTTCAGGCGCAATAAGCGGCAAGGGTGATACAGAA…
chrII YBR054W 247 48	ATGTCTGATTATGTTGAACTATTGAAAAGAGGTGGTAACGAAGCCATCAAAATTAATCCACCAACCGGTGCTGATTTCCACATTACATCTCGTGGTTCAGACTGGCTTTTCACCGTTTTTTGTGTTAACCTACTATTCGGTGTGATTTTAGTCCCACTAATGTTTAGAAAACCAGTTAAGGACAGATTCGTATATTATACGGCCATTGCTCCAAATTTGTTCATGTCAATTGCTTATTTCACCATGGCTTCTAACTTGGGTTGGATCCCAGTCAGAGCAAAGTACAACCATGTACAAACTTCTACCCAAAAGGAGCACCCAGGTTACAGACAAATTTTTTACGCTAGATACGTTGGCTGGTTTTTGGCTTTCCCATGGCCAATTATTCAAATGTCTCTA…
chrII YBR055C 663 46	ATGGAGAGGCCATCTTTTTTGGATCAAGAACCACCTGCAGGTTACGTACCAGGTATTGGTCGTGGAGCCACTGGATTTTCAACAAAAGAAAAGCAAGTGGTTAGTAATGATGACAAAGGAAGAAGAATACCGAAAAGGTACCGTGAAAATTTGAACAACCATCTTCAAAGCCAACCGAAAGATGATGAAGATGATGAAGCTGCAAATGTATTCAAAACGCTTGAATTGAAATTAGCACAAAAGAAAAAGAAAAGAGCTAATGAAAAGGATGATGACAATTCAGTTGATTCTTCAAACGTGAAACGGCAATTTGCCGATTTGAAAGAATCATTAGCTGCTGTAACGGAGAGTGAGTGGATGGATATTCCGGATGCCACAGATTTTACAAGAAGAAACAAG…
chrII YBR056W 450 47	ATGATTGGCTCACTTAGAAACAAATTTGAGCATTTCAAAGTTTCTGAAAAGGGAGGTCAAAATTTATCTACAACACTACCGAAACTACCCCCTGCAAAGGACCTTGATAGATCAACTATCTACAAGTACCGTTACAATTATGGTGTAAACTTGGGTGCGTTATTTGTGCTCGAACCATGGATTTTTTCTAAAGAAACCATTTGTACAATCGATGGGAAAGAATATGATAGCGAATTTGATGCTATTTCCCAACAATTGAAGAAGCATTCTTCTGAAGACGTTGCGAAAATGTTAAGCGATCACTATAAAAAGTACATTGATCGAATTGACTGGGAATGGCTATCTAAAGATGCCCATATTACAGCGTTACGTATTCCAATTGGATATTGGCATGTCGAA…
chrII YBR057C 79 59	ATGAATTACATGGCTTATGATTATGATCCCCAACATTCGTTGGAAACGTCCTTTAACAATTTGGCATTTCATCCCCACCAACAGTCACAGCAACAAGCCCTATACGAATCTGGTGAAAGAAACGATGCCAGGCCGGGATTAATGAACACCTTAGGTCAGGCGAGTAAAATGAATAATTCCATGCTTCCTCAAGGTTCGTCGGCTAGTCCCTTAACGGGTCAACATAGCTTGAACAGTACAACAAATTTCAACATGCCCCCATCAATGAATACCTATAATTACCAGAATGTACCACAAGCATCTATGAGAAATACTCTCAATCATAACAATATCATGAATGGGGCAACTGCTAATGATTATTGGCTGGATCCAATGAATAATATGACAAATAACAAGGAT…
chrII YBR058C-A 27 69	ATGACACAACATAAAAGCTCGATGGTGTACATACCCACCACTAAGGAAGCTAAAAGACGTAATGGGAAATCAGAAGGCATACTAAATACTATTGAAGAAGTGGTGGAAAAGCTTTATTGGACCTACTACATACATTTACCCTTTTATTTAATGGCCTCTTTTGATTCATTCTTCCTCCATGTTTTTTTTCTCACAATTTTCAGTTTGAGTTTCTTCGGTATACTAAAGTATTGCTTCCTTTGA
chrII YBR058C 1188 46	ATGGCAGAAGCAGTACTAGAAAACGTTAACGTTCCTGCAGTCGTTTCAAAAGATGAGTGTATTTATTGCTTTGAATCCCCTTATAATGAACCATTGGCCCTCAATGCATCACCTAAACATTCATTGAATATATGCTTAAACTGTTTCCAAGCTACGTGCAACAGACATGTTCCACTCCATATCCGAGTCACAGAATATGCTTGCGATACCATACATTCCAATTATTTAACTATTGCTAAAGTGGAGAAACCTAAGCAAGAAAATGTAGAAGAAAATAATAACAACAAAAAAATAAAGCTACAGGTAATTGAGACGTCAGAAGACGACACCCACAACACTATTTGGAGTTTACAAAGGTTCAATGGTGAAAATGTTCCCAGGACCGTACTTTCGAAGTCG…
chrII YBR059C 1347 58	ATGTCGATCACGAATGGTACTTCTAGAAGCGTTTCGGCAATGGGCCATCCGGCGGTAGAGAGGTACACTCCAGGCCATATTGTCTGCGTAGGCACACATAAAGTTGAAGTGGTAAATTATTTAGCAGAAGGTGGCTTTGCTCAAATTTACGTGGTGAAATTCCTAGAGTATCTTAATGAATTTGATAATACAGCAAGTGTTCCCTTAAAGATTGGCGATGTCGCATGTCTGAAAAGAGTATTAGTTCAAGATGAGAATGGATTGAACGAGATGAGAAATGAAGTGGAGGTAATGAAGAAATTGAAAGGGGCCCCAAATATAGTACAATACTTCGATTCCAACGCCTCTCGCCGTCGTGATGGCGTTCAAGGATTTGAGGTTCTTTTGCTAATGGAATTG…
chrII YBR060C 309 48	ATGCTAAATGGGGAAGACTTTGTAGAGCATAATGATATCCTATCGTCTCCGGCAAAAAGCAGGAATGTAACCCCAAAAAGGGTTGACCCACATGGAGAAAGACAACTGAGAAGAATTCATTCATCAAAGAAGAATTTGTTGGAAAGAATCTCGCTTGTAGGCAACGAAAGGAAAAATACATCTCCAGATCCGGCACTCAAACCTAAAACGCCAAGTAAAGCTCCCCGTAAACGTGGAAGACCAAGAAAGATACAGGAAGAATTAACTGATAGGATCAAGAAGGATGAGAAAGATACAATTTCCTCTAAGAAAAAGAGGAAATTGGACAAAGATACATCAGGTAATGTCAATGAGGAAAGCAAGACTTCTAACAACAAGCAGGTGATGGAAAAGACGGGG…
chrII YBR061C 1065 52	ATGGGTAAGAGCAGCAAAGATAAAAGAGATTTGTACTATAGAAAAGCAAAAGAGCAGGGCTATAGGGCTAGATCTGCTTTCAAACTACTTCAACTCAATGACCAATTTCATTTCCTGGATGATCCAAACTTAAAAAGAGTTGTAGATTTGTGTGCAGCACCAGGTTCATGGTCACAAGTGCTCTCGAGAAAACTGTTTGATGAAAGTCCCAGTTCAGATAAGGAGGACAGGAAAATTGTCTCTGTCGATTTACAACCGATGTCCCCCATACCTCATGTGACAACGTTGCAAGCCGATATCACTCATCCTAAAACATTGGCGAGGATTCTAAAACTGTTTGGCAACGAAAAGGCCGATTTTGTTTGTAGTGATGGTGCACCTGATGTTACTGGGTTACAC…
chrII YBR065C 70 54	ATGAATGATGAAATTAATGAGCCACCGCCCAATATATGTGAGCAGTGCTTAGGTGATGAGGCTAATATACGAATGACTAAAATTCCACAAGGCTCTGAATGTAAGATTTGTACCTTACCGTTCACCTTATACCATTTTAAGACGTCTAAACGAAGCAATAATATCATTAAAACATTAATATGTGTACGGTGCGCCACTCAGAGAAACATTTGTCAATGCTGTATGCTTGATTCAAGATGGCACATCCCTATACAACTGCGGGATCATTTAATATCCCTTGTGAACGAGGAAAACGTTATGACGGAGGAAGCAAAAAACGACATGATGAAAAGGTTTCTGTCACTAAAAAACGTGAAATTAGGAGGAGCTCAGATTACGAGTGATCCGTCAGAAGCAGAT…
chrII YBR066C 88 67	ATGTCCATAGGTTACAAAGACAACTTGATGTCAACTATTCTAGCTAAAGATAGGAAATGTGAATTTCCCATCAATTTCGAATGTTCGCCCTCCCAGATAACTCTTATGCCTGAAATGTTCTCTTTTAACAATGAAAGGAAATACCAAACCCTGATACCCTTGATGAAAACATCACATCTAATTGATGATGACTTGAAAGATAAATTGAATAAGTGCGCTTTCGATTTTTTCTCCGGAAAACAAGCGAACAGAACGAGTGACGGGACTATTTCAAGATTAACAGCAAGTGGAAAAACGTCACCGATACTGCCATTGCAAAATATTAATATTGTAAAAGCAGAGAATACCGGTAACGGTAAATCAGATCCATATAGCTCAATTAAAATAAGCAAACCGACA…
chrII YBR067C 103 47	ATGTCCGTTTCCAAGATTGCTTTCGTTTTAAGTGCCATTGCCTCTTTGGCCGTCGCTGACACCAGCGCCGCCGAAACTGCTGAATTGCAAGCTATTATCGGTGACATCAACTCTCATCTTTCTGACTACTTGGGTCTAGAAACTGGCAACAGTGGATTCCAAATTCCATCTGATGTCTTGAGTGTGTATCAACAAGTCATGACTTACACCGATGACGCTTACACTACCTTGTTTAGTGAATTGGACTTTGATGCTATCACTAAGACAATTGTTAAATTGCCATGGTACACCACAAGATTGAGTTCTGAAATCGCTGCTGCTCTTGCCTCCGTTTCCCCAGCTTCTTCCGAGGCTGCATCTTCTTCCGAGGCTGCATCTTCTTCCAAGGCTGCATCTTCT…
chrII YBR068C 1344 52	ATGCTATCTTCAGAAGATTTTGGATCTTCTGGGAAAAAGGAAACTTCTCCTGATTCGATATCGATACGTTCCTTTAGTGCCGGGAATAATTTCCAATCATCATCAAGTGAGAAAACTTATTCTAAGCAAAAATCCGGGAGTGACAAACTTATACATAGATTTGCGGATTCATTCAAAAGAGCCGAGGGTAGCACTACAAGAACTAAGCAAATAAATGAAAATACGTCTGATTTAGAGGATGGCGTTGAGTCTATCACGTCGGATTCCAAGTTGAAAAAGTCCATGAAGTCGCGCCATGTTGTCATGATGTCTTTAGGGACAGGTATTGGGACTGGTCTTTTGGTAGCTAATGCAAAAGGTCTACATTACGGTGGTCCTGCTGCGCTAATAATTGGTTAC…
chrII YBR069C 1360 53	ATGGACGATAGTGTCAGTTTCATTGCCAAAGAGGCCAGTCCAGCACAATATTCGCACAGTTTGCATGAAAGAACACACAGTGAAAAACAAAAGAGAGACTTTACAATAACAGAAAAACAAGATGAGGTATCTGGACAAACAGCGGAGCCTCGAAGGACGGACAGCAAATCCATATTACAGAGGAAATGCAAAGAATTCTTCGACTCTTTTAAAAGGCAGCTGCCACCAGACCGTAATTCCGAACTAGAGTCCCAAGAAAAAAACAACCTGACAAAGTCGATCAAATCTCGTCACTTAGTCATGATCAGTCTCGGTACCGGTATAGGTACTGGTTTACTGGTCGGTAATGGTCAGGTGCTGGGAACAGCTGGTCCTGCCGGGTTAGTCCTTGGTTACGGA…
chrII YBR070C 77 56	ATGAAAACGGCCTACTTGGCGTCATTGGTGCTCATCGTATCGACAGCATATGTTATTAGGTTGATAGCGATTCTGCCTTTTTTCCACACTCAAGCAGGTACAGAAAAGGATACGAAAGATGGAGTTAACCTACTGAAAATACGAAAATCGTCAAAGAAACCGCTCAAGATTTTTGTATTCTTAGGATCGGGAGGTCATACTGGTGAAATGATCCGTCTTCTAGAAAATTACCAGGATCTTTTACTGGGTAAGTCGATTGTGTACTTGGGTTATTCTGATGAGGCTTCCAGGCAAAGATTCGCCCACTTTATAAAAAAATTTGGTCATTGCAAAGTAAAATACTATGAATTCATGAAAGCTAGGGAAGTTAAAGCGACTCTCCTACAAAGTGTAAAGACC…
chrII YBR071W 12 82	ATGCTAAGACGCTCTAAAAATTCCAGCACTAACACAAACGCAGACACCAAGAAAAGACAATCCATGCATTTAGGATCCAAAAGTTCGCTAATCTCGCTGACTAGCGAATTTGGCCATGGACACTCCAAGACGAAGCAGAAAAAGGAGGAGGGCACAGCTCCTTCTCAATTCCTGTCTCCTACGAATAAGAGAAGCACATCTAGTCAGTCAAAGTTAAAAAGGAGCAGCTTGTTACTGGACGAAACACTGCTTAAAGACTACCACTCGGCCATGAGGCACATGCAAACAAACGCTGCAAAGGAAGAAAAGCTGCGGATGGCTCCATCACCAACGCAGTCAACGAGGAGCGAATCAGACGCCAGTCTTTCCTCCACCAAGAGCTCGATCTCTTCCATATTT…
chrII YBR072W 87 56	ATGTCATTTAACAGTCCATTTTTTGATTTCTTTGACAACATCAACAACGAAGTTGATGCCTTTAACAGATTGCTGGGTGAAGGCGGCTTAAGAGGCTACGCACCAAGACGTCAGTTAGCAAACACACCCGCAAAGGATTCTACTGGCAAGGAAGTTGCTAGACCAAATAACTATGCTGGCGCTCTTTATGATCCCAGAGATGAAACCTTAGATGATTGGTTCGACAATGACTTGTCCCTGTTCCCATCTGGTTTCGGTTTCCCTAGAAGTGTCGCAGTTCCAGTTGATATTTTGGACCATGACAACAACTACGAGTTGAAAGTCGTGGTTCCTGGTGTCAAAAGCAAGAAGGACATTGATATTGAGTACCATCAAAACAAGAACCAAATTTTGGTTTCT…
chrII YBR073W 1353 48	ATGGCGGTAATAAGCGTTAAACCTCGACGAAGAGAGAAGATCCTACAGGAGGTAAAAAACAGCTCGGTATATCAAACGGTATTTGATTCCGGTACTACTCAAATGCAGATACCGAAATATGAGAACAAGCCATTCAAGCCTCCAAGAAGGGTTGGATCAAATAAGTACACACAACTCAAACCAACCGCCACTGCAGTCACAACAGCCCCTATATCTAAAGCCAAAGTTACTGTCAACTTGAAAAGAAGCATTTCGGCGGGACCTACTTTAAATCTTGCCAAGAAGCCGAATAATCTGTCCTCAAATGAAAACACTAGATATTTTACTATCATGTACAGGAAGCCTACTACCAAAAAGCACAAGACTTGGAGTGGTGATGGCTACGCTACCTTAAAAGCC…
chrII YBR074W 886 50	ATGAAATTAAAAAGTGTATTCAGATCAGTTCTAAAGTACCGGAAAACAAATTTGAGTTTGCTTCTATTAATCACCTATTCGATTATTACGTTACTCTATATCTTTGATCATGAACGTTATAAACTCAATCTACCAAAAGAGGATGAGCACCCTGAATTCAATGACTTATTAGAAACAGCATGGGGGGACTTACAGATTATCACGGCCTCTTTTCATCCGTACACGTCCAAAGAAAATGATAAAGTACATGATTACTTGCTCAAAAGGGTTCTTGAAATTACAGGGAATTCTTCGTTTGCAAGTGTTTCAGATGACAAAGAAAGCGAGAGATCCATATTATTTCAGCAACAAGATCCTTTCAATGAGTCATCTAGGTTTTCGAGAGTGACATATTTTGAA…
chrII YBR076W 32 57	ATGGACTATGGCTACTTTTTTCCCGCACAACGTATTGAAGAAACAAATGGTGTGGATTTTTGGATAGACAGTAATGCTGAATTTACACAGTCTAAAAGACCTGACTCTTCAACATCCACTCTTTCGAGGGTTTTAACGGACACCACGAATGTATCCAATAATAGTGGATCACTCAAAAGAAAAACCATCAAGAACAAAATATTCCCACAAAGGAAAATATTCAACGATAGCGAAAATTTTGACTTTGGTAAAGCCAACACTGATTGTAAGCATGTGTTTAAAAGTATTTCTAAGCAACTGATTTTTCTTCCAAGGTGTTTCCAACATCACAGTATCCGAGGCTGGATGAAAGACAGATACTCCGAATTTGGTTATAAAATAAAAAGAAATCAAAATTGT…
chrII YBR077C 57 56	ATGGTGATGCTCCATTCTAAAAACGTTAAAGGGTTTCTGGAAAACACTTTGAAACCGTATGATTTGCATTCGGTAGACTTCAAGACATCGTCTTTGCAATCGTCTATGATTATAACCGCCACTAATGGGGGTATACTGTCCTATGCGACGTCAAACAACGATGTACCGAAAAATTCCATAAACGAAATAAACTCGGTCAATAACTTGAAAATGATGAGCTTATTGATTAAGGATAAGTGGTCAGAGGATGAAAACGATACTGAGGAACAGCACTCCAATAGCTGTTACCCTGTGGAAATCGACTCCTTTAAGACAAAAATATATACTTACGAAATGGAAGATTTACATACCTGTGTCGCACAGATACCCAATAGCGACCTTTTGCTATTGTTCATTGCG…
chrII YBR079C 1208 57	ATGGCCCCCCCACCATTCCGTCCTGAAAATGCCATTAAGAGAGCCGATGAACTTATTTCTGTTGGCGAAAAACAAGCTGCTTTACAATCTTTGCATGATTTCATAACTGCCAGAAGAATCCGTTGGGCTACACCTTCAACTGTTGAGCCAGTCGTGTTTAAATTCTTGGAAATTGGTGTTGAACTAAAGAAAGGTAAGCTGCTAAAAGACGGTTTGCACCAGTACAAAAAATTAATTCAAGGATCTACCGAAGGTTTGGTTTCTGTCGGTGCCGTTGCACGTAAATTCATTGATTTAGTCGAATCTAAAATCGCTTCTGAACAAACTAGAGCTGACGAACTTCAAAAGCAAGAAATCGATGATGATTTGGAAGGTGGTGTTACCCCAGAAAATTTGCTG…
chrII YBR080C 1371 57	ATGTTCAAGATACCTGGTTTTGGAAAAGCTGCTGCAAATCATACTCCACCAGATATGACAAACATGGATACCCGTACACGCCATTTAAAGGTGTCAAACTGTCCAAATAACTCCTATGCACTCGCAAACGTAGCTGCTGTCTCACCAAATGATTTCCCTAATAACATTTATATTATTATCGATAATTTATTTGTTTTCACAACTAGACACTCCAACGACATTCCACCGGGAACCATTGGATTTAACGGTAACCAGCGTACCTGGGGTGGTTGGTCCCTAAATCAAGACGTGCAAGCAAAAGCATTTGATTTATTCAAGTATTCCGGTAAGCAATCGTATCTTGGTTCAATAGATATAGATATCTCATTCAGAGCTAGAGGTAAGGCGGTAAGCACGGTA…
chrII YBR081C 1181 57	ATGACTGAAAGAATACCAATAAAGAATTATCAAAGAACAAATGCCAAAGCTTTACTTAAATTGACTGAAAAACTTTTTAACAAGAACTTTTTTGATCTCTATTTAACCTCTCAGCAATTGGTCGTTCTTGAATACCTGCTGTCGATTTCAAGTGAAGAAGACAAACTGAAAGCATGGGACTATTTCTTAAAGGGAAACATAGCATTAAATGTCGAAAAATCATTTCCATTAACCCAAGAAGAAGAACATCACGGAGCGGTCTCTCCTGCCGTTGACACACGATCAGATGATGTATCATCACAAACAATTAAGGACAATAACAATACTAATACCAACACCAGTATCAGCAATGAAAATCATGTTGAAAATGAAATTGAAGATAAAGGCGATAACGCAATA…
chrII YBR083W 76 61	ATGAGTCTTAAAGAAGACGACTTTGGCAAGGATAATTCTAGAAATATAGAATCATATACTGGTAGAATTTTTGACGTATATATACAAAAAGATTCGTATTCACAGTCGGCCTTGGATGATATGTTTCCAGAAGCCGTAGTTTCAACCGCCGCTTGTGTGAAAAATGAAGCGGAGGATAACATCAATCTCATAGACACGCATCCTCAATTCGAACTGGTAAATACTGGACTGGGTGCTAAATCGGACGATTTGAAATCTCCATCAGCAAAGGCTACGTTCACTGACAAGCAGAGGAAGAATGAAGTACCAAATATATCTGTGAGCAACTACTTTCCCGGACAAAGTAGCGAAACGTCGTCAACAACGGAATCTTGGACTATCGGTTGTGATAAGTGGTCA…
chrII YBR084W 1370 65	ATGTTGTCGAGACTATCTTTATTGAGTAACTCGAGGGCGTTCCAACAGGCCAGATGGCGCATTTACCGCTTAAAAGTTTCGCCAACTGTGCATGCTTCTCAATACCATATTCTTTCTGGTAGGAAACTTGCTCAATCTATTCGAGAAAAAGCCAATGATGAGATACAAGCCATTAAGCTTAAGCATCCTAATTTCAAGCCTACCTTGAAAATCATTCAAGTCGGGGCCAGACCAGACTCATCTACGTACGTGAGGATGAAATTGAAAGCTTCAAAGGACAGCAATGTAGACTGTATCATAGAGAAGTTACCAGCAGAAATCACTGAAGTTGAGCTTTTGAAGAAAATTAGTGACATCAATGATGATGACTCTATCCATGGGTTGCTAATTCAACTACCT…
chrII YBR085C-A 42 65	ATGTCATCTGCTCTATACAAACAAAGCACAAATTTTACTCATTCTACCGGTTCTTTCTTGCAAAGCGCACCTGTTGAACTGACGACAGTCAGTGGGTACCAGGAGTTTTTGAAGAAGCAAGAGAAAAAGAACTATGAAATTCAAACAGTTTTAAGCGAGGATAAATCACATGGTTATGTGCTAAAGGACGGCGAAGTCATCGCTAATATCATTGGTGAGGCCAAAGATTATCTTTTGGATTTGGCCGGCCAGGCTTGA
chrII YBR085W 1368 73	ATGAGTAGCGACGCTAAGCAACAAGAAACAAACTTTGCCATTAATTTCTTAATGGGTGGTGTGAGTGCGGCCATCGCTAAAACTGCTGCCTCACCAATCGAAAGAGTCAAGATCTTGATCCAAAATCAAGATGAAATGATCAAGCAAGGAACTTTAGATAAAAAGTATTCCGGTATCGTGGATTGTTTCAAGAGAACTGCAAAGCAAGAGGGACTAATATCCTTTTGGCGAGGAAATACTGCCAATGTTATTCGTTATTTTCCCACTCAAGCTTTGAACTTCGCCTTCAAAGATAAGATTAAGTTGATGTTTGGTTTCAAGAAAGAGGAAGGCTATGGTAAATGGTTTGCAGGTAATCTGGCTTCTGGTGGTGCAGCTGGTGCTCTTTCGTTATTATTT…
chrII YBR086C 148 47	ATGTCGCAGACAATTACATCTCTAGATCCGAATTGTGTTATTGTATTCAATAAAACTTCGAGTGCAAACGAGAAGAGTTTGAATGTCGAATTCAAACGTTTGAATATACATTCTATTATCGAACCTGGCCATGATCTGCAAACAAGCTATGCGTTTATTAGAATCCATCAGGATAATGCGAAACCGCTTTTTTCATTTTTGCAGAATCTGGACTTCATTGAATCCATCATACCATATCATGATACTGAATTGTCCGATGATTTGCATAAACTGATTTCTATCAGCAAATCAAAAATACTGGAGGCTCCAAAACAGTATGAGTTGTACAACCTATCGAATTTGACCAATAATCCCAAACAATCCTTATATTTTGCATTCTTACAGAACTATATAAAATGG…
chrII YBR087W 1305 58	ATGTCATTGTGGGTAGATAAATACAGACCTAAGTCCTTGAATGCTCTTTCACATAATGAAGAGTTGACAAATTTTCTAAAATCGTTATCTGATCAGCCTCGTGATTTACCTCATCTTTTACTGTATGGACCAAATGGTACAGGTAAGAAAACGCGTTGTATGGCATTATTGGAGTCCATATTTGGACCTGGAGTCTATAGATTGAAAATTGATGTCAGACAATTTGTCACTGCTTCGAACAGAAAACTAGAACTGAATGTGGTCAGCTCGCCATACCATTTAGAGATCACGCCAAGTGATATGGGTAACAATGATAGAATTGTCATCCAAGAACTATTGAAAGAAGTGGCTCAAATGGAACAAGTGGACTTTCAAGATTCTAAGGATGGACTTGCCCAT…
chrII YBR088C 841 57	ATGTTAGAAGCAAAATTTGAAGAAGCATCCCTTTTCAAGAGAATAATTGATGGTTTCAAAGATTGTGTCCAGTTGGTCAATTTCCAATGTAAAGAAGATGGTATCATTGCACAAGCTGTCGATGACTCAAGAGTTCTATTGGTCTCCTTGGAAATAGGTGTCGAAGCCTTCCAAGAATATAGATGTGACCATCCTGTTACGTTAGGTATGGATCTAACCTCACTAAGTAAAATCCTACGTTGTGGTAACAACACCGATACATTAACACTAATTGCTGACAACACACCGGATTCCATCATCTTATTATTTGAGGATACCAAGAAAGACCGTATAGCCGAATACTCTCTGAAATTGATGGATATCGATGCTGATTTCTTAAAGATTGAAGAATTACAGTAC…
chrII YBR091C 72 64	ATGTCGTTCTTTTTAAATAGTCTAAGGGGCAACCAGGAGGTCTCGCAAGAGAAGCTAGACGTTGCAGGAGTGCAATTCGATGCGATGTGCTCGACTTTCAACAATATTCTCAGTACGTGTCTTGAGAAATGTATTCCGCATGAGGGCTTTGGTGAGCCTGATCTAACGAAAGGTGAGCAATGCTGCATAGACAGATGTGTGGCAAAGATGCATTACAGCAATCGCCTCATTGGAGGATTTGTACAAACACGAGGTTTCGGGCCAGAGAATCAGCTACGACATTATTCGCGATTTGTGGCCAAAGAAATAGCTGATGATTCCAAAAAATAG
chrII YBR092C 298 48	ATGTTTAAGTCTGTTGTTTATTCGGTTCTAGCCGCTGCTTTAGTTAATGCAGGTACAATTCCCCTCGGAGAGTTAGCCGATGTTGCCAAAATTGGCACTCAGGAAGACATATTCCCATTCCTGGGTGGTGCCGGGCCATACTTCTCTTTCCCTGGCGACTATGGTATTTCTCGTGACTTGCCTGAAGGTTGTGAAATGAAACAATTGCAAATGCTTGCCAGACATGGTGAAAGATACCCAACTTACAGTAAAGGTGCTACCATCATGAAAACATGGTATAAGTTGAGCAATTACACACGTCAATTCAACGGCTCATTGTCATTCTTGAACGATGATTACGAGTTTTTCATCCGTGATGACGATGATTTGGAAATGGAAACCACTTTTGCCAACTCAGAC…
chrII YBR093C 289 48	ATGTTTAAATCTGTTGTTTATTCAATTTTAGCCGCTTCTTTGGCCAATGCAGGTACCATTCCCTTAGGCAAACTAGCCGATGTCGACAAGATTGGTACCCAAAAAGATATCTTCCCATTTTTGGGTGGTGCCGGACCATACTACTCTTTCCCTGGCGACTATGGTATTTCTCGTGATTTGCCTGAAGGTTGTGAAATGAAGCAACTGCAAATGGTTGGTAGACATGGTGAAAGATACCCTACTGTCAGTCTGGCTAAGACTATCAAGAGTACATGGTATAAGTTGAGCAATTACACTCGTCAATTCAACGGCTCATTGTCATTCTTGAACGATGATTACGAGTTTTTCATCCGTGATGACGATGATTTGGAAATGGAAACCACTTTTGCCAACTCGGAC…
chrII YBR094W 1256 50	ATGCGGGTTTTAATAACTAACGATGATGGTCCCTTAAGTGATCAGTTTTCACCATACATTAGACCTTTTATTCAGCACATTAAAAGAAATTATCCTGAATGGAAAATCACGGTTTGTGTACCTCATGTCCAGAAATCATGGGTGGGTAAGGCTCATCTTGCTGGTAAAAATTTGACAGCTCAATTCATATATTCTAAAGTTGACGCTGAAGACAATACTTTTTGGGGCCCATTTATCCAGCCACAAATTAGGTCAGAAAACTCTAAATTACCTTATGTTCTCAATGCTGAAATTCCGAAAGATACAATTGAGTGGATATTAATCGATGGAACTCCAGCATCGTGCGCAAACATCGGGCTGCACCTATTGTCTAATGAACCGTTTGATCTAGTACTGTCG…
chrII YBR095C 82 53	ATGACTATTAGGAGCAGTATGAAAAACAACGCAGAATTGGAAAGCAAGAGTGTGTTAGCTAATGAATCGAATATAATTAGCACATTTACTAGAAGGATAATAAAGGAAAAAAGCGGTAACTATCAGGTACTGAAAAGATCCCTTGATGGAAAACTAATCTATCCTGAGGCCACTGGCATATCCTCTAACAGAGGTAACAAACTTTTGCAGAGAAGCGAAGTAGTAACAAGAAGAGACTTGAACAATTCTAAGCCAATGATTGAGCAAACTGTGTTCTATAACGGTTCGGAGCATCGCCTTCTGCAAACAAATATTGTCACTGATAGTAGACGCAAAAGAATAAAATTCACACCTGACATCAACGTCGAGCCTGTTTTAGTCGGTGATGAAAACGACATC…
chrII YBR097W 1303 51	ATGGGGGCACAATTATCACTAGTGGTCCAAGCATCACCTTCCATAGCCATTTTTTCATATATCGATGTCTTAGAGGAAGTACACTACGTTTCACAGTTAAACTCATCAAGATTCTTAAAAACATGCAAGGCACTGGACCCTAACGGCGAAATTGTTATCAAAGTGTTTATTAAACCAAAAGACCAATATAGCTTACGACCTTTTCTCCAACGTATAAGGGCTCAATCGTTTAAGTTGGGACAACTACCGCACGTTTTAAACTACAGTAAATTGATCGAGACAAATAGAGCCGGCTACATGATACGGCAGCACTTAAAAAATAATTTATATGACAGATTGAGTTTGAGACCTTACTTACAAGACATTGAACTGAAATTCATTGCTTTCCAGTTGTTAAAT…
chrII YBR098W 65 56	ATGAGCCAGATCGTTGATTTTGTTGAGGACAAAGATTCAAGAAACGATGCCAGTATTCAGATCATCGATGGACCCTCAAATGTTGAAATTATCGCTCTCTCGGAATCAATGGATCAAGATGAGTGCAAAAGGGCACATGTAAGCTCTGCAGAGATGATTCCATCATCACCGCAAAGAAAATCTGTTTCGAATGATGTTGAGAATGTTGACCTAAACAAATCTATCGAACTTTCTGCGCCGTTCTTCCAAGATATCAGTATAAGCAAGCTAGATGACTTTTCTACAACAGTAAATTCCATCATAGATTCGTCTCTCAGAAATGAGAATAATGCAAAAGGAAACGCGAAAAAACTTTTGGATGATCTAATAAGTGATGAATGGTCAGCTGATCTTGAGTCG…
chrII YBR101C 395 53	ATGGAAAAGCTATTACAGTGGTCTATTGCGAATTCTCAAGGGGACAAAGAAGCTATGGCTAGGGCCGGCCAACCTGATCCTAAATTGCTACAGCAGTTATTCGGTGGTGGTGGTCCTGACGATCCAACCTTAATGAAAGAATCCATGGCTGTTATTATGAATCCGGAGGTTGACTTAGAAACAAAACTCGTTGCATTTGACAACTTTGAAATGTTGATTGAGAACTTAGATAATGCTAATAATATCGAAAATTTAAAACTGTGGGAGCCATTGTTGGATGTTCTTGTTCAGACGAAGGATGAAGAACTACGTGCTGCTGCTTTATCCATTATTGGAACGGCTGTGCAAAACAACTTGGATTCGCAAAATAATTTCATGAAATACGACAATGGTCTGCGA…
chrII YBR102C 110 50	ATGGTTGAGTTTTCTTTGAAGAAGGCCAGAAACAATTGGAAGCATGTAAAGAAGTCTGCAAGCTCTCCTGCTAAGCAAAAGACACCTCCATCGCCTGCTAAGCCTAAACAAAAAACAAAAAAGAACCCTTATAGTGATCTCAAGGATCCGGCTACCAGTTATACGCTACCAACAATCAATGCAAGGGAGAGAAGTAGGGTAGCAACTTCAATGCAGAGAAGACTATCAATTCATAATACAAATTATGCTCCACCTACACTAGATTACTCAATGCCCCTACCTGATATGCCAAACATGATAGTTCCCAATGATAATGTGGATAGTAGTCATAATAATAGTAGTTTCACCACTGAGAACGAATCGGTAAGCTCTAAAGGCCCTTCCAACAGTTTAAATCTT…
chrII YBR103W 150 48	ATGAGTATAACAAGTGAAGAACTAAACTACTTGATATGGAGGTATTGTCAAGAGATGGGACACGAGGTGAGTGCATTAGCATTGCAGGATGAAACAAGAGTATTGGAATTTGATGAGAAGTATAAAGAACACATTCCTTTGGGTACACTGGTGAATCTAGTACAAAGGGGAATCTTGTATACAGAAAGTGAGTTAATGGTTGATAGTAAAGGTGATATCAGCGCTTTAAATGAACATCATCTTTCTGAAGATTTCAATTTGGTTCAGGCGCTGCAAATAGATAAAGAAAAATTTCCTGAGATCTCTTCTGAAGGAAGGTTCACTTTGGAAACCAATTCCGAGAGTAATAAAGCAGGTGAAGATGGCGCTAGTACTGTTGAAAGAGAAACCCAAGAGGAC…
chrII YBR104W 795 51	ATGAGTGAAGAATTTCCTACGCCGCAGCTTTTGGATGAATTGGAAGATCAACAGAAAGTTACCACGCCGAATGAGAAGAGAGAGTTAAGTTCTAATCGTGTGTTGAAGGATATTTTTGCGGGTACCATCGGTGGTATTGCACAAGTTCTTGTAGGGCAACCGTTTGATACAACAAAAGTTAGGCTTCAAACAGCCACCACAAGAACAACAACGTTGGAGGTATTGCGTAACTTGGTAAAGAATGAGGGTGTGTTTGCATTCTACAAAGGTGCGTTAACACCGTTATTGGGTGTTGGTATATGTGTCTCAGTACAATTTGGTGTGAATGAGGCGATGAAAAGATTTTTCCAAAATTACAACGCTTCTAAGAACCCGAATATGAGCTCACAGGACGTAGAT…
chrII YBR105C 87 45	ATGATCAATAATCCTAAGGTAGACAGTGTAGCGGAGAAACCCAAAGCTGTGACATCAAAGCAGTCGGAGCAAGCGGCTTCGCCAGAACCAACACCAGCCCCCCCTGTTTCTAGAAATCAGTATCCGATCACGTTCAACTTGACTTCAACCGCACCCTTTCATCTTCATGACCGTCATCGCTACTTACAAGAGCAAGATCTTTACAAGTGCGCTTCTAGGGATTCGTTGTCTTCCCTGCAGCAACTCGCCCATACACCTAATGGGTCGACAAGGAAGAAATATATTGTTGAGGACCAATCTCCCTATAGTTCGGAAAATCCAGTCATTGTGACCTCTTCCTATAACCATACGGTTTGCACAAACTACTTAAGACCAAGAATGCAGTTTACAGGGTACCAG…
chrII YBR106W 1294 59	ATGAATCCTCAAGTCAGTAACATCATCATCATGTTGGTCATGATGCAACTCTCCCGTCGCATTGACATGGAGGACCCAACCATCATCATGTACATTAGAATTTTATACTGTTCTTCCATCGGTATCTCTTGGATCATCTACCAAATGGCCAGAAAGAGAATTGTTGCTAAAAACGACATGACTACCATGAAGTACGTCGAACCTGGTAATGCTATGTCCGGCGAAGGTGAGAAGCTGCAAGTTACTACCGTCAGAGACTACGATTTGAAGGAAATAGACAGTGCTATCAAGTCTATCTACACTGGTATGGCTATGATGGGTTTCATGCATTTGTACTTGAAATACACCAACCCATTGTTCATGCAATCCATTTCTCCAGTGAAAAGCGCTTTGGAACAC…
chrII YBR107C 12 86	ATGCCTTATACTTGGAAGTTTTTAGGAATCAGCAAGCAACTTTCACTGGAAAATGGTATAGCAAAGTTGAACCAATTGCTAAACCTGGAAGTAGATTTAGACATTCAAACCATTCGAGTACCCAGTGATCCTGATGGTGGTACCGCCGCTGACGAGTATATCCGTTACGAAATGAGGTTGGACATCTCTAATTTAGATGAGGGCACTTACTCTAAGTTCATTTTCTTGGGGAACTCAAAAATGGAGGTGCCGATGTTTTTGTGCTATTGCGGGACAGATAACCGCAATGAAGTGGTATTGCAGTGGCTGAAGGCAGAGTACGGTGTCATTATGTGGCCGATAAAATTTGAACAGAAGACCATGATAAAGTTAGCTGACGCCAGCATTGTGCACGTAACG…
chrII YBR108W 40 50	ATGGGATTTTGGGAGAACAACAAAGATTCCATCACTTCAGGGCTGAAGAGCGCCGGTAAATATGGTTACCAAGGAACAAAGTACGTTGCCAAGACAGGGTATAAGGCAAGTAAGAAGCACTATAACAACAGCAAAGCGCGTAGGGAAAGGAAGAGTGGTAAGAAAAATTCAAGTGATGAGGAGTATGATAGCGAAGATGAGATGGAGTACGAAAGAAAGCCGACCGATATAAGAAGTTTAAAAGACCCAAAGTCCTTTCCTCCCCCACCTTTGAAACCTGGACAAAAAACTTATACAGGACAACAGCAACAGCAAATGCCAAATGGTCAGGCCAGTTATGCTTTTCAGGGTGCATACCAAGGCCAACCTGGCGCAGGATCGACGGAACAGTCACAATAC…
chrII YBR109C 771 63	ATGTCCTCCAATCTTACCGAAGAACAAATTGCTGAATTCAAAGAAGCCTTTGCCCTCTTTGATAAAGATAACAATGGCTCTATCTCATCAAGTGAATTGGCCACTGTGATGAGGTCATTGGGTCTTTCGCCCAGTGAAGCAGAAGTAAATGATTTGATGAACGAAATAGATGTTGATGGTAACCATCAAATCGAATTTAGTGAATTTTTGGCTCTGATGTCTCGTCAACTCAAATCAAATGACTCTGAACAAGAACTACTAGAAGCTTTTAAAGTATTCGATAAGAACGGTGATGGTTTAATCTCCGCCGCTGAGTTGAAACACGTGCTAACATCCATTGGTGAAAAATTGACTGATGCCGAAGTAGATGATATGCTAAGAGAGGTTAGTGATGGATCA…
chrII YBR110W 812 46	ATGTTTTTGGAAATTCCTCGGTGGTTACTTGCCTTAATAATATTATACCTTTCCATACCGTTAGTGGTTTATTATGTTATACCCTACTTGTTTTATGGCAACAAGTCGACCAAAAAAAGGATCATCATATTTGTGCTGGGTGATGTAGGACACTCTCCAAGGATATGCTATCACGCTATAAGTTTCAGTAAGTTAGGTTGGCAAGTCGAGCTATGCGGTTATGTGGAGGACACTCTACCCAAAATTATTTCCAGTGATCCAAATATCACCGTCCATCATATGTCAAACTTGAAAAGAAAGGGAGGCGGAACATCAGTTATATTTATGGTAAAGAAGGTGCTTTTTCAAGTTTTAAGTATTTTCAAATTACTTTGGGAATTGAGAGGAAGCGATTACATA…
chrII YBR111C 824 52	ATGTTTTTGAGAAACGTAAGAGTTATTTCCCTCAATTCAAGGAGACTATTTAGAACTATGAGCACCGTCAAGGGTAAACCAGAAGATGCTAAAATAATTGAAGCCCGTCACGTTAAAGAAACATCTGACTGCAAGTGGATCGGTTTACAAAAAATCATCTACAAAGATCCCAACGGGAAGGAAAGGGAATGGGATAGCGCAGTCCGCACCACTAGAAGTTCCGGTGGTGTAGACGGCATTGGTATCTTAACCATTCTAAAATACAAAGATGGAAAACCTGATGAAATTTTGCTACAAAAGCAGTTTCGCCCTCCCGTTGAGGGCGTATGCATTGAGATGCCAGCCGGTTTGATAGATGCGGGTGAAGATATTGACACTGCTGCCTTAAGAGAATTAAAA…
chrII YBR112C 1371 54	ATGAATCCGGGCGGTGAACAAACAATAATGGAACAACCCGCTCAACAGCAACAACAACAGCAACAACAACAGCAGCAACAGCAACAGCAGGCAGCAGTTCCTCAGCAGCCACTCGACCCATTAACACAATCAACTGCGGAAACTTGGCTCTCCATTGCTTCTTTGGCAGAAACCCTTGGTGATGGCGACAGGGCCGCAATGGCATATGACGCCACTTTACAGTTCAATCCCTCATCTGCAAAGGCTTTAACATCTTTGGCTCACTTGTACCGTTCCAGAGACATGTTCCAAAGAGCTGCAGAATTATATGAAAGAGCACTTTTGGTAAATCCCGAACTATCAGATGTGTGGGCTACTTTAGGTCATTGTTATCTGATGCTGGATGATCTGCAAAGAGCT…
chrII YBR114W 1364 57	ATGCAAGAAGGGGGCTTTATCCGTAGAAGGCGTACGAGAAGTACGAAAAAAAGTGTTAATTATAATGAACTAAGCGATGACGATACAGCTGTGAAAAACTCAAAAACTCTGCAGCTGAAAGGGAACAGCGAAAACGTAAATGACAGCCAAGATGAAGAATACCGTGATGATGCTACGCTCGTGAAATCACCCGACGACGATGACAAAGATTTTATCATAGACCTAACAGGTTCAGATAAAGAGCGGACCGCCACCGATGAGAATACTCATGCGATCAAGAATGATAATGACGAGATAATAGAAATCAAGGAGGAACGTGATGTTTCGGATGACGACGAACCGTTAACAAAGAAAAGGAAGACAACTGCTAGGAAGAAGAAGAAAAAAACGAGCACCAAG…
chrII YBR115C 1365 52	ATGACTAACGAAAAGGTCTGGATAGAGAAGTTGGATAATCCAACTCTTTCAGTGTTACCACATGACTTTTTACGCCCACAACAAGAACCTTATACGAAACAAGCTACATATTCGTTACAGCTACCTCAGCTCGATGTGCCTCATGATAGTTTTTCTAACAAATACGCTGTCGCTTTGAGTGTATGGGCTGCATTGATATATAGAGTAACCGGTGACGATGATATTGTTCTTTATATTGCGAATAACAAAATCTTAAGATTCAATATTCAACCAACGTGGTCATTTAATGAGCTGTATTCTACAATTAACAATGAGTTGAACAAGCTCAATTCTATTGAGGCCAATTTTTCCTTTGACGAGCTAGCTGAAAAAATTCAAAGTTGCCAAGATCTGGAAAGG…
chrII YBR117C 1376 65	ATGGCACAGTTCTCCGACATTGATAAACTTGCGGTTTCCACTTTAAGATTACTTTCCGTTGACCAGGTGGAAAGCGCACAATCTGGCCACCCAGGTGCACCACTAGGATTGGCACCAGTTGCCCATGTAATTTTCAAGCAACTGCGCTGTAACCCTAACAATGAACATTGGATCAATAGAGACAGGTTTGTTCTGTCGAACGGTCACTCATGCGCTCTTCTGTACTCAATGCTCCATCTATTAGGATACGATTACTCTATCGAGGACTTGAGACAATTTAGACAAGTAAACTCAAGGACACCGGGTCATCCAGAATTCCACTCAGCGGGAGTGGAAATCACTTCCGGTCCGCTAGGCCAGGGTATCTCAAATGCTGTTGGTATGGCAATAGCGCAGGCC…
chrII YBR118W 1376 78	ATGGGTAAAGAGAAGTCTCACATTAACGTTGTCGTTATCGGTCATGTCGATTCTGGTAAGTCTACCACTACCGGTCATTTGATTTACAAGTGTGGTGGTATTGACAAGAGAACCATCGAAAAGTTCGAAAAGGAAGCCGCTGAATTAGGTAAGGGTTCTTTCAAGTACGCTTGGGTTTTGGACAAGTTAAAGGCTGAAAGAGAAAGAGGTATCACTATCGATATTGCTTTGTGGAAGTTCGAAACTCCAAAGTACCAAGTTACCGTTATTGATGCTCCAGGTCACAGAGATTTCATCAAGAACATGATTACTGGTACTTCTCAAGCTGACTGTGCTATCTTGATTATTGCTGGTGGTGTCGGTGAATTCGAAGCCGGTATCTCTAAGGATGGTCAAACC…
chrII YBR120C 87 61	ATGTCTTCTTCCCAGGTCGTCAGGGATTCTGCCAAAAAATTAGTTAATTTACTGGAAAAATATCCAAAGGATCGTATACACCACTTGGTCTCATTCAGGGATGTACAAATAGCAAGATTTAGACGTGTAGCGGGTCTGCCAAATGTAGATGACAAAGGAAAATCTATAAAAGAGAAAAAACCCTCATTAGATGAAATAAAAAGTATAATTAACAGAACTTCCGGTCCATTAGGACTGAATAAGGAGATGTTAACCAAAATTCAAAATAAAATGGTAGATGAGAAATTCACGGAAGAAAGCATCAACGAGCAAATTCGTGCCTTGAGCACTATAATGAATAATAAATTCAGAAACTATTACGATATTGGCGATAAGCTCTATAAACCTGCAGGAAATCCC…
chrII YBR121C 1369 62	ATGAGTGTAGAAGATATCAAGAAGGCTAGAGCCGCTGTTCCATTTAACAGAGAACAGCTAGAAAGTGTTTTGAGAGGAAGATTTTTTTATGCCCCAGCTTTTGACTTGTACGGTGGGGTTTCTGGTTTATATGACTATGGTCCACCAGGTTGTGCATTCCAAAACAACATCATTGACGCCTGGAGAAAGCATTTTATTTTGGAAGAAGATATGTTGGAAGTTGATTGTACTATGTTAACTCCATATGAGGTTTTGAAGACCTCAGGTCATGTTGACAAATTTTCTGATTGGATGTGTAGAGATTTGAAGACTGGTGAGATTTTCAGAGCTGACCATTTAGTCGAAGAAGTTTTGGAAGCTCGCTTAAAGGGTGACCAAGAAGCCAGAGGTTTAGTCGAG…
chrII YBR122C 170 59	ATGTTGAAGTCTATATTTGCGAAGCGATTTGCTTCCACAGGGTCATATCCTGGTTCTACAAGAATTACTTTGCCAAGAAGGCCTGCAAAAAAAATTCAACTGGGGAAGTCACGACCGGCTATTTATCACCAATTCAATGTCAAAATGGAGTTGAGTGATGGAAGTGTAGTTATCCGGAGATCCCAATATCCAAAGGGTGAAATTAGATTAATTCAAGACCAGAGAAATAATCCGCTGTGGAATCCTAGCAGGGATGACCTAGTCGTTGTGGATGCTAATTCTGGTGGTAGCTTGGACAGATTTAACAAGAGGTATAGCTCTTTGTTTTCTGTCGATTCAACGACCCCAAATTCAAGCTCTGAAACAGTTGAACTATCTGAAGAAAATAAAAAGAAAACA…
chrII YBR123C 95 57	ATGCCAGTGGAGGAGCCTCTTGCTACACTTTCATCAATTCCAGATTCTAGCGCGGACCAGGCCCCACCGTTAATAGCAGATGAATTTACGTTAGACCTGCCCAGAATTCCAAGTTTAGAATTGCCACTTAATGTCTCCACAAAACACTCTAGTATACAGAAGGCTATAAAAATGTGTGGGGGCATCGAAAAAGTGAAAGAAGCCTTTAAAGAACATGGACCTATCGAATCTCAGCACGGATTACAACTGTACTTAAACGATGATACTGATAGCGACGGATCCAAGAGCTATTTTAATGAGCATCCTGTAATTGGTAAAAGAGTTCCCTTCAGAGATGAGTCGGTCATATTAAAGGTTACAATGCCTAAGGGAACTTTAAGTAAAAATAATAATAGCGTC…
chrII YBR125C 303 52	ATGGGTCAATTGCTTTCCCATCCGTTGACGGAGAAGACCATAGAATATAATGAATATAAAAACAACCAGGCGTCAACTGGTATTGTTCCACGATTTTACAATTGTGTGGGGTCCATGCAAGGCTATCGTTTGACTCAGGAAGATGCACATCTAATTAGAAATGAAAACTCTGTTGTGTACGTACGATTTTTCAACCCATTCATAGACAAATACGAAACCCTGTCATTGAACGTCTTCGCAGTATTCGATGGTCATGGTGGAGATGATTGTTCGAAATTTCTAAGCGGCGGCCGCCACCATCGCGATGGTAACGGCAGTAGCAACGGTAATGGTGAACCCAACGCTGGCCTGATCAAATGGATTGCGTATAGTTTCGAAAACCACCATTACACATCTACA…
chrII YBR126C 1367 63	ATGACTACGGATAACGCTAAGGCGCAACTGACCTCGTCTTCAGGGGGTAACATTATTGTGGTGTCCAACAGGCTTCCCGTGACAATCACTAAAAACAGCAGTACGGGACAGTACGAGTACGCAATGTCGTCCGGAGGGCTGGTCACGGCGTTGGAAGGGTTGAAGAAGACGTACACTTTCAAGTGGTTCGGATGGCCTGGGCTAGAGATTCCTGACGATGAGAAGGATCAGGTGAGGAAGGACTTGCTGGAAAAGTTTAATGCCGTACCCATCTTCCTGAGCGATGAAATCGCAGACTTACACTACAACGGGTTCAGTAATTCTATTCTATGGCCGTTATTCCATTACCATCCTGGTGAGATCAATTTCGACGAGAATGCGTGGTTGGCATACAACGAG…
chrII YBR127C 1374 68	ATGGTTTTGTCTGATAAGGAGTTGTTTGCCATAAATAAGAAAGCCGTCGAACAAGGTTTCAATGTGAAGCCTAGATTGAACTATAATACGGTCAGTGGTGTGAACGGTCCATTAGTCATTTTGGAAAAGGTCAAGTTCCCACGTTACAACGAAATTGTTAATTTGACATTGCCAGATGGAACCGTGAGACAAGGTCAAGTTTTGGAAATTAGAGGAGATAGAGCCATTGTGCAAGTGTTTGAAGGTACATCTGGTATTGATGTCAAGAAGACTACCGTGGAATTCACTGGTGAGAGTTTGAGAATTCCTGTGTCTGAAGACATGTTGGGTAGAATTTTTGACGGTTCTGGTAGACCCATTGACAACGGTCCTAAAGTTTTCGCAGAGGATTACTTGGAC…
chrII YBR128C 30 55	ATGCATTGCCCAATTTGCCACCATAGAGCGCATGTAGTGTACTGTGCACATTGTATCAATACGAGCCCAAGTCTGCTACTGAAGCTAAAACTAGATTTAATTTTATTAAAGGATGAGAATAAAGAACTTAACGGGAAAGTCGAACAAATATTAAACGAGGCCATGAACTATGACCAGTTAGATATCAAGAGGATGGAGAAAAAGAAAGATCCCCTGATGAATAGTCTCATGAAGTTAGATGTTTTACGAATGAAAAAGAATAATAACCTGATTAGGCACAGGATAGAACAGCTAAATGAGCGGATTTATAGTAAAAGGAATCACATCAGCGAATTGAAAGTAGAAATTGACAATTATAAATGTTATAAGGTGGGTACTGGTACGGACAAATTAAGAGAG…
chrII YBR129C 36 54	ATGATAGCAGGTGCGACTGCTCCGTCAAGTCAGCATGAAATTTTGATCGCATCGAATCTCATCAAGAAGCCATCAACGTCTCAAAATAAAACGCCGACAGCTCAATCCAGTTCAGGTAACAATGGAGCTGCTGATGGTGCACCGCAGGGTTACCATCATCACCATCATCACCATCGTCATTTATGGTGGCCTCGGACAACAGACCATCAATATTGGTGTGTCTTGAGGAAAAACCAATTTGCCTATTACAAAACTCGGGATGAAAGAGAGGCTATAAGTGTCATACCGAGATTTGACATACTTAATTTTAAGATAAGCGAGCTCGATGGTATATTAACTGTTTATACTCCATCCAAGGATTTAATATTCAAATTTCCACGAGGGCAAAATGAGAAGGTT…
chrII YBR130C 35 56	ATGTCGGACCAGGATAATACCCAGACTTCTTCAAGCAAGTTGGCACCTCACCATAATATTTTTATGGCAAACTTGGAAAGTTCCCCCACAAAAGATAGAAATACCTCCAGCCAAAATGCCTCATCTTCGAGAGTCATTGAATCACTGCATGACCAGATTGATATGCTGACAAAAACAAATCTACAATTGACTACGCAATCTCAAAATTTATTGAGTAAATTGGAATTAGCACAATCCAAAGAATCAAAACTACTGGAAAATTTAAATCTGCTGAAGAACGAGAACGAAAATCTCAACTCGATATTTGAAAGAAAGAACAAGAAGCTAAAAGAGCTAGAGAAAGATTATAGCGAATTGAGTAACCGTTACAATGAACAAAAGGAGAAAATGGATCAATTG…
chrII YBR131W 67 50	ATGAGACTACACTATATTACGGTTTTTGATCCATCAAGATCTACCAACGAAAATGACACTTTCAAGCAGTTGCTGCTGTTCCATTATTTTGGCACTACTGATTCAATACCCTCTTTAAACGAAAAACTGTCCATCATAGGAGTAATACAGGGCATTTGGTCACTTACGAGTTCATGCGTAAACAAGGACGGCGAAGATTTAGAGAAAATTATTGAGCTGAACAATGATATTATTTTTTGTATTAAGGTGGAATCAAGATTTTTCATCAGTCTAGCAATTTCGAATATCAGCGACGATCAGAGTGCCATACCTTTACAGTATCTCAGTGCTTACTTATGGCTTAGTTACAGGTTCTTCAAGCTACTCAATGGGTCATTCAGCGGATTTAACAAGGACTTC…
chrII YBR132C 1320 51	ATGACAAAGGAACGTATGACCATCGACTACGAAAATGACGGTGATTTTGAGTACGATAAGAATAAATACAAGACAATAACCACTCGAATAAAGAGTATCGAACCTAGTGAGGGATGGTTGGAACCTTCTGGGTCAGTGGGTCACATAAACACGATACCCGAAGCGGGCGATGTTCACGTGGATGAACATGAGGATAGAGGGTCTTCTATTGATGATGACTCAAGGACTTACCTGCTATATTTCACAGAAACTCGACGTAAACTAGAAAACAGGCACGTCCAGTTGATTGCTATTTCCGGTGTCATTGGTACGGCGCTATTCGTGGCGATCGGAAAAGCTTTATACCGTGGAGGGCCCGCCTCTTTATTATTGGCATTTGCTCTTTGGTGTGTTCCAATA…
chrII YBR133C 305 43	ATGCATAGCAACGTATTTGTTGGTGTCAAACCAGGCTTTAATCATAAACAGCACAGCAAAAAGTCACGTTTCCTAGAAAATGTCTCTAGTCATTCACCAGAACTGCCTAGTAACTATGATTACGTTTTGCTTCCTATAACAACGCCAAGATATAAGGAAATAGTTGGGCAAGTTTTCAAAGATTTCCAAAGACAATCCATACAGAACTGGAAACCGCTTCAAATTCCTGAACCGCAGTTGCAGGATATCTGTATACCCCCGTTCAACGTCAAGAAGCTAGACAATGACGATACGCCGTCTTACATAGGGCTGTTATCCTCTTGGCTGGAGCTGGAGAGTCGCGATCCAAATGTAAGAGATCTTGGCTTAAAGGTCCTTCTAAACGAATGTAAGTACGCG…
chrII YBR135W 563 64	ATGTACCATCACTATCACGCCTTCCAAGGCAGAAAGCTTACTGACCAAGAAAGAGCACGCGTGTTGGAGTTTCAAGATTCCATTCACTATTCTCCGCGGTACTCAGACGATAACTATGAGTACAGGCATGTGATGTTACCTAAGGCCATGCTAAAAGTTATCCCATCTGATTACTTCAATTCGGAAGTGGGGACCCTGCGTATATTAACAGAAGACGAATGGAGAGGCCTCGGCATCACACAGTCTTTGGGGTGGGAACATTATGAATGCCATGCGCCAGAACCACACATTTTGCTATTCAAAAGGCCGCTGAACTACGAGGCCGAGCTGAGGGCAGCGACCGCTGCTGCTCAACAGCAACAGCAACAGCAGCAACAGCAGCAACAACAACAACAGCAA…
chrII YBR136W 1141 50	ATGGAATCACACGTCAAATATCTTGACGAATTGATATTGGCAATAAAAGACCTGAACTCGGGGGTGGATTCAAAGGTGCAGATTAAAAAAGTGCCCACGGATCCATCTTCTTCTCAGGAGTACGCCAAGAGTTTAAAGATCCTGAACACCCTCATAAGAAACCTAAAAGATCAAAGAAGGAACAATATCATGAAAAATGATACTATATTTTCGAAAACAGTTTCCGCCCTTGCCTTATTGTTGGAGTACAACCCCTTCTTGCTTGTTATGAAGGATTCCAACGGGAACTTTGAGATACAAAGGCTGATAGATGATTTCCTCAACATATCCGTTCTGAACTATGATAATTACCACAGAATATGGTTTATGAGGCGAAAATTAGGCAGCTGGTGCAAAGCA…
chrII YBR137W 134 54	ATGGTGGTTTTAGACAAGAAGTTATTGGAAAGATTGACTTCTCGTAAGGTTCCCTTAGAAGAGCTCGAAGATATGGAAAAACGATGCTTTTTGTCTACTTTTACATATCAAGATGCCTTTGATTTGGGGACTTACATAAGAAATGCAGTTAAAGAAAATTTCCCCGAAAAACCAGTTGCAATTGATATCTCCTTACCAAATGGGCATTGCTTGTTTCGCACAGTGACCTACGGTGGCAGTGCATTGGACAATGATTTTTGGATCCAGAGAAAGAAGAAGACAGCGCTTCGATTTGGTCATTCAAGTTTCTATATGGGCTGCAAGAAAGGTGACAAAACACCGGAGGAAAAGTTTTTTGTGGACTCAAAAGAATACGCTTTCCATGGAGGTGCTGTCCTA…
chrII YBR139W 1370 60	ATGAAGTATCTAAACTTAGTTTTCGTGCTTCAGCTTCTTATTAGCATCAAATACGCCTCATTCGGCCGAGCCTTTTCTCTTTTTGAAGATGATACCACCTTTGCCAATTTGGATAAACAGCTAAAGCTTCCACAGAATACACAGCAAACCCTTAAATTGGACCGTTTGAATCACGATGATCCGCTGTTTACAACTTTTATTTCTTCTGTGGACACAGATTACAGTTTGAGACTTAGAACAGTAGATCCTTCTAAACTAGGAATTGACACCGTAAAACAATGGTCGGGTTACATGGACTATAAGGATTCCAAACACTTTTTTTACTGGTTTTTTGAAAGTAGGAACGATCCTGCTAACGACCCAATTATTCTTTGGTTAAATGGTGGACCTGGTTGTTCC…
chrII YBR140C 208 45	ATGAATCAAAGCGATCCGCAAGACAAAAAAAATTTCCCAATGGAATACTCTTTGACCAAGCATCTTTTTTTTGATAGGCTTCTACTTGTTCTTCCCATAGAATCTAATTTGAAAACATATGCTGATGTGGAGGCAGATTCAGTTTTCAATTCGTGTCGGTCCATCATTTTGAATATAGCCATCACTAAGGACTTGAACCCGATTATCGAAAACACATTAGGTTTAATTGACTTGATTGTGCAAGATGAAGAAATTACGTCTGACAATATTACAGATGATATTGCCCATTCTATATTGGTTCTTTTGAGATTACTGAGTGATGTTTTTGAGTATTACTGGGATCAAAACAATGACTTCAAGAAAATTAGAAACGATAATTACAAACCGGGATTTTCAAGT…
chrII YBR141C 442 49	ATGCATTCAAGAAAGTCGAAGAGTATTACGGGCAAGAGGAAGCAAGTAGGAAGTAACGTGACGAGAGTAATCAAGCCACAGAAGACAAGAAGGATAATAAGAAGATTCCACCATTTAATTAATAAGCGTCAATCGATATGCAAGTTTTTATGCCTTAAGGAAAACCTAGATGATTCCAACGAGGAGAAGAATGACAAAATTATCAGGTTAAGTATTAAAGGTAATGTAAGACTGGGCAAGTACTATGAAGACGGCAAATCGCAGTCCTTCAATGATGCTATGGAATCACAACTACTGAGGCTGCACTCATTAATTAAAAATGAATCCAAATCAAAGGATACTTCTGACTTGGCTGTGATGTACACATTACTTGGTTACATAATGAATCAGATTAATAAA…
chrII YBR142W 1256 46	ATGGGTAAGAAAAGGGCTCCTCAAAAAGGAAAAACGGTCACAAAGCCACAGGAGATAATTGTAGATGAATCCAAATTGAACTGGAAACCAGTAGATATTCCGGACACTTTAGATGACTTTGGTGGATTTTATGGCTTGGAAGAAATTGACGGAGTGGACGTTAAAGTCGTGGATGGTAAAGTAACTTTCGTCACCAAAAAAGATTCAAAAGTGTTAAAAGATAGCAATAAGGAAAAAGTCGGAGATGATCAGGAATCTGTGGAAAATGAATCAGGGTCAGATTCGGAGTCCGAGCTCCTTGAATTCAAGAACTTGGACGATATTAAAGAAGGAGAGTTGAGTGCAGCATCTTATTCATCATCCGACGAGGATGAGCAAGGTAATATTGAGAGTTCAAAG…
chrII YBR143C 1373 70	ATGGATAACGAGGTTGAAAAAAATATTGAGATCTGGAAGGTCAAGAAGTTGGTCCAATCTTTAGAAAAAGCTAGAGGTAATGGTACTTCTATGATTTCCTTAGTTATTCCTCCTAAGGGTCAAATTCCACTGTACCAAAAAATGTTAACAGATGAATATGGTACTGCCTCGAATATTAAATCTAGGGTTAATCGTCTTTCCGTTTTATCTGCTATCACTTCCACCCAACAAAAGTTGAAGCTATATAATACTTTGCCCAAGAACGGTTTAGTTTTATATTGTGGTGATATCATCACTGAAGATGGTAAAGAAAAAAAGGTCACTTTTGACATCGAACCTTACAAACCTATCAACACATCCTTATATTTGTGTGATAACAAATTTCATACAGAAGTTCTT…
chrII YBR145W 1312 59	ATGCCTTCGCAAGTCATTCCTGAAAAACAAAAGGCTATTGTCTTTTATGAGACAGATGGAAAATTGGAATATAAAGACGTCACAGTTCCGGAACCTAAGCCTAACGAAATTTTAGTCCACGTTAAATATTCTGGTGTTTGTCATAGTGACTTGCACGCGTGGCACGGTGATTGGCCATTTCAATTGAAATTTCCATTAATCGGTGGTCACGAAGGTGCTGGTGTTGTTGTTAAGTTGGGATCTAACGTTAAGGGCTGGAAAGTCGGTGATTTTGCAGGTATAAAATGGTTGAATGGGACTTGCATGTCCTGTGAATATTGTGAAGTAGGTAATGAATCTCAATGTCCTTATTTGGATGGTACTGGCTTCACACATGATGGTACTTTTCAAGAATACGCA…
chrII YBR146W 556 51	ATGTTTTCAAGGCTTTCTTTGTTTCGAAGGGCAGCTCTGGCTCCTGCCCCTATGAGAATGTCTTTTAGGACTATTTATCAAAAAACCGAGGATGAATTGCCCAGAAGGATCGTCCCAAAGCTAGCCACATTTTATTCGGCGAATCCTAACCATGAAGATCGTATTAATCGACTCGAAAGACTTCTAAGGAAATACATAAAACTGCCATCTCAGAACAACAATGAAGCACAACAAACAAAAGCTCCTTGGATTTCTTTCGATGAGTACGCTTTAATCGGCGGTGGTACGAAATTAAAGCCTACGCAATATACTCAGCTACTGTATATGTTGAATAAACTTCACAACATTGATCCTCAACTTACTAATGATGAAATCACATCCGAACTATCCCAATATTAT…
chrII YBR147W 550 58	ATGAAGCTGATCCCAATTATTTTGAATGCTAAGAATCTCAGTGGGATGGCTGGATCCATATCAATATGCTGTTGGATTGTTGTGTTTGTACCACAGATTTATGAAAACTTCCGAAGACAGTCTGCGGAGGGATTATCACTGCTTTTCATTGTGTTGTGGCTATTAGGTGATATATTTAACGTCATGGGAGCTATGATGCAAAATTTACTCCCAACCATGATAATTTTAGCTGCTTACTATACATTGGCAGATTTAATTTTGTTAATACAGTGCATGTGGTATGACAAGGAGAAGAAGAGCATTTTACAAGAAGTCAAGAAAAATGTTGATCCTGTGCATTTGCCTCCAGCAAACCCCATAAATGAGACTGTCTTACAAGACGTTTTTAATGAATATGAG…
chrII YBR148W 12 78	ATGTCCAGCTTAGCCGATACAGTAGAGGGTAGCGAGGCCAAACGCGGCAGATTTTCCAACAATGCATTAACCTCCGATACTGGTATTTTACAGAAAAATAGTACATTAAGAAACTGGTTTTTAAAACCGACAGCAGACCTAAAAAATAGTTGCGAAGATAGAGTTGAAGATGACGTCAATGATGTCTACTTAAATGACAAAAACTCACAAAAATCTGTTGAAGAAAGAAAACTAGGAAGAAAAGTTAGATCTTTTTTCAAACAAACAAACTCAAATAAGGACGAGTCTGTGTTGGAAGATGAAGATGATGCGTTAGTTTGGAAGAAAACTAGCAATAAGTGTGCAAAAAAGGAAAATTCCCATGACATCCAAAAAGGAAGTTTCACAAAAAAAATCAGA…
chrII YBR149W 845 48	ATGTCTTCTTCAGTAGCCTCAACCGAAAACATAGTCGAAAATATGTTGCATCCAAAGACTACAGAAATATACTTTTCACTCAACAATGGTGTTCGTATCCCAGCACTGGGTTTGGGGACAGCAAATCCTCACGAAAAGTTAGCTGAAACAAAACAAGCCGTAAAAGCTGCAATCAAAGCTGGATACAGGCACATTGATACTGCTTGGGCCTACGAGACAGAGCCATTCGTAGGTGAAGCCATCAAGGAGTTATTAGAAGATGGATCTATCAAAAGGGAGGATCTTTTCATAACCACAAAAGTGTGGCCGGTTCTATGGGACGAAGTGGACAGATCATTGAATGAATCTTTGAAAGCTTTAGGCTTGGAATACGTCGACTTGCTCTTGCAACATTGGCCG…
chrII YBR150C 352 56	ATGAATATGGATTCTGGTATTACAAGTAGTCATGGAAGCATGGATAAGACACAAAAGCAAAGTTCTGAGTGGGCAGCTAACCAGAAACATAATCAAAGAGTCGAAAATACAAGAGTTTTAATGGGCCCCGCTGTCCCTGCGATGCCTCCAGTACCATCAAATTTTCCGCCTGTTCCAACTGGTACAATAATGTCGCCTCAGTTGAGCCCTTTTCCGGATCACCGTTTAAGACATCACCCATTAGCTCATATGATGCCTGCTGATAAGAATTTTCTGGCATATAACATGGAGTCTTTCAAAAGTAGAGTGACTAAAGCATGTGATTATTGTCGGAAGAGGAAGATTAGATGTACGGAAATCGAGCCGATTTCTGGTAAATGTAGAAACTGTATCAAGTAT…
chrII YBR151W 284 51	ATGGCTTTTTTGAATATTTTCAAGCAAAAACGTGGTGATGAAGCTTCACAACTGAGCGCAAAGGGACGGGAGGAAATTTCTCAATCGATTAAGATATGCAAAAGTGACGATGCTGCTAACGAACATAGCTGCTCTGGTGATTGCAAAACAGAAATTGAAGAAGGAGAGCAGGCCTTTGCGAAACTAAAGATCGAACATGAAACTCCTTTGTTGAACTCTTCTAAAACGCCAAAAATTCACTTCGTTGTCCCCACCTCTCAAATCGATTGGCAGCATGATGCCTGCCTCGAGGACCCAAAGTCAGTACAGTATAAAATTTCCCAGTGGTGTGATAAGAATTCAGCTAAATTTTCCAACGTGGGCACAGGCAAGACACTAAACTGTGCAGTTTCATCTTTA…
chrII YBR152W 12 75	ATGAGTTTTAGACATTTCAAGAGGAGACTTGACACAAGCTCAGCAGATGAAAGCTCTTCGGCGGATGAAGAGCATCCAGACCAAAACGTATCTCTAACAGAAAAATCAGCCTCATTAAGCCATAGTGATTTGGGCGGCGAAATTTTAAATGGTACAGGAAAGAACCGCACCCCCAATGATGGCCAAGAATCAAATGAAAGTGATGGGAGTCCCGAAAGTGATGAGAGTCCCGAAAGTGAAGAAAGTAGCGACAACAGTGATTCGAGCGATAGTGACGATATGAGACCTTTACCGAGGCCATTATTTATGAAGAAAAAGGCCAATAATTTGCAGAAAGCTACCAAGATAGATCAACCCTGGAATGCCCAAGATGACGCACGAGTTCTGCAAACAAAGAAG…
chrII YBR153W 438 48	ATGTCTTTGACACCACTGTGTGAAGATTTACCACAATTTCTGCAAAACTATCTACCGAATGCTGGTCAAACGGAAAATACCATTGTGCCCTTTGTCACACTAACTTATGCTCAATCGCTCGACGCGAGAGTATCTAGGGGCCCTGGAGTGAGGACTACAATTTCACATCCCGAGACCAAAACAATGACGCATTATTTGAGACATCATCACGATGGAATACTCGTAGGAAGTGGAACAGTGCTAGCTGATAATCCTGGATTGAATTGTAAATGGGGTCCCGATCCGGCTGCAAATTCCCCAAGGCCAATAATAATAGATACAAAGCAAAAGTGGCGATTTGATGGTTCAAAAATGCAAGAACTTTTTATTAAACGACAGGGTAAGCCGCCAATCGTTGTT…
chrII YBR154C 1073 62	ATGGACCAAGAAAATGAAAGAAACATCTCAAGATTATGGAGAGCATTCAGAACAGTAAAAGAAATGGTTAAGGACAGGGGTTATTTTATCACTCAAGAGGAAGTCGAATTGCCATTGGAAGATTTCAAGGCCAAGTATTGTGACTCCATGGGCAGACCACAACGTAAAATGATGTCCTTCCAGGCAAATCCAACAGAAGAATCTATATCAAAGTTCCCAGACATGGGCTCCTTATGGGTAGAATTTTGTGATGAGCCTTCCGTTGGTGTAAAGACAATGAAGACTTTTGTTATACATATTCAAGAAAAAAATTTCCAAACAGGTATCTTTGTTTACCAAAATAATATTACACCAAGTGCAATGAAATTGGTGCCTTCTATACCACCAGCCACCATTGAA…
chrII YBR155W 643 52	ATGAGCTCCGTTAACGCAAATGGAGGATATACCAAACCACAAAAATATGTGCCAGGGCCAGGTGATCCTGAACTTCCACCCCAACTATCCGAATTTAAAGATAAAACATCGGATGAAATCTTGAAAGAAATGAACAGAATGCCTTTTTTCATGACCAAGTTGGATGAAACAGACGGTGCAGGTGGTGAAAACGTGGAGTTAGAAGCTTTAAAGGCATTAGCTTATGAAGGCGAACCACACGAAATCGCTGAAAATTTCAAGAAGCAAGGTAACGAACTATACAAAGCAAAAAGATTCAAGGATGCAAGGGAACTTTACTCAAAGGGCTTGGCTGTAGAATGCGAAGATAAATCAATAAATGAGTCACTATATGCCAATAGAGCGGCATGTGAGTTAGAG…
chrII YBR156C 61 50	ATGGACTGGGCAATCAAAGCAGCTAGGAAGAAAACTCAAAGGAAGCCAGGCTCTACCCGTTCAATCATAGAAACCCTCGATGATCTAAATAATCTAACAACAGATGCACATTCAGAAATAAATCAACGATTGTACGAAAGTAGTGAATGGTTAAGAAATAATGTTTATATGAATACACTCAAGTATGAAGACAAAAAGATGGAAGAGTCTTTAATTAGCCCCGAAAATACGCATAACAAAATGGATGTCGAATTTCCTAAAATGAAAGGAGAATATGAACTTTCTAACTCCCAGAATGATGCCGCAAAAGACGTTACTAAGACACCCAGAAATGGATTACATAACGATAAAAGTATCACGCCTAAATCACTCCGCAGGAAGGAAGTCACCGAAGGAATG…
chrII YBR157C 12 85	ATGGGCAAATTTGAGCAAAAAGAAAGAGAAAGAATAAGCACATTTAGTTTTCCTACTACGGGCAGTCAATCTAGTACATCCATTAAATCACTTGGCAGCCCACTCTATGGACGTTTCAGCTCTCTCTCTTCAACAGAATCTCAGTTCGATAGCAGCAAACAACCCCATGAGTACGAAAAGAGCTTTTATTTTGAAGAGTCTCAAGGCGAAGCTCTGTTCAACAAGCTGAAGACCTACTCTTTCCCTGGAGACAAGGATGGTGTGAAAACGAGGAGAAATTCCTCCATATGTCCAAGAAAGCCTAATGCGGTATCACCTTTAAGGGTAGAAAGTAATGAATTATCATCACATTCGCATTCACGTTCATTATCACACGAACTTACAAAGCCTTCAGGGCGA…
chrII YBR158W 220 47	ATGAAACTAGAACGCGTAAGCAGCAATGGCTCCTTCAAAAGAGGTAGAGATATCCAGTCACTTGAATCTCCGTGTACTAGACCGCTGAAAAAAATGTCACCTAGTCCATCTTTCACATCTCTTAAAATGGAGAAGCCTTTCAAAGATATTGTAAGGAAGTATGGAGGTCATCTTCATCAAAGTAGTTACAATCCCGGCTCAAGCAAAGTGGAGTTAGTAAGACCAGATTTGTCTTTAAAAACAGATCAAAGTTTTCTTCAAAGTAGTGTGCAAACTACGCCTAATAAGAAAAGCTGCAATGAGTATCTTTCAACTCCAGAGGCCACACCATTAAAAAATACGGCTACAGAAAATGCATGGGCAACCTCTCGAGTTGTTTCTGCATCCAGTCTTTCTATA…
chrII YBR159W 1220 56	ATGACTTTTATGCAACAGCTTCAAGAGGCTGGGGAAAGATTTAGGTGTATCAATGGTCTTTTATGGGTTGTTTTTGGGCTTGGTGTCTTAAAATGTACAACGTTATCACTTAGATTTTTAGCTCTTATTTTTGATCTTTTTTTACTACCAGCAGTCAATTTCGACAAGTATGGTGCTAAAACTGGTAAATACTGTGCTATCACTGGTGCAAGTGACGGTATTGGTAAAGAATTTGCTAGACAAATGGCGAAACGTGGCTTCAACTTGGTATTGATCTCGAGAACGCAATCTAAATTGGAGGCTTTACAAAAAGAACTAGAAGATCAACATCATGTCGTTGTAAAGATTCTAGCCATTGACATTGCGGAGGATAAAGAATCCAACTATGAATCCATTAAG…
chrII YBR160W 1377 64	ATGAGCGGTGAATTAGCAAATTACAAAAGACTTGAGAAAGTCGGTGAAGGTACATACGGTGTTGTTTATAAAGCGTTAGACTTAAGACCTGGCCAAGGTCAAAGAGTAGTCGCATTGAAGAAAATAAGACTAGAGAGTGAAGACGAGGGTGTTCCCAGTACAGCCATCAGAGAAATCTCATTATTGAAGGAATTAAAAGACGATAATATTGTCAGATTATACGATATTGTTCACTCTGATGCACACAAGCTATATCTTGTTTTTGAGTTCCTCGATTTGGACCTGAAAAGATATATGGAGGGTATTCCAAAGGACCAACCGTTAGGAGCTGATATTGTTAAGAAGTTTATGATGCAACTTTGTAAGGGTATTGCATACTGCCACTCACACCGTATTCTG…
chrII YBR161W 932 54	ATGAAGAAGGAGTTGAAAATTCTTATAATAGCGAACATTGCATTACTTATCTCTATAATACATTACACATTTGATTTGTTGACGTTATGTATAGATGATACTTCCAAAGATGCGCTAACAGATGAACAGCTGAACCCCCCCAATGGCTTCAATTCAACATTCTATGAGTCTCCTCCTCAACTCATACCGAAAATCATTCATCAAACCTACAAAACAAACGATATCCCAGAACAGTGGGTAAAAGGGAGGCAGAAGTGCATTGATTTACATCCGGATTACACTTACATTTTATGGACGGATGAAATGTCTGATACTTTCATTAAACAGGAATACCCGTGGTTTCTTGACACCTTTAGGAGTTATGAATATCCAATTGAGAGGGCGGATGCAATACGGTAT…
chrII YBR162C 661 51	ATGTTACAAAAGCTTTCCATGACCGCATTAGTCGGTTTGTTTTCTTCAGTTGTGTCACTCGTGAACGCTGATTGTACTTACTCTGGCGGTAATTACTATTGTGCTCAAACCGATGCCATCATTTACTCTAACGTCGGTTTATCTGCTACCTACCAAGATGTCACCAATATGGATGAATCTTCTTGTGCTTGTACCCAAGCTGATTTCACTGCTTCTGGTAGCTTGGCTCCCTTCAACGAGGAACTATCTGTTCATTTCAGGGGTCCGATCGAGTTACTACAATTTGGTGTTTACTACCCAAATGGTGAATCTAATGCTTTGAAGAAAAGATCAGAGAAACAATCAATCGAGTCCTGTAAGGAAGGTGAAGCTGTTGTCTCCAGACATAAGCATCAGCAC…
chrII YBR162W-A 23 72	ATGGCCGTACAGACACCAAGACAAAGACTGGCTAATGCCAAGTTTAACAAGAATAACGAAAAGTATAGAAAATACGGTAAGAAGAAGGAGGGCAAAACTGAGAAAACCGCACCTGTGATATCCAAAACTTGGTTGGGTATTCTTCTGTTTCTTCTCGTAGGTGGTGGTGTTTTGCAACTAATCAGCTATATCCTATGA
chrII YBR163W 67 49	ATGCTGGGCCGGGCACTAATCAACAAGTATGGATTTTTAATTCATCCTAGGAGATTTGTACATTTAAACGATAAGTCCCTTGATGGAACATTTATACTACCTTCGAAGAAAAATCATATGTATGATGTTCCAACTAATGATCCAAGCGGTATCCTGAATGCCTCGGATATCGATAGAATCAATAATTTGCCATTTTTCGATAACACCAGTCCGACAAAAGAGACAAATACTAAGGAAGGAGCATTGTTGAGCGAAAAATTGGCCAGCGTTAAAGAATTATTTGGAGAAGACCCTGAAAATCCTTCGTTTATCAATTACAGATTCCCCAGAGGTTTAGAGAATCCCTATTTTGACATTCAAGTAAATCAGCTAAAGAAAAAACGATTATCCGTCACACAA…
chrII YBR164C 1366 67	ATGGGTAACATTTTTAGTTCAATGTTTGACAAACTATGGGGTTCAAACAAAGAATTGCGTATATTGATTTTGGGTTTGGATGGTGCAGGTAAAACTACCATCTTATATCGTTTACAAATTGGCGAAGTAGTCACTACAAAGCCAACCATTGGTTTCAATGTAGAGACGCTAAGTTATAAAAACTTAAAATTGAACGTCTGGGATCTTGGTGGTCAAACAAGTATCAGGCCCTACTGGAGGTGTTATTATGCAGACACTGCTGCAGTTATTTTCGTTGTTGATTCGACTGATAAAGATCGTATGTCTACAGCCTCTAAGGAACTTCATTTGATGTTACAGGAAGAAGAATTGCAAGATGCAGCACTGCTGGTTTTTGCAAATAAACAAGACCAACCGGGT…
chrII YBR165W 39 59	ATGGCTTACTCTTTAACAAGGAAATTGCTGAAGGATTGGAAATATTTTATGCGCCATCCTGAGAAGACCCAAGGTCTTTTTCATGTAAGGCCACATGATTCAGACTTACATCTTTGGCACGTGGTAATGTACGAGCCCAGGACTTCTTTGGAAGTATATCTACTACTTTATATTGGCGGAAACGACCAGGATCCATATATCATCATGAAATGTCTGTCTCCAAATTGTTGCTTTCCAATTAACAGAACGGTTTCGATGACACACTTAAACTATCTTTTATTGAAAGACTTGGGATTACAGGATTTACTTTTCCACATATGGCAACCGCTTTTTCATATTCAAGCAACGGAAGACTTACAGTATTCACCGTCAACGGTAAAATTCAACAGGGCGTGGAAT…
chrII YBR166C 1260 55	ATGGTATCAGAGGATAAGATTGAGCAATGGAAAGCCACAAAAGTCATTGGTATAATTGGTCTGGGTGATATGGGCCTATTATACGCTAATAAATTTACAGATGCTGGATGGGGTGTTATATGTTGTGATAGGGAAGAATATTATGATGAACTGAAAGAAAAATATGCCTCAGCTAAATTCGAACTGGTGAAAAATGGTCATTTGGTATCCAGGCAAAGCGACTATATTATCTATAGTGTTGAAGCATCCAATATTAGTAAGATCGTCGCAACGTATGGACCATCTTCTAAGGTTGGAACAATTGTTGGGGGTCAAACGAGTTGTAAGCTGCCGGAAATCGAGGCTTTCGAAAAGTATTTACCCAAGGACTGCGACATCATTACCGTGCATTCCCTTCAT…
chrII YBR167C 64 58	ATGGCACTCAAAAAGAATACACACAACAAATCTACCAAACGAGTAACGAAACACCCATCTTTGAAAACTCTAACGCATAAGCAAATACACACAACAATTTTCGTTAAGTCTACAACACCATACGTTAGTGCACTGAAAAGAATAAATAAGTTTCTCGATAGCGTTCATAAGCAAGGATCATCCTATGTTGCGGTTTTGGGTATGGGTAAAGCTGTAGAAAAGACACTGGCATTAGGTTGTCATTTTCAAGATCAGAAGAACAAGAAAATAGAGGTTTACACTAAAACTATAGAAGTTCTTGATGAAGTAATAACTGAAGGCCAAGCTGATATCGACATGGAAAGTGATGTTGAAGATGACGATAAAGAAACCCAACTAAAGAAAAGGGCTGTAAGCGGT…
chrII YBR168W 45 51	ATGGACACAAATTCTAAAACCAAAGTACAAACTGAAAATAAAAAAATTAAGGCGAAATTTATACATAATCATGGGCAAAAGCCCTCTCTTATCCAAATTACACCTCCAATGATTTCCAGCACTCTGTTTCACGCATATCCACTACTACTAATATTCGACAATGCCTTAGCGAATATAATGTGGCTGTCCGACGATAAATGTTTAACATTCATTTATCTAACGAGCATATGGCTGACCATAAGTTTTTTTATCCCCGTTGAAACAGAGGCTAGCCATTTTCTGCCATTTACAAAGATTTTGAGACTATGGTTAGGCATTATAAGCGGGGCATTTCTATTCTTATCATTCATGTATTATATTGTTTCATTGATAGCTTCGTTAAGAGACACGGAACCTCCT…
chrII YBR169C 1372 61	ATGAGCACTCCATTTGGCTTAGATTTAGGTAACAATAACTCAGTACTAGCAGTTGCCAGAAATAGGGGTATTGATGTCGTTGTCAATGAAGTTTCTAATAGGTCTACACCATCCTTGGTCGGCTTTGGCCCCAGAAATAGGTACTTAGGTGAATCTGGTAAAACTAAGCAAACATCGAATGTTAAAAACACTGTGGAAAACTTGAAAAGAATCATTGGACTAAAGTTCAAAGACCCTGAATTTGATATCGAGAATAAGTTCTTCACTTCGAAATTGGTACAGCTAAAAAATGGTAAAGTTGGTGTGGAAGTGGAGTTCGGCGGTAAAACACACGTATTTTCAGCTACTCAACTGACTGCTATGTTCATTGATAAGGTGAAGCACACCGTTCAAGAGGAA…
chrII YBR170C 1369 58	ATGCTTATCAGATTTAGATCAAAAAACGGTACACACAGGGTTTCTTGTCAAGAAAACGACCTTTTCGGAACGGTCATTGAAAAGTTGGTGGGTAATCTGGACCCCAATGCCGATGTCGACACATTTACTGTTTGTGAGAAGCCCGGTCAAGGTATTCATGCTGTTTCTGAACTAGCTGATCGAACAGTGATGGATCTAGGACTAAAGCACGGTGACATGCTGATCCTTAACTATTCGGACAAGCCCGCTAATGAGAAAGATGGTGTCAATGTTGAAATCGGATCCGTAGGTATTGACAGCAAGGGAATTCGTCAACACAGGTACGGTCCACTAAGGATCAAAGAACTCGCTGTAGATGAGGAACTAGAGAAAGAGGACGGATTAATTCCTCGTCAAAAA…
chrII YBR171W 221 55	ATGTCCGAATTTAATGAAACAAAATTCTCCAACAACGGGACGTTTTTTGAAACGGAAGAGCCAATTGTGGAGACGAAATCAATCTCCGTTTATACCCCACTCATATATGTCTTTATTCTGGTGGTGTCCCTTGTGATGTTTGCTTCAAGCTACAGAAAGAAGCAGGCCAAAAAAATTAGTGAGCAACCATCCATATTTGACGAAAACGATGCCCATGATCTGTATTTCCAAATAAAGGAAATGAGTGAAAATGAAAAAATTCACGAGAAGGTGTTGAAGGCCGCTTTATTGAACAGAGGAGCAGAATCTGTTAGACGATCATTAAAGTTAAAAGAGTTGGCTCCTCAGATAAACCTTCTATATAAAAATGGCTCTATTGGGGAGGATTACTGGAAGAGA…
chrII YBR172C 109 52	ATGATAGCACCAGACTCGCAAAGATTATTCGGTTCCTTTGATGAACAGTTTAAGGACTTAAAACTAGATTCAGTCGATACAGAAAACAATAACACACACGGTGTTTCTACTATCCTGGATTCCTCCCCTGCGAGCGTTAATAACAATACAAACGGTGCTGTTGCTGCAAGCGTGAATACAGTCCCTGGATCGACGTTTAGATCCAATACACCTCTTTTAGGAGGTCGACATCCACTCAGTAGGACGTCTTCCTTAATCGATTCTATTGGTATACAGCGTGCTGCGTCACCATTTTCTTCTATGAAAGAGCCTTTTATTCCTCAAAGTTCGGGAGTAATGAGTTCCTCTTTTTGGCACGGCGACCATCCTGAATCACGGGTTAGTACGCCTGTTCAGCAG…
chrII YBR173C 221 58	ATGAATATCGTCCCACAAGATACCTTTAAATCTCAAGTCTCTACAGATCAAGACAAAAGTGTTCTTTCATCTGCAGTGCCCTCCTTGCCAGACACATTACGCCAGCAAGAAGGCGGTGCAGTACCTCTTTCCACACAATTGAATGACAGACATCCATTAGAATCAACATTGAAGAACTGGGAAACCACACAGCGCCAAAGACAAATGGAACAGTATCGACAAATATTTGGCATTGCCGAACCAATGAAAAGGACGATGGAAATGGAAATCGTCAATCGTACCGACTTCAACCCCCTTTCAACAAACGGTAGTATACACCGTGACATACTACTGAACAAAGAGTGCAGCATCGATTGGGAGGACGTCTACCCTGGTACTGGCCTACAAGCCAGCACCATG…
chrII YBR175W 152 53	ATGTTCCAGTTTGTTACTCCTGTGGGAACACAGAATGGATTGAAAGCTACTTGTGCGAAAATATCTCCTGATGGGCAGTTTCTTGCTATAACACAAGGACTTAACATCCTGATATACGACATTAACAGACGAACTGTATCACAAACACTAGTCACATCACATGCCAGGCCTTTCTCAGAGTTATGCTGGTCTCCAGATGGACAGTGCATAGCTACTGCATCGGATGATTTTTCTGTGGAAATCATTCATTTATCTTATGGGCTGCTGCACACTTTTATCGGCCATACAGCGCCAGTGATATCTCTGACATTCAATAGAAAGGGGAACTTGCTGTTTACATCCTCAATGGACGAAAGTATCAAAATATGGGACACACTGAACGGGTCTTTGATGAAAACA…
chrII YBR176W 515 51	ATGAATATAATGAAAAGACAATTATGCACCTCCTCTAAGCGATTTTTTTCTACAGCAAAAAACGTTGTCAAATATAATACGATTCAGGATATCAGGAACAAATATTTTACTGGTACGCCTTTGTCGATGTGTACTGCGTATGACTTCATTACTGCAACATGGGTTAACAAGGCTAATTGTGATTTACTCTTAGTCGGAGATTCTTTGGCGATGACTTCATTGGGGTACGATAGCACAATTACACTATCCTTGAATGAGTTTAAATATCATGTTGCCTCTGTGTGCAGAGCTGAAGGTTCTTCCATGGTAGTGGTAGACATGCCATTCGGTACGTTTGAATCGGGCATATCTGATGGCTTGAAGAATGCCATAGATATCATGAAATTGGACAGTAAAGTC…
chrII YBR177C 372 46	ATGTCAGAAGTTTCCAAATGGCCAGCAATCAACCCATTCCATTGGGGATACAATGGTACAGTTTCGCATATTGTCGGTGAAAATGGTTCCATTAAACTCCATTTAAAAGACAACAAGGAGCAAGTTGATTTTGACGAGTTCGCTAACAAATATGTCCCAACGTTGAAGAATGGTGCCCAATTCAAATTGAGTCCTTACTTGTTCACAGGTATTTTGCAAACTTTGTACTTAGGTGCTGCTGATTTCTCTAAGAAATTTCCTGTATTCTACGGCAGGGAAATTGTCAAATTCTCGGATGGTGGAGTTTGCACCGCTGACTGGCTCATAGATTCATGGAAAAAGGATTATGAATTCGATCAAAGTACTACGAGCTTTGATAAAAAAAAATTTGATAAAGAC…
chrII YBR179C 1365 56	ATGTCTGAAGGAAAACAACAATTCAAAGACAGCAATAAACCGCACAAGGACTCCACAGATCAGGACGATGATGCCGCCACAATAGTACCACAAACTCTTACTTACTCACGCAACGAAGGTCATTTTTTAGGCAGTAATTTCCATGGAGTAACTGATGACCGTACCACTTTGTTTGATGGTGAAGAGGGGCGTAGGGAGGATGATTTGTTGCCCTCATTGCGTTCCTCCAACTCAAAAGCACACTTAATTTCTTCACAACTTAGCCAGTGGAATTATAACAACAATAGAGTACTTTTAAAAAGATCTATATTAAAGACACAAGCTTTTATGGATCAACTTCAAGAAGAAAATAATATTCGCCCGATTTTTATTGCTGCAAATGATGAACGGGAAAAATTA…
chrII YBR180W 319 50	ATGGGAAGCGAACCGTTTCAGAAAAAGAATTTGGGTCTGCAAATTAATTCGCAAGAAAGTGGAACAACCCGCTCAACATTTCATTCGCTAGAAGATCTAGGAGATGATGTAATTAATGAAAGCTGGGATCAGGTGAACCAAAAGAGAGCCAATATAGATCATGATGTCTTTCATGAGCACCCTGACTCTTCCCCATCATTGTCAGCACAGAAAGCAAAAACAAAAGAAGAGGAAGTTGCTGTAAAGTCATCGAACTCCCAGTCAAGAGACCCTTCTCCTGATACTCAAGCACATATTCCATATACTTATTTTTCCAAGGATCAAAGACTAATCATTTTTGGAATTATCATTTTTATAGGATTTTTGGGCCCAATGTCTGGAAACATATATATACCGGCT…
chrII YBR182C 358 64	ATGGGTAGAAGAAAAATTGAAATTGAACCTATCAAAGATGATAGAAATCGTACAGTTACTTTCATAAAGCGAAAAGCAGGACTATTTAAAAAGGCTCATGAATTGTCAGTACTTTGCCAAGTAGACATTGCTGTCATTATTTTAGGATCCAATAATACATTCTACGAATACTCTTCTGTTGATATGAGTAACCTGCTTAATGTTCATCAAAACAACACTGATCTTCCTCATAATATCATAGAACCATCTGATTATGGTGACTATGTGAAAAAACCACGTGTTGTTCTGAATGAAAGGAAGCGCAGGCGAAGAAGAGCAACCGTGTTGCAACCAGCTTCCCATTCTGGGAGTTGTACAGTTTCGAGTCAAGATTCCTCCAGTGTACAAAACAATGGGAAT…
chrII YBR183W 417 53	ATGGGAATATTTCGTTGGAACTATCCAGAGAGTTCTGTCCCCGGCGTTTGGGGAGAAACAACTTCCACTATTGACTGGTGTGAGGAGAACTATGTCGTTTCTCCCTATATTGCCGAGTGGTCAAACACTTTAACTAACAGCGTATTCATACTGTCAGCGATTTACACAACTTACTCTGCTTACAAGAATAAATTAGAAAAAAGGTTTTTACTTATTGGCTTCGGGTACGGTTTGGTCGGAGTAGGATCATGGCTATTTCATATGACACTGAAGTATAGATTCCAACTATTGGATGAACTTCCAATGATATACGCCATGTGCATTCCGACATGGAGTTTAGTATGCGAGGCCAAAGAGGCATTACTTAACGGAGATAATCACAAGAAGGTTCCTCTATTT…
chrII YBR185C 154 55	ATGAGTGTATTAAGATCTACATGCCTTTTCTTCCCTCCAAGATCCTTGTTGATATCATTTAACAAGCGGCGATTATTTTCAACTTCGAGGTTAATTTTGAATAAAGAAAGTGAAACTACAAAGAAGAAAGATAAAAGTAAGCAGCAAGATTTTAATCCTCGGCACCTGGGTGTTGCTGCCGAAATATTTATCCCCTCGGCTTACAAGAACCTTCCAAATGTATTTGCTCATCCTCTCATTGTTGCAAATGCATTGATCAGAAGACTTTACACGTTTGGTTTGAACTCTGTTCAAGTCGCATTGTTTCGTTTTCAATCAGGCATTAAACCTTCTTTTTTACTCTGGAAAAACAAAGCCATAGAGACGTATATCAATGTAAACACGTCATTTGCTCATAAA…
chrII YBR187W 1137 59	ATGGGAAATATGATAAAGAAGGCATCTTTAATAGCCCTCCTACCGCTGTTCACCGCCGCAGCCGCTGCAGCTACTGATGCGGAGACATCTATGGAATCTGGGAGTTCTTCACATTTGAAGTCTTTTTTAATGTCCGTTTCTATGATTGGGCTTTCTGAAATTGGTGACAAAACCTTCTTGATCGCAGCCTTGATGGCAATGCGTCACAAAAGAGTTCTGGTGTTCTCAGCAGCAGCTACCTCCCTCGCTATTATGACCATCCTTTCTGGTGTGGTGGGTCATTCAGCCGTTGCTTTTCTTTCTGAACGCTATACAGCATTTTTTGCAGGTATTTTATTCTTAGTGTTCGGTTACAAATTGACTATGGAAGGTTTGGAGATGTCTAAGGATGCAGGTGTT…
chrII YBR188C 12 72	ATGCCCTCTCTGCGAGATTTATCACTAGAAAGGGACCAAGAATTAAATCAGTTACGTGCCCGTATCAACCAGCTGGGCAAAACAGGCAAAGAAGAAGCCAATGATTTTGTTGGTTTAAATATTTCAAATGAACCTGTATATGACACGGTGATTCAAACAGGACAGAGCTCTAACGCAACGAATAGTTTTGTACAAGAAACTATTCAGAAGACGAAACAAAAAGAGAGTGGTCAGCCATATATTATCCCCCAAAAAAACGAACATCAGCGTTACATCGATAAGGTTTGCGAAACCAGCGATCTCAAAGCCAAATTAGCGCCTATTATGGAAGTGCTCGAGAAGAAAACGAATGAAAAAATTAAGGGAATAATAAGGAAAAGGGTATTACAGGAACCCGAC…
chrII YBR192W 1246 53	ATGCCTAAAAAATCCATTGAAGAATGGGAAGAGGATGCCATTGAATCAGTTCCATATTTAGCAAGTGATGAAAAGGGCTCTAATTATAAGGAAGCTACACAAATTCCACTAAATTTGAAGCAATCTGAAATTGAAAATCATCCAACAGTAAAACCATGGGTTCATTTTGTTGCTGGGGGTATTGGAGGAATGGCGGGTGCAGTTGTTACGTGTCCCTTTGATTTGGTGAAGACCCGATTACAAAGTGATATATTTTTGAAAGCATACAAATCACAAGCTGTTAATATCAGTAAAGGATCTACTCGTCCAAAGAGTATTAATTATGTCATTCAAGCAGGAACCCATTTCAAGGAAACACTGGGAATCATAGGCAATGTGTACAAACAAGAGGGTTTTAGA…
chrII YBR193C 101 58	ATGTCACAATCTACTGCATCACTGGTACCAGAGGGCAATCAAGGCTCCCTCCAAGAAGATGTTAGTTTTGATTTCAATGGTGTACCTGGCCAGGCTTTAGATGCCGTGCGCATGCGTTTGGCTCAATTAACTCATTCATTGAGGAGAATCAGAGACGAAATGTCCAAAGCCGAACTGCCACAATGGTATACACTCCAATCACAACTGAATGTCACATTATCCCAGCTCGTTTCTGTAACCTCCACTCTACAACATTTCCAAGAAACTTTAGACTCTACAGTGGTTTACCCTTTGCCTAAATTCCCAACCACCTCTCATGAAAGTTTGGTCACTACCCTTTTGAGGAAGAAGAATATTCCTGAAGTGGACGAATGGATGAAATATGTTAGGGAAACATCT…
chrII YBR194W 12 78	ATGGATCAAAAGAAGGACCCAAGTAATAACTTAACAGAAAGAAGGGTTTCCAAGGTCCAACGCCCAAATAAGAAAAAGGTACGAAATCAAGTTGAATCACTTTCTAGAAACCTAGAGAGAAATAAAGAGGGACAGCTTCTGCAGACTGTATCAAAAGGTCATTTAGAAGCTGATTCTGGACACTCACTGGGTCGTGAAAAAGAGAACGGTGAACTCGGTATAAGAAGTATATTTTACGATAAAGACTGGAATCCAAGAGGCACTGCACCATCACATTACAGAAATATACCTTATAATCCTGCCACTTTCAAAAGGCGAACTGAAGTTCAAGCCAGACTGGGAAACCTCGAGAATATCAAAATACCAAAGTGA
chrII YBR195C 210 47	ATGAATCAGTGCGCGAAGGACATAACTCATGAAGCCTCCAGTATACCCATCGATTTGCAAGAAAGATACTCGCACTGGAAGAAAAACACTAAACTACTTTATGATTACCTAAACACGAATTCAACAAAGTGGCCGTCCTTAACGTGCCAGTTCTTTCCTGATTTAGATACCACTTCGGATGAGCATCGCATCTTGTTATCCTCATTTACATCTTCCCAAAAACCTGAAGATGAGACCATATATATTAGCAAAATATCCACGTTGGGTCATATAAAATGGTCATCTTTAAATAATTTCGACATGGACGAAATGGAATTCAAACCGGAGAACTCGACAAGGTTTCCCTCCAAACACTTAGTAAATGACATCAGTATTTTCTTCCCAAACGGGGAATGCAAT…
chrII YBR196C 1368 68	ATGTCCAATAACTCATTCACTAACTTCAAACTGGCCACTGAATTGCCAGCCTGGTCTAAGTTGCAAAAAATTTATGAATCTCAAGGTAAGACTTTGTCTGTCAAGCAAGAATTCCAAAAAGATGCCAAGCGTTTTGAAAAATTGAACAAGACTTTCACCAACTATGATGGTTCCAAAATCTTGTTCGACTACTCAAAGAACTTGGTCAACGATGAAATCATTGCTGCATTGATTGAACTGGCCAAGGAGGCTAACGTCACCGGTTTGAGAGATGCTATGTTCAAAGGTGAACACATCAACTCCACTGAAGATCGTGCTGTCTACCACGTCGCATTGAGAAACAGAGCTAACAAGCCAATGTACGTTGATGGTGTCAACGTTGCTCCAGAAGTCGACTCT…
chrII YBR197C 12 75	ATGGGAGTGAAGCAAACCCCACCAGTCCAGGTGAAAGTAAGCGACGCGGATTCCACCAACAGAAGGAAATCTAGTAGCCAGGAAGGAAACCCTCAGCTGGTTCAATTAAAGGCAAAGAGCGACAAAGATAAAAGAAAGGGATCTTCAGATTCCACTGCCTCTATAATGGGCAGTTCCAACGCACTTCCGACCAAAAACCTAACCACGCCTCCAGCACTAAACCCCTTAACGACCAGCATTAGTAGGGGTAATACTGCATACGAAAGAAGCGTAAATGGTAGCCGTATAACAATGCACTCAAACCTGGCACCTACGGAGACGCAAGACGTATCATGGTCTGAAATCGATACACTGGATGATGTGAAGAAGATGGCGAAAGAACCTATCGTCAACGACGGG…
chrII YBR198C 1160 50	ATGTCACAGAAGCAAAGTACGAATCAGAATCAAAATGGCACGCATCAGCCACAACCAGTAAAGAATCAACGAACTAATAATGCTGCTGGCGCCAATTCCGGCCAGCAGCCACAGCAACAGAGTCAAGGCCAGTCTCAACAGCAGGGGAGGTCCAATGGTCCGTTTTCGGCGTCAGACTTGAATAGAATTGTCCTAGAGTACCTGAATAAAAAGGGATACCACCGTACAGAGGCCATGCTGAGAGCCGAGAGTGGACGTACACTAACACCTCAAAACAAACAATCACCAGCAAATACTAAAACAGGTAAATTTCCTGAACAATCATCAATTCCTCCGAACCCCGGGAAGACAGCTAAACCCATAAGCAATCCAACTAATTTGTCATCCAAGAGAGATGCA…
chrII YBR199W 1369 56	ATGAGGTTTCTTTCAAAAAGGATACTGAAACCTGTACTTTCAGTGATCATTCTAATATCGATTGCCGTAACCGTTGTTCTTTACTTTTTAACGGCGAATGAGAACTATTTGCAAGCAGTCAAGGATAGTGCCAAGTCCCAGTATGCTTCTCTCCGGGAGAGCTACAAAAGTATTACAGGTAAAACTGAAAGCGCTGATGAACTTCCTGATCATGATGCTGAGGTGTTAGATAGCATAATGGACAGGCTACACGAGCCCCTTTATGAAAAGGACACTTTTGACCCGAATGAAGTCCTTGCTGAAAATAAACAGTTGTACGAGGAGTTTTTACTTCAAGAAATTTCTGAGCCAAAGGTGGACAATTTGGTACGTAGCGGGGATCCGTTAGCCGGCAAGGCA…
chrII YBR200W 570 48	ATGCTGAAAAACTTCAAACTCTCAAAAAGAGATAGTAATGGGTCGAAGGGCAGAATTACATCCGCAGATATTTCCACACCTTCTCATGATAATGGGAGTGTTATAAAGCATATTAAGACAGTACCAGTGAGGTACCTTTCTTCATCTTCCACCCCAGTGAAAAGCCAACGGGACTCTTCACCAAAAAACAGACATAATTCTAAAGATATTACTTCTCCAGAGAAAGTTATAAAAGCCAAATACAGTTATCAGGCACAAACTTCAAAGGAACTATCTTTCATGGAAGGTGAATTTTTTTATGTATCTGGAGATGAGAAGGATTGGTATAAAGCTTCAAATCCTTCTACTGGAAAAGAGGGTGTTGTCCCCAAAACCTATTTTGAAGTGTTTGATAGAACT…
chrII YBR201W 67 58	ATGGATGCTGTAATACTGAATCTCTTAGGCGACATTCCTTTGGTCACAAGATTATGGACAATTGGCTGTCTTGTACTATCAGGTCTCACAAGTCTCCGGATTGTGGATCCAGGGAAGGTAGTGTACAGTTATGATTTAGTATTCAAAAAGGGACAATATGGAAGACTACTTTATTCGATATTCGATTACGGCGCATTTAATTGGATATCCATGATAAACATCTTTGTCAGCGCTAATCACTTATCAACTTTGGAAAACTCATTCAATCTGAGAAGAAAATTCTGTTGGATAATATTTTTACTGTTGGTGATACTGGTAAAGATGACCAGCATTGAACAACCTGCAGCATCACTCGGTGTGTTATTGCATGAGAATCTCGTGTACTACGAACTGAAAAAG…
chrII YBR202W 1378 61	ATGAGTGCGGCACTTCCATCAATTCAGCTTCCTGTCGACTATAATAATCTTTTTAATGAAATCACCGATTTTTTGGTGACTTTCAAGCAGGATACGTTGTCTTCTGATGCAACACGAAATGAGAACGAAGATGAAAATTTGGATGCTGAGAATATCGAACAACATCTATTGGAAAAGGGGCCCAAGTACATGGCGATGCTACAGAAAGTGGCTAATAGGGAACTGAATTCCGTGATTATTGATTTAGATGACATTCTACAGTATCAAAACGAAAAGTTTCTCCAGGGCACACAGGCAGACGACCTTGTGTCTGCCATTCAACAAAACGCTAATCACTTCACTGAATTATTTTGCCGTGCCATTGACAACAACATGCCGCTACCAACAAAAGAAATTGAC…
chrII YBR203W 63 46	ATGTCAAGTGCTTCAAGACTTCAAAACGTCAATATTGTTTCTAACAACTATTCTCGTTACGGAACTTCCGTTTACGATAAGTTGTATCATAGTAACGGCAGTGGTAGCAATAATGCTGGTAAGAATTCTACCACAGTTGGTAAACTGTCATCTATCTCACAAAAGTCCAGGAGCAAACAGCGTCATGGCTCAAATTGCTCCAGATCAATGAGTCAATCACCCTTATCGACGTTCAAATCTCCACTCAGCAATCAAAATCAATCCAGCGCTCCTGATGATTTGGCTTCCATAGGTCAGAGACGCAGTGACGACGTCACATCTTTAGATAATGAAACTATCATAACGATGAATTCAAGGAAATCAAGGATTAAAAAAAAGTATAAATCCTTAATCTCCACC…
chrII YBR204C 59 51	ATGAATATGGCAGAACGTGCAGAAGCAACAAAAAGTTGGTCCTGTGAGCCCCTTTCTGGAAAGACGCTAGAAGAGATTGTTCAAAATGCAGAAAATGCAGCTGATTTGGTAGCTTACATTCGCAAACCAGAGGTAGATTTGGACTTTAGGTTGAAGTTTATCGCAGAACATGAGGAGTTTTTTAATGTACAACTATCGGATCGAAATTCAAGAATAAGGACGTGTCACAACTTGAGCGATAAAGGGATACGGGGTGATACTGTTTTCGTCTTCGTGCCTGGGTTGGCTGGCAACTTAGAACAATTTGAACCCTTACTCGAGCTTGTGGACTCTGATCAAAAGGCATTTTTGACGTTAGATCTGCCCGGCTTTGGTCATAGTTCAGAATGGAGCGACTAC…
chrII YBR205W 1370 64	ATGTCTGTGCACCACAAAAAGAAGCTAATGCCCAAATCGGCATTGCTGATTAGAAAATACCAAAAGGGAATCAGATCATCATTCATTGGGCTCATCATAGTGTTATCCTTTTTATTTTTCATGAGTGGCTCAAGGTCCCCAGAGGTACCAATAGCTCAGGGCACCAGTGTCAGTCGTGTAGCCAGTAAGGATTATTTGATGCCGTTTACTGACAAGTCACAAGGAGTAATCCATCCCGTGGACGATGGAAAGAAGGAAAAGGGTGTTATGGTCACATTGGCCAGGAATTCAGATTTATGGAACTTGGTAAAATCTATTAGACATGTTGAAGACAGGTTCAATAACAGATATCACTACGATTGGGTGTTCTTGAATGACCAACCATTTAGTGATGAGTTT…
chrII YBR207W 1115 51	ATGGCGTTTGAGGATTATTTTTCTTTCCAGATATTCTTCATTTTCTTAAGGGAATCCTTAGAAATTGTTGTCATTGTTTCTATCCTGTTGACGATCGTCAAACAAGGTCTGTCTGTTGAGGACGACAGCCCGTTTGAAGGAAGTTCCTCTTCTGCTGGTCTTCCAAGTCCAAATACGAACACAAACGCAGATTCGACCACTGCCTTCTTACAAGCAGGGCCTTCAGACGGTAATGCTATTGGAACGTCCGCTACGGCTGCTAATAATAAATCGAGGCCGCTAAATGTGGAGGAAGAAGAAGAAATTTACGAGTACTCTAATGAGCTTAGAGACCAGGACCGCGAGTCCGATGAACATACGGCTGACAACGTTAAGCTATATCAGAAATTAAAAATACAA…
chrII YBR208C 1355 47	ATGACAGTTAGTTCCGATACAACTGCTGAAATATCGTTAGGTTGGTCAATCCAAGACTGGATTGATTTCCACAAGTCATCAAGCTCCCAGGCTTCACTAAGGCTTCTTGAATCACTACTAGACTCTCAAAATGTTGCGCCAGTCGATAATGCGTGGATATCGCTAATTTCAAAGGAAAATTTACTGCACCAATTCCAAATTTTAAAGAGCAGAGAAAATAAAGAAACTCTACCTCTCTACGGTGTCCCTATTGCTGTTAAGGACAACATCGACGTTAGAGGTCTACCCACCACCGCTGCATGTCCATCCTTTGCATATGAGCCTTCCAAAGACTCTAAAGTAGTAGAACTACTAAGAAATGCAGGTGCGATAATCGTGGGTAAGACAAACTTGGACCAA…
chrII YBR210W 417 65	ATGTCAGGAACCGGATTATCGCTATTCGTGACGGGTCTTATACTGAATTGTTTGAATTCCATTTGCCAGATATACTTTACTATATTATATGGTGATCTTGAAGCAGACTATATCAACTCAATCGAACTGTGTAAGAGGGTGAATAGGTTGAGTGTACCAGAGGCAATTCTACAAGCTTTCATTTCTGCATTGTTTCTTTTTAACGGGTACTGGTTCGTATTTCTCTTGAATGTCCCTGTTCTAGCATATAACGCAAGTAAAGTCTACAAGAAAACACATCTACTGGACGCCACGGATATTTTCAGAAAATTGGGTAGATGCAAAATTGAATGCTTTTTAAAATTGGGATTTTACCTTCTCATATTCTTTTTCTACTTCTACAGAATGGTCACAGCGTTA…
chrII YBR211C 36 60	ATGGATAGAGACACTAAATTAGCTTTTAGGCTGAGGGGCAGTCATTCAAGAAGGACAGACGATATAGATGATGATGTTATTGTATTTAAGACGCCAAATGCTGTTTATAGAGAGGAGAACTCACCTATTCAATCTCCTGTTCAACCCATTTTGTCTTCACCAAAACTTGCGAATTCTTTCGAGTTTCCTATTACCACTAATAACGTAAATGCGCAGGACCGTCATGAACATGGGTATCAGCCCTTGGATGCAGAAGACTATCCCATGATCGACTCTGAAAATAAAAGTCTTATAAGCGAATCGCCGCAAAATGTTAGAAATGATGAAGACCTTACTACTCGTTACAATTTCGATGATATACCCATTAGACAGCTATCATCGTCTATCACTTCTGTGACC…
chrII YBR212W 387 53	ATGATGTCTAACGTTGCTAACGCCTCCCAAAGACAGGAAAATCCATATATTATTCCATTGCCTCCTTCATCCACAGTGGAAACTTCTACTGAACCCCCAAGAACGTTATGGATGGGAGATTTGGATCCGTCCTTCGACGAGGCCACGATTGAGGAGATATGGTCAAAACTGGATAAAAAAGTTATCGTTAAACTAATTAGAGCCAAAAAAAATTTGTTGATTCCTTGTAGCTCCACCTCAAGTAGTAATAACAACACAAGTGAGGAGAATGCTGAAAACCAGCAATCTGCATCAAACAGCACTGATCAGTTAGATAATTCCCAAATGATTAATATTAATGGAATATCCTTCATTGATCCTTCCACTACTCAATTACATCATGCCGGATACTGTTTTGTC…
chrII YBR213W 66 51	ATGGTCAAATCGCTACAGCTAGCCCATCAATTAAAAGACAAGAAAATACTACTAATCGGAGGCGGAGAAGTCGGCTTGACAAGGTTATATAAGCTGATACCTACAGGTTGCAAGCTGACTTTAGTATCTCCTGACCTACACAAATCCATTATTCCGAAGTTTGGAAAATTCATCCAGAACGAGGATCAGCCCGACTACAGAGAAGACGCTAAACGCTTTATCAATCCGAACTGGGACCCCACGAAGAATGAAATTTACGAGTACATCCGCAGTGACTTCAAAGACGAATACCTCGACCTAGAAGACGAGAACGACGCGTGGTACATAATAATGACCTGTATACCCGACCACCCTGAAAGCGCAAGAATATATCACCTTTGTAAGGAAAGATTCGGTAAG…
chrII YBR214W 906 47	ATGGCTTCTACTTCGAACACGTTCCCTCCAAGCCAAAGCAATTCTTCCAACAACCTTCCAACTTCTAGACATGCATCCATTGTGGAGATGCTGTCTACTCCGCCATTGCTGCCCCACGTTCAAGTGAACGATACAGACGACAAGGAACAACCAGAAGAGTCCACGCCGCCAACAGCAACAGCGGCAGCGCCTGGTCCAGGTTGTGCTGCTACACCCGCCCCCTTGCGCGATGAAAAGCCTCAATTCAAACTATCAGCTGTTCCTATGACCCAGACGCCATCGCAGTGTCTGTCATGTGTGCACGCCCAAAAATGGCAACACATACCGTTGTCGCAATTGATCGAACAGAATAAGCTTATTTTTGTTCCAGGTTCCATATCGGTAGAGGAGGCATTCAAC…
chrII YBR216C 76 49	ATGGAACCAATTGATGACATACTTTTTGAGGTTACTGATGCGTTCAAAACTCAGAAGGAGGATCTTCTTGAGTTGGTAACATTGATTGATATATATGGCGAGCAAGTTAACCAAGAGGGGAGCTATGAAGAAAAGACGAGATTCATTGAAACTTTGAATACATTGTTAGAGGATAATCCGAGTACTACTGGTGAAATCGGTTGGGATCTGCCTAAGGGATTATTGAAGTTCTTGTCAAAGGATAATGTCGATGTAAATGGAAGACTAGGTACGAATATGATTGTCCAAGGTGTAATGAAGTGTTTCTATGCCATCTCAATCCAAGGCGAGCCCAAAAAATGTTTAATTACTGGGTTGGAGTTGCTTTCATCCCTTTGTTCAAAAGATTTTTCCAAGAGT…
chrII YBR217W 74 60	ATGAGTAGGATCCTAGAGAGCGAAAATGAAACAGAAAGTGACGAAAGCTCCATCATATCCACAAATAATGGAACGGCAATGGAAAGATCCAGAAATAATCAAGAATTAAGATCATCTCCTCATACCGTTCAAAATAGATTGGAACTTTTTAGCAGGAGATTGTCTCAGCTTGGTTTGGCGAGTGACATTTCTGTCGACCAGCAAGTTGAAGATTCCTCTAGTGGCACTTATGAACAGGAAGAGACAATCAAAACGAATGCACAAACAAGCAAACAAAAAAGCCATAAAGACGAAAAAAACATACAAAAGATACAGATAAAATTTCAGCCCATTGGTTCTATTGGGCAGTTAAAACCATCTGTTTGTAAAATATCAATGTCACAGTCTTTTGCAATGGTT…
chrII YBR218C 1376 65	ATGAGCAGTAGCAAGAAATTGGCCGGTCTTAGGGACAATTTCAGTTTGCTCGGCGAAAAGAATAAGATCTTGGTCGCCAATAGAGGTGAAATTCCGATTAGAATTTTTAGATCTGCTCATGAGCTGTCTATGAGAACCATCGCCATATACTCCCATGAGGACCGTCTTTCAATGCACAGGTTGAAGGCGGACGAAGCGTATGTTATCGGGGAGGAGGGCCAGTATACACCTGTGGGTGCTTACTTGGCAATGGACGAGATCATCGAAATTGCAAAGAAGCATAAGGTGGATTTCATCCATCCAGGTTATGGGTTCTTGTCTGAAAATTCGGAATTTGCCGACAAAGTAGTGAAGGCCGGTATCACTTGGATCGGCCCTCCAGCTGAAGTTATTGACTCT…
chrII YBR221C 1371 67	ATGTTTTCCAGACTGCCAACATCATTGGCCAGAAATGTTGCACGTCGTGCCCCAACTTCTTTTGTAAGACCCTCTGCAGCAGCAGCAGCATTGAGATTCTCATCAACAAAGACGATGACCGTCAGAGAGGCCTTGAATAGTGCCATGGCGGAAGAATTGGACCGTGATGATGATGTCTTCCTTATTGGTGAAGAAGTTGCACAATATAACGGGGCTTATAAGGTGTCAAAGGGTTTATTGGACAGGTTCGGTGAACGTCGTGTGGTTGACACACCTATTACCGAATACGGGTTCACAGGTTTGGCCGTTGGTGCCGCTTTGAAGGGTTTGAAGCCAATTGTAGAGTTTATGTCGTTCAATTTCTCTATGCAAGCTATCGATCATGTTGTCAATTCCGCT…
chrII YBR222C 992 60	ATGACAAGTGCCGCTACTGTTACTGCTTCGTTCAACGATACTTTTAGCGTATCCGATAATGTCGCCGTTATTGTTCCTGAAACGGACACTCAGGTGACCTACAGGGATCTATCCCACATGGTGGGTCACTTCCAGACCATGTTCACAAATCCTAATTCTCCATTGTACGGAGCTGTTTTCAGACAAGATACAGTGGCGATATCCATGCGTAATGGGCTGGAATTTATCGTCGCTTTCCTCGGTGCTACTATGGACGCTAAAATTGGCGCGCCCTTGAATCCCAATTATAAGGAAAAGGAGTTCAATTTTTATTTGAATGACCTGAAATCTAAGGCGATTTGCGTCCCAAAGGGTACCACAAAGTTACAGAGTTCTGAAATTCTAAAATCTGCCTCCACG…
chrII YBR223C 69 50	ATGTCACGAGAAACAAATTTCAATGGAACTAAGAGGAAGAGGTCGGATGTTGCCGAGAAAGTAGCACAACGGTGGAAGAGCGTCAGGTATAGTGCTGAAATGGAGAATATGGCTCCGGTCAACAGTAACAATGATAGCGACGACTGCGTCATAGTCAGTGAATCGAAAATCATTGATTTGACTAATCAGGAACAAGATTTGAGTGAGAGAATAGAAACAAACGATACGGCAAAAGGTGCCGTTTTTAAACTAATGAAATCGGACTTCTATGAAAGAGAGGATTTTATGGGAGAAGTAGAGGATATGATTACATTGAAAGATATCTTTGGCACTGAGACACTAAAAAGAAGCATACTCTTCAGTTTCCAATACGAACTTGATTTCTTGTTGAGACAATTC…
chrII YBR227C 1030 51	ATGTTGAAATCTGCAAGCCAAAACTTTTTTAGAGCTTATTCTAGTAGAATTGGTCGATATGCTGCTACAGCATCAGGGAAACTGGCACAGTCTCGTTTATCGAATATACCCACTCCAAAAGCATTGAAGAAATTCCTCGATGAGTACATTGTTGGTCAAGAGATTGGTAAGAAGGTTTTAAGCGTGGCAGTTTATAATCACTATTTAAGAATCAATGACAAGCAAAAGAAAGGGGAATTACAAAGGCAGAGAGAATTGATGGAACGAGAGAAAATCGCGGATGATAGGGATGAACCAATTTTCAGTGGAAACAGCGAATCAAAGGCTGGTTGGAGGAATCTTCAAAGACAGTTTAATTTAGCAGGTAGAGAGGTTGACGAAGATTTAGAGTTAAGCAAA…
chrII YBR228W 261 55	ATGTCGCAGAAAATACAGCAGCATCAGTTTCCTGATTTTTATTGTTGTTATCTACTACAATCGATTAACAAGAGGCAATCATTTTACGTTGGATCAACTCCTAACCCAGTACGACGTTTGAGGCAGCATAATGGGAAATTGGCTGTTGGAGGGGCATATCGAACCAAACGTGACGGTTCAAGGCCCTGGGAAATGATAATGATTGTGCGGGGCTTCCCAAGTAAGATAGCAGCTTTACAGTTTGAACATGCATGGCAACATGGGTACCAAACGCATTATATTGCCGAAAAAGATCGTGTTGTAAAGCATAAAGCAGGTGGAAGAACTTTACATCACAAAGTTGCATTAATGAAGTTACTTTTAAAGCATGAATTTTTTCAAAGGATGAACTTGATAGTC…
chrII YBR229C 1372 55	ATGGTCCTTTTGAAATGGCTCGTATGCCAATTGGTCTTCTTTACCGCTTTTTCGCATGCGTTTACCGACTATCTATTAAAGAAGTGTGCGCAATCTGGGTTTTGCCATAGAAACAGGGTTTATGCAGAAAATATTGCCAAATCTCATCACTGCTATTACAAAGTGGACGCCGAGTCTATTGCACACGATCCTTTAGAGAATGTGCTTCATGCTACCATAATTAAAACTATACCAAGATTGGAGGGCGATGATATAGCCGTTCAGTTCCCATTCTCTCTCTCTTTTTTACAGGATCACTCAGTAAGGTTCACTATAAATGAGAAAGAGAGAATGCCAACCAACAGCAGCGGTTTGTTGATCTCTTCACAACGGTTCAATGAGACCTGGAAGTACGCATTC…
chrII YBR231C 100 51	ATGCCAGAAGTAGAGACAAAGATTATACCAAACGAAAAGGAGGACGAGGACGAGGACGGCTACATAGAAGAGGAGGACGAGGACTTCCAGCCTGAAAAAGATAAATTAGGTGGTGGTAGCGACGATAGTGATGCCAGCGATGGCGGTGACGACTATGATGACGGTGTGAACAGAGATAAGGGTAGAAATAAAGTGGACTATTCGCGTATAGAGAGCGAGAGCGGCGGACTGATCAAGACTAGAAGAGCTCGGCAAGCTGAGGAAGAATATGCGAAAACACATAAGTATGAATCGTTAACTGTTGAATCGATCCCTGCAAAAGTAAACAGCATCTGGGAGGAGCTACAGGAAGCTAGTAAGAACCGTCTTTTGAGCAGTTCAGGGAAAGTCGGCTCTGTT…
chrII YBR233W-A 18 72	ATGGAACACAATCTTTCACCTTTACAGCAAGAAGTATTGGACAAATACAAACAGCTTTCTTTAGATCTAAAAGCTCTGGATGAAACTATAAAAGAACTAAACTATTCGCAACACAGGCAACAGCATTCACAGCAAGAAACTGTATCGCCAGATGAGATACTACAGGAGATGAGGGACATAGAGGTCAAAATTGGTTTAGTTGGGACACTGCTAAAAGGTAGCGTGTACTCGCTTATCTTGCAAAGAAAGCAAGAACAGGAGTCTTTGGGTAGCAATTCTAAATAA
chrII YBR233W 295 52	ATGTCCACAGAGACTACAAAACCATCAATCACTACTACACCAACTACTGTACTCGTTTCTCCCAACACGCTCAAAAGGAAAAAGGGTGAAGACACCAGCGAGGAACAACTGGAAGCAGAAATCAAACGCGTGGCCCTGAAGGATGCAGACAGCCACTCTGACAACGACCACGATTCCCCCGACAATGTTCCCTCTGATGTACATTTACGAATGCTGTGCTTAGTCAAACACGCTTCACTGATAGTAGGACACAAGGGCGCCACTATATCTAGAATAAAATCCGAAACCTCTGCTAGAATAAACATATCAAATAATATCAGAGGTGTTCCTGAAAGAATTGTTTACGTGAGGGGTACTTGCGATGATGTAGCCAAGGCATACGGCATGATAGTAAGAGCG…
chrII YBR234C 1318 62	ATGTCATTTTCCAATTCTAAAGACAAGTCCGTTGTTGCCGTCTACAAGCTGGTCAAAGCGCCAATCTACTCTCATTGCTTTTCTCAAGATAAATCTATTTTAGCCGTTACATGCGAAACAGATTGTCTTGTCTATAGAGTTTCAAACAACACACCTCCCGTTTTATTCGCAACGTTGAAAGATCATGATAAAACCATTACTGCTGTGGACATTTCCATACATGGTCGTATTGTGACTTGCTCCCAAGACCGTAATGCTTACGTTTGGGAGCCATTGAGTGATGGGACATACAAGCCCACGTTAGTACTTCTTCGTATTAACAGAGCAGCTACTTCAGTTACATGGGCACCAAATGGTTATAAGTTTGCTGTTGGGTCCAGTGCTAGAATCATCGCTGTT…
chrII YBR235W 1267 50	ATGGTTAGTAGGTTTTATCAGATTCCAGGTACGCATCGGCCATCGTCGGCAATATCTTCTTCAAATGAATCTTCTTCACTGTTGTCTGCAAGGAGAATAAGTCAAACATATTTCAATTATCAGGCGACCCCTGAATGCCAAAAAGTTTCCTCTAAGTATGATCCTGATAACCCAAACAAAGATAAGTTGGGAACATACGATGGGGTATTTGTGCCTACTGCTTTAAACGTATTGTCTATCCTTATGTTTCTTCGTTTTGGCTTCATTTTGGGTCAGTTAGGTATTATATGCACCATCGGTCTTCTGCTATTGAGTTACACTATTAATCTTCTCACCACGTTAAGTATATCTGCTATATCTACAAACGGGACTGTTAGGGGCGGGGGTGCTTATTATATG…
chrII YBR236C 533 49	ATGTCAACCAAACCAGAGAAGCCAATATGGATGTCACAAGAAGACTATGACCGTCAGTACGGCTCAATTACTGGTGATGAATCGTCCACAGTCTCAAAAAAAGACTCCAAAGTTACTGCCAATGCGCCTGGTGATGGTAATGGATCATTACCAGTTTTGCAAAGCAGCTCTATCCTTACTTCTAAGGTGTCTGATCTACCCATTGAGGCAGAATCCGGGTTTAAAATCCAAAAGAGAAGACATGAAAGGTATGATCAAGAGGAAAGATTACGCAAACAGCGTGCTCAAAAATTGAGAGAAGAGCAACTAAAGAGACATGAAATAGAGATGACTGCAAATAGATCCATAAATGTTGACCAGATTGTCCGAGAGCACTATAATGAACGTACAATAATCGCC…
chrII YBR237W 1362 53	ATGGAAACTATTGATTCGAAGCAAAATATTAATAGGGAGTCTTTATTGGAGGAAAGGAGGAAAAAACTAGCAAAATGGAAACAAAAAAAAGCACAATTTGATGCTCAGAAAGAGCATCAAACTTCACGCAATGACATTGTTACTAACAGTTTAGAAGGTAAGCAGACTACTGAAAAGTTTACGGAAAGACAGGAACGTGTAAAAGAAGAGCTTCGGAAGAGAAAAAATGAATTTAGGAAATCTGACGAACCTGTATCGGTTAAGCCTTCGAAGAAAAAGTCGAAGAGAAGTAAGGTAAAGAAGAAAATATCCTTCGACTTCAGTGATGACGATGATTCTGAAATAGGAGTTTCTTTTAGATCGAAGGAGCACATTCAAAAAGCTCCAGAGCATGATAAT…
chrII YBR238C 240 51	ATGATCCGTTTAGCTCAGCAAACACAAGTACTGAAGGGCAAACCCCCAAACCAGTTTGTTCCACATCCGACAAAGAATTCGCTGACTCATCCAATGAAATTTAACGGTACAATCGCTATGGAGCACCATGAACACAACTATGCCATTCCTTACACGCCTGCTACTTTTAACAATCCAGCCCTCGCTACTTATCAGGTAAGCCCAGCCAACCATTTTGTTCCTCACTTTGGTGGCAACATTGGAGCCAACAACAACAATCATCTAGCTCAGAATAACAGCAATAATAGTAACAACCATCATAACAATAACCGTAATCATCACCACAATAACAATCGTAACCATCATCAAAATAACCATAATCATAGCAAGTATAATAACTCCAATCAAGGTAATTCAATT…
chrII YBR239C 500 58	ATGTGCACTCCAGATGAAAACGATTACAAAACATCAACTGACCCAGATACATCTGCAAATACAAATCATACTCTCGAAAAAAAGAAGAGAAAAAAGAGAAAAAACACAAACGTGGCATGCGTGAACTGTTCGAGATTGCATGTGTCATGTGAGGCCAAAAGGCCATGCTTACGATGTATCAGCAAGGGCCTCACGGCTACATGCGTTGACGCTCCAAGAAAGAAAAGCAAGTACTTGGCTGGAATACCGAATAGAGAGCTCCCAATGAACATACAACCGGACCTTCCACCCCGCAAGATCATGATACCCATTTATAACAACTCCAGCAATAGTAGCCTCAACGTAAATAACATGGGAGAACAGCAAAAATTCACCAGCCCACAACATATAGTTCACAAA…
chrII YBR240C 48 51	ATGGTCAATAGTAAGAGGCAGCAGAGAAGCAAGAAAGTAGCGTCATCCTCCAAAGTGCCCCCCACCAAGGGGAGGACATTTACTGGGTGCTGGGCATGCAGATTCAAGAAACGCAGATGCGACGAGAATAGACCAATCTGTTCACTGTGTGCCAAACATGGAGATAATTGTAGTTACGATATCAGACTTATGTGGTTAGAGGAGAACATCTACAAAGTACGCAAGCATTCACTGATCAGTTCATTACAGGCTCGCAAATCGAAATCGAAACCATTGTGCCAGAAAATCTCAAAATCAAGGTTTAAACAAATGACCCATTTTAGACAACTATCACCCCCGACAAGTGACTGCGAAGACAGCGTGCACGAGGCAAGTAAGGAAACTACGCTTCCTAACGAT…
chrII YBR243C 1305 55	ATGTTGCGACTTTTTTCACTGGCACTTATCACATGCTTAATCTACTATTCCAAAAATCAGGGCCCATCTGCTCTTGTTGCGGCCGTGGGATTTGGTATAGCAGGCTATTTAGCTACAGATATGTTGATTCCACGTGTGGGCAAATCCTTCATCAAAATAGGCCTATTCGGTAAGGACTTGAGTAAACCTGGCCGTCCGGTGCTTCCAGAAACAATAGGTGCTATCCCTGCTGCAGTTTATTTATTTGTAATGTTCATTTACATTCCCTTCATTTTCTACAAGTATATGGTCATAACCACTTCAGGTGGGGGCCATCGCGATGTCTCAGTGGTTGAAGATAACGGTATGAATTCTAATATTTTTCCTCATGATAAACTATCTGAATATTTGAGCGCTATC…
chrII YBR244W 1290 65	ATGACCACATCTTTTTATGATTTAGAATGCAAGGACAAGAAAGGCGAATCTTTTAAGTTTGACCAACTGAAAGGCAAAGTAGTTCTCATAGTTAATGTTGCCTCCAAGTGCGGCTTCACGCCGCAGTATAAAGAATTGGAAGAACTATACAAAAAATATCAAGATAAGGGGTTTGTTATTTTGGGGTTCCCATGTAATCAGTTCGGGAAGCAGGAACCGGGCTCTGATGAACAAATTACGGAATTTTGCCAGTTGAATTATGGCGTTACATTCCCAATTATGAAGAAGATTGATGTTAACGGAAGTAATGCTGACTCTGTCTATAATTATTTGAAAAGCCAAAAAGCAGGTTTACTAGGTTTCAAGGGTATCAAATGGAATTTTGAAAAGTTCTTAGTT…
chrII YBR245C 1378 61	ATGGCCTATATGTTAGCTATTGCAAATTTTCACTTTTTCAAGTTCTATACTAGAATGAGAAAAAAACACGAAAACAATTCTTGCAATGAAAAGGACAAAGATGAGAACCTATTCAAAATTATTCTCGCCATATTTTTGCAAGAAAAAAAAAAATACGATTGTATTTCATCTGGTTCAATTATGACTGCTTCAGAAGAGTACTTGGAGAATTTAAAACCGTTCCAGGTCGGTCTCCCTCCACATGATCCTGAATCGAATAAAAAACGTTACCTGCTGAAGGATGCTAATGGTAAAAAGTTTGATCTGGAAGGCACTACAAAAAGATTTGAACATCTGCTATCCTTGAGTGGTTTATTCAAGCATTTTATTGAAAGTAAAGCCGCTAAAGATCCCAAATTC…
chrII YBR246W 251 53	ATGGACTCTATTCAAGAATCAGATGTACTAAATGCAGTGAAAACAAAACTACCGCCGTGTTGTTTGAGAATATTCAGGAATAAGATCATCCTTGTTGGGACGTATGATTTAGATAAGTCAACTGGATACAGGTCAGGCTCACTGGATGTCTTCACAATGGACCTCAAACTTTTATGTTCGAATAATACGTATGGCGCAATCCTAGATTTGAAGTTATCCCCCTTTGATGATACATTGATATGCACGGCCCATTCGACAGGTAATATCATGCTATGGAGGATACGGTGCACAGATAAGGATGATTTCCAATCAAACGAACTAGATATTCATGCAATTGCAAATCTACAACTCTTTGAAAAAGATGTTCTCATTGCCTCGTGCCATTTTTCCCCACTTGAT…
chrII YBR247C 1241 50	ATGGCCAGAGCATCCTCTACTAAAGCCAGAAAACAGAGGCATGATCCACTTTTAAAGGATTTAGATGCAGCTCAAGGTACCTTGAAAAAAATCAATAAAAAGAAGCTAGCGCAGAACGATGCTGCAAATCACGATGCTGCAAATGAGGAAGATGGATACATAGACTCCAAAGCATCAAGAAAAATTTTGCAGTTGGCCAAGGAACAACAGGATGAAATTGAAGGTGAGGAACTTGCTGAATCAGAAAGAAACAAGCAATTTGAAGCCAGATTCACCACCATGAGCTATGATGATGAAGACGAAGACGAAGACGAAGACGAAGAAGCTTTTGGAGAAGACATCTCCGATTTTGAACCCGAAGGTGATTATAAAGAAGAGGAAGAGATAGTTGAAATCGAT…
chrII YBR248C 1364 60	ATGCCGGTCGTTCACGTGATTGACGTTGAAAGTGGTAACCTACAGTCACTAACCAATGCAATTGAGCATTTAGGTTACGAAGTACAACTGGTGAAATCACCAAAGGATTTTAACATATCAGGCACGTCAAGATTGATTTTGCCTGGTGTCGGAAATTATGGCCATTTCGTCGACAATTTATTTAATAGAGGATTCGAAAAGCCGATAAGAGAATACATTGAATCTGGAAAACCAATAATGGGAATTTGCGTCGGGCTACAAGCGCTCTTTGCCGGTTCCGTGGAAAGCCCTAAGAGTACGGGTCTGAACTACATTGATTTTAAGTTGTCCAGGTTCGATGATTCAGAAAAGCCAGTACCAGAAATAGGTTGGAATTCTTGCATTCCCTCGGAAAACCTA…
chrII YBR249C 1372 63	ATGAGTGAATCTCCAATGTTCGCTGCCAACGGCATGCCAAAGGTAAATCAAGGTGCTGAAGAAGATGTCAGAATTTTAGGTTACGACCCATTAGCTTCTCCAGCTCTCCTTCAAGTGCAAATCCCAGCCACACCAACTTCTTTGGAAACTGCCAAGAGAGGTAGAAGAGAAGCTATAGATATTATTACCGGTAAAGACGACAGAGTTCTTGTCATTGTCGGTCCTTGTTCCATCCATGATCTAGAAGCCGCTCAAGAATACGCTTTGAGATTAAAGAAATTGTCAGATGAATTAAAAGGTGATTTATCCATCATTATGAGAGCATACTTGGAGAAGCCAAGAACAACCGTCGGCTGGAAAGGTCTAATTAATGACCCTGATGTTAACAACACTTTCAAC…
chrII YBR250W 18 64	ATGTTGTTTTCGTCTTCATCTTCTTCACTTAATTCCGAGGTTTCACAAGTGTTCTCGGAAAATATATCTAGTAGATCCACTACTCTGACTGAAAGTTCCACACAAAGCGAGATAAGGCAGCATTTTGGTAATGAAGATTTCAGTGGTGAACTACCAAAAAAATTAATTCAACTCAAGAAATTAAAAAATGGTGGCACTACAATCAAGAAGGCTAAGGAAGACCTTGAGTATTGCTATGATTCACTACGGCTGTACGAAAATCCCTATGTAACATCATCTGTAGATAAAAAATGTGGTTACAGCATTGAATTGTATCTAGATAACAAGTACAAAACACTAATGTTCTCCGATTTACAATTGAATGCTGACTATCCGTTGTATTACGATTCCTCACTGGAT…
chrII YBR251W 607 54	ATGTTCAAGAGGCAATTATCGACTAGTGTTCGTTATCTACAGCATTATGATGAGTCGCTATTATCAAGGTACTATCCTGAAAGTCTTTTAAAATCCATAAAACTTGCTCAACAAACGATACCAGAAGATACTAAATTCAGAGTATCTCGTAACGTGGAATTCGCACCACCATATTTGGATGATTTTACCAAAATACATCCTTTTTGGGATTACAAACCAGGCATGCCCCATCTCCACGCTCAAGAGGAGAATAATAACTTCAGCATCTTTAGATGGGACCAGGTACAACAACCATTACCAGGCGAAGGTAACATTCTGCCTCCAGGAGTCAGCTTACCAAACGATGGTGGTCGGAAATCGAAAAGCGCCGATGTAGCTGCAGGGCTACACAAGCAAACC…
chrII YBR252W 885 61	ATGACTGCTACTAGCGACAAAGTACTAAAGATTCAATTGCGCTCAGCAAGCGCTACTGTACCTACCAAAGGTTCTGCCACTGCCGCGGGATACGACATTTATGCATCTCAGGATATTACCATTCCGGCTATGGGTCAAGGTATGGTTTCCACCGACATATCGTTCACCGTACCTGTTGGTACCTACGGTCGTATTGCGCCAAGGTCAGGCCTGGCAGTGAAAAACGGTATCCAAACCGGTGCTGGTGTTGTCGACAGAGATTACACCGGTGAAGTTAAAGTAGTTTTATTCAATCATTCACAGAGGGATTTCGCGATCAAAAAAGGTGATCGCGTAGCCCAATTGATTCTGGAAAAAATTGTCGATGATGCCCAGATCGTTGTTGTAGACTCTCTGGAA…
chrII YBR253W 31 63	ATGAGCAACCAGGCACTATATGAGAAACTCGAACAAACCAGGACGATTCTGTCCGTGAAGCTGGCGGAATTGATAAATATGACTACGATAGCCGATAGAAATGATGATGACGAGGGTTCATTCGCACAAGAAAATTCTGAGCTCGCTGTGGCCACGACCAGTGTGATGATGGTGAATAACCAGACCATGCAATTGATTAAAAATGTTCAAGACTTGTTGATCCTGACCAGATCGATAAAAGAGAAATGGCTACTGAACCAAATTCCTGTAACGGAACACTCAAAAGTGACTCGTTTTGACGAGAAGCAGATAGAGGAATTACTGGATAACTGTATAGAAACGTTCGTGGCGGAAAAAACTACGTAA
chrII YBR254C 72 63	ATGCCTCAGTATTTTGCCATTATTGGTAAGAAGGACAATCCTGTCTATGAAATCGAGTTTACCAATGCAGAAAATCCACAGGGTTTTCCTCAGGATTTAAAAGAATTAAATCCGTTCATACTGCATGCATCACTAGATATCGTAGAAGATTTACAATGGCAAATTAATCCGACTTCACAGTTAAATGGGAACGGTGGAAACGGATCCAATGGCGGTGGTGGGTTCCTTCGATCTAGAGCTGTAAACAATACTGATAATTGTTATCTAGGTAAAGTTGATCATTTTTATGGACTAGCAATAACGGCTTATATTAGCTATAGTGGGATGAAGTTCGTGATGATCCATGGGAACTCAGCCAACAGTAGCGTAGTTATTGACGACAATAATATGAGGTCATTC…
chrII YBR255W 85 41	ATGACTCATACAAATGAGCACGACCATAAGGCTGAACAACAACAAAATGGAAGGGGCGATACAACAACAGAGACTGTAAACCCTCAGAAGATGAAATTGGTTACCAAACTTCTCATTGATAATAAATTTGGACTAATGGACGACTTGAATTTTAGTATACCATTAACCGCTTCTTCTGAGGGTGTACCAATATCAGCAAAGACATCAGAATTGGGTACGGAGTACCTCAAGAATCAACAAGAGAATTCAGTAAGCCCAATACTTCCAATATCAAGAAGTACAAGAATAAAAGCAGACAGGGTGAGAATATATTTAGACTATTATTATAATATATTAGAGCGTTGCATTTCAATTGATAGCTCCCAGAATCATCATGAGGGTGTTGAAGGGGTGTACAAC…
chrII YBR256C 1116 58	ATGTTTACTGGTATTGTAGAATGCATGGGGACTGTTTTGGAAAACAACCCATATGATGACTCTGAAAGTGGAGGTCAAGGAGTTTCTATTACTATTGGCAATGCGGGGAGTATTCTCACCGATTGTCACGTTGGAGATTCAATAGCCGTAAATGGGGTATGCCTTACTGTGACCGAGTTTAATAACGACTCCTTCAAAGTTGGGATATCACCAGAAACTATAAAACGAAGTAATGTCGCTTCCTGGATTCAAGGCACCCAGGTCAACTTGGAGAGAGCGGTATCTCAAGACGTTAGGTTCGGTGGTCATTATGTACAGGGTCACGTAGACACTGTTGCTAATATTGTCTCAAGAAGACCTGAGGGGAATTCAATTATTTTTGGGTTTCAGTTAAGAGAT…
chrII YBR257W 88 56	ATGGATAGAACTCAAACGTTTATTAAAGACTGTCTTTTCACGAAATGCCTGGAGGACCCTGAAAAGCCCTTTAATGAAAATAGATTTCAAGATACGTTGTTGCTACTGCCAACTGATGGCGGATTGACTTCAAGGCTTCAGAGACAGCAAAGAAAATCAAAGCTAAATCTTGACAATTTACAAAAGGTCTCCCAGTTAGAGAGTGCAGACAAACAGTTGGAAAAAAGAGATTACCAAAGAATCAACAAGAACTCTAAAATCGCATTAAGAGAGTACATCAATAATTGTAAAAAAAATACAAAAAAATGTCTGAAATTGGCATACGAAAATAAAATTACTGATAAGGAAGACCTTTTACACTACATAGAGGAGAAGCATCCAACGATATACGAATCATTA…
chrII YBR258C 19 70	ATGGCGTATAATCAAGAAGATAGTAAAAGACTATCAGACAAGTATAAGAAGGAGGGACATTTTGACAAGTTGAAAAGAGAAATATTGTCTAACCCATGGAATAATACAGAAGAGAATAGTGAATCTTTTGAACAAGCGCTTCGGAAAAGAGTTGCCAGTACTGTTAAAGAAATGGTTAACGAAGATGAAGAATTAATATTTAAAAACAGAGGGCTAACCAGTGCATTGATTGAATCACAATTGGTCAAGGACAACTACCTAAAGCTGGGTAGTAAAATGGAGGGGGATAATGGTGATGGTGAGAAGAAATTTGACTTGGATGTCTATGTACGGTCTAAGTTACAGGATCCCAAACTATTGGAAATGATAAAGGGACAACTTCAGGAAACACTGAACTCT…
chrII YBR259W 12 79	ATGTCCATTGACGAGGCTGTTGCCAGATATAGAGATGTTATAGGCAATCTAGCAACTGGCAATTTAAGGCGGATTGTTATACAGTCAGAAAAACTGGCCCAGATCATTGCATCTTCAAAAGGTACCGTTCGTTTCCACCATAAAACTCGCAGCGGTAAAACAGTAATATACAAATGCATCAAAAAGGCGCTGCTTTCCAGTGTCGCGTCTCTATCGTCAGAGTTTTCCTCAGAAACAGATGTTCAGCAATTCCTCCATTTAAATTACATATATCAATCTCACTTCCAAGCTTTGAGTGGACAAATAAACAAATATTGCGGCATGAAGAAATACTACGAGTTAAAGTTTGCAGCAATCGACTACTTAGAAACCGAAGTCCAAACTACCGGGCTTACACTC…
chrII YBR260C 341 48	ATGGAAGAGACTGCGAAGAAACCAGCTAGTGCCACAGTAAGTGCGAAGTCGTCGCACGATGGTGGCACCGACGATTTGGCGCACCTTTTTAGCACGCCAGAGATCAAGAAGGTGCTAAATTCCGATGTGGCAATTAACGCTTTGTTGAGCCGTTTAAAGCAGTCGTTGTTGACTTGTGAAGAGTTTATGAAATTTATTAGAAAGAAATACGCCTTCGAAGAAGAGCACGTTCAGGAGCTCTCCAAGCAATATAAGCACTTTTTCAACATTCAGGGTTCCACAAATTCATCCTTAAAAAAGATGATTCACGAAGTTTTGGGATTCGATGGCAAGATGGCTCAAGTAAAGCAGAGTTATATCACCGCCTTGCAGAAAATGTACTCCGAGATTAGTAGTCTT…
chrII YBR261C 754 53	ATGGACGTGCCTGCAGATTCCCATATCAAATACGAAGATGCCATCGACTATTGGACGGATGTGGACGCCACTGTGGATGGTGTTCTAGGTGGATACGGAGAAGGTACAGTAGTACCCACAATGGATGTCCTGGGATCCAATAACTTCCTGCGTAAACTGAAGTCGAGGATGCTGCCTCAGGAGAACAACGTGAAGTACGCTGTAGACATTGGTGCGGGGATTGGACGTGTAAGCAAGACCATGCTTCACAAGCACGCCGCTAAGATAGACCTTGTAGAACCGGTAAAGCCTTTTATCGAGCAAATGCACGTTGAATTGGCTGAGCTGAAAGACAAAGGCCAAATTGGACAAATATATGAAGTAGGGATGCAGGACTGGACCCCCGATGCCGGCAAGTAC…
chrII YBR262C 12 86	ATGTCGAAATTGGGTCCGTTAGCAAGATCTGTGAAGTGGACTCTCTCTGTGGGAGTAATCGGTTCTGTTTTTTACCTGTACCGATACAGTAACAATGGCTACTTCTACGATCACGATGCTACATGGTTGAAACAAGATCATCAGGTACAGGACCTGGTGGATAGAAAAGAAGTGGTACCTGGGGAGACCAGGAACCGCAAGCTAGTTGTGACGGATGATGGCACTGCATGGAGCAGGACCATGGGGGAGAGCATAAAAGATATTTGGAATGAACAGATAAGAAACTCTGTCGATTGGATCTACTCCTGGGGTAAGAATTAG
chrII YBR263W 1372 62	ATGTTTCCCAGAGCTTCTGCATTGGCCAAATGTATGGCAACTGTTCATCGTCGTGGGCTACTCACCAGTGGTGCACAATCGCTAGTCTCCAAACCAGTCTCGGAGGGAGATCCAGAGATGTTTGACATCTTGCAACAAGAACGTCACAGACAAAAACACTCTATCACCCTTATCCCATCAGAAAACTTCACCTCGAAGGCCGTTATGGATTTGCTAGGTTCTGAGCTCCAAAACAAGTATTCTGAAGGTTATCCAGGTGAAAGATACTACGGAGGTAACGAAATCATCGATAAGTCCGAATCCTTGTGTCAAGCAAGAGCTCTGGAACTGTACGGATTAGACCCTGCCAAGTGGGGAGTTAATGTTCAACCATTAAGCGGGGCACCTGCCAATTTGTAT…
chrII YBR264C 212 55	ATGGAAGCAACCATCAAAGTGGTACTGCTAGGAGATTCATCAGTGGGGAAAACCAGTATAGTGACTAGGCTCAAATCAGGTAAGTTTCTAGCAAAACATGCGGCTACGATAGGTGCGGCGTTCATCACCAAGACAATCGAGGTTCCTTCTAACGACTCCTCTACGGAGAAACGTATCCATATGGAGATATGGGACACGGCGGGTCAGGAACGGTATAAATCACTGGTGCCAATGTATTATCGAGATGCGAATATTGCTTTGATTGTATTCGAATTGGGAGACGTATCCAGTCTGCAATGTGCAAAGACATGGTTTCAAGATTTACAGGACCGTGCTCAGGGAACGCAGGTAATTATCGTGGGCAATAAGTACGATTTAGTCTGCGAAGAGCATTCAGGG…
chrII YBR265W 300 51	ATGAAGTTTACGTTAGAAGACCAAGTTGTGTTGATCACTGGTGGTTCACAAGGTCTTGGAAAGGAATTCGCCAAAAAATATTATAATGAGGCTGAAAACACAAAGATTATTATCGTCAGTAGGTCAGAGGCTAGACTGCTGGACACATGCAACGAAATTAGGATTGAAGCTCACCTGAGAAGGGAAACCACTGACGAGGGCCAAGTGCAACATAAGTTGGCTGCGCCCTTGGACCTTGAGCAACGGTTATTTTACTACCCATGCGACTTGTCCTGCTACGAATCCGTGGAATGTTTGTTCAATGCCCTGAGAGACTTGGATTTACTCCCTACACAAACGTTATGCTGTGCAGGGGGGGCTGTTCCTAAGTTATTTCGTGGGCTAAGCGGACATGAGTTG…
chrII YBR267W 523 49	ATGAGTAGCAGTGGTGTTTATACGTGTAATTCATGTGTCCTGACCTTTGATTCAAGCGACGAGCAGCGGGCCCACATGAAGTCCGATTGGCATCGCTACAATTTGAAAAGACGTGTTGCACAATTGCCACCAATATCATTTGAGACATTTGACTCCAAAGTGTCTGCAGCTGCTGCCAGTACTAGTAAGTCTGCTGAAAAGGAGAAACCTGTTACCAAAAAGGAGTTGAAAAGAAGGGAAAAGCAAGCATTGCTCGAAAAGAAAAAGAAACTGTTGGAAATTGCCAGGGCTAATATGCTTGAAAACATGCAAAAGAGCCAAGAGGGAAATACTCCCGACCTAAGCAAGCTCTCTTTGCAAGAAAATGAGGAGAACAAGGAAAAGGAAGAACCTAAGAAG…
chrII YBR268W 13 81	ATGTTGGCGCGCAGTTTGGGTTACAGGTTGATATCGACCAGTCGTATCTTATATAATAAACCCACGGTTAAGTCAGTGGTGTCGTCGTGTCCTGCGGGAACATCGCTTAACTTAAACATATGGAAGAGCGGTAAAGACGCAGTGGCACTCGAGGACAAGGAGTATCCAAATTGGTTATGGAGCGTATTGGATAGTGATCACGTTGTCGAACATGCGGCTGAGGACCCAGAGGGACAGGCTCTCTTAAAGAGAAGAAAGAACATAAGGAAGGCGAACAGGCAGCGAATCAAGCAAAACAATTTCTTGAGCCAACTTTAA
chrII YBR269C 337 61	ATGTTGTGCGCCATCAAAAGCACAGGTTATCGGTATCCTCGCACGGGAGCCTTAAATCTACTACGTGGACGACCATTTAATATGGCCACCCGAAAAATAACTACTGAAAGGATCCCCGGCCCTCCCAAGCTGCCAAGAGAAGAGCAGGAAGAGTTCGAAAGACTTCAGAGGATTGCCACATCGCAAGAGGCAATAGATCAGTATAATGCGCAGGCCACCGGCGATCGTACAAAGGAGAGTTTGAATTCACCGCTTTTAACCAAAAACGATATTGGGTCATTCTCGCCTGAATTTTCCAAGACCATACCTGAATTCGAAGGTGATGTTAACCCCAAGACTGGTGAAGTTGGGGGTCCCAAGCAGGACCCGTTGAGACACGGCGATTATTCGTTTAACGGA…
chrII YBR271W 231 49	ATGTTTGATCCTCTCGATTTGTACACCCCTGATGACATCCAGGTTGAGGCTTTACAGTTCAATCTAGCAGAGAGAGAGCCAAAAGATCCTTGCTCACCGCAACGTGACGAAATATTAACGGCTGTAGATGAAGAAGAGAGTGACGACGATGACACCATTATCGATAATCTGGATCTGCCCTCCGTGAAGTATGCTCCGCCAGAAGTTATCCTTTGTATACTAATACTTCTGAAGCCCGATAGACAAGTAAACTTCAATCAGGAGACAGGGAAGAACAAATCTGTACTGGAGGTTTGCAAGAGTCATGGGCTGGAACCCGATCTGCTGAAAAGACTTTTGACTTGGTATACAGAAGAATGGCCTAACAAGAGGTTAAACTCGTTGGAAAAGATATGCAAT…
chrII YBR272C 47 51	ATGAGTGAGAAAGAAACAAATTACGTGGAAAATCTCCTTACGCAATTAGAAAATGAACTTAATGAAGATAACTTGCCTGAAGATATCAACACACTATTAAGGAAATGTTCTTTGAATCTTGTGACTGTTGTCTCCCTTCCAGATATGGATGTTAAACCACTACTGGCTACGATCAAGCGTTTTCTGACGTCTAACGTATCCTATGATTCATTGAATTACGATTACCTTTTGGACGTTGTGGACAAGCTTGTTCCCATGGCTGATTTTGACGATGTTCTAGAAGTTTATAGCGCGGAGGACTTAGTGAAGGCCCTTAGGTCAGAAATAGATCCATTAAAAGTAGCAGCATGTAGAGTCATTGAGAATTCGCAGCCAAAGGGTTTATTCGCGACCAGTAAT…
chrII YBR273C 101 50	ATGTTAGAAGCACTGTTTAGAGATTCTGTGGAAGAAGCAATAAACGATTCCATCAAGGAAGGCGTTGTGCTGGCCGTTTACAACACTGCACGGGATGACCAGTGGCTGAAAAGTTGGTTTAAAGGAGATGATGTCTCATTAGATACTTTAGCGGAACATAGTATTTGGTTGAGGTTGGTCAAAGACACTGAGCAGTTCCAGTTATTTGAGCAAGTATTTCCTAATGTAGTTGTACCCAGTATATACTTGATACGTGCTGGAAAGATAGAATTGATTATTCAAGGCGAGGATGACCGACATTGGGAGAAGTTGCTGGCGTGCATAGGCATCAAAGACAAAAAGGCTGGTGAGAGTTCGTCCAGGGAAACCAATCCAGGTTTGGCTAGAGAAGAAAAGTCA…
chrII YBR274W 1139 55	ATGAGTCTCTCGCAGGTGTCACCTTTACCCCATATCAAGGATGTTGTTTTAGGAGATACAGTAGGCCAAGGCGCATTCGCCTGCGTTAAAAATGCTCATCTTCAAATGGATCCCTCCATTATTCTAGCTGTTAAATTCATTCATGTTCCCACTTGCAAAAAAATGGGACTCAGTGACAAGGATATCACAAAAGAGGTTGTTTTGCAATCGAAGTGTTCTAAGCATCCTAATGTTTTGAGACTTATCGATTGTAATGTCTCTAAAGAATATATGTGGATAATTCTGGAGATGGCAGATGGTGGTGATCTATTTGATAAGATTGAGCCTGACGTTGGAGTTGATTCCGACGTGGCCCAATTTTACTTTCAACAGCTCGTTAGTGCTATTAATTATCTGCAT…
chrII YBR275C 67 49	ATGTCGAAAGATTTTTCAGATAAAAAGAAACATACGATAGATCGAATTGATCAGCATATCCTCCGTAGGTCTCAACACGATAATTATTCCAATGGAAGCTCTCCGTGGATGAAAACTAACTTGCCACCTCCATCTCCACAAGCTCATATGCATATACAAAGCGATCTATCGCCAACGCCAAAGAGGCGAAAGCTAGCGTCTTCAAGTGATTGCGAGAATAAACAATTTGATTTATCAGCTATTAACAAGAATTTATATCCAGAAGATACAGGAAGCAGGCTAATGCAAAGTCTTCCAGAGTTGTCTGCCTCTAATAGTGATAATGTATCACCGGTTACAAAAAGTGTAGCTTTTTCTGATAGGATAGAATCATCACCGATTTACCGCATACCAGGTTCC…
chrII YBR276C 289 49	ATGGTTTTGGAAGTGCCCTCAATCACACCTGGTGAACTGCATGATCTTATGCGACTACATCAGGATGCAGAATGGCCTGAATGTAAAAAAATGTTCCCCTGGGCTCATGATATTTCCTTTGGTCAACCACCCGATTTTCCTCATTCTCTTGCAATAGTCAAATCGCAATCAGATGCTAACAATTCTGCGCTTTTGCGTAATTCTCTCGAAGTGAATGATATCTTCCAGTCCTGGAAAGTTCGCACTTCCTTTCATAGAGAGGGCGATACCTGTGAAACTGGAAATGATTCTAATGGTTTTCAATATCCCAATAACACAAAGGAACTTTTGAACTTGCTAAAGTTTCAGATACGACAATTGGAATTGCAAGTGGATGATGTTGCTTTGGAAAACGCTGCT…
chrII YBR278W 22 61	ATGTCCAACTTAGTTAAAGAAAAAGCACCTGTCTTTCCTATATCTAAAGTAAAGAAGATTGCCAAATGCGACCCCGAATACGTAATTACATCTAATGTAGCTATATCAGCGACCGCATTCGCTGCTGAGTTATTTGTACAGAATCTCGTCGAAGAATCGCTGGTCTTAGCACAACTGAATTCGAAAGGAAAGACAAGCCTACGATTAAGCCTAAATTCTATAGAAGAATGTGTCGAAAAAAGAGATAATTTCAGGTTTCTAGAGGATGCCATTAAACAACTGAAGAAGAATAGCGCACTCGACAAGAAGAGAGAACTAAACATGCAACCGGGTCGGAGCGATCAAGAGGTTGTTATAGAAGAGCCTGAATTGCATGAGGATGATGGTGTAGAGGAAGAA…
chrII YBR279W 163 49	ATGTCCAAAAAACAGGAATATATTGCACCAATAAAATACCAAAACAGCTTGCCTGTGCCACAATTACCTCCTAAACTTCTGGTTTACCCCGAGTCTCCGGAGACGAATGCAGACTCCTCCCAACTAATCAATTCACTATACATCAAAACAAACGTCACTAATCTAATTCAACAGGATGAAGATTTAGGTATGCCGGTTGATTTGATGAAATTCCCAGGCCTATTGAACAAATTAGATTCTAAACTGCTTTACGGCTTTGATAATGTGAAATTGGACAAAGATGATCGAATTTTACTGAGGGACCCTAGAATAGATAGACTGACCAAGACTGATATATCAAAGGTTACCTTCTTGAGACGCACCGAATATGTCTCCAATACAATTGCAGCCCATGATAAC…
chrII YBR280C 96 51	ATGAGTGAAGTTGAGAGCAGAGAAAAGGAGCCTGACGCAGGATTGTCCCCAGATATCGTTCAAGCTACGCTACCATTTTTAAGCAGTGATGATATTAAGAACCTCTCGCAGACAAATAAGTATTATAATACATTACTAGATTTTGACCACTCTAAAATTTTGTGGCATGAACTATTTCATAAGGCATTTGGGACATTAAAGACAAATGACGAGCCTTTCCAGGGTCGAAATTCGGCGGAATTTAAGACCTGCACAGAGACGATTTTAAGAGAAGCATTCCCCACCTTGTCATGGCAGGAAGTATACCAATTACGGGCATATGATGCAAAGTTTTATAGTTGGGGTTATTTAAAGCATGGAAGGTTGGGCTATACCGCGAGTTCCAATAATGAACTTGTC…
chrII YBR281C 1118 45	ATGTACGATAGCAGGGGTGTCGCATTGCACTCTGAACTAATTCATAGGTGGAATCACGCTTTTTCCATCTTATCCATTGTTGCATTTCCAAAAAAAAGATTGTTGTTTGCTGGTAGCCAAGACTCCAAGATATTGGTTTTTGATCTTCCCACATATAATCTAATACATACGATTAGACTAGGCGAATCACAAGAGGAAACGCATACCAGATCTTCGGTTTTGTGCTTGACAGGATCAGAAGATGAAAACTTTTTATTTTCAGGCGGCGCAGATTCTTTGGTGAGAATTTGGTCCATTGGCGAAAAGACCATTAGAGATGACTTTCTACCTGTTACTGAAATAGCCACTGTTTACTCAGTGACCGATATTGGTGATATTTTCTCATTGGCATATTTGGAT…
chrII YBR282W 250 58	ATGAAAGGCTCACCCATTTCTCAATTTAGTAAGACCTCTATTAATGCTCTTACCAGGCCTTGGAAGAAATACAGAGATGGTGAATTATTTTATGGGTTATCAAAAGTTGGGAATAAAAGAGTGCCGTTGACCACGAAGCAAGGTAACAAGACGATGTACAAAGGGACAAGAGCTTCAGGGATTGGTAGACATACAAAATTCGGTGGTTATGTGATAAACTGGAAGAAAGTCAGAACCTATGTTACCCCAGATATGGTTAATTTCGAATTAAAGCCCTACGTTAACGCAAATGTACCACCTCTAAAACACGAATTTAAAGGATTTAGCGGCGGCCCATTAGATCCTCGTTTACAGTTATTAAAGATAAAAGAATACATAGTAAACGGGAGGGTACAAAGC…
chrII YBR283C 477 49	ATGTCTGGTTTTCGTCTAATTGATATCGTTAAGCCTATCCTACCGATTTTACCGGAAGTTGAGTTACCTTTTGAAAAATTACCATTTGATGACAAGATTGTCTATACTATTTTTGCAGGGTTAATTTACCTTTTTGCACAATTCCCACTTGTTGGTTTGCCCAAAGCTACCACACCTAATGTTAATGACCCCATTTATTTTCTAAGAGGTGTATTTGGGTGTGAACCAAGAACCTTGCTAGAATTTGGCCTTTTTCCCAACATTTCTAGTGGGTTAATCTTACAATTATTAGCCGGTTTGAAAGTAATTAAAGTTAATTTCAAGATCCAAAGTGATAGAGAATTATTTCAAAGCTTAACAAAAGTTTTTGCCATTGTTCAGTATGTGATTTTGACCAAC…
chrII YBR286W 1263 54	ATGCACTTTTCTTTGAAGCAATTGGCTGTCGCTGCGTTTTACGCTACCAATTTAGGCTCTGCCTATGTCATTCCTCAATTCTTCCAGGAAGCCTTTCAACAAGAAGAGCCAATTGAGAATTATCTTCCGCAATTAAACGACGATGATAGCTCTGCCGTTGCTGCCAACATTCCGAAGCCACATATTCCTTACTTCATGAAACCACATGTAGAAAGTGAAAAATTGCAAGATAAAATCAAAGTTGACGATTTGAATGCTACTGCTTGGGACCTCTACCGTTTAGCTAACTATTCTACTCCTGACTACGGTCACCCTACCCGTGTGATCGGGTCCAAGGGTCATAACAAGACTATGGAATACATATTGAATGTTTTCGATGACATGCAGGACTACTATGAT…
chrII YBR288C 74 48	ATGTATTTGTCATTCTATATCACTGATACAAAGAACAAACTTATTTTCCAGTATCTTTTAGGTGCAACAGCTCCCTCCTTCAAGCACCTGTGGACCCGCGTTCAGTCCACATGTCCTCAATTGCTCGAAGATAGCAGTAGTGATGATTATTTAGACCATTCAATGGTTGGAAGAGATTTAGAGGTCTATAAGTATTTCTCAGTTATAAATAAGCTCAATTATTGGTGCTTAGCCTCCACTTCGAAGTCAAAAGGCCCGCTTGATTGTTTTACCTTTTTAGAGACTATAGATCGTATCCTGTTAGAATATTTTGACAAGGATAAATTAAGTATCAAGAAAATTGTTAATAATTATGATAGAATCAGTTTGATTTTTAACTGTTGCGTCGAAGCGGGTGAA…
chrII YBR289W 1135 31	ATGAATAATCAGCCGCAGGGTACCAACAGCGTTCCAAATAGTATTGGAAATATATTTAGCAACATTGGAACTCCATCTTTTAACATGGCGCAAATTCCGCAACAGCTGTATCAGAGCCTCACACCACAACAATTGCAGATGATTCAGCAACGACACCAACAGTTACTGAGGAGTCGTCTACAACAACAACAACAACAACAACAACAAACTTCACCGCCACCGCAAACGCATCAATCTCCACCCCCTCCTCCGCAACAATCTCAACCCATTGCTAATCAATCAGCGACTTCTACCCCTCCTCCTCCTCCAGCACCACACAACTTACATCCCCAAATTGGTCAAGTGCCCTTAGCTCCAGCGCCTATTAATTTGCCTCCACAAATTGCTCAGTTACCTTTG…
chrII YBR290W 406 55	ATGCCAGAGCAAGAACTACTTATAGGGCAAGAAATGAATACACTTCATGCAGGTTCATCTACTGATGGCATAAATGTCGGAAACGCAGGACGAACTAGAGACACACAAACTGGCGTAGAAGGGGAAACGGAAATAGGGTCTGACGAGGAAGATAGCATAGAGGACGAGGGAAGCAGCAGTGGAGGAAATAGTACGACAGAAAGACTAGTACCACACCAGCTGAGGGAACAAGCAGCCAGACATATAGGAAAAATAGGAAGACATTTTAATATTCTTGATAGACTTTTTAAGAAACGTACACAACAGTCTTCGGATATACAACAAGGTGCCATGTTTGATGGTGTCTTTAGCAATTTAAGCGCAAAACCAGATACCACAGAGACTGAAGGTAATAACGAA…
chrII YBR291C 989 51	ATGTCCAGTAAAGCTACCAAAAGTGACGTAGATCCATTGCACTCGTTTCTGGCAGGGTCCCTAGCCGGTGCTGCTGAAGCATGTATAACATATCCTTTTGAGTTTGCCAAAACAAGGCTGCAGCTGATTGATAAGGCCTCCAAGGCATCAAGAAATCCTCTGGTATTGATATATAAAACTGCAAAAACTCAGGGCATTGGTTCCATTTATGTCGGATGTCCCGCATTTATTATTGGAAACACCGCTAAGGCGGGTATTAGATTTCTTGGCTTTGATACCATTAAAGACATGCTAAGAGATAGTGAAACTGGAGAACTAAGTGGTACAAGAGGGGTGATAGCTGGGTTAGGTGCGGGACTATTAGAAAGTGTTGCCGCAGTGACTCCTTTTGAAGCAATC…
chrII YBR293W 659 48	ATGAGTATTTCAAATTGGATCACCACTGCGTATTTAATTACATCAACATCTTTTCAACCTCTTTATGGGTCATTTTCTGATGCACTTGGTCGAAGAAACTGCCTTTTCTTTGCTAATGGGGCTTTTACCATTGGATGTCTAGCCTGTGGTTTCTCGAAAAACATCTACATGCTTAGTTTTATGAGAGCATTGACAGGCATAGGAGGTGGTGGCTTGATCACACTTTCTACAATCGTAAATTCAGACGTTATTCCAAGTTCGAAAAGAGGAATTTTTCAAGCGTTTCAGAATTTACTTTTGGGATTTGGTGCCATATGTGGAGCGTCTTTCGGTGGCACAATAGCGTCGAGCATTGGTTGGAGGTGGTGTTTTCTCATCCAAGTACCCATATCTGTGATT…
chrII YBR294W 1346 54	ATGTCACGTAAGAGCTCGACTGAATATGTGCATAATCAGGAGGATGCTGATATCGAAGTATTTGAATCAGAATACCGCACATATAGGGAATCTGAGGCGGCAGAAAACAGAGACGGACTTCACAATGGTGATGAGGAAAATTGGAAGGTTAATAGTAGTAAGCAGAAATTTGGGGTAACGAAAAATGAGCTATCAGATGTCCTGTACGATTCCATTCCAGCGTATGAAGAGAGCACAGTCACTTTGAAGGAGTACTATGATCATTCTATCAAAAACAATCTAACTGCGAAATCGGCAGGAAGTTACCTCGTATCTCTTTTTCCTATTATAAAATGGTTTCCTCATTATAACTTTACGTGGGGCTATGCTGATTTAGTGGCAGGAATTACAGTTGGCTGC…
chrII YBR295W 1154 47	ATGAAGCCGGAAAAACTCTTCTCCGGTTTAGGTACCAGCGATGGCGAGTATGGAGTGGTAAATAGCGAGAACATATCAATAGATGCTATGCAAGATAATAGAGGCGAGTGTCATCGTAGATCCATAGAAATGCATGCTAATGACAATCTGGGATTGGTCTCCCAGCGAGACTGTACCAATCGGCCCAAAATTACTCCTCAGGAATGTTTGAGTGAGACTGAGCAGATATGCCATCATGGCGAGAATAGGACTAAGGCTGGGTTAGATGTAGACGATGCTGAAACCGGTGGTGATCACACCAATGAATCCCGTGTAGATGAATGTTGTGCTGAGAAAGTGAACGACACTGAGACTGGCTTGGATGTGGACAGCTGTTGCGGCGATGCTCAAACAGGTGGT…
chrII YBR296C 1048 50	ATGGCTTTACATCAATTTGACTATATTTTTGCCATTGCCATGTTATTTGCATTTTTGGATGCCTTTAACATCGGGGCAAACGACGTGGCGAACTCATTCGCGTCGTCGATCTCTTCTAGATCTCTAAAATACTGGCAAGCCATGGTTTTGGCGGGTCTCTGTGAGTTCTTGGGTGCTGTCTTGGCAGGCGCAAGAGTTTCTGGTACTATCAAGAACAACATTATAGATTCCTCCATTTTTACCAACGACCCCGCTGTTTTAATGCTTACTATGACCAGTGCTTTGATTGGCTCGTCTTGTTGGTTAACATTTGCTACTGCAATCGGAATGCCAGTTTCTACTACACATTCCATTGTTGGTGGTACAATTGGCGCTGGGATTGCAGCCGGTGGAGCTAAC…
chrII YBR297W 21 59	ATGACTTTAGTCAAGTATGCATGCGACTATTGTCGTGTCCGTCGAGTAAAGTGTGATGGTAAAAAACCATGTAGTCGCTGTATTGAGCACAATTTCGATTGCACATATCAGCAACCATTAAAAAAAAGAGGCTCAAAGCCTATTGGAACTAGAAGCTTAAAGTATATACCAAAGGCCAAAATGTTTATAGATAATAAAAGTTGTACGGCAGCGGCAGAAATATTAATGAAGGTTCCTAAAAAGGTGATTGATCAGTGTTTGAGGCTTTATCACGACAATCTATATGTTATCTGGCCTTTACTCTCTTATGATGACCTTCACAAGCTTTTGGACGAAGAATACAATGACCATTACGTTTATTGGTTTCTCGTAGCTCTTTCAGCAGCCAATCTTAGCGAT…
chrII YBR298C 1149 49	ATGAAGGGATTATCCTCATTAATAAACAGAAAAAAAGACAGGAACGACTCACACTTAGATGAGATCGAGAATGGCGTGAACGCTACCGAATTCAACTCGATAGAGATGGAGGAGCAAGGTAAGAAAAGTGATTTTGATCTTTCCCATCTTGAGTACGGTCCAGGTTCACTAATACCAAACGATAATAATGAAGAAGTCCCCGACCTTCTCGATGAAGCTATGCAGGACGCCAAAGAGGCAGATGAAAGTGAGAGGGGAATGCCACTCATGACAGCTTTGAAGACATATCCAAAAGCTGCTGCTTGGTCACTATTAGTTTCCACAACATTGATTCAAGAGGGTTATGACACAGCCATTCTAGGAGCTTTCTATGCCCTGCCTGTTTTTCAAAAAAAATAT…
chrII YBR299W 1094 53	ATGACTATTTCTGATCATCCAGAAACAGAACCAAAGTGGTGGAAAGAGGCCACAATCTATCAAATTTACCCAGCAAGTTTTAAAGACTCCAATAACGATGGCTGGGGTGATTTAAAAGGTATCACTTCCAAGTTGCAGTATATTAAAGATCTTGGCGTTGATGCTATTTGGGTTTGTCCGTTTTATGACTCTCCTCAACAAGATATGGGGTATGATATATCTAACTACGAAAAGGTCTGGCCCACATACGGTACCAACGAGGACTGTTTTGAGCTAATTGACAAGACTCATAAGCTGGGTATGAAATTCATCACCGATTTGGTTATCAACCACTGTTCTACAGAACACGAATGGTTCAAAGAGAGCAGATCCTCGAAGACCAATCCGAAGCGTGACTGG…
chrII YBR301W 31 63	ATGGTCAAACTAACTTCAATCGCTGCTGGTGTTGCCGCCATCGCTGCTACTGCTTCCGCAACCACCACTCTAGCTCAATCTGACGAAAGAGTCAACTTGGTTGAATTGGGTGTCTACGTCTCTGATATCAGAGCTCACTTGGCCCAATACTACTCTTTCCAAGTCGCTCATCCAACTGAAACCTACCCAGTTGAAATCGCTGAAGCCGTTTTCAACTACGGTGACTTCACCACCATGTTGACCGGTATTGCCCCAGACCAAGTGACCAGAATGATCACCGGTGTCCCATGGTACTCCAGCAGATTAAAGCCAGCCATCTCTAGTGCTCTATCCAAGGACGGTATCTACACTATCGCAAACTAG
chrII YBR302C 14 72	ATGAAAGAGAATGAACTTAAAAATGAGAAGAGTGTAGATGTATTATCCTTCAAACAGCTCGAATCCCAAAAGATTGTTCTACCTCAAGATCTTTTCAGAAGCAGCTTTACCTGGTTTTGTTATGAAATTTACAAGTCCTTAGCGTTTCGCATCTGGATGCTATTATGGCTACCACTTAGCGTCTGGTGGAAACTTTCCAACAATTGTATTTACCCACTTATAGTTTCACTTCTGGTCCTGTTTCTGGGACCAATATTTGTCCTTGTTATTTGTGGACTTTCTCGTAAGCGTTCCTTATCGAAACAACTCATTCAGTTTTGCAAAGAGATTACTGAAAACACACCAAGTTCTGATCCTCATGATTGGGAAGTTGTTGCAGCAAATCTAAATTCGTACTTA…
chrIII YCL001W 670 56	ATGGATTACGATAGCTCTGATACAATGAACGGTGGTTCAAGTAACCCCTTAATCACTAAGATGAATACAATGAAATTATTATATCAACACTATTTGGATAAAGTCACTCCTCACGCTAAGGAGAGGTGGGCTGTATTGGGTGGTTTGTTATGTTTGTTTATGGTTCGTATTACAATGGCCGAAGGCTGGTATGTGATTTGTTATGGTCTAGGTCTATTTTTATTGAATCAATTTTTAGCCTTTTTGACCCCAAAATTCGATATGTCCTTACAGCAAGATGAAGAAAACAACGAATTGGAAGCTGGAGAAAAATCAGAAGAATTCCGTCCATTCATCAGAAGATTACCAGAGTTCAAATTCTGGTATAACAGCATTAGAGCCACTGTCATTTCCCTCTTG…
chrIII YCL004W 1230 50	ATGACGACTCGTTTGCTCCAACTCACTCGTCCTCATTACAGATTATTATCCCTACCTCTCCAGAAACCCTTCAATATAAAAAGGCAGATGTCCGCTGCGAACCCTTCTCCATTTGGCAATTATTTGAACACGATCACTAAGTCCCTACAACAGAATTTACAAACATGCTTTCATTTCCAAGCAAAAGAAATCGATATAATCGAATCTCCATCTCAGTTTTACGATCTCTTGAAGACAAAAATACTTAATTCACAAAATAGAATATTCATTGCGTCTCTGTATTTAGGCAAAAGCGAGACTGAGTTGGTGGACTGCATATCCCAGGCATTGACCAAGAACCCCAAGTTGAAAGTTTCTTTTCTACTTGATGGCCTTCGAGGAACAAGAGAATTGCCTTCC…
chrIII YCL005W 12 84	ATGTTTGTGGTGGATTGGAGCGTGCAGCTATGCATGGGAGTGATTTCACCTCTCTTCCGTGCCCTCGTGCAACTGCCTTTATCAATTTTCGTATGGAATGGGTTTCAGCTTGTGGCATTGCCTATCAACATCCCATTGAGGTTGTTCCTGGGGACGTCGCTGAGCCGTTTAGTTGCACAAACAAGCACATTAGACTTCTATGTGGTTTTGACGTTGTTTCAATATTTTGCTGTGCTTTGTGCTTTTGGCAGCATCATAGGACTCATCTTTGGATTTATATTGGGTGTGTTCCACTCAATCTGCGGGGTACCCAGTGTATACATAAGTCTAGAATGGAAACGGTGGTTTGCTCCGATACGTACGGTCCTTGAACGTGCTTCCACTAGTATTGTCAACATT…
chrIII YCL008C 26 56	ATGTCTGCAAACGGCAAGATCTCTGTTCCCGAGGCGGTGGTCAATTGGCTGTTCAAAGTCATTCAACCCATTTATAACGACGGAAGAACAACTTTCCACGATTCTTTAGCGCTGCTGGACAATTTTCACAGTTTAAGGCCAAGAACAAGGGTATTTACGCACTCTGACGGCACTCCACAACTACTGTTGTCCATATATGGTACCATTAGTACTGGTGAGGATGGTTCATCTCCTCACAGTATTCCTGTGATCATGTGGGTACCCAGTATGTACCCGGTAAAACCTCCCTTTATAAGTATAAACTTGGAAAATTTCGACATGAACACCATCAGTAGTTCCTTGCCCATTCAAGAATACATCGACTCCAATGGGTGGATTGCGCTGCCCATACTCCACTGC…
chrIII YCL009C 1365 60	ATGCTGAGATCGTTATTGCAAAGCGGCCACCGCAGGGTGGTTGCTTCTTCATGTGCTACCATGGTGCGTTGCAGTTCCTCGTCGACCTCCGCGTTGGCGTACAAGCAGATGCACAGACACGCAACAAGACCTCCCTTGCCCACACTAGACACTCCTTCCTGGAATGCCAACAGTGCCGTTTCATCCATCATTTACGAAACACCAGCGCCTTCTCGTCAACCAAGAAAACAGCATGTCTTGAACTGTTTGGTGCAAAACGAACCCGGTGTCTTGTCCAGAGTCTCGGGTACGTTAGCTGCCAGAGGCTTTAACATCGATTCGTTGGTCGTGTGCAACACCGAGGTCAAAGACCTAAGTAGAATGACCATTGTTTTGCAAGGGCAAGATGGCGTAGTCGAA…
chrIII YCL010C 387 56	ATGGACGGATATTGGGATGTTGTAGTGTCGTCCTTGCAAGACATATACAATGCCAACGAGGTCATTCCCTTTGATGATGAGCTGCAAACAAAAAAACTAAATTTCCTTAATATGTCAAAGGATCAGCTGCAATTGCATCTCAACACTTTCCAAGAACACATGGAAAACGTCAACAGAGTGCACCGAATCCTTGACAATGTACGTTCCAATTTGTCGTTGATGTTGAATCAGTCACGAGAGGAAAAGAGTGAGGAAAATACTGAAGATGCAGAAGAAGGAGAAGGGACACGCATGGCATTGTCGCAGGGCAAGAAAGCTGTGGGGAAAGTTGGCAGATCGTACTGGACCAGCGAATACAACCCAAATGCACCTATTTTGGTGGGCTCAGAGGTTGCCTAT…
chrIII YCL011C 297 46	ATGGAGAGAGAGCTAGGGATGTATGGAAATGATAGGAGTAGATCAAGATCACCTGTACGTCGTCGTTTGAGCGACGACAGAGACAGGTACGATGATTATAACGATAGTAGCAGTAATAATGGTAATGGCAGTCGTCGTCAGAGACGCGACCGAGGCTCCCGTTTCAATGATCGGTACGATCAGAGTTATGGTGGCAGCCGCTACCACGATGATAGGAACTGGCCCCCTCGCCGAGGAGGCCGTGGCAGAGGAGGAAGCAGATCATTCAGAGGGGGACGCGGTGGCGGTAGGGGTCGTACTTTAGGTCCAATTGTTGAAAGAGACTTAGAAAGGCAATTTGACGCGACCAAGAGAAATTTTGAAAATAGTATCTTCGTGAGAAACTTGACTTTTGATTGT…
chrIII YCL014W 420 47	ATGGAGAAAGACCTGTCGTCTCTTTACTCTGAAAAGAAAGACAAAGAGAACGATGAAACCTTATTTAACATCAAACTATCCAAATCTGTTGTCGAGACCACACCGCTAAATGGTCATTCATTGTTTGATGATGATAAATCACTTTCAGACTGGACGGATAATGTGTTCACTCAATCAGTATTCTATCACGGGTCAGATGACTTGATATGGGGGAAGTTCTTTGTCTGCGTGTACAAGTCCCCCAACAGCAATAAGTTGAACGCTATAATATTCGACAAATTAGGAACATCATGCTTCGAATCCGTCGATATATCTTCCAACTCGCAATACTATCCGGCCATTGAGAATTTGAGTCCAAGTGATCAGGAAAGCAATGTTAAGAAATGCATTGCTGTCATT…
chrIII YCL016C 117 52	ATGTCCATCAACCTACATTCCGCACCCGAGTATGATCCATCTTATAAGCTGATCCAGTTGACACCAGAGTTACTGGATATAATACAGGATCCGGTTCAAAATCACCAGTTAAGGTTTAAGTCATTGGACAAAGACAAGTCTGAAGTTGTACTGTGTTCGCACGACAAGACTTGGGTGCTGAAGCAGCGCAAACATTCAAACACAGTTCTACTAATGAGAGAATTTGTTCCTGAACAACCTATTACTTTCGACGAAACGCTCTTGTTTGGACTGTCCAAGCCGTACATGGACGTCGTGGGATTCGCCAAGACTGAATCAGAATTTGAGACCAGAGAGACACATGGCGAATTGAACTTGAATTCAGTACCAATATACAACGGAGAACTGGATTTCTCCGAC…
chrIII YCL017C 1371 68	ATGTTGAAATCAACTGCTACAAGATCGATAACAAGATTATCTCAAGTTTACAACGTTCCAGCGGCCACATATAGGGCTTGTTTGGTAAGCAGGAGATTCTATTCCCCTCCTGCAGCAGGCGTGAAGTTAGACGACAACTTCTCTCTGGAAACGCATACCGATATTCAGGCTGCTGCAAAGGCACAGGCTAGTGCCCGTGCGAGTGCATCCGGTACCACCCCAGATGCTGTAGTAGCTTCTGGTAGCACTGCAATGAGCCATGCTTATCAAGAAAACACAGGTTTTGGTACTCGTCCCATATATCTTGACATGCAAGCCACTACACCAACAGACCCTAGGGTTTTGGATACGATGTTGAAGTTTTATACGGGACTTTATGGTAATCCTCATTCCAACACT…
chrIII YCL018W 1365 59	ATGTCTGCCCCTAAGAAGATCGTCGTTTTGCCAGGTGACCACGTTGGTCAAGAAATCACAGCCGAAGCCATTAAGGTTCTTAAAGCTATTTCTGATGTTCGTTCCAATGTCAAGTTCGATTTCGAAAATCATTTAATTGGTGGTGCTGCTATCGATGCTACAGGTGTTCCACTTCCAGATGAGGCGCTGGAAGCCTCCAAGAAGGCTGATGCCGTTTTGTTAGGTGCTGTGGGTGGTCCTAAATGGGGTACCGGTAGTGTTAGACCTGAACAAGGTTTACTAAAAATCCGTAAAGAACTTCAATTGTACGCCAACTTAAGACCATGTAACTTTGCATCCGACTCTCTTTTAGACTTATCTCCAATCAAGCCACAATTTGCTAAAGGTACTGACTTCGTT…
chrIII YCL024W 1375 52	ATGACTGTGGCGAATACCGAGACCCATTCTGCTGCTAAACCATCGAGTACTATAGGCCCATGGAAGCTTGGTGAAACACTGGGCTTTGGTAGCACCGGCAAGGTCCAACTTGCGCAACATGAGCGCACGGGCCATAGAACAGCCGTCAAAGTAATCTCAAAGTCCATTTTCAACAACAACGGAAACCACAGTAACGACGATTCAGTGCTGCCATACAACATCGAGCGTGAGATTGTTATTATGAAACTTTTGAGCCACCCAAACGTTCTGAGTCTTTACGACGTTTGGGAAACCAACAATAACCTGTACCTTATCCTGGAATACGCCGAAAAGGGAGAACTGTTCAACTTGCTTGTGGACCACGGTCCCTTGCCCGAGCGTGAGGCCATCAATTGCTTC…
chrIII YCL025C 1367 53	ATGTCGTCGTCGAAGTCTCTATACGAACTGAAAGACTTGAAAAATAGCTCCACAGAAATACATGCCACGGGGCAGGATAATGAAATTGAATATTTCGAAACAGGCTCCAATGACCGTCCATCCTCACAACCTCATTTAGGTTACGAACAGCATAACACTTCTGCCGTGCGTAGGTTTTTCGACTCCTTTAAAAGAGCGGATCAGGGTCCACAGGATGAAGTAGAAGCAACACAAATGAACGATCTTACGTCGGCTATCTCACCTTCTTCTAGACAGGCTCAAGAACTAGAAAAAAATGAAAGTTCGGACAACATAGGCGCTAATACAGGTCATAAGTCGGACTCGCTGAAGAAAACCATTCAGCCTAGACATGTTCTGATGATTGCGTTGGGTACGGGT…
chrIII YCL026C-A 146 60	ATGTCCCCAACTGGAAACTACTTAAACGCTATTACAAACCGTCGTACCATCTACAATTTGAAGCCCGAATTACCACAAGGTGTCGGTTTGGATGATGTAAAGAGAACTGTACACGTTATTCTCAAGAATACGCCAACAGCTTTTAACTCACAAGTGAATCGCGCTGTCATTATCGTTGGTGATACACACAAAAGGATATGGGATGCTGTTGCGAGCGCAATGCCAACTGCTGAAGCCAAGAAGAGACCAGAGTCTTGCAGAGATGAGGCTTACGGTTCAGTCATTTTCTTCACTGATGAAGGACCAACTGAAAAACTGCAAAGAGATTTTCCAGCCTTGGCAGCCGCTTTCCCAACATGCGCCGCTCATACGACCGGTGCTGTGCAAATTCAGTCTTGG…
chrIII YCL026C-B 158 58	ATGTCTGCTGTTGCAACTTATTTGAAAACTTTAACTGCTCGTCGTACTATTTACGCTTTGAAACCGGAGTTACCTGGTGAAATTACTATCAACGACATCCAATCCGTCGTCCAAACCATCATTAAAGAAACACCCACCGCTTTCAACTCCCAGCCAAATCGCGCTGTTATCTTGACTGGTGAAACTCACAAAAAAGTTTGGGACGAAGTGACTAAGGCTATAGAAAGCCCTGCCGGTCAAAAGAGGCCTGCTTCAGCAAGGGATGAGGCCTTTGGTTCTGTAATCTTCTTCACCGACGACAAGGTAACTGAAAAGCTAAAGGCTGACTTCCCAGCGTACGCAGCTGCATTCCCTAGTTTCGCGGACCATACCTCTGGTGCCGCTCAAATCAACTCGTGG…
chrIII YCL027W 45 49	ATGGTAGCAACAATAATGCAGACGACAACAACTGTGCTGACGACAGTCGCCGCAATGTCTACTACCTTAGCATCAAATTACATATCTTCGCAAGCTAGTTCCTCGACGAGTGTAACAACAGTAACGACAATAGCGACATCAATACGCTCTACACCGTCTAATCTACTCTTTTCTAATGTGGCGGCTCAGCCAAAATCATCTTCAGCAAGCACAATTGGGCTTTCAATCGGACTTCCCATCGGAATATTCTGTTTCGGATTACTTATCCTTTTGTGTTATTTCTACCTTAAAAGGAATTCGGTGTCCATTTCAAATCCACCCATGTCAGCTACGATTCCAAGGGAAGAGGAATATTGTCGCCGCACTAATTGGTTCTCACGGTTATTTTGGCAGAGTAAG…
chrIII YCL028W 49 52	ATGGATACGGATAAGTTAATCTCAGAGGCTGAGTCTCATTTTTCTCAAGGAAACCATGCAGAAGCTGTTGCGAAGTTGACATCCGCAGCTCAGTCGAACCCCAATGACGAGCAAATGTCAACTATTGAATCATTAATTCAAAAAATCGCAGGATACGTCATGGACAACCGTAGTGGTGGTAGTGACGCCTCGCAAGATCGTGCTGCTGGTGGTGGTTCATCTTTTATGAACACTTTAATGGCAGACTCTAAGGGTTCTTCCCAAACGCAACTAGGAAAACTAGCTTTGTTAGCCACAGTGATGACACACTCATCAAATAAAGGTTCTTCTAACAGAGGGTTTGACGTAGGGACTGTCATGTCAATGCTAAGTGGTTCTGGCGGCGGGAGCCAAAGTATG…
chrIII YCL029C 77 54	ATGGATAGATATCAAAGAAAGATAGGATGTTTCATACAAATCCCAAATTTGGGGCGCGGACAACTGAAATACGTGGGTCCAGTGGACACGAAAGCTGGAATGTTTGCTGGTGTAGACTTACTTGCCAACATTGGTAAGAACGATGGATCATTCATGGGGAAGAAGTATTTTCAAACGGAGTATCCTCAAAGTGGACTATTTATTCAGTTGCAAAAAGTCGCATCATTGATCGAGAAGGCATCGATATCGCAAACCTCGAGAAGAACGACAATGGAACCGCTATCAATACCCAAAAACAGATCTATTGTGAGGCTCACTAACCAGTTCTCTCCCATGGATGATCCTAAATCCCCCACACCCATGAGAAGTTTCCGGATCACCAGTCGGCACAGCGGTAAT…
chrIII YCL030C 1365 58	ATGGTTTTGCCGATTCTACCGTTAATTGATGATCTGGCCTCATGGAATAGTAAGAAGGAATACGTTTCACTTGTTGGTCAGGTACTTTTGGATGGCTCGAGCCTGAGTAATGAAGAGATTCTCCAGTTCTCCAAAGAGGAAGAAGTTCCATTGGTGGCTTTGTCCTTGCCAAGTGGTAAATTCAGCGATGATGAAATCATTGCCTTCTTGAACAACGGAGTTTCTTCTCTGTTCATTGCTAGCCAAGATGCTAAAACAGCCGAACACTTGGTTGAACAATTGAATGTACCAAAGGAGCGTGTTGTTGTGGAAGAGAACGGTGTTTTCTCCAATCAATTCATGGTAAAACAAAAATTCTCGCAAGATAAAATTGTGTCCATAAAGAAATTAAGCAAGGAT…
chrIII YCL031C 155 55	ATGGGTATTGAAGACATTAGCGCCATGAAGAACGGGTTTATAGTGGTGCCGTTCAAATTACCGGATCACAAGGCACTACCCAAAAGCCAGGAAGCTTCGTTGCATTTCATGTTTGCTAAAAGACACCAGAGTTCAAATTCCAACGAGTCTGACTGTTTGTTTTTGGTCAACCTTCCATTATTATCTAACATAGAGCACATGAAGAAATTTGTCGGGCAGCTCTGTGGGAAATACGATACAGTATCGCATGTAGAGGAACTACTATATAACGATGAATTTGGATTACATGAAGTAGATTTATCGGCATTGACCTCCGATCTGATGTCCTCCACTGACGTCAACGAGAAGAGATACACACCAAGAAACACGGCGCTATTAAAATTTGTTGATGCTGCAAGT…
chrIII YCL032W 201 60	ATGGAGGACGGTAAACAGGCCATCAATGAGGGATCAAACGATGCTTCGCCGGATCTGGACGTGAATGGCACAATATTGATGAATAATGAAGACTTTTCCCAGTGGTCGGTTGATGATGTGATAACTTGGTGTATATCCACGCTGGAGGTGGAAGAAACCGATCCATTATGTCAGAGACTGCGAGAAAATGATATTGTAGGAGATCTTTTGCCGGAATTGTGCTTGCAAGATTGCCAGGACTTGTGTGACGGTGATTTGAATAAGGCCATAAAATTCAAGATACTGATCAATAAGATGAGAGACAGCAAGTTGGAGTGGAAGGACGACAAGACTCAAGAGGACATGATAACGGTACTGAAAAACTTGTACACTACTACATCTGCGAAATTGCAAGAATTT…
chrIII YCL033C 498 58	ATGAATAAGTGGAGCAGGCTGTACGTTATAACTGTACGCAGGACTTTTCCAGGGAGAAGAAACATTGTACTGACGCAGTACTGGAATAAGAGCAAGAAAATGAGTGACGAATCGAATGACGTGAAGTGGAACGATGCCCTGACACCATTGCAGCTGATGGTGCTGAGAGATAAGGCCACTGAAAGGCCCAACACCGGTGCGTATTTACACACCAACGAGTCCGGTGTCTACCATTGTGCCAACTGCGACAGACCGTTGTATTCGAGCAAGGCCAAGTTCGACGCTCGTTGTGGATGGCCCGCATTCTACGAAGAGGTATCCCCTGGAGCCATCACATATCATCGTGACAATTCTTTAATGCCTGCGAGGGTGGAGATATGTTGTGCAAGGTGTGGTGGA…
chrIII YCL034W 100 50	ATGGGGTTTCTTTCGGATCATCCGCATACAGCTATCACCGAGACGATCTTTCGAATTGTCTCTTCAAGGGACTATACGCTAGAAGTGGAGTTAGCTCCCTTGATTCAGCTTATCAAAGCAGATCACAACGATTATAACTATACCGTGAACCAAGAAGAAGCTGCGCGAGCACTTAGAAAGAAAATAAAGTATGGGAACCGGCTGCAGCAGTCCAGGACTCTGGACCTCTTGGATCTGTTCATCTCACAAGGCGTGAAGTTTACAGTCATGTACAATGATGACAAGCTGCTGCAAAGGCTGAGAGGGATGGCTACGAACTCTGAAAACAGCGGGTCCGGTGAAAAGTATGAGCCTAGGATTATTAAGAAGTGCGCGGCGTATGCTATCTCGTGGCTAAAC…
chrIII YCL035C 275 60	ATGGTATCTCAAGAAACTATCAAGCACGTCAAGGACCTTATTGCAGAAAACGAGATCTTCGTCGCATCCAAAACGTACTGTCCATACTGCCATGCAGCCCTAAACACGCTTTTTGAAAAGTTAAAGGTTCCCAGGTCCAAAGTTCTGGTTTTGCAATTGAATGACATGAAGGAAGGCGCAGACATTCAGGCTGCGTTATATGAGATTAATGGCCAAAGAACCGTGCCAAACATCTATATTAATGGTAAACATATTGGAGGCAACGACGACTTGCAGGAATTGAGGGAGACTGGTGAATTGGAGGAATTGTTAGAACCTATTCTTGCAAATTAA
chrIII YCL036W 109 54	ATGCAGGTTCAAAAAATGGTGAGAGATAACAGTAATAACGGTAGCGATAAAAGCGTCCATTGGGAGAGGAGGAATAATAACGGCGCAGGCCCCCGTTATCGTTCCAGAAGCGGTAATACCGGTGCTTTGGCAACAAAACTAAGTAATGGGACGCTCTCTGTCAGAGGATTAGTGAAGGACCGAACAGGAAGCGGCAAGATCGCGGGCTGTGTGGAGGCGTTTCTGGATGCCAGGACCCAATTGAATACGCCCTGGGACCGTGCTAAGTGCAATTGGCTGGACCAGATAGATTACTATGTACAGTTGAGAAAGACCGCGTTTTCTAAGGAATTGGACCAACTAAGGAAGCCCATGATCGATGCATATGTGGCGGAGATGAGGCAGAAGTTTGATGCCTCC…
chrIII YCL037C 80 51	ATGTCTGCTGAAACCGCCGCCGCAAACACTGCTACTGCCCCAGTCCCAGAAGTGCAAGAACAAGAGAGCTCCAAGAGCAAGCAAGTCAACTTGACGCCGGCACCATTGCCCACATCTTCCCCATGGAAACTTGCTCCTACTGAGATCCCTGTTTCTACTATCTCAATAGAAGACTTGGATGCCACAAGAAAGAAGAAGAACAGAACACCCACTCCGAAATCATCGACTGCTACCAAGTGGGTTCCCATCAAGGCCTCCATTACCGTCTCTGGCACCAAAAGATCCGGTTCCAAGAATGGTGCAAGTAATGGCAACAGCAACAAGAGCAAAAACAACAAAACTGCAGCATCGTCGACATCGTCGAGTAATGCTAACAGGAAAAAGAAGCATCACCAACAT…
chrIII YCL038C 526 49	ATGAGCTATGGAACTATAAATGATATGAATGAATCGGTAACGAACTATCGAATAAAAAAAGCCCAAAACAATATCAAGGGATGGTACGCTTACTCATTTTCTAGCGAACCATTTGTCGTTTCTGCGGTTTCAACGTATATTCCCTTACTACTGCAGCAATTTGCGAGTATAAATGGTGTAAAAGTTCACGATCACTCCATACCCTGCCTGTCAGAAACGGGTAGTGATTCAGATAAGTGTGTTCTTGGTTTGTTCAACAATCGGATCTTCGTAGATACTTCAAGTTTTGCATTATATGTCTTTTCCCTTAGCGTTTTATTCCAAACTATAATAGTCATTTCCGTTTCAGGGATAGTAGATCTCTGGGGGAGCGTTAAATTCAAAGGCAGAATTCTGGTT…
chrIII YCL039W 82 52	ATGTCACACACTAATAAGATCGCATACGTGTTGAACAATGACACGGAGGAAACAGCCTCGCCCTCTTCCGTTGGTTGTTTTGACAAGAAACAGCTCACTAAATTACTGATACATACTCTAAAGGAGCTGGGCTACGACTCCGCCGCTAACCAGTTACTGCTAGAGAGCGGCGGATATCAAAATGAGTCTAACCACATCCAGACTTTCTTCAAACTCATCAAGACCGGCCAATTCCATCTTATTAATTGGCAGATTGTTTGCTCGCTGCCCCTTGCCCATAGCTCTCCGCTAAGGTCCGAATGGCTTCAAAGGCTGCTCATTCCCACGCCGACGCCCGCCACGACTTCACTTTTCGACCACATGCTCCTGCAACTGCAATACCTGCAACAGCTGATGAGC…
chrIII YCL040W 1367 51	ATGTCATTCGACGACTTACACAAAGCCACTGAGAGAGCGGTCATCCAGGCCGTGGACCAGATCTGCGACGATTTCGAGGTTACCCCCGAGAAGCTGGACGAATTAACTGCTTACTTCATCGAACAAATGGAAAAAGGTCTAGCTCCACCAAAGGAAGGCCACACATTGGCCTCGGACAAAGGTCTTCCTATGATTCCGGCGTTCGTCACCGGGTCACCCAACGGGACGGAGCGCGGTGTTTTACTAGCCGCCGACCTGGGTGGTACCAATTTCCGTATATGTTCTGTTAACTTGCATGGAGATCATACTTTCTCCATGGAGCAAATGAAGTCCAAGATTCCCGATGATTTGCTAGACGATGAGAACGTCACATCTGACGACCTGTTTGGGTTTCTAGCA…
chrIII YCL043C 1367 51	ATGAAGTTTTCTGCTGGTGCCGTCCTGTCATGGTCCTCCCTGCTGCTCGCCTCCTCTGTTTTCGCCCAACAAGAGGCTGTGGCCCCTGAAGACTCCGCTGTCGTTAAGTTGGCCACCGACTCCTTCAATGAGTACATTCAGTCGCACGACTTGGTGCTTGCGGAGTTTTTTGCTCCATGGTGTGGCCACTGTAAGAACATGGCTCCTGAATACGTTAAAGCCGCCGAGACTTTAGTTGAGAAAAACATTACCTTGGCCCAGATCGACTGTACTGAAAACCAGGATCTGTGTATGGAACACAACATTCCAGGGTTCCCAAGCTTGAAGATTTTCAAAAACAGCGATGTTAACAACTCGATCGATTACGAGGGACCTAGAACTGCCGAGGCCATTGTCCAA…
chrIII YCL044C 78 53	ATGGCTGTATTTACTCCTCCATCAGGTAATAGCAATTCCACCGACCATACTCACACACAAGATGACCACGACAAAGATGATAATGATATCAAGAAATTCTACATAAGGCCAAGTTTAGGCTTAAAACTGTGGGGTCCGCTCGTACCCGCTCCTGATAACCTACCGGGACTATACACTCTAATCACTATCCAATCTGCAGTGGGTTTCTTTGCCCTTTGGAGACTGAGAAGGCTCTACAAACTACCGCCACCGCGCCGCATTGCCACTGGCACTCACTCGGATTTATCCTTTGGCGAACTACCCAGTGAAATGATTGTCAATGGCAAGACTAAAATCAAAAAGGATATTGCTGACTTTCCAACTTTGAACCGCTTCTCCACCACCCATGGTGACATTGTG…
chrIII YCL045C 177 49	ATGAAGATAACGTGTACAGACTTGGTGTACGTCTTCATTTTACTCTTCCTAAACACGAGTTGTGTCCAAGCCGTTTTTTCAGATGATGCATTTATCACTGATTGGCAACTGGCTAACTTAGGTCCTTGGGAGAAAGTCATCCCTGATTCTCGAGACCGCAACAGGGTTCTCATCTTATCGAACCCTACCGAAACTTCCTGCTTAGTTTCTTCGTTTAACGTTTCTTCCGGACAGATTCTTTTCAGAAACGTTTTACCCTTTACCATTGATGAGATTCAACTGGATAGTAATGACCATAACGCAATGGTTTGTGTGAACTCTTCAAGCAACCATTGGCAGAAATATGATTTACACGATTGGTTTTTACTAGAGGAAGGCGTAGATAATGCCCCTTCTACG…
chrIII YCL047C 120 51	ATGAAGAAGACGTTCGAGCAGTTTCGAAAAAGCAATTTACTATTTCAGGTTCTCAAAGGACCCCAGCATCTAGAATGTCAGAAGTTATTTGTCCTTGATTCTTCATTCAATCCACCACATCTGGCCCATTTTCAACTACTATCGCAGACTATTAAAAACTTCAAATTGAAGGACACCCGTTCGCATGTTTTATTACTGTTAGCGGTGAATAATGCAGATAAGTTGCCTAAGCCGGCATCTTTTCCAACTCGTCTGGAAATGATGTGCTTATTCGCTGACTACCTTCAGGAGAAGCTCCCCCAATCTGTAGTATCTGTCGGGTTGACTGTTTTCTCGAAATTCATCGACAAGGACAAAATATTACATGAGCAATTTGTTAAAGGATGCAGTGCAGATATA…
chrIII YCL048W 265 51	ATGAACCGTATTACTAGGAAAAGTTGTTTATTCGCGATTATATTTGCATCATTATTTGTGACACATGCATTGGGTGCCGCTATTGATCCGCCAAGGCGACCACATAATGTGAAGCCTTTTCATAACGGTAATCTCGAACTTCAAAGAAGAGCAAATGAACCGTTTTTTGAAATAGATGTCAAGAGTCTGAACACAAACTCACCGATATCAGAGTTGTGTAAAAAAGATTTGCACGTCATTGAATCGTCTCATGATCTTTTTCATTTACAAAACCAATGTGAATTCATCTTGGGGTCATTAAAAGTCACAAACTATGATTCTAACATTTTGGATTTGAACAGCTTGAGGGCCATTGGTGGTGACCTGATTATTCAGGATTCACCTGAACTGATCAGAATC…
chrIII YCL050C 245 52	ATGAGTATCCCCGCTGACATTGCATCTTTAATTAGTGACAAGTACAAAAGTGCCTTCGATAATGGTAACTTAAAATTTATCCAGACTGAAACAACGAAAACAAAGGACCCAAAAACCAGCATGCCATACTTGATTAGTCACATGCCAAGTCTGATCGAAAAGCCAGAGCGTGGCCAAACTCCAGAAGGAGAGGATCCACTAGGCAAACCTGAGGAAGAATTAACGGTTATCCCAGAATTTGGTGGTGCCGATAACAAAGCGTATAAATTGCTATTAAACAAATTCCCTGTAATCCCTGAACACACTTTATTGGTAACTAACGAATACCAACATCAAACTGATGCCTTGACCCCAACCGATTTATTGACTGCTTATAAGTTGCTGTGTGCCTTGGACAAT…
chrIII YCL051W 61 55	ATGCCCAATACGCATACTCAACATGTGCAAATATCAGAGCCAAATCCTGTAAATACTTTGTCTACACCATCCAAAAGAGGTCACCGCCATCGCAGATCGCTAGCAATATCAGGAGATTTTGATTTTTTGAAACAGCCTGCAGCAATTGTGAATTTACCACCTCCACAGGCGGCTGAAAATTGTCCTTCAACTGCCCCAACTGCTGTATCAAGTACATTATCGCCAATACGCTACAATAGATTTCCTTGCAAAACCAATGAAGACGCTGGAACGTTAGATTTGCCTGAACCAAGATTTTATCCGTTATCACCAAAGAACAATCTGCAAACACCAAGTCCACGATTTTTCATTAGTGAAGAGCCAAGTTTTTCATCGCCAGTTAAAGGCGTCCCAGATGCC…
chrIII YCL052C 77 51	ATGGTGACAAGACATAGAGTGACTGTACTCTACAATGCCCCTGAGGATATCGGTAATCATATGCGCCAAAATGACACTCATTTGACTGTTCGTGGAGGTTCTGGTGTGGTTTTACAACAAAGGTGGCTATTAGAGAGGACTGGAAGCTTGGATAAATCCTTTACGAGAATCACTTGGAGGCCCAGAGCGGACTTGGCTAGAAGTTTAAGCGTTATAGAAAATGAACTGAGTGCTGGCTTTTCAGTTTACTCAAATTCTTCGGATGTGCCGGAAAGGTTTATTACTAACCCAGTCTACAATTCATTTCACAGTGAGAAGTTTGACATAGAGCAGTACTTGCCTCCCGAAGTAGATTTGAATCTGTCATGGAATCCAGAAGATTTTACATATGATATATCA…
chrIII YCL054W 1373 56	ATGGGTAAGACACAAAAGAAGAATAGTAAGGGACGTTTAGATAGATACTATTATCTAGCAAAGGAGAAAGGTTATCGTGCTCGTTCATCCTTTAAGATTATTCAGATTAATGAAAAGTATGGCCACTTCTTAGAAAAATCGAAGGTTGTTATTGATCTGTGTGCTGCTCCTGGTTCATGGTGTCAAGTTGCATCCAAACTCTGTCCTGTCAACTCCTTAATTATTGGTGTTGATATTGTTCCAATGAAGCCGATGCCCAATGTTATAACTTTTCAAAGTGATATTACAACAGAAGATTGTAGATCAAAATTGAGGGGTTATATGAAGACTTGGAAAGCTGATACAGTGTTGCATGATGGTGCTCCTAATGTTGGTTTGGGTTGGGTTCAGGATGCTTTC…
chrIII YCL055W 389 56	ATGGCATTCCAAGATCCAACTTACGACCAGAATAAAAGCAGACACATCAACAACAGTCACTTGCAAGGGCCAAACCAGGAAACAATAGAAATGAAATCTAAACACGTATCATTCAAACCCTCTAGAGACTTCCATACAAACGATTACTCGAATAACTACATTCATGGGAAGTCGCTACCGCAACAGCATGTTACTAATATTGAGAATAGGGTTGATGGCTATCCAAAACTTCAGAAATTATTTCAGGCGAAAGCTAAACAAATAAATCAATTTGCCACTACGCCATTTGGGTGTAAAATCGGAATAGATTCCATTGTTCCAACGTTGAATCACTGGATACAGAACGAAAATTTGACTTTCGACGTGGTGATGATTGGCTGCTTAACAGAAAATCAGTTT…
chrIII YCL056C 12 84	ATGGTTTCGAAGAAAAATACGGCTGAAATCAGTGCAAAAGATATATGGGAGAATATATGGAGTGGTGTAAGTTCGCTGCTTGATTTCTTCGCAGTATTGGAAAACCTAGGCGTGGTCAACGATAAGTTATATGTAAGTGGGCTATTACGGAAAGTTTGGCTGTGTTACTCGTGCATTTCAGTGATAAAATGTGTATGGAAATTAATAAAATTATGCAAGGTGAAATTTAAAATCGATCAACGATTGGATGGGGAGGGAAATGGTCTAGTAAAGGATAAGTTGATAAACTTCAAGAAAAAATATAACGAACATATCAGACATATTACTGCTGCTTTACTCCAAGATTTGAGCTATTTAATGGTTTTAATCTATCCAGGGACGAGGTTATTTAAAAGATTA…
chrIII YCL057C-A 361 67	ATGTCCGAACAAGCACAAACACAACAACCAGCGAAAAGCACTCCCTCCAAGGATTCTAACAAGAATGGCAGCTCCGTGTCCACGATCCTCGACACTAAGTGGGATATTGTCCTGTCCAACATGCTGGTCAAGACTGCCATGGGTTTTGGCGTGGGTGTGTTCACCTCAGTATTATTCTTCAAGCGCCGTGCATTTCCTGTATGGCTAGGCATTGGATTTGGTGTTGGAAGAGGCTACGCCGAGGGCGACGCCATCTTTAGATCCAGCGCTGGCCTCAGATCCTCGAAGGTTTAG
chrIII YCL057W 1264 52	ATGCGATTGTTGCTGTGCAAGAATTGGTTTGCGTCACCTGTAATCTCACCACTACTGTATACCCGCTCCTTATATTCAATGGCTAACACTACTAGTTTCCCTATTGCTCCCCAGGCCCCGCCTAATTGGTCGTTCACTCCCAGCGATATTAGTGGGAAAACCAACGAAATCATCAACAACAGCAACAATTTCTATGATTCTATGAGTAAGGTAGAGAGCCCTTCCGTGAGTAATTTTGTGGAGCCTTTCATGAAGTTTGAAAATGAATTGGGCCCAATAATTAACCAATTAACTTTCTTACAGCATGTGTCGTCTGATAAAGAAATTAGGGACGCATCTGTGAACTCCTCAATGAAACTGGATGAGTTGAACATCGATCTATCTCTGCGTCACGACATC…
chrIII YCL058C 12 85	ATGCAGTACCATTCCGCTCTATATGTATATATTTACGTAACTTTCACCACTATTCCCTATAAGGAAAAGCCGGATATCATTTCGATCTGCTTCAGCATGCTGTCGTTTGTTTTTGATTTTTCTGTCCGAATTTGCTCTCGTACCTTGGAGTCCTTTTCCTGGTCCTTGATCAGCTCCTCGGCTTTCAAAGTAGTCTCAGCTTTCAGTTTAGCTGGCTCTTGTGTACTTGCCTCCCGCAGCAGCGTCGGTATCATTGTTTCACTACTTTTGTTTAACTTTTCCACTTGTAACTTTGTTCTCTTCCTTTCAGCGGTGCTGATCGACCTCTTTTTTTGTACTTTCTTGCCAACACCAACATTCTTGCCCACACCTTTCTTTTTCATGCTACACTTGCCCATT…
chrIII YCL058W-A 12 86	ATGGGCAAGTGTAGCATGAAAAAGAAAGGTGTGGGCAAGAATGTTGGTGTTGGCAAGAAAGTACAAAAAAAGAGGTCGATCAGCACCGCTGAAAGGAAGAGAACAAAGTTACAAGTGGAAAAGTTAAACAAAAGTAGTGAAACAATGATACCGACGCTGCTGCGGGAGGCAAGTACACAAGAGCCAGCTAAACTGAAAGCTGAGACTACTTTGAAAGCCGAGGAGCTGATCAAGGACCAGGAAAAGGACTCCAAGGTACGAGAGCAAATTCGGACAGAAAAATCAAAAACAAACGACAGCATGCTGAAGCAGATCGAAATGATATCCGGCTTTTCCTTATAG
chrIII YCL059C 1362 64	ATGGTGTCTACACATAACAGAGATAAACCTTGGGATACGGATGATATTGATAAATGGAAGATAGAGGAGTTTAAGGAAGAGGATAACGCATCCGGTCAACCTTTTGCTGAAGAGTCCAGTTTTATGACTTTGTTTCCTAAATACAGAGAAAGTTACTTGAAGACGATTTGGAATGATGTAACAAGGGCTCTAGACAAACACAACATAGCGTGTGTTCTAGATTTAGTCGAAGGTTCTATGACAGTAAAAACAACTAGAAAAACATACGATCCCGCTATCATTTTGAAAGCCAGAGATTTGATCAAATTATTGGCGAGATCCGTTCCTTTCCCGCAAGCCGTTAAGATCCTACAAGATGACATGGCATGCGACGTTATTAAAATTGGTAATTTCGTTACT…
chrIII YCL061C 221 47	ATGGATGATGCCTTGCATGCTTTGTCCTCGTTGACTGCAAAGAAGAGAACTACCACCTACAAAAAAGTTGCTGTTCCCATACTAGATGAGAACGATAATACTAATGGAAATGGGCCCAATGACATAGACAATCCGCCAGAGTTGACTGGGAACGGGTTTTTATTTGCCAATGCCACATTAAATCGTGTTAAGAACAGATTAGAAGGCAAGAAAGCACCCGAACAGAATCACAATAATGGAAAAGATAGGAGTGAGAATTCGTTACCAACTCAATTAATCTCTAATCTTTACGATGGTGGTGAAGAGCTGGAGAAATCCGAAGTTAAAGATAATAGTTACAGTGAGAAAAATGTCTCTTCTTCATTCACGCAGACGCAAAGAATACCTGTCAGCATCCAA…
chrIII YCL063W 43 53	ATGGCAACCCAAGCCCTAGAGGATATCACGGAGAGGCTTTTAATAAGGTCGCAAGAGGCTATCTTGCAATTAGATCTGTGGATACAACGTCAGCAGAGATCATCAATATGCCAGACAACAGATCAAGAGTCATTGGATAAGTTATCCCAACAGTACAACCAGTATATGTCTCAACTGAACTCTTTGTATGTTAGATCGGAATCTGTTCGAGACAAGTTGAGCAAGGAACAACAACGCAGATTGATCACAGAGGATAATGAGCATCAACGCATAGAAGACTTGGTTCGTGAATTCCAGGATATCACTTTGAGGTTGAACGAGCTGGCCACCGTCCCAAATGAAGCGCCTAATGATTCTCCACAATCGCAATCCACCAGAAGTAGTTTAGGGTCATTTCAA…
chrIII YCL064C 657 46	ATGTCGATAGTCTACAATAAAACACCATTATTACGTCAATTCTTCCCCGGAAAGGCTTCTGCACAATTTTTCTTGAAATATGAATGCCTTCAACCAAGTGGCTCCTTCAAAAGTAGAGGAATCGGTAATCTCATCATGAAAAGTGCCATTCGAATTCAAAAGGACGGTAAAAGATCTCCTCAGGTTTTCGCTAGTTCTGGCGGTAATGCCGGTTTTGCTGCTGCAACAGCATGTCAAAGACTGTCTCTACCATGTACAGTCGTGGTTCCTACAGCGACAAAGAAGAGAATGGTAGATAAAATCAGGAACACCGGTGCCCAGGTTATCGTGAGTGGTGCCTACTGGAAAGAAGCAGATACTTTTTTAAAAACAAATGTCATGAATAAAATAGACTCTCAG…
chrIII YCL066W 27 74	ATGTTTACTTCGAAGCCTGCTTTCAAAATTAAGAACAAAGCATCCAAATCATACAGAAACACAGCGGTTTCAAAAAAGCTGAAAGAAAAACGTCTAGCTGAGCATGTGAGGCCAAGCTGCTTCAATATTATTCGACCACTCAAGAAAGATATCCAGATTCCTGTTCCTTCCTCTCGATTTTTAAATAAAATCCAAATTCACAGGATAGCGTCTGGAAGTCAAAATACTCAGTTTCGACAGTTCAATAAGACATCTATAAAATCTTCAAAGAAATATTTAAACTCATTTATGGCTTTTAGAGCATATTACTCACAGTTTGGCTCCGGTGTAAAACAAAATGTCTTGTCTTCTCTGCTCGCTGAAGAATGGCACGCGGACAAAATGCAGCACGGAATATGG…
chrIII YCL067C 36 63	ATGAATAAAATACCCATTAAAGACCTTTTAAATCCACAAATCACAGATGAGTTTAAATCCAGCATACTAGACATAAATAAAAAGCTCTTTTCTATTTGCTGTAATTTACCTAAGTTACCAGAGAGTGTAACAACAGAAGAAGAAGTTGAATTAAGGGATATATTAGGATTCTTATCTAGGGCCAACAAAAACCGTAAGATTAGTGATGAGGAGAAGAAGTTGTTGCAAACAACATCTCAACTCACTACTACCATTACTGTATTACTCAAAGAAATGCGCAGCATAGAAAACGATAGAAGTAATTATCAACTTACACAGAAAAATAAATCGGCGGATGGGTTGGTATTTAATGTGGTAACTCAAGATATGATAAACAAAAGTACTAAACCTTACAGAGGA…
chrIII YCL069W 188 50	ATGAATATGCTCATTGTCGGTAGAGTTGTTGCTAGTGTTGGGGGAAGCGGACTTCAAACGCTTTGCTTTGTTATTGGTTGTACGATGGTTGGTGAAAGGTCACGTCCATTGGTGATTTCCATCCTAAGTTGTGCATTTGCTGTAGCTGCTATCGTTGGTCCTATAATCGGAGGTGCCTTTACAACCCATGTTACCTGGAGGTGGTGCTTCTATATCAATCTTCCTATCGGTGGTCTTGCCATTATTATGTTTTTACTCACATATAAGGCCGAGAATAAGGGTATACTTCAACAAATTAAAGATGCTATAGGAACAATCTCGAGCTTTACTTTTAGTAAGTTCAGACACCAAGTTAATTTTAAAAGACTTATGAATGGCATAATCTTCAAGTTTGACTTC…
chrIII YCL073C 580 49	ATGAGTTCTAGTGTTGTTGGTGCCTCAAGTAATAAAAAAAGTGGAATTAGGCAGTCCTGTGAGATTATTGAGCGAGAACGTCACTCAAACGATGACACGTACTCTATGACATCGACCTTTTTTAAGCTCAAAGAAAACGAAATTATGTCTGCACAGTTTGATTCCTTGAAATATAAAATTCTACTGATAAGTACCGCGTTTGTATGTGGGTTTGGAATTAGTTTAGACTACACACTTAGATCGACCTATACGGGCTATGCGACGAACTCATATTCAGAACACTCCTTACTTTCAACTGTCCAAGTTATCAATGCTGTTGTAAGTGTCGGATCCCAAGTTGTCTACTCCAGACTCTCTGACCACTTCGGAAGACTAAGGCTTTTTTTAGTTGCAACTATT…
chrIII YCR002C 1372 62	ATGGATCCTCTCAGCTCAGTACAGCCTGCTTCTTATGTTGGTTTTGATACCATCACGAATCAGATCGAACATCGTCTGTTGAAGAAAGGTTTTCAATTTAATATAATGGTTGTTGGCCAATCCGGATTGGGTAAAAGTACTCTAATAAATACGTTATTTGCCTCACATTTGATTGATTCTGCTACTGGTGATGATATTTCTGCCCTGCCTGTTACAAAAACAACTGAAATGAAAATTTCTACTCATACTCTTGTGGAGGACCGCGTTCGCTTGAATATTAATGTTATAGATACACCTGGATTTGGTGACTTTATTGACAATTCTAAAGCTTGGGAGCCTATTGTGAAGTACATTAAGGAACAACATTCTCAATACTTACGTAAAGAATTGACAGCCCAA…
chrIII YCR003W 171 57	ATGAATTCTTTGATTTTTGGTAAACAATTAGCATTTCACAAAATTGTGCCTACCACTGCAATTGGGTGGTTGGTACCGCTAGGAAATCCTTCACTGCAGATTCCAGGCCAAAAACAACTGGGATCTATCCACCGTTGGTTGAGAGAAAAGCTACAACAAGATCATAAGGACACTGAAGATAAAGATTTTTTCTCTAATAATGGTATTCTACTAGCAGTTCCTAAAAAAAAAGTATCACACCAAAAAAAAAGGCAAAAACTTTACGGTCCAGGTAAGAAGCAATTGAAGATGATTCACCATTTGAATAAGTGCCCATCATGCGGCCATTATAAGAGAGCCAATACACTGTGTATGTATTGTGTTGGACAAATAAGTCATATATGGAAAACGCATACCGCT…
chrIII YCR004C 1199 59	ATGGTAAAGATTGCGATAATTACTTACTCTACCTACGGGCACATAGACGTTTTAGCCCAAGCTGTTAAGAAAGGTGTGGAGGCAGCTGGTGGTAAAGCTGATATATACAGGGTCGAGGAAACTTTACCTGATGAAGTCCTCACCAAGATGAACGCTCCTCAGAAACCTGAAGATATTCCTGTTGCCACTGAGAAAACGTTGCTCGAATATGACGCCTTTTTGTTCGGTGTTCCAACTAGGTTTGGTAATTTGCCGGCTCAATGGTCCGCCTTTTGGGATAAAACCGGTGGATTATGGGCCAAGGGCTCTTTGAACGGCAAAGCTGCGGGGATATTCGTTAGTACTTCCAGTTACGGAGGTGGTCAAGAAAGTACCGTTAAAGCCTGTTTGTCTTATTTA…
chrIII YCR005C 1373 67	ATGACAGTTCCTTATCTAAATTCAAACAGAAATGTTGCATCATATTTACAATCAAATTCAAGCCAAGAAAAGACTCTAAAAGAGAGATTTAGCGAAATCTACCCCATCCATGCTCAAGATGTAAGGCAATTCGTTAAAGAGCATGGCAAAACTAAAATTAGCGATGTTCTATTAGAACAGGTATATGGTGGTATGAGAGGTATTCCAGGGAGCGTATGGGAAGGTTCCGTTTTGGACCCAGAAGACGGTATTCGTTTCAGAGGTCGTACGATCGCCGACATTCAAAAGGACCTGCCCAAGGCAAAAGGAAGCTCACAACCACTACCAGAAGCTCTCTTTTGGTTATTGCTAACTGGCGAGGTTCCAACTCAAGCGCAAGTTGAAAACTTATCAGCTGAT…
chrIII YCR008W 1372 66	ATGACTGGTATGAATGATAATAATGCCGCTATTCCTCAGCAAACTCCAAGGAAACATGCGCTATCTTCTAAAGTTATGCAACTTTTTAGAAGCGGTTCAAGATCATCTAGGCAGGGAAAGGCCTCATCGAATATCCAGCCACCTTCTAATATAAACACAAACGTTCCATCGGCGTCTAAATCAGCCAAATTTGGTTTACATACCCCAACCACTGCTACTCCTAGGGTAGTTTCTAATCCTTCTAATACTGCAGGTGTGAGTAAACCGGGCATGTATATGCCCGAATATTACCAGTCGGCATCACCATCGCACTCTAGTTCATCCGCATCATTAAACAACCATATTGATATTAACACCTCTAAGTCATCATCAGCTGCTTCTTTAACTTCGTCAGTATCA…
chrIII YCR009C 1204 62	ATGAGTTGGGAAGGTTTTAAGAAAGCTATCAACAGAGCTGGTCACAGTGTGATAATTAAGAATGTCGACAAGACCATTGATAAAGAGTATGACATGGAAGAACGTCGTTATAAAGTTCTTCAAAGAGCAGGTGAGGCATTACAAAAGGAAGCCAAAGGTTTCTTGGACTCATTGAGAGCTGTGACAGCATCACAGACTACCATTGCCGAGGTCATCTCTAACCTCTATGACGATTCAAAATATGTTGCTGGTGGTGGTTACAACGTTGGTAACTATTATTTGCAATGTGTTCAAGATTTTGATAGCGAAACTGTTAAGCAATTAGACGGGCCCTTAAGAGAAACCGTACTAGATCCAATAACAAAGTTTTCGACGTATTTCAAAGAAATTGAGGAGGCC…
chrIII YCR010C 842 54	ATGTCTGACAAGGAACAAACGAGCGGAAACACAGATTTGGAGAATGCACCAGCAGGATACTATAGTTCCCATGATAACGACGTTAATGGCGTTGCAGAAGATGAACGTCCATCTCATGATTCGTTGGGCAAGATTTACACTGGAGGTGATAACAATGAATATATCTATATTGGGCGTCAAAAGTTTTTGAAGAGCGACTTATACCAAGCCTTTGGTGGTACCTTGAATCCAGGGTTAGCTCCTGCTCCAGTGCACAAATTTGCTAATCCTGCGCCCTTAGGTCTTTCAGCCTTCGCGTTGACGACATTTGTGCTGTCCATGTTCAATGCGAGAGCGCAAGGGATCACTGTTCCTAATGTTGTCGTCGGTTGTGCTATGTTTTATGGTGGTTTGGTGCAA…
chrIII YCR011C 1361 55	ATGGGAAGTCATCGACGTTATCTCTACTATAGTATATTATCATTTCTATTATTATCCTGCTCAGTGGTACTTGCAAAACAAGATAAGACCCCATTCTTTGAAGGTACTTCTTCGAAAAATTCGCGTCTAACTGCACAAGATAAGGGCAATGATACATGCCCGCCATGTTTTAATTGTATGCTACCTATTTTTGAATGCAAACAGTTTTCTGAATGCAATTCGTACACTGGTAGATGTGAGTGTATAGAAGGGTTTGCAGGTGATGATTGCTCTCTGCCCCTCTGTGGCGGTCTATCACCGGATGAAAGCGGTAATAAGGATCGTCCCATAAGAGCACAAAATGACACCTGTCATTGTGATAACGGATGGGGAGGGATCAATTGTGACGTTTGTCAAGAA…
chrIII YCR012W 1374 68	ATGTCTTTATCTTCAAAGTTGTCTGTCCAAGATTTGGACTTGAAGGACAAGCGTGTCTTCATCAGAGTTGACTTCAACGTCCCATTGGACGGTAAGAAGATCACTTCTAACCAAAGAATTGTTGCTGCTTTGCCAACCATCAAGTACGTTTTGGAACACCACCCAAGATACGTTGTCTTGGCTTCTCACTTGGGTAGACCAAACGGTGAAAGAAACGAAAAATACTCTTTGGCTCCAGTTGCTAAGGAATTGCAATCATTGTTGGGTAAGGATGTCACCTTCTTGAACGACTGTGTCGGTCCAGAAGTTGAAGCCGCTGTCAAGGCTTCTGCCCCAGGTTCCGTTATTTTGTTGGAAAACTTGCGTTACCACATCGAAGAAGAAGGTTCCAGAAAGGTC…
chrIII YCR014C 70 52	ATGTCTCTAAAGGGTAAATTTTTCGCCTTTTTACCTAATCCTAACACATCTTCCAATAAGTTCTTTAAGAGTATATTGGAGAAAAAGGGCGCCACAATTGTGTCAAGTATTCAAAATTGTCTTCAATCTAGCCGTAAGGAAGTGGTCATTTTGATTGAGGACTCCTTTGTTGATTCTGATATGCATTTGACTCAGAAAGATATTTTCCAAAGGGAAGCAGGCTTAAATGATGTCGATGAATTTCTTGGTAAGATTGAACAGTCAGGCATTCAATGTGTGAAAACCAGTTGCATCACAAAGTGGGTCCAGAATGATAAATTTGCGTTTCAAAAAGATGATTTGATTAAATTTCAACCATCCATTATCGTTATATCAGATAACGCTGATGACGGACAAAGT…
chrIII YCR017C 1367 53	ATGCTGATCATCAATGGGAAGATCATCCCTATAGCTCATACTATTTGTGCATTCTCCGCCTTCTTTGCAGCTTTGGTCACTGGTTATTCATTACATTTTCATAAAATTGTAACCAATGCACATTATACGTATCCAGATGAGTGGTTTCCTAGTGTATCAGCCACTATCGGGGACCGCTATCCGGAACGTTCTATTTTCCAAATCTTAATAGCTCTAACTGCTTTTCCAAGATTTTTACTGCTACTAGGTCACTACTACTTGAACCAATCTAAGGTATGCTTCCTTGTCGGTGTACTCCGGACAGTCTCTTGCGGTGGTTGGGTATACATTACAAGTACAGATGACCACGATATTCATGATATATTTATGATCACATACATTGTTTTAACGTTACCATGG…
chrIII YCR018C 12 78	ATGCGATATAATAATTATGACAACTCTGGAAGTTCCTTCTTAACTAGAGTAGTTAAAAAGTCAGATATGGAGAAAACGTTATTATTAAATAGAGAAATTGATGACTGGAAGTCAAACGATAAAAAGAAGGCATATAAGGAACGCGGAAGAGTTTATGCAAGTTGCTCATTTATTGAAGTATCCTTTTCTCAAATAAGGGCTGTTGATGTTGAAAAAAAAATTGAGAATGCCGAACAACTAAGAGATCTTACAAGAAATATTGTTAAGAACAAAACCAGCTCTTTGAACGAAATTACACCCTCAAAGAATCGTGTAACTAGTGCATGCAATTCCGAGAGACGTACGACTAGCCAAGAAGCAAACAATCTTGAAGGCTACCATAGTTGTGCACAAGGAACT…
chrIII YCR019W 344 45	ATGATGAATGAAGAGGATTCTACAGAAACGAAAAGCCTAGTCATAACTAATGGCATGTTTATCATAGACGACATCGAGCGTAGTAAATATAATATTCACTATAAGAATGTCCCAGGAGGCGGAGGGACTTTTGCCATTTTGGGTGCATGCATAATATCTTCCGGCAATGTCACATCCAAAGGTTTGAAGTGGATAGTGGACAGAGGCTCTGACTTTCCAAAGGAAGTTATAAGGGAAATAGACTCATGGGGTACTGATGTGAGGTTTCGAGATGACTTTAGCAGATTAACTACCAAAGGGTTGAATTATTACGAGGGAAGTGATGATTTGAGAAAGTTCAAGTTTTTGACGCCGAAGAAGCAGATTAACGTCGATGACTGGATTTCCACATTTGGGCAG…
chrIII YCR020C-A 12 85	ATGGACATCTTGAAACTGTCAGATTTTATTGGAAATACTTTAATAGTTTCCCTTACAGAAGATCGTATTTTAGTTGGAAGCTTGGTTGCTGTAGATGCCCAAATGAATTTGCTATTAGATCATGTTGAGGAACGTATGGGCTCCAGTAGTAGAATGATGGGCCTAGTCAGCGTCCCTAGGCGTTCCGTTAAGACCATAATGATTGATAAGCCTGTTCTGCAGGAGCTTACTGCGAATAAAGTTGAATTGATGGCTAATATTGTTTAG
chrIII YCR020C 99 54	ATGAGCTGTACCACTGATAAGTTAATACAAAAGTACGACGCCCTTGTTAGGAAAACCACAGAACATAAATTCGCTAAGGAACTATGTGCCGGAACATTGAAGGACCGTAGTTTGTACATCTATTTATCACAAGATCTGCAATTTTTTGAAACTAGCTTAAGGTTGATATGTAAGACGACTTCTTTAGCACCAACTACTCACGCTTTAATAACCTTAGCCAAAAAGATTGGATTTTTTTCTAATGATGAAAACTCATACTTTCATGACTGCTTAGAATTATTGGCACCATCCCTCACCAAGGAAGAAAGAGATAATTTTGACAATAAAGCGATCCCCGGCGTTGATGCGTATATTAATTTCTTAGATGAGCTGAGAAAGGACGCCTCAATTACATGGCCA…
chrIII YCR020W-B 12 85	ATGTCACAGAACAACACAATCAGCTCAATGAATCCTGAAAGAGCTTACAACAATGTAACGCTGAAAAATTTAACAGCATTTCAGTTATTATCTCAAAGAGAAAACATATGCGAGTTATTGAACTTGGTAGAAAGTACGGAAAGACACAATAGTATTATCAATCCTGAAAGGCAAAGGATGAGTTTGGAAGAAATGAAAAAAATGCTCGATGCTTTGAAAAATGAAAGGAAAAAGTAG
chrIII YCR021C 231 50	ATGAACGATACGCTATCAAGCTTTTTAAATCGTAACGAGGCTTTAGGGCTTAATCCACCACATGGCCTGGATATGCACATTACCAAGAGAGGTTCGGATTGGTTATGGGCAGTGTTTGCAGTCTTTGGCTTTATATTGCTATGCTATGTTGTGATGTTCTTCATTGCGGAGAACAAGGGCTCCAGATTGACTAGATATGCCTTAGCTCCTGCATTTTTGATCACTTTCTTTGAATTTTTTGCTTTCTTCACTTATGCTTCTGATTTAGGTTGGACTGGTGTTCAAGCTGAATTTAACCACGTCAAGGTTAGCAAGTCTATCACAGGTGAAGTTCCCGGTATTAGACAAATCTTTTACTCGAAATATATTGCCTGGTTCTTGTCCTGGCCATGCCTTTTA…
chrIII YCR023C 409 50	ATGGCGCGTCAAAAGCTTACTTTCAAAGAACAAATGGATGGTTTCCCCTGGGTCCAACTTGTTGTTGTGTCCTTAGTTAGGTTCAGCGAACCAATTGCGTTTTCGTCACTATTTCCTTATGTTTATTTCATGGTTAGAGATTTTAATATTGCTCCCAATGATGCTCAAGTGTCCAAATATTCAGGTTATTTATCTTCATCATTTGCGTTATGCCAAGTCATATCTGCGTACCACTGGGGTAGATTCTCTGAAAAGCATGGCAGAAAAATAACATTGACTTGCGGGCTTATAGGAACATCTGTATCATTGTTAATACTGGGATTTTCACGCAATTTCTATCAGGCTTTGGTGGCAAGAAGTTTAATGGGATTGCTAAATGGTAACGTCGGCGTTATTAGA…
chrIII YCR024C-A 44 81	ATGACTTTACCAGGTGGTGTTATTTTAGTTTTCATTTTGGTCGGTTTGGCTTGTATTGCCATTATTGCTACCATTATCTACAGAAAATGGCAAGCTAGACAAAGAGGATTGCAAAGATTCTAA
chrIII YCR024C 1155 48	ATGTTTCATGCTTTCACCTTCCTTAAAGGTGGTAGATTTTACTCTTCACTAACAGTTAAATCATTGTACGAGCAGGTACACCATACTAGCCATGATCCCATTTCAATTAATGGATGGATCAAATCCATAAGACTATTAAAACGTATAGCGTTTTTGGATTTACAAGATGGGACTTCTGTGAACCCATTAAGAATAGTTATTCCACTCACAAATACTGATGAAGTACAGTTCCTAAAAATTCTGAAAACTGGTCAAACTTTATCTATATCTAATGCTACCTGGCAAAGCACCCCTAATAGAAAACAACCTTTTGAATTGCAAATCAAAAATCCTGTCAAGTCAATTAAACTTGTGGGTCCCGTTTCAGAAAACTATCCATTACAAAAGAAATATCAAACC…
chrIII YCR026C 702 46	ATGGAACTTCAGAATGATTTAGAGTCGCTCGATAACGAGCTGAATGATTTTAGTGAAGATCCATTTCGTGATGATTTCATAACGGATGAAGATGCTGTAAGATCGGGGTGGCGATCTGCGTGGACCAGGATGAAATATTGGTTTTATAAGAATAGACTGAAGTGGACAAACAATCCCATAGTGATTGGCGACGCGAAAGATAGTAGGGATGGTTCTAACTTTAGAAGGGGTATACCGCTATATGAATTAGACGCGAATGGTCAACCCATTGATACTGAACTTGTTGATGAGAATGAACTTTCTTTTGGAACGGGATTTCATTCCAAAGTGCCTTTTAAAATAATATTTCGCACATTGTTTGGCTCGCTGGTGTTTGCCATTTTTTTAATTCTGATGATT…
chrIII YCR027C 186 60	ATGGAATACGCCACTATGTCTTCTTCGAACTCCACACATAACTTTCAGAGAAAGATTGCTCTTATAGGAGCTAGAAATGTCGGCAAAACCACATTAACGGTTCGCTTCGTAGAATCGCGGTTCGTTGAATCCTATTATCCCACTATTGAAAATGAATTTACCAGGATAATTCCTTATAAAAGTCATGACTGTACTCTGGAAATTCTAGATACTGCAGGCCAAGATGAAGTTTCTCTATTAAACATTAAATCGTTGACGGGCGTACGAGGCATAATACTGTGCTATAGTATAATAAATCGTGCTAGCTTTGATCTTATTCCCATTCTCTGGGACAAGCTGGTAGATCAGCTGGGTAAGGATAACCTCCCGGTAATACTTGTGGGTACCAAAGCTGATTTG…
chrIII YCR028C 997 48	ATGATGAAGGAATCGAAATCTATCACTCAACATGAGGTTGAGAGAGAATCTGTTTCTTCCAAGCGTGCCATTAAAAAGAGATTACTTCTGTTTAAAATAGACTTGTTTGTGCTATCATTTGTTTGCTTGCAATACTGGATTAATTATGTCGACCGTGTCGGTTTCACCAATGCATATATATCCGGTATGAAGGAAGATCTTAAGATGGTCGGAAACGATTTGACCGTGTCTAACACAGTTTTCATGATTGGTTACATTGTAGGTATGGTCCCCAATAATTTAATGTTATTGTGTGTTCCGCCCAGGATATGGCTAAGTTTTTGTACGTTTGCTTGGGGTTTATTGACCTTGGGAATGTACAAAGTTACATCGTTCAAACATATTTGCGCAATTAGATTC…
chrIII YCR030C 260 49	ATGACGGAACAAAGAACCAAATATGCAGATAGCATATTGACTACTAAGAGTCCTTACGAGGCTACCGAAACTATTAGAATCAGGTTATCGCAGGTCAAATTGTTGAATAAAGACTTTTACCTGTTATTTAAGGAATTGGCAAATCTGAAGAGGAACTATGCTCAGCAATTGAGAAAAATAATAGCTGAAAATGAAGATATAACAAAGATCTTAAACGCTCAAATGATTGAAAGTAATGTTTTGACTCCGCAGGAAATGAGTGCATTCAGATTCAACTCGCTGGGAGAGCTAAGAAATGTATGGGATACTGTAATTGAAGAACTAAAATCAGATTTGAAGTCAAGTACAGAATACTACAACACTTTGGACCAGCAAGTCGTTCGTGAATTGAAGGAATCC…
chrIII YCR032W 1319 58	ATGAATTCAATTATTAATGCTGCTTCGAAAGTCTTAAGACTCCAAGACGATGTGAAGAAGGCTACTATAATATTAGGAGATATACTGATATTACAACCAATTAATCACGAAGTTGAACCAGATGTAGAAAACTTGGTACAGCATGAACTAACCAAGATAATACAAGGTTATCCCATACAGGATAATATGATTATTAATAGCAAAAAAGGCACAGTTGAAGATGACTTATGCGAACTCAATAACTATACCTGTTTTGCACTTTCGAAAAGCTTTGATTTATGCCATGATAGCAGAAATTTCAACATAGCGCAGCCGAAACGATGGATACAATTATTAGAGACATTAACTGACTCAGTTAGTTTCGCAGTTATTGTTCAAATTATTCTCACTTTATCTAAC…
chrIII YCR033W 306 44	ATGGGGTATCCGCCACCTACACGAAGGCTTGGAGATAAGAAAAGGTACCATTATTCCAATAATCCTAACCGAAGGCATCCTTCCGCTGTTTATTCCAAGAATAGCTTTCCAAAATCAAGCAATAATGGATTTGTATCTTCTCCTACTGCCGATAATTCAACAAATCCGTCTGTAACTCCCAGTACTGCATCTGTACCTCTTCCTACAGCGGCACCTGGAAGCACGTTTGGTATCGAAGCACCCAGGCCATCTCGATATGATCCGAGCTCAGTCAGTAGGCCTTCGTCATCATCTTATTCGTCAACAAGAAAAATTGGAAGCCGTTATAACCCAGATGTGGAAAGATCCTCTTCAACCACTAGTTCAACTCCGGAAAGTATGAATACGAGCACCATAACA…
chrIII YCR034W 1360 58	ATGAATTCACTCGTTACTCAATATGCTGCTCCGTTGTTCGAGCGTTATCCCCAACTTCATGACTATTTACCAACTTTGGAGCGACCATTTTTTAATATTTCGTTGTGGGAACATTTCGATGATGTCGTCACTCGTGTAACTAACGGTAGATTTGTTCCAAGCGAATTCCAATTCATTGCAGGTGAATTACCATTAAGCACTTTGCCCCCTGTGCTATACGCCATCACTGCCTATTACGTTATTATTTTTGGTGGCAGGTTTTTGTTAAGTAAGTCGAAACCATTTAAATTAAATGGCCTTTTCCAATTGCATAATTTGGTTTTAACTTCACTTTCATTGACGCTTTTATTGCTTATGGTTGAACAATTAGTGCCAATTATTGTTCAGCACGGGTTATAC…
chrIII YCR035C 209 50	ATGGCTGAAAGTACCACGTTAGAAACTATTGAGATACACCCAATTACTTTTCCACCTGAAGTTCTTGCGAGAATATCTCCAGAATTGTCTTTACAAAGACACTTATCCCTAGGAATCAGGCCATGTCTAAGAAAATATGAAGAATTTAGAGATGTTGCTATAGAAAATAATACTTTATCGCGTTATGCGGATGCTGGTAATATAGACACTAAAAACAACATTTTAGGCTCAAATGTTTTGAAAAGTGGGAAAACCATAGTCATAACTTCTATTACGGGTGGAATAATAGAAGAAACTAGCGCCGCGATTAAAGATTTGGATGATTTCGGTGAGGAAGAATTGTTCGAAGTGACCAAAGAGGAGGACATAATTGCAAATTATGCTTCTGTCTATCCGGTG…
chrIII YCR036W 398 49	ATGGGTATTACAGTAATAGGTTCTCTAAACTATGATTTGGACACATTTACGGATAGATTACCTAACGCTGGAGAAACTTTCAGGGCTAACCACTTCGAAACACATGCTGGTGGTAAGGGATTGAACCAAGCTGCGGCCATTGGTAAATTAAAAAACCCCAGCAGCAGATATAGTGTTCGAATGATTGGTAATGTTGGAAATGATACATTTGGTAAACAATTGAAGGACACTTTATCCGATTGCGGAGTCGATATCACTCACGTCGGTACTTACGAAGGCATTAATACGGGTACCGCTACCATACTAATTGAAGAGAAAGCTGGTGGCCAAAATAGGATATTGATTGTAGAAGGTGCTAACAGCAAGACTATTTATGACCCGAAACAGTTGTGTGAAATT…
chrIII YCR037C 1320 53	ATGAGATTCTCACACTTTCTCAAATACAACGCTGTCCCTGAATGGCAGAATCATTACCTAGATTATAACGAATTGAAAAATTTGATCTACACATTACAGACAGATGAATTGAAACAAGAAACGCCAACCGGTGACTTAAACGATGACGCTGACTCTCAGACTCCAGGTCCAATCGCTGATATAGAAAGCAACATAGCTGCAGGAGAACCATCTTCATCGAAAAGAAGATTTACACATAAACTCAAGCGTAAGCTCTTTGGTTCTAAAACACCTTCAGGAAGCAAAAGGGGAGACTCCGACGAAAAGGCCATAGATGGGAACAATATTAACGAGGAAACAATTGAGTTAGACGAGTTATCTCCTCAAGGGAAAACCACCTCTTTCAATAAGAATTTTATA…
chrIII YCR038C 23 61	ATGAGCCCGAAAAACAAATATGTATATATCTGTGTAGAATATATATATATATATTTCGCAAAAATACATAAACAATCAACCCTCTCCTCAGACACTACTAAGATGTTTGTACTGATAGATAATGTCCTCGCCTACCTTCTTGAACAAGACGACCTATTTGTAACCGCACGCTTCGCTATCCAGGGCCAAATCGTCTCAAGAAGAGTTAACAAAATACATATCTCCAACATCACAGACGTCCTTCTACAACAATTCATAAGTCACACACTGCCCTATAATGACAATATCGTCCCAAAAAAAATCCTCGACAGCATGAGAACGGCCGTACGGCAGTTGCTGGAAGCAACTGCCTGTGTCTCTAGAGAATGCCCCCTCGTCAAAAGAAGTCAGGACATAAAA…
chrIII YCR039C 36 63	ATGAATAAAATACCCATTAAAGACCTTTTAAATCCACAAATCACAGATGAGTTTAAATCCAGCATACTAGACATAAATAAAAAGCTCTTTTCTATTTGCTGTAATTTACCTAAGTTACCAGAGAGTGTAACAACAGAAGAAGAAGTTGAATTAAGGGATATATTAGGATTCTTATCTAGGGCCAACAAAAACCGTAAGATTAGTGATGAGGAGAAGAAGTTGTTGCAAACAACATCTCAACTCACTACTACCATTACTGTATTACTCAAAGAAATGCGCAGCATAGAAAACGATAGAAGTAATTATCAACTTACACAGAAAAATAAATCGGCGGATGGGTTGGTATTTAATGTGGTAACTCAAGATATGATAAACAAAAGTACTAAACCTTACAGAGGA…
chrIII YCR040W 27 74	ATGTTTACTTCGAAGCCTGCTTTCAAAATTAAGAACAAAGCATCCAAATCATACAGAAACACAGCGGTTTCAAAAAAGCTGAAAGAAAAACGTCTAGCTGAGCATGTGAGGCCAAGCTGCTTCAATATTATTCGACCACTCAAGAAAGATATCCAGATTCCTGTTCCTTCCTCTCGATTTTTAAATAAAATCCAAATTCACAGGATAGCGTCTGGAAGTCAAAATACTCAGTTTCGACAGTTCAATAAGACATCTATAAAATCTTCAAAGAAATATTTAAACTCATTTATGGCTTTTAGAGCATATTACTCACAGTTTGGCTCCGGTGTAAAACAAAATGTCTTGTCTTCTCTGCTCGCTGAAGAATGGCACGCGGACAAAATGCAGCACGGAATATGG…
chrIII YCR042C 1332 47	ATGATGTCCTTTTCCAAAAACGCCACTCCTAGAGCCATTGTTAGTGAATCTAGCACTTTGCATGAGATGAAGTTTAGAAATTTTAGAGTTGCCCATGAAAAAATCTCGTTGGATATAGATCTAGCTACTCACTGCATTACCGGTAGCGCTACTATAATAATCATTCCGTTGATCCAAAACCTAGAATATGTAACTTTTGATTGCAAGGAAATGACTATTAAAGATGTTCTGGTCGAAAATCGTCGATGTGATCAATTTATTCATGACGACCCACTTCAAACAAATTTGAATGGATTGACTTCACAAAATGTATTATACAGCGACAATTCCATTGAACAGTCACATTTTTTGAGATCTAAGTTTGCTAGCTTGAATGAATACCCAGAAACGGACTCTAAA…
chrIII YCR044C 464 48	ATGAGGTTAGCTGTGGTTGTGACCCTACTTGTTCACTGTTTCCTAGTGACATGCTCTCCAGGAGATAATTTAGATGAGTTTATAGACTGTACGTATGCGTGCGAGTATAACAGAAGATGTCCGAATTCCCAAATAAACTACATTGACCCTGAAACCAACATGTTTCATGATATTGAGTTTTTCGATACCCCGCCTTTGTACTCTAAGTTATTGTTCTGGGATTGTATCTCAGATTGTGATTACCAATGTCAGCACATCATTACGCGCTGGAGAATTGACGAAGAGGAAGAAATATACCAATTCCATGGGAAATGGCCATTTTTGAGAGTATTGGGGACTCAGGAATTCTTCTCGACGATATTCAGTATAGGTAACTTTATTCCACATTATAAGGGATTT…
chrIII YCR045C 1218 52	ATGAAGCCACAGTGCATACTCATCTCTTTGCTGGTCAACCTCGCATACGCAGAGGAGTATTTGGTGAGGTTCAAAAATCCCACAGCATTCCAACAATTCACTTCGAATTCCAACAGGTCATGGAGACAGTTCATCGACAACAAAATTGAGAAGAAATTCTCCATCGGATCCTTCCGCGGCGTGACCATGAACCTGTCCAAGAACTTAGTGAACAAGCTGAAGAAAAGCCCACTGGTGGCTGATATTGTGCCCAACTTCAGGTTCGAAGCTTTTGAAGGCGACAGTGTAAATAGCGCCGAGTCGAGTTATACGTTTAACGCTACCGCCAAATACTCGTACGAAGACGTCGAGGAAGAGCAAAATATAACGTATCAACCAGACGCACCCCGTCACTTGGCC…
chrIII YCR046C 75 59	ATGTGGAGCAGGAACGTCAGATTGCTTGGATCATGGACAAGGTCCTACATGGTCCCCGCCACCAAGAGAAAAACCATCCCCGTGTACCCACCTGTGCAGCGCATAGCTTCGTCGCAGATTATGAAGCAGGTGGCCCTCTCAGAAATAGAGTCTCTGGATCCCGGGGCCGTTAAGAGGAAGCTCATCAGTAAAAAGAACAAGGACCGCTTGAAGGCAGGCGACGTGGTCCGGATTGTGTACGACTCGTCCAAGTGCTCGTACGACACCTTTGTTGGCTACATCCTTTCCATAGACCGCAAACAACTGGTGCAAGACGCCTCGTTGCTGTTGCGGAACCAGATAGCCAAGACGGCCGTCGAGATTAGAGTGCCATTGTTTTCGCCGCTGATCGAGAGAATC…
chrIII YCR047C 1346 57	ATGTCACGTCCTGAGGAGTTGGCACCACCGGAGATTTTCTATAATGATAGCGAAGCACACAAGTACACGGGTTCGACCAGAGTGCAGCATATCCAGGCGAAGATGACGCTGAGGGCGTTGGAGCTTTTGAATCTGCAGCCGTGCAGTTTCATTCTGGATATCGGGTGCGGGTCCGGACTGTCTGGGGAGATTTTGACGCAGGAGGGAGACCATGTGTGGTGTGGTTTGGATATATCGCCCAGCATGCTTGCGACCGGTCTTAGTAGAGAGCTGGAGGGCGACTTGATGTTGCAGGATATGGGCACCGGGATACCGTTCCGGGCGGGCTCGTTTGACGCGGCTATTAGTATCAGTGCGATCCAATGGCTGTGCAATGCGGACACTTCATACAACGATCCT…
chrIII YCR048W 962 49	ATGACGGAGACTAAGGATTTGTTGCAAGACGAAGAGTTTCTTAAGATCCGCAGACTCAATTCCGCAGAAGCCAACAAACGGCATTCGGTCACGTACGATAACGTGATCCTGCCACAGGAGTCCATGGAGGTTTCGCCACGGTCGTCTACCACGTCGCTGGTGGAGCCAGTGGAGTCGACTGAAGGAGTGGAGTCGACTGAGGCGGAACGTGTGGCAGGGAAGCAGGAGCAGGAGGAGGAGTACCCTGTGGACGCCCACATGCAAAAGTACCTTTCACACCTGAAGAGCAAGTCTCGGTCGAGGTTCCACCGAAAGGATGCTAGCAAGTATGTGTCGTTTTTTGGGGACGTGAGTTTTGATCCTCGCCCCACGCTCCTGGACAGCGCCATCAACGTGCCC…
chrIII YCR052W 49 51	ATGGTAACACAGACCAATCCGGTCCCTGTTACATATCCAACGGATGCTTATATCCCCACGTATCTGCCCGATGATAAGGTCTCCAATCTGGCAGATTTGAAAAAATTGATAGAAATGGATTCCAGACTAGATTTGTATCTGACAAGAAGGAGGCTGGATACGTCCATCAATTTACCTACAAACACCAAGACCAAGGACCATCCCCCCAATAAAGAGATGCTGAGGATTTACGTCTACAACACTACGGAAAGCAGCCCTCGCAGCGATTCTGGCACCCCAGCGGACTCAGGCAAGACTACATGGACACTGAGAATAGAAGGTAAGCTTCTGCACGAGTCCGCAAACGGAAAGCACCCATTTAGTGAGTTTTTGGAAGGTGTCGCGGTCGACTTTAAAAGA…
chrIII YCR053W 1365 55	ATGCCTAACGCTTCCCAAGTTTACAGATCTACCAGATCCAGCTCTCCAAAGACAATCTCTTTTGAAGAGGCTATCATTCAAGGTCTGGCCACTGACGGTGGTCTTTTCATTCCACCAACTATTCCACAAGTGGACCAAGCCACTCTTTTCAATGATTGGTCAAAGCTCTCCTTCCAAGACTTAGCCTTTGCTATCATGAGACTATACATTGCCCAAGAAGAGATTCCAGATGCTGATCTAAAGGACTTGATCAAGAGATCTTATTCTACTTTCCGTTCTGATGAAGTCACCCCCTTGGTGCAAAACGTCACTGGTGACAAGGAGAATTTGCACATTTTAGAATTATTCCACGGTCCTACCTACGCTTTCAAAGACGTTGCTTTACAATTTGTCGGTAAT…
chrIII YCR054C 169 57	ATGCCTATGAACAATTTTCTAGATGAATTCAATTTATTTGATTCAATCATTACCATGATGAAGAACGACCCATGTTGCGTCGAGGATTATGAGCCAATCGTCGAAAACCTGAACCGTATATTTCAAAGGACGTTTAATGATGAAGAACATAGGAAATCAATGGCTAACTCCCAGCTTTTTTGGGAACGATTAAGAGACACCTTGGAAGCAATGCTGTTGCCAGCGTCGTTAAATGAGAATAGCTCAATACCGTATACAAGAACAGTGAGGGGCCTTATCTTAATGATGAGAAACCTTGCCGCTGAAAACCAGGAAATACCCCAAAAGCTTTTACTACAAAACCTCGTAATTCGTGGTTTTCTGCATGCAACTAGTGAGTATGTCGTTGACACTCCGCTA…
chrIII YCR057C 1370 57	ATGAAATCCGATTTCAAGTTCTCTAACCTTTTAGGTACGGTCTACAGGCAAGGTAACATCACCTTTTCCGATGATGGCAAGCAACTACTCTCACCGGTGGGGAATAGGGTCAGCGTGTTTGACTTAATCAACAACAAATCGTTCACGTTTGAATACGAGCATCGCAAAAATATTGCTGCCATTGATCTGAACAAACAAGGCACATTGCTGATTTCTATTGACGAGGACGGTCGCGCCATCCTTGTCAATTTCAAAGCCCGTAACGTGCTTCACCATTTCAACTTCAAAGAAAAATGCTCCGCTGTGAAGTTCAGCCCTGATGGGAGACTCTTTGCATTAGCCTCAGGCAGGTTTTTACAGATTTGGAAGACTCCAGATGTTAATAAAGACAGACAGTTT…
chrIII YCR059C 864 55	ATGGATGACGATCACGAACAGTTGGTCGAAGAACTGGAGGCCGTCGAGGCCATCTATCCGGATCTTCTCTCCAAGAAGCAGGAAGACGGAAGCATCATCGTTGTGAAAGTGCCGCAGCATGAATACATGACACTGCAGATCTCCTTCCCGACACACTACCCCTCCGAGGAGGCTCCTAATGTCATCGAAGTTGGTGTCTGCACTTCTTTGGCTAAGCGCGATCTCTACGATACCAAGTACCTTCAGCATTTGTTCCAGGAAGTGATGGACTCTGTTTTCCACCGCGGATCTGTCTGTCTATTTGACTTCCTCACAGAACTCGACGGTGTCTTGTACGTTGAACCAGAGGAGGAGACAGAACCGGTCCAGCAGAGTGACATTCCCACAGACCCCTTCGAG…
chrIII YCR060W 12 80	ATGAGCCAATTTGAAAAGCAGAAGGAACAGGGCAATTCTTTGTTCAAACAGGGCCTGTATCGCGAGGCTGTGCACTGTTATGACCAACTAATTACTGCTCAACCGCAGAACCCGGTCGGGTACAGCAACAAAGCCATGGCGCTGATCAAACTGGGTGAATATACACAGGCTATTCAAATGTGCCAGCAAGGACTGCGGTACACCTCAACGGCAGAGCATGTAGCTATCAGATCCAAATTGCAATATCGTCTAGAGCTGGCACAGGGAGCGGTAGGTTCAGTACAGATCCCTGTTGTAGAGGTTGATGAACTACCGGAGGGATACGACCGGTCCTGA
chrIII YCR063W 725 58	ATGCCGCGCATAAAGACCAGAAGATCCAAGCCTGCACCTGACGGGTTCGAAAAAATCAAGCCAACCCTCACAGATTTCGAAATCCAACTCAGAGATGCCCAAAAGGACAAGTCGTCTAAGCTCGCAGCAAAGTCCAATGAGCAGCTCTGGGAGATAATGCAACTCCACCACCAGCGCTCTAGATACATATATACTCTGTACTACAAGAGAAAGGCCATCTCCAAAGACCTTTACGATTGGTTGATAAAGGAAAAGTATGCTGATAAATTGCTAATTGCCAAATGGCGCAAAACCGGGTATGAAAAACTGTGCTGTCTGCGCTGCATTCAAAAGAACGAAACTAACAACGGTAGCACTTGCATCTGCAGGGTGCCTCGTGCACAGTTAGAGGAAGAAGCA…
chrIII YCR065W 355 62	ATGATGAATGAAGACATATCCATCATTGATGGCCATAATAGTTTTTTAACGGAAAAAAGCACCGTGCTATTAACCCAAGCCAAGAGAACACTAGAAGACGAAAAGGAAATGATTACTCCCCCGAGCTCAACTGTGAGAAAAACAATGAAGGAAGTAAATAAGAGGCCGTCGCATCCCCTCTCACCGGATCACTCGTCCCCAATTGCTCCATCTAAGGCCAAGCGCCAAAGATCGGACACATGCGCTCGGTCCAATGGTAACCTAACCTTGGAAGAAATTCTTCAATCTTTGGAAAGAAGAAGAATAAATGGTGAACTCGCCAAGAAACCTCCATATTCGTATGCAACTTTGATTTGCTTGGCCATTTTGCAATCTCAGGAGGGAAAGCTAACGCTATCC…
chrIII YCR066W 97 50	ATGGACCACCAAATAACCACTGCAAGCGACTTCACGACTACTTCAATACCGAGCCTGTACCAATTGGATACACTTTTGAGATGTCACATTTGTAAAGATTTTCTAAAAGTCCCCGTCTTAACACCTTGTGGCCATACATTTTGTTCCCTTTGTATTAGAACACATTTGAATAACCAACCAAATTGTCCTCTCTGCCTTTTCGAGTTCAGAGAGTCCTTGCTGAGAAGTGAGTTCCTGGTCAGTGAAATAATTCAAAGTTATACATCCCTACGATCTTCCTTACTAGATGCACTAAGGATACCGAAGCCTACCCCTGTCCCTGAGAATGAGGAAGTACCAGGTCCTGAAAATTCTTCATGGATAGAACTCATATCAGAGTCTGAAAGTGACAGTGTAAAT…
chrIII YCR067C 206 50	ATGAGTGGCAACTCTGCAAACTATGACGTCGGATATCCGATATATGGTGCTAAATTTATAAATGAAGGCACTCTACTGGTGGCTGGTGGTGGAGGCCAGTTCAATTCCTCGTTTCCAAACAAAATTACAGCTTTAAAGGTGAACTTCCAGAAAAAGAAACACATTAGAAGGTTTCGTGAGATCACATTAGATTCGATTGACGATGCGCCCACTTCATTGGATTGTAATAATAACCTGATTCTAGTTGGTTGCAATGAACTGTTTAATGATTCCTCCATGGAGAACGTTAACCACCACTTGAGGAAGTTTGTGTTTGAACAAGAACATCTAAAATTCGTGGCCAGTATTGATTTCAACAGAACTACAGACCCATCCGTTTTCACTAAGTTTGTTTACATT…
chrIII YCR068W 1367 55	ATGTTGCATAAAAGCCCTTCAAGAAAGAGATTTGCTTCTCCTTTGCATCTAGGATGCATTCTAACGCTTACAGTGCTCTGCCTTATTGCTTACTACTTTGCTTTACCGGATTATTTATCGGTAGGGAAGAGCTCATCCAGGGGTGCCATGGATCAAAAATCTGATGGAACCTTTAGACTTAAGTCTATCTACAGGCATGGCGTCGGAGCAAACCATCGGCTACACCAGAGGCTGGAGGTCACTCCAGAAGTTATTTCTGCCGCTGGAATGCTGTATCAAGAAACCACAACTCAAGGACAGGATTTCGAAGACCAAGAACCCCTATGGACTACTAATGCCGAATATGCCACCACTAACCCATTCGATTTTGAGTTTGAGCTACGAAGGATGCCGCTATTG…
chrIII YCR069W 127 53	ATGTGGTTGAAATCCTTGCTGCTCTGCCTGTACTCCTTAGTACTCTGCCAAGTCCACGCTGCACCTTCATCAGGGAAGCAGATTACCTCCAAGGATGTTGATCTTCAGAAAAAATATGAGCCCAGTCCCCCCGCCACACATCGTGGAATAATCACTATCGAATACTTTGATCCCGTTTCGAAGTCGATGAAAGAGGCGGATCTGACTTTTGAGTTGTACGGTACTGTCGTGCCCAAAACTGTGAACAACTTTGCTATGCTGGCCCATGGTGTTAAGGCAGTTATCGAAGGGAAAGATCCCAATGATATACATACTTACTCGTACCGTAAGACCAAAATCAACAAGGTTTACCCTAACAAGTATATCCAGGGTGGTGTGGTTGCCCCAGATGTGGGTCCT…
chrIII YCR071C 55 61	ATGATCAGTTCGTGTGTTACTAGATGTTTTGGTAGGGGTAAATGCCTTCCAGGGCCTGCCACTGCCTCGATATACCAAACGATAAGATGTATATCCACTAATTCAAATAAAGCTGCTGAGGCGCCAATATTTCCAAAGCTGGAAGACGTGAAGATGCATGAGCTCATAGGAAACAACAATTTTGGTAAAAAGACCTACTACGTGGAGAGAAGCAGGACCGGAAATCTACCGGTGTATTCCGCTTATAAAAATGGAGGTAACAAGATTATCACGGAGATCAGAAAGATTGAAGGAGATGTAATTCAACTAAGAAATGACTTGCAGGAGCAACTGCCTTTCATACCCAAAAAATCATGGTCTGTGGTGATGCAATCGAAAAAAATTATTATCAAGGGCAAT…
chrIII YCR072C 1335 56	ATGTCCACCCTGATTCCTCCACCTTCTAAGAAACAAAAGAAAGAGGCTCAACTTCCCAGAGAAGTAGCTATTATTCCGAAAGATTTACCCAATGTTTCAATCAAGTTCCAAGCTTTAGATACTGGTGACAATGTAGGTGGCGCCCTGAGAGTTCCCGGTGCTATCTCCGAGAAACAGTTAGAAGAACTTTTAAATCAATTGAACGGTACTTCAGACGATCCAGTGCCATATACCTTCAGCTGTACAATTCAAGGTAAGAAGGCCAGTGACCCTGTGAAGACGATTGATATAACAGATAACCTATATTCTTCATTAATAAAACCAGGCTATAACAGTACAGAAGATCAGATCACGCTACTGTATACGCCAAGAGCAGTTTTCAAAGTCAAGCCGGTAACT…
chrIII YCR073C 1367 56	ATGATGATGGATATACTGAATACACAGCAACAAAAAGCGGCTGAAGGCGGGAGAGTTCTGGCTCCTCATACCATCTCAAGTAAGCTCGTGAAGAGATTATCAAGTCATTCCAGCCATAAACTATCAAGATCTGATTTGAAAGCATTGGGTGGCTCGGAAACAATAAGCGACGGCCCCAGTCAGCTGACTTTTAAGGACCGATACGTTTTCAATGAATCGCTATACTTGAAAAAGCTAAAAAAGACCGCTTTAGATGACTACTACACGAGGGGCATAAAACTCACTAACCGCTACGAGGAAGACGACGGTGATGACGAAATTATTCGGTTGTCTAATGGCGACAGAATTGATGAAGACCTGCACTCAGGTGTCAAGTTTTTCTCCACTACACCTTATTGC…
chrIII YCR073W-A 1096 57	ATGACTACGACGGTACCCAAGATATTCGCGTTTCACGAGTTTTCAGACGTGGCAGAGGCCGTAGCTGACCATGTAGTCCACGCGCAAGACGGTGCATTGGCTCCAAAGAACGAGAGGAAACACTCTGTTCCCAACATCAGCATGAATGCACTGGATATGACGAGAGAGGCCTCTTGCAAAAGCACAGCATCTGCCGCGGAAGGGAAAAGTGGTAGCAGTGGTAGTGGCAGTGGTAGCAGTAAGCCCAAAAAGGAGAAACGGTTCAAGATTGCTCTCTCCGGTGGGTCATTGATCGAAGTGCTACACGAAGGTCTGCTAAAACGAGACGATGTACGGTGGGGAGACTGGGACATTTACTTTGCAGACGAGAGACTTGTACCCTTCAGCTCGAATGAAAGC…
chrIII YCR075C 83 55	ATGGTGTCGTTAGACGATATACTAGGTATCGTGTATGTTACGTCATGGTCGATATCGATGTATCCACCGATAATCACCAATTGGCGCCATAAGTCAGCGAGCGCGATATCGATGGATTTTGTCATGTTAAATACGGCAGGTTACTCTTACCTGGTCATATCCATATTTTTGCAATTGTACTGCTGGAAAATGACGGGTGATGAGTCTGACTTGGGCAGGCCCAAGTTGACGCAATTTGATTTCTGGTATTGCCTGCATGGGTGCTTGATGAATGTTGTCTTATTGACCCAGGTGGTAGCTGGAGCGAGAATCTGGCGATTTCCAGGTAAAGGTCACCGCAAGATGAATCCATGGTACCTAAGGATTTTACTCGCATCACTGGCCATTTTTTCACTGCTA…
chrIII YCR076C 14 74	ATGATTGAGAATAAGGTTGAACTGGTAGCAGAACTAGTGTTGGAGTCCATCGGTAAAACTGAGGTGGTGTCACGCCATACAGAGGGAACCAAATCATGCCAAGTGAGTTTTCGCATTAAAGATTCTCCCAGTGAGAAGGGTTCAACATCGTTTCTCTCTGAGCTAGTGGTGATTCAGACTCTGGATGACAATGACAAGTATACTGTTGTTATTCGTCATGGTACGTCGATCACCATGGCATGTGTGGTGGGTTACAGCGATTTTAAATTGCCCACAGAATTGAAATGGCCACTAGAAAGAGAAAGCTTACCTGTGGAGCCAGACCTGAAACCTATAATGACACAACTTAAAAGACAAACTGCAGGTAGTGCGGACATGCCAAAATTTGACGATGAGTAC…
chrIII YCR077C 378 50	ATGTCCTTCTTTGGGTTAGAAAATAGCGGTAATGCGCGGGATGGTCCTCTGGACTTTGAAGAGAGTTACAAGGGCTATGGCGAGCACGAACTTGAGGAGAACGACTATTTGAACGACGAAACATTTGGTGATAATGTTCAGGTTGGTACCGACTTTGATTTTGGAAATCCTCACAGCAGCGGCAGCAGCGGCAACGCAATTGGTGGTAATGGCGTCGGTGCCACGGCTAGATCATATGTTGCAGCTACTGCAGAAGGAATTAGCGGCCCTAGGACCGATGGAACGGCAGCAGCAGGACCTCTAGACCTGAAGCCAATGGAATCTTTGTGGTCTACTGCACCACCTCCAGCAATGGCGCCTTCACCCCAAAGTACAATGGCTCCGGCTCCTGCTCCGCAG…
chrIII YCR079W 319 53	ATGCGGCTGGGGAATGCTTATGCGTATTGCAAGCCGTCGCAAAATGTTGGGCTGAAGCTGGACTTGTTACGGGGTCTTCCAGGGTACGTGGGTCACGCCACGAGTAGGATCAACCGGTTAGAGAACCAGGACAATTACTCCATTAAAATGATGCGGTCGTGGCCTAATGCGTATGGAAGTGCCCTGAACTGCTCTGTATTCGATGGCCATGGGGAGAAAGGTGCGCAACTGTCACAGTTGTTAGCCGATAAATTGTGCAGTAGCCTGGATTTCCCTGAACCCTCCTGGGACAAGCAGGACTTGAAGAAGTTGGTACAGGAATATGCAAGAAGGTTTCCCGAGGGAAATTACTGGAAACATAAGCTGTCCACGTTTGAAAAATTCTACAACAAGTTTATA…
chrIII YCR081W 92 52	ATGAATAACGGTTCTGGTCGATACTTGCTGACTCCCCCAGATGATCTTCACCCCTATGTGCCAAGCTCGAAACCTCAGGAACAAGTATACCCTGATTTCAAGCCTTGGGAGCACACTGCAGCAGAAGATCAAATCCTAGCAAACTTTGTGGCTAAGGGCTTTTACCATACACCAATGGTAAATTTCGAGTCCATATCTGCGAGATCATCTGTTCATGAATCATTAGTCACTCAATCCAACATTCTTTCCCAGCAATTCGACAAAATTATCAAGATTAGAGAAGACCACATTAATAAGATCCCCTCAAATTCCACGACGACATTACACGGGCCTGGTTTTCAGTTGCCTAATAGAATAACCCTTACTGATCATAGAAAGGAAACGTGGTTGCATGAATTG…
chrIII YCR082W 12 85	ATGATCACCCCAAAGGGAACGCACGATGCTGTGGCCAAGTTTCAAAAAACTGACCTGCATCAAGATCTCGATTACATCGTACTGCAACAACGAAGAACACAGCTAGAGACGCTTATTAACGAAAGAGAATCTTTTGTCAAGAATCTGTGTTCTCTTTTCCACAAAATTCAAAATACCAAGAATTACCAGGAATTTGTTGATGTATTGGCGGAGAATAGGGATTTACTGCGAGAAATTTTCACTGTAGAGAACGGATTTCAAAAGCAAAAATGGATTAGCAACGACGACATTCCCCAGATAGACTGGGACAAGTTTGCCCTAGATATCAACGCTTATATAGCAGAGAACGATCAATTGTTGGCTTTGTATGAAGATGGCTTATTATGA
chrIII YCR083W 220 60	ATGTTGTTCTATAAGCCTGTGATGAGGATGGCGGTGAGACCGCTAAAAAGCATAAGATTCCAGTCCTCATACACCAGTATTACTAAATTGACGAACCTAACAGAATTTAGGAATTTGATCAAGCAAAATGATAAACTAGTCATCGATTTTTATGCTACTTGGTGTGGCCCCTGTAAGATGATGCAACCACACTTAACGAAATTAATTCAGGCTTATCCAGATGTAAGATTTGTCAAGTGCGACGTGGACGAATCACCAGATATTGCCAAAGAGTGTGAAGTGACGGCTATGCCCACCTTTGTTCTTGGCAAGGATGGCCAACTCATCGGCAAGATCATTGGAGCTAACCCTACTGCTTTAGAGAAGGGAATCAAAGATCTATAA
chrIII YCR084C 1363 58	ATGACTGCCAGCGTTTCGAATACGCAGAATAAGCTGAATGAGCTTCTCGATGCCATCAGACAGGAGTTTCTCCAAGTCTCACAAGAGGCAAATACCTACCGTCTTCAAAACCAAAAGGATTACGATTTCAAAATGAACCAGCAGCTGGCTGAGATGCAGCAGATAAGAAACACCGTCTACGAACTGGAACTAACTCACAGGAAAATGAAGGACGCGTACGAAGAAGAGATCAAGCACTTGAAACTAGGGCTGGAGCAAAGAGACCATCAAATTGCATCTTTGACCGTCCAGCAACAGCGGCAACAGCAACAGCAGCAACAGGTCCAGCAGCATTTACAACAGCAACAGCAGCAGCTAGCCGCTGCATCTGCATCTGTTCCAGTTGCGCAACAACCACCG…
chrIII YCR086W 74 59	ATGGATCCATTGACTGTATACAAAAACTCAGTGAAACAACAGATCGATTCCGCAGACTTACTAGTGGCAAATTTGGTAAATGAGAATTTCGTACTGTCGGAGAAGCTGGATACAAAAGCAACCGAGATCAAACAGCTGCAGAAGCAGATAGACTCGCTAAACGCACAAGTCAAGGAGCTGAAGACTCAGACTTCCCAACAGGCAGAAAATTCAGAAGTCATAAAGGACCTTTACGAGTACCTCTGTAACGTACGTGTACATAAAAGCTACGAGGATGATTCTGGGTTGTGGTTCGACATCTCGCAGGGCACCCACTCAGGGGGATCTTCCGATGATTATTCGATAATGGACTATAAACTCGGATTTGTCAAGGGCCAGGCCCAAGTCACAGAAGTCATA…
chrIII YCR088W 345 44	ATGGCTTTGGAACCTATTGATTATACTACTCACTCGAGAGAGATCGACGCAGAGTACCTGAAGATTGTCAGAGGCTCCGATCCTGACACCACCTGGTTGATTATTTCACCCAATGCGAAAAAAGAATACGAACCTGAGTCTACCGGTTCCTCCTTTCACGATTTCTTGCAATTGTTTGATGAAACCAAGGTCCAGTACGGACTGGCACGTGTGTCCCCACCAGGGTCAGACGTTGAGAAGATTATTATCATTGGTTGGTGTCCTGATTCTGCGCCATTGAAGACAAGGGCCTCTTTCGCCGCCAATTTTGCTGCAGTTGCTAATAATCTGTTCAAGGGTTACCACGTTCAAGTTACCGCCAGAGACGAGGACGATCTTGACGAAAATGAACTGTTGATG…
chrIII YCR089W 17 45	ATGAACTCATTTGCGTCATTAGGTCTGATATATTCAGTAGTAAACCTTTTAACTAGAGTAGAGGCTCAAATTGTGTTCTACCAGAATAGTAGTACTTCACTGCCTGTCCCTACTTTAGTATCCACCTCAATAGCAGATTTTCACGAGTCCTCATCAACTGGCGAAGTGCAGTATTCATCCTCTTATTCGTATGTGCAGCCCTCAATAGACTCCTTCACTTCATCTAGCTTCTTAACAAGTTTTGAAGCTCCTACCGAAACTTCTTCCAGCTATGCAGTTTCTTCCTCATTGATAACTTCTGATACTTTTTCTTCATACTCTGATATCTTCGATGAAGAAACAAGTTCATTAATATCAACCTCAGCTGCCTCATCGGAGAAAGCCTCGTCCACCCTTTCT…
chrIII YCR091W 1378 61	ATGACTCAGCAAGAATACCGTTCCCCCTCACAACGCTTATCCAAGGGGAGGAGCATGTCGCTACCCAAAATATTTGCTCGTAATTTGAGATCTCTGCAAAACAATGCACCTCCTGGCAAAAACATCAATGTCAATTGTTTGAACGTCAATTCTTGTTCGTTGTCCGCAAGCCCAAGCTCACAAATTAATATGGCTTGTAATGGAAACAAGCAAGATCTTCCCATACCGTTTCCCCTGCATGTAGAATGCAACGATAGCTGGTCAAGCTCCAAACTTAACAAGTTCAAATCAATGTTTAATCATAACAGATCAAAGAGCAGTGGTACTACAGATGCGTCAACTTCAGAAAAAGGTACGCATAAGCGTGAACCCCGGTCGACGATACATACAGAGCTGTTA…
chrIII YCR092C 1101 47	ATGGCGGGACAACCCACAATAAGCAGGTTTTTCAAGAAGGCGGTAAAATCAGAGCTGACGCATAAGCAAGAACAAGAAGTTGCGGTTGGAAATGGCGCTGGTAGCGAATCCATCTGCCTTGACACTGATGAAGAGGACAATTTATCTTCTGTTGCAAGCACAACAGTAACTAATGATAGCTTTCCACTCAAAGGCAGTGTTTCTTCCAAGAATTCGAAAAATTCAGAAAAGACTAGTGGTACTTCGACAACATTTAATGATATTGACTTTGCTAAGAAATTGGATAGGATTATGAAAAGACGAAGTGATGAAAATGTTGAGGCTGAAGATGATGAGGAAGAGGGTGAGGAAGATTTCGTAAAAAAAAAAGCCAGAAAGTCCCCTACAGCGAAACTTACT…
chrIII YCR093W 1319 46	ATGCTATCGGCCACATACCGTGATTTGAACACAGCATCTAATTTAGAAACATCAAAGGAAAAACAGGCCGCTCAAATCGTCATTGCACAAATTAGTTTATTATTCACGACTCTTAACAACGACAATTTTGAATCCGTGGAAAGAGAAATTAGACATATTTTAGACAGGTCGTCCGTAGATATTTACATAAAAGTTTGGGAACGATTATTAACCTTAAGTTCTCGGGATATTTTACAAGCGGGAAAATTTTTACTTCAAGAAAATCTACTACACAGACTACTATTAGAATTTGCGAAGGATTTACCGAAGAAAAGCACAGACCTTATTGAGCTTTTGAAAGAACGAACCTTCAATAACCAGGAGTTTCAAAAACAAACAGGAATTACATTATCACTTTTC…
chrIII YCR094W 1229 48	ATGGTTTCATTGTTCAAAAGAGGTAAGGCTCCACCGCTCACGAAAGAAGGCCCCACTTCTAAAAAGCCTCCTAACACAGCGTTTAGACAACAAAGGCTTAAGGCATGGCAACCAATACTGTCTCCTCAAAGTGTGCTTCCGTTGTTAATATTCGTTGCATGTATATTTACTCCTATTGGTATTGGACTCATTGTAAGCGCTACTAAGGTACAAGATCTAACAATTGATTATAGTCATTGTGATACAAAAGCATCTACAACTGCTTTTGAAGATATACCAAAGAAGTACATTAAATATCACTTTAAAAGTAAAGTTGAAAATAAACCACAATGGAGGCTAACCGAAAATGAAAATGGCGAACAATCATGCGAACTGCAGTTCGAAATCCCAAACGATATC…
chrIII YCR096C 33 67	ATGCGCAGCATAGAAAACGATAGAAGTAATTATCAACTTACACAGAAAAATAAATCGGCGGATGGGTTGGTATTTAATGTGGTAACTCAAGATATGATAAACAAAAGTACTAAACCTTACAGAGGACACCGGTTTACAAAAGAAAATGTCCGAATACTAGAAAGTTGGTTTGCAAAGAACATCGAGAACCCATATCTAGATACCAAGGGCCTAGAGAATCTAATGAAGAATACCAGTTTATCTCGCATTCAAATCAAAAACTGGGTTTCGAATAGAAGAAGAAAAGAAAAAACAATAACAATCGCTCCAGAATTAGCGGACCTCTTGAGCGGTGAGCCTCTGGCAAAGAAGAAAGAATGA
chrIII YCR098C 839 51	ATGGAAGACAAAGATATCACATCGGTAAATGAGAAGGAAGTGAACGAGAACACTAATCCTAGAATAATAAAATATGATGCCGAGAGGCGTGCAACCCGTACTGAAACCTCAAAGAAAGATAAATGGAAAAACATAGTTACAATCATTGCGTCCGGTTTTGCTCTGATAAGTGATGGTTACGTAAATGGTTCAATGAGTATGCTAAACAAGGTTTTTGTTATGGAGTACGGTAAGAAAAACTATAGCTCAAAAGTGTCGACTAGAGTTTCCAACGCAGCCCTAGTTGGTATTATTTTTGGCCAATTCTTTATGGGTATCGCTGCTGATTATTATAGTAGAAAATCTTGTATCCTTGTGGCCACTGCTATCTTGGTTATTGGTAGTGCTCTGTGTGCTGCC…
chrIII YCR104W 26 65	ATGGTCAAATTAACTTCAATCGCTGCTGGTGTTGCCGCCATCGCTGCCGGTATTGCCGCTGCCCCAGCCACTACCACTCTATCTCCATCTGACGAAAGGGTCAACTTGGTCGAATTGGGTGTTTACGTCTCCGATATCAGAGCTCATTTGGCTCAATACTACTTGTTTCAAGCAGCTCATCCAACTGAGACCTACCCAGTTGAGATTGCTGAAGCTGTTTTCAACTATGGTGACTTCACCACTATGTTGACTGGTATTCCAGCTGAACAAGTCACCAGAGTCATCACTGGTGTCCCATGGTACTCCACTAGATTGAGACCAGCCATCTCCAGTGCTCTATCTAAGGACGGTATCTACACTGCTATTCCAAAATAG
chrIII YCR105W 1268 49	ATGCTTTACCCAGAAAAATTTCAGGGCATCGGTATTTCCAACGCAAAGGATTGGAAGCATCCTAAATTAGTGAGTTTTGACCCAAAACCCTTTGGCGATCATGACGTTGATGTTGAAATTGAAGCCTGTGGTATCTGCGGATCTGATTTTCATATAGCCGTTGGTAATTGGGGTCCAGTCCCAGAAAATCAAATCCTTGGACATGAAATAATTGGCCGCGTGGTGAAGGTTGGATCCAAGTGCCACACTGGGGTAAAAATCGGTGACCGTGTTGGTGTTGGTGCCCAAGCCTTGGCGTGTTTTGAGTGTGAACGTTGCAAAAGTGACAACGAGCAATACTGTACCAATGACCACGTTTTGACTATGTGGACTCCTTACAAGGACGGCTACATTTCACAA…
chrIII YCR106W 44 47	ATGGATTCGATTACAGTAAAAAAACCTCGGTTAAGATTGGTTTGCCTGCAATGCAAAAAGATCAAACGGAAATGTGATAAACTGCGGCCTGCTTGCTCGCGATGCCAACAAAATTCATTACAGTGTGAATATGAAGAGAGAACAGATTTATCTGCCAATGTTGCAGCAAACGACTCTGATGGATTCAATTCCTCTCATAAGCTCAATTTCGAACAGCAACCTGTACTTGAAAGGACTGGGCTTAGATATTCCTTACAAGTGCCTGAAGGTGTCGTTAATGCTACGCTGTCGATATGGAACGCCGAAGATATGCTAGTTATAGTAGGATTAGTTACATTTCTGGATTATCCTTTTGCTGCGCATAGTCTGGCGCAACATGACCAGTATATCAGGGCACTT…
chrIII YCR107W 867 56	ATGATTGGGTCCGCGTCCGACTCATCTAGCAAGTTAGGACGCCTCCGATTTCTTTCTGAAACTGCCGCTATTAAAGTATCCCCGTTAATCCTAGGAGAAGTCTCATACGATGGAGCACGTTCGGATTTTCTCAAATCAATGAACAAGAATCGAGCTTTTGAATTGCTTGATACTTTTTACGAGGCAGGTGGAAATTTCATTGATGCCGCAAACAACTGCCAAAACGAGCAATCAGAAGAATGGATTGGTGAATGGATACAGTCCAGAAGGTTACGTGATCAAATTGTCATTGCAACCAAGTTTATAAAAAGCGATAAAAAGTATAAAGCAGGTGAAAGTAACACTGCCAACTACTGTGGTAATCACAAGCGTAGTTTACATGTGAGTGTGAGGGATTCT…
chrIV YDL001W 1342 60	ATGGTAGATAGTAATGATGATCAACCGGAACGCCATGCATTACTTCATAATGACATCCAAACATCAAATAACAGTAGGCCATCACTGGTCCAAAAAAAGTACTTACCTACCCCACAAGATACAAGAAAGTCTAGAGCATCGTATACAGGAAGTGCCATGATCAACCCGACAAGTAAACAAAGTCGTACAGGATCGGGCGCTCAAAGAACATCACGCACAGCACAGAAACTAAAACTTTTGCCAGAAGAACCATTCCAAAGAGATAGCGAAAGACTTACTGATTTAAAGAATCAGGAAGTATATTCTCAGGTAAACAGGATAAAAGATAAGCCTGCTAGAAGGGATGCTGAAAAGTTGGGAAAAGCTCACAGACATTTACTCCCCAGGTCAACTGCATAT…
chrIV YDL002C 131 57	ATGTCAGTTGAAGAAAAAAAGCGCAGACTTGAAGAATTGAAAGATCAGAATGTGGTGCTTGGACTTGCAATCCAAAGGTCACGACTTTCGGTGAAAAGACTCAAATTAGAATACGGTGTTTTACTGGAGAGGTTGGAATCCAGGATAGAACTTGATCCTGAGTTAAACTGTGAGGATCCATTGCCGACTCTGGCCTCCTTCAAACAGGAACTATTGACGAAGCCATTTCGAAAATCTAAAACTAAAAGACACAAAGTAAAGGAAAGAGATCCGAATATGCCCAAGAGGCCCACAAATGCATACTTATTGTACTGTGAAATGAATAAGGAAAGGATTAGGCAGAATGGCTCTCTGGACGTGACAAGAGATCTGGCAGAAGGTTGGAAAAATCTTAACGAA…
chrIV YDL003W 80 50	ATGGTTACAGAAAATCCTCAACGTCTTACTGTTTTAAGACTTGCCACCAATAAGGGTCCATTAGCACAAATATGGCTTGCTTCAAATATGTCGAATATACCAAGAGGATCGGTTATCCAAACACATATTGCTGAATCAGCAAAGGAAATTGCAAAAGCTTCTGGCTGTGATGACGAATCAGGGGACAATGAATACATAACTTTACGAACATCTGGCGAATTACTTCAAGGCATTGTTCGTGTATATTCCAAACAGGCCACTTTTCTCCTTACAGATATAAAGGACACATTAACGAAGATAAGTATGTTATTTAAAACAAGCCAGAAGATGACTTCTACAGTAAACAGACTGAACACTGTAACAAGGGTTCATCAATTGATGTTAGAAGATGCCGTTACA…
chrIV YDL004W 395 60	ATGTTACGTTCAATTATTGGAAAGAGTGCATCAAGATCATTGAATTTCGTCGCTAAGCGTTCATATGCAGAAGCTGCTGCCGCATCATCAGGTTTGAAGTTACAATTTGCTCTACCACACGAAACTTTATATAGTGGCTCCGAAGTTACTCAAGTGAACCTGCCTGCTAAGTCAGGACGTATTGGTGTATTGGCCAACCATGTTCCCACCGTTGAACAATTACTACCAGGTGTCGTTGAAGTTATGGAAGGCTCTAACTCTAAAAAATTCTTTATATCAGGTGGATTTGCAACAGTTCAACCAGACTCGCAGTTATGTGTAACTGCAATTGAAGCTTTTCCATTGGAATCCTTTTCACAAGAAAATATAAAAAATTTGTTGGCAGAAGCTAAGAAGAAC…
chrIV YDL005C 49 40	ATGGTAGTACAAAATAGCCCAGTTTCGTCTGTTCACACAGCCAATTTCTCTGAACGGGGGAGCAATACCAGAACAATGACGTATAAAAATAAGCTTACTGTTTGCTTCGATGACATCCTAAAAGTTGGAGCAGAAATGATGATGCAACAACAGTTAAAAAATGTACAACTAGATTCTTATCTCGTCAATGGTTTCAGTCAATCTCAGCAAAAATTATTGAAAGAGAAGGTTAAATTATTTCATGGAATTTTAGATGATTTAGAGACTTCTCTAAGCCAGAGTTCTTCATATTTAGAAACTCTTACTGCACTCGGAAAAGAAAAGGAGAAAGAAAGAGAGGAAGCTGAAAAAAAGAGGGCTGAACAAGAAAATATGAGGAAGGTTAGAGAACAAGAAGAA…
chrIV YDL006W 752 55	ATGAGTAATCATTCTGAAATCTTAGAAAGGCCAGAAACACCATATGACATAACTTATAGAGTAGGTGTGGCGGAAAATAAAAACTCGAAATTTCGGAGGACAATGGAAGATGTTCATACGTATGTTAAAAACTTTGCTTCAAGATTAGATTGGGGATATTTCGCGGTGTTTGATGGACATGCTGGGATTCAGGCCTCCAAATGGTGTGGTAAACATCTTCATACAATTATAGAGCAAAACATTTTGGCAGATGAAACACGAGATGTTAGAGATGTATTGAACGATTCATTCCTAGCCATTGACGAAGAAATTAATACAAAACTTGTAGGAAATAGTGGATGTACTGCTGCTGTTTGCGTATTACGTTGGGAGCTTCCGGATTCAGTTTCTGATGATTCA…
chrIV YDL007W 1378 67	ATGGGACAAGGTGTATCATCTGGACAAGACAAAAAGAAGAAGAAGGGATCTAATCAGAAACCCAAATATGAACCTCCCGTTCAATCTAAATTTGGTCGTAAGAAAAGAAAGGGAGGTCCAGCTACTGCTGAAAAATTACCCAACATATATCCAAGTACTCGTTGTAAGTTAAAGCTTCTAAGGATGGAACGAATTAAAGACCATTTGTTATTAGAAGAAGAATTTGTCTCTAACTCTGAAATTTTAAAACCCTTTGAAAAGAAGCAGGAGGAGGAAAAGAAACAATTGGAAGAAATACGTGGAAATCCATTGAGCATTGGGACCCTTGAAGAAATTATAGACGATGATCATGCGATAGTGACAAGTCCAACTATGCCTGATTATTATGTATCTATCTTA…
chrIV YDL008W 146 58	ATGAAAGTTAAAATAAACGAAGTGCACAGTGTGTTTGCTTGGTCATGGCACATCCCTAGCACATCTGATGAGGACGCAGCCAATAACGATCCAATTGGCAATGATGAAGACGAGGATGTCTGTGGTATCTGTCGTGCCAGTTATAACGGTACCTGTCCAAGCTGTAAATTTCCAGGCGATCAATGCCCTTTAGTGATTGGGCTATGTCATCATAACTTCCATGATCATTGTATATACCGTTGGCTTGATACACCAACCTCAAAAGGACTGTGTCCGATGTGTAGGCAAACTTTCCAGCTACAGAAGGGTCTAGCAATTAATGACGCTCATGTCCAAAAGTTCGTTGAAATAGTTTCAAGAAGAAGAGAAGAAATGATAGAGGAGGGCGTCGCAGAAGAG…
chrIV YDL010W 72 57	ATGATACCTTCCAATAAGAGAAATGCTAGAATTTTAAGCATTACAACGCTATTATTGTTGTTAGTGTTTTTCGTAGCGCAAAATGCGAACTTCTTGACGGTAGAGATAAAAGAGGAAACTTCTAAAGCATTTAGTACTAATATGGACAATATGGCTGGAGGATCTTCCAGGGAATATGCTGCTATGCCGACTTCTACCACGAATAAGGGGAGCTCTGAAGTAGACGAAGAAATTAATGAAATAAAACAGAAGGTGGGACTCCAACAGCCCATAGCATCGGTTGATGATAGTTTGTCGGCCATTAAAAACGATAAAGGGTCGCGAATAACCAAAGCTTTTAATGTTCAAAAAGAATACTCCCTCATACTAGACTTGTCTCCGATTATAATATTTAGTAAA…
chrIV YDL013W 82 55	ATGCATAGCGATACTAACGGTCGAACAAAGAGCAATAATAGCCCATCAGACAATAATCCAAATGAGACAGTTATATTAATAGATAGTGATAAGGAAGAAGACGCTTCTATTCGCGAGGCTAACCTTCCTGTGAGGTTGTACCCAGACAGACGGGTAGGGAGACGACGTGATGCTTTAAATAGGTTTGTGAGGTCAGATTCAAGGAGCAGGAATTCTCAACGGACTCACATAACAGCAAGCTCTGAGCGCCCTGATTTTCAAGCTAATAACGACGATATCACTATAATACGAGAAGTTGGACGGTTTTTTGGAGACGATGGACCTATTGATCCTTCTGCACATTACGTCGATCTTGATCAGGAGCCAGGTTCTGAAACGTTAGAAACTCCAAGAACAATA…
chrIV YDL014W 1367 64	ATGTCATTCAGACCAGGTAGCAGAGGTGGTTCCCGTGGAGGTTCCAGAGGTGGCTTCGGTGGTAGAGGCGGTTCCCGTGGTGGTGCTCGCGGTGGTTCCAGAGGTGGCTTCGGTGGTAGAGGCGGTTCTCGTGGTGGTGCCCGTGGTGGTTCCAGAGGCGGCTTCGGTGGTAGAGGCGGTTCTCGTGGTGGTGCCCGTGGTGGCTCCAGAGGTGGTAGAGGTGGCGCTGCTGGTGGTGCCCGTGGTGGTGCCAAGGTCGTTATTGAACCACATAGACATGCCGGTGTTTACATTGCTAGAGGTAAAGAAGATTTGCTAGTTACCAAGAACATGGCCCCAGGTGAATCAGTTTATGGTGAAAAGAGAATCTCCGTTGAAGAACCATCTAAGGAAGATGGT…
chrIV YDL015C 352 49	ATGCCTATCACCATAAAAAGCCGCTCTAAAGGGTTAAGGGACACTGAAATTGACTTATCCAAAAAGCCTACTTTAGATGATGTTTTGAAAAAAATCTCTGCTAATAACCACAATATCAGCAAGTACAGGATAAGATTAACCTACAAAAAGGAATCTAAACAAGTTCCGGTTATTTCAGAATCGTTTTTTCAAGAAGAGGCTGATGACTCAATGGAATTCTTCATCAAAGATTTGGGTCCCCAAATTTCATGGAGATTAGTCTTCTTTTGTGAGTATTTGGGTCCAGTCTTGGTTCACTCCCTTTTTTATTATCTATCTACCATTCCCACAGTTGTTGATAGATGGCACAGTGCTAGCTCCGACTATAATCCATTTTTAAACAGGGTTGCATATTTTTTA…
chrIV YDL017W 899 41	ATGACAAGCAAAACGAAGAATATCGATGATATACCTCCAGAAATCAAAGAAGAGATGATACAGCTCTATCATGATCTACCGGGTATAGAAAATGAATATAAACTCATAGACAAGATCGGTGAGGGAACATTTTCGTCAGTGTATAAAGCCAAAGATATCACTGGGAAAATAACAAAAAAATTTGCATCACATTTTTGGAATTATGGTTCGAACTATGTTGCTTTGAAGAAAATATACGTTACCTCGTCACCGCAAAGAATTTATAATGAGCTCAACCTGCTGTACATAATGACGGGATCTTCGAGAGTAGCCCCTCTATGTGATGCAAAAAGGGTGCGAGATCAAGTCATTGCTGTTTTACCGTACTATCCCCACGAGGAGTTCCGAACTTTCTACAGG…
chrIV YDL018C 114 52	ATGTCCAATTTATGTGTACTTTTCTTCCAGTTTTTTTTTTTAGCACAATTTTTTGCTGAGGCATCACCGTTGACATTTGAACTGAATAAAGGTCGAAAGGAGTGCTTATATACGCTAACTCCGGAAATTGACTGTACAATCTCATATTATTTTGCAGTACAGCAAGGAGAGAGCAATGACTTTGATGTTAACTACGAAATATTTGCTCCTGATGACAAAAACAAGCCAATAATCGAGAGATCTGGTGAACGTCAAGGTGAATGGTCATTTATAGGCCAACATAAGGGAGAATATGCTATCTGCTTTTATGGTGGTAAAGCACACGACAAGATTGTTGATCTGGACTTCAAGTACAATTGTGAACGCCAAGATGATATTCGAAATGAAAGACGCAAGGCG…
chrIV YDL019C 1371 59	ATGTCTAGGGAAGACTTGTCCATTGCTGAAGATCTCAACCAAGTGAGCAAACCTTTACTCAAAGTGAAGCTGCTGGAAGTTTTGGGTCAGGGGGATTTCAAACATTTAAAGGCGCTTGTGGACAATGAATTTCAACCTAAAGACGACCCATCTGTACAGCAAGTTCTTAATTTAATTTTACATTATGCTGTCCAGGTGGCCCCTATTCTTCTTATCAAGGAAATTGTTGCTCATTGGGTGGACCAAGTAGGTGATGAGAAGAGTTCGAGTAAAAGCGATGATGGTATCCATCTAGATTTGAATTATCAGGATGAAAATGGCAATACTCCATTGCACTTGGCTGCTGCTCAATCTCGGTCGGATGTGATCAGTTTCCTTCTTAGCCAGAAGTCTATCAAT…
chrIV YDL020C 80 63	ATGGCTTCTACGGAACTTAGCCTAAAAAGAACCTTAACGGATATTTTAGAAGACGAGTTGTACCATACTAATCCAGGTCACAGTCAGTTTACGAGTCATTATCAAAACTATCATCCAAATGCTAGTATTACTCCATATAAGTTGGTGAATAAGAACAAGGAAAACAACACTTTTACGTGGAATCATTCATTACAACACCAGAATGAATCGAGTGCAGCTTCGATACCCCCACAACAAACCTACCATTTCCCGATATTCAACAAATACGCGGATCCTACTTTAACTACCACCACCTCTTTTACGACTAGTGAAGCAACGGCCAACGATAGACAGATTAATAATGTCCATCTCATACCAAACGAGATTAAGGGTGCTAGCGAAACCCCATTGCAGAAGACC…
chrIV YDL021W 116 57	ATGACTGCAAGCACACCATCCAATGTCATGACATTGTTCTTGTTAAGGCATGGACAAAGTGAATTGAATCACGAGAATATATTCTGTGGTTGGATTGACGCTAAGCTAACCGAAAAAGGTAAAGAACAAGCTCGTCATTCTGCCGAGCTAATCGAACAATATTGTAAAGCTAATAATTTGAGATTACCCCAGATTGGTTACACCTCACGTTTAATTAGGACCCAACAGACCATAGAAACGATGTGTGAAGAATTTAAGTTAAAGCCACAACTGCAGGTTGTTTACGACTTTAATAAAATCAAACTTGGAGACGAATTTGGCAGTGATGACAAGGATAATATGAAAATCCCGATTCTTCAAACTTGGAGGCTAAATGAACGTCATTACGGTTCCTGGCAG…
chrIV YDL022W 1347 48	ATGTCTGCTGCTGCTGATAGATTAAACTTAACTTCCGGCCACTTGAATGCTGGTAGAAAGAGAAGTTCCTCTTCTGTTTCTTTGAAGGCTGCCGAAAAGCCTTTCAAGGTTACTGTGATTGGATCTGGTAACTGGGGTACTACTATTGCCAAGGTGGTTGCCGAAAATTGTAAGGGATACCCAGAAGTTTTCGCTCCAATAGTACAAATGTGGGTGTTCGAAGAAGAGATCAATGGTGAAAAATTGACTGAAATCATAAATACTAGACATCAAAACGTGAAATACTTGCCTGGCATCACTCTACCCGACAATTTGGTTGCTAATCCAGACTTGATTGATTCAGTCAAGGATGTCGACATCATCGTTTTCAACATTCCACATCAATTTTTGCCCCGTATC…
chrIV YDL024C 240 49	ATGGTGAAGCCCGTTATTTTTGCCATTTGTTTAGGTGTTCTATTATCTAAGGCACTCTCCATCCCACTCAGAAGTTTTGCGGATATTGAACTAATTGGCTCTCAGAAGAGTCTGTTTCCCTTTCTTGGAGGGTCTGCGCCATATTTCTCCTTTCCCGCTAACTACGGTATACCCACTGATATTCCTGAAGGTTGTAGATTAACGCAAGTTCAAATGATTGGCAGACATGGCGAAAGGTATCCTACCAGAAGTGAGGCCAAGGATATTTTTGAAGTATGGTATAAAATATCCAATTACACAGGTAAGTACGAGGGATCATTATCGTTTTTGAATAATGGATATGAATTTTTTATTCCCGATGAAAGTCTTCTAGAAATGGAGACAACTTTGCAAAATTCG…
chrIV YDL025C 1375 60	ATGGTTAAGGAAACTCCATTACACTCATCTTCATCAACTTCGCTGTCTTCATTATTTAGGCCAACTAAGTTGAAGAATTTATCGGCTAAAATATTCAATGGAGGTGGTAACCAATCATACTCAAAGACAGATGATGTTTCAAGGTCTTCTTCTAGATCTTCAAAAAAGAATACAGATTCTGACCAAGAGGATCAAATAAAGTATAACAAACCCAACGACCGAAGATCTACCATAGGAAAGAGCCCCCAGGGAAATGGCGCGTTGTCAAAGGAGTCACACGTAGTAGCAAGTTCTACTTTGACAGGTATTTCTCCTACTTCAGCTAAAAAAGCTCCTATTGACTACTCTCCTTCACGGCCCTTACCTAACAATCATAATCCCGTTCGTACGGGACACACT…
chrIV YDL028C 1272 53	ATGTCAACAAACTCATTCCATGATTATGTGGATTTAAAATCGAGAACTAATACACGACAGTTTTCAGATGACGAAGAGTTCACTACGCCTCCAAAACTAAGCAATTTCGGATCAGCTTTACTTTCCCACACAGAAAAAACTTCAGCATCAGAGATATTATCAAGTCATAATAATGACAAGATCGCAAATCGATTAGAAGAAATGGACAGGAGTTCATCAAGGAGTCACCCCCCACCGTCAATGGGCAATTTGACATCCGGTCATACTAGTACCTCATCGCATTCAACCTTGTTCGGACGATATCTGAGAAATAATCACCAGACTAGCATGACGACGATGAACACTAGTGACATAGAGATAAATGTTGGAAATAGTCTTGATAAGAGTTTTGAAAGGATA…
chrIV YDL030W 633 61	ATGAATTTACTTGAAACAAGGAGGTCCTTGTTGGAGGAGATGGAGATTATTGAAAATGCCATAGCAGAAAGAATTCAGCGGAATCCAGAGTTATATTACCACTATATACAAGAATCGAGCAAGGTGTTTCCTGATACTAAACTGCCTAGATCATCGTTGATTGCAGAGAATAAAATATACAAGTTTAAAAAGGTTAAGAGGAAGAGAAAACAGATAATTTTGCAGCAACATGAGATAAATATTTTTCTTCGAGACTACCAAGAGAAACAACAAACTTTTAATAAAATCAATCGTCCAGAAGAGACACAGGAGGATGACAAGGATTTGCCTAATTTCGAAAGAAAACTACAACAGCTAGAGAAGGAACTGAAAAATGAAGATGAGAACTTTGAATTGGAT…
chrIV YDL031W 1376 58	ATGGCAGGCGTGCAGAAAAGAAAAAGGGATCTCGAAGATCAAGACGACAATGGAAGCGAGGAGGACGACATCGCCTTTGATATTGCAAATGAAATTGCCTTAAATGATAGTGAGAGTGATGCTAACGACTCCGATAGTGAAGTTGAAGCTGATTATGGTCCCAACGATGTCCAGGATGTGATCGAGTACAGCTCAGATGAAGAAGAAGGAGTGAACAATAAGAAGAAGGCTGAAAACAAGGACATCAAGAAAAAAAAGAATAGTAAGAAGGAAATAGCAGCATTTCCAATGTTAGAAATGTCAGATGATGAAAACAATGCATCTGGTAAAACTCAAACCGGTGATGATGAGGATGATGTCAATGAATATTTCTCCACAAATAACTTGGAGAAAACAAAG…
chrIV YDL033C 436 53	ATGCTGGCAAGATATTTAAATTTAATAGGACGGAGGAGTGCTTCACCGTACAGACCACAGCGGCTACCGGCAAAGTTTGACAACGTGATAGTGGCAATGTCATCTGGGGTAGATTCCTCTGTGGCGGCAGCACTATTTGCCGGAGAATTTCCAAATACCCGAGGAGTATATATGCAGAACTGGTCTGAATCACAATCTTTGGACGACCCTGGCAAGGAGCCATGCTACGAGAGGGATTGGAGAGATGTGAACCGTGTCGCTAAGCATTTGAACATCCGAGTTGACAAAGTTAATTTTGAGCAAGATTATTGGATAGATGTATTTGAACCAATGTTGAGAGGCTACAGTGAAGGGTCGACACCCAATCCAGATATCGGTTGCAACAAGTTCGTCAAGTTC…
chrIV YDL035C 113 46	ATGATAACTGAGGGATTTCCCCCGAATTTAAACGCGTTGAAAGGGTCATCCTTACTAGAAAAGAGAGTTGATTCTCTCCGACAGCTTAACACTACCACGGTTAACCAGCTGCTGGGGTTGCCGGGGATGACCTCTACATTCACGGCTCCGCAACTGTTGCAGTTAAGAATAATAGCTATAACTGCGTCTGCCGTGTCCCTTATTGCCGGTTGCCTCGGAATGTTCTTCCTTTCTAAAATGGATAAGAGACGAAAAGTCTTCAGACATGATCTCATCGCATTTTTGATAATTTGCGACTTTCTTAAAGCTTTTATTCTGATGATTTATCCCATGATTATCCTTATTAATAATAGTGTGTATGCAACACCTGCATTTTTTAATACCTTGGGTTGGTTTACG…
chrIV YDL036C 1280 53	ATGCAAAGAAATAATAGGTTAAGAAATTTGTTTACAGTGCCAGTAATAATGGCTCGACAACTCAAAAGGAATGCATTATCTGCAGGTCTTGCTTTTGCAGGTAATGCAACCTCAAATGAGTTTGATGAACATTTGCAAAATGAGGTTGAAAGAGAGAGGGAAATTCAAAAGAAAAAAAAAATAAAGCGAACTCAATCAAAAAAATCGCCAGATTTGATTAATAAATCTACTTTTCAATCACGAACGATAGGCAGCAAAAAAGAGAAACATAGACAACTAGATCCAGAGTATGAAATTGTCATCGATGGCCCTCTAAGGAAAATCAAGCCCTACCATTTTACGTACAGGACCTTTTGCAAAGAGCGTTGGAGAGATAAAAAATTGGTTGATGTCTTTATA…
chrIV YDL037C 268 41	ATGAGCCAACAGAATATACTACATTATGATATGGATGTTACTTCCGTATCATGGGTCAAGGATAACACATACCAGATTACTATTCATGTCAAAGCCGTAAAAGATATCCCTTTGAAATATTTATGGTCTTTAAAGATTATTGGTGTCAACGGTCCCTCAAGCACCGTACAACTTTACGGCAAAAATGAGAAGACATACCTAATCAGTGATCCAACAGATTTTACATCCACTTTTCAGGTTTATGCTTACCCTTCTTCTGACGGTTGCACAGTTTGGATGCCAAATTTCCAAATCCAGTTCGAATATCTACAAGGTGATGCTGCTCAGTACTGGCAAACTTGGCAATGGGGGACAACCACCTTCGATTTATCGACAGGTTGTAACAATTATGACAATCAA…
chrIV YDL039C 67 33	ATGTATCGTACAAGAAGCTCTGACGAGGTAACCACATCAACAGATCTAACTAGCTCAAGTGACGTTGCTACTTCAGTTGACCCAACTACTTCTGTTATCAGTTCAACTTCAGCAGACCCAACTACTTCAGCTGACTCAACTACCTCGACCGTTCAAACCACTTCAGCTGGTCCAAGTAACAACATCGGCAATTCCACTTTGGCCAATTCCACTACTTTTGCAGTTAGTTCCACTTCAATTGACCCAACTAGCTCGAGCGATGTGATTACTTCAACCGTTCAAACCACTTCAATTGAACCAACTACTTCTCTCGTCAGTTCAAACGATATTACTACTTCAACAAGTCTAAATATCTCTGTCGTGATTTCCACTTCCACGGACTCTACATCTTTAATTGAG…
chrIV YDL040C 750 47	ATGTCTAGGAAAAGAAGTACTAAGCCCAAGCCAGCAGCTAAAATAGCTTTGAAAAAAGAAAATGACCAGTTCCTCGAGGCATTGAAACTATACGAAGGGAAGCAATACAAAAAATCTCTCAAGCTGCTAGACGCAATTTTGAAAAAAGACGGTAGTCACGTTGATTCCTTGGCTTTAAAGGGTCTTGATTTATATTCTGTAGGTGAGAAAGATGACGCTGCTTCCTACGTGGCTAATGCCATCAGAAAAATTGAAGGCGCTTCAGCATCACCAATCTGCTGTCATGTATTAGGTATCTACATGAGAAACACCAAAGAGTACAAAGAATCTATTAAATGGTTCACGGCAGCTTTGAACAATGGGTCCACTAACAAGCAAATATATAGAGACTTAGCAACT…
chrIV YDL042C 1220 53	ATGACCATCCCACATATGAAATACGCCGTATCAAAGACTAGCGAAAATAAGGTTTCAAATACAGTAAGCCCCACACAAGATAAAGACGCGATCAGAAAACAACCCGATGACATTATAAATAATGATGAACCTTCACATAAGAAGATAAAAGTAGCACAGCCGGATTCCTTGAGGGAAACCAACACAACAGATCCACTTGGGCACACTAAAGCTGCGCTCGGAGAAGTGGCATCGATGGAGCTCAAACCAACTAATGACATGGATCCCTTGGCAGTGTCAGCAGCTTCAGTAGTGTCAATGTCCAATGACGTTTTGAAACCAGAGACGCCCAAGGGGCCAATCATAATCAGTAAAAACCCATCAAATGGTATTTTCTATGGTCCCTCCTTCACTAAACGA…
chrIV YDL043C 86 56	ATGAACTATTTAGAAGGCGTTGGGTCAAAGAAAGGAGGTGGTGGTATAGCCTCAGAATCTCAGTTTAACTTACAACGAAGGAAAGAAGTCGAATCATTACTTAGTAAAGGCGAAAATGTCCCGTACACTTTCCAAGATGAAAAGGACGATCAAGTAAGGTCCAATCCGTACATTTACAAGAATCATTCCGGTAAACTGGTTTGTAAACTATGTAATACAATGCACATGTCGTGGTCCAGCGTTGAAAGGCATTTGGGTGGTAAAAAACATGGTTTAAATGTGTTAAGGCGTGGTATCAGTATAGAGAAAAGTTCTCTAGGGAGAGAAGGCCAAACAACTCATGATTTCCGACAACAACAAAAGATAATTGAAGCTAAGCAATCTTTAAAGAATAACGGT…
chrIV YDL044C 49 55	ATGATCAGAACATCATCTATATTAAAAAACTGTAACTATAGATACATACATTGCATCCATAGATGCTTGCTGAATGAAGCCAATTTGAAAGATAGAAAAACTCACAACGTAGAAAGAGTTTCAAATGAAAAGACATTTGAACAAGCTCTCGAAGAGGAACGTAAGGTATTTGGAGAACTATTCGAAGCTGGAGCAAGGGTTGAAAACATGAGGCACACTAATGCTAGCAAAATAATTGACAAGTATTACAATGGGCTACAGGACAACTCCGAGGGAACTAGTGTAAAAAAAGAAAAAATTGTTTTTAACCACAGTCAAAGAGCTCAAAGGAAGCTTCCAAATAAGGACCATGAATTCCTGAAGGAAACAGCAGGCAATGACTATGTCTACGAACGGGCA…
chrIV YDL045C 113 53	ATGCAGTTGAGCAAGGCTGCTGAGATGTGTTATGAGATAACAAACTCTTACTTACACATAGACCAGAAATCTCAGATAATAGCAAGTACACAAGAAGCGATACGGTTGACAAGAAAATACTTACTAAGTGAAATTTTTGTACGTTGGAGTCCACTGAATGGGGAAATATCATTCTCGTACAACGGAGGAAAAGATTGCCAGGTATTACTACTGTTATATCTGAGTTGCTTATGGGAATATTTCTTCATTAAGGCTCAAAATTCCCAATTCGATTTCGAGTTTCAAAGCTTCCCCATGCAAAGACTTCCAACTGTTTTCATTGATCAAGAAGAAACTTTCCCTACATTAGAGAATTTTGTACTGGAAACCTCAGAGCGATATTGCCTTTCCTTATACGAA…
chrIV YDL045W-A 81 69	ATGTCCGGAAAACCACCAGTTTATAGATTACCCCCTCTTCCCAGACTAAAAGTGAAGAAACCTATCATTAGGCAAGAAGCGAACAAATGTCTTGTTTTAATGTCAAACTTATTACAATGCTGGTCTTCATATGGTCATATGAGCCCTAAATGTGCTGGCTTAGTAACGGAATTGAAAAGTTGCACTAGTGAAAGTGCCCTCGGCAAAAGAAACAACGTTCAAAAGAGCAATATTAACTATCACGCCGCTAGGCTGTATGATAGGATCAACGGTAAACCCCATGATTAA
chrIV YDL046W 397 57	ATGACCCACAGCTTGAAAGCTCTATTCGCCTTGCTATTTCTTTACACAGCTGCTGTCAATGCGGGTGTGATTGGCATATTCAACGCCCTTCCCCCACCAAACACCAAACCAATTAACGGCGAATCTCCACTTTACCAATGTGACATTCTAGACAAGCAACTTGTGGAAATCAAAGAGGTCAATTTGGACCCTAACCCTCCTGTTCGTGGCGAAAATTTGACTATTTCTGCTAACGGTGAGGTCTTTGAAACTATAGAAGAGGGGGCATATATCGACGTTGAAGTCCGTCTAGGATACATCAGACTGTTATCCCAGACTTTTGATTTGTGTGAAACATTAGAAGATAACGATATCGAAGGCTTATCCTGTCCAATTGAACCGGGTGAATACAACATTAAG…
chrIV YDL047W 1378 62	ATGGTATCTAGAGGCCCCGACGAATGGCTTGAAACAATAAAGAAATGCCAGGCGCTAACTGAAAACGAGATGAAACAACTGTGTGAAATGGTGAAAGAACTTTTGATGGAGGAAAGTAACATCCAGCCGGTACAGACCCCCGTTACTGTATGTGGAGACATACACGGCCAATTTCATGACTTGTTAGAGCTATTCCGTACGGCGGGTGGCTTTCCTGACGATATAAACTACATTTTTCTCGGTGATTACGTGGATCGTGGCTACTATAGTCTGGAAACTTTTACGCTTTTAATGTGTCTGAAAGTCAAGTACCCGGCAAAGATAACTTTGGTCAGAGGAAACCATGAGTCCAGACAAATTACTCAAGTTTACGGGTTCTACGAGGAATGCCTGAATAAG…
chrIV YDL048C 108 60	ATGCTGGTATCATCATCTTTTGCATCAAGCATTGACTCAGTAATGTCCCATGAGACGATGTCTTTACGGAGAAACCCTCCCTTTATAGATACTCCAGAAAAAATGCCAAACCCAACGGCTTCTCCCAATGGCACCATTCACCATTTGATAGATCCATCACTGCCATTGTTGTCCAGTACTACGTCGTCTTCGCGCTCTACCCTCAGTTCTACACTGAATTCTCCTCCACCTCCCCCATTAACTACATCATACTCTTCTTATAACTCCTCTGCATGCCAGTCTATCACGAGTTCGCCTACAGACAATACAGCCTTGGCACATAATTCCAAATGCTATTTCCCTCATAGCCTTTCTCCAACACCGCTGTCATCCAACAGCTCAAGCCATGTCATTTTGCCA…
chrIV YDL049C 233 50	ATGCTGATAGTATTATTCTTAACATTATTTTGTTCGGTAGTGTTCCGAACAGCTTATTGTGATGTGGCCATTGTGGCTCCAGAACCCAACTCAGTTTATGATTTATCTGGTACAAGTCAGGCTGTTGTCAAAGTAAAGTGGATGCATACAGATAACACACCACAGGAAAAGGATTTTGTCAGATACACGTTTACTCTGTGTTCGGGTACCAATGCCATGATAGAAGCAATGGCTACTCTTCAAACACTCAGTGCGAGTGATCTGACAGACAACGAGTTCAATGCGATAATAGAAAACACCGTTGGGACGGACGGTGTTTACTTCATACAAGTCTTTGCGCAAACAGCTATCGGTTACACCATTCATTACACTAACAGATTTAAACTAAAAGGGATGATT…
chrIV YDL051W 255 52	ATGTCTGAAAAACCACAACAAGAGGAGCAAGAGAAACCACAATCAAGACGTAATTCATTTGCTGTGATTGAATTTACTCCAGAAGTCTTGGACAGATGTTTAAAGCAAGTGGAATTCTACTTTTCTGAATTCAACTTTCCATATGACAGGTTCTTGCGCACAACAGCGGAAAAAAACGATGGATGGGTCCCCATCAGCACCATCGCCACATTCAACCGTATGAAGAAATATAGACCAGTGGATAAGGTTATCGAAGCACTACGTAGTTCTGAAATTTTGGAAGTATCTGCTGATGGAGAGAACGTCAAGAGACGTGTTCCTTTGGACCTAACTGCTGCCAGAAATGCCAGAATTGAGCAAAACCAACGGACTTTGGCTGTAATGAATTTCCCACATGAG…
chrIV YDL052C 1062 54	ATGAGTGTGATAGGTAGGTTCTTGTATTACTTGAGGTCCGTGTTGGTCGTACTGGCGCTTGCAGGCTGTGGCTTTTACGGTGTAATCGCCTCTATCCTTTGCACGTTAATCGGTAAGCAACATTTGGCTCAGTGGATTACTGCGCGTTGTTTTTACCATGTCATGAAATTGATGCTTGGCCTTGACGTCAAGGTCGTTGGCGAGGAGAATTTGGCCAAGAAGCCATATATTATGATTGCCAATCACCAATCCACCTTGGATATCTTCATGTTAGGTAGGATTTTCCCCCCTGGTTGCACAGTTACTGCCAAGAAGTCTTTGAAATACGTCCCCTTTCTGGGTTGGTTCATGGCTTTGAGTGGTACATATTTCTTAGACAGATCTAAAAGGCAAGAAGCC…
chrIV YDL053C 15 73	ATGACAACAACCTCAACAACCAGTGTAGATGGCAGAACCTCCTCGACTTTGAAGGCTACTTTATCTGCTTCAGGTCCAAATTCAAATGGTCCAACGCCCGCTGTGCTTCCTCAGAAGCCAAAATTAACAGGTTGGGCGCAGGCAGCTGCCAAAGCCCTTCCAAGGCAACAGCAACAGCAACAGCAGGCACGAAAAGATGATTCCGTGGCTGTACAACCTGCTAATACGAAGACTAAAACCATCGCATCTACCGCGCCGCCTGCTAATATAAAGGGTAGTTCCACCGCCAATGGATCATCCACAAATAAGAAATTTAAAAGAGCGAATAAACAACCTTACAATAGAGAAGAAGTTAGATCGTATATGCACAAATTATTTCAGAGCTATACCGCTGGTGAA…
chrIV YDL054C 130 47	ATGCCTCTATCAAAGGTGGAGCACTACCTTTCATACCATACGCGCTTACTCTTACCCCATGTTTTGTCTCTTCAGTCATCACATCGTGTTGCATACATCTTTTCGCTATTATCTGCGGTGTCAACTGGCTTCATTACTTTGATATCTCTTTACTCTCAACCGTGGCAGAAACATTTAAATTATTCCTCATGGCAAATCAACACCATCGCTAGTATGACTAATTTGGGGATGTACTTGACGCCACCAATCTTGGGGATGATCGCTGATTCTCATGGCCCCATTACTTTAAGTCTTTTAGCCATCATAGGGTTCATACCTAGCTATTCATATCTGGCTTACGTTTTTAATCATCCGGAGTTATCTCTCGGAGGAAATGGTGACTCATCATTCAATCTATCC…
chrIV YDL055C 1325 68	ATGAAAGGTTTAATTTTAGTCGGTGGTTACGGTACCAGATTGAGACCTTTAACTTTGACCGTTCCAAAGCCACTGGTTGAATTCGGTAATAGACCAATGATTTTACACCAAATCGAGGCTTTAGCCAACGCTGGTGTTACTGACATCGTTCTTGCTGTTAATTACAGACCAGAAGTCATGGTGGAAACTTTGAAGAAGTACGAAAAGGAATATGGTGTTAACATCACTTTCTCTGTAGAAACTGAACCATTAGGTACTGCAGGTCCATTGAAATTGGCTGAAGATGTTTTGAAGAAGGACAACTCTCCATTTTTCGTCCTAAACTCCGACGTCATTTGCGAATATCCATTCAAGGAATTGGCTGACTTCCACAAAGCTCACGGTGGTAAAGGTACCATT…
chrIV YDL056W 750 54	ATGTCTAACCAAATATACTCAGCGAGATATTCGGGGGTTGATGTTTATGAATTCATTCATTCTACAGGATCTATCATGAAAAGGAAAAAGGATGATTGGGTCAATGCTACACATATTTTAAAGGCCGCCAATTTTGCCAAGGCTAAAAGAACAAGGATTCTAGAGAAGGAAGTACTTAAGGAAACTCATGAAAAAGTTCAGGGTGGATTTGGTAAATATCAGGGTACATGGGTCCCACTGAACATAGCGAAACAACTGGCAGAAAAATTTAGTGTCTACGATCAGCTGAAACCGTTGTTCGACTTTACGCAAACAGATGGGTCTGCTTCTCCACCTCCTGCTCCAAAACATCACCATGCCTCGAAGGTGGATAGGAAAAAGGCTATTAGAAGTGCAAGT…
chrIV YDL058W 510 47	ATGGACATCATTCAAGGACTGATACAGCAACCAAAAATTCAATCTGTGGATGAAACCATTCCGACGTTGTGCGATCGAGTTGAGAACTCCACTTTGATTAGCGATAGGAGATCCGCTGTGCTGGGATTAAAGGCATTTAGCCGGCAGTATAGAGAATCAGTGATTGCATCCGGGCTAAAACCGTTGCTCAATACTTTGAAACGTGATTATATGGATGAAGATTCGGTAAAGGCTATATTAGAAACAATTTTGATTCTTTTCATCAGAGGCGATGGCCATGACGACTTAACTAGAGGTTGGATTTCTCAACAATCGCGGTTGCAGAATGGCAAGTATCCCTCACCATTGGTGATGAAGCAAGAAAAGGAACAAGTAGATCAGTTCTCGTTATGGATTGCT…
chrIV YDL059C 81 58	ATGACGATACAAGCGAAGCCCAGTTCGAGCATATCGTATGATTCGACTACATACGGCACAGCACCGGGCTTGGATATAAAAGAGTTCCAAATCATCGAAGATTGGAATGGAAGACCTGCCAGCGCTTGGTCGGTGCAGAGGATTGGGCTTCTACAGTCCAAGATCGAAAGGTACACGTACAATATTTACCACAATAATAAATATGGGAAGCACAACTTATCTAAGCTGATACCAGGGCATGCTCTCATTCAGTTCGCTAATGAAACATTCGGGTATGATGGTTGGCGAATGGATGTTATAGATGTTGAGGCCCGGGAGTGCCAGCCCTTCACCGCAGTAAATAATGGAGAAAACACCAACACTAGTGAGGTCAAGTATACAGTTGTGGCAGAAGCCCAA…
chrIV YDL060W 1337 50	ATGGCAGGTCATTCACACAGGTCATCATTAAAAAACGGACACAAATCTTACAAATCCAAACATGCTTCTAAAGGTGCTTTGAAAAGATTATACAAGGGGAAAGTGGAAAAAGAACCCGTGGGCACTGGCAAACCAGACAAACAAGTTTCAAAATTGCAACGTAAAAACAAGGCAAAACAATTAAGGGCCCAAAGGATCTTGGATTCCATTGAAAACAGGAAATTATTCGAAGGAAAAAATGGCGCTGCCAAAATCATTACTATTGTTCCGTTAGTGAATGATTTAGACCCATTGGACATTCTTTACAAGCTATTAAAGTGTGCAGATGATGAAGGAATCATGGTGCAGGAAGTAGACTCAAAACGTATATTTAATGTTCATATAAAGAAGTTTAAAAGC…
chrIV YDL063C 243 47	ATGGGCAGATCAAAGAAAAGATCAAGAGCATCTTCGTCTCGATTAAATCCACTACGCAAAGCTGGGTCAAATGACAATAATAAAGATACCAACGTCGTTAATAAAAAACTCCAGCCGCTATTGCAGAATTTGTCAAGTGTGGTGCCTAATGATAGAAGTATTGCTTTGAGTTCCATCAGTGTTCTTTGTGAGGATGCACATATGAGACAACTTTTACTGAAAGAGAAATTAGTTCCTATCATTTTGAATAAATTGCTGAACGATTCTAATTCGGACATAGTTGTGGAGTCGTTCGGCTTATTAAGGAACTTGTCTTTGGAAGAAGGTTATGATGTGTCAATCTACCTTTGGAGATCTGATATATGGACAAGTATAACAAGTAATTTTGGCAGGATTGTT…
chrIV YDL065C 71 54	ATGAATGAAAACGAGTACGATAATTTTGATGATTTGGATGACCTTTTAGATGAAGATCCCACTAAACTGGATGAAGCAGAGCCCGATGATGTGCAAGCGAAGGGTTCTGTGTACAACGATAGTGAAAACAAAGAGAAGAATGCCGAAAGTAAGGACAGTGATGGCGTACAGGTAGCTAATGAATCTGAAGAGGACCCAGAATTGAAAGAAATGATGGTAGATTTGCAAAATGAGTTCGCAAATTTGATGAAAAATAACGGTAACGAGAATAATGTGAAGACAGAAGATTTTAATAAACTGATTAGTGCTCTAGAAGAGGCAGCTAAAGTACCTCATCAACAGATGGAGCAAGGATGTAGTAGTTTGAAAAGTAACAGCACTGATAAAGGGACCGTGAAT…
chrIV YDL066W 1364 67	ATGAGTATGTTATCTAGAAGATTATTTTCCACCTCTCGCCTTGCTGCTTTCAGTAAGATTAAGGTCAAACAACCCGTTGTCGAGTTGGACGGTGATGAAATGACCCGTATCATTTGGGATAAGATCAAGAAGAAATTGATTCTACCCTACTTGGACGTAGATTTGAAGTACTACGACTTATCTGTCGAATCTCGTGACGCCACCTCCGACAAGATTACTCAGGATGCTGCTGAGGCGATCAAGAAGTATGGTGTTGGTATCAAATGTGCCACCATCACTCCTGATGAAGCTCGTGTGAAGGAATTCAACCTGCACAAGATGTGGAAATCTCCTAATGGTACCATCAGAAACATTCTCGGCGGTACAGTGTTCAGAGAGCCCATTGTGATTCCTAGAATT…
chrIV YDL067C 75 69	ATGACTATTGCTCCAATTACTGGTACGATCAAGAGAAGAGTCATCATGGACATCGTCCTCGGGTTCTCCCTCGGGGGTGTCATGGCCTCTTACTGGTGGTGGGGATTCCACATGGATAAGATTAACAAGAGAGAGAAGTTCTACGCAGAGCTAGCTGAGAGGAAAAAGCAAGAGAACTGA
chrIV YDL069C 12 80	ATGTTGAGGACAAAAGTGTTTGCAACTACTGTTGCTCGAATATCTGGGATTCGCAGGTATATTCCCATCAGAACTATAAACACGGTGACGAAAAAGAATATTAGTAAGATAGAAAAACTGTGTGAAGTCCTTGAAGTTAATCCTGACGGATATAAAGGAAAGGAACGCATACCGACTAAAGAACTAACTAAACTGCTATATACCACAAGCAGGAATATGTTGGTACGAGTACCAATGACTGGAGACTTGAGCACAGGAAATACATTTGAAACAAGAAACGAAACTTTACAAAAATTGGGTGAACAGCTCATTCACTTGGAAATTAATAAGATGCTTACAATAACATTTACGAATTTCAATCAGTTTAATATAATGAACAAAAACTTCAATTACATTCAT…
chrIV YDL070W 617 49	ATGTCTCGTACTAACATGGATACAAGACACGCACATTCTGCTTTACTGGCAGCACCACAGAGTGCTACTGCAAATAGCAGGAGCAGCAACAGCAGCAGCGAGAGTAGTAGTAACAAAAACAATATCAATGTCGGCGTCGGTGACGATAGCGGTAATGTCAGCGCGGTAAGTATCGACGATGGACCCCACTTCAGGGATATCTTCCACTATGGACACGAGGAAAATTACAAACTTGCGAGCAGCGGTATCACTAACCTGAATTCTTCATCCCACGCCCACCAAACTTTGTCTCCCATTTCCATTAGTAATGCATCCACTCCGGAAAGTTTTCCCGAGCACCCTTTGGGCCTAGAACGGGAAACAGAGCCGGCGTTGGAAGCTGAAATGGAAGCGGAGGAA…
chrIV YDL072C 198 56	ATGTCATTATATTACACCTTGGTTTTTGCCATTCTAGTGGTGGAGATTTTCATGTTCTCCATTCTAGCCCTACCAATCCCTTCTAGATACCGTAGGCCTCTCACCTTACTGTTATTAAAGCCGTTCAAATCCTCCACAGTGCAAGTTGCGATCAAGTGTGTACTTGGGTTCATTCTTTTGCTTTTCATCGATTGTATCAACAGAGTGTACAGCATCGACAAAGAGCTGCAGTTAAGTAGCGCCTCTCAAAATAATGGCGCTATAATCGCTCAAGATAGAATTGAGGTTCTTTCTAGGAAATTCTTTGCCCAAAGGAATATGTATTTGACAGGTATAACTTTGTTTTTGACCTTTGTCGTCGTTAGGACTTTTGGGCTAGTCATAGAACTTTTAACCATG…
chrIV YDL074C 254 50	ATGACGGCCGAGCCTGCTACTAAGAAGATCAAGCTAGAATTAAGCGATCCTAGTGAACCGCTTACTCAATCTGATGTGATAGCGTTTCAAAAAGAAGCTTTGTTTAGATGTATAAATCGTCGAAGAGTCGACTTTGAAGCCTTGCGAAAGCAATATGAACTTTCAAGAAGGGAGTGCATAGATGTTTCCCGCAAGTTGGCAAATATTATGGCGCTGATAGTAACTTTAGCTAGGTTTATCGAAACATTCTGCACAGACGCCAACGAGAAGCAACTATGTAGGGAAATAGCCCAAGGCGATGAGACGTTGATAGTTCAGCGCAGTGATTCTTTCATGAAGCTACTGACTAAATATGGGAAGCCAAACACGACAGATAGTAATACTAATAGTAATGCTTCG…
chrIV YDL076C 51 52	ATGTCGGTAAGCGAACAAGATCCTAATAGGGCGTACAGAGAGACTCAATCCCAGATATATAAACTACAGGAAACACTACTAAATTCGGCGAGAACAAAAAATAAGCAAGAGGAGGGACAAGAAAGCAACACCCATTCTTTTCCAGAGCAGTATATGCATTACCAAAACGGCAGAAATTCGGCCTACGACCTGCCTAATGTAAGTTCACAGTCGGTTCTTGCTTTCACTGAGAAACACTATCCAAACAAGTTAAAAAACTTGGGTACACTTTATTACAATCGTTTCAAAGAAGGGTCTTTTGATGAAGACTCCACAAGTTACTCAGACAGGCACAGTTTTCCATACAACCTTTATGACAACACTCTTCCACCACCGTTCCTTCCAGCTATCGGTATTCAA…
chrIV YDL077C 81 49	ATGTTAAGAGCTCAAAAGCTACACTCGCTGAAATCATCGGATATCACTGCGATTTTGCCCACTGAACAGTCACAAAAATTAGTTTTAGCAAAGAAAAATGGTGACGTTGAAGTTTACTCTCGAGATGGCAATACACTCAAATTATTTCAAGTATATCCTGATCTCTTACAAAACGCCAAAAATGATCCTTTGCCTCCAGTGATTGAAAACTTTTATTTTGCCAACGAGCTTTCAACTATCTTTGCACAATGTAAAGAAACCTTAATTTTATTGAGCACTACAAATTTACACGAATATGATCGAATAATTGACAGAAGAGGTATAAACCATTGCTGGCTCTTTGAAAGGTCACACAAAAATAAAGAAGAAAAGAATACTTACCTAATATATTCAACCATC…
chrIV YDL078C 1356 59	ATGGTCAAAGTCGCAATTCTTGGCGCTTCTGGTGGCGTGGGACAACCGCTATCATTACTGCTAAAATTAAGCCCTTACGTTTCCGAGCTGGCGTTGTACGATATCCGAGCTGCGGAAGGCATTGGTAAGGATTTATCTCACATCAACACCAACTCAAGTTGTGTCGGTTATGATAAGGATAGTATTGAGAACACCTTGTCAAATGCTCAGGTGGTGCTAATACCGGCTGGTGTTCCCAGAAAGCCCGGTTTAACTAGAGATGATTTGTTCAAGATGAACGCCGGTATTGTCAAAAGCCTGGTAACCGCTGTTGGAAAGTTCGCACCAAATGCGAGGATTTTAGTCATTTCAAACCCTGTAAACAGTTTGGTCCCTATTGCTGTGGAAACTTTGAAGAAA…
chrIV YDL080C 1266 49	ATGAATTCTAGCTATACACAGAGATATGCACTGCCGAAGTGTATAGCAATATCAGATTATCTTTTCCATCGGCTCAACCAGCTGAACATACATACCATATTTGGACTCTCCGGAGAATTTAGCATGCCGTTGCTGGATAAACTATACAACATTCCGAACTTACGATGGGCCGGTAATTCTAATGAGTTAAATGCTGCCTACGCAGCAGATGGATACTCACGACTAAAAGGCTTGGGATGTCTCATAACAACCTTTGGTGTAGGCGAATTATCGGCAATCAATGGCGTGGCCGGATCTTACGCTGAACATGTAGGAATACTTCACATAGTGGGTATGCCGCCAACAAGTGCACAAACGAAACAACTACTACTGCATCATACTCTGGGCAATGGTGATTTC…
chrIV YDL081C 497 65	ATGTCTACTGAATCCGCTTTGTCTTACGCCGCCTTGATTTTGGCTGACTCTGAAATCGAAATCTCTTCTGAAAAGTTGTTGACTTTGACTAACGCTGCCAATGTCCCAGTTGAAAATATCTGGGCTGATATTTTTGCTAAGGCTTTGGACGGCCAAAACTTGAAGGACTTATTGGTCAACTTCAGCGCTGGTGCTGCTGCCCCAGCTGGTGTCGCTGGTGGTGTCGCTGGTGGTGAAGCCGGTGAAGCCGAAGCTGAAAAGGAAGAAGAAGAAGCTAAAGAAGAATCCGATGACGACATGGGTTTCGGTTTATTTGATTAG
chrIV YDL084W 1375 66	ATGTCACACGAAGGTGAAGAAGATTTATTGGAGTACTCCGATAACGAACAAGAAATTCAAATTGATGCCTCTAAGGCCGCTGAAGCTGGAGAAACTGGCGCCGCCACTTCTGCAACTGAAGGTGATAATAATAACAACACTGCAGCTGGCGACAAGAAAGGTTCCTATGTTGGTATCCATTCCACCGGTTTCAAAGATTTCTTGCTAAAGCCAGAACTATCAAGAGCCATCATTGACTGTGGTTTTGAACATCCTTCTGAGGTCCAGCAACATACCATTCCTCAGTCAATTCATGGTACCGATGTCTTGTGTCAAGCAAAGTCTGGTTTAGGTAAGACAGCTGTCTTTGTCTTATCCACTCTGCAACAATTGGACCCTGTTCCAGGTGAAGTTGCCGTT…
chrIV YDL085W 1371 54	ATGCTGCCCAGACTTGGTTTTGCGAGGACTGCTAGGTCCATACACCGTTTCAAGATGACCCAGATCTCTAAACCTTTTTTCCATTCCACTGAAGTTGGTAAGCCCGGACCACAGCAGAAGCTATCGAAATCTTACACTGCGGTATTCAAGAAATGGTTTGTCAGAGGTTTAAAGTTAACCTTTTACACGACGTTGGCCGGCACATTGTATGTGTCATACGAGCTGTACAAAGAATCGAACCCACCCAAACAGGTTCCCCAATCGACCGCTTTTGCTAATGGTTTGAAAAAGAAGGAGCTGGTTATTTTGGGTACAGGCTGGGGCGCCATATCTCTTTTGAAGAAATTAGACACGTCTTTGTATAACGTGACCGTGGTGTCGCCAAGAAGCTTCTTTTTG…
chrIV YDL087C 602 51	ATGTCAACTATGTCAACGCCTGCCGCAGAACAACGCAAACTCGTCGAACAGCTGATGGGCAGGGACTTCAGTTTCCGCCACAACAGGTATTCGCATCAAAAAAGAGACCTCGGACTACACGATCCCAAGATCTGCAAGTCATACCTTGTTGGCGAGTGCCCCTACGACCTGTTTCAGGGCACCAAGCAGAGCCTGGGAAAATGCCCGCAGATGCATCTTACCAAGCATAAAATTCAGTACGAGAGAGAGGTCAAGCAGGGCAAAACGTTTCCCGAATTCGAAAGAGAATATCTGGCCATTCTATCTCGGTTTGTTAATGAGTGTAATGGCCAGATATCCGTAGCACTACAAAATCTAAAACACACCGCTGAGGAACGAATGAAGATTCAGCAGGTTACC…
chrIV YDL088C 89 52	ATGTTTGGAATACGTTCAGGCAATAATAACGGTGGATTTACTAACCTCACGTCGCAAGCACCACAGACAACCCAGATGTTTCAATCGCAATCACAGTTGCAGCCACAACCGCAACCGCAACCACAACAACAGCAGCAACACTTGCAATTCAATGGATCATCCGATGCAAGTTCTTTACGATTTGGAAACTCACTTTCCAATACTGTAAACGCCAATAACTATAGTAGTAATATCGGTAACAATAGCATCAACAACAACAACATTAAAAACGGCACAAATAACATAAGCCAACATGGCCAAGGGAATAATCCTAGCTGGGTGAATAATCCTAAAAAGAGATTCACTCCTCATACGGTGATAAGAAGGAAGACAACAAAGCAAAATTCTTCTTCTGACATC…
chrIV YDL089W 61 50	ATGGGTTCAAATGATTTGATAAATGAAGCATATGACGACTCGGAAGTAGTTGGTGAGGAAAGAGAATCAAAATCTGCATGGATGAAGAGGTGGTATCAGCTACTTACTTCTCCTTTAGACTTGCAGTTGGTAATAAATGAAAAGTTAGAAATGATCAACTGGGATGCTTATGCTAAAAGTCTAGCTAAGCCATTAGGGAATTTTTTAACAATACTTTTTTTTATCATAAGACTCTTGCAGGACAATTTGATCAAGCCCAACTATTACAAACTAAACGTCAAGTCTGGCGCTTTCGATCTTTCTAAATCCAATAAATTAAAAGAGTTTGATTATCTATGGGAGATATCATCCAGCTTTCAAAACAATAATCAATTTTATGCATTTCAATCTTGGTATTTT…
chrIV YDL090C 544 47	ATGCGACAGAGAGTAGGAAGGTCCATAGCTAGGGCTAAATTTATAAATACTGCCTTATTAGGAAGAAAGAGACCAGTTATGGAAAGAGTCGTCGATATAGCGCATGTAGATTCAAGTAAAGCAATCCAACCATTGATGAAGGAACTAGAAACCGACACTACAGAAGCACGATACAAAGTACTACAAAGTGTATTAGAGATATACGATGATGAAAAGAATATAGAACCTGCTCTCACGAAAGAGTTTCACAAAATGTACTTGGATGTCGCTTTTGAGATATCGTTACCTCCACAAATGACAGCACTAGATGCTTCACAACCGTGGATGCTATATTGGATTGCTAACTCATTGAAGGTAATGGACAGAGACTGGCTTTCAGATGACACCAAAAGAAAAATT…
chrIV YDL091C 88 53	ATGGATATATTTAGGCATACTTTTGGAAATAATGATGATTCCTTTATTCGAATCCCAGGTGCTTTTAGAGAAGAACCACCTGCTGATTTGAATGGAAGGACAGAAGATCAAAACAGCAATACAAATGAACCCACACAGAGCCGGGATGGACGCTTAAAATCAATACTCCATTTTTTATTTCAAGCTCCCCTAATAGTTCTTTATTATTTATTGAATTTCATTGTCCGAAGTTCACGTCTTTTAAAACCTCTATTAAGACTTCACGGATTCTACCAGAGGAAGCACAACCGTTTACTAGACCACAGTTCCCAATTACACCGTCTTTTAGAAAATCTAGAAAACGAAGCTCAAGCTGTAACGTGTTCTGAAGGTAACGGGAATAATGATGATGGCAGCAAT…
chrIV YDL092W 62 60	ATGGCAAATACTGGCTGTTTATCACCAGGTGCATTTTTATCAAAGGTTCCAGAATTTTTCCAGACTGCGAATGAAAAACATATAACTGTGCGTCTAACGGCCAAAAGACTCATAGAACACGATCCTGTGGAAGGGAATCTTGAATTTGATTCTACCAACCATCCTGACTATGATGTATCTAAAAAGGCTTCTGAAATTTCAGTTAGCTCAAGATCTGACAGAGAATACCCACTATTAATCAGAATGTCTTATGGCTCGCATGACAAGAAAACAAAATGCTCAACAGTGGTAAAAGCAAGTGAGTTAGATCAATTTTGGCAAGAGTATTCATCTGTATTTAAGGGGGGCATGCAGAATTTGATCAAGAAGAAGAAAAAGAAGAGTAAGAACGGTACCATC…
chrIV YDL093W 1363 53	ATGAATAAAGAGCATTTGCTGAAGGTGGATCCCATCCCCGATGTGACTATTAAACGCGGCCCTTTGAGGTCTTTTCTCATAACAAAACCCTGTGATAATTTGAGTTCATTACGAACAGTTACTTCATCTAAGGAAAAGCTTCTAGTTGGCTGTTTGCTGATATTTACTGCCATCGTAAGGCTACACAATATCTCCCTGCCAAATAGTGTTGTTTTTGGTGAAAATGAAGTTGGTACATTTGTTTCTCAATACGTGAACAACATATTCTTCACCGATGTTCATCCTCCTTTAGTGGCAATGCTATATGCAACCGTGTCCTCTGTTTTTGGTTATAAAGGGCTTTTCAATTATGGGAACATTGGTACTGAATACACGGCAAACGTTCCATACGTCGCGATG…
chrIV YDL095W 1373 54	ATGTCGGAAGAGAAAACGTACAAACGTGTAGAGCAGGATGATCCCGTGCCCGAACTGGATATCAAGCAGGGCCCCGTAAGACCCTTTATTGTTACCGATCCGAGTGCCGAATTGGCCTCGTTACGAACCATGGTCACTCTTAAAGAGAAGCTGTTAGTGGCCTGTCTTGCTGTCTTTACAGCGGTCATTAGATTGCATGGCTTGGCATGGCCTGACAGCGTGGTGTTTGATGAAGTACATTTCGGTGGGTTTGCCTCGCAATACATTAGGGGGACTTACTTCATGGATGTGCATCCTCCTCTTGCAAAGATGTTGTATGCTGGTGTGGCATCGCTTGGTGGGTTCCAGGGTGATTTTGACTTCGAAAATATTGGTGACAGCTTTCCATCTACGACGCCA…
chrIV YDL097C 1355 63	ATGTCTCTGCCAGGTTCGAAATTAGAAGAGGCCAGGAGACTGGTTAATGAAAAACAGTATAATGAGGCAGAACAAGTCTATTTGAGCCTGCTGGATAAAGACAGCTCACAGAGCAGCGCCGCTGCCGGTGCCAGTGTGGATGACAAGCGTAGAAATGAACAGGAGACAAGCATATTGGAATTAGGACAGTTATACGTGACTATGGGTGCAAAGGACAAATTGCGCGAGTTTATTCCTCATTCTACGGAGTATATGATGCAATTTGCCAAATCCAAAACGGTAAAGGTATTGAAAACGTTGATTGAAAAATTCGAGCAAGTGCCGGACTCCTTGGACGATCAGATCTTTGTGTGCGAGAAAAGCATCGAATTTGCCAAGAGAGAAAAAAGGGTGTTTTTG…
chrIV YDL098C 80 58	ATGTCGAATTTTGGCAGAAGAACTTGGGATAGAGAGGAGTATGCTGAGCAGGCTAGAAGCGGCTATGACGATCGATCCTTAAAGGCTACGCTAACACCGATTGAATTACAAGCTTTAAAATCCAAATATACAAATTACGATCATTTAATCAAGGGCTCGCTAAAAGACCTAAATAAAAGGAAACTAACAGCAAATACAGAGAGCTTATCGTCTTTCAAGAGGGGAAAGAAGTTCGGATTTTACTGCGATATTTGTAACCTAACCTTCAAAGACACTTTACAATACATTGATCATCTCAACCACAAGGTCCATGCAATAAAATTTGAAAATTTGTTTGATGAACCGTTAATTATAGATATAAGAGATAATGATGACGTACCGCAAGAGGAGTTTGAGTTG…
chrIV YDL099W 59 50	ATGTCTGAACAGGAGTCTGATGAAGTTAAGCGTATGAAACAATTGGAAGAGGCTAGAAAGAGAGTAGAAGAATTGAAGAAAAAGAAAAATAAAAAGAATAAAGGTAAGAAGAATAAAAATAGCAGTGCCACAGGCTCTATAGGATCTGAAACTCCTGATTTAGAGGGCACACCAGGCGAAGAGTCCACACAGGAGGAGACTGTGAAAGCAAATTCCACCAAAAGTGAAAACAACGATCAAAATGACGTGGATGAGGAGAGTGAAGAAAAAGAAATAGAACAGGTTAAATCAGATCCTTCGGGCACAACAGAAAAAGATATTGAGGAAATAAATAGTACTTCATCAAATGTGGGAAAGGATGATGCAGAAAACACAAAAAAAGAGGAAGTTCAAGAAGTT…
chrIV YDL100C 1354 59	ATGGATTTAACCGTGGAACCTAATTTGCACTCTTTAATTACCTCTACCACTCATAAGTGGATTTTCGTTGGTGGTAAAGGTGGTGTTGGTAAGACTACTTCATCATGTTCCATTGCTATCCAAATGGCTTTGAGTCAACCAAACAAACAGTTCCTACTGATCTCTACTGATCCTGCCCATAACTTAAGTGATGCATTCGGTGAGAAATTTGGTAAAGACGCCAGAAAGGTGACAGGCATGAATAATCTATCATGTATGGAAATCGATCCATCCGCTGCTTTGAAGGATATGAACGACATGGCAGTTTCACGCGCTAACAATAACGGAAGTGACGGTCAAGGTGACGATCTAGGAAGCTTGCTTCAAGGTGGTGCTCTTGCTGATTTGACCGGTTCCATC…
chrIV YDL101C 967 50	ATGAGTTTGTCCACGAAAAGAGAGCACTCTGGTGATGTAACTGACTCTTCATTCAAAAGACAGCAACGAAGTAATAAGCCCAGCTCAGAATACACTTGTCTGGGCCATCTGGTGAACTTAATACCCGGAAAGGAGCAAAAAGTGGAAATAACAAATAGAAACGTTACTACAATCGGTAGAAGTAGGTCGTGCGACGTTATATTGAGTGAGCCTGACATCTCGACTTTCCATGCTGAGTTTCATCTACTGCAAATGGATGTGGATAATTTCCAAAGAAATTTGATTAATGTTATCGATAAGAGCAGAAACGGAACTTTTATTAATGGTAATCGTTTGGTGAAGAAAGACTACATCCTTAAGAATGGTGACAGAATTGTCTTTGGCAAAAGTTGCTCCTTT…
chrIV YDL102W 1371 61	ATGAGTGAAAAAAGATCCCTTCCCATGGTTGATGTGAAGATCGATGACGAGGATACTCCCCAGTTGGAAAAGAAAATCAAACGGCAATCAATAGATCATGGTGTTGGAAGTGAACCTGTTTCAACAATAGAGATTATTCCGAGTGATTCTTTTCGAAAATATAATAGTCAAGGCTTCAAAGCAAAGGATACAGATTTAATGGGTACGCAATTAGAGTCTACTTTTGAACAAGAGCTATCGCAAATGGAACATGATATGGCCGACCAAGAAGAGCATGACCTGTCATCATTCGAGCGTAAGAAACTTCCAACCGATTTTGACCCAAGTTTGTATGATATTTCTTTCCAACAAATTGATGCGGAACAGAGCGTACTGAATGGTATCAAAGATGAAAATACA…
chrIV YDL103C 1352 59	ATGACTGACACAAAACAGCTATTCATTGAAGCCGGACAAAGTCAACTTTTCCACAATTGGGAAAGCTTGTCTCGCAAAGACCAAGAAGAATTGCTTTCAAACCTGGAGCAAATATCTTCCAAGAGGTCCCCTGCAAAACTACTGGAAGACTGTCAAAATGCTATTAAATTCTCACTAGCTAACTCTTCTAAGGATACTGGCGTCGAAATTTCACCATTGCCCCCTACTTCGTACGAGTCGCTTATTGGCAACAGTAAGAAAGAAAATGAATACTGGCGTTTAGGCCTTGAAGCTATTGGCAAGGGTGAAGTCGCAGTGATTTTAATGGCTGGCGGACAAGGTACGCGGTTAGGATCCTCTCAACCAAAGGGCTGTTACGACATTGGATTGCCTTCTAAG…
chrIV YDL104C 630 47	ATGATATCAATAAAAGGAACCGGAAGATTTCTCCTCGATAACTATAGAATTTGGCAGAGGCGTGCATTCAACAGACCAATACAGTTAAGAAAAGGCTATAAAGTTTTAGCCATTGAGACTTCTTGCGATGATACATGCGTTTCAGTTTTGGACAGGTTCTCAAAAAGTGCAGCTCCTAATGTGCTAGCCAATTTGAAAGATACTTTAGATAGTATTGACGAAGGAGGTATTATACCAACAAAGGCTCATATCCATCACCAAGCTCGGATAGGACCCTTAACCGAAAGAGCCCTGATAGAAAGCAATGCGAGAGAAGGAATTGATCTCATATGTGTTACAAGAGGCCCTGGTATGCCTGGTTCATTATCAGGAGGATTAGATTTTGCAAAAGGTTTAGCT…
chrIV YDL105W 123 51	ATGTCTAGTACAGTAATATCTAGAAAGAGGAGAAACAGCACTGTTACTGAGCCTGACAGTAGCGGAGAAACAAGAAAACAAAAGAAGTCGAGAAGTGATGAAAAGAGCTCATCTTCTAAGGATGGTGACCCCCAGCTAGAATTTAAAGTTTTACAGGGATATAGGGACCTGGAAAGTGAAATGCACAAAGGCAGAGCTCAGGTGACCAGAACAGGAGATATAGGTGTTGCTATGGACAATCTGAACGCTGTGGATTCCCTATTCAATAAGGTTATTGGTATAAAGAATAATGGATTGTTTGCTCATGATGCTAGAGCAATGGTTAGTATAAGTGAATTGGCTCAAATTTCTGTGAGAAATTTGAAGTTTGATGATTCGAGGAGTATGGTCAATTTAGAA…
chrIV YDL106C 238 49	ATGATGGAAGAATTCTCGTACGATCACGATTTTAACACACATTTTGCTACAGATTTGGATTATTTGCAACATGACCAACAACAACAACAACAGCAACAACATGATCAACAACATAATCAACAGCAACAACCACAACCACAACCAATTCAAACTCAAAACCTGGAGCACGACCACGACCAACATACTAATGATATGAGTGCTTCATCGAATGCATCAGATAGTGGACCTCAAAGGCCCAAGAGGACTCGCGCAAAGGGTGAAGCACTAGATGTGCTAAAGCGTAAATTTGAAATAAATCCAACACCCTCTTTGGTAGAAAGAAAGAAAATATCAGATCTGATAGGAATGCCTGAAAAAAACGTCAGAATTTGGTTTCAGAACAGAAGAGCTAAATTGAGG…
chrIV YDL107W 211 48	ATGCAGAGGTTTGTCAGTAAGTTTGTTTCCACACCACCAGTACCCAAAAAGTTTCAAGAGATTTTCCCGAAGAAACGTACGGTTAACAAAATTTTATTCCAGTTAGATACAAGGCTTACATACCATGAAATGTACCCGATATTTCTGCAGGTATCACAAAATACTAATGAAGAGAATATCCCATGGAGGAAGAAATACCCCTATATAAGGAGTTCAGACATTATGCAGATGCGAAACGTCTTGATAACTCTAAGGACGCAGAACAAATTCGTCCACAAAGACTTATTAGCTATGGAGGATAAATTATTGAATATTGCTGCCGAACTTGGCAACAACGATGCTATATCCATCCTAAGCTTCAACGTGATACATGAATATAAAAAGGAAAACGTCAAATCC…
chrIV YDL110C 49 61	ATGTGCTCAGCAGGCGGTATCAGAAGACCAATCCAGATCGAAGAATTTAAGACGGCGATAAGCGGCATGTCCGACATGGAGTTGGCACAGATTAAAACAGAAATTGAGAACAGTATCAATCATTTGCAGAGGTCTAACGCCCGCTTGGGTAAATACATAGCTAAGTTGGAGGGTGCTGACGACCGTCTTGAAGCTGACGACAGCGACGACTTGGAGAACATTGATTCGGGAGACCTGGCGCTGTACAAGGACTCTGTCAGGGAGAACGAAATTGTGCTAAACAATTACAATGAGAGAGTGGACGCATTGGAGCAAGAAACGGTATATAGAAAGACGGGCCATGGCAAGAGTAAGCACGAGGTAGAGGCAAAGGACAACACCAACAAGGGCCCTGACGTT…
chrIV YDL111C 351 51	ATGTCTCTTTCGGTCGCCGAAAAGTCGTACCTATACGATTCACTAGCAAGCACGCCTTCAATTAGGCCCGATGGAAGACTACCTCATCAATTCAGACCTATAGAAATATTTACTGACTTCCTACCAAGTTCCAATGGATCGTCCAGAATTATAGCTAGTGATGGAAGTGAATGTATCGTGAGCATTAAGTCCAAAGTTGTGGATCATCATGTGGAGAATGAACTACTTCAGGTCGATGTAGATATCGCAGGCCAAAGAGATGACGCGCTGGTAGTAGAGACAATCACTTCTTTACTGAACAAGGTTTTGAAGTCTGGTAGCGGAGTAGATTCCTCAAAGTTGCAATTGACAAAAAAGTACAGCTTCAAAATATTTGTCGATGTTCTGGTCATTTCATCA…
chrIV YDL112W 411 54	ATGGTTGGAGGTGCTCTCATCTGCAAATATTTACCACGCGAAGAGCAACTAAAGCTTATATCAGACTTGATTCAGAATGACAGCTTAGAAGAGGTGCTGGAGTTGATTGAAACTTCGCCACTGGATATAACGACGGACAGCAACATTGAAACACCAATCTTTGAAAAAATTACTGAGCAGGTCATTGCGTATGCTAGTATAGACGGTGAAGCCAGGGAAATGTTTCGCTCTTCGAGGGCTGAAATGAACAAGGCGCTAAGAACTTCTGCACAATTACTATGTTGTTTACCCAGTGTATGGCATAAATTTCAGGTGTGGATGAGCTACCGGTTAAATGACATCATTAGCGAAAACTATAAACATCTCTTCAATGACAACTTTGGAAAAAAGATTGTACAA…
chrIV YDL113C 92 56	ATGTCAGACTTAAATGATGTCCAAGAAAATGCTAAATTGAATTCGGAAACTCGGAATACAGGAAAGGCTGAACCACCTCATGGGACAACTGAGTATGTGGCAGAGGCAGAAATTTCTAAGAATGGAGTTGGATCGCCAAAAAAGAGCCCAAAAAAGGGTAAGGTTGGAAAGGGGGACAATAACAAAGTAGAAACTGAGTTAGTACACACAGCCCTGTTAGAAAAAGACAACCCATTCATGGAGGAGGGGCCAACAGGATTCACAAAATCAGCTTTATTAGAAATACCCGGTATGAGAAGCCATAACCTAAAGAACCCGAATGAAGATTACGAGGATGACTCTGAGGGATTATTGCCTTTAAACCAAGAATCGAATGCAGAAACATGTAGAACAAGTCTT…
chrIV YDL116W 163 48	ATGGAATTATCCCCTACTTATCAAACAGAACGCTTCACAAAGTTCTCAGACACTTTAAAGGAATTCAAAATTGAACAAAATAATGAGCAAAACCCCATTGACCCGTTTAACATCATAAGAGAGTTTCGCTCAGCCGCGGGGCAGCTTGCGTTAGATTTGGCTAATTCTGGAGATGAAAGTAACGTCATATCTTCTAAGGATTGGGAACTGGAAGCTAGATTTTGGCATTTAGTAGAACTGTTACTGGTTTTCAGGAACGCTGATCTTGATCTAGATGAAATGGAACTTCATCCTTATAACTCGAGGGGTTTATTTGAAAAGAAATTAATGCAAGACAACAAACAACTTTATCAAATATGGATAGTGATGGTTTGGCTCAAAGAAAATACATATGTGATG…
chrIV YDL117W 315 47	ATGGCCACTAACTTAACATCTTTGAAGCCACCATTTAAGGTGAAGGCCAGGTATGGTTGGTCGGGCCAAACTAAAGGCGACTTAGGCTTTCTGGAGGGAGATATTATGGAAGTCACAAGGATTGCCGGTTCTTGGTTCTACGGCAAGTTATTGAGAAACAAAAAATGTTCTGGGTATTTTCCTCATAACTTCGTCATACTATTAGAGGAGAGATTAAATTCGAGCACTGAAAATGGTAGGCAACCTTCAAAAATAGTAGAAAGTTTTGAAAAATCAAATAAAGTTGTTATTCCACCAGTACCATCAAGGTATTCTGACGAGAGGCCAAGGCCTAAAAAGAAGCTATCTTCATCAATGCCCAATTCACCCAAGAAGCCGGTAGATTCTTTGACAAAGGCT…
chrIV YDL120W 151 58	ATGATTAAGCGGTCTCTCGCAAGTTTAGTTCGAGTCAGCTCTGTAATGGGCAGAAGATATATGATAGCAGCGGCAGGAGGAGAACGTGCCAGATTTTGTCCAGCTGTAACAAATAAAAAGAATCATACTGTAAATACTTTTCAGAAGAGATTTGTAGAATCCTCGACAGATGGTCAAGTTGTGCCTCAAGAAGTGTTAAACTTACCGCTTGAAAAATACCATGAAGAGGCAGATGACTACCTAGACCATTTACTAGATAGCTTAGAAGAACTGAGTGAGGCTCATCCGGATTGTATACCTGATGTAGAGCTAAGCCATGGCGTAATGACATTGGAAATTCCAGCTTTTGGAACGTATGTAATAAACAAACAGCCTCCAAATAAGCAAATTTGGTTGGCA…
chrIV YDL122W 345 51	ATGGATTTGTTTATTGAAAGCAAGATAAACAGTTTATTACAATTTTTATTTGGTTCCCGACAGGATTTTTTGAGAAATTTTAAAACTTGGAGTAACAACAATAACAATCTATCGATTTATTTATTAATTTTTGGCATAGTAGTATTTTTTTATAAAAAACCAGACCATCTAAACTACATTGTTGAGAGCGTTAGTGAAATGACAACAAACTTCAGAAATAATAATAGCCTTAGCCGTTGGTTGCCCAGAAGTAAGTTTACCCACTTAGACGAAGAGATCTTGAAAAGAGGTGGTTTCATTGCTGGTTTAGTTAATGATGGTAACACTTGTTTTATGAACTCTGTTTTGCAATCATTGGCATCATCCAGAGAATTAATGGAGTTCTTGGACAATAATGTC…
chrIV YDL123W 71 63	ATGTGTTGCTACTGTGTTTGTTGTACCGTTTCTGACTTTATACTGTATATTGTTGCGTTTTTTTTCCCCCCAGCTGCAGTCCTTCTTCGATCTGGGCCTTGTTCATCTGATTTCCTCCTGAATGTATTGCTAACGCTACTGGGATTTTTGCCCGGTATGTTACACGCATTCTACTACATCACAATTACAAGTCCTTTAAGGAACGCTGAATACGTCTATTATTACCAGCAAGGCTGGGTGGATAGCGAAAGAAACGTTCCTTCGAATCGTCCTCAAAACTCGCAGACCCCCCAAAACCGCCCACAACAAGGAAGCTCCGCTAGAAACGTATACCCGAGCGTTGAAACTCCTCTGTTACAAGGCGCAGCTCCCCATGACAACAAACAGTCTCTGGTTGAG…
chrIV YDL124W 474 49	ATGTCATTTCACCAACAGTTCTTTACCTTGAATAATGGAAATAAAATCCCCGCAATCGCCATCATTGGGACAGGTACTAGATGGTATAAAAACGAAGAAACGGATGCTACCTTTTCGAACAGTTTGGTCGAACAGATTGTTTATGCTCTGAAGTTACCTGGCATTATTCACATTGATGCTGCTGAGATCTACAGAACATATCCAGAAGTTGGGAAGGCACTTAGCCTCACCGAAAAACCAAGAAATGCAATATTCTTGACAGACAAGTACTCACCTCAAATCAAGATGTCAGATTCCCCAGCGGATGGACTAGATTTAGCTTTGAAGAAGATGGGCACTGACTATGTCGATCTATACCTTTTGCATAGCCCATTTGTTTCCAAAGAGGTCAACGGGTTA…
chrIV YDL126C 1378 71	ATGGGTGAAGAACATAAACCACTTTTGGACGCCTCGGGTGTCGACCCTCGTGAGGAGGATAAAACCGCCACCGCCATTTTAAGAAGAAAGAAGAAGGACAACATGCTTTTGGTGGACGATGCTATCAATGATGACAATTCTGTCATTGCTATTAATTCTAACACCATGGACAAATTGGAATTGTTCCGTGGTGACACCGTTCTCGTTAAGGGCAAGAAGAGAAAAGATACTGTCTTAATTGTGTTGATCGATGACGAATTAGAAGACGGAGCATGCAGGATAAACCGTGTAGTTCGTAACAATTTACGTATTAGGCTGGGTGATTTAGTTACAATTCATCCTTGCCCCGATATCAAATACGCTACTAGAATTTCTGTGTTACCAATTGCTGATACGATC…
chrIV YDL127W 372 55	ATGTCAAACTACGAAGCCTTGCTGAAATTCAATAGGAAGGCTGTATCTAAGGAAATGGTGCAATATCTAGCATCGACCACAGCTTCCATTATCAAAATTAAGAAGACGAATAGTATGATAGATATTGCATTGCCAGCACCACCGTTGACTAAATTCATCAACAGACTGATCAAGCATTCTAACGTTCAAACTCCGACTCTGATGGCTACCTCTGTATATTTGGCCAAATTAAGATCAATAATACCGAGTAACGTTTATGGTATAGAGACCACCAGGCATAGAATATTCTTAGGTTGCCTAATATTAGCTGCAAAAACGTTAAATGATTCCTCCCCTCTTAACAAACACTGGGCCGAATATACGGACGGCCTTCTCATCCTAAGGGAGGTTAATACTATT…
chrIV YDL128W 1373 55	ATGGATGCAACTACCCCACTATTAACTGTTGCGAACAGTCATCCCGCCCGCAATCCAAAGCACACTGCATGGAGAGCAGCTGTGTATGATTTACAGTATATTTTGAAAGCGTCACCCCTGAATTTCCTATTGGTATTTGTTCCTTTAGGTCTGATTTGGGGACACTTCCAACTATCTCATACACTGACATTTCTTTTTAATTTCTTGGCAATTATACCGTTGGCAGCTATCTTGGCTAATGCCACGGAAGAGTTGGCTGATAAGGCTGGTAACACCATTGGGGGACTGCTAAATGCTACTTTTGGTAACGCTGTGGAACTAATTGTTTCTATCATTGCCCTGAAAAAAGGTCAAGTGAGAATTGTGCAGGCCTCGATGCTAGGTAGTCTTCTTTCTAAT…
chrIV YDL129W 21 61	ATGGAGCTAAGAAGTAGACGGAGCGCAGAGGCCTATCTTGTCACGCCTGAGGAACCTGCCAAGAATAAGAGTGAACGGAGCATAGAATCCAATGAGAGGGTCGGCACGAGGGAAGCAAAGAGCGAGAACACAAGTGTATTTAGTCCCGCTTACTCTGATACCGCTACTACAGATTCATCGAAGAAAGTTGATGACAATGAATACTACAATTTTACTAGTCACTTCATGCCATCTTTGAAAAACACCAGAGAACTAGAAAACACAATTCTCAATCTCATACAGAGGATAAAGGAAGGGGATGATGAAACGTTAGTTAGTGAGAAAGATCTCATATTAAGTGTGCTTAACAGGTCTTTAGCATCCACATCTCACTGGAAGTTACAGGCCCAGCTATCGGAG…
chrIV YDL130W-A 14 80	ATGTTAAACCGTTGCATTTCCCGTAATACCAGGCTGCCAGTAAACCTAAGAATTGCCTCTCGCTTTTATTCAGATGGTCCTCTCGGTGGTGCCGGACCTGGTAATCCTCAAGATATCTTTATCAAGAGAGAACGTGCCAAAGAGGATTATTATGCCAGACAACAAGAGAGGGAACAATTAGCACATGTGAAGGAACAACTAAAAGAACACAAGAAAAAATTAGAGAATTTAGAAAACAAAATTAATAACCTTTCAAAGTGA
chrIV YDL131W 1356 62	ATGTCTGAAAATAACGAATTCCAGAGTGTCACCGAATCGACGACTGCTCCAACCACTAGTAACCCATATGGCCCAAATCCTGCGGATTATCTATCCAATGTTAAGAATTTCCAGTTGATTGATTCAACACTAAGAGAGGGTGAACAATTTGCCAACGCATTCTTCGATACTGAAAAAAAGATTGAAATTGCTAGAGCCTTGGATGATTTCGGTGTGGACTACATCGAGTTAACCTCTCCCGTAGCATCCGAACAATCAAGAAAGGACTGTGAAGCTATATGTAAACTAGGTTTAAAGGCCAAGATCCTTACACACATTCGTTGTCACATGGACGATGCCAGAGTCGCCGTAGAGACTGGTGTCGACGGTGTCGATGTTGTTATCGGCACCTCCAAATTT…
chrIV YDL132W 1211 48	ATGTCTGAGACTCTGCCTAGATCTGATGATTTAGAGGCCACTTGGAACTTTATAGAGCCAGGAATTAACCAAATACTGGGTAATGAGAAAAACCAAGCATCCACGTCTAAGCGAGTTTACAAAATTCTTTCTCCAACCATGTATATGGAAGTCTATACCGCAATTTATAACTACTGTGTGAACAAATCACGCTCGTCTGGACATTTTAGTACTGACAGTAGAACTGGCCAATCAACAATTTTGGTTGGCAGTGAGATTTACGAAAAGTTAAAGAATTATTTGAAGAATTACATTTTAAATTTTAAGCAGTCTAATTCAGAGACCTTTTTGCAGTTTTACGTCAAGCGCTGGAAAAGGTTTACAATAGGTGCCATTTTTTTAAACCATGCATTCGATTAT…
chrIV YDL133C-A 162 94	ATGAGAGCTAAGTGGAGAAAGAAGAGAACTAGAAGACTTAAGAGAAAGAGACGGAAGGTGAGAGCCAGATCCAAATAA
chrIV YDL133W 348 56	ATGGGGGATTCTAATTCCAGCCAAGAAGCGTATTCTGATACAACATCCACGAACGCTTCTAGAATCGCAGATCAAAATCAACTTAATTTAAACGTGGATCTTGAAAAAAATCAAACAGTAAGGAAGTCAGGTTCACTGGAAGCATTACAGAATGCAAAGATACATGTTCCCAAACACAGTGATGGTTCACCACTAGACTATCCAAAATTAAATACTTACACGTTTGTGCCTACCACAGTGCCGCCTTATGTTTTAGAGGCGCAGTTTGATAAATTAAGACTTCAGGATAAGGGCACCGTTGATGGAAATGTTACCGATGATAAAAATCTTCCAAAAGAGTTTAAATGGGGCCAGTTTGCATCTACCATCGGCTGTCATTCTGCATACACTAGAGACCAA…
chrIV YDL134C 1378 69	ATGGATACAGATTTAGATGTGCCTATGCAAGATGCTGTTACCGAACAGCTGACTCCCACAGTATCTGAAGATATGGATCTCAACAACAATTCATCGGATAATAATGCAGAAGAATTCTCGGTTGATGATTTAAAACCTGGTTCCTCGGGCATAGCAGATCACAAATCTTCCAAACCACTAGAACTGAATAACACAAATATAAATCAGCTTGACCAATGGATTGAGCATTTGAGTAAATGCGAGCCACTATCAGAAGACGATGTAGCACGACTATGTAAAATGGCGGTGGACGTGTTGCAGTTCGAGGAGAATGTTAAACCAATTAACGTGCCTGTTACCATTTGTGGTGACGTACACGGTCAATTCCATGACTTGTTAGAACTTTTTAAGATTGGTGGC…
chrIV YDL135C 402 58	ATGGCCGAAGAAAGTACCGACTTTAGTCAATTCGAAGAGGAGAGAAACAACGATCAGTATAAAGTTTCAGCCAAAAAAACTGTTGACGAATACAAAAATCTGGATGCTGAAGACGAATCCTTGGCGAAATGGAAAGAGTCTTTGGGTCTAAGTTCAGACGTCTTGCCATTGGAATTTCCCGGTGACAAAAGGAAGGTGGTTGTTCAAAAAATTCAATTACTAGTCAATACAGAACCAAATCCTATCACATTTGATCTTACCAACGAAAAGACAATCAAAGAACTGGCATCTAAAAGATACAAAATTAAAGAAAATTCTATTTATAAGTTGAAGATTGTGTTCAAAGTTCAACATGAAATTATCACAGGGTTGCGATATGTCCAGTATATCAAAAAAGCG…
chrIV YDL138W 1330 51	ATGAACGATAGCCAAAACTGCCTACGACAGAGGGAAGAAAATAGTCATCTGAATCCTGGAAATGACTTCGGCCACCACCAGGGTGCAGAATGTACGATAAATCATAACAACATGCCACACCGCAATGCATACACAGAATCTACGAATGACACGGAAGCAAAGTCCATAGTGATGTGCGACGATCCTAACGCATACCAAATTTCCTACACAAATAATGAGCCGGCGGGAGATGGAGCTATAGAAACCACGTCCATTCTACTATCGCAACCGCTGCCGCTGCGATCGAATGTGATGTCTGTCTTGGTAGGCATATTTGTTGCCGTGGGGGGCTTCTTGTTTGGGTATGACACTGGACTTATAAACAGTATCACGGATATGCCGTATGTTAAAACCTACATT…
chrIV YDL139C 66 57	ATGAAAACCAATAAGAAAATTTCTAAAAGAAGAAGCCTGAAAAATCTCCATGGTGCCTTAAAAGGACTATTGAAAGAGTCCGGCAAGAAGAGTGAGTCCAAAATACGAAAACATAGCGATTGCAATCCTGTTCATCGAGTATATCCGCCAAATATCGAAAAACGGAAGACCAAAAAGGACGATGGAATTTCACGGCCAATTGCTGAAAGAAATGGTCATGTGTATATAATGTCCAAGGAAAACCACATCATCCCTAAACTAACCGATGATGAAGTCATGGAGCGCCACAAACTAGCAGACGAAAACATGAGAAAAGTGTGGTCCAACATCATAAGCAAATACGAGTCTATTGAAGAACAAGGAGACCTCGTAGACCTGAAAACTGGTGAAATAGTTGAA…
chrIV YDL140C 1378 59	ATGGTAGGACAACAGTATTCTAGTGCTCCACTCCGTACAGTAAAAGAGGTCCAATTCGGTCTTTTCTCACCTGAAGAAGTTAGAGCAATCAGTGTGGCCAAAATTAGATTTCCAGAGACAATGGATGAAACCCAGACGAGAGCGAAAATTGGTGGTCTAAACGACCCTAGGTTAGGCTCTATTGATCGTAATCTGAAGTGTCAAACTTGTCAAGAGGGTATGAACGAATGTCCTGGTCATTTTGGTCACATAGATTTAGCAAAACCTGTATTTCATGTTGGTTTTATTGCCAAAATTAAGAAAGTATGTGAGTGTGTCTGTATGCACTGTGGTAAGCTATTACTGGATGAACATAATGAATTAATGAGACAAGCTCTAGCAATCAAAGACAGTAAAAAA…
chrIV YDL141W 1075 49	ATGAATGTATTAGTCTATAATGGCCCAGGGACTACGCCAGGATCAGTTAAGCATGCTGTTGAAAGTTTACGTGACTTTTTGGAACCCTATTACGCCGTCAGTACTGTCAATGTTAAGGTATTACAGACAGAACCATGGATGTCAAAGACCTCCGCTGTAGTTTTTCCTGGTGGTGCCGATCTTCCTTACGTTCAAGCTTGTCAACCCATTATTTCTCGATTGAAACATTTTGTTAGCAAACAAGGTGGTGTCTTTATCGGATTTTGTGCAGGAGGTTACTTTGGCACCAGCCGTGTAGAATTTGCTCAAGGTGACCCTACAATGGAAGTATCAGGAAGCAGGGATTTGCGATTCTTTCCGGGAACAAGCAGAGGACCTGCGTACAATGGATTTCAGTAT…
chrIV YDL142C 251 53	ATGATTCAAATGGTGCCCATTTATTCATGCTCCGCATTACTTCGGAGAACTATACCGAAAAGGCCATTCTATCATGTGTTATCAGGGTTAACTGTACGCTTTAAGGTAAACCCGCAATTAAATTACAATCTTTTCAGAGATCTCACTAGGAGGGAATATGCTACCAATCCGAGTAAAACTCCTCATATAAAGAGCAAGTTGCTCAATATTCCCAACATTTTGACTTTATCACGAATAGGATGTACACCCTTTATCGGACTCTTCATTATAACGAATAATTTGACCCCAGCATTAGGTTTGTTTGCATTTTCCAGCATCACTGATTTTATGGATGGGTATATAGCAAGAAAATACGGCCTGAAAACCATTGCAGGAACCATATTAGATCCACTTGCAGAT…
chrIV YDL143W 1377 64	ATGTCTGCTAAAGTTCCATCTAACGCCACGTTTAAGAACAAGGAAAAACCTCAAGAGGTTCGCAAAGCCAACATCATCGCTGCACGTTCTGTTGCAGATGCCATCCGTACTTCATTGGGTCCCAAGGGTATGGACAAGATGATTAAGACATCTCGTGGAGAAATCATCATCTCTAATGATGGCCACACCATTCTAAAACAGATGGCCATTCTGCATCCGGTGGCCAGAATGCTAGTAGAGGTTTCTGCCGCGCAGGACTCGGAAGCCGGTGATGGTACCACTTCTGTGGTGATCTTGACCGGAGCTCTATTGGGTGCTGCTGAGAGGCTGTTAAACAAGGGCATCCATCCAACCATCATTGCGGACTCCTTTCAAAGTGCTGCGAAGAGATCTGTCGAT…
chrIV YDL144C 459 46	ATGTCTAGAATACTAGTTATCGGGGCAGGTGGCGTTGGGGTCATTACTGCGCTTTCGTTGTGGCTTAAGAAGGAGAGCGACGTTTCCTTGGTAGTCAGATCTGACTACGATAGGGTATTGAAGCATGGCTACACAATCGAATCATGTGACTATGGCCGGTTAGAAGGTTGGAGACCCCACCATATTTACAGCAGCGTCGAGGACGCTGCTTCTGCCGCAGACAACCAAGGATACAACTATATTGTAGTGACTACCAAGAACATCATAGATGGGCCCGTTAATTCAAGGGTGTCCAACATCATCAGACCTGTGCTTGAGAAGAATAAAGAGCTACATGGGCCGCAATTGACGACACACATTTTACTGGTACAGAACGGAATCGATATTGAGAAGGAGATA…
chrIV YDL145C 1371 57	ATGAAGATGTTAACTAAATTTGAATCAAAGTCCACTAGGGCCAAGGGCATTGCCTTCCACCCCTCCAGACCTTGGGTTTTGGTGGCTTTGTTTTCCTCTACTATTCAATTATGGGATTACAGGATGGGAACACTACTTCACAGATTTGAAGACCACGAGGGCCCTGTTCGTGGGCTAGATTTCCATCCAACCCAACCGATTTTTGTTTCGGCAGGTGACGACTATACCATTAAAGTTTGGTCCTTAGATACTAACAAATGTCTATACACCTTAACTGGGCATTTGGATTATGTCCGTACCGTGTTTTTCCACCGTGAGCTGCCTTGGATCATATCTGCTTCTGATGACCAGACCATAAGAATCTGGAACTGGCAAAACCGTAAGGAAATTGCATGTTTG…
chrIV YDL146W 107 56	ATGATATTAGATCCATTATCTCCAAATATTGAAAATCATACTCAAGATGAAATAATTGAGTTTTGGGAAAAAACTGAGTCTATTGCTAACATACCAAAGGAAAACTTGGATGAATCCCATGTTAACTCAAGCCTGGTTGCCTACCTGAAGTTTGCTACTGATTCCTATAAGGTTTTTATTAATACTGATCGTGACCTCTACCGGATGTCGCTAATACTGTTAGAATCGTCCTTATTTGAATTTAAAAAAGAGTTTTGCCTAAGTAAGTTGCAGTCGTTACTCAACATAGACCTACTGGAAATGAATATGAAGTTCATTATTGTTTACATTCTTCTCTGTGAGGCGAAAAAAAACGTGTACTCCTTAGAAATCATGCTCAAGTTCCAAGGATTTACTGTG…
chrIV YDL147W 1290 47	ATGTCAAGAGATGCACCAATTAAGGCTGACAAGGATTATAGCCAAATTTTGAAGGAAGAGTTTCCTAAGATCGATTCGCTCGCTCAAAATGATTGTAACTCTGCTTTAGACCAACTGTTAGTGTTGGAGAAGAAAACCAGACAAGCTTCAGATCTGGCCTCCTCGAAAGAAGTTTTGGCCAAGATTGTAGATCTGCTAGCATCAAGGAATAAGTGGGACGACCTAAATGAGCAATTGACTCTACTCTCAAAAAAGCATGGTCAGTTGAAATTGTCAATTCAGTATATGATACAAAAGGTTATGGAATATTTGAAAAGCTCGAAATCTTTGGATTTAAACACCAGAATTAGTGTCATTGAAACTATCAGGGTGGTTACAGAGAACAAAATATTTGTAGAA…
chrIV YDL148C 1004 39	ATGGCCGGTTCACAACTTAAGAATTTAAAGGCCGCCTTGAAGGCCCGTGGACTCACAGGTCAAACAAACGTCAAAAGTAAGAATAAAAAGAATTCCAAAAGACAAGCGAAGGAGTATGATCGTGAAGAAAAAAAAAAGGCCATTGCTGAAATCAGAGAAGAGTTTAATCCGTTTGAAATAAAGGCTGCAAGGAATAAGAGGAGAGATGGTCTGCCTTCTAAAACTGCTGATCGTATTGCTGTGGGTAAGCCTGGTATCTCTAAACAGATCGGTGAAGAACAAAGAAAGCGTGCATTTGAAGCAAGAAAAATGATGAAGAATAAACGTGGTGGTGTGATCGATAAGAGATTTGGTGAAAGAGACAAGTTGTTGACGGAAGAAGAAAAAATGTTGGAACGT…
chrIV YDL149W 1359 52	ATGGAGAGAGATGAATACCAGTTACCCAACTCTCATGGGAAGAATACTTTCTTATCGCGAATATTTGGTTTACAATCGGATGAAGTTAATCCTTCTCTTAATAGCCAGGAGATGAGCAACTTCCCTTTACCAGACATAGAGAGAGGCTCATCTTTATTGCATTCTACTAACGACAGCCGCGAAGATGTAGATGAGAATGACTTACGTGTTCCTGAGTCTGACCAAGGCACTAGTACAGAAGAAGAGGATGAAGTAGATGAAGAGCAAGTCCAGGCGTATGCTCCACAGATTAGTGATGGATTGGATGGAGACCACCAGCTAAATTCTGTAACGAGCAAAGAAAATGTACTTGAAACGGAAAAAAGCAATTTAGAAAGACTGGTTGAAGGCTCTACCGAT…
chrIV YDL150W 90 50	ATGAGCAGTAATAAAGGAAATGGGCGCTTGCCATCATTAAAAGATTCCTCCTCCAATGGAGGAGGATCTGCCAAGCCCTCATTAAAGTTTAAACCAAAAGCAGTTGCAAGAAAGTCCAAGGAAGAAAGAGAAGCAGCTGCGTCCAAAGTAAAGCTAGAGGAGGAATCTAAGAGAGGTAATGACAAGAAACATTTCAATAACAAGAATAAAAGAGTAACCGGCGCTGGCGGCCAGCAAAGGCGAATGGCCAAATACTTAAATAACACACACGTTATCTCTAGCGGTCCATTGGCGGCTGGGAACTTTGTAAGTGAGAAGGGTGATTTGAGAAGAGGATTCATCAAATCAGAAGGAAGCGGGTCATCTCTTGTGCAAAAGGGCCTGGAAACTATTGACAAT…
chrIV YDL153C 936 47	ATGGTACGCAAAGGCTCAAACAGAACTAAGACCTCTGAAGTTGGGGATGAGATTAATCCGTATGGTTTAAACGAAGTTGATGATTTTGCTTCTAAAAGGGAAAAGGTTTTACTTGGACAATCCACCTTTGGCGACAGTAATAAAGATGATGACCATTCTCTGTTAGAAGACGAAGATGAGGAAGAAGTCTTAGCCATGGATGAAGATGATGAGTCAATAGATGAAAGAGAAGATGAGGAAGAAGAAGAGGAAGAGGAACTAGATGGTGCTGCAGCCTATAAGAAAATATTTGGTAGAAACTTAGAAACTGACCAGCTTCCTGAGGAAGATGAAGAGAATGGTATGTTAGACAACGAGAATGCCTGGGGGTCCACAAAAGGAGAATATTATGGGGCTGAT…
chrIV YDL154W 717 48	ATGTCCCATGAATGGCTCATAAGCGCATCGGAAACAATGAGAAGCATTGGTAATGGGGAAGGTTTGCGGGATAAAGGTGCTGTCGTTGCCAACAATGACGGAGAATTTAACGAAGGTGATACAAATCGTGAAGAGGATAGCTCTACCATTTTCTCCTTCGATTTTGACGAGGAGATTGTAATGTGTATTGACTTTTCTGGAGGAAAACTCGGGTGTTCTATTTTAGATTATCATACCAAGACTTTGAAAGCGTTTGACCAGGACTACGTGGTCAATAAAACAACAATTTCGTCTCATGATCTTATCGATGATGCAGATATGTCTTCAAACGACATAAGTCTGTTACTTGGACTTTTAATAATGGAAGCAAACCCAACTGTATGCCTAGTGCCGGCAAGA…
chrIV YDL155W 1373 61	ATGCATCATAACTCACAGTCTTTGAGCTCTGGACACATCAGGAGCCCCGAGGATGAAAATGTGGCACCTATAGGTAATCTTAAACACAGGACTGGATCCCTCAGTCATATTTCATCTGCGCACCCGAGGGTCGCACTTAGCGACGTTACCAATATAGTTGCGACAAACTCTAGCAACAACAGCATAAGTAAGCCAAAAGTCGCCCCAATTAAAGAAAGATTGGATTCAGCTGCGATAATTGAGGAAGAAAGGCTGGATGCGAATAGTGTTGCACAGAGAAAAGAAGCTGATCATAACGATTTGTTAACGGACAGGGAACAAGAGGAACCCGTTGAAGACGACGGAGAAAGCGAAGAGGATGAAGAAGAAGACCAGGAGCCTCTACTGTTGCAACATTAT…
chrIV YDL156W 715 45	ATGCCGGAATTAACAGAATTTCAGAAAAAACGTTTAGAGAACATCAAAAGGAATAACGATTTATTGAAAAAACTCCATTTGTCTGGAGTAGCATCTCAAATTAAGCACGAGGCTGGGGTGTTGGAAAAATCTAGAGCTCCTGCAAAAAAGAAACAAAAAACAACTAATACCAGAGCAACCAAGTCTGCGAGTCCCACTTTACCTACACGAAGATCAAGAAGGCTAAGGGGTGAGTCTGCAGACGATGTGAAAGGAATACCCAATGTGAACGATAATCAGTTGCTTAAAATGGGTTCTCCAGATGGCCAGGATAAGAATTTTATAGACGCAATAAAGGAGAAACCTGTAATAGGAGATGTGAAATTAAGTGATCTGATCAAGGATGAAGACGAAAGTGCC…
chrIV YDL159W 1353 55	ATGTTTCAACGAAAGACTTTACAGAGAAGGAACTTGAAAGGGCTCAATCTTAACCTGCACCCAGATGTGGGCAATAATGGCCAATTGCAGGAAAAGACAGAGACTCACCAGGGACAATCTCGAATAGAAGGCCACGTGATGTCTAACATTAATGCAATACAGAATAATAGCAACCTGTTTTTGCGAAGAGGCATAAAAAAAAAACTGACGTTGGATGCGTTTGGTGATGACCAAGCTATATCGAAACCAAACACTGTGGTAATACAGCAACCGCAAAATGAACCTGTTTTAGTTCTGTCTTCTCTATCACAATCCCCGTGTGTATCATCATCATCATCTTTGTCCACGCCATGCATTATAGATGCGTACAGTAATAATTTCGGATTATCGCCATCATCC…
chrIV YDL160C-A 12 81	ATGTTATCTAAAGAAGCGTTAATAAAAATCCTCAGCCAAAATGAAGGTGGTAATGATATGAAAATTGCCGATGAAGTAGTACCAATGATACAGAAATATTTGGATATATTCATTGATGAGGCGGTGCTGCGGTCCTTGCAATCTCACAAGGACATTAACGGAGAACGTGGCGATAAAAGTCCCTTAGAGTTATCGCATCAAGATTTAGAGCGTATCGTAGGGCTTCTTCTGATGGATATGTAA
chrIV YDL160C 1376 69	ATGGGTTCCATCAATAATAACTTCAACACTAATAATAACAGTAATACGGATCTCGATCGGGACTGGAAAACTGCATTGAATATTCCCAAGAAGGATACCAGACCACAGACAGATGATGTCTTAAATACAAAGGGTAATACTTTTGAAGATTTTTATTTGAAAAGAGAGCTGTTAATGGGTATTTTTGAAGCCGGTTTTGAAAAACCATCCCCTATTCAAGAAGAGGCTATTCCGGTAGCAATAACTGGTAGAGACATATTGGCCAGAGCAAAGAATGGTACAGGTAAGACAGCCGCATTTGTTATTCCTACGTTAGAGAAAGTCAAACCAAAGTTGAATAAAATTCAGGCTTTGATCATGGTTCCCACAAGAGAGTTAGCTCTGCAAACTTCCCAAGTC…
chrIV YDL161W 985 53	ATGTCGAAACAATTTGTTAGATCTGCGAAGAATTTGGTGAAAGGGTACTCTTCTACCCAGGTCCTGGTAAGAAATGCAACGTCAAACGACAATCATCAAGTGTCCAAGGACTCGTTAATTGAGCTGGCTGAAAAATCATATGATAGCGCAGATTTCTTCGAAATCATGGATATGCTGGACAAAAGACTTAACGACAAGGGCAAATACTGGAGGCATATCGCAAAGGCATTGACAGTAATAGATTACTTGATCAGGTTTGGTAGTGAGAATTGTGTTCTTTGGTGTAGAGAAAATTTATACATCATCAAGACATTGAAGGAGTTCAGGCACGAGGACGATGAGGGCATAGATCAAGGTCAAATCGTTAGGGTCAAAGCAAAAGAATTGACTGCATTACTA…
chrIV YDL164C 1370 55	ATGCGCAGATTACTGACCGGTTGCCTTCTTTCATCTGCACGTCCCTTGAAATCAAGATTGCCATTATTGATGTCATCCTCATTACCTTCCTCTGCCGGTAAGAAGCCTAAACAAGCCACTTTGGCTAGATTCTTCACTTCCATGAAAAATAAGCCAACAGAAGGTACTCCTTCTCCCAAAAAATCATCCAAACATATGCTGGAAGATAGAATGGATAATGTTAGTGGGGAAGAGGAATACGCGACCAAGAAATTGAAACAGACGGCTGTTACACATACTGTAGCAGCTCCAAGCTCCATGGGTAGCAATTTTTCTTCTATACCATCATCCGCTCCCTCTTCCGGTGTTGCTGATTCACCGCAACAATCTCAGAGGTTGGTAGGTGAAGTTGAAGACGCC…
chrIV YDL165W 166 59	ATGGAAAAATTTGGTTTAAAAGCGCTAGTACCGCTCCTTAAGCTAGAGGACAAAGAACTTTCAAGTACATATGACCATTCCATGACCTTAGGAGCGGACTTATCGTCGATGCTATATTCGTTGGGTATTCCAAGAGATTCACAAGATCACAGAGTCCTCGATACTTTTCAATCACCGTGGGCAGAAACATCCAGAAGCGAAGTGGAGCCCCGATTTTTCACACCAGAATCATTCACCAATATTCCGGGCGTATTACAATCCACTGTAACTCCACCATGCTTCAATTCCATCCAAAATGACCAACAGCGTGTTGCCCTTTTTCAAGATGAAACTCTATTTTTCCTCTTCTATAAACACCCTGGTACAGTCATCCAGGAACTAACGTATTTGGAACTCAGG…
chrIV YDL166C 578 55	ATGGAAGCAAGACGGTATGGACCGAATATCATTGTTACAGGAACACCAGGATGTGGCAAGTCGTCTACGTGTGAGTTTTTAAAAAATAAACTGAAGGATTACAAATACTATAACATTTCGGATTTCGCCAAAGATAACGACTGTTTCGAAGGATATGATGAGGGCCGTAAATCGCACATTGTCGATGAAGACAAACTGCTGGACATGCTAGAGCCTCTTTTGAGACAGGGAAATAGTATTGTCGATTGGCATGTCAATGATGTGTTCCCAGAGAGGCTGATTGACTTGGTGGTGGTGTTGAGATGCGATAACTCTAACTTGTATTCAAGATTGCATGCAAGAGGCTATCATGACTCTAAGATCGAGGAAAACCTCGATGCCGAGATTATGGGTGTCGTC…
chrIV YDL167C 832 56	ATGCACTATGTGGTACTAGAGCTGCAAGTTGCGCATTTGCCAGATACCCCCAAGGATCAATGTCGCATTGCGAATATAGCATTTCAAATTGTGAATGCTGAAACATTAGTATGCCATTATGGGACCAATTCTTTACCGAGCATTGAAGTAAACGGGACGACAAAGAGTTTGGAGAGTGCAATGGTGCAATTGGACAAGGATATTCATGACGTTATTGGTAACGACGACTTTGTTCTTGTTTCCCTGTATTCAACATGGCATATCCGTGTTACCTTACCACGTCAAGCGAGAGATGATGGGTTTATTCTTACTTCTTATTTACAACATCCGAAAGTATTTGACTTATGGAAGGAATTCGATAGATGGTGTGTCAACCATCCGGAGATTTTGGGACAAAAG…
chrIV YDL168W 1372 66	ATGTCCGCCGCTACTGTTGGTAAACCTATTAAGTGCATTGCTGCTGTTGCGTATGATGCGAAGAAACCATTAAGTGTTGAAGAAATCACGGTAGACGCCCCAAAAGCGCACGAAGTACGTATCAAAATTGAATATACTGCTGTATGCCACACTGATGCGTACACTTTATCAGGCTCTGATCCAGAAGGACTTTTCCCTTGCGTTCTGGGCCACGAAGGAGCCGGTATCGTAGAATCTGTAGGCGATGATGTCATAACAGTTAAGCCTGGTGATCATGTTATTGCTTTGTACACTGCTGAGTGTGGCAAATGTAAGTTCTGTACTTCCGGTAAAACCAACTTATGTGGTGCTGTTAGAGCTACTCAAGGGAAAGGTGTAATGCCTGATGGGACCACAAGA…
chrIV YDL169C 15 72	ATGGAGGATAAGGAGAAACTTATTGTATACTCAAATACCAGTTCGGTATTTACATATAGTGCAGAAATAAGGCCAAATTTTAAAATATCTGTATCTCAAAGTCAAGGTTTTGCCTGGAACCAGGACTTATTCGCCACACAATACCAACAATCATATAAGGTGGTATATGATGCACACGAGGACAACTTTGATGAGTTAATTTTGAAGATCAAGGGCAAATTAAAGACAAAATCTAATAAAAGAGCTAAAATGAAGTCTAAGACTAAATTAACAAGGACTGCAAAGCAGAGAAGGGAAAGCCCCGTTTGTGAAAGGGACGAGAGTGACGAGGATAATGATAGTGATCACTACCAAAGAATACAAGTGCTAGATGGCCATGAATTTCCGAGAGCAAATCGG…
chrIV YDL170W 47 50	ATGAATTATGGCGTGGAGAAGCTGAAATTGAAATATTCGAAGCATGGGTGTATTACTTGCAAGATCAGAAAGAAGAGATGCTCTGAAGATAAACCTGTGTGCCGGGACTGTCGTCGATTAAGTTTTCCCTGTATCTATATATCAGAATCTGTTGATAAGCAGTCTTTGAAAAAAATAAAGGCAGATATACAGCACCAGTTGATCAGCAAGAAAAGAAAGCATGCTCCTGACAGTGCTCAGAAAGCGGCCGTGGCCACCCGTACTCGACGGGTCGGTAGCGACGAACAGGATAACCAGGTATATTTGTCAAAACCGCTGGAAGATTGCATTTCTCAGAAGCTGGACTCTATGGGATTGCAGCTGTACAACTACTACAGGTCTCACCTTGCAAACATAATT…
chrIV YDL171C 1362 66	ATGCCAGTGTTGAAATCAGACAATTTCGATCCATTGGAAGAAGCTTACGAAGGTGGGACAATTCAAAACTATAACGATGAACACCATCTTCATAAATCTTGGGCAAATGTGATTCCGGACAAACGAGGACTTTACGACCCTGATTATGAACATGACGCTTGTGGTGTCGGTTTCGTAGCAAATAAGCATGGTGAACAGTCTCACAAGATTGTTACTGACGCTAGATATCTTTTAGTGAATATGACACATCGTGGTGCCGTCTCATCTGATGGGAACGGTGACGGTGCCGGTATTCTGCTAGGTATTCCTCACGAATTTATGAAAAGAGAATTCAAGTTAGATCTTGATCTAGACATACCTGAGATGGGCAAATACGCCGTAGGTAACGTCTTCTTCAAG…
chrIV YDL173W 12 84	ATGGCTACGTTCAACCCACAAAACGAGATGGAGAACCAGGCACGTGTACAAGAGTACAAGGTCTCCACTGGCAGAGGCGGAGCTGGCAACATCCATAAATCTATGTCCAAGCCGTCTCCCGTACTTCTTCCATTGAAATCCAATTCAAAGACAGTAGCAAACAACAATAATAACGGTAGCAACCAGGAAAAGGTTCCTCGTTTTGCAATTGGTAGAGGTGGTGCCGGTAATATCTTTCATGATCCGCACCTGACGAGATCCGCCCAACAACTGGACTCTAACGACAATATCAACTATAACGACGTGATCAATGACATCGACGATTATATTTCCCCTATAACTTCGGATATGGTGGATGAAGGTGGGTCAAACCCGGTGACCAACACCAGGTCTCGTATC…
chrIV YDL174C 1358 54	ATGTTGTGGAAGCGTACTTGCACAAGGCTAATAAAGCCTATTGCACAACCTAGAGGAAGGCTGGTGAGAAGATCATGCTACAGATACGCCTCAACAGGCACAGGCAGCACCGACAGCAGCAGCCAGTGGTTAAAATACTCTGTCATCGCCTCTTCAGCTACTCTATTCGGTTATTTGTTCGCTAAGAACCTCTATTCTAGGGAGACTAAGGAAGATTTGATAGAGAAGCTGGAAATGGTCAAAAAGATCGACCCAGTAAATTCTACGTTAAAGCTGTCCTCATTGGACTCACCAGACTATTTGCACGACCCGGTTAAGATCGATAAGGTTGTTGAGGACCTGAAGCAGGTGCTGGGAAACAAGCCTGAAAACTACTCTGATGCGAAATCCGATTTGGAC…
chrIV YDL175C 287 55	ATGGAAAAAAATACGGCACCATTTGTCGTCGATACGGCACCCACAACTCCTCCAGATAAACTTGTAGCACCTTCTATAGAGGAAGTAAATAGTAATCCCAACGAATTAAGAGCTCTTAGAGGGCAGGGTAGATATTTTGGCGTAAGCGATGATGACAAGGATGCCATTAAAGAGGCAGCACCTAAATGTAATAATTGCTCTCAAAGAGGTCATTTGAAGAAGGATTGTCCCCATATAATATGTTCGTACTGTGGGGCGACGGATGATCATTATTCTCGACATTGTCCGAAGGCTATCCAGTGTTCAAAGTGTGATGAGGTGGGTCATTACAGGTCACAATGTCCACATAAATGGAAAAAAGTTCAGTGCACTCTTTGTAAGAGTAAGAAACACTCAAAA…
chrIV YDL176W 61 51	ATGGCTACTGGCAGGATTCAATTTGCTGTTTCTACTCCCTGCAATACTAAGGGTAAACCGTCTGGTTATAGGTTATTTGAATTTAAAAACGATCGATTAGCACTGGTCCCATCAGAAAGAGGTTGTACAAAAGTAGATGTGAATGCAAATATACAAGCGTTTTGTTATTTAAGGCCTAATGGTAGAGACACGTCAATATCTCCAGACGCAACGCATATTTTGGACTCATGTGATTACATGGTGCTGGCTAAATCCAACGGATTCATTGAAATCATAAGCAACTATCAATACAAGATAAAAAATGGCCTGCGATTAGCGCCCTCTTATATCCTTAGATGTACTCCGGAAGATTTCGAATCCAATTTTTTTAGTGACTATATGATCGCTGGTCTTGAATAT…
chrIV YDL178W 1368 61	ATGCTAAGAAACATTTTGGTGAGAAGTACTGGCAGCAATTTCAAATTTGCTGGCAGATATATGAAATCATCAGCTCTTTTAGGATACTATAGAAGAGTTAACTATTATTCGACCAAGATACAAACCAGACTGACTAGCGAAAACTATCCAGACGTGCATCGAGACCCTAGATTCAAAAAATTAACGTCCGATGATCTAAATTATTTTAAATCTATTTTATCGGAACAAGAAATATTAAGAGCCAGCGAATCAGAGGATCTTTCATTTTATAATGAAGATTGGATGAGAAAGTACAAAGGACAGTCCAAGTTAGTATTGAGACCTAAGTCAGTGGAAAAAGTTTCTTTAATCTTAAATTATTGTAATGATGAAAAAATTGCCGTTGTCCCACAAGGCGGT…
chrIV YDL179W 355 54	ATGATTTCTGACTACGATGCTCTTTTGCAATTCAACAAAAAACCTGTTTCGCAAGAAATGATTCAGTTCTTAGCCACTTCTACTGCTTCCATAATTAAAATCAGGGAAAATAATAATCCAATCCAAGGATGTCGCCCACCAGACTTATCTATCTTCATTAAAAACGTGGTAATTCAGTCAAATGTTCAAACACCAACTTTAATGGCCACATCAGTTTATTTAAACAAACTGAAAAGCGTAATACCAAAAAATGTGTACGGTATTAACACCACAAGACATCGGATATTTCTCGGATGCTTGATATTAGCTGCCAAAACTCTGAACGATTCTTCTCCCTGGAACAAACACTGGACCACGTACACAGAAGGTTTACTCAGAATACGTGAGGTGAATACCATC…
chrIV YDL181W 29 67	ATGTTACCACGTTCAGCATTAGCACGCTCATTGCAATTACAGCGCGGTGTGGCCGCAAGGTTCTACTCTGAAGGTTCTACCGGCACCCCAAGAGGGTCAGGCTCAGAGGATTCGTTTGTTAAAAGGGAAAGGGCCACGGAAGACTTCTTCGTTAGGCAGCGTGAGAAGGAGCAACTACGCCATTTGAAAGAACAACTGGAAAAACAACGAAAGAAGATTGATTCTTTGGAAAATAAAATTGACTCGATGACCAAATAA
chrIV YDL182W 1358 62	ATGACTGCTGCTAAACCAAATCCATATGCTGCCAAACCGGGCGACTATCTTTCTAATGTAAATAATTTCCAGTTAATCGATTCGACGCTGAGAGAAGGTGAACAATTTGCCAACGCATTCTTCGATACTGAAAAAAAGATCGAAATTGCTAGAGCCTTGGACGATTTCGGTGTGGACTACATCGAGTTAACCTCACCAGTAGCATCTGAACAATCAAGAAAGGACTGTGAAGCTATATGTAAACTAGGTTTAAAGGCCAAGATCCTTACACACATTCGTTGTCATATGGATGACGCCAAAGTCGCCGTAGAGACTGGTGTCGACGGTGTCGATGTCGTTATCGGCACCTCCAAATTTTTAAGACAATATTCCCACGGTAAGGATATGAACTACATCGCC…
chrIV YDL183C 89 51	ATGATACGTTCAATATTTATACCGCCAACTAGTATAACTGCCACTTCTCGACTGTTCTACGGAATGAGGGCGTATTCAACAAAACTTGAAAAGGCTTCACTCCAAAAATATCTGCATGATCCTGTTAAAGTGACTGTGATACCAATAACGGACAAAGAATCATTCATTTACTATAAGCATACCGATAATCTCTTTAATAGTCAGTCTAGAATATTAAAAGCAGAAAAGTGGATCGTTGAGAAATCAGCAAAGCTTTGGAGAAAACTGAAAAAGTCCCCTAAATCGTATAATAAAAAAATAGTGTCCATGGTGCAGTCTCTGTTAAATAGCACACCCTGGTCAGAAAATAGTCTGTTAACCATACCAAGTGAAAGCTATATATTGAAGAGAATTAAGGGA…
chrIV YDL184C 150 93	ATGAGAGCCAAGTGGAGAAAGAAGAGAACTAGAAGACTTAAGAGAAAGAGACGGAAGGTGAGAGCCAGATCCAAATAA
chrIV YDL185W 1372 68	ATGGCTGGTGCAATTGAAAACGCTCGTAAGGAAATAAAAAGAATCTCATTAGAAGACCATGCTGAATCTGAATATGGTGCCATCTATTCTGTCTCTGGTCCGGTCGTCATTGCTGAAAATATGATTGGTTGTGCCATGTACGAATTGGTCAAGGTCGGTCACGATAACCTGGTGGGTGAAGTCATTAGAATTGACGGTGACAAGGCCACCATCCAAGTTTACGAAGAAACTGCAGGCCTTACGGTCGGTGACCCTGTTTTGAGAACAGGTAAGCCTCTGTCGGTAGAATTGGGTCCTGGTCTGATGGAAACCATTTACGATGGTATTCAAAGACCTTTGAAAGCCATTAAGGAAGAATCGCAATCGATTTATATCCCAAGAGGTATTGACACTCCAGCT…
chrIV YDL188C 1378 68	ATGGATATGGAAATTGATGACCCTATGCATGGTTCAGATGAAGATCAATTATCACCGACTCTCGACGAAGACATGAATAGTGATGACGGCAAAAATAATACGAAGGCGCGTTCTAATGACGAAGACACAGATGAAGAGTTGGAAGATTTTAATTTTAAACCGGGGTCCTCGGGTATAGCAGATCATAAATCCTCCAAACCACTAAAACTGACCAATACAAATATAAATCAGCTTGACCAATGGATTGAGCATTTGAGTAAATGCGAGCCACTATCAGAAGACGATGTAGCACGACTATGTAAAATGGCGGTGGACGTGTTGCAGTTCGAGGAGAATGTTAAACCAATTAACGTGCCTGTTACCATTTGTGGTGACGTACACGGTCAATTCCATGACTTG…
chrIV YDL190C 1273 48	ATGACCGCCATAGAAGATATTTTACAAATCACCACCGATCCTTCCGATACCCGTGGCTACTCTCTATTGAAGTCCGAGGAAGTGCCTCAAGGCTCAACTCTTGGAGTTGATTTTATTGATACGCTACTATTATATCAACTCACCGAGAATGAGAAGTTGGATAAACCGTTTGAATATTTGAACGATTGCTTTCGCCGTAATCAGCAACAAAAAAGAATCACCAAAAACAAGCCAAATGCTGAGTCATTACATTCCACTTTCCAAGAGATTGATCGTCTTGTCATTGGCTATGGTGTCGTTGCCTTACAAATAGAAAACTTTTGCATGAATGGTGCTTTCATCAATTATATCACTGGAATTGTTTCTAACGTTAACTCATATACTGATTTCCTTTCCCAA…
chrIV YDL192W 1376 70	ATGGGTTTGTTTGCCTCTAAGTTGTTCAGTAACCTTTTTGGTAACAAAGAAATGCGTATTCTTATGGTTGGTCTTGATGGTGCTGGTAAGACCACCGTTTTGTACAAGTTGAAATTGGGTGAAGTTATCACTACCATTCCAACAATTGGTTTCAACGTTGAAACTGTCCAATATAAGAACATTTCATTCACTGTCTGGGATGTCGGTGGACAAGACAGAATTAGATCTCTATGGAGACACTACTACAGAAACACTGAAGGTGTTATCTTTGTTGTCGATTCTAACGATAGATCGCGTATTGGTGAAGCTAGAGAAGTTATGCAAAGAATGTTGAACGAAGATGAATTGAGAAACGCCGCTTGGTTGGTGTTCGCTAACAAGCAAGATTTGCCAGAAGCC…
chrIV YDL193W 398 54	ATGCCCACGATGATCAAAAAGGATGATAAAGCAATGGAGCCCCCTAATGAAAAACCGCATAGAAAGATCGAAAGAGATGATGTTCCAGAATCTTCCAATCACATCCCACCTCCAGAATCTGGTGTTTTAAAGGGCGGTAAAGTTAATTCAAAAACCAGAGCTTTAAAGGCCGTTACAAGTATCATTGCAGACGCCGATGAGAACCCTCAGAAGAAAGTGAACAATGAGACGAATGGAGTCCAAAAGCAAAAGACAGAAGATTTGAGTAAAAGAATAGGTAAATTTGAATACCTTTTTTACAAGTTTTTACTTGTGTTGTTATACATCTGCTTCGGGTTGTTTCGGTACGGTCAATACCAATATAATAAAATGAAACTAAGAATATTCAGTATCATCTAC…
chrIV YDL194W 1318 51	ATGGATCCTAATAGTAACAGTTCTAGCGAAACATTACGCCAAGAGAAACAGGGTTTCCTAGACAAAGCTCTTCAGAGGGTGAAGGGCATAGCACTGCGACGAAACAATAGTAACAAAGATCATACAACAGATGATACGACAGGTAGCATACGAACCCCTACGAGCTTGCAGCGGCAAAATTCTGACAGGCAATCTAATATGACATCCGTGTTTACGGATGACATTTCTACCATAGACGACAACTCAATTTTATTTTCAGAGCCTCCTCAGAAACAATCTATGATGATGTCTATATGCGTAGGTGTTTTTGTTGCAGTTGGCGGATTTTTATTTGGTTATGATACAGGTCTGATCAACAGTATTACATCTATGAACTATGTGAAGTCACACGTAGCACCT…
chrIV YDL195W 1159 47	ATGGTCAAACTTGCTGAGTTTTCTCGAACAGCCACGTTTGCGTGGTCACATGATAAAATTCCATTATTGGTCTCTGGTACCGTATCTGGTACGGTGGATGCTAATTTCTCCACTGATTCATCTCTAGAATTGTGGTCATTGTTGGCTGCTGATTCGGAGAAGCCTATTGCTTCCTTGCAAGTGGATTCCAAATTCAATGATTTGGATTGGTCTCATAATAACAAGATTATTGCTGGTGCTCTGGATAACGGTAGTTTGGAATTGTACTCCACCAATGAAGCAAACAACGCTATCAACTCCATGGCCAGATTTAGCAACCATTCTTCCTCTGTGAAGACGGTAAAGTTTAACGCAAAGCAAGACAACGTTCTTGCTTCGGGTGGTAACAACGGTGAAATT…
chrIV YDL197C 12 72	ATGCCAAAAAATCGTGGTGTCTTGGATGCCATCACTCGCAGTGTGATAGATGGTAGTGATCAGGAGTCGAGCTCATCTTTCAACTCGGACAAGGAATATGCGGCTGTGACGAAGGGCCTCAGCAGCTCAAGAGTACAAAAGAAGTCATCTTTAAGGCAGATGAAAAGCAAAGTCAAGGAGCTTCAATCTTTAGTGAATCATTACCGAGAAAATGAAGCCGCTTTAGTGTCTAGCGCCAAGTTATTGTCCGGCGAGATCATAGGCTATGAAATTAAGATGGCTAGTTTACATGGAAAAATGAAAAGTATCCTGGATGAGAACAACGCGTTAAAGGAAACGCACAAGAGCTCTGCTGAAAAGAGAATCGAACTTGTTCGACTTCCCTCTAGCAAAGAAGAA…
chrIV YDL198C 1373 62	ATGCCTCATACCGATAAGAAACAATCAGGATTAGCTCGTCTTTTGGGGTCCGCCTCTGCAGGCATAATGGAAATTGCCGTCTTCCATCCTGTGGACACCATTTCCAAAAGACTGATGTCCAACCACACCAAAATAACCTCTGGCCAGGAATTGAATCGTGTTATTTTTCGTGATCATTTCAGCGAACCTTTGGGCAAACGTTTGTTTACCTTGTTCCCGGGTCTCGGTTACGCTGCATCATACAAAGTTCTTCAAAGAGTGTATAAATATGGTGGTCAGCCTTTTGCTAACGAGTTTTTGAATAAGCACTACAAAAAGGATTTTGATAATCTTTTCGGTGAAAAGACTGGTAAGGCAATGAGATCCGCCGCTGCTGGATCTTTGATTGGTATTGGTGAA…
chrIV YDL200C 25 59	ATGAAGGAACTGCTTTACTATACATTCATTGAAACTGAAGTGACTGGTGCATTTTTGGTGTTTAGGGAAAAGACTCAAAACCTTGTTTTTGCCTCGTTAGGTAATGATAAGCTTTTTTTATTGGGAAAGGTGGAAGGCTTCTTGAAGAAACATGAGAAACAGGATACAATGTACGATTTACAGGAACTAAAAGAGGCAGAAACATATAAGAAATCAATCGAAAATTATACAATATGTTTAGAAAACAAAATGCCATTACCATCGGGCGCTATTCCCTTTGAGTTCCTGTTTGGAACAGATTTTCAACGTAAAGTTTGGAATGAGCTTTTAAACGTGGAACACGGCCACGTCGTAACATATGGTGATATTGCAAAGAGAATAGGGAAGCCAACTGCCGCA…
chrIV YDL201W 1350 59	ATGAAAGCCAAGCCACTAAGCCAAGATCCAGGCTCCAAGCGTTACGCATACCGTATAAATAAGGAAGAAAATCGTAAGGAGTTGAAGCATGTAAAGATCAATGAAAGTTCTTTGGTGCAAGAAGGCCAAAAGATCGACTTGCCAAAGAAGAGATATTATCGTCAAAGGGCGCATTCCAACCCATTTTCAGATCACCAGTTAGAGTACCCAGTATCTCCCCAGGATATGGATTGGTCCAAATTGTACCCTTACTACAAAAACGCGGAAAATGGACAAATGACAAAGAAGGTGACGATTGCTGATATTGGCTGTGGATTCGGTGGGTTGATGATAGATTTATCACCAGCCTTCCCTGAAGATCTTATCTTAGGGATGGAAATTCGTGTGCAGGTTACAAAT…
chrIV YDL202W 248 54	ATGTTGCAGCTAAGGTTTATGCCTGGATGGGTCCCCAGAAATGGTTTTTTTGGTTTGAAGGAGACAATTGGTACAGTACATAAGAGATTTTATGCTCTGGCTTCTGAACAACCCTCAAGAAAGACAGTAAAGCCGCTGGACTCGAGGAAGACGTTTCTCATCGATACATACAAGCATTTAATGGAGAACAGTTCTATGATTTTTTTTGTCCATTACAATAATCTTTCCAAAACAGAAGATCACCATTTCAGATTCAAGATTAAACAGACAGGAGGGAAACTCACAAAAGTAAGAAACAACCTGTTCGAAGTCTACTTGAGAAATTCGCATCTGCCCGACCCATGTGGATTCGTGAAGCGTAAAGAGCAAAACTGGAAACATCCACTCTTGCCACTACTG…
chrIV YDL203C 155 50	ATGGTTAATCAGGGCCAACCGCAACCTAACCTCTATGACAAACACATTAACATGTTTCCACCAGCAAGGGCGCGGGAGTCCTCGCATAAATTGGGAAATGCCAATTCGGATAGGCATGGTTTGCCAGCTCAAAATATAGTGCCTGCACCCTATCCAGTGGATGACTCTATCGTTGAACTCACACCAGCTATTCCTTTTACATCCCCTTCATCTTCCTCATCATTATCGCTGCCTTTGAGTGCGCTGAATTTCACAGACGGGAATGCTGATGGTGGTCAATTAGGCACTCCAGTAACCATAAATAGTAATAACGGCATGGACATTTTTAATTCCAAGCCAACAGGTGAAATAGGATATGCCAATAATGGCACCAACAGTACTGGTAGTAGGTATGAACTT…
chrIV YDL204W 30 61	ATGAATAGGAATACGACTACCAATAAGAACGCGAATTTGAATAACAGTAGAAATGCTAACGCTCCCGGTGAAGCAGGTCATCAGAACAAGACGGGATTGATATACTGGACTAACCCTAGCAAGTCGGGTGCGAGCTTTGCTGCGACTCTGGTGAGTTTGCTGATCCTCAGAAATGTCAATGTTATTTCTGTTTTACTTAAGATCGGATACATGGTGTTGTTCACGAGTTTTGCGGTGGAGCTTTCTACAAAGGTGCTATTTGATAAAGGAGTAGTGTCTAGGTTTGGCATGCAAGAGTCTCCGGACCTTGTTGGCGTCTTAAAGCCTCATATCGACCGCGAATTGGATCGTCTGCCTGCGTTAGAGGACAGAATCAGAAAGTTAGTGTTTGCACACAGA…
chrIV YDL205C 1182 52	ATGGGCCCTGAAACTCTACATATTGGTGGGAGAAAATCGAAATTGGCGGTAATACAATCCAACCATGTTTTAAAACTGATCGAAGAAAAGTATCCGGACTACGACTGCAAGGTTTTCACTTTGCAAACTCTTGGTGACCAGATTCAATTCAAACCTTTGTACTCATTTGGCGGTAAAGCTTTATGGACAAAGGAGTTGGAAGACCATCTTTACCATGACGATCCCTCAAAGAAGCTTGACTTGATCGTTCATTCTCTGAAGGACATGCCCACTTTACTACCAGAGGGTTTCGAGCTGGGGGGTATCACTAAGCGGGTCGATCCAACAGATTGTCTTGTCATGCCCTTTTACTCTGCTTATAAGTCTCTGGATGACCTTCCAGACGGGGGGATTGTGGGA…
chrIV YDL207W 427 48	ATGAGATTTGTGTTCGATGAGGTTTTCAATTCAGATACTGATTCTCCAGAATTTGAGGAAACATGTTCTACAACATCTTCTACGTCATCGCAATGCCCTACACCTGAGCCGAGCCCAGCAATAAAGTTACCTTCATTCACGAAAGTTGGCACGAAGAAATTGGTAAATGAGTCGGTAGTTATTTTAGATCCTGCTCTAGAAAACGCCTTGCGCGATTTGAACCTTCAATCGAAACTGATCCCCATTAATGAGCCCATTGTAGCCGCGTCATCGATAATAGTACCGCATTCAACCAATATGCCACTACCGAGAGCATCGCATTCGTCATTGCTAGATAATGCTAAGAACTCAAATGCGACAGCACCCTTACTCGAGGCAATAGAAGAATCTTTTCAAAGG…
chrIV YDL208W 772 59	ATGGGTAAAGACAACAAGGAACATAAGGAAAGCAAAGAAAGCAAAACCGTAGACAACTATGAGGCCAGAATGCCTGCTGTGTTGCCATTCGCTAAACCATTGGCCTCTAAGAAACTAAACAAGAAGGTCTTGAAGACCGTGAAGAAGGCTTCCAAGGCCAAGAATGTTAAAAGAGGTGTCAAGGAAGTTGTCAAGGCCTTAAGAAAGGGTGAAAAAGGTTTAGTCGTCATCGCCGGTGACATTTCTCCAGCTGATGTTATTTCCCACATCCCAGTCTTATGTGAAGATCACTCTGTCCCATACATCTTCATACCTTCAAAGCAAGACTTAGGTGCCGCTGGCGCTACAAAAAGACCTACCTCAGTTGTCTTTATCGTCCCAGGTAGCAATAAGAAAAAA…
chrIV YDL209C 650 51	ATGACATCTTGGAGGGATAAATCCGCGAAAGTGCAAGTGAAGGAGTCAGAACTGCCCTCCTCTATACCGGCGCAGACTGGATTGACGTTTAATATATGGTATAATAAATGGTCCCAAGGGTTTGCGGGGAATACACGATTTGTTAGTCCATTTGCTTTGCAGCCGCAACTTCATTCTGGGAAGACTAGGGGCGATAATGATGGCCAGTTGTTCTTCTGTCTATTTTTTGCAAAGGGTATGTGTTGCCTTGGCCCTAAATGTGAATATCTGCATCATATACCAGACGAAGAAGATATAGGTAAACTGGCCCTGAGGACAGAGGTATTGGACTGTTTTGGTAGAGAAAAATTTGCTGACTATAGAGAGGATATGGGCGGGATCGGTTCATTTAGGAAGAAA…
chrIV YDL210W 726 47	ATGAGTATGTCAAGCAAAAACGAGAATAAGATATCAGTAGAACAAAGAATATCCACTGATATCGGTCAGGCTTACCAGTTACAAGGCCTTGGGTCTAACCTAAGGTCGATTCGCTCCAAGACTGGTGCCGGTGAAGTGAACTATATCGATGCTGCTAAATCTGTAAATGATAACCAACTGCTTGCAGAGATCGGTTATAAACAAGAATTAAAAAGACAATTTTCAACATTACAAGTTTTCGGTATTGCGTTCTCCATTATGGGTCTATTGCCCTCCATTGCATCTGTGATGGGTGGTGGGCTCGGTGGTGGTCCAGCAACATTAGTGTGGGGTTGGTTCGTTGCTGCGTTTTTCATTTTACTGGTGGGTATTACCATGGCTGAACATGCAAGTTCCATT…
chrIV YDL212W 219 53	ATGTTCTCATATTCAGATTTCTGTTCTATCGGTACGGCCATGATCTTATCGGCCACAACGTTCCTAATGGGTGTTTTCTTCAGTAACATGCCATACGATTATCATCTTTTATTTAATCCTAACTCTACTCAAGAGCATTTCGATTTGGCACTGAGACATTACCAAATTTTACATGAGACTCCATTGCCGGTGATTGTTACTTTGTGCGTTGTTGCCGGTATTGGCTTAGTTGGTGGTACAATTAAGGTTTTCAAGCCAAACCCTGAACTGCAGATGTTTGAGTATTGTTCATTGGGGTTGTACGTGTTGGCTATCTGTGTGTTTCTCACTAATGTGAAAACAGGTATCGACTGTTCTGTGAGCCATAATTGGGGAGAAGTTACGGAAAATCAGGGTTTG…
chrIV YDL213C 280 55	ATGGGGTCCGAGGAAGATAAAAAGTTGACCAAGAAGCAGCTCAAAGCTCAGCAGTTTAGAAAAAGTAAGGAGGAAAAAGATCAAGAGAAAGACGTAAAAAAAGAGCAAGCACCAGAAGGAAAAAGACCCAACAGTGCAGCCGGAAATGATGGTGAAGAACCCGTGAAGAAAAAAAGAAAAACACGTAGAGGCCGTGGTGGTAAGGGCAAAAATGGTAAAAAGGGCAACAGATTTATTGTCTTTGTCGGTAGCTTACCTAGAGACATCACTGCTGTTGAATTGCAAAACCATTTTAAAAATAGTTCACCCGACCAGATCCGCCTCAGAGCTGACAAAGGTATTGCATTTTTGGAATTCGATGCTGACAAAGATCGCACCGGCATTCAAAGACGTATGGAC…
chrIV YDL214C 1372 60	ATGTCGTTGTCTAGAATCCTGCGATATAATCAGAGAAATAACAAAACTACAGCTTCCTTGACTGCAGAACACGCCTATTCCGATAATTGGGCATATTCCGTCTCGTTAGGCGATCCCACTAGTGTTGGTGTGAATATGGCTGCTAAGACGGGTGAGGCGCTAAATAAATCATATGATTCCGTTTTTTCTTCTCTCCCTGTTGCAGATAGTGTACCTCGGACAGACTTTACTGCATCTTCCCGGGATGATGAAAACACGGACGTGCAAAAGCTGACCACTTCCTGGATGGAGAAAATTGACACGAAGATGCCCGAAAACATATCTAAAATCGACTCTAATATTATTTCCTCTCCCATGGTCAGTAAGGTTGAAGCAAGATTTATTGTTCCTAAAGGAAGA…
chrIV YDL215C 1369 60	ATGCTTTTTGATAACAAAAATCGCGGTGCTTTAAACTCACTGAACACACCAGATATTGCTTCTTTATCAATATCATCCATGTCGGACTATCACGTGTTTGATTTTCCCGGTAAGGACCTGCAGAGAGAGGAAGTGATAGATTTGCTAGATCAGCAAGGGTTTATTCCCGACGATTTGATCGAACAAGAAGTAGATTGGTTTTATAACTCATTGGGTATTGACGATTTGTTCTTCTCGAGAGAATCTCCCCAATTAATCTCGAATATCATACATTCTTTGTATGCTTCAAAGCTAGATTTCTTTGCGAAGTCCAAATTCAACGGAATTCAGCCAAGGCTATTCAGCATTAAAAACAAAATTATAACTAATGATAATCATGCCATCTTTATGGAATCTAAT…
chrIV YDL216C 657 59	ATGTCACTTTCAAATAAGACTGTAAAGGAATTACGACAACTACTAAAGGAAAGGTACACCGTGGAAGATGAACTAACTGAATCTATAGCGCTATCAAGTATGCGATTCAAGCCGTCGCAAGAACCTGAATTTCATGCGCTAAGCCAATCTTCCTTGCTCAAAACTAAACTAAAACAACAAAGTAGTACAGATATTCCGAGTTACACCCACGTACTTATATCAAAATTATCATGTGAAAAGATCACCCATTATGCAGTTCGTGGAGGAAATATTGAAATCATGGGCATATTAATGGGGTTCACATTAAAAGATAATATTGTTGTAATGGATTGTTTCAATCTTCCCGTAGTAGGGACAGAAACTCGCGTAAATGCACAATTGGAGTCATACGAATATATG…
chrIV YDL217C 865 57	ATGGTGTACACAGGATTTGGTTTGGAGCAGATAAGTCCAGCTCAAAAGAAACCTTATAATGAACTAACTCCGGAAGAACAGGGTGAACGGGGTGCTGAAATGATCATGAACTTCATGACTTCCTGTCCTGGAAAATCAGTTGTGAGTGGTGTAACAGGGTTTGCACTGGGTGGTGTTTTAGGCCTGTTCATGGCGTCAATGGCATATGATACACCTCTTCATACACCTACACCTGCAAATACAGCAGCAACTGCAACTGCGGGAAATATAGGTGTGGGTGGAATATCAAGAACAGTTCAGCAAATATCTGATTTACCTTTCCGGCAGCAAATGAAACTTCAATTTACCGATATGGGTAAAAAATCCTACTCTAGTGCTAAGAATTTTGGCTACATTGGT…
chrIV YDL220C 28 54	ATGGATACCTTAGAAGAGCCTGAGTGTCCTCCACATAAAAATCGTATTTTTGTGAGCTCGAGTAAAGATTTTGAAGGCTATCCCAGCAAAGCAATAGTTCCCGTGCAATTCGTGGCGCTTTTAACCTCAATACACCTGACTGAAACAAAATGTTTGCTAGGCTTTTCTAATTTTGAGAGGCGAGGAGATCAATCCCAAGAAGATCAATATTTAATCAAACTGAAGTTCAAAGATAGGGGCTCGGAGAGGTTAGCCCGGATCACTATTTCCTTACTTTGCCAATACTTTGATATTGAACTGCCAGATTTAGATTCTGACTCAGGCGCATCCCCAACAGTAATACTGAGAGATATTCACCTTGAAAGGTTATGTTTTTCAAGTTGTAAAGCTTTATATGTA…
chrIV YDL222C 151 51	ATGATTTTCAAAAGGTTCGTTAATTTGCTTGTGTTTTTATTCCTACTCGGTGCTGGCTTATTGACGTTTTTTCTTATTCTGTCAGGAGGCAGAGAATCTGGAACGCTGAAAAATTTTTATTGGTTACAGGCTGATACAAACGGCTTTAACAGCGCTCCATCGACCACGAGATGGTACAATTACAATTGGTGCGGCTACGAAGACGGCCAGCTAGCTAATTGCTCTAGCAGGGCGCCCGCCAAGCCTTTCTCTCCCAGAGACAATTTTGGTAACTCTGTCAATTTACCATCGTCGTTCAGAAACAACCGGGATACCTACTATTATCTATCCAGGGTTGGATGGGCCATGCTGCTGATTTCCCTATTTTTCATCGTACTGGCGCTGGTACCCGGCTTTCTG…
chrIV YDL223C 13 67	ATGAATATGAACGAGTCCATTTCCAAAGATGGTCAAGGCGAAGAAGAACAAAATAATTTTTCGTTTGGTGGTAAGCCCGGTTCCTATGATTCCAATTCAGATTCTGCTCAACGCAAAAAGTCTTTCAGTACTACAAAGCCGACCGAATATAACTTACCAAAAGAACAGCCCGAATCAACGTCCAAGAATTTGGAAACCAAGGCTAAAAACATTCTGTTACCTTGGAGGAAGAAGCATAATAAAGACTCGGAAACTCCACACGAAGACACTGAGGCGGACGCTAACCGCCGTGCCAACGTAACTTCTGATGTGAACCCTGTTTCTGCCGACACCAAGTCAAGTTCTGGCCCTAATGCTACTATTACTACCCATGGATACTCTTATGTCAAAACAACGACA…
chrIV YDL224C 894 64	ATGTCATTAGTGCATAATCAGACGAATTTAAACGAATCCAAATTTCTTATAGAAAGGGCATTTAGTTCTAGTTCAGAAACCGTTCCATTATCAAAGGAGGCAACATATCCCATGCCAACTGCATATAGTTTTTCCGCAGTTAGGAGCAACAGCGAGACTAACATTAAAAGAGAGAACCCGCAAGGTTTTGCAAAAGAACCTATTATGACTTCTATGCTTCATAATTTGACCATGTCCACGGGGAAAGGGAACGGGAATGACGTCAATTCTTTAGCCCCACATGATGTGGATGTTGGCCCCTACTGTCTTTTGCTGAGGAATTTGCCAAAAGACATTACACTAAGAGAGTGTTATTGTATATTTTCACTAGCAACTGGGGTGTCAAGTATAGAACTAAAA…
chrIV YDL225W 1047 58	ATGAGCACTGCTTCAACACCGCCAATTAACTTATTTCGTAGAAAGAAAGAACATAAACGTGGGATCACATACACAATGTTACTATGTGGGCCAGCAGGTACAGGAAAGACCGCCTTTGCTAACAATCTATTGGAAACTAAGATCTTTCCGCATAAGTATCAATACGGTAAATCAAATGCTAGTATTAGCTCTAACCCAGAAGTAAAAGTTATTGCTCCGACAAAAGTTGTTTCATTTAATTCGAAAAATGGGATTCCATCTTATGTTTCTGAATTCGATCCAATGAGAGCCAATTTGGAACCAGGTATTACCATCACCTCCACTTCATTAGAACTTGGGGGCAACAAAGATCAAGGAAAGCCAGAAATGAACGAGGATGATACCGTGTTTTTCAACTTG…
chrIV YDL226C 950 50	ATGTCAGATTGGAAAGTGGACCCAGATACCCGCAGGCGTCTTTTGCAATTGCAAAAGATTGGTGCAAATAAGAAATGTATGGATTGTGGTGCGCCAAATCCACAATGGGCCACGCCTAAGTTTGGAGCTTTCATTTGCCTTGAATGTGCCGGTATCCATAGAGGGCTTGGTGTGCATATATCTTTTGTAAGATCTATCACTATGGATCAGTTTAAACCGGAGGAACTTCTTCGTATGGAAAAAGGTGGTAACGAACCTTTGACTGAATGGTTCAAGTCGCATAATATTGACCTGAGTTTACCACAAAAAGTGAAATACGATAACCCCGTCGCAGAGGATTATAAAGAAAAGTTAACATGTCTTTGCGAAGATAGAGTATTTGAAGAGCGTGAGCATTTG…
chrIV YDL227C 59 59	ATGCTTTCTGAAAACACGACTATTCTGATGGCTAACGGTGAAATTAAAGACATCGCAAACGTCACGGCTAACTCTTACGTTATGTGCGCAGATGGCTCCGCTGCCCGCGTCATAAATGTCACACAGGGCTATCAGAAAATCTATAATATACAGCAAAAAACCAAACACAGAGCTTTTGAAGGTGAACCTGGTAGGTTAGATCCCAGGCGTAGAACAGTTTATCAGCGTCTTGCATTACAATGTACTGCAGGTCATAAATTGTCAGTCAGGGTCCCTACCAAACCACTGTTGGAAAAAAGTGGTAGAAATGCCACCAAATATAAAGTGAGATGGAGAAATCTGCAGCAATGTCAGACGCTTGATGGTAGGATAATAATAATTCCAAAAAACCATCATAAG…
chrIV YDL229W 1377 65	ATGGCTGAAGGTGTTTTCCAAGGTGCTATCGGTATCGATTTAGGTACAACCTACTCTTGTGTTGCTACTTACGAATCCTCCGTTGAAATTATTGCCAACGAACAAGGTAACAGAGTCACCCCATCTTTCGTTGCTTTCACTCCAGAAGAAAGATTGATTGGTGATGCTGCCAAGAACCAAGCTGCTTTGAACCCAAGAAACACTGTCTTCGATGCTAAGCGTTTGATTGGTAGAAGATTCGACGACGAATCTGTTCAAAAGGACATGAAGACCTGGCCTTTCAAGGTTATCGACGTCGATGGTAACCCAGTCATCGAAGTCCAATACTTGGAAGAAACCAAGACTTTCTCCCCACAAGAAATTTCCGCTATGGTTTTGACCAAGATGAAGGAAATTGCT…
chrIV YDL230W 215 48	ATGGCAGCTGCACCATGGTATATTAGACAGCGTGACACGGATTTATTGGGTAAATTCAAGTTCATACAGAATCAAGAAGACGGCAGATTAAGGGAAGCTACAAACGGAACGGTGAATTCACGATGGTCGTTGGGGGTCAGCATAGAACCTCGTAACGATGCTAGAAACAGATACGTTAACATTATGCCGTATGAGAGGAACCGCGTTCATTTGAAGACTCTATCCGGGAATGATTACATTAATGCCTCGTATGTCAAAGTGAACGTGCCAGGGCAGAGCATCGAACCGGGCTACTATATTGCTACTCAAGGTCCCACGCGTAAAACTTGGGATCAGTTTTGGCAAATGTGCTATCACAATTGTCCTTTAGACAATATTGTCATTGTGATGGTCACGCCT…
chrIV YDL231C 168 48	ATGAAAAGATATGAGCGAGATCGAAGTCCCACTCCTGATCCTGATATTGTGAAAGGTTCATACTCTCAAACATCACTCAGGTCACTACATGAACTTAACTATAAGAATCCTGCCGGTATAAGCGGGCTTAGCTTTGCAGGAAGCCCACAACAATCCGTGGCATCCTTATCGCAAATGCGGCTGGAAAATTTGGTTAAGGACAAACACTGGGAGGAAGTAGAGGACTTTGGGCTGGAAGAGCTGAGAGATGGGTTTTTTGATGCTGCTTTTACCAAGCCGGACAGCAAAGCTAGGTCTCCTAACAGCGACATCGATGACGACAATGGCGCTGCAAGGAAAAAACTGCAATCTGGTTTTACCAAGCTTTCCGAATATGTTTGGACTGCTATCTACAGGCCC…
chrIV YDL232W 12 90	ATGATCTCTGATGAACAGCTGAACTCCTTGGCCATCACCTTCGGTATTGTGATGATGACTTTAATTGTCATTTACCATGCTGTTGACTCCACCATGTCTCCTAAGAACTAA
chrIV YDL234C 1346 53	ATGAGTAAGATACTATTCTGCAAATCTAAAGTGTTCTTACACCCAACAAGCGATGCTAGAGATAATATTGCTGGTTTCCTGCTACTCACATTGGAAGCGAATAAGCTATCCCACCAAGCAATTCTCCAATATATCCCAGAATCTGGCTTATCCACATTAGAGATATCAAAACTACTAAAACATGAAGCTAAAGTGGGCACATGTCCAACTTCTACACCATTTGTTATTGAAAATTCAATAAACTTTAGTAACCTGGTCAATACTTCTTTAGGTCAAGCTTTCGAAATTTCTCTCTCACAAATATACTGCATCCAATTTAGGCCTCCTAGTCCAAATGGTTGGTATGTCGGATCTCTGGTAATATATCCCTTGACAGAACAGTTTACGGGCTTTCAACCT…
chrIV YDL235C 87 62	ATGTCTACTATTCCCTCAGAAATCATCAATTGGACCATCTTAAATGAAATTATATCTATGGATGACGATGATTCCGATTTTTCTAAAGGTCTAATTATTCAATTTATCGACCAGGCACAAACAACTTTTGCTCAAATGCAACGACAGCTGGACGGTGAAAAAAATCTTACCGAATTAGACAATCTGGGCCATTTTTTAAAGGGTTCTTCTGCTGCATTAGGCTTACAAAGAATTGCCTGGGTTTGTGAAAGAATTCAAAACTTGGGAAGAAAAATGGAACATTTCTTCCCCAACAAGACCGAATTGGTCAACACTCTGAGCGATAAATCGATTATTAATGGAATCAATATTGATGAAGATGACGAGGAAATAAAGATACAAGTGGACGATAAAGACGAA…
chrIV YDL236W 1023 52	ATGACTGCTCAACAAGGTGTACCAATAAAGATAACCAATAAGGAGATTGCTCAAGAATTCTTGGACAAATATGACACGTTTCTGTTCGATTGTGATGGTGTATTATGGTTAGGTTCTCAAGCATTACCATACACCCTGGAAATTCTAAACCTTTTGAAGCAATTGGGCAAACAACTGATCTTCGTTACGAATAACTCTACCAAGTCCCGTTTAGCATACACGAAAAAGTTTGCTTCGTTTGGTATTGATGTCAAAGAAGAACAGATTTTCACCTCTGGTTATGCGTCAGCTGTTTATATTCGTGACTTTCTGAAATTGCAGCCTGGCAAAGATAAGGTATGGGTATTTGGAGAAAGCGGTATTGGTGAAGAATTGAAACTAATGGGGTACGAATCTCTA…
chrIV YDL237W 112 47	ATGTTAGGACTGAAAGGGTGTCTAACTATTCTTATTGGATACGTTATTGCTGTCTGTGCTTTGTTTTCCAGTAGGGGAAGAAATCCTTCATTAACTGATTGGGAAAAGTTAAAGGACCAGAAAATATCGAATATTGATAACTTTGGGTTGACCGGTCAACATCTTTTAGAATTTTTCCAGGAAAACTTGCCATTTCTAAGTTTTTCAGAGGAAAAGTATCGTCACAAACACGTTTCTTTATATTATGATGTATTCAAAGAATATATCTTACGTCGTGCCAGTTCAAAAAAGTGTTTACCAGTAGACTCTGCTATCGCAAAGTTGAACAAAGATGTTAACCCAATGCCAGTTCACTCCCATAATGACTACTGGAGGAAACTTCCGCTTTTTGAAGGTCTG…
chrIV YDL238C 1272 51	ATGACAAAAAGTGATTTATTATTTGATAAATTCAACGACAAACATGGAAAGTTTCTAGTTTTTTTTGGTACCTTTGTAGATACCCCTAAATTAGGAGAGCTGAGAATCAGAGAGAAAACATCTGTTGGAGTTCTCAACGGAATCATCAGGTTTGTGAACAGAAATTCACTCGATCCTGTCAAAGATTGTTTAGATCACGATAGTAGCTTATCACCAGAGGATGTCACGGTGGTTGACATAATTGGAAAAGACAAGACTCGAAATAACAGCTTTTATTTTCCAGGTTTTGTTGACACGCATAACCATGTCTCGCAATATCCAAATGTCGGCGTATTTGGGAATTCTACCCTGCTGGATTGGCTAGAGAAGTATACCTTCCCCATAGAAGCCGCACTAGCA…
chrIV YDL239C 12 82	ATGAATCATTGGTTAGCATTTTTGAATAAGCCTGAATCCCTAAAGGAACAAAACTCGGATTGCGACCAGCAGGGGGAGATGAGACATGTTACTGATGGCACTTTAACTAAGTCTCCAGAAAGTAAACCTTTTCGAGAGCGGCGTTCACAAACTTGGATAGACTCTGAAGTACCTACGTCCACTGAAAAATCTAATGTGCAGGAAAGTATTTCTTCTGATATTATATCAAAACTGTCGAATAGGCGTTCCCGAAGAAACCGCTCAGAGAGTTGGGCAGGTTCAGAAGCCTCTTCACCTTCTGGTAACATTAGTACATTGGAAAATGCTACGGAAAAAAATACTTTAAAATCGCCTAATAAATTTCTACAAAGGGGTGGTTTACCAACTGTAGGAATAGGC…
chrIV YDL240W 1298 44	ATGATTCAAAATTCTGCTGGTTATCGATCGCTGAATACTGCATCTCCGATGACCGTGCAGGTGAAGAATCAGAAGAAAATATGCGCCCGTTGTAACAAGTTAGTTATACCCGATAGCCAACGAACTAAAACAACTTTAAAGGCTCTCGGTAAATATTATCATGAAAGTTGTTTTACCTGCCAAGACTGTCAGAAACCTTTAAAACCGAAGTACTTCCCATATCAAGTAGACAAGACAAGTGAATCTATATTGTTATGCCAATACGATTATTTTAGAAGACATAATTTGTTATGTCATGTATGTGATACCCCATTGCGTGGATTATATTATACCGCATTCGGTTACAGATACGACGAAGAGCATTTTTCTTGTACAATATGTGCTACTCCTTGTGGGGTT…
chrIV YDL243C 877 56	ATGGGCTCTATGAATAAGGAACAGGCTTTTGAACTTCTTGATGCTTTTTATGAAGCAGGAGGTAATTGCATTGATACTGCAAACAGTTACCAAAATGAAGAGTCAGAGATTTGGATAGGTGAATGGATGAAATCAAGAAAGTTGCGTGACCAAATTGTAATTGCCACCAAGTTTACCGGAGATTATAAGAAGTATGAAGTAGGTGGCGGTAAAAGTGCCAACTATTGTGGTAATCACAAGCATAGTTTACATGTGAGTGTGAGGGATTCTCTCCGCAAATTGCAAACTGATTGGATTGATATACTTTACGTTCACTGGTGGGATTATATGAGTTCAATCGAAGAAGTTATGGATAGTTTGCATATTTTAGTTCAGCAGGGCAAAGTCCTCTATTTGGGT…
chrIV YDL244W 897 64	ATGTCTACAGACAAGATCACATTTTTGTTGAACTGGCAACCAACCCCATACCATATTCCAATTTTCTTGGCTCAAACCAAAGGTTACTTCAAGGAGCAAGGTCTAGACATTGCCATCCTAGAACCAACCAATCCTTCGGATGTCACTGAGTTAATTGGATCTGGTAAGGTCGACATGGGTTTGAAAGCCATGATCCACACCTTGGCTGCCAAGGCCCGTGGTTTCCCAGTGACCTCTGTTGCCTCTTTGTTGGACGAACCATTCACCGGTGTCTTGTACTTAAAGGGCAGTGGTATCACTGAAGACTTCCAGTCCCTAAAGGGCAAGAAGATCGGTTACGTTGGTGAATTTGGTAAGATCCAAATCGATGAATTGACCAAGCACTACGGTATGAAGCCA…
chrIV YDL245C 1310 50	ATGGCAAGCGAACAGTCCTCACCAGAAATTAATGCAGATAATCTAAACAGTAGTGCAGCTGACGTTCATGTACAGCCACCCGGAGAGAAAGAATGGTCAGACGGGTTTTATGACAAAGAAGTCATTAATGGAAATACGCCAGACGCACCGAAGAGAGGCTTTTTAGGTTACCTTATTATCTACTTACTATGCTATCCTGTATCCTTTGGCGGTTTTTTACCTGGTTGGGATAGTGGTATTACTGCAGGCTTCATCAATATGGATAACTTTAAAATGAATTTTGGTTCTTACAAGCACAGTACTGGTGAGTATTATTTGAGCAACGTGCGTATGGGTCTTCTCGTGGCCATGTTCAGTGTAGGATGTTCCATTGGCGGTGTTGCTTTTGCGAGACTTGCT…
chrIV YDL247W 1132 49	ATGAAAAACTTATCTTTTCTCATAAACAGAAGAAAGGAAAATACAAGTGACTCGAATGTATACCCAGGAAAGGCTAAGTCGCATGAACCCAGCTGGATAGAAATGGATGATCAAACTAAGAAGGACGGCTTAGATATTGTTCATGTTGAGTTCAGTCCGGATACAAGAGCGCCAAGCGATAGCAATAAAGTAATAACAGAGATATTTGACGCTACTGAGGATGCCAAGGAGGCAGACGAAAGTGAAAGAGGAATGCCACTTGCGACAGCATTGAATACATATCCCAAGGCAGCAGCTTGGTCACTATTGGTCTCTACAACTTTAATCATGGAAGGGTACGACACAGCTATTCTTGGAGCTTTCTACGCCTTGCCTATTTTTCAGAGAAAGTTTGGCTCA…
chrIV YDL248W 15 66	ATGAAAGAGAATGAAGTCAAAGATGAGAAAAGCGTAGATGTGTTATCCTTCAAACAGCTCGAATCCCAAAAGATTGTTCTACCTCAAGATCTTTTCAGAAGCAGCTTTACCTGGTTTTGTTATGAAATTTACAAGTCCTTAGCGTTTCGCATCTGGATGCTATTATGGCTACCACTTAGCGTCTGGTGGAAACTTTCCAACAATTGTATTTACCCACTTATAGTTTCACTTCTGGTCCTGTTTCTGGGACCAATATTTGTCCTTGTTATTTGTGGACTTTCTCGTAAGCGTTCCTTATCGAAACAACTCATTCAGTTTTGCAAAGAGATTACTGAAAACACACCAAGTTCTGATCCTCATGATTGGGAAGTCGTTGTAGCAAATCTAAATTCGTACTTA…
chrIV YDR001C 1365 59	ATGAGTCAAGTTAATACAAGCCAAGGACCGGTAGCCCAAGGCCGTCAAAGAAGATTATCATCACTAAGTGAATTCAATGATCCATTTTCGAACGCAGAAGTCTACTATGGCCCCCCAACAGACCCAAGAAAGCAGAAGCAGGCAAAGCCCGCTAAGATCAACCGTACGAGGACTATGAGTGTTTTCGATAATGTATCTCCTTTCAAGAAAACTGGTTTTGGTAAACTTCAACAGACTAGACGTGGTTCTGAGGATGACACCTATTCAAGTAGTCAAGGTAATCGTCGTTTCTTTATCGAAGATGTCGATAAAACACTTAATGAACTACTGGCTGCTGAGGATACCGATAAAAATTATCAGATCACCATCGAGGATACCGGTCCAAAAGTTTTGAAAGTC…
chrIV YDR002W 1236 62	ATGTCTAGCGAAGATAAGAAACCTGTCGTCGACAAGAAGGAAGAGGCTGCTCCAAAGCCACCATCCTCTGCTGTCTTCTCCATGTTTGGTGGTAAGAAGGCCGAAAAGCCAGAAACCAAGAAAGACGAAGAAGATACCAAGGAGGAAACCAAGAAGGAAGGTGATGATGCTCCAGAATCACCAGATATCCATTTTGAACCAGTGGTTCACCTGGAAAAGGTAGATGTTAAGACAATGGAAGAAGACGAAGAAGTTCTTTACAAGGTCAGAGCCAAGCTTTTCAGATTCGATGCCGATGCCAAGGAATGGAAAGAAAGAGGTACTGGTGACTGTAAGTTCTTGAAGAACAAAAAGACTAACAAGGTTAGAATATTGATGAGAAGAGACAAGACCTTAAAG…
chrIV YDR003W 86 58	ATGATTTTACGGGAGCAGATCGACTTCCTAATACATAAAAGACAGGATGATAATAATAACAATGGTGAAGCGATTACAGATGATGATCCATTTAGCTCTTCCTCATGGAGATGGGGAAGATGGATTTTTTTTATTTTTTTCATAGTTGCACTCCTTATACTTCTGTTTTCAACTGCAAAAGTGAATAGGAGAAGAAGAATTATGGGTCAAGCTCCGATTAGGGGAACCGCTTGGTTAACCCCGCCTACCTACAGGCAGTCCGAGAGAGATTACAATGGCACACAGCGTTGCGTTGAAGACTATGTTCCTGAATATACAGAGACAGCAAATGAGAATGATTTGGGGTTTTACGACGAACGAGGAGAGTTTCATCCTAATGGCAAAACGGAATATTTAGCG…
chrIV YDR004W 121 53	ATGCCTAGGGCCTTATCAATAAAATTTGACAATACGTATATGGACCTTTACGATGAATTACCGGAAAGTAAACTCCTTTATGATGAAGAATTTTCATATCTTTTGGATGCAGTAAGGCAAAATGGTGTCTGCGTCGTAGATTTTTTAACACTCACTCCGAAGGAATTGGCAAGGCTAATACAAAGGTCGATAAATGAGGTTTTCAGATTTCAGCAATTGCTTGTTCATGAATATAATGAAAAGTACTTAGAAATCTGTGAAAAAAACTCTATCAGCCCAGATAACGGTCCTGAGTGTTTCACGACTGCTGATGTAGCTATGGATGAATTATTAGGTGGAGGCATATTCACGCATGGCATTACAGAAATATTCGGAGAGAGCTCTACTGGTAAATCTCAA…
chrIV YDR006C 643 50	ATGGACCAGCCAAGGACCCATTCAGGACCCACGACGGCCAGCAATCCTGCCCCCAGCTCCACCAACTCGTCATCTGCTCCCAGCGCGACTAATTCAAAGCAGGAAAGATCCTCTTCGTCACTGTCCAAACCTTCGTCAGTGGTTCCTTCAAAGGATTCACCAGATGGTGACGCTATTGCTAAGACTCAAGCAGCCGCTTTAAAAAACGACATGAAATCTGGTGATACCAGTACATTAGATGGGTCATCTCAAAATATAATTCCAAACAGAGCCTCAATGCAAAAATATATTGACCAGTCATCAGATCTGCTGTCGAGGAGCTCCGGCGTAATAACGCCCTCCATGTCTTTGAATGCAAGCACTAACGCCACTAACAACGATAGCAGTGGCAATTCAGCT…
chrIV YDR007W 313 49	ATGTCTGTTATTAATTTCACAGGTAGTTCTGGTCCATTGGTGAAAGTTTGCGGCTTGCAGAGCACAGAGGCCGCAGAATGTGCTCTAGATTCCGATGCTGACTTGCTGGGTATTATATGTGTGCCCAATAGAAAGAGAACAATTGACCCGGTTATTGCAAGGAAAATTTCAAGTCTTGTAAAAGCATATAAAAATAGTTCAGGCACTCCGAAATACTTGGTTGGCGTGTTTCGTAATCAACCTAAGGAGGATGTTTTGGCTCTGGTCAATGATTACGGCATTGATATCGTCCAACTGCATGGAGATGAGTCGTGGCAAGAATACCAAGAGTTCCTCGGTTTGCCAGTTATTAAAAGACTCGTATTTCCAAAAGACTGCAACATACTACTCAGTGCAGCT…
chrIV YDR009W 841 48	ATGAATACAAACGTTCCAATATTCAGTTCTCCGGTCAGAGATTTACCAAGGTCTTTCGAACAAAAACATTTAGCGGTTGTAGATGCATTTTTCCAAACATACCATGTCAAACCTGATTTTATCGCTAGGTCTCCTGGCAGAGTAAATCTGATTGGTGAGCATATAGATTATTGCGATTTTTCAGTTTTGCCATTAGCCATTGATGTGGATATGCTTTGCGCAGTTAAAATTTTAGACGAAAAAAATCCATCCATTACCTTAACAAATGCGGACCCTAAATTTGCTCAGCGAAAGTTTGATCTGCCTTTAGATGGTTCCTACATGGCCATAGATCCGTCTGTGTCGGAATGGTCGAATTACTTTAAATGCGGACTACATGTGGCACATTCATACTTGAAA…
chrIV YDR011W 1374 49	ATGAGCAATATCAAAAGCACGCAAGATAGCTCTCATAATGCTGTCGCTAGAAGCTCAAGCGCTTCTTTTGCAGCTTCAGAAGAATCATTTACGGGCATAACCCATGACAAAGATGAGCAGAGCGATACCCCGGCGGATAAACTAACAAAAATGCTGACAGGACCTGCAAGAGACACTGCGAGCCAGATTAGTGCCACTGTGTCTGAAATGGCGCCAGATGTCGTATCTAAAGTGGAGTCATTTGCAGATGCACTATCCCGTCATACAACGAGAAGCGGTGCCTTTAATATGGATTCAGATAGTGACGATGGGTTCGATGCCCATGCCATCTTTGAAAGTTTTGTAAGAGACGCTGATGAGCAAGGCATCCATATCCGCAAGGCTGGTGTTACCATAGAG…
chrIV YDR012W 1371 63	ATGTCCCGTCCACAAGTTACTGTTCACTCTTTGACTGGTGAAGCTACTGCCAATGCCTTGCCATTGCCAGCTGTCTTCTCCGCTCCTATCCGTCCTGACATTGTCCACACTGTTTTCACCTCTGTGAACAAGAACAAGAGACAAGCTTACGCTGTTTCTGAAAAGGCTGGTCACCAAACCTCCGCTGAATCCTGGGGTACCGGTCGTGCCGTCGCTCGTATTCCAAGAGTTGGTGGTGGTGGTACCGGTAGATCCGGTCAAGGTGCCTTCGGTAACATGTGTCGTGGTGGTCGTATGTTTGCTCCAACTAAGACCTGGAGAAAGTGGAACGTTAAGGTTAACCACAACGAAAAGCGTTACGCCACTGCTTCTGCTATTGCTGCTACTGCTGTTGCTTCT…
chrIV YDR013W 844 54	ATGTATGGAGATTTAGGTAATAAATTAGTATTAGAAGCTAAAAGAACAAAACAGCTGTACGCAAGAAGTAATCAAGATGTTAATTTACCCATGTATCATGAAGATATAATACGAAATATTCTGAAAGAAGTTTCAAATTTACGTAAAAATACGGAATATCTTAAAGAACAGCAGCAACTAGGAATGCTAGATGATAAGGTGGCTAAATGCCAGTATTTCGTTACCTTGTTATGTATGGAAAGGAACAAGAGATGTCTCTTAGCATACCAAAGGTTGAGAACAGACATACTAGATTCTATGGCTTGGAATAATAATGGTCTGGACTTGATGAGTAGCATTACGTTTAGCCAACAAGACACAAATAACCTTTCTCATCAAGAGCAGGAATATTTGAAAGAA…
chrIV YDR014W-A 12 77	ATGCAACAAAGATCAAATAGGAGAAGCTGCTCCTATATACCACTCGGGGTACATAATAATGCCGAAAAGAGCTTGTGCACCGAAGTTGCTCCAGCAAGAAAGAACAAAAGGTCTATTACGACTTCTCCCATAGTCAACATCAACGTTGTAGAAAGAAGACTGTTTAATTTGGAATTGGAAAAACAACAACTTCGTGCCAAAAATCTGTCTGAGAACACAGGTGGCGGAAGCCCCAATGGGGGTGCTTATCTGGACGCCAAAAAAGGAGTAAGAGAACAAGATCAATACCAAGGAGGTCCCTCGAAAGAGCTTGACAGGCTACAACCACCACCTTCAATGAAGAAAAGCCCTCCAAGGAAGAAGAAGAGCCTAAAGGACTTGATATATGAAACGAACAAG…
chrIV YDR014W 24 57	ATGAGAGCATATGGAAAGAGGGGCCCAGTTCTCAGAACTCCTTTTAGATCTAATAAAGGCTTGCCATCTTCTTCCGATGTTGAATTTAGTGATGACGATGTAAACTCCGTGATTCCTGATGTAAGTTCTACCATTTCGAGCAGTATTGCAGACCACCCGATAGAGGGATTATTGGACGAGCCTAGAAAGGCTCAGGACAGCTCGTCGTCATTTGATGGTGCAAATGAGAAGCCCTCTTCACAACTGGACTCAAAAAGGAATGACCAAAACGTCAAAATTATCACTAGCAGTGATACCTCAATGGCATTTATGAAAGATGAAAAGTTAAGTGCCTTTAATTTCCTTGATGGTTCAAAGGCATCTAAGAGAAAAAGAAGAAGAACTTACCAAAAGCATGAT…
chrIV YDR016C 43 68	ATGATGGCTAGTACATCCAATGATGAAGAAAAGTTGATATCAACCACTGACAAATACTTCATCGAGCAGAGGAATATAGTATTGCAGGAGATCAATGAGACTATGAATTCAATCTTGAATGGTCTGAATGGTCTCAATATATCATTGGAGAGCTCGATAGCTGTGGGAAGAGAATTCCAGTCAGTTTCTGATTTGTGGAAAACACTTTATGATGGGTTGGAAAGTTTATCAGACGAAGCGCCCATCGACGAGCAACCTACTTTATCTCAATCGAAAACGAAGTAA
chrIV YDR017C 956 52	ATGGATACCTCTCACGAAATTCATGATAAAATACCCGATACATTAAGAGAGCAGCAGCAGCATTTGCGCCAAAAAGAGTCGGAAGGGTGCATAACAACATTGAAAGATCTTAATGTACCTGAGACGAAGAAACTTTCCTCCGTCTTACATGGCAGAAAGGCGAGTACATATTTAAGAATTTTTAGAGATGATGAATGTTTAGCCGATAACAACAATGGTGTAGATAGCAATAATGGCGGGTCCGTGACATGCGCGGACAAAATAACAAGGTCAGAAGCAACTCCCAAATCGGTACCAGAAGGACTACAAGTTTCTGAAAAAAAGAATAACCCAGATACTTTGTCCTCTTCATTGTCAAGTTTCATTTTATCTAACCACGAGGAGCCGGCAATTAAGCCC…
chrIV YDR019C 982 50	ATGTCTATAATCAAAAAAATTGTGTTTAAGAGATTCAACTCAACTTTGAAAAAAACTGCTCTTCATGACCTTCATGTGTCATTAGGCGGTACAATGGTACCATACGCAGGATATTCCATGCCCGTACTATACAAGGGACAGACTCATATTGAATCACATAATTGGACCAGGACAAACGCTGGTTTATTTGATGTTTCTCATATGTTACAAAGTAAGTTATCTGGTCCTCATTCTGTTAAGTTTCTGCAACGTGTAACGCCCACAGATTTCAATGCCTTGCCTGTTGGGTCAGGGACCTTAAGTGTTCTATTAAATCCACAGGGAGGCGTGGTAGACGATACCATCATCACTAAAGAAAACGATGACAATGAGTTCTATATTGTGACCAATGCTGGCTGT…
chrIV YDR021W 1375 68	ATGTCGTTTGACAGAGAAGAAGACCAAAAATTGAAGTTTAAAACATCGAAAAAATTAAAGGTGTCTTCTACTTTTGAAAGCATGAATCTAAAAGATGACTTACTTCGAGGAATATACTCATACGGTTTTGAAGCACCATCCTCTATCCAATCAAGGGCTATTACACAGATTATTTCGGGCAAGGACGTTATAGCACAAGCACAATCAGGTACAGGTAAGACAGCAACTTTTACAATCGGCCTTTTACAAGCTATTGATTTAAGGAAGAAAGATTTACAAGCTCTAATACTATCTCCAACACGTGAATTAGCAAGCCAAATTGGGCAAGTAGTAAAAAATCTAGGGGATTATATGAATGTCAATGCATTTGCCATTACAGGTGGTAAAACTTTGAAAGAC…
chrIV YDR022C 13 80	ATGAATGTTACAGTTACTGTTTATGATAAAAATGTCAAGTACAGATTAGAAGAGAATATCAAAAATAACAAGGGTCCCAGCAACGATGATCAACCAGCATACAATAATGAATCAAAGAGCACGGACGGAAGTGATTATGCAATGTTTCCCACTAACATTAAGTACATATTTGAGGACAACAATGATGAACTAGTAGATTCAAGTGATGCTGCTTTGACAGCAGGAATAGATAAGGTCGGAGATGAACTTGAAAATGTCATAATTGTCCAATTGGATGAATCGGGATCTCTTGAGGATATCACACTAATCAGCGACCAATATGAGCTTTTGTCACATAGGACAAATAGTCTCAGCTTGGAGGAAAACCAAATGAGAACATTATCATCACATGGTGATGAT…
chrIV YDR023W 1356 58	ATGTTGGACATCAACCAATTTATCGAAGATAAGGGTGGTAACCCAGAGCTAATCAGACAATCTCAGAAAGCAAGAAATGCCAGTGTTGAAATCGTCGATGAAATTATTTCCGACTACAAAGATTGGGTCAAAACAAGATTCGAATTAGATGAATTGAACAAGAAATTCAACAAGCTTCAAAAGGATATTGGTTTGAAGTTTAAAAACAAGGAAGACGCTTCCGGATTATTAGCCGAAAAAGAGAAGTTAACCCAACAAAAGAAGGAATTGACTGAAAAGGAGCAACAGGAAGATAAGGACTTGAAGAAAAAAGTTTTTCAAGTAGGAAATATCGTTCATCCATCTGTTGTTGTTTCCAACGATGAAGAAAACAATGAATTGGTCCGTACTTGGAAACCA…
chrIV YDR026C 362 57	ATGGACAGCGTGTCAAACCTTAAGAGCACAAATTTTCAGAACAATAATGACCCAAAAGAATCTGTAGAAGAAGCAGTGCTAAGGTATGTGGGAGTCGACTTGAAGAATCATATTAAAAAGACAAAGAAGAAATTGAAGAAACAGAAGAAGAGAAAGCATGGTTCAAAAATGTCTCATGAAGATGAAGACACTGATATGGATTGGTATTTGAAAACATCGGGTTCAAAAGATTTACGTAAAGTGGATGATATCGAACCAAATTCTGTTGCTGTAGCAGCTGTTGCTGCCGCATACAACAGCTCAATGAGAGAAAAAGATAAGAGGAGCTGTCATAAAAAATCTTCTAATAGTAGATCAGAGAGGAAGAAGCACCGTAAAAGAAAAAGCTCTAAAGAAAGA…
chrIV YDR027C 139 48	ATGTCAATAAGCGAAACACCTCATAATAAAAGCCAGGGACTGCAAAAAGCGGCTGGTCGTCCTAAAATTGTTGTTCCTGAGGGATCGCCTTCTCGTAATAGTGATAGTGGCTCTTTTACTATAGAGGGTGATACTTCCCTTAATGACGACTTGTTAAGTATATCTGGCAGTGTCACACCAAGAGCGAGAAGATCTTCGAGATTAAGTCTGGATTCAATAACGCCGCGAAGAAGTTTTGATTCTAGGACACTATCTGTTGCAAATAGTAGATCATTCGGTTTTGAAAATGAAACACATAGTGGGTCCATGGACTTTTCGCCATTGGGAAATAACTCCATCTATGAAATTGTGATGAACACAAGGAGGAAAAACTGGCTCAATTACCCCACTGTTGCTGAT…
chrIV YDR028C 600 52	ATGTCAACAAATCTAGCAAATTACTTCGCCGGTAAGAAAGATATTGAAAACGAGCATGTAAATAGAAATGCGAGCCATGAAAGTAATAGCAAAAGTGATGTCAAAATTAGTGGTAACGATAACGACAACGACGAAGATATGGGGCCTTCAGTATCGATGGCTGTTCAAGCGAAAAATGATGATGATTTCCATAAATCAACTTTCAACCTTAAAAGAACAAGATCAATGGGCCTTCTTGATGAATATATTGACCCTACCAAGAAATTGCTAGGAAGGTCAGACGACTTATATGATAACGACAATGAATATTATGACAACTCATCTAATAATTCTTCAAGCAATTCTTCAGATGATGATTATGATGACGGCTATCAGGAACACTCAACCTCCGTTTCTCCA…
chrIV YDR030C 53 52	ATGGATCCATTTTTAGAGTTCAGAGTAGGCAATATCTCATTAAATGAATTTTATAGAAGAACTATTCAAAGCGAATTTGAGAGGATCCTTGAAGATCCCCTATCAAATATGAAAAACTACAGATTTAGTAAACAATCAAACTATAGTACAAAAGAAAAAACACCGTTAAGTATAGGTGTTAACTGTCTTGATATTGATGATACTGGTCAAGTGTTATTAGGAGGTGGAGATGATGGGTCACTTTCCATTTGGGGTTTAGATGAATCATTGCACCGCAATGATGAAGGTGAACAGGAATTGATCAATAAAAGGCTAAACTATATCAAGCGACAGCCTCACCAATCAGATGATGAGCCTGCTCAAATAATGGGTTATAAAAATAAAAGAACACGAATAAAC…
chrIV YDR031W 40 65	ATGTCTGATATTTTGGATGAGATTGTCATAGAAGATGTTGTGGCAAATTGCCCCCAGGAGTTTCTGCAATATCATAAATGCATAAGAGATAATGAGGAAAATCCTGGGAAGTGTAAAGATGGAAGAATGATATTATCTACATGCATTAGAGAAAAAGTGCCCAGTGTGAAAAGTATCATGAGCGAATGTAGTGAGCCAATGAAGAAATATGACCAATGCATTCGTGATAATATGGGTACAAGAACTATTAACGAAAACTGTCTAGGATTCTTACAGGACTTAAGGAAATGTGCGGAATTGCAGGTTAAAAATAAAAATATTAAGCCTTCAATTAATGGAGTAAACTTGGAATTAATCAAGGACTGA
chrIV YDR032C 1277 61	ATGCCAAGAGTAGCTATCATCATTTACACACTATATGGTCACGTTGCTGCCACCGCAGAGGCAGAAAAGAAGGGAATTGAAGCCGCTGGAGGCTCTGCAGACATTTATCAAGTCGAGGAAACGTTGTCTCCAGAAGTTGTTAAGGCGCTTGGCGGTGCTCCAAAGCCAGATTACCCAATTGCCACTCAAGATACGTTGACAGAATATGATGCCTTTTTGTTTGGTATTCCAACTAGATTTGGTAACTTCCCTGCTCAATGGAAGGCTTTCTGGGACCGTACCGGTGGGTTGTGGGCTAAGGGTGCTTTGCATGGTAAGGTCGCTGGTTGTTTCGTCTCCACCGGAACTGGTGGTGGTAATGAAGCCACAATTATGAACTCTTTGTCTACTTTGGCTCAT…
chrIV YDR033W 237 49	ATGTCTACCTTTGAAACTTTAATTAAAAGAGGTGGTAACGAAGCCATCAAAATTAACCCTCCAACCGGTGCGGATTTCCACATCACTAGTCGTGGTTCCGATTGGTTCTGGACATGTTTCTGTTGTTACCTATTATTTGGTTTAATTTTAACATTCTTAATGTTCAGAAAACCAGTCAATGACAGATTCTTTTACCTTACCGGTATTGCTCCAAACTTTTTCATGTGTATCGCTTATTTCACCATGGCTTCTAACTTAGGTTGGATTCCAGTCAAGGCTAAGTACAACCATGTCCAAACTTCTACTCAAAAAGAACATCCAGGTTACAGACAAATCTTCTACTCTAGATTCGTTGGTTGGTTCTTAGCTTTGCCATGGCCAATTATTCAAATCTGTATG…
chrIV YDR034C 131 55	ATGTTCGAATCTGTCAATTTGGATGAAAATTCTCCAGAGGATAGAGAACTGGCTAAGGTTTTGTCCCCACCGGGTAGTTATCTTTCTCCAGCTTCACTAGACAGTGGTTCATCGTTCACAAATAGTGGGACTTCAACTAGTTGCTTTGAACCAAAAAACAATCTACCCTCCTTATCGTTTTTAAATGCTAGAGCGGGATCTTTAGGTGGCATTTTTAATCATAAACAGATGACCTCGCCGTCAAATTCGAATATAGGAGGCGAAAATGTAGAATCGACCACAAGTAGTAATGACGGCAGTAATGAAAATGCAGGTCATCCCACTACTTCAGAGCAAGATCAAAATGCAGATCACCCCACTATTTCACAGGCAGATGATAATGGACACTCATCGTTGACC…
chrIV YDR035W 1372 62	ATGTTCATTAAAAACGATCACGCCGGTGACAGGAAACGCTTGGAAGACTGGAGAATCAAAGGTTATGATCCATTAACCCCTCCAGATCTGCTTCAACATGAATTTCCAATTTCAGCCAAAGGTGAGGAAAACATTATCAAGGCAAGAGACTCCGTCTGTGATATTTTGAATGGTAAAGATGATCGTTTAGTTATCGTGATCGGGCCATGTTCCCTACATGACCCCAAAGCCGCTTACGATTACGCTGACAGATTGGCTAAAATTTCAGAAAAGTTGTCAAAAGACTTATTGATTATTATGAGAGCGTATTTAGAAAAACCAAGGACTACTGTTGGCTGGAAAGGGTTGATTAACGACCCTGATATGAATAACTCTTTTCAAATCAATAAAGGTCTACGG…
chrIV YDR036C 1260 57	ATGCTCAGAAATACGCTAAAATGTGCCCAATTGTCGTCTAAATACGGATTTAAAACTACCACACGTACATTCATGACTACTCAACCCCAGCTAAATGTCACCGACGCACCACCTGTGCTATTTACCGTTCAAGATACAGCTAGAGTTATCACGCTAAATAGGCCCAAAAAGCTCAATGCTTTGAACGCCGAAATGTCAGAATCCATGTTCAAGACTTTGAACGAGTATGCAAAGAGCGATACTACAAACTTAGTCATTTTAAAGTCATCCAACCGACCACGTTCGTTCTGTGCTGGTGGTGATGTAGCTACTGTGGCAATATTCAATTTTAACAAAGAATTTGCCAAGTCCATCAAATTTTTTACTGATGAATATTCTTTGAATTTTCAAATAGCAACT…
chrIV YDR037W 1375 61	ATGTCTCAACAAGATAATGTCAAAGCCGCCGCTGAAGGTGTTGCTAACCTACATCTCGACGAAGCTACCGGGGAAATGGTCTCCAAGTCTGAATTGAAGAAGCGTATCAAGCAAAGACAAGTCGAAGCTAAAAAGGCCGCCAAAAAGGCTGCCGCTCAACCAAAACCGGCTTCCAAAAAAAAAACAGATTTGTTCGCTGACCTGGATCCATCGCAATATTTCGAAACAAGATCTCGCCAAATTCAAGAATTGAGAAAGACTCACGAACCAAATCCATACCCACACAAGTTTCACGTTTCTATATCCAATCCTGAGTTCTTGGCCAAATATGCGCATTTGAAAAAAGGTGAAACCTTACCTGAAGAGAAGGTTTCAATTGCTGGTAGAATTCATGCCAAA…
chrIV YDR038C 1362 53	ATGAGCGAGGGAACTGTCAAAGAAAACAATAATGAAGAATTCAATGCTTATCACACATTGACTACAGAAGAAGCCGCTGAATTTATAGGCACAAGTCTGACTGAAGGTCTTACTCAAGATGAGTCCCTCCGCAGACTGAAAGCAGTGGGAGAGAACACATTGGGTGATGATACCAAAATTGACTATAAAGCAATGGTCCTCCATCAGGTATGTAATGCAATGATTATGGTCTTGGTAATATCCATGGCGATCTCTTTCGCTGTGCGCGACTGGATTACTGGTGGCGTTATTTCTTTTGTTATCGCGGTCAATGTGCTCATTGGCCTAGTTCAAGAATATAAGGCTACCAAGACAATGAACTCTTTGAAAAACTTGAGCTCTCCCAATGCTCATGTTATT…
chrIV YDR039C 1362 54	ATGAGCGAGGGAACTGTCAAAGAAAACAATAATGAAGAATTCAATGCTTATCACACATTGACTACAGAAGAAGCCGCTGAATTTATAGGCACAAGTCTGACTGAAGGTCTTACTCAAGATGAGTCCCTCCGCAGACTGAAAGCAGTGGGAGAGAACACATTGGGTGATGATACCAAAATTGACTATAAAGCAATGGTCCTCCATCAGGTATGTAATGCAATGATTATGGTCTTGGTAATATCCATGGCGATCTCTTTCGCTGTGCGCGACTGGATTACTGGTGGCGTTATTTCTTTTGTTATCGCGGTCAATGTGCTCATTGGCCTAGTTCAAGAATATAAGGCTACCAAGACAATGAACTCTTTGAAAAACTTGAGCTCTCCCAATGCTCATGTTATT…
chrIV YDR040C 1361 54	ATGGGCGAAGGAACTACTAAGGAAAACAATAATGCAGAATTCAATGCTTATCACACGCTGACTGCAGAAGAAGCCGCTGAATTCATAGGCACAAGTCTAACTGAAGGTTTGACCCAAGATGAGTTCGTCCACAGATTGAAAACAGTGGGTGAGAACACATTGGGTGATGACACTAAAATTGATTACAAGGCAATGGTCCTCCATCAGGTATGTAATGCCATGATCATGGTCCTTCTAATATCCATGATAATCTCGTTTGCCATGCATGATTGGATTACTGGTGGCGTTATTTCTTTTGTTATCGCGGTCAATGTGCTCATTGGCCTAGTTCAAGAATATAAGGCTACCAAGACAATGAACTCTTTGAAAAACTTGAGCTCTCCCAATGCTCATGTTATT…
chrIV YDR041W 302 56	ATGCTTAGAAATACCATTGCATTAAGATCATTTATCAGAACACAGTCGACGCGCCCATATCCTGTAAATGTAGAGGCAGTCTACTATGCTCCTTTAAAGTTACCTATCAAATATGGTGATTTAGTTGCAGACATTCAGTTAAGATCGTATGACAATGAAAACCTCGATTTTTATTCAGACTTCATACTTAGAACAGGTTACTATTTGGGTATCCCATTGACAGGTCCTAAACCTTTGCCCACGAGAAGAGAAAGGTGGACTGTAATAAAATCACCTTTCGTGCACGCTAAATCCAAAGAGAATTTTGAAAGACATACACATAAGAGGCTCATTAGGGCCTGGGATACGAACCCCGAAGTGCTACAGATGTTGATAGCTTACATTACGAAGCACTCTATG…
chrIV YDR043C 103 67	ATGTTTTACCCATATAACTATAGTAACCTCAATGTTTCTACTATGCCCGCACTGCCGGGAATCTCCGCATTTGATGGAATGCAAGATGAAGAAAACGTTGAAATAAGCCCGGAAAGAAAATATCAGACGCTACTACCAGTTCTAACTAATTCTCATGTGGTAGAGAATGAACTAAAACACAAATTAAATAAGACTGCTTTTGATTTCCGATACCAAACCAAATCAGAAAATGGCTCTGAAAAGTGGGAGCCAAAATACTTAATAACGCCTAATTTACAAACAAGAAGCGTCTCTTTTGACAATTCATCGGTACAATATAATTCAGATTCATCCGAAAAAAGCTCGCTATCACAACTAACTTGTAATTCATCAATAATACAACAGCCTGAGAACGGAATA…
chrIV YDR044W 1371 60	ATGCCTGCCCCTCAAGATCCAAGGAATCTTCCAATTAGACAACAAATGGAAGCTCTTATCCGTCGCAAACAAGCTGAAATCACGCAAGGTTTGGAATCCATCGATACTGTTAAGTTCCACGCTGATACTTGGACCCGTGGTAACGATGGTGGTGGTGGTACCTCTATGGTTATCCAAGACGGTACAACTTTCGAAAAAGGTGGTGTTAATGTCTCCGTTGTTTATGGTCAATTGAGCCCAGCGGCCGTTTCAGCCATGAAAGCTGATCATAAGAATCTGCGTCTACCAGAAGATCCAAAGACTGGTTTGCCAGTTACCGACGGTGTCAAGTTCTTCGCTTGTGGTTTAAGTATGGTCATTCATCCCGTTAACCCACACGCTCCAACCACGCACTTAAAC…
chrIV YDR045C 429 65	ATGCTTTCGTTTTGTCCTTCGTGTAACAATATGCTACTGATAACGAGTGGCGATAGTGGTGTATATACATTAGCATGCCGTTCATGTCCATATGAGTTTCCTATAGAGGGTATAGAAATCTATGATAGGAAGAAACTTCCAAGAAAGGAAGTTGATGATGTTCTTGGTGGTGGTTGGGACAATGTGGATCAAACCAAAACCCAATGTCCCAATTATGATACTTGTGGTGGTGAGAGTGCTTACTTTTTCCAACTACAAATTAGGTCAGCTGATGAGCCGATGACTACCTTTTATAAGTGTGTAAACTGTGGTCATAGATGGAAGGAAAATTAA
chrIV YDR046C 1327 52	ATGTCAGATCCTATAGTAACGTCTTCCAAAATGGAAAAAAGTGCAGAGTTTGAAGTAACAGACTCTGCTTTATATAATAACTTCAATACATCAACAACAGCTTCACTAACTCCGGAGATTAAGGAACATTCTGAGGAATCTCGCAATGGGTTAGTTCACAGATTCGTCGACTCATTCAGAAGAGCCGAAAGCCAACGTTTAGAAGAAGACAATGACTTGGAGGATGGTACCAAATCGATGAAATCTAATAACCACTTAAAAAAGTCAATGAAATCTAGACATGTTGTAATGATGTCTTTAGGTACAGGGATAGGAACAGGTCTTCTAGTTGCCAACGCCAAAGGTTTGAGTCTTGCAGGCCCGGGGTCTTTAGTCATCGGTTACGTTATGGTGTCCTTC…
chrIV YDR047W 1353 62	ATGGGTAACTTTCCAGCTCCAAAAAACGATTTGATATTGAGAGCCGCAAAGGGTGAAAAAGTCGAGAGACCGCCATGCTGGATAATGCGCCAGGCAGGTCGTTACCTGCCGGAATATCACGAGGTGAAAAACAATCGTGATTTCTTTCAAACTTGCAGGGATGCGGAAATTGCTTCTGAGATTACTATCCAGCCGGTAAGACGCTATAGAGGCCTCATTGATGCTGCTATTATTTTTAGTGATATCTTAGTTATTCCGCAAGCCATGGGTATGAGGGTCGAGATGCTCGAAGGTAAAGGTCCACATTTCCCAGAACCTTTAAGAAATCCGGAAGACCTCCAAACGGTATTAGACTACAAGGTTGATGTTTTGAAAGAGTTAGATTGGGCTTTCAAGGCA…
chrIV YDR049W 966 50	ATGAATTCACAAAAGGCGAGTAAAATGACTGGCTCACTAAAAAAGAATGATCTTTATATTTTTGATTTGTCTGAGCAACTTCTGAATTCATTGAAATTGATGAGCTTTGACTCCACACTGCGAGAAGTTGAAGTAGAGAAGACATCTGATAATGATAGAAACAAGGAGTCTGGAGATCTCCAAATAGCAAGAAAGAAGGTCACATCAAATGTTATGCGTTGTAGTGTTTGTCAAATGAGCTTTGATTCCAGAAATGAACAAAAGGCCCACTACCAGACTGATTATCATTTGATGAATGTTAAGCGTAACCTTAGGGGGCTGGATATCCTATCCGTTGAGGAATTCGATGCGCTGATTTCTAAGGAGCATGGTATCAAGTCTGAAGACGAAAATTCTGGC…
chrIV YDR050C 1215 62	ATGGCTAGAACTTTCTTTGTCGGTGGTAACTTTAAATTAAACGGTTCCAAACAATCCATTAAGGAAATTGTTGAAAGATTGAACACTGCTTCTATCCCAGAAAATGTCGAAGTTGTTATCTGTCCTCCAGCTACCTACTTAGACTACTCTGTCTCTTTGGTTAAGAAGCCACAAGTCACTGTCGGTGCTCAAAACGCCTACTTGAAGGCTTCTGGTGCTTTCACCGGTGAAAACTCCGTTGACCAAATCAAGGATGTTGGTGCTAAGTGGGTTATTTTGGGTCACTCCGAAAGAAGATCTTACTTCCACGAAGATGACAAGTTCATTGCTGACAAGACCAAGTTCGCTTTAGGTCAAGGTGTCGGTGTCATCTTGTGTATCGGTGAAACTTTGGAAGAA…
chrIV YDR051C 640 60	ATGTGTGAAGAGAATGTTCATGTTAGTGAAGATGTTGCTGGCAGTCACGGTTCTTTTACGAATGCCAGACCTAGGTTAATTGTACTAATAAGGCATGGGGAAAGCGAATCAAATAAAAACAAGGAGGTCAATGGTTATATTCCTAACCATCTGATTTCTTTAACGAAAACAGGTCAAATCCAAGCTAGACAAGCTGGTATTGACTTATTACGTGTTTTAAACGTAGACGATCACAACTTGGTGGAGGATTTGGCTAAGAAGTATATTAAAGATGAAAGTAGCAGGAGAACTTTACCGCTGAAGGACTATACCAGGCTGAGTAGAGAAAAAGACACAAACATAGTTTTTTATACATCACCCTATAGAAGAGCAAGGGAAACATTGAAAGGTATTTTGGAC…
chrIV YDR052C 105 55	ATGGTTTCTCCAACGAAAATGATAATAAGGTCTCCGTTAAAGGAAACAGATACCAACTTGAAACATAATAATGGAATTGCCGCATCAACAACAGCAGCGGGCCACTTGAATGTGTTTTCTAACGACAATAATTGCAACAATAACAATACCACTGAATCCTTTCCGAAGAAAAGATCTCTTGAGCGCCTCGAGCTCCAACAGCAGCAGCATTTGCATGAAAAGAAAAGGGCCAGAATAGAAAGGGCCAGGTCTATTGAAGGCGCTGTCCAAGTCAGCAAAGGTACGGGTCTGAAAAATGTCGAGCCAAGGGTTACGCCTAAGGAATTGCTGGAATGGCAAACAAATTGGAAAAAGATAATGAAAAGAGATTCTCGCATTTACTTTGACATTACTGATGAT…
chrIV YDR054C 1084 53	ATGAGTAGTCGCAAAAGCACCGCTTCTAGCTTACTGTTACGGCAATATAGAGAACTTACTGATCCTAAGAAAGCTATTCCCTCATTTCATATAGAACTAGAGGATGATTCAAATATTTTCACTTGGAACATAGGTGTTATGGTGCTAAATGAGGATTCCATTTATCATGGAGGGTTTTTCAAAGCTCAAATGAGATTTCCGGAAGACTTTCCCTTTTCTCCACCACAGTTTCGATTTACGCCGGCTATCTACCATCCAAACGTTTACAGGGATGGCAGGCTTTGTATTTCTATTTTACATCAAAGTGGGGATCCTATGACCGACGAACCTGATGCTGAAACGTGGTCCCCCGTGCAGACCGTGGAAAGTGTGTTGATCTCTATAGTATCTCTATTAGAG…
chrIV YDR055W 422 50	ATGCAATTACATTCACTTATCGCTTCAACTGCGCTCTTAATAACGTCAGCTTTGGCTGCTACTTCCTCTTCTTCCAGCATACCCTCTTCCTGTACCATAAGCTCACATGCCACGGCCACAGCTCAGAGTGACTTAGATAAATATAGCCGCTGTGATACGTTAGTCGGGAACTTAACTATTGGTGGTGGTTTGAAGACTGGTGCTTTGGCTAATGTTAAAGAAATCAACGGGTCTCTAACTATATTTAACGCTACAAATCTAACCTCATTCGCTGCTGATTCCTTGGAGTCCATCACAGATTCTTTGAACCTACAGAGTTTGACAATCTTGACTTCTGCTTCATTTGGGTCTTTACAGAGCGTTGATAGTATAAAACTGATTACTCTACCCGCCATCTCC…
chrIV YDR057W 61 52	ATGCAAGCTAAAATTATATATGCTCTGAGCGCAATTTCTGCGTTGATTCCGTTAGGATCATCACTATTAGCACCTATAGAAGACCCCATAGTATCGAATAAGTACCTCATATCTTACATCGATGAGGACGACTGGAGTGATAGGATATTACAAAATCAGTCTGTCATGAACTCGGGATATATAGTGAATATGGGCGACGACCTTGAATGCTTTATTCAAAATGCAAGCACTCAATTGAATGATGTATTGGAAGACTCAAATGAGCATAGCAATAGTGAAAAGACAGCATTATTAACTAAAACCCTGAATCAAGGTGTTAAGACAATTTTCGATAAATTAAATGAACGGTGCATCTTCTACCAAGCCGGATTTTGGATTTACGAGTACTGTCCTGGCATA…
chrIV YDR058C 434 48	ATGAAAAATGATAATAAAGCTAATGATATAATAATAGACTCCGTCAAAGTTCCTGATTCGTACAAGCCCCCAAAAAATCCTATTGTATTTTGCCATGGTTTATCAGGATTTGACAAATTAATTCTAATCCCTTCTGTATTCCATCTGACAAACCTAATTTCCAATTCAATAGTACATAATATGGCAGAAAATTTCATGCAGGATGACGAAGATAAGAGTGATAACAAGTACACAAATTTGTTGGAGATTGAATATTGGATTGGCGTTAAAAAATTTCTTCAATCTAAGGGATGTACTGTTATCACCACTAAGGTACCAGGTTTTGGTAGCATCGAGGAAAGAGCAATGGCTTTGGATGCTCAGTTACAGAAAGAAGTAAAGAAAATCGAGTCGAAGGAT…
chrIV YDR060W 1352 46	ATGAGTGAGAACAACGGCAATCCGCTGGATTTGTCTTCACTAAGAAATAAGATTTCGTCAAAATTGCGAGACAATAACAGCAAAAAGGCGAAGAAAACCCACAAAGGCAAGGACGTGAAGGCCAGTAGTAATTCAAAGAAGGTAAATGAGGACATACGTCGTGAAGCACTAGCATTGGGTGCCAGCGAAGAAGATCTAAAATTGATTCAAGGATTAAGCGATGATGATGACGCTAAGAGCGAACAGGAATTTGATGCCGTCGCTGACGAGGATGCTGACGACAAGGGATTCAAGAACGATCTTCAAAATTTCATGAAGAATGTAGGATTTGACCAACACAAACTCGAAGATGTAGACGATGACGATATAGAAGAAGAATCCACTAGCTCCAAAGAATCT…
chrIV YDR062W 1372 62	ATGAGTACTCCTGCAAACTATACCCGTGTGCCCCTGTGCGAACCAGAGGAGCTGCCAGACGACATACAAAAAGAAAATGAATATGGTACACTAGATTCTCCGGGGCATTTGTATCAAGTCAAGTCACGTCATGGGAAGCCACTACCTGAGCCCGTTGTCGACACCCCTCCTTATTACATTTCTTTGTTAACATATCTAAATTATTTGATTCTGATTATATTAGGTCATGTTCACGACTTCTTAGGTATGACCTTCCAAAAAAACAAACATCTGGATCTTTTAGAGCATGATGGGTTAGCACCTTGGTTTTCAAATTTCGAGAGTTTTTATGTCAGGAGAATTAAAATGAGAATTGATGATTGCTTTTCTAGACCAACTACTGGTGTTCCTGGTAGATTT…
chrIV YDR063W 84 64	ATGTCGAACCTCTACAAAATTGGAACTGAAACTAGAAATAAAATCAAGAAGTTTCGTACATCTACAGCAAGAACCGACTCCATAAAAGCTTTATCAATAAAGATCGAACCAAAACCGTCCTATGAGATAATTGTCGATGAAGACGAACAAGAAGAGCTAGACGAAATTGAAGATTTGAGCGAATTAGCCGAGATCCTACCTGATAACTCACCTAGATTTGTACTAACTGCATATCCAACAACAACAAAAGATGGGTTCAAACAGACTCCCTTAGTTCTAGTATATTGGAAGCCAATGACGGTCGTTTCACAGGAATGGAAGATGCTTTATGCCGGCGCATTAGAAATGATCAGAGAGGAGTGCGGTACTTTTAAATTGATAGAGGTTTCTTCAGGTTTG…
chrIV YDR065W 46 50	ATGGCTCAAAATTTTGGAAAGATTCCTTCTCACAAGTCTTACGTATTGAGCTTATATCGGACCGTTCTCAGAAACATTCCAAAGTGTTGCCACTCATATGCGTTTCAATATGAAATAAAAAAAACACTTTCAATACAATTGTTCAAACACAAGCATGACAAGTCAAGTTGGAGTGTTTATACTTTACTCAATGAATTCAGTTTGTTGAACAATTGCCTTTTGGAAGGTAAATTACAAGAAATCAAAAACTTAATGAAGCCATTAAAAAAGATGAAAAAACAACTGAAAACAACGAAAATCCTCAACTCTTTGACTTCATTAGGGGATGTAAAGACCAACGACCCAGAAGAAGTAAGAAGATTTCATGTTCTAAGTGCTTACATTAAGCGAAAACAAGAT…
chrIV YDR066C 11 78	ATGCAGATAATAACCACTACGTTCATTCAAAAAGTAATTTTAGGATCACACCAATTACATGAGCAATTATCTATAGTGGAAGCCCGAATGATTGAATCTGCCATAGTTTCAATGCTCACAGAATCATTTTGCGAAAATGAGCAGACATTAAAATACTTAGCACGGCTACTTTCACCGATGTCTTATATGGATGTTATTAATGCAAGAAGGGGAAAGAAAATATGTGGGTACCCGCTATGCTATAAGAGTGCGGCAGAAAATTCATCTGATGGCTTCTTTATCCACTCAATGTATTGTAATAATTATCACAGTAAATGTTCGTTGTATTTAATGAGACAGTTATCACAAACGCCTCTGCATGAAAGGCGAGGCGTGCATTTAACTAGTTACATTAATCTA…
chrIV YDR068W 70 50	ATGGAATTCTTTTATGAAGAACAAGTAGCTTGTATCGAAGATGATAAAATAAGCAACTCTCATACCAAGGAAACTGGATCAACAGAAAACACTGAAAATAACGAACTTCAGAGCCGAGATGACAAAACAAATGAGGCCTTCCAAAAGTTAGAAGAGGAAGTCAATAAACGATATGAAAAGACTACAAGTGCATTCAAAAAGTTAGTAATCGAGAAAGATGACGGAATTGAAATTAACTTGCCAATTAGCAATGAAACTACAGAGACTGCACAAAAGTATTTGAAGAAACTAGACGAGAATATTCACAGCGTGGAAAGTCTAGCCCAGTCATATTGGAGCAAAATGAAAACTAAGAATTTTTGGTCTGGCTTCAGTAGCTTCGATAATGCTGCAGAAAAT…
chrIV YDR069C 580 48	ATGGAGCAGAATATTATTAGTACCATAAGGGATGAGTGTATTCGTCACCGGTCGAAGTACCTTACGATAGCACAACTAACCGCTATTGCAGAGGCTAAAATTAACGAATTCATCATAACTGGTAAGGCAAAAGATCAAGATTTGAGCAGTCTTCTAGATAAATGCATCGATATTTTATCTATTTACAAGAAGAACTCGAAAGATATCAAAAATATTATATCGTGCAAAAATAAGGGTGCAATGATTAGTTCAAATTCCGTAATGATTATTCAATTAAATTATGTTTACTACAAGGTAATTCACATTATTGTAACAACCAATATTCCTCATTTAAGTGAATTCGCCAAGATTAAATTACATAAGAGCACGAGTGATGAGGGCAACGGTAATAACAACAAT…
chrIV YDR070C 13 77	ATGTTGAGAACCACTTTTTTGCGCACTCCAAGACAATTGATGCGTAAATCGCCAAGGGCGTCTTTCTCAATCGTCACTAGGGCCGCCTTTCCTCACCTAAAGAACAATCAAGATGAAGCTGAGAAAAAAGAACAGGGTTTGTTTGATAGCAACAAGAAGAGGTTGGACACTTTGGAACACGGCAAGAATCCAGATTATAAGCAACCTGGAATGGAAGATTTGAAAAAAAAGGGAGATGACGCTAGAATCGAACAAAACAGGCCAGATGACGGTGTTTATTAA
chrIV YDR071C 213 54	ATGGCCTCCTCAAGTAGCACGCTACCGCTTCATATGTATATTAGACCCTTAATCATTGAAGATTTAAAGCAGATTTTGAACTTGGAAAGCCAAGGTTTCCCACCAAACGAAAGAGCTTCAGAAGAAATTATCAGCTTTCGTTTGATCAATTGTCCAGAGCTATGTTCAGGTCTTTTCATCAGAGAGATCGAGGGCAAAGAAGTTAAAAAGGAGACACTAATTGGTCATATTATGGGTACTAAGATACCTCATGAATACATTACTATCGAAAGCATGGGCAAATTACAAGTGGAATCGAGTAATCATATTGGTATTCACTCTGTAGTAATCAAGCCAGAATACCAGAAAAAAAACCTGGCTACTTTACTTTTAACTGACTACATTCAGAAATTGAGTAAT…
chrIV YDR072C 271 57	ATGAATGTCATATTTTCTTTGGCGAGTTTCGTCAAAAACATGTATAATGCAAGTTTGAACCAACGTAATCTAATAAGCCTGCCGTTCAACTTCATGCTTAATTTTGCGCCAGTGTTTATTTGGCTGTCTATATTCAAGCGCGCTGGTCTGATACCCATAAGGCTCAGACCTGACATTCATAGCAAGTTTGCTTTTTTTGCTGATCAATTCCTCTTTGGGGACTATTGGCATGAACTTACTGTACAATTGCCCGATAATACTTCGAAGCTATTTTTCTGGTCATTCATATCATCTTCTGCATTTCTCTTAGTATTTCTGATATGTATTCCCTTTGCCATTTGGTACTACATCTATTACATTAAGCACGTTAACTATAATCTGTTAGAGTGGTTCGCAAAT…
chrIV YDR073W 43 63	ATGAGCAGTGAAATTGCCTACTCGAATACGAACACCAACACTGAAAACGAGAACCGCAATACTGGCGCTGGCGTAGATGTAAATACAAATGCAAATGCAAATGCAAATGCAACTGCAAATGCAACTGCAAATGCAACTGCAAATGCAACTGCAGAGCTGAACCTCCCCACGGTCGATGAGCAAAGACAGTATAAGGTACAACTGCTATTGCATATCAACAGCATATTACTTGCTAGAGTTATTCAGATGAATAATAGTTTACAAAACAATCTACAGAACAATATAAATAATAGCAATAACAATAACATCATCAGGATACAGCAACTTATATCTCAGTTCCTTAAAAGGGTTCATGCCAATCTTCAATGCATATCTCAGATAAACCAAGGAGTGCCCTCA…
chrIV YDR074W 1342 53	ATGACCACCACTGCCCAAGACAATTCTCCAAAGAAGAGACAGCGTATCATCAATTGTGTCACGCAGCTGCCCTACAAAATCCAATTGGGAGAAAGCAACGATGACTGGAAAATATCTGCTACTACAGGTAACAGCGCATTATTTTCCTCTCTAGAATACCTTCAATTTGATTCTACCGAGTACGAGCAACACGTTGTTGGTTGGACCGGCGAAATAACAAGAACCGAACGCAACCTGTTTACTAGAGAAGCGAAAGAAAAACCACAGGATCTGGACGATGACCCACTATATTTAACAAAAGAGCAGATCAATGGGTTGACTACTACTCTACAAGATCATATGAAATCTGATAAAGAGGCAAAGACCGATACTACTCAAACAGCTCCCGTTACCAATAAC…
chrIV YDR075W 1378 56	ATGATGGACTTAGATAAGATTATAGCATCACTGAGAGACGGAAAACATATTCCTGAAGAAACCGTTTTTAGGCTATGTTTAAATTCACAGGAACTATTAATGAATGAAGGCAATGTAACACAAGTCGATACACCGGTTACAATATGCGGTGATATACATGGCCAATTACACGATCTACTAACGCTCTTCGAAAAGAGTGGTGGTGTAGAGAAAACAAGGTATATTTTCTTGGGCGATTTTGTGGATAGGGGATTTTACTCATTGGAGAGTTTTTTACTTTTACTATGTTACAAATTAAGATATCCTGATAGGATTACTTTAATTAGAGGCAATCACGAAACCCGGCAAATTACTAAAGTATACGGATTTTACGATGAAGTAGTAAGAAAATATGGTAAT…
chrIV YDR076W 62 52	ATGTCGCTTGGTATACCACTTTCCCAATTAATAGTAGAAAGTCCAAAGCCATTAAGTAGCGGCATCACAGGATTAGATGAGATATTAAACCTGGGATTCCAGGCAAGGTCGATCTACGAAATATTTGGGCCTCCGGGCATTGGCAAGACTAATTTTGGCATTCAATTGGTGTGTAATTCGTTAGAAGGCATACAACAATCGGAAATAAACGACGATAAAATTCTATGGATAGAAACATTTCAAGAAATGCCCATAAACATACTAAGAGAACGCTTTCAAAAATTTAAAATCGTGGAAGAAAATGTGAAGCGGGTCCGAATAACGAAATTTGGACAGCTATTATATTTCTTCCAGAATTTGTTCAAATTATCTCAAAGTGTGCGATATAAACTAGTTATA…
chrIV YDR077W 168 48	ATGAAATTATCAACTGTCCTATTATCTGCCGGTTTAGCCTCGACTACTTTGGCCCAATTTTCCAACAGTACATCTGCTTCTTCCACCGATGTCACTTCCTCCTCTTCCATCTCCACTTCCTCTGGCTCAGTAACTATCACATCTTCTGAAGCTCCAGAATCCGACAACGGTACCAGCACAGCTGCACCAACTGAAACCTCAACAGAGGCTCCAACCACTGCTATCCCAACTAACGGTACCTCTACTGAAGCTCCAACCACTGCTATCCCAACTAACGGTACCTCTACTGAAGCTCCAACTGATACTACTACTGAAGCTCCAACCACCGCTCTTCCAACTAACGGTACTTCTACTGAAGCTCCAACTGATACTACTACTGAAGCTCCAACCACCGGTCTT…
chrIV YDR078C 48 56	ATGTCGAAGGATGTAATAGAATACTCTAAATTATTTGCTAAACTGGTTAACACAAACGATGATACAAAACTGGATGATACAATAGCATCCTTCTTATATTATATGTTTCCAAGGGAACTATTTATTCGAGCAATTTCATTACTAGAATCTTCAGACATGTTTATATACATATTAGATAGAGTCCATAACAAGGAAGGTAATGAGCATACATCATTGATTGATGTGTTAGTTGATGAATTTTATAAGGGTTCATCTAATTCGCTCCTGGAGTATCGCTTAATAGTGAAGGATACTAATGATGGAGCGCCACCAATACTCGTAGATATCGCACACTGGTTCTGCTCATGTGAAGAGTTTTGTAAATACTTTCATGAAGCACTAGAAAAAACTGACGAAAAA…
chrIV YDR079C-A 211 65	ATGGCTAGAGCAAGAAAGGGTGCACTGGTTCAATGTGATCCATCCATCAAGGCGCTCATATTACAAATTGACGCCAAGATGAGTGATATAGTACTAGAGGAGTTGGATGACACCCATCTTTTAGTAAATCCCTCGAAAGTCGAATTTGTTAAGCATGAGCTAAATAGGCTATTATCTAAGAATATATATAATCCTATGGATGAAGAAGAAAATCAGTAA
chrIV YDR079W 308 65	ATGGGTCTATTTAATAACTTCAAGTTTAAATATACAAGGGCGCAACTGGAGATCTTTAGATTTTCATTTTGTTTGCTAGCACCTGTTGCTGTAATGTACTATATTGGTACAGATACTGATAAAAAATTAAATGTTCCAGGGTTTTGGCCAGATCCTGCAACGTTGAACCAAATACCAAAAGAGCCTTATGAGATTAAAGCTGAACTGGCAAGGATGAAAAAAGAACGTTTAGAGAAAAGGCTTAGGTTGGAGAAAAAGATACAAGAGGAGTTTGGTTTAGACCTTGAGGAGGAAAAAGAAAAAATTAAACGGGATTTGGCTCTCAAAAAAGGATGA
chrIV YDR080W 386 48	ATGACTACAGATAATCATCAGAATGATTCTGTTTTGGATCAACAATCAGGCGAACGAACAATTGATGAGAGTAATTCCATCTCTGACGAGAATAATGTTGATAATAAGAGGGAAGACGTTAATGTAACTTCACCAACAAAAAGTGTTAGTTGCATATCACAAGCGGAAAATGGAGTAGCTTCTCGAACAGATGAGAGTACAATAACAGGAAGTGCGACGGATGCAGAAACAGGTGATGATGATGATGATGATGATGATGACGATGATGAAGATGAGGATGACGAAGATGAGCCCCCCTTATTGAAGTACACACGAATTAGTCAACTCCCGAAGAACTTTTTTCAACGAGACTCGATCTCTTCATGTTTATTTGGTGATACTTTTTTTGCATTTGGTACA…
chrIV YDR081C 243 51	ATGCTTTCCATTCAGCAAAGATATAATATTTGTCTAATGGCGGAGAGGCACCCAAAGTGGACGCAACTTGAATTGGCAAAATGGGCTTATGAGACGTTCCAGCTGCCAAAAATTCCATCCCAAGGCACAATATCGCGTTTGTTGGCAAGGAAATCAACTTATATGAATTGTAAAGAGCATGAAAAAGATGCGAATAGATTAAGGAAGCCAAATAATCTTTTGGTTCGGAAAATTTTACAAGAATGGATTTCTCAAAGTTTGTGGAATGGAATCCCTATAACGTCACCTATTATTCAAGACACTGCACAAGCTGTTTGGCACAGAATTCCTGCGGAGCATCGCGAGGGAAATGGTTCTTTTAGTTATAAATGGATTTCGAATTTTTTATCAAAAATGGAT…
chrIV YDR082W 17 64	ATGGATAAGTACGGACATATAGCTCATCAAGAAGGCGATGTTTGTTATTATATTCCAAGGCTGTTCAAATACAACAGTTATTATAGTGGGACAGAGGACGTTCGAATATTTGTTGGAGATTTAAAGTACCGGATGAGAGTTTCTTTGCAAATTTGCGAAAAGTATTATGATAGGCGGTTGTCGATGTTGTTCTGGAAAAATCATCCTTTACAGCAAATACACCTTATTGGCTGCATCATTGGACTCCAGTTCAAATGGATTGGGAAACAAGAATACATTTTTTTTCAGTTGGACGATTGTACTTCAGACTCTTCATTGGTGGGTTATACTAGTGACATGAGATTCTTAACATGTAAAGTTAAGAAGGATAGCATCCTATCATGGGGGTTGAACATAACC…
chrIV YDR083W 673 53	ATGGCCTTATTTAACGTAGAAGGTTGGTCTATTAAGACAAAAACCGTCGCTTTTGATAACAAGACTAATAAGTCTTCAAAAGATAAAAAAAAAAATAATAGAAAAAATGGCAAACTTACAAGAGAACAGAAGTTGAAAGAAGAGACAGAGGCTGAGTTGAAGGAACAAGTGGAAGACATTCCTTCCGAAGGATCAGTAGCCAAAGACATCCCAAAAAAAAACCAAGAGAAAAGTGATCAAAATGAAACGAGCAAGAAACGCAAGCACGATGAAGAAGCCCCTCTGATGCAAGTAAAAGAAAATATTGAAAAACCTACAAAGAAGCAACTAACCCCTTTACAACAAAAGATGATGGCTAAACTGACTGGTTCTAGATTTAGATGGATCAATGAACAACTG…
chrIV YDR084C 87 62	ATGGACCAGGCAAGAAATTTCTACAACACAATTTTAAAATCGTCGCACCCGTTGCTACTATCATTTCATCTGGCAGGTAAGGCAGTTCCCATTGTATTTTATATCATAGGATCAATGTTTTTGAATTTCACACCTCAATTCATCACTGTCGTTCTTTTACTTTCTTTTGACTTTTACTTAACAAAAAACATTACAGGTCGGAAACTGGTCCAATTACGCTGGTGGTATGATTCTACAGATGTGAACAAAGATTCTAATTTTACTTTCGAATCATATAAGCAATATGCGCCGGGCCCACCAATAAATGCCATCGATTCTAAGTTATTCTGGTGGTCGATGTATGTGACACCCGTAATCTGGGGTGTCTTCGCTGTGTTGTGTCTTTTAAGACTGAAAATA…
chrIV YDR085C 12 78	ATGGAGGGCTCATATCTATCTGCACAAGAAAACCAACCCATACCGGAGCGATTGATACCTAGGTCGAACTCAACTTCGAATTTGTTTGCTTTGTCTAGTACATTCTCTAAACTCAATGTTAGGAATGATGCTGATTACAATTATTCGAACCCGAATAAGAAGAGACACATTTATAGTGGCGAGATAGACTGTAGGTCTGTGACAGCAGCTAGAAAATTTCCAGTAAGGTCCTGTTCAATGACAGCCGCCCAGCAAAGAAAGAGAACTGCGCTATTCACAGTTAGGGAAAGAAACTCTTACCATGAGGGGTTCAATAATGATCAAGATTATGTGAGCCAATACCAGAAGCCACAGTACACTTTCGGAGTATATAAAGAATTAACACCTTATCAACTGCAG…
chrIV YDR086C 164 69	ATGGCTAGAGCTAGTGAAAAAGGTGAAGAGAAAAAGCAGAGCAACAACCAGGTTGAAAAGCTGGTTGAAGCACCTGTAGAATTTGTCAGAGAAGGTACTCAATTCTTGGCCAAGTGTAAGAAACCTGATTTGAAGGAATACACCAAGATTGTCAAGGCTGTTGGTATTGGTTTTATTGCAGTCGGTATCATTGGTTACGCCATCAAGTTGATTCATATTCCAATCAGATACGTTATTGTTTAA
chrIV YDR087C 241 51	ATGGAGACCTCCAACTTTGTTAAACAATTATCGTCGAACAACAGAAAAACCAGGGTAAATGCACTCGAAGCGTTAAAGAAATATCTAACCGCTAAACAGTTCAAGGAGAACAAACAAATAGAATTCAATAAACTTTGGAAGGGTCTTTACTATGCAATGTGGTTCAGTGACCGTCCTAGACCTCAGCAACGTTTAGCCAATGAATTAGGTGAATTGCATGGATTATATTTTGATCCTAAGGACAATAGCACTGCAGATGAGTTGACCACAAACGATAAAGCATTTATAAAGTTTAGCAGAGGGTTTTGGAAGGTCATGTGCTTTGAATGGTTTAACATTGACAGATATAGGTTGGATAAGTATCTTCTATTGATAAGAAGGGTATTATTCAGTCAATTG…
chrIV YDR088C 80 55	ATGAATAATAACAGCAGAAACAACGAAAATCGAAGCACTATTAACAGAAATAAAAGGCAACTACAACAAGCAAAAGAAAAAAATGAAAATATTCATATCCCCAGGTATATTAGAAATCAACCATGGTACTATAAGGATACCCCCAAAGAACAAGAAGGGAAGAAGCCCGGCAATGATGATACGAGCACTGCAGAAGGAGGAGAAAAAAGCGACTACTTGGTGCATCATAGGCAAAAAGCAAAAGGGGGTGCTTTAGATATTGACAATAATTCAGAACCAAAAATTGGTATGGGTATAAAGGATGAGTTCAAACTAATCAGACCCCAGAAGATGTCCGTCCGAGATTCTCATTCGCTGTCATTTTGTAGGAATTGTGGGGAAGCAGGGCATAAGGAGAAA…
chrIV YDR089W 75 46	ATGAAATTTGAAGATCGCATATTGAATAAATCAATCCCTGAATGGAAATTCTACAATATTAACTATGAGAAGTTAAAAGTAGCCATAAAAAAAGTAACGGCTTATGATTATGACAATCCAAATGATTCGGGCATGGAGAAGTTGTTGAATCAATGTTCAGTAGCCTTTGACCAGGAATTTCAAAATGTTAATTTATTTGTTTCTTTGAAAATAAAGGAAATTTCCACTCGTATTCTTTCTGTGGAATCATCAATAATCGATTTTTCAAAGGGCTTAAACAAAACTTCCAGAAACCGTTTCAACCTTCGTAAACTGAAAATCATCAACGCTCATGTAGACGATTGTAACTTTGAACTACAACTACTGTCAAGGTTTTTGATAATACAAAGGATTGCCTTG…
chrIV YDR091C 1371 68	ATGAGTGATAAAAACAGTCGTATCGCTATCGTTAGCGCTGATAAATGTAAACCAAAAAAGTGTCGTCAAGAGTGTAAACGTTCGTGTCCCGTTGTGAAAACTGGTAAATTATGTATTGAAGTCACTCCAACTTCAAAAATCGCATTCATTTCCGAAATCTTGTGTATTGGTTGTGGTATTTGCGTTAAGAAATGTCCATTTGATGCTATTCAAATTATCAATTTGCCAACTAATTTAGAAGCCCATGTAACTCACCGTTACTCTGCCAATAGTTTCAAACTGCACAGATTGCCAACACCAAGACCGGGTCAAGTCCTTGGTTTAGTCGGTACCAACGGTATTGGTAAGTCTACCGCCTTGAAAATCTTAGCCGGTAAACAAAAACCTAATTTAGGTCGT…
chrIV YDR093W 1378 58	ATGTCAAGTCCCTCCAAACCCACTTCTCCCTTCGTGGATGATATTGAGCATGAATCGGGATCAGCATCTAATGGTCTGTCGTCCATGTCACCATTTGACGATAGTTTTCAATTTGAAAAACCCAGTAGTGCGCATGGAAATATTGAAGTAGCGAAAACCGGCGGTTCTGTTTTGAAGCGACAATCTAAGCCAATGAAAGATATTAGCACACCCGATCTCTCAAAAGTTACTTTTGATGGAATCGATGATTATAGTAACGATAATGATATTAATGATGATGATGAACTCAATGGTAAAAAAACCGAGATACATGAACACGAAAATGAGGTGGATGATGACCTCCATTCGTTCCAGGCAACACCTATGCCTAATACTGGAGGCTTTGAGGATGTTGAGTTG…
chrIV YDR096W 501 46	ATGGAAATCAAGCCAGTTGAGGTTATTGATGGCGTTCCGGTTTTTAAGCCGTCTATGATGGAGTTTGCAAATTTCCAATATTTCATTGATGAAATTACTAAATTCGGAATAGAAAATGGTATTGTCAAAGTCATTCCTCCCAAAGAATGGCTGGAGCTTTTAGAAGGCTCACCTCCTGCGGAAAGTTTAAAGACTATACAACTAGACTCCCCGATTCAACAACAAGCCAAGCGATGGGACAAACATGAAAACGGTGTATTTAGCATCGAAAACGAGTATGACAATAAGTCGTACAATTTAACACAGTGGAAGAACTTGGCCGAAAGTCTAGACTCTCGAATAAGTCAAGGTGATTTTAATGATAAAACTTTAAAGGAAAATTGCCGCGTAGATAGTCAG…
chrIV YDR097C 1374 55	ATGGCCCCAGCTACCCCTAAAACTTCTAAGACTGCACACTTCGAAAATGGCTCCACATCTTCTCAAAAGAAAATGAAGCAATCGAGTTTGTTATCTTTTTTCTCAAAACAGGTACCTTCTGGCACACCGTCAAAGAAGGTCCAGAAGCCTACTCCAGCGACTTTAGAAAATACAGCTACTGATAAGATAACAAAGAATCCACAAGGAGGAAAGACAGGCAAACTTTTCGTAGATGTAGACGAAGACAATGATTTGACAATAGCTGAAGAAACGGTATCAACTGTAAGGAGTGACATAATGCATTCTCAAGAGCCCCAATCTGATACTATGTTAAATAGTAACACGACAGAACCTAAAAGTACCACTACGGACGAGGATTTATCATCTTCCCAATCTCGA…
chrIV YDR098C 1155 63	ATGCCTGTTATTGAAATTAACGATCAAGAGCAATTTACTTACCTAACTACCACTGCGGCCGGCGACAAGTTAATCGTGCTTTATTTCCATACCAGTTGGGCAGAACCATGCAAAGCATTAAAGCAGGTTTTTGAGGCCATTAGTAATGAGCCTTCCAATTCCAACGTCTCTTTCTTATCCATTGATGCGGACGAAAACTCGGAAATTTCAGAACTTTTTGAAATCTCAGCTGTTCCATATTTTATCATAATTCACAAAGGGACAATCTTAAAAGAATTATCCGGCGCGGATCCAAAGGAGTATGTGTCTTTATTAGAAGACTGCAAGAACTCAGTCAATTCCGGATCATCACAAACTCATACTATGGAAAATGCAAACGTAAATGAGGGGAGTCATAAT…
chrIV YDR100W 55 58	ATGTCAGTTATTCCTCCAAAATTCTTCAAGATTGCAAATATATCAATTGGCTGCATAGACATTATTGCTGCCCTTTCACAATTGACGTATATTTTCACCAATTTAAACGTCTTCCTCTTGGCAGTTTACGGACTGGCACTCTCCGTACCTATCGTCTATCTGGAGTTCAAGGTTCCGTCAAATCTTTACAGGTATGCTTCCTTTTACTTTAGTTTTCTTGGAAGGGGTTTATCTTATATTTTACTAAGTCTGATAATCAGCTTCGGCGGTATCTACAACATATTGGCGGGAATGTTTACTTTTATTTTAGGGGTTGCCTTTATTGTTTTTCATTTTTCCCAGTTTGTGGAAGAACCTGCTAACTTCAGAGCACCCGGCTCATCTTTGTCAATTGGTGAT…
chrIV YDR101C 389 53	ATGGCTCTAGCTATCTCCCACGAGGATACTCAGATTTTGCTAAAGGACAAAAATATTCTACAGGAATCGGTCTTGAACAAATACAGAACTGCTGGACAAATCGCACAAACTGCTTTGAAATATGTTACTTCTTTGATCAATGATTCATATCACTCTAAGACCACACAGCGCCAATTAACCGTGCCAGAGCTATGTTTGCTTACCGATTCTTTTATTTTGACCCGGTTGGAACAATATTATAAAAACAAAGTTAATGAAAGAGGTATTGCCATTCCAACCACTATTGATATCGACCAAATTTCTGGTGGATGGTGCCCCGAAATAGATGATACTCAAAATTTGTTAAACTGGAATAAGGGGAAAGACTCCACTTTTGCATCATCTGTCACTGGGACTTTG…
chrIV YDR103W 76 48	ATGATGGAAACTCCTACAGACAATATAGTTTCCCCTTTTCACAATTTTGGTAGCTCGACACAATATAGTGGTACCTTGTCGAGAACTCCCAACCAAATAATAGAGCTAGAGAAGCCCAGTACTCTATCCCCATTGTCAAGAGGAAAAAAATGGACGGAAAAGTTAGCCAGGTTCCAAAGAAGTAGTGCTAAAAAGAAAAGATTCTCACCTTCTCCTATTTCCTCCTCTACATTTTCGTTCTCACCCAAATCTAGGGTCACTTCTTCAAACTCTTCTGGCAATGAAGACGGTAACCTAATGAATACACCTTCTACGGTTTCCACTGATTATTTGCCACAACACCCTCACAGAACATCGTCTTTGCCAAGACCTAATTCCAATCTCTTTCACGCAAGTAAT…
chrIV YDR104C 209 44	ATGGATTCTATCGTTAATGTTGTTGAAGACGATGTTAAGTACGCGCAGAGAGTGACTAGCTTCAGCTCACCACAAAATGCAAATGTCAAGGTCTTCACCATTCCCCGGCATTCCTTCACAGCGTTTAGACTGTCGTATGTTTCACCTACAGAGCTTTCAGCATGTTCACAGGTGACTTTGCTAGGTGGTATTCCAAAACAATGGTACGCTGATCAAAATAATCAAGTCTGGAAACTTCTAACTAAAATTTCACTTCGGAAGGTTAGGAAGCAATCTGACATGCTAAGAAGATATGGCTATGGAACAATTTACAAAAAGCGTGTAGGGAAGATCCCAACTGCATTGTACTTAAGAAAGCACTTTACATGGTCCTATGAAGATAATACATCAATTCACAAC…
chrIV YDR105C 1317 56	ATGGGTGCCGTAATTTCTTTGCCAGTTAGCATGGCGGGCTCATTCGTGGCGTCCTGTTTTGGAGGTTGCTGCTCAAACTTGGTGACTAAGACTGCATCTTCCCTAGGATCTTCTTCTTTAGGGACAAGACTTCTGTACGCCGTTTGGCTTTTACTTAACTCATTGATATCATGGGTGTCCTATTCTGCGAACAAATCAATCCTATGGCCAGGGAAGACATGTACTGGGACTGGGGAATGTGGATTTTTTACAGTTCATAGGTTGAATTTTGCATTGGGATGCTTACATTTGATATTGGCGCTTGTACTAACGGGCGTAAAGTCGACTAATGACGTAAGAGCAGCATTACAGAATTCGTGGTGGAGTTTAAAATTTATACTGTATTTATGTCTCATTGTT…
chrIV YDR106W 12 78	ATGTCGAATACTATTGTGATAGTCTATTTGGGAGCTAACAGAATCGAAATTGGAAGAAGTGCTGATGCGTGTCCACAAGAAATTATCGCCTGGAAAACAGGTAGTATTAATGAAAAAAATAGGGAAGAATTGAAAAAAATATTTGAACATTACTTCCAAATTTGCAACATCTTGGGAAATCGAGAAGTACAAGTGTTGATACTAGAAGATATCTTCATTTCTGTAGTAGAGAAAAGAATTATTTGTAGCATCTTGTTTAAGGAATTTGACTGCGCTCACGTTTCGTTTGTCCCCAGGGCCATTGTGCACTGCTTATCCTGTAATACAAGGAATGCCATAGTTATAGATATAGGTACCAATTATACTACATGCGTACCTATTTTCGACCTTAGACCTTTG…
chrIV YDR107C 1343 55	ATGAAACGAGGTGTTTGGTTGCTGATTTATTGCTATGCAACTTTAACTAAAGGATTTTCCTTGCCAGGCCTATCTCCCACAACATATCACTCAGGCGATGAAATCCCGCTATTGGTGAACCGCTTGACTCCATCAATTTACTTTCAGCATCAAGATGAGGAAGGTAACGATGTTTCAGGCGATAAAGAACATTTTCTTTACTCCTATGATTACTATAATAAGAGGTTTCATTTTTGTAGACCAGAGCACGTTGAGAAACAGCCTGAGTCGTTAGGTTCAGTCATATTTGGTGACAGAATTTACAATTCCCCATTCCAATTGAACATGTTAGAGGAGAAAGAGTGTGTTGCACTTTGTAAAAGCACGATTCCGGGAAAAGATGCCAAATTTATCAACACC…
chrIV YDR108W 95 54	ATGGTTTTTTCTTATGAGCACTATATGAATCTCCTTTTCCATTTGGATAACAGTAAAGAAACGGTGCCTCCAGAGATTGCAAAAAGAATAATTTCAAATGCTATAGCTCCTGTAATAACAGTTACTTCAACTCCTCTCTTCGACAAACATATTCAAGAAACGTACAAAGTAGATTCTCTCTATATGCTGCTGCGATTCTTTGGCGGTTGTGTCTCTGATAGAGATCAAGCCAATGAAGCGAAGGTTGGACAGCATGAGCATGAGGTTTGTGATGCAAGTGACTCGACGGATTCAATTCCCAAAAATAAAAATTTGGAAGTGCCCAATTTATCAAAGAAAGGTAGTCGCAGTAGGTCGAATAGTCTTTTCCAGAGGGATTCAACGCAATCTCAATATATC…
chrIV YDR110W 75 51	ATGACGAAACCGCGTTACAATGACGTGTTGTTTGATGATGATGACTCGGTACCATCAGAATCAGTTACGAGGAAATCGCAGAGAAGAAAGGCAACGTCACCTGGGGAATCAAGAGAGTCCTCAAAAGATCGTCTACTGATACTTCCCTCTATGGGGGAATCATATACTGAGTACGTAGACTCTTATTTGAACTTAGAATTATTGGAAAGGGGAGAAAGAGAAACACCAATCTTTCTTGAATCTCTGACAAGACAACTAACGCAGAAAATATATGAACTAATAAAAACAAAATCTTTAACTGCAGATACCTTGCAACAAATAAGTGATAAATACGATGGTGTAGTGGCAGAAAACAAGCTGTTATTTTTGCAAAGACAGTATTATGTTGATGATGAAGGA…
chrIV YDR113C 21 62	ATGATGCCAGCTAACGAAGATAAAGAGAATAATATCGTATATACAGGGAATGAAAGTTCCGGCATTAACTTTCCACAGACGCCGGCTCACTTGCTGAAAAGGTCGCACTCTAATATTTTAAAACCACCTGTAAGATTGGACCAACTCAAAAGGGATGCGAACAGCAACAATGGCAACACATTAAAGTACATACAAGGAGGGAAGGAGGTGTCACCCACAAAAAGGTTGCATACCCATGCGCAACAACAAGGAAGATTGCCTCTGGCAGCAAAAGACAACAATAGATCGAAAAGCTTTATTTTTCCCGAAACTTCTAATCAGAGTAAAGATGCAGACTTACCACAACTACAGAATACACTATCTATACGCAAAAACGACCAACTCAGGAAACTTTCGCAA…
chrIV YDR115W 50 65	ATGCCACTATTTGCAAGGCTCTGCCAGCCTCAATCAAGAAGAATGTTTTCATCTATATCTTCTTTCTCTGCTCTATCTGTGTTACGCCCACAAACCGGTATGCTCTTAAACAGTTCACCATTGAAGACTCCGTCCTTCACACCGTTGGGATTTGGCTTAATAGGTCAAAGAAGATGGAAATCAAGGGGTAACACCTATCAACCTAGTACATTGAAACGGAAGAGAACTTTTGGTTTCTTGGCTAGGGCCAAGAGCAAACAGGGCTCTAAGATATTGAAAAGGAGGAAGCTCAAAGGTAGGTGGTTTTTGTCTCATTGA
chrIV YDR116C 271 51	ATGCTATCCGTAGTAGCGATCCCGAAAATATGTGTCACAGGTCCTGCAAGAAGATGCTTTTTTCATACTGCAAAAAAACTATACGCAGATGACTATAAACCAGCAGCTATGTCCTCCAATGCACCTTCGCTAACAAAAGACCAAGCCAAAAAAAGAGAGTTGAAAAGATTGGTACAACGAAAGGCCGAGGCAAAGAGACCAGCTACAGCAAGCCCATTGTACATGCCTGTTACAAAGGCACTAAGATATTTACGCGCAGCAGAAGTTGGCAGACCGCAATCGCAACAGACAATTAATTTGACTACATTGGTAGTCGGTGAAAGAGGTACAGCGCCTTTATCCGGTAGCGTGACATTTCCTAAGCCTTTGAGATATATCAAAATTGCTGCCTTTACCAAC…
chrIV YDR117C 317 46	ATGTTTAAGAAGGAGCCTCACATAAAAGCTTTAAGTAATTTGAAGAATTCCGAAAGAAAGAAGTTGCTACAAACATTCCAAAAACAAACGAATAATGAGGAATATAGCTTTCGTACTTCCACTATAAAACAAACCAACTTTAACGGCCAGAAAAGTGTAGGAACGGTTTACACAGATGAGAATAATACCCCAATATTATTCAAGGAAAAGCATAAGGAGCAACTTTTTCCAACTGTGTATTCTTGTTGGGAATATCCTGCGTTATTGCCGATCGTTTTAACTCATGGATTTGTTATAGAAGAACATTTATTCAACGGCGCTAACTTAATGATTTCCGGTTCGATCCCACCCTTTGATCCTCGTTGTAAAATAGGTACTCTTTGTGGTATAGCTAGCAAA…
chrIV YDR118W 39 52	ATGTCGTCTCCTATTAATGATTATTTCATTGATTATAACCCTCTTTTTCCAATCTTTGCTACAAGAATTGCGAAAGGCCTTGCTATTTACAGAGTCTCGGATCACGCTAGGCTTGCAGTAATTCCAATAAGAAATATAAACTTGGTGGCGAATTACGATTGGGATACAACTACTGGTAAATTTTTGTCCATCTTTTTTAAGGATGGGACGATCAGAATCCATGACATTTTTAAAGACGGTCGATTAGTTTCATTCCTAAGAATTCCGAGTACAAAAATATCAAAAGGTATATGGGACCGAATTCCATTAAGATACGAACCAAATAATCGAGATTTTGCATGTAACATCATTGATGATTTACCAAAGCTAATAAGGTTTGTAAAGGACTCCAAAAGGATA…
chrIV YDR119W-A 12 87	ATGTTCTTCAGCCAAGTTTTGAGATCTTCCGCTCGTGCTGCCCCAATCAAGAGGTATACAGGCGGTAGAATAGGTGAATCGTGGGTAATTACGGAAGGTAGAAGGCTCATTCCAGAAATCTTTCAATGGAGTGCAGTATTGAGCGTTTGTTTAGGTTGGCCTGGTGCTGTATACTTCTTTAGTAAGGCAAGAAAAGCATGA
chrIV YDR120C 1310 49	ATGGAAGGTTTCTTCAGGATACCCCTCAAGCGGGCAAATTTACACGGAATGTTGAAGGCTGCTATATCCAAAATTAAAGCGAATTTTACCGCGTATGGTGCACCAAGAATCAATATTGAGGATTTCAATATAGTCAAGGAAGGAAAAGCAGAAATTCTTTTCCCTAAAAAGGAAACTGTTTTCTATAATCCCATCCAACAATTTAATAGAGATCTAAGTGTTACATGCATCAAGGCGTGGGACAACCTATATGGTGAGGAATGTGGCCAAAAGAGAAATAATAAAAAAAGTAAGAAGAAAAGGTGCGCGGAAACTAACGATGATTCTTCCAAGCGTCAAAAAATGGGAAACGGGTCACCAAAAGAAGCCGTTGGTAATTCTAATCGAAACGAACCTTAT…
chrIV YDR121W 82 59	ATGCCACCAAAAGGTTGGAGAAAAGACGCCCAAGGGAATTACCCCACTACTTCGTATATTAAAGAACAAGAGAACATTACGATTCAGGACCTGTTATTTCCTAAAAGCACTATTGTGAATTTGGCACGCGAAGTGCCACAGCAAAGCGGCAAAAAGCTGCTGATAAATAAAGACGCATCACTAGCGTTACAGCGTGGTGCTACAGTATTTGTTAACCACTTGCTCCTGTTTGCAAGGGAAATTGCAAAGAGTCAAGATAAAAAAAGCTGCAGTGTAGATGATGTTCTGAGTGCTTTGGACCATATAGGACACTCGGCATTGAAGGGTCCGGTTAGAGATAAACTAGATGAATACCAAGCTGCTGTTGAACAGAGGAAGAAGGAAAAACTAGATAGTGGT…
chrIV YDR122W 1373 60	ATGGATGATTATCACGTAAATACTGCCTTCTCAATGGGCAGAGGTAACCAGCAGGATGATGGCAATAGTGAAAGCAACAGCATGCATACACAACCAAGCACTATGGCGCCCGCTACGCTGAGAATGATGGGAAAAAGTCCACAGCAGCAGCAGCAGCAGAACACACCGCTAATGCCCCCGGCGGATATCAAATACGCCAATAATGGTAACTCACATCAAGCAGAGCAAAAGGAGAGACAAGTAGAACTTGAAGGTAAATCGAGAGAGAATGCACCAAAGCCAAATACTACCAGCCAGAGTCGAGTTTCGTCTTCTCAGGGCATGCCTAAGCAGTTTCATCGAAAATCGTTAGGAGATTGGGAGTTTGTTGAAACAGTTGGTGCAGGTTCTATGGGTAAA…
chrIV YDR123C 15 70	ATGCAACAAGCAACTGGGAACGAATTACTGGGTATCCTAGATCTGGATAACGATATAGACTTTGAAACTGCTTACCAAATGCTCAGCAGTAACTTCGACGACCAAATGTCTGCGCACATACATGAAAACACGTTTAGTGCAACTTCCCCTCCTCTGTTAACACACGAGCTCGGCATAATTCCTAACGTAGCAACCGTGCAACCCTCTCACGTAGAAACTATACCTGCCGATAACCAAACTCATCATGCTCCTTTGCATACTCATGCACACTATCTAAATCACAACCCTCATCAACCAAGCATGGGTTTTGATCAAGCGCTTGGTCTCAAGTTGTCTCCTTCCAGTTCGGGGTTGTTGAGCACGAATGAATCGAATGCCATTGAACAGTTTTTAGACAAT…
chrIV YDR125C 106 51	ATGCTTTTAATAAAGAGGTACTTGATGGACCCTGAAAGTTTAAGGAGGCAGATAATGAATGTATATAAATGTTACATGTGGAAGAGAGCGTTCCACAGTAATAGAAGCCTACTGGAAGTTAAACGTCGTGAAAAGAGTCTCCAGAGAAAAATTTTGGAAAGGATTCTTAGACCCAAGGAGGAAAATGCTGTCAAAAAATCTGGATTCAAGCTATGGTCAAGCCATTTGAATAACCCACACAAAACTTATATGCGGCTGGAGGAATTACAGAGACGTATTATGGAAGAGGTACACGTTGAAGGTATTAAAAAGAATGATAAGTTATTCAACGAAATAAATCAATGGCATTTCCAAAATGAAAACACAAGTACTGTTCGAACACCAACATTGCTGATACAT…
chrIV YDR126W 100 51	ATGTCATGGAATCTACTATTTGTGCTGCTAATAGGATTCGTAGTTTTGATATTACTTTCGCCCGTCTTCAAGTCAACATGGCCATTTTCGACTTTCTATCGTAATGTGTTTCAGCCCTTCCTAGTGGATGACCAAAAATATCGTTGGAAGTTGCATTTAGTACCTCTTTTCTACACCTCTATTTACCTGTACCTAGTATATACATACCACATGAGAGTGGAGTCTACGATTAAGAATGAGCTATTCCTTTTAGAACGAATACTGATCGTGCCTATAATTATACTACCGCCGGTAGCATTAGGAATTCTAGCCATGGTAAGCAGAGCTGAGGATTCAAAGGATCATAAATCAGGCTCGACAGAGGAATATCCATATGATTACCTATTGTATTATCCTGCC…
chrIV YDR127W 1371 55	ATGGTGCAGTTAGCCAAAGTCCCAATTCTAGGAAATGATATTATCCACGTTGGGTATAACATTCATGACCATTTGGTTGAAACCATAATTAAACATTGTCCTTCTTCGACATACGTTATTTGCAATGATACGAACTTGAGTAAAGTTCCATACTACCAGCAATTAGTCCTGGAATTCAAGGCTTCTTTGCCAGAAGGCTCTCGTTTACTTACTTATGTTGTTAAACCAGGTGAGACAAGTAAAAGTAGAGAAACCAAAGCGCAGCTAGAAGATTATCTTTTAGTGGAAGGATGTACTCGTGATACGGTTATGGTAGCGATCGGTGGTGGTGTTATTGGTGACATGATTGGGTTCGTTGCATCTACATTTATGAGAGGTGTTCGTGTTGTCCAAGTACCA…
chrIV YDR128W 1245 53	ATGTGCAGTAGTATAAATGAAGGTCCGTATAATTCGCCCACTTTTGGAAAATCATTATCGTTGAAAGTAGATGGTGGGTTCAATGCCGTATCTATCAATCCCTCTGGTAGGGATATTGTTTTGGCCAGTCGGCAAGGTCTTTATATTATCGACCTGGATGATCCGTTTACACCTCCAAGGTGGTTGCATCATATTACGCCCTGGCAAGTTGCTGATGTACAATGGTCGCCACATCCCGCAAAACCATATTGGATAGTCTCGACATCGAATCAAAAGGCAATCATATGGAACTTAGCAAAATCTTCATCAAATGCCATTGAGTTTGTACTTCATGGGCACTCAAGAGCAATTACAGATATAAACTTCAATCCGCAACATCCGGATGTTTTAGCTACCTGT…
chrIV YDR130C 27 61	ATGAGCAATAAAAGCAACCGCAGGAGTTTACGTGACATAGGGAATACGATTGGTCGAAATAATATACCAAGTGACAAGGACAATGTCTTTGTGAGATTGAGTATGTCCCCTTTGAGGACGACAAGCCAAAAAGAGTTTTTGAAACCACCTATGAGGATATCACCTAACAAGACAGATGGAATGAAGCATAGTATACAAGTAACACCAAGAAGGATTATGTCGCCGGAATGTCTGAAGGGCTATGTCTCTAAGGAAACTCAAAGCCTGGATAGGCCTCAGTTCAAAAATTCGAATAAAAATGTGAAGATCCAAAACTCAGATCATATAACTAATATAATATTCCCTACATCACCAACCAAACTGACATTCAGTAATGAAAATAAAATCGGGGGTGATGGT…
chrIV YDR131C 50 53	ATGTTTGATAAGTTACCTTATGAGATTTTTAAACAAATTGCCTGGAGAATTCCGCAGGAAGATAAAATTTCGTTAACATATGTATGCAAAAGATCCTATGAATCAATTATACCTTTCATCTACCAGAATTTATTTCTTAATGAAACCTATCACATCAATGGTGACTATGATAACTCATTTGGAACCTGTTATTGGTCTGTCCTAAACTTTCACTACATAGATGAAGATGATTCCAATACTAAAAACGACATGTCGAATAGAAGACTAGCTAAAGTGAAATTTAGTTATTTCGAAAGAACATTAGCAGAGTCACCGAAAAGATTATGTCCCTTAATTAATCGAATACGTTGTACATGGCATTTAAATGAAGATGTGATGACAAATGTACTTAAATTGCTA…
chrIV YDR132C 205 49	ATGTCAAATTCTCCAACAGTAGCAACTTTGTCACAAGAATATTTCGATCCGAATATTCCTCAAATACTCCCACACGAGAAAATGTATAAGATTCAGGTGGGGAAATCATTATTCAAAATCAGCGGTGCTTCTTTAAGCTCGGATGGTCCTAGTTTCTTCACCGAATATTTTTCTAAGAAGCGCTCTCCTTCCAATAACGATGACAGTAATAACGATACCATGGAATCTAATAAAAATGAGGTTCTATTCATAGACAGATCAGCCGAAGTTTTTGAATGGATCTATCAACATTTGCAAGGATATATAATTGAGATTAAGGATGAAGTACAATATACCATGCTTTTCGCAGATGCGATGTACTACAATTTACCGCGATTGCGATCTTTACTGAAAGAAACG…
chrIV YDR135C 1377 54	ATGGCTGGTAATCTTGTTTCATGGGCCTGCAAGCTCTGTAGATCTCCTGAAGGGTTTGGACCTATATCCTTTTACGGTGACTTTACTCAATGCTTCATCGACGGTGTGATCCTAAATCTATCAGCAATTTTCATGATAACCTTCGGTATCAGAGATTTAGTTAACCTTTGCAAGAAAAAACACTCTGGCATCAAATATAGGCGGAATTGGATTATTGTCTCTAGGATGGCACTAGTTCTGTTGGAGATAGCGTTTGTTTCACTTGCGTCTTTAAATATTTCTAAAGAAGAAGCGGAAAACTTTACCATTGTAAGTCAATATGCTTCTACAATGTTATCTTTATTTGTTGCTTTAGCCTTACACTGGATAGAATACGATAGATCAGTTGTAGCCAATACG…
chrIV YDR137W 76 50	ATGCGTGCGCACAGAATCGATACATTTCTCATAAGAGAAAACATCAAACTGGAGATCATACATGAATCGAATTCCTATTTTGGTGGAGAACATATATCAATTGCTTTCCGATTTAAGCACCTAGGCTCACAGCATGAATTGTTCAACTATAAAGAAAAGCTTCTCACTGTCGATAAAGCTGTTGAAGAGAAGTTGGAACAACAAGCGAAAGTGCAAGATGATGGTGAAGGCACGATGGAAAATCAAACCTGGTCCCTAAAATCATTACTAGGTGCCTTCAAAAGAACAGGCGAACCTGAAGAGAGTGTGGATGTGGATAACATGAAAATGCTAAATGAGAGTAAGATGTTAAGAGAAAAAATACAGAAGCAAATGTATTTTCATCAACCTGTAACGTTA…
chrIV YDR138W 63 52	ATGTCTAATACCGAGGAATTGATCCAAAACTCAATAGGTTTTCTCCAGAAAACTTTTAAAGCACTCCCAGTTTCGTTTGACTCCATTCGACATGAACCACTTCCATCTTCAATGTTGCATGCAAGTGTTCTCAATTTTGAATGGGAACCGCTCGAAAAAAATATTTCGGCAATTCATGATAGAGATTCTTTGATTGACATTATACTTAAAAGATTCATTATAGATTCAATGACAAATGCTATTGAAGACGAAGAAGAAAATAATCTTGAAAAAGGGTTACTAAATTCGTGTATAGGTCTCGATTTTGTGTATAACTCAAGATTTAATAGATCTAATCCAGCTAGCTGGGGAAATACCTTTTTCGAGTTATTTTCCACCATCATTGATTTGCTAAACTCA…
chrIV YDR140W 454 51	ATGCTACCGACCCCTTATGTAAAATGCGATTACGATAAAGTATATGAGCCTGCTGAGGATAGCTTCCTCATACTGGACTGTTTGGAAAAAGAGCATGATTTTTTGAAACAGAAATTTGGTAATCGTTTGGCCATCGTTTGCGAAATTGGTTCGGGATCAGGTATCGTCACAACATTTCTAATGCAAAACAAAATAATACCGCAGGAAAATTCCATCCACTTAGCTGTTGATATCAACCCATGGGCGCTCGAAGCAACTTTGGATACTGCGAAGTTAAATTCATGTAAAAGTTCTTTTTTAGAAGTGATTCAAGCTGATTTAAACTCCAGTATTCGGAATAATCAGGTTGATGTCCTAATATTTAACCCACCATATGTGCCAGCAGAATGTGTGCCAGAT…
chrIV YDR141C 646 43	ATGTCCTTACCACTAAAGCCCCTTACAATTGACTCAAATAATAAACAACTAGACTCCAAACAGAAGAAGTTTCGTGCTAATGTCGAGCGAGCATTAGAAAGATTTGACTCTGTAACAGAATGGGCGGACTATATTGCTAGTTTGGGAACACTATTAAAGGCGTTGCAAAGCTGGTCACCTAAATTTCAGAATGTAAGGTACTATGTTCCTTCTCCATATCAAGTAAGTCGAAGATTGACATCCTCATTATCGCCGGCGTTACCAGCAGGTGTTCATCAGAAAACTTTAGAAGTATATACGTATATCTTTGAACATATTGGCCTTGAAACTCTGGCTACAGAATGTAACATTTGGATCCCGGGAATTTTACCTTTGATGACTTATGCCTCTATGTCTGTT…
chrIV YDR142C 733 52	ATGCTCAGATATCATATGCAAGGTTTTAGTGGGTACGGTGTCCAGTATTCTCCCTTTTTCGATAACAGGCTCGCGGTAGCTGCTGGTTCAAACTTTGGCCTGGTTGGGAATGGAAAATTGTTCATCCTTGAGATTGATCGTTCAGGTAGAATAGTGGAAGTTAATTCCTTTTTAACACAGGATTGTTTATTTGATCTTGCATGGAACGAAAGTCATGAAAACCAAGTGTTGGTTGCACAGGGCGATGGTACATTACGCTTGTTTGATACAACCTTTAAAGAGTTTCCTATTGCTATATTTAAAGAGCATGAACGAGAAGTATTCAGTTGTAATTGGAACTTAGTCAACAGGCAGAATTTCTTAAGTAGTTCATGGGATGGATCTATAAAAATATGGTCC…
chrIV YDR143C 70 47	ATGAGTGAAAGTGGTCAAGAACAAAACAGAGGCACAAATACATCACCAAATAATGCTGAAAATAATAATAATTCAAATGCAGCTTCCGGTCCACTCAATGGTGGTGCTGAGCAAACAAGAAACATAACCGTTTCCATTCAGTATTCCTATTTCACTCCGGAGAGATTAGCACATTTGAGCAATATATCTAATAATGATAATAACGAAAACAACAGCGCAGCATCCGGTAGCACGATTGCCAACGGTACTGGGCCCAGCTTTGGCATCGGAAATGGGGGCCATCAACCCGACGGTGCTCTTGTTTTATCTTTTCGTGATGTTCCTGCGTCTACTCCACAAGACCGTTTGAACAGCTTCATATCTGTTGCTGCTCAGCTTGCAATGGAGAGATTCAACAGA…
chrIV YDR144C 451 45	ATGAAATTATCTGTCCTCACATTTGTCGTAGATGCATTACTTGTCTGCAGCTCAATAGTAGATGCCGGTGTTACAGATTTTCCATCCTTACCAAGTAATGAAGTCTATGTCAAAATGAATTTTCAGAAGAAATACGGCAGTTCATTTGAAAACGCTTTGGATGATACAAAAGGTAGAACGCGTTTGATGACAAGAGATGATGATTACGAGCTGGTGGAACTGACTAATCAAAACAGTTTTTATTCGGTGGAATTAGATATTGGCACCCCTCCTCAAAAAGTTACTGTGCTTGTCGACACTGGTTCTTCTGATCTATGGGTCACGGGTTCAGACAACCCATACTGTTCCACTAAAAAGAAGGATACCACTGGCTCATCCTTTAAACAAGTAAACAAGGAT…
chrIV YDR145W 426 56	ATGTCTTCCAATCCAGAAAATTCTGGTGTTAATGCGAATAATAATACGGGCACTGGTAACGCTGATGCGATCACAGGAGCTCAGCAAAATATGGTACTGCAACCGAGACAGTTGCAAGAAATGGCCGCTAAGTTCAGGACATTACTGACTGAAGCAAGAAATGTAGGTGAAACTACTCCTAGGGGCAAGGAATTGATGTTCCAAGCCGCAAAGATCAAACAGGTATATGATGCCCTTACACTGAATAGGAGAAGACAACAGGCTGCGCAAGCCTACAATAATACTTCAAATTCAAATTCAAGCAATCCAGCTTCTATTCCTACTGAAAATGTCCCTAATTCATCACAGCAACAACAACAACAACAACAACAGACAAGAAACAACAGTAACAAATTTAGC…
chrIV YDR146C 215 56	ATGGATACATCAAACTCTTGGTTTGATGCCTCAAAAGTACAAAGCCTAAATTTTGACCTACAAACCAACTCTTATTACTCAAATGCTAGAGGCAGTGACCCTTCGAGTTATGCAATAGAAGGCGAATATAAAACACTAGCAACAGATGATTTAGGCAATATATTGAACCTAAACTATGGTGAAACCAACGAAGTTATAATGAATGAAATAAATGACTTAAACCTTCCGCTGGGACCACTTTCTGATGAAAAATCTGTCAAGGTTTCTACTTTCTCCGAGTTAATAGGAAATGATTGGCAAAGTATGAACTTTGACTTAGAAAATAATTCAAGAGAAGTGACTCTAAATGCAACTAGCTTGTTGAATGAAAATAGATTAAATCAAGACAGTGGTATGACT…
chrIV YDR147W 266 45	ATGTACACCAATTATTCACTTACAAGCAGTGACGCAATGCCCCGAACTTACTTGGTCGGCACAGCCTCACCAGAAATGTCTAAGAAAAAGCGCCAGTCTGCAAATTGTGACAAGCCAACGAGGAGGGTGATCCACATCATCGATACTAATGAGCACTCAGAAGTCGACTTGAAAAATGAACTGCCAATAACATGCACGAATGAAGACGGTGAGATGACATCAAGCTCATGGACTTCACAAACCGCTAATGATTTTCTCAAACTGGCATACGTAAACGCGAAATTAGACCCGTCTTTGCCATCTCAATATTTCAAACAAGATATCATAAATGTTTTACAAAGCTTGGAGATTCCTGGATGGTCTGTGCCCGGCTCTAAAGAATCCTCGTTGAATAAGAAT…
chrIV YDR148C 1373 58	ATGCTTTCCAGAGCGACGCGTACTGCAGCTGCCAAATCCTTAGTAAAATCTAAAGTGGCTAGAAATGTTATGGCTGCTTCTTTCGTCAAGAGACATGCTTCTACAAGTTTGTTCAAACAAGCTAACAAGGTCGAATCCTTAGGTTCAATATATTTATCCGGCAAGAAAATTTCAGTTGCGGCGAATCCGTTCTCCATAACTAGCAATCGTTTTAAATCTACCTCTATTGAAGTTCCTCCGATGGCAGAGTCCCTGACTGAAGGCTCTTTAAAGGAATATACTAAAAACGTTGGTGATTTTATTAAGGAGGACGAGCTGTTGGCCACTATTGAGACCGATAAAATTGATATTGAGGTCAATTCGCCAGTATCAGGTACTGTTACGAAGCTAAATTTCAAA…
chrIV YDR150W 601 54	ATGTCCCACAACAACAGGCATAAAAAGAATAACGATAAAGACAGCTCAGCAGGGCAGTATGCAAATAGCATTGACAATTCATTAAGCCAGGAAAGCGTCTCAACGAACGGCGTAACAAGGATGGCTAACTTAAAGGCTGATGAATGCGGCAGTGGTGATGAAGGAGATAAAACAAAGCGGTTTTCGATTTCAAGTATTTTGAGTAAAAGAGAGACAAAAGACGTGCTTCCGGAATTTGCAGGCAGTAGTTCCCACAATGGAGTACTCACGGCGAATTCATCAAAGGATATGAACTTTACTTTGGAACTAAGCGAGAATTTGTTGGTTGAGTGTAGGAAATTGCAATCCTCTAATGAAGCTAAAAATGAGCAAATCAAGTCTCTCAAGCAAATTAAAGAG…
chrIV YDR151C 158 64	ATGATGCCGAATGTTGCTCCAAACAGCTACTATTTAAACATACCGAATGCCAATTCGACCTCAACGACTACGTCCTCGATCTTTTCTGATCTCAACAAGGAGTACGAGTCAAAGATTAAAGAAATCGAAGAATATTATATAAAGACACTGCTCAATGAAAATACCGATAATGATGACAGCAGCAGCTCCGAGGGGCATAATATAAATGAAACGGACATTTTAAGTGAATACTCACCAAGGCCTTCTCCTTGGTTACCATCCAAACCAAACTGTTATCATCCGTTGGGAGATTTTAAAGACTTGATCATATCAGATTCCAGACCTACAAATACATTACCTATTAATAACCCTTTCGCAGGCAATAATAACATCTCAACACTTGCTACAACTGAGAAAAAA…
chrIV YDR152W 190 51	ATGGATTATAAGGAAGAACAGAAGCAGGAACTAGAAGTTTTAGAGTCCATTTATCCTGATGAACTGAGGATCATAAACGATGAATACCCAAAGATTAAATTTGAAGTAGCCATTAAATTAGAGCTGGATACAGGTGATTCTACTTCTGTTTTAACCAAAGAGCACACTATAATCGCCGAATTCAAGTTACCAGAAAACTACCCTGACGAACCATGCCTGATTTCATTGGAAGCTCAAGAAGTAGCCCTCAATGACAACGAAGAAGATAACGAGGAAGATGAAGACGAGGTTGAATATGACGACCATGGTAATAAAGTACTGAAAAAGTTTGAAAACCTGCCAGATTTAATAAGCTTTAAGGGGTACTTGCCTGAATTAACCGTACAATTAGAATCGCAA…
chrIV YDR153C 100 57	ATGGACTCATTATCAAAAAAGATTCAAAATTTAGGTATCCATGATATTAGAAATGCCGCAAGGTTTGCCCAAAACGTGATAGTCCAATATGAGCCTTATCAGATAGATATCCGTCGTGCTACAAATACCGATGCTTGGGGCCCCACACCGAAGCACCTCGCCAAGGTTTTAAGGAACAGATACCAAGTGCCGCTCTACTTGATGACAGAATACACGTTGAAAAGATTAGTCGACCATATCGCTACCAGGCCCAAGAACCTATACGAAAAGGCAAGAAAGGACTACGTTAATTATGGGTCCGAATGGAGGGTGGTCTTAAAATGTCTAGTAGTCATTGAATTCCTATTATTGAACGTCGACACAGGTGACGAACTGAATCAGATTAGATCATGTTTGCTC…
chrIV YDR155C 1376 62	ATGTCCCAAGTCTATTTTGATGTCGAAGCTGATGGCCAACCAATTGGCCGTGTCGTTTTCAAGTTGTACAACGACATAGTCCCAAAGACTGCAGAAAACTTCAGAGCTCTATGTACCGGTGAAAAGGGATTCGGCTACGCTGGCTCTCCATTCCACAGAGTTATTCCAGACTTCATGTTGCAAGGTGGTGACTTCACTGCTGGTAACGGTACCGGCGGTAAGTCTATCTACGGTGGCAAATTCCCAGATGAAAACTTCAAGAAGCACCACGACAGACCAGGTTTGTTGTCCATGGCCAACGCCGGTCCAAACACCAACGGTTCTCAATTCTTCATCACCACCGTTCCATGCCCATGGTTGGACGGTAAGCATGTTGTCTTTGGTGAAGTTGTTGACGGT…
chrIV YDR156W 27 62	ATGATGAAAGGTTCTAGAAGAACAGGTAATAACACTGCTACCACGCTAAACACGCCTGTGGTCATTCATGCCACGCAGCTGCCCCAACATGTCTCTACTGACGAGGTTCTTCAATTTCTGGAGAGCTTTATCGATGAGAAGGAGAACATTATTGATAGTACTACCATGAATACCATCAGCGGCAACGCCGCTGACGCGGACGCTGCCGCTGTGGCTAACACCAGCCTCAACATCGACACCAACCTTTCCAGCTCCATATCGCAATTAAAGAGGATTCAGAGAGACTTCAAGGGTCTGCCACCCGCCCAAGACTTTTCCGCCGCGCCCATTCAGGTCTCCACGACGGAGAAGAAGGAGACAAGCATAGGTGTTAGTGCCACCGGCGGCAAGAAAACTACA…
chrIV YDR158W 1246 58	ATGGCTGGAAAGAAAATTGCTGGTGTTTTGGGTGCTACTGGTTCCGTTGGTCAACGTTTCATTCTGTTGTTGGCAAATCACCCTCATTTCGAACTGAAAGTTCTTGGTGCCTCTTCTAGATCAGCTGGCAAGAAATACGTTGACGCTGTGAACTGGAAGCAAACCGATTTGCTACCGGAATCTGCTACCGATATTATTGTTTCCGAATGTAAATCTGAATTCTTTAAAGAGTGTGACATCGTCTTTTCCGGATTGGATGCTGACTATGCTGGCGCTATCGAAAAGGAATTCATGGAAGCTGGTATCGCCATTGTTTCCAATGCCAAGAATTATAGAAGAGAACAAGATGTGCCATTGATTGTTCCTGTTGTCAATCCTGAGCATTTGGATATTGTAGCT…
chrIV YDR159W 524 52	ATGAACACATCATTTGGCTCAGTAGTGCCTTCCACTAATTTCAATTTTTTCAAAGGGCATGGAAATAATGATAACACTAGTGCCAATAGTACTGTTAACAACAGCAATTTCTTTTTAAATAGCAATGAAACGAAACCTTCGAAAAATGTCTTCATGGTGCACTCTACCTCTCAAAAGAAGTCGCAGCAACCGTTACAAAATCTCTCACACTCACCTTCCTACACGGAAAATAAACCAGATAAAAAGAAAAAATATATGATAAACGATGCCAAGACCATTCAACTTGTAGGTCCACTGATTTCCTCTCCTGATAATTTGGGATTTCAGAAGAGATCGCACAAAGCAAGAGAATTACCAAGGTTTTTGATTAATCAAGAACCTCAATTGGAGAAAAGAGCT…
chrIV YDR160W 387 51	ATGAGTTCTGTCAACCAAATATATGACCTATTTCCCAATAAGCATAATATCCAATTTACAGATTCTCATTCACAGGAGCATGATACTTCGTCCAGCCTTGCTAAGAATGATACAGACGGAACTATAAGTATACCAGGTAGTATAGACACTGGCATTTTAAAGAGCATTATTGAGGAGCAAGGTTGGAATGACGCTGAGTTATATAGAAGTTCAATACAAAATCAAAGATTTTTTTTAACGGATAAATACACTAAAAAGAAGCATTTGACTATGGAGGACATGCTTAGCCCAGAAGAAGAACAAATATATCAGGAACCTATTCAAGATTTCCAAACATATAACAAACGTGTTCAAAGGGAATATGAGCTCAGGGAAAGGATGGAAGAATTCTTCCGTCAA…
chrIV YDR162C 104 55	ATGGCAACGATGGAAACGACCACACAAAAAGATACCAATATTTTGAAATCTGGTCTCAAAAAAACTATAGGTGTTCTCAATGAGGCAGTATTACAGAACGGGAGAGAGGTGGAGGCAGTGCAGGCAGGAAATAGTGACACAATGGAAGATACAGAAACAACCACAATAGGTTATATATCAATCAAAGATTATGCGTACGCAGATTCGAATCCTCTCCATTATGGTTATTTTGATGGAGACAATGAGGAGGATGAAATGGTTTCAGATTCTTCAAATGGAGAAGACACATACAATAAAAGACAAAGTATAACACTACCAGACGACTACATAGTTAACCAACGTGCTGTTGCCCTCTACGATTTCGAACCCGAAAATGATAATGAATTGAGATTGGCTGAG…
chrIV YDR163W 32 58	ATGACCACATCACACAGACCACAGTTAGAAGCAAGAAGCGGTGCAAAAGCGGCCGCTTATACACCAACAGGCATCGAGCATGCCAGATTACTACCAGGACATACAACATTAAAATACAGGAAATTTAAAGAGGAGGAAAATCTTAGAGCAAACTGTGCGCAAGAAGATAGGAGCAACGATAAATCTTTAGAGGAGGCAGTAATGAACGAAGAGAAACAGGATGTTGTGGGGAGTGGGAACCTCCAAGAAACCCGCAGTGAGAAAGACCAAAAAGACTCGTTGCAAGAGCTGCTGGTTACTCAAAAAAATAAAGTGGAAGATAAAGCAGAGCTTGAAGGAAATGAACAATTAAAGGGAGGAAATTCGTCTAGGCGATCGTGGAGAAAGGGCACGGCGTTT…
chrIV YDR164C 398 47	ATGTCTGATTTAATTGAATTACAGAGGAACTATTTGATAGGGGTTTTGAATCAGATTGAGACGAAAAATAACTTGAAGTTTCTTATTATCGATAAAACTGTGGAGACAATATTGAGTTATCTTTTCCTCACACCCCAAGAACTTTTAAATAATGTCACATCTGTTGATTTGATTGATTCCCCAACAAGAAAAGGACAATCCTCCATCGAGGCAATTTACATATTGGAACCAACGAAATATAACATCAATTGTATCGATGCTGACTTCATGGTAAGACCACCTAAGTACAGAAGATGTCACATCAGATTTTTACCAGGATTAACAAACCCTATATTTCAGTTTTTTCAATCAAAACGTTACATTGCTCAAAATTTGGAGTCATTTAAGCCGATCGAACTA…
chrIV YDR165W 366 50	ATGAGCGTCATTCATCCTTTGCAGAATTTACTCACCTCTCGTGATGGCTCATTAGTTTTCGCCATCATTAAGAATTGTATCTTAAGCTTCAAATATCAATCGCCAAATCATTGGGAATTTGCTGGAAAATGGTCTGATGATTTCGACAAAATTCAAGAATCGAGAAACACCACTGCTAAGGAGCAACAAGGACAATCCAGCGAAAACGAAAACGAGAACAAAAAATTGAAAAGTAATAAAGGCGATTCCATTAAAAGGACAGCAGCCAAGGTACCATCTCCAGGTCTTGGCGCCCCACCGATATATTCGTACATAAGAAATCTGAGATTAACTTCGGATGAATCAAGACTAATTGCGTGCGCAGATTCTGACAAGTCCCTCCTAGTTTTCGATGTCGAC…
chrIV YDR166C 92 56	ATGGATAGGTTTCAAATTGGCGACGAGCAACTACTTCGTTTTTATCAGTTGAAGACTATTAATCCGACCCATTCCTGGGCCCAAGATTCCTCAAAATTGAATAATGAAGAGGCTACAAGCAATGAACTTGGCGTTGAAACGTCATTCGACATATTAAAAGACTTCAAATATGGCAATCAAATTAGCATTGACAAGGAATCGAGAGCATATTTAAACGATGAGTCGTTAAGTTATATTAGAGATCCCTTGAATGGACAAGAAATGTCTAAAGAATTGCAACATCTACCAAATGATTCAATGCGGTTGAACTATCTTGTCAACAGTAAACAATTCAACGTCAAAGCCTTTCTGAGAGATATGCACAAACAAGACTCTTTCAATGATCTAAATAACTCACTG…
chrIV YDR167W 389 56	ATGGATTTTGAGGAAGATTACGATGCGGAGTTTGATGATAATCAAGAAGGACAATTAGAAACACCTTTTCCATCGGTTGCGGGAGCCGATGATGGGGACAATGATAATGATGACTCTGTCGCAGAAAACATGAAGAAGAAGCAAAAGAGAGAGGCTGTAGTGGATGATGGGAGTGAAAATGCATTTGGTATACCCGAATTTACAAGAAAAGATAAGACTCTGGAGGAGATTCTAGAGATGATGGACAGTACTCCTCCTATCATTCCCGATGCAGTAATAGACTACTATTTAACCAAAAACGGGTTTAACGTAGCAGATGTACGAGTGAAACGACTTTTAGCACTTGCTACTCAGAAATTTGTTAGTGATATAGCTAAGGATGCCTACGAATATTCCAGG…
chrIV YDR168W 464 47	ATGGCCATTGATTACTCTAAGTGGGATAAAATTGAACTATCAGATGATTCTGATGTCGAGGTGCATCCTAATGTGGACAAGAAATCGTTCATTAAATGGAAACAACAGAGTATCCATGAACAGCGATTCAAAAGGAACCAAGATATCAAAAATTTGGAGACACAAGTGGATATGTATTCTCATTTGAACAAACGAGTGGACAGAATTTTGAGTAATTTACCTGAAAGTTCTCTTACTGATTTGCCAGCCGTTACCAAATTCTTGAATGCAAATTTTGATAAGATGGAGAAAAGTAAAGGGGAAAATGTTGATCCTGAGATTGCAACATACAATGAAATGGTTGAAGATCTTTTTGAACAATTAGCAAAAGATTTAGACAAAGAGGGCAAAGACTCGAAG…
chrIV YDR169C 145 56	ATGTCAGAAAACCAAAAGGAGGTATCGCCTCCTCAAGCCATATCGGTCAAATCCGAGGCAAGCTCTAGTATATTTTCCAAACCTATCTCCACATCATCACCCGCTGGGTTAGCAGCCGCTCAAAGAGTTACGCCCGGGAAACTGTCCACTTTATTACTAGAAATGGGACCATTGGCCATTAGACACATTACACAGACCTTATGCCTAGATATTCCCTGTTTTAAAGATTTATCATCTTCCAAGCAAAGACGACTTATAATGAGTGCTATGGAAAGTGGTGATAAAGAAAAATCAGTGGTATTTGAAAAAATTGGATGGGGTCAATGGTCCGCGAAAAGAGTAGACCCTGCCAACTTTGATAAGGAGCTGGAAGCGACCAATTTTGCAAATGCAAAGGTG…
chrIV YDR170C 1367 52	ATGTCTGAACAGAATTCAGTAGTAAATGCTGAAAAAGGGGATGGCGAAATATCTTCAAATGTAGAGACTGCTTCTTCAGTCAATCCGTCTGTGAAACCACAGAATGCTATTAAAGAAGAAGCTAAAGAGACAAATGGTGAAGATCAAAAATGCAAAGGGCCAGAAAACGCTGGCAGTACGGCAGAAACAAAAGAAACAAGTAACGACGCTACCAACGGAATGAAAACGCCCGAAGAAACGGAAGATACAAATGACAAACGCCATGACGATGAAGGTGAAGATGGAGATGAAGATGAAGATGAAGATGAAGATGAAGATGAAGACAATGGGGACGAGGATGATGAGGACGTGGATAGCAGTAGTTCCGAAACCAGTTCCGAAGACGGGGAAGATTCTGAA…
chrIV YDR171W 166 54	ATGAGTTTTTATCAACCATCCCTATCTCTTTATGACGTTTTGAACGCATTATCCAACCAAACTGGCCAGAGAGGGCAGCAAGGATATCCTCGCCAACCACAAAGGCCACAGAGATACCATCCCCATTATGGACAAGTGCACGTTGGCGGGCATCATCCTCGTCATCATCCATTGTATAGCAGATACAATGGTGTTCCTAATACCTATTACTACCAGTTCCCTGGACAAGCCTATTACTATAGTCCTGAATACGGTTATGATGACGAGGATGGTGAAGAAGAGGACCAAGACGAAGATATGGTGGGTGACAGCGGCACTACAAGACAGGAAGATGGTGGCGAGGACAGCAACTCGAGAAGATATCCATCATATTACCATTGTAATACTGCCAGGAATAAT…
chrIV YDR172W 1376 63	ATGTCGGATTCAAACCAAGGCAACAATCAGCAAAACTACCAGCAATACAGCCAGAACGGTAACCAACAACAAGGTAACAACAGATACCAAGGTTATCAAGCTTACAATGCTCAAGCCCAACCTGCAGGTGGGTACTACCAAAATTACCAAGGTTATTCTGGGTACCAACAAGGTGGCTATCAACAGTACAATCCCGACGCCGGTTACCAGCAACAGTATAATCCTCAAGGAGGCTATCAACAGTACAATCCTCAAGGCGGTTATCAGCAGCAATTCAATCCACAAGGTGGCCGTGGAAATTACAAAAACTTCAACTACAATAACAATTTGCAAGGATATCAAGCTGGTTTCCAACCACAGTCTCAAGGTATGTCTTTGAACGACTTTCAAAAGCAACAA…
chrIV YDR173C 308 47	ATGGATACGGTAAACAATTATAGGGTTTTAGAGCATAAAGCTGCTGGCCACGACGGTACTCTAACAGACGGTGATGGATTGCTCATCTTTAAACCGGCCTTTCCGCAGGAACTGGAATTCTACAAAGCCATACAAGTGAGAGATGTGAGTCGAAGAAAGTCTTCGGCTGATGGAGATGCTCCCTTGTGCTCTTGGATGCCCACGTATCTTGGAGTCTTGAATGAAGGGGCAAAAATCGAGCAAAGTGGCGATGCTGCGCTTCTGAAGATAGATGAGCGGTTAAGTGATTCCACTGATAATCTTGATTCAATACCTGTAAAGTCTGAGAAGTCCAAGCAATACCTCGTTTTAGAAAATCTACTATATGGATTTAGTAAACCTAATATACTTGATATAAAA…
chrIV YDR174W 239 51	ATGACTACAGATCCTTCTGTCAAATTGAAGTCCGCCAAAGACTCCCTCGTCTCCTCCCTCTTCGAGTTATCAAAAGCTGCTAATCAGACAGCCTCCTCTATTGTTGATTTCTACAATGCCATCGGCGACGATGAAGAAGAGAAGATAGAGGCTTTCACCACTTTGACTGAGTCTTTGCAAACATTGACTTCTGGTGTAAACCACTTGCACGGCATCAGCTCGGAGCTGGTTAACCCTATTGATGATGATAAAGATGCTATTATCGCTGCTCCAGTCAAGGCTGTAAGAAGAAAGATCGAACGTGATCCAAATGCTCCAAAGAAGCCACTGACTGTTTTCTTTGCTTACTCTGCGTACGTTCGTCAAGAACTTCGTGAAGACAGACAAAAGGCTGGCTTG…
chrIV YDR175C 257 50	ATGAAAGTACCATTGGGGTTATGGAAAGTCTCTCGGGGTAATTTGTGGAGCACCCAGAAAAGGGTTTTGACAATGTCTAGATGTTTGAACAGTGATGCTGGTAATGAAGCTAAAACTGTGAGAGAAGGACCAGCTTTTTCAGCAGATCTCTATATGCATCCCGAAAAATGGAAGGGTTTACCTCCTCAAAGAATTTTAGAGTTATATTGGGAGAGAATGGCTAGATTGGGTTCAGAGTATAAACCTAACAAAGACGAACTGAATGCCTTATTAACCACTTCTGAGTACTCAAATGTACCTGTTAACGATATTAAAAAGCTATATCACAGAGGAGAACAAGGCGCTATTGATATAAAAGGTGGAAACGTGAATCGCGATAACAGTCTTAGACCGTTTATG…
chrIV YDR176W 369 40	ATGCCTAGACATGGAAGAAGAGGAAAACTGCCAAAAGGCGAGAAACTTCCTAAAAAGGAGGGAGGCGACAATACTCCGTCAAAGCTTTTATCGTCAATGCTTAAAACTTTAGATTTGACCTTCGAGCGTGATATTGGAATGCTCAATGGCAAAAGTGTTAGGTCCATACCCAATAAAAAAACTTTACTTGAATTGCAAAGTCAATTGGATAGTCTCAATGAAATACTGGGTACAATTGCCCGAGGTGATCAAGAGACCATTGAAGCGCTTCGGAAAATAAGAGACAGTAAAAATGAGAAGCAAGCAAACGATGAAAAGCAGGAAACTTCAAATGCAGACGGGCAGCACGAAAGTTCTACTGCTACTGAAGAAACGAATATAATTGATAAAGGGGTACAA…
chrIV YDR177W 785 56	ATGTCTAGGGCTAAGAGAATTATGAAAGAAATCCAAGCTGTGAAGGATGATCCTGCAGCTCACATTACTCTTGAATTTGTGAGTGAATCTGATATCCACCATTTAAAAGGCACATTTTTGGGCCCACCTGGAACACCTTACGAGGGTGGCAAATTTGTCGTGGATATCGAAGTACCTATGGAGTATCCATTCAAACCACCAAAGATGCAGTTCGACACAAAAGTATACCATCCAAATATATCATCAGTGACAGGTGCCATTTGTTTAGATATTCTTAAGAATGCATGGTCGCCAGTGATAACACTAAAGTCTGCATTGATTTCGCTACAGGCGCTACTACAATCTCCAGAGCCTAACGATCCTCAAGATGCAGAAGTAGCACAACACTATTTACGGGAT…
chrIV YDR178W 298 57	ATGATGTTGCCAAGATCCATGAAATTTATGACTGGAAGGAGAATTTTCCATACTGCCACAGTAAGGGCCTTCCAGTCTACCGCTAAGAAGAGCTTAACTATCCCATTTTTGCCCGTATTACCCCAGAAACCAGGTGGTGTTAGGGGCACTCCCAATGATGCCTACGTCCCCCCCCCTGAGAATAAATTAGAGGGCTCATACCACTGGTATATGGAAAAAATCTTTGCCTTGTCCGTCGTTCCATTGGCTACGACGGCTATGCTGACAACCGGTCCGTTATCCACTGCAGCTGATTCTTTCTTTTCTGTCATGCTTTTGGGATATTGTTACATGGAATTTAACTCTTGTATCACCGATTATATTTCTGAAAGAGTTTATGGTGTTTGGCACAAGTACGCC…
chrIV YDR179C 23 62	ATGGTAATGAGGGAAGAAACAATAAAATCGCTAGAAGATCCTTACAAATATCACTACAAAGAAGAATGGTTAAATACTAAAGATCCCGATGAACAACAATTATTCGAAATATTTGCCTTTGGAAACATTAAAGATCTACCGGAAAACATAATCCTAACATCATTAATGCGATCAAAACTGGAGAAATTAACATTGGTAACATTAAGCGAAATATATAATGAGTTAAGTTACGAGTTAATTAAAGAAGAATGTCAAATTGAAGACGATGGTATCATCGAAAGCCATTTAATTCAGCTACAGAATATTTTTAAAGCAGAGATGGATTCAGTCAGTAAATCTATGAAATTTTCAAGAAGATTTGACTGTAGAGATGTGTACTGTCATGAAAAGGAACTGACT…
chrIV YDR180W 141 46	ATGTCGTACCCAGGGAAAGACAAGAATATTCCTGGAAGAATAATAGAGGCCCTAGAAGACCTGCCTTTGAGTTATCTGGTTCCTAAGGATGGGTTAGCCGCGCTAGTAAATGCCCCAATGCGGGTTTCTTTACCTTTTGACAAGACTATCTTTACCAGCGCTGATGATGGCAGAGATGTTAATATAAATGTTCTAGGTACAGCTAACAGCACTACTTCTTCCATAAAGAATGAGGCCGAAAAAGAAAGGCTTGTTTTCAAAAGACCCAGTAATTTTACGTCATCAGCCAATTCTGTTGATTATGTCCCAACTAACTTTTTGGAAGGATTATCACCGCTAGCGCAGAGTGTTCTATCAACCCATAAAGGGTTGAATGATTCCATTAACATCGAGAAAAAA…
chrIV YDR181C 50 54	ATGGGTATTTTTCAATCAATAGAAGAAGCAAATAATACTTCTGAGAGATTGCTGAGGTCTGAGATTAAAAATAGTCATGGAGAATTTGAAAAATTCGATTTTGATACAGAAGAATACGAAATTAACCCTAAAAGGAAGTTAAGATTAGTCAGCAGGATAAACCCAAATGCTGGACATCTAAGGAAATCTAAGTCCTGCTTTACTGTAGATGAGCATGTTGACGAAACGCGTTGTCAGAAACCTGTGATGAAGTCGCCGTTCATGAGTAATGTCGATGATGAGATCAAGAAAAAGAGAGAGACAATTACAAAGATGACACTAGAAATTGAACATCATGAATTGAGCCAGAATATTAGAAAACCAACTGATGATTTGCTTCCTGATAGCACGTATCAGCCT…
chrIV YDR182W 462 50	ATGGTATATCGTAACAGGTCAAAGAGCGTTTTATCTACACACAGCAAGAAGAGCGACGATAAGGCCCACTATAAATCACGTTCGAAAAAGAAATCAAAAAGCAGGAGCAAGAAGAGGTTAAGAATCTACTGGAGATACATATCTATTGTATGGATCTTATGGTTAGGATTAATATCTTATTATGAATCAGTGGTTGTGAAGAGAGCAATGAAGAAGTGCCAATGGTCGACTTGGGAGGATTGGCCTGAAGGCGCTGAAAGTCATAGGGTGGGTTTATTTGCAGACCCACAAATAATGGACGAATATTCATATCCTGGGAGGCCTCAAATAGTTAATTATTTTACAAGAGTGATTGTTGACCATTATCACAGGAGAAATTGGAAATATGTCCAGTATTAC…
chrIV YDR183W 71 57	ATGGAAGATAAATTAGACAGATACTACACAAATGTGCTTTCAAATGCTGAAAAGGATAAACACACAACTGTCGATAGCGATGACAAAAGTAGTGGCGAGGAAAATTTAGATGAACTACTTAATGAATTGGATAGAGAATTAGACGAGGATCATGAATTTTTGAGTGCTTATCGGTCGGAGAGGCTACAACAAATATCAGATCATTTAAAACAGGTCAAGAAGAATGTTGAGGATGACGGATACGGTAGATTGCAGTGCATTGATAACGAGGCAGATGCTATCCAAATATGTACAAAGACTACTATGGTGGTCATACATTTTGAATTAGAAACATTCGGTAAGTGCCAGTATATGAATGAAAAACTGGAAAACTTGGCAAAGAGGTATCTAACCACGAGA…
chrIV YDR184C 60 64	ATGAACACGAATCAGTCCAATCCGAATACAGATTTAACAGATGATGCCAATATAGAACATACGTTGCATCGGCTGCTCACTCAGGCAAATAATCATTTTGATGATACAGTAAAGATTGATGGGCAGAGTTTAGATTTGGGAAAGGATCTCGAACAAGTTATGATGGATAATTTAGACTGCACTGATATTTTTGATTCCGACATCGCTTCTCAGAAACACCTAACATTGGAATCTTTATTTAACGATGAACACAACACCGATTCGAGCACACTTTTGGAAATGCAGAGAAGTGCTAATGATAGCCTAGTTGGTATTGATCTCGATAGGCATAAAAAGGGTTATACTGGCAAGGCATCATTAGATAAAAGTACAAACCAAAATAACGTACATAAACCTGAT…
chrIV YDR185C 333 55	ATGAAATCATTTCAAAAATCTTATGAATTCGATTACCCATGGGAGAAAGTCACCACGGCGAACTGGATGAAATATCCAAACAAGATCTCCACACACGTTATTGCAGTCGATGTGCTCCGCCGAGAGCTCAAAGAACATGGCGATGTACTTCTTACAGAACGGCTGATAACCATACGTCAGAACACCCCTCACTGGATGTCCATTTTAGTGGGGAACACTAATTTAGCATACGTGCGAGAGGTCTCCACCGTTGATCGAAGGGACAGATCTTTAACTATGAGGAGTTGCAATATGACCTTCCCGCATATTTTGAAGTGTTACGAAACCGTACGTTATGTTCCTCATCCGAAAAATCCATCGAATGTGACTCTTTTCAAGCAGGATGCAAAGTTTCTGTCT…
chrIV YDR186C 69 37	ATGGACACTGTCGGTACGGACGCAGCAGCCGCGAGCATTAATGAGCGTCGCTTTGCCCAGTCCACTTCACCAAAAGTTAGTGTGAAGTCACAGGACTCGCTGTTTCTGATCACTTACTCCAACATGCAGCAGACAGTGGTACAAGCGTCTTTGGCGGACCGGTACCCTTCGCTAAAGAAGCTTAACATCCTACTTTACATAGATATCCCTACGATCGACTACTACAACGATGAGATGACTCATAACAAGCTTTCCAGACTGAATAAACGGTTTAAGCTGCATCGGCTTAGAAATTCGATCGCGCAAAGTTTTTCCAACACATCTACTGCGGAAGATAACGATAAGTTTTGGGAGGAGTTGAAAAGTCTGATCAGCTCTCGCAGCACACCGGAAAACAAG…
chrIV YDR188W 1374 62	ATGTCATTGCAATTGTTGAATCCGAAGGCTGAATCGTTGAGAAGGGATGCGGCTTTGAAGGTTAACGTCACATCTGCTGAGGGCTTACAATCCGTCCTAGAGACCAACTTGGGCCCTAAGGGCACGCTAAAGATGCTTGTGGATGGTGCTGGTAACATCAAGCTGACCAAGGACGGTAAAGTGTTGCTGACCGAGATGCAGATCCAGTCGCCTACAGCGGTACTGATTGCTAGGGCAGCTGCCGCGCAGGATGAAATCACGGGCGATGGGACCACGACGGTTGTGTGTCTTGTGGGTGAATTGCTTAGACAAGCGCACCGTTTCATTCAAGAGGGCGTGCATCCGCGGATCATCACTGATGGGTTTGAGATTGCGCGGAAGGAGTCCATGAAATTTTTG…
chrIV YDR189W 1325 50	ATGGCTGTGGAGGAAATTGCGTCCCGCAAGGACATTAGTTTAAGAGATATGCAAATCTCTGCCATATTAAAAATGCTGTTTTTAAATAAGGATTTGAACAACAACGACAACATCACCACCATCACAGACGATATTTTTAACCAGCAGGAGATCATCTGGAAGGTGTTGATACTGGACATCAAGAGCACTGCTACCATATCTTCTGTTCTCAGAGTCAATGACCTGCTGAAAGCTGGTATCACCGTTCATTCCTTGATTAAACAAGACAGATCTCCCTTGCCAGATGTCCCTGCCATATATTTCGTCTCCCCCACAAAGGAAAACATTGACATTATAGTCAATGACTTGAAAAGCGACAAGTATTCTGAATTTTACATCAACTTTACCTCATCTCTGCCC…
chrIV YDR190C 1377 66	ATGGTCGCTATCAGTGAAGTCAAAGAAAATCCTGGCGTAAACAGCAGTAATTCTGGTGCAGTTACGAGAACTGCGGCACATACACATATTAAAGGTTTAGGTCTGGATGAAAGTGGTGTGGCCAAGAGGGTTGAAGGAGGGTTTGTTGGACAAATAGAAGCTCGTGAAGCGTGCGGTGTAATTGTAGATTTAATCAAGGCTAAAAAAATGTCAGGTAGAGCTATCCTATTAGCTGGTGGTCCTTCTACAGGTAAGACAGCATTGGCTCTCGCCATTTCACAAGAGTTAGGCCCAAAAGTTCCATTCTGTCCTCTTGTTGGTAGCGAATTATATTCCGTGGAGGTCAAAAAAACAGAAACCCTAATGGAAAATTTTAGAAGAGCAATTGGGTTAAGAATC…
chrIV YDR191W 735 51	ATGAAGCAAAAATTTGTACTACCGATCACCCCACCAAGTACGGCGGAAAAGAAGCCTCAAACAGAAAACCGTTGCAATGAGAATTTGAAGCCTAGAAGATTGCTACCGCAATTGAAAAAAAGTGTCCGTAACAGGAAACCTAGACTGTCATATAGGCCTGAGTTAAACTCTGTGTTTGATCTGGATGCGTACGTGGATTCGACACACTTGTCCAAATCCCAACGCCATCATATGGACCGCGACGCCGGTTTTATTAGCTATGCTCTGAATTATAGCAAAAGAATGGTTGTAGTCAGCGGGGCAGGTATATCTGTTGCCGCTGGTATACCGGATTTTAGATCCAGTGAAGGGATTTTCTCTACTGTGAACGGCGGCTCTGGGAAAGATTTGTTTGACTAC…
chrIV YDR192C 18 62	ATGTCAGCTTTCGGTAACCCATTCACGTCGGGTGCTAAGCCTAATCTTTCTAATACAAGTGGTATCAACCCTTTCACAAATAATGCTGCTAGTACCAATAACATGGGAGGAAGTGCATTTGGAAGACCTAGTTTTGGAACAGCAAACACAATGACAGGAGGAACCACCACTTCAGCATTTGGAATGCCCCAGTTTGGTACCAATACAGGCAATACTGGCAATACGTCAATTAGCGCTTTTGGGAACACCAGTAATGCGGCTAAACCGTCAGCATTTGGAGCACCAGCATTTGGTTCTAGCGCCCCCATCAATGTTAATCCGCCTTCTACTACGTCAGCATTTGGAGCACCGTCATTTGGATCAACAGGTTTTGGTGCTATGGCGGCGACAAGTAATCCT…
chrIV YDR194C 974 43	ATGTTGACCTCTATATTGATAAAAGGTCGCACACCTGTTCTTGCAAGCAGAAATTTATTAGCAGCTCTCTCGAATTGCAACCATATTACTTGGGCTGTTTCAAGAAGATTATACAATGATGGAAACAGAGATCAAAGAAATTTTGGTAGGAATCAGAGAAACAACAACAGTAACAGGTATAGAAACTCCCGTTTCAATTCTCGCCCAAGGACAAGGTCTAGAGAAGACGATGATGAAGTGCACTTTGATAAGACCACTTTTTCCAAACTAATTCACGTCCCAAAAGAAGATAATAGTAAAGAAGTAACGCTGGACTCTTTACTGGAGGAAGGAGTCCTTGATAAAGAAATACATAAAGCCATTACCAGGATGGAATTTCCCGGTTTAACTCCTGTACAG…
chrIV YDR195W 78 51	ATGTCAGCACCTGTTCCTCAATTAGTAAATATTTCTCATGCCTTGCAAGCTTCCACTATCCAGCAAATTCGTTTGGATATGGTAGATTTTAATAAAGATTGCAAATTATCTTCCATTCAACTGGCAAGAATTGACAAGTATATCGATTCTTTGCAAGCGGCTTTGAATCAGTTTACCAAAGATAACTTGCACATAGAACGGAAGGAAAAGAACGTGACTGAAGCAGATATACAGCTGTATTCTGGCTTAAAATCAATGTATCTAGATTATTTGAACCAGCTAATTAAACTAAAGCATGAGAAACAACACCACTCTACACCGCCCATCGCTAATGATGTCTCCCTGGACTTCTTCGTTAACCAATTGCCTAAGTTTTCTCCCGAGGAAAGGAAAAATTAC…
chrIV YDR196C 465 51	ATGCTGGTAGTGGGATTGACAGGTGGGATCGCTTGTGGTAAGAGCACAGTGTCGAGAAGACTCAGAGACAAATACAAACTACCCATTGTTGATGCGGACAAGATTGCTAGACAAGTGGTCGAACCAGGACAGAATGCTTATGATCAAATTGTGTTATACTTCAAGGACAAAATACCGAATTTATTATTGGAGGATGGGCATTTAAATCGTGAAGCCCTAGGGAAATGGGTTTTTAGTCATAAAGAAGATTTGCAAGCCTTGAATGGGATAACACATCCTGCAATCAGGTATGCAATGTTCAAAGAAATTGGCTACTATTACTTGAAGGGATATAGAATGTGTGTATTGGATGTGCCACTCTTATTTGAAGGAAATCTGGATTCAATATGCGGAGTGACT…
chrIV YDR197W 43 53	ATGTCAAGCTCAATACCTAGAGTTTACTCTCTAGGGAACTCAGCCATGACGTACTTACTAGCATTGAGAATTGCACAACTCCCGAGTCAACCAAAGGTTCCATCAGTTGTTCTTCTTTTAAACGACCAGAAGAAACTGAATAGATTCCTCAATAATGACTCTAAAATTATTGTTAAATCGAGTAACAACAATAAAGAAACTTATCATAGACAGTTTATGGCATCTTGTGTCCCGCCCATTCTAAGCAATGGTGAAATTGCACCAATTGAAAATTTAATTGTCTCAGATCCCTCTTCGAAATTTATCACTGCCCAACTTTCTAAATACAATAAATCTTTGAGACCCGAAACCAACATTCTGTTTTTGAATCCAAGCTTAAATCTATTGGAACATTTGCAT…
chrIV YDR198C 91 52	ATGGAAGGAAAGGTTGATGTCTTGCTAACATGGCTGAAAAAATCAGATAAGTTTTATATAGCACCAAACATCAGCATCTGTGAATCGCCAGAAACTGGCAGAGGGATCGTCCTCAGTCACGGTTCGATAAGAAAAAACGATATCATTGTATCAGTACCGAGCTCGAAGCAACTAAATTTTCACACTATCCTCTATCATATTTCAAAGTTTAATAAAGAGCTGAATATTCCTGGTATCACAATCGATAGAAAGCCAATCAATTATGAGGACAATATTATTGAAGCGGAAAATAAAGCCTGGGCCGATCCTAGATATGGATTATATTCCGAATTATCGAAAGAGTTTTTGTTAAGTTTATCATCATTTCAATTGGTATCATTTTATATATTGGTTGAAAAT…
chrIV YDR200C 90 59	ATGGTAGAACTGGAAAAAAGAAGACGGCCCCCTCCGCAACTGCAACATTCTCCCTATGTTAGGGATCAATCGAATTCGCAGGGAATGACAAAGACGCCAGAAACGTCACCGCCTAAGAGGCCCATGGGAAGAGCTAGATCAAACTCGAGAAGCAGTGGATCCCGTTCAAATGTCGATATAGATCAGTATACCATACCACCAGGCTTAGATTTGTTGCCTACCGCTTCATCTCCACCTTCCGTCCATCAAGTTTCACAACAGCAACAATTATCCCCAATATTAGCCAACAAAATCCGTTCTCCATTTGAAAATCAAAGTCAGGATCAAAATGACAATTCAATAGACCCAACACCGGCTGGACAAGTAACAATTCCTGTAGAAGCCGTATCTCCACCGGCA…
chrIV YDR201W 51 59	ATGACAGATGCTTTGGAACAGAGCGTCCTTGCGTTGGAGGGAACAGTTTCAGTATTGAAGGATTCTGTGGAGTCTTTAAAATGTGCAAATGAGCCAAGCACGAACCTTGCATCGACAATGTTGCAAACCAAAAGGGTTTTCCGTTTAGTTCCCGAATATGATGTTGAAAGATCAAAATTAGATTTGATTGAAGAGGTAGAACCGCTGGTTAGGACTCTGGGCGATAAGTTACGTAAATCTATGGGTAGAATGCAAAGGGAACTCGATACTTTGCAGCAAACTTATGAATTAAACGATTTAAGGCTAAAGAAGAACATTAGTATGGATGACGATGATGCTCTGAATAGTCCAGACATGGGTCAAGAATACGAAGGCAGAGACGCGGACGACGTGGTTATG…
chrIV YDR202C 78 56	ATGAGTGTTGATTTGTTTCCAAATGATAGATTTGGTGCAGAAGATAAATACGACAACTTTAAGGATGCCGTAAAAGAATGCTCCTGGCTCATCGAAGAAATCGTCAAACCGCAATTACCCAACATTATTGACAACTTTTCTAAATGCCTAGAGATGCTAGAGAGTGACCAAATATTCAAAATGCCTGTATCTAATGGTATTCCCAACGAAAGTAACAAACAAAACGACTCTCCGACGGTAAAGGGTGTTATCACAAGACAAGGCCAATACATTGTTGACTTTCACATTGTTGTCAGATTCCCACAATTTCAAAGGGGTAAACAAGTTATGTTCCGAATGAATACGGGACTGAATTTCTTACTTATTCAATTCAGTAAGATAATGACGCACTTGAAAAAT…
chrIV YDR204W 1099 59	ATGTTGAGGTTATCTTTACTGAGATCAACAGCTACTTTGCCAGTGAAATGCCAACGTCGTGGGCTAATATTACCTGCGGCGGCAATGTACACCTTAGGCTCATTAATATTTGGTAAGGAAGCAAGGTTGGCGGATGCCATGGAACGTGGTGAGTTACATAACAAGAACGTTGATTATGCGAAAGAAGCTGAAGAGCGTACCGAGTTACGTATTAGGGCCCTGGCTAATACTCGGCCAATGGAACCTCGGTACAACGGCCATGTTCCCCTTCATCGGTACGAGAAATTGCTGCTGTTTGCAATTTCCGGTTGGAATTCATTTTTCCATCCTGAAGATGGTTATAATATTGTACAATTGGGTGAGGCAACTGCATTGCCGGTCTTCTTGGAGAATTTGAAG…
chrIV YDR205W 757 51	ATGAATCTGCAAGAACTATTAGCGAAAGTACCGCTGTTGTTATCGTATCCGACCATTATTCTATCCAGTAATCTGATCGTACCTTCCCATAATGATCTCATATCACGAGCAGCCTCTACATCAGCAGCAGAGTATGCTGACGAAAAGCTAATATTTTTCAGTACAGATCATGCCATCAGACTGATTTTTCTGCCAACCTTCGTAGCTTCTTCCTTTAACCTATTTGCGCACTATTTTAACTTCATCAATTACTCTAGCCGAAGGAAGTATTATGTTTTATTTACTGCAATTTATTTCCTATCCATATTGACTGCGATTTTCCATCCAATTCAGTCAACATGCATCACTCTATTGATTATCAAGCTCCTGACTACCGCTGATGAGTCTTCGCCAAAAATT…
chrIV YDR206W 63 49	ATGGAACCATCGAATACCCAAAAAGAAGATCTTCCTACCGCTTTTAATGGTATAAAAAGTCAATTAAACAGCATATTAAAATCGAATCAATTATTTCAAGATTATGCGCTATTAAATGGGTTCTTGGCATTTGTTCATTCCAAATTGAATGCCGCAATCCTTACATCTATAGAATCACAATGTGGGAAATCCTTTGCGGCTGATCTTGATTCTTTTGATCAGAGCAGTATCTCTTCGATTTTAGATTTTTCTTGGGAAAGCGTTCACTATCCAATATTCAAATGGTTTCAGATGTGGAGGAATTATATTCTTTTTGAGAAGGAGAATAAAAAACAGCAGACCAAATTTATCGACTTTAGAAAGATGAATTCGAAGATGTTAAAATTCTTCAAAACGGTG…
chrIV YDR207C 76 61	ATGCTAGACAAGGCGCGCTCTCAAAGCAAACACATGGACGAATCTAATGCGGCTGCCTCTCTGCTTTCGATGGAAACAACCGCCAACAATCATCACTATTTGCACAATAAAACATCTCGTGCCACGCTGATGAATAGCAGCCAAGACGGCAAAAAACATGCAGAAGATGAAGTTAGTGATGGAGCTAACTCCCGCCATCCTACAATTTCCAGTGCTAGCATCGAATCTCTCAAGACAACCTACGATGAAAACCCTTTGCTTTCTATTATGAAATCGACATGTGCGCCCAACAACACTCCCGTGCATACTCCGTCTGGTTCGCCGAGTTTGAAAGTCCAAAGTGGCGGAGATATCAAAGACGATCCTAAGGAAAACGATACTACTACTACGACCAATACT…
chrIV YDR208W 1369 60	ATGTCAGTCTTGCGATCACAACCTCCTTCAGTTGTACCGCTACATCTGACAACATCCACCAGTCGCAAAACAGAACAGGAACCATCGCTATTGCACTCTGCAATAATTGAGCGACATCAAGACCGTTCGGTGCCGAATTCGAATTCGAATCCGGATTCGAACCATCGAATAAAAAAGGATCGCAATAATCACACTAGCTACCATTCTTCATCGAATTCGGAGTCAAACATGGAAAGTCCTCGCTTGTCAGATGGTGAGTCTTCCACTCCGACCTCTATTGAAGAGTTAAACCCAACAATAAATAATTCGAGGCTGGTGAAGAGAAACTACTCAATATCAATTGATCCTTTGCATGACAACAGCAATAATAATACGGATGATGATCATCCAAACACCATA…
chrIV YDR211W 1261 50	ATGGCTGGAAAAAAGGGACAAAAGAAAAGTGGACTAGGCAACCATGGAAAGAACTCTGATATGGATGTTGAAGATCGTCTCCAGGCCGTTGTCTTGACAGACTCTTATGAAACTAGGTTTATGCCACTGACAGCTGTCAAGCCAAGGTGTTTGCTGCCACTGGCTAACGTACCTCTCATTGAATACACCTTAGAATTTTTGGCTAAGGCTGGCGTACATGAAGTTTTCTTAATTTGCTCTTCTCATGCCAACCAAATTAATGACTATATTGAGAATTCTAAGTGGAACTTGCCTTGGTCTCCATTTAAAATTACCACCATTATGTCTCCAGAAGCTAGATGTACGGGTGATGTTATGAGAGATCTAGATAATAGAGGTATCATTACTGGAGATTTTATT…
chrIV YDR212W 1373 66	ATGTCCCAATTATTCAATAACTCGCGCTCAGATACCCTTTTCCTAGGAGGTGAAAAAATAAGTGGTGATGATATTCGTAATCAGAATGTTTTGGCTACTATGGCTGTGGCTAACGTCGTCAAGTCATCTTTAGGCCCCGTTGGACTGGACAAAATGCTTGTTGATGACATTGGTGATTTTACCGTCACCAACGATGGTGCCACTATTTTGTCTTTGTTAGATGTTCAACATCCAGCTGGAAAAATTTTAGTAGAATTGGCTCAACAACAGGACAGAGAAATTGGTGACGGTACTACTAGTGTTGTTATTATTGCTTCTGAGTTGTTGAAAAGAGCTAATGAATTAGTCAAAAATAAGATTCATCCAACTACCATCATAACTGGTTTCAGGGTTGCATTA…
chrIV YDR213W 416 60	ATGAGCGAAGTCGGTATACAGAATCACAAGAAAGCGGTGACAAAACCCAGAAGAAGAGAAAAAGTCATCGAGCTAATTGAAGTGGACGGCAAAAAGGTGAGTACGACTTCAACCGGTAAACGTAAATTCCATAACAAATCAAAGAATGGGTGCGATAACTGTAAAAGAAGAAGAGTTAAGTGTGATGAAGGGAAGCCAGCCTGTAGGAAGTGCACAAATATGAAGTTGGAATGTCAGTATACACCAATCCATTTAAGGAAAGGTAGAGGAGCAACAGTAGTGAAGTATGTCACGAGAAAGGCAGACGGTAGCGTGGAGTCTGATTCATCGGTAGATTTACCTCCTACGATCAAGAAGGAGCAGACACCGTTCAATGATATCCAATCAGCGGTAAAAGCT…
chrIV YDR214W 755 48	ATGGTCGTGAATAACCCAAATAACTGGCACTGGGTCGATAAGAACTGCATCGGATGGGCCAAGGAGTATTTCAAACAGAAACTGGTTGGAGTGGAGGCCGGTTCGGTGAAGGATAAAAAGTATGCCAAAATCAAGTCTGTTTCGTCCATTGAAGGTGATTGTGAAGTTAATCAGCGTAAGGGGAAGGTTATATCTTTGTTTGATTTGAAAATCACGGTGTTAATAGAGGGACACGTGGACTCTAAGGACGGATCGGCATTGCCATTCGAGGGTAGCATTAACGTTCCTGAAGTTGCCTTCGATAGCGAGGCCTCAAGCTATCAATTTGACATATCTATATTTAAGGAGACTAGCGAATTGAGTGAAGCCAAGCCACTAATTAGATCCGAGTTATTGCCC…
chrIV YDR216W 179 41	ATGGCTAACGTAGAAAAACCAAACGATTGTTCAGGCTTTCCCGTTGTTGACTTGAATTCGTGCTTTTCTAACGGCTTCAATAATGAGAAACAAGAAATAGAAATGGAAACGGATGATTCACCGATTTTATTAATGTCATCATCAGCTTCCAGAGAAAACTCAAACACTTTCTCTGTGATACAGAGGACGCCAGATGGAAAGATCATTACCACAAATAATAATATGAACTCCAAGATTAACAAGCAACTGGACAAGTTGCCCGAAAATTTAAGGCTTAATGGTAGAACCCCCAGTGGGAAACTAAGGTCATTTGTTTGCGAGGTTTGTACGAGAGCGTTCGCAAGACAAGAGCACTTGAAAAGACATTACAGATCGCATACAAATGAAAAACCTTATCCC…
chrIV YDR217C 75 47	ATGTCAGGCCAGTTAGTTCAATGGAAAAGCTCTCCAGATCGAGTCACCCAAAGCGCTATAAAGGAAGCACTGCATTCTCCCTTGGCTGATGGCGACATGAACGAAATGAATGTTCCCGTTGATCCGTTGGAAAACAAGGTAAATAGCACAAACATAATCGAAGGAAGTCCCAAAGCAAATCCAAATCCTGTCAAGTTTATGAATACAAGTGAGATATTTCAAAAATCTCTGGGATTACTTGACGAGAGTCCAAGACATGATGATGAGTTAAATATTGAAGTAGGAGATAATGATCGACCAAATGCTAACATATTGCATAATGAAAGGACTCCTGACCTTGACCGAATTGCTAACTTTTTCAAAAGCAATCGAACCCCTGGTAAAGAAAATCTTTTGACC…
chrIV YDR218C 213 49	ATGTTCCCAATGAAAGATCACTCAGCTCTTGAACAACATACTCTCAGCAGAGATGAGTTAAGACGTCGCAAGGGTTACAAGAAAGGACTGCAGTTGTCAATTTTGTTACTTGGAGAAAAAGGCAGCGGCAAATCAACGTTTTTAAACAATCTGTGCGGTCAGGATATATCGCTTTCTGATGGGGATTATGATGATGATGATGATAAAGTGACAAATAATGTAACACCAGAAAATGGAAACGCCATCGAAGATATAGATCCTGGATATAAAACAGCCCATTTGAGTCCTGGGCTGAAGCTTGTCACCAGAAGAGTGTATTTGAACGATGAACTAGGCGTACCCATAACATTAGATATCATATTGTTTCCAGGCTGCGGTGACAATGTCGACAATTCACAA…
chrIV YDR219C 22 60	ATGACATTATTTTCTTGTAGTGTACAGATGCCGCTGGAGGAAAGGTCCCTGACAAACTTACCATTAAACCTATTGTTCCGAATATTGTCTCACCTGGATATGAATGATTTACAAAACATAGGGAAAACTTGCACCTTGCTAAGGATGCTGGCGAATGAGAACATTGTTTACAGAAATGCTGTTATCGGCTCAAACGGGAATATGTGGTGGACAAAAAATGTTCTTGTTGATGTCTTTGATGTTTTGAATTTTAATAGAAAGGCAATGAAAACCTTAAATAGTCACAACATATCCCTGGTCGCATCATTAAGAAATGTTCAGCGGAAATATAAACTAGGCGTTATTGATCCGGCTAGAAAGACAATAAGTTATAGAACAAATGAAGTTGAGAGCAAAGAA…
chrIV YDR221W 76 47	ATGGTGAGCATGTTCTCATTATTTCTGCTATTAATTGAGCAATCGCCGCTTGTAGCGTCATTGCAACAAAGTCAACGGCATATAGTGGGTGTTCCCTGGGAAAAGCAGCACTTGTATGACTCGAATGAACCAGATTTGACTAAATGGCACTGTTTGAACCACGAAGATATCGTATTGGATATAAGCCAGATTAATGATGGGGTTTGTGATTGTCCTGATGGTTCAGATGAGCCCGGCAGCGCCGCCTGCGTGGAAGATATATTCAAAAGCGTTGCAGAGGGAGGTGGTAAAGTGAATAAGTATTTTTATTGTGATAACAAGGGGTTTATTCCAAGATATATACGAAAATCGGAAGTCGCAGATGGTATTTGTGACTGCTGTGACTGTTCTGACGAGCTA…
chrIV YDR223W 15 64	ATGTTGCTTAGTGCGCCTGTTAACAGTACCGTGCGGCGCAAGCCACACAGTCCAAATAAAAAAAAGCCAAAAGAGACAGGTACAGCTGCTTCCTTTTCGTCGTCCTCTTCAACTGTCGTCCTTTCATCCAATAATGATGGCAGCTTTGATGCTCTTTGGGACCCCTCTATAAGTAAGGCCTCGGATTTTGAGAGTAGCTATATTAGTGCTAAACGATTAAAACCAGAAAGTAGTAATAGACAGAAAAAAAAAAATTCTTATAAATATTCTAGGGAGGAAAACACCAACGAGGTAGAGGAAAAGACGTCTCTTGGCAGCAGCTCTAAGACAGAAGCAGATAATATATTTAATGACCAGCTCACGTCAGCTGGCAATACTACATATGTCAGTAATAAGCGC…
chrIV YDR224C 1317 70	ATGTCTGCTAAAGCCGAAAAGAAACCAGCCTCCAAAGCCCCAGCTGAAAAGAAACCAGCCGCTAAAAAGACTTCCACTTCCACTGATGGTAAGAAGAGAAGCAAGGCTAGAAAGGAAACATACTCTTCTTACATTTACAAAGTTTTGAAGCAAACTCACCCTGACACTGGTATTTCCCAAAAGTCCATGTCTATCTTGAACTCTTTCGTTAACGATATCTTTGAAAGAATCGCTACTGAAGCTTCTAAATTGGCTGCGTATAACAAGAAGTCTACTATCTCTGCTAGAGAAATTCAAACCGCTGTTAGATTGATCTTACCAGGTGAATTGGCTAAGCATGCTGTCTCTGAAGGTACTAGAGCTGTTACCAAGTACTCTTCCTCTACTCAAGCATAA
chrIV YDR225W 1370 76	ATGTCCGGTGGTAAAGGTGGTAAAGCTGGTTCAGCTGCTAAAGCTTCTCAATCTAGATCTGCTAAGGCTGGTTTGACATTCCCAGTCGGTAGAGTGCACAGATTGCTAAGAAGAGGTAACTACGCCCAAAGAATTGGTTCTGGTGCTCCAGTCTACTTGACTGCTGTCTTGGAATATTTGGCCGCTGAAATTTTAGAATTAGCTGGTAATGCTGCTAGGGATAACAAGAAGACCAGAATTATTCCAAGACATTTGCAATTGGCTATCAGAAATGATGACGAATTGAACAAGCTATTGGGTAACGTTACCATTGCCCAAGGTGGTGTTTTGCCAAACATCCATCAAAACTTGTTGCCAAAGAAGTCTGCCAAGGCTACCAAGGCTTCTCAAGAATTATAA
chrIV YDR226W 1367 66	ATGTCTAGCTCAGAATCCATTAGAATGGTCCTAATTGGCCCACCTGGTGCCGGTAAAGGTACTCAAGCTCCAAATTTGCAAGAGCGTTTCCATGCCGCTCACTTGGCCACTGGTGACATGTTGAGATCTCAAATCGCAAAGGGCACTCAATTAGGTTTGGAAGCAAAGAAAATTATGGACCAAGGTGGTTTAGTCTCTGATGACATTATGGTTAACATGATCAAGGATGAATTGACCAACAATCCAGCTTGTAAGAATGGGTTCATCTTGGACGGTTTCCCAAGAACCATTCCTCAGGCTGAAAAATTGGACCAAATGTTGAAAGAACAAGGAACTCCTTTGGAAAAAGCCATCGAATTGAAGGTTGATGATGAATTGTTGGTTGCCAGAATTACCGGT…
chrIV YDR227W 14 72	ATGCCAAATGACAATAAGACACCCAATAGGTCCAGCACTCCCAAGTTTACTAAAAAACCAGTAACCCCGAATGATAAAATTCCTGAAAGAGAAGAAAAATCCAATGAAGTGAAGACACCTAAAATTCCATTATTCACGTTTGCCAAAAGCAAAAACTATTCAAGGCCGTCAACCGCAATTCATACCTCACCTCATCAACCAAGTGATGTAAAACCGACTTCCCATAAACAGTTGCAACAGCCAAAATCCTCACCACTGAAAAAAAATAACTATAATTCTTTTCCTCACTCAAATCTGGAAAAAATAAGCAACAGCAAACTACTCTCCCTTCTTCGGTCCAAAACGTCAGCAGGAAGAATTGAATCAAACAATCCTTCACATGATGCTAGCAGGTCTCTA…
chrIV YDR228C 195 52	ATGGATCACGACACAGAAGTTATAGTCAAGGATTTCAACAGTATTCTTGAAGAATTAACTTTTAACTCGAGACCCATTATTACCACTCTCACGAAGTTAGCAGAAGAAAACATTTCGTGTGCTCAATATTTTGTTGACGCCATTGAGAGTAGAATTGAAAAATGTATGCCTAAGCAGAAGCTATACGCTTTTTATGCCTTGGACTCCATTTGTAAGAATGTTGGCAGCCCATACACAATCTACTTCAGTAGAAATTTGTTTAACTTGTACAAAAGAACATACTTATTGGTGGACAACACCACAAGAACAAAACTCATCAATATGTTTAAGCTTTGGTTGAATCCTAATGACACCGGCCTGCCTCTGTTTGAAGGCTCAGCACTGGAGAAAATTGAACAG…
chrIV YDR229W 114 53	ATGCCTGACAATAATACGGAGCAATTGCAGGGATCTCCTTCAAGTGACCAGAGACTGAGGGTTGACTGGGACAACGGTAACCATTTTGACGTCTCTCCCGACAGATACGCGCCTCATCTATCTGAATTTTACCCAATTGTAAATAGTAAAAGACCAGTGGCTAGCAGTGCTGGCTCAGAAAATAACGACCATCTGGACGACATGAACCATTTACGTTCATCCAAAGTGTATTCAAAGGCCCGTCGGGCATCGAGCATAACTTCTGGTACGAGCACAATAAACGACTTGCAAACGCTAATCACAAAGAGAGATGTGAAAGAGACCCAGGAAGCCCTATCGACATTACTCAGGAACTCGAATGCTTATTCGGATTCGTTATTAAAGACATCTCAGAATGGG…
chrIV YDR231C 90 57	ATGCGTTGGTGGCCGTGGTCAAATCAGACAGAAGATCAAAAGCAGCAGCAACAACCGCAGGGTAAAGCAGATGGTGATCGCGTGCTGACAAATTACTCGCGGGGTCAAAAGATCCTCTTAGAAGACACTCCACCCAAGTTTGCCGATGACTTGTCCAATTCTCAGTTGGCCAAGAAGCAAGAACGGGCTACTTTGAAAGAGGCTTGGGACTCGATCAGATGGAGTGATTTTAGTTTGCAGAAGCTGACTTCAATCCCGTGCTTCAGAGACGCGGGCATGCTCGGGTTTTCCAGCATGTTCTTGATGGGATCTATTATATTTATATACCATAAGAGCCCGACTAAGGCCACGAATTGGGCGATGAGCTCTCTGATACTGGGCTCGATTGTCGGATGGGAG…
chrIV YDR232W 1369 65	ATGCAACGCTCCATTTTTGCGAGGTTCGGTAACTCCTCTGCCGCTGTTTCCACACTGAATAGGCTGTCCACGACAGCCGCACCACATGCGAAAAATGGCTATGCCACCGCTACTGGTGCTGGTGCCGCTGCTGCCACTGCCACAGCGTCATCAACACATGCAGCAGCAGCAGCAGCCGCTGCTGCCAACCATTCCACCCAGGAGTCGGGTTTCGATTACGAAGGCCTGATAGATTCCGAACTGCAGAAGAAAAGACTTGACAAATCGTACAGATATTTCAACAATATCAACCGATTGGCCAAGGAGTTCCCCCTAGCTCATCGCCAGAGAGAGGCGGACAAGGTCACCGTTTGGTGTTCCAACGACTATTTAGCACTTTCCAAGCACCCTGAGGTATTG…
chrIV YDR233C 208 51	ATGTCCGCCTCAGCTCAACATAGCCAAGCCCAACAACAACAACAACAAAAAAGCTGTAATTGCGATTTGCTATTATGGAGGAACCCTGTTCAAACCGGTAAATATTTCGGTGGGTCTCTGTTAGCCTTGTTAATTTTGAAAAAAGTTAACTTGATCACTTTCTTTTTGAAGGTTGCCTACACTATCTTATTCACAACAGGATCTATTGAATTCGTATCCAAGCTCTTTTTGGGACAAGGTTTAATCACCAAGTATGGTCCTAAAGAATGTCCAAATATCGCCGGCTTTATTAAGCCTCATATCGATGAAGCTTTGAAACAGCTACCAGTCTTCCAAGCCCACATAAGAAAGACTGTATTCGCTCAAGTCCCTAAGCACACTTTCAAGACCGCTGTTGCC…
chrIV YDR234W 1367 57	ATGCTACGATCAACCACATTTACTCGTTCGTTCCACAGTTCTAGGGCCTGGTTGAAAGGTCAGAACCTAACTGAAAAAATTGTTCAGTCGTATGCGGTCAACCTTCCCGAGGGTAAAGTTGTGCATTCTGGTGACTATGTATCGATCAAGCCGGCACACTGTATGTCCCACGATAATTCGTGGCCTGTAGCTTTGAAATTCATGGGGCTTGGCGCTACCAAGATCAAGAATCCTTCACAGATTGTGACCACTCTGGACCACGATATTCAGAACAAATCAGAGAAAAATTTGACCAAGTACAAGAACATCGAAAATTTTGCTAAGAAACACCATATAGACCACTACCCTGCCGGTAGAGGTATTGGTCATCAAATTATGATTGAGGAGGGCTATGCTTTC…
chrIV YDR235W 85 55	ATGGATAAATATACTGCTTTGATTCACGATGAGAATTTTTCAACTCTTACATTGAATGTCTCGAGATACCCTAAAAGTTTGGCATATTGGGAGAAGTTACTGAACTATATAGTAAAGGCTTCGGCACCAATATGCAAGTCCACTGAGCCTCAATTATTAAAGTTAATACGATGTACTTATTCTTCTATGCTGAATGAGTTTCCCTATCTAGAAAACTACTATATCGACTTCGCGCTACTGGAATACAAACTAGGGAATGTTTCTATGTCTCATAAGATATTTCAGCGCGGATTGCAAGCCTTTAACCAAAGATCTTTACTATTATGGACTTCATATTTAAAGTTTTGTAATAACGTTATCTCACACCAGAAGCAGTTGTTTAAAAAATATGAAACAGCT…
chrIV YDR236C 355 53	ATGTTTACGTGGACTATTTATGTTTCGTTATTGCTAGTGTTAGCAGGTACTTTCTTAATGAACCGAAATACGAATACAGATATAATTGATACTTTTAAACGAGAAGTCGATTTGCCAATACCTGCGCAACCAGGTCCACCATTCCCGCTTGTTACTGACTATTGTGACATTGTATGTGGATTTGGCCGCGGATCCGCCGAATTGGGTATTCCCACTGCCAATGTACCTATAAATCAGTTACCTAAAGGTATCAACGATTTGGATTTAGGGGTTTACTTTGGGTTTGCTCACATTAAAACTGTTGATGGTCAAGAACTATCGGTGGAAACAAGGCGGGATGGAAGAACTGTGGTTTATAATTACGGTCAATATTTAAGTGAAGCGAACGATGATTTGTCC…
chrIV YDR237W 427 54	ATGCAAAGGTTTTCACTAGTCACTCACAGATCATTCTCTCACTCCTGTGTGAAGCCCAAATCTGCATGCTCTTTGGTCAAACCAGTTCATCACTTGGTGAAAATTGATAAGTCAAAGTTATCCCCTAGATTTCCAGAATTGAAATATGACAAAAGTGATATTAGGTCACCTGGATTTAAACCAAAAGACACTCATGCAGATAGACTCAATGACCATTACCTTAACACTTTACAATCTGATTTGTTATTGATTAATTATTCACATAACGCTGCGGTGGTAAAGGGTCTAAAACAAAGAGCGTGGAGTGGTGATTCGCCATACCACTTGAACAGACCACCGAAAAATCCTCGAGGTTCGAAAGCTCAACTACCTGACATTCATCCTATCAAATGGAGTAAC…
chrIV YDR238C 1372 57	ATGACTTCACTTTCTTCACAGCCAGCGTACACGTTGGTTTTCGATCCTTCTCCGAGTATGGAGACTTACTCGAGTACCGATTTTCAGAAAGCTCTTGAAAAGGGATCTGATGAACAAAAAATTGACACGATGAAATCAATTTTAGTTACAATGCTGGAAGGAAATCCAATGCCTGAATTGTTGATGCACATAATAAGATTTGTCATGCCTTCTAAAAATAAGGAATTAAAAAAGCTTTTGTACTTCTACTGGGAAATTGTTCCCAAACTAGCTGAAGATGGAAAATTGAGACATGAAATGATTCTTGTCTGTAATGCCATTCAACACGATTTGCAACATCCTAATGAATATATTAGAGGTAACACATTAAGGTTTTTAACGAAATTGAGAGAGGCCGAA…
chrIV YDR239C 86 55	ATGTTTGATGGCTTTAGCAACAATAAAGGTAAACGAAGGTCTTTTTTTCGGTTTGGTTCTGAAAGTAAAAACAATGACTCTGAAAAATCCGTTAGAAAGCCATCGGTGCCCTCTACAATAAAGAAATCAACAAATATCGCACGAACTTCGACGGCTGAAACTTCTGCCCCTGATATACCGCCAAGAAGTCCAAATAGGAATGCTCATAGCAGGAGCCATTCTATCCAGGCACCATTACAAAAGGAAACATTAAAGAATACTAATCCATTTTTGAATGCTGAGGATACCTTAGGAGATTCTCTTGAATTAACACAGTCCAAGGAAGCGTCAGGAAACGATCACAAAGGAATTGAATATTTACAAGAAAACAACATCATTGGGCAGAGAACCAACCCCTTC…
chrIV YDR240C 73 61	ATGCGCCCAAGAAGGAGAGGATTAGCGTATCATCATACCAAGCCGAAGGGACAACTTTCACAAGGACATTATCCTACGACATCCAATGATGGCCAAAGAAGGAAGGTCGGTAATTCTGAAGCATTCCAATCTTTTGATATATGGAAAAACCTAGATAGGATAAGGTCGACTAAGAAGAATGCAGGGCAATTCATAAAAGGTAGTCTGCTCATACTCCCCATGAGAACGGAAGATAAACAACAGTTCGACGAGTGCATGGATGAATTGCATAAGTATATATCGAAGGATATATTACGATGTTATCCACAGAAAGAGCAGAAAGATGAAGGCATGCTTTTCTACATAGTTTTGAAGGACTTCAATATATTGGACTCTTGCTTCGTATTATCAGTTCTGCTT…
chrIV YDR242W 933 45	ATGACTGTGCACTCAACGTGGAAGGAAAAAGTTCAATTAAAAAAAGATCAACTGAACAGTAAGATAAAAGACGAATGGAAATTAAACAGCACAACTATAACGAGGTTGAAGAACGATAAAAAAAATTTAATCAAGAATATCGATGATTTATGCTCATCTTCAGAAAATCAGATCACCCACTCCACGATTATGGCCTTGAGACAGGCACTGGAAGCAAAAGAGTTAAGCTGCCATGAAATAACAGCTGCATTTTGTCATAGGGCTGCTTTAATTCATCAAGTAGTGAATTGTCTATCCGAAATCATGTTTTCAGAGGCATTGAGATTGGCTGACTATTACGACAGCAATAGACCAGCCATATTGCCACCCTTGTACGGTATACCGATATCTCTCAAAGAC…
chrIV YDR243C 1331 54	ATGGCAAGACCAATCGATGTTAGTCAGCTGATTGCTGGTATAAACAAGAAAAAAGGACTAGATGAAAATACATCAGGTAAAATCAGCAAGCCTAGGTTTTTGAATAAACAAGAAAGATCTAAGCAAGAACGTTTGAAGGAGAACGAAGAGAGTTTGACGCCTACGCAAAGTGATAGCGCTAAGGTGGAGATTAAAAAGGTAAACTCTAGAGATGACAGTTTTTTCAATGAAACAAATGATAAGAAGAGAAATCCATCAAAGCAAAATGGCTCTAAATTTCACTTTTCTTGGAATGAAAGCGAAGATACTCTGAGCGGATATGATCCTATCGTTTCAACTAGAGCTATAGATTTGCTATGGAAGGGAAAGACTCCTAAAAATGCTGCAGAATCTTCATAT…
chrIV YDR244W 1160 55	ATGGACGTAGGAAGTTGCTCAGTGGGAAATAATCCGCTTGCGCAGTTGCACAAACATACTCAGCAGAACAAATCGCTTCAGTTTAATCAGAAGAATAATGGGCGTCTTAATGAGTCACCTCTACAGGGTACCAACAAGCCAGGTATTAGTGAGGCTTTTATATCCAATGTTAATGCTATTTCACAAGAAAACATGGCGAATATGCAAAGGTTCATAAACGGAGAACCACTGATCGATGATAAAAGAAGAATGGAAATAGGGCCATCCTCAGGCAGGCTTCCACCTTTTTCAAACGTACATTCTCTACAGACTTCAGCAAACCCAACCCAAATTAAGGGAGTGAACGATATATCTCATTGGTCACAGGAATTTCAAGGTAGTAATAGTATTCAAAATAGA…
chrIV YDR245W 1348 59	ATGTCTAGTGTACCTTATAATTCCCAACTTCCTATATCCAACCATCTAGAGTACGATGAAGATGAAAAGAAGAGCAGAGGCTCAAAACTAGGCCTGAAATATAAAATGATATACTGGAGGAAAACTTTATGCAGTTCGCTAGCGAGATGGAGAAAGCTAATACTATTAATATCTTTAGCTTTGTTTTTATTCATATGGATAAGCGATTCCACCATAAGCAGAAATCCATCTACCACAAGTTTTCAAGGCCAAAATAGTAACGATAATAAGTTGAGTAATACTGGTTCTAGCATCAACTCCAAAAGATATGTACCACCATATTCTAAGAGATCAAGATGGTCGTTTTGGAATCAAGATCCTAGGATTGTCATTATATTAGCGGCAAACGAAGGTGGTGGT…
chrIV YDR246W 83 57	ATGGCCATCGAAACAATACTTGTAATAAACAAATCAGGCGGACTAATCTATCAGCGGAATTTTACCAACGACGAACAGAAATTGAACAGCAATGAATACTTAATTCTTGCTAGTACACTGCACGGTGTATTCGCCATCGCGAGCCAGCTGACTCCGAAGGCATTACAGCTAACTCAACAAACGAACATCGAAAATACCATCCCATATATACCTTACGTGGGCATGTCCAGCAATAGGAGCGATACAAGAAATGGAGGTGGCAATAACAACAAACACACTAATAATGAAAAACTGGGCAGTTTTAAAGGAGATGATTTTTTCAAAGAACCATTTACGAACTGGAACAAGAGCGGATTGAGACAACTATGCACGGATCAGTTCACGATGTTCATATATCAG…
chrIV YDR247W 484 50	ATGATGATGTTCCATAATTGCAGAATTAATAACTACTTAATAACTTCTCAAATTGGCGAAGGCGCGTACGGTCTGGTTTACCGTGCCTTAGATATTCGTACCGATAGACAATACGCTATCAAAGCGGTTGTTCAAAGTTACGGTGTTAGCAAGGAGGCTGATATGGGCAATGATAAAATACACAAAAATAGCGTGAAATTGCAAAAGAAGCTCGCTAAACTGTTCAAGGAATCGAAAAACGTTGTCAGGGTGCCCTCTATAGATCTAGAATCAATTGAGAATATGTCAGAAGAAGATTTTAAAAAGCTGCCCCATTATAAAGAGATTTCGCTACACCTAAGAGTCCACCATCATAAGAACATTGTCACCATACATGAGGTGCTACAATCTGCAGTCTGC…
chrIV YDR251W 128 49	ATGACATCTGCATTAAGGGTTTTGGTATGCGGAGATCACCCAAATCTCATTCTGTACACATCCAGGTTTCAACATGCCAAAAATATAGAATTTTATCTTGTGAACAACTCAAAAAATGCCAACTACGAGGTTAGTTCACTATTTTATGGGACGGAACGGTTTCAGATTCAAAACCATTTCCAATCGCTCCTAGATTTAGTAGACCTTAATAATGAAAATGGTGGCTTGGTATTCGACTTGATAATAATGAGTGCGTCTTCACTGCAAGAAATCCCGCAGGTATTGAGAGATATAAAACCTATGATGAATAAGACAACAAAGATACTATTTGAAAGTAGCGGGTTTATATATTTGGAGCCATTCATCAAGGCTTCAGTTGATCTTTCGCTGTCAAATATT…
chrIV YDR252W 219 64	ATGCCTGTAGATCAAGAAAAATTAGCTAAGCTGCACAAGTTATCAGCAGCAAACAAAGTTGGTGGTACCAGAAGGAAAATAAACAAGAAAGGTAATTTATATAATAACAATGACAAGGATAATACCAAGTTACAAGCTGAACTTCATAAACTGCATCCAATGACCATTGAAAACGTTGCCGAAGCAAATTTTTTCAAAAAGAATGGCAAGGTTTTACATTTTAACAGTGCAGTTGTACAGATTGCCCCTCAATGCAATCTCACAATGATTCATGGCCAACCGAAAGAGAATACACTTAATGGGCTGTATCCGAGCGTAGCCTCTCAATTAGGTAGCCAAGAACTTGAGTATTTGACAGGTTTGGCTCATAACCTAGAAAATGAACAGACGGTGCTCGAC…
chrIV YDR253C 135 63	ATGGAGGATCAGGATGCTGCATTTATCAAACAGGCTACAGAAGCAATAGTGGATGTATCATTAAATATAGATAACATAGATCCTATAATAAAAGAGTTATTAGAAAGGGTAAGGAATAGGCAAAACAGGTTACAAAATAAAAAACCAGCACTCATACCGGCAGAAAATGGTGTTGATATAAATAGTCAAGGCGGTAACATAAAGGTTAAAAAGGAAAACGCATTACCAAAACCACCGAAGTCCAGCAAAAGCAAACCCCAAGATCGTAGAAATAGTACTGGTGAAAAAAGATTTAAATGTGCGAAATGTTCGTTGGAATTTTCAAGATCATCAGATTTGAGAAGGCACGAAAAGACACACTTCGCCATATTGCCTAACATTTGTCCTCAATGTGGCAAA…
chrIV YDR254W 74 49	ATGTCTAACGAATTACGGCTTGAAGATAACTATGTACCAACTTCCGACACACTAGTAGTTTTCAAACAATTGATGAAGCTGCCGGTAACGGTATTATATGATCTTACGCTATCATGGTTCGCAAAATTCGGTGGGTCATTTGATGGTGACATATATTTATTGACAGAAACATTAGACTTACTGATTGAGAAAGGCGTGAGGCGAAATGTTATAGTAAATAGGATATTATACGTATACTGGCCGGATGGCCTGAATGTTTTCCAATTAGCAGAAATAGATTGCCATTTAATGATAAGTAAACCAGAGAAATTTAAGTGGCTTCCATCAAAAGCTTTACGGGGAGATGGGAAACCTTACGTAGTAAAGCTCCAACCTGCCAAATTTATAGAAAATTTACAA…
chrIV YDR255C 116 56	ATGTCTGAATTACTAGATAGCTTTGAGACAGAGTTTGCGAAATTTTATACCGACAGCAATCTGGAAGAGACAAACCTTCAAAAATGTCTTGATCATACTCATGAATTCAAGAGTCAATTAAAGAAGTTGAAAGCGCACTTAAACAAGCATATTCAGGAATCAAAACCAGAAGTCTATAATAAGCTGAGTGATAAGGAGAAACAAAAGTTTAAGAGAAAAAGAGAACTAATTATTGAGAAGCTAAGCAAGTCACAGAGGCAATGGGACCATTCAGTAAAGAAACAAATAAAGTACGTTTCTCAGCAGTCGAATCGCTTCAACAAAAGCACGCTGAACAAATTAAAAGAATTTGATATAGATAGCGTATATGTCAATAAATTACCGAAAGAGACAATGGAA…
chrIV YDR256C 1336 58	ATGTCGAAATTGGGACAAGAAAAAAATGAAGTAAATTACTCTGATGTAAGAGAGGATAGAGTTGTGACAAACTCCACTGGTAATCCAATCAATGAACCATTTGTCACCCAACGTATTGGGGAACATGGCCCTTTGCTTTTGCAAGATTATAACTTAATTGATTCTTTGGCTCATTTCAACAGGGAAAATATTCCTCAAAGGAATCCACATGCTCATGGTTCTGGTGCCTTCGGCTATTTTGAAGTAACCGATGACATTACTGATATCTGCGGGTCTGCTATGTTTAGTAAAATTGGGAAAAGAACGAAATGTCTAACAAGATTTTCGACTGTGGGTGGTGATAAAGGTAGTGCCGACACGGTTCGTGATCCAAGGGGGTTTGCCACCAAATTCTACACT…
chrIV YDR257C 359 45	ATGGATGATTTTTCAAGAGATACCGAAAACTTTGTTTGCTGGTTAAAAACTACCGCTGAAATTGAAGTATCCCCTAAGATAGAAATCAAAGATCTTTGTTGTGATAATCAAGGCCGCGCAGTAGTTGCCACTCAAAAGATTAAGAAGGATGAAACATTGTTTAAAATACCTCGTAGTTCTGTTTTAAGCGTTACAACATCTCAACTGATAAAGGATTATCCTTCTCTCAAGGATAAGTTCCTGAACGAAACCGGATCGTGGGAAGGTTTAATTATCTGTATACTTTATGAGATGGAAGTTTTGCAAGAAAGAAGCCGATGGGCGCCTTACTTTAAAGTTTGGAACAAACCAAGCGATATGAACGCGTTAATTTTTTGGGATGATAATGAACTGCAACTT…
chrIV YDR258C 1374 61	ATGTTAAGACAAGCTACAAAAGCACCAATACAAAAATATTTACAGAGAACGCAACTATTAAGGCGAAGTACTCCACGAATATACACTATTGTACAGTGTAAAAGATCTATTTGCAGTTTTAATGCAAGACCTCGAGTAGCCAATAAACTTCTATCAGATATAAAAACAAATGCATTAAATGAAGTCGCTATTTCAACCTGCGCCCTCAAGAGCTCATATGGATTGCCCAATTTCAAAAGAACGTACGTCCAAATGAGGATGGATCCCAATCAGCAACCGGAAAAGCCAGCTTTAGAACAATTTGGTACAAACTTGACAAAATTAGCGCGCGACGGTAAATTAGACCCTGTCATTGGCAGAGACGAAGAAATCGCAAGAGCTATTCAAATTTTATCAAGA…
chrIV YDR259C 14 79	ATGCAAAACCCTCCGTTGATTCGTCCCGATATGTATAATCAGGGAAGCAGCTCAATGGCTACTTATAATGCCTCTGAGAAGAATCTAAATGAGCATCCTTCTCCGCAAATTGCACAGCCCAGCACGTCCCAAAAGTTACCTTATAGAATAAATCCTACAACCACTAATGGGGACACCGACATATCTGTTAACAGCAATCCTATCCAGCCTCCTTTGCCAAACTTGATGCATCTATCTGGTCCGTCTGACTATAGATCGATGCATCAAAGTCCTATACATCCATCTTATATCATCCCTCCGCATTCAAATGAAAGAAAACAATCAGCTTCTTACAACAGACCTCAAAATGCTCATGTTAGTATTCAACCTTCCGTGGTATTCCCCCCTAAAAGTTATTCC…
chrIV YDR260C 22 65	ATGAGTTCAAGTTCTTATAGGGATTCATATTTTCAATACCGCCATTTACCAGCACCACATCACATATTATATGCGGAATGGAATCAAGATATACTGGCGCTTCCGGACGAAGTGGCAAATATTACAATGGCTATGAAAGATAATACTCGCACCGACGCGGAGGAGGGAAGAGCTCCCCAAGATGGGGAAAGGAATTCTAATGTACGCGAGAGCGCTCAAGGTAAGGCATTAATGACAAGTGAACAAAATAGCAACCGCTACTGGAACTCTTTTCATGATGAAGACGATTGGAATCTATTCAATGGCATGGAACTGGAGAGTAATGGAGTAGTGACGTTTGCTGGACAGGCGTTCGATCATTCTTTAAACGGGGGAACCAATTCCAGGAACGACGGTGCC…
chrIV YDR261C 708 46	ATGCCTTTGAAGTCGTTTTTTTTTTCAGCATTTCTAGTTTTATGCCTGTCTAAATTCACGCAAGGCGTTGGCACCACAGAGAAGGAAGAATCGTTATCGCCTTTGGAACTAAATATTTTACAAAACAAATTCGCCTCCTACTATGCAAACGACACTATCACCGTGAAAGGTATTACTATTGGCGGCTGGCTAGTAACAGAACCTTATATCACGCCATCATTATATCGTAATGCTACGTCACTGGCAAAACAGCAAAACTCTTCCAGCAATATCTCCATTGTCGACGAATTTACTCTTTGTAAAACCTTAGGATATAACACCTCTCTAACTTTATTGGATAATCACTTCAAAACTTGGATTACAGAGGATGATTTTGAACAAATCAAAACCAACGGTTTC…
chrIV YDR263C 1242 51	ATGGGAATACCTGGCTTACTGCCTCAATTAAAGAGAATTCAAAAACAGGTGTCCCTGAAAAAATACATGTATCAAACATTAGCCATTGATGGTTATGCGTGGCTACACAGGGCTTCTTGTGCGTGTGCTTTTGAACTTGTGATGAATAAGCCAACAAACAAATACTTGCAATTTTTCATTAAAAGGCTGCAACTCCTAAAACGCCTTAAGATCAAGCCATATATAGTTTTTGATGGTGATTCCCTTTTTGTGAAAAATCATACAGAAACTAGAAGAAGAAAGAAAAGGTTAGAAAACGAAATGATTGCAAAGAAATTGTGGTCAGCCGGCAACAGATATAATGCAATGGAATATTTTCAAAAAAGTGTTGACATCACACCAGAAATGGCGAAATGTATT…
chrIV YDR264C 1065 44	ATGGTGAACGAATTAGAGAATGTGCCACGGGCGTCGACCTTGACGAATGAAGAGCAAACGGTTGATCCTAGCAATAACGACTCACAGGAAGATATTAGTCTGGGTGATTCTAACGAAATTACTTCGTTGGCATCATTAAAGGCTATCCGATCAGGAAATGAAGAGGAAAGCGGGAACGAGCAGGTGAATCATAATGATGAGGCCGAAGAAGATCCTCTGTTAACTCGCTACCATACCGCTTGCCAAAGAGGTGATCTAGCGACTGTCAAAGAAATGATACATGGAAAGTTGCTCGAAGTTAATAACGACGGTGACTCTACGGAACATATCACTGGTTTGCATTGGGCAAGTATTAATAACAGACTTTCTGTAGTGGATTTTCTAGTTTCACAAGGCGCT…
chrIV YDR265W 300 49	ATGAAGAATGATAATAAGTTGCAAAAGGAAGCACTTATGCGACTATCGCAGCTAAGATTTCCATTTGCCGATGCTCCAAGTATAGTACAAGCGCATCAAAAAGATGAACAAATCCAGGGCCTTTTGATTATGAAAGTGACTGAATTGTGCAAATTGATAAAGAGTCAATTGTTTGTTAACTCTTACCCTAAGGAACTGTCCATATTTGCCAAGCTCCTGTATTTGCTCTTTACTACAGGAAGACGTGGTAGAACGTTAGGTGAGGAATATGTTGACTTGACATACACTAATAGGAAGGGTACCAGACTTGCAGGACGGCTCAAAATGATTGTATTCGCTTTCGCTTATCCTTTATGTCCATATTTCATCACCAAACTATACAAGAAAATAATGAAGAAC…
chrIV YDR266C 976 50	ATGAGCGAATCAGTGAAAGAAAACGTTACTCCGACACGTAACTTCCGTCGTACTCAAGGGCCCCAAAATAATACAAAACCTCACAACGACAGGAAGAATTTCAGAAGAAAGCAAAAGAAAAATAACCTTTCTGCTGAACCCAACCTCACCACTTCAAGCGCAGATGATACTGATGAAGAAAATGAATTATGTGTAATTTGTGCGCGCAAGTTAACATACGTATCTCTAACACCATGCCATCATAAGACATGCCATATCTGTGGTTTCAGACAACGAGCTTTGTACAACAAGAAAAGCTGTTTGATTTGCAGAACGGAGAATGAAGAAGTCATGTTTACCGATCGCATAGATGGTGATATTTCAGATAAATATAACTTTTGCGAAAAAAATGAAAAATAT…
chrIV YDR267C 639 53	ATGGCGTCTATCAATCTGATTAAGTCTTTGAAACTTTACAAGGAAAAGATATGGTCTTTTGACTTTTCTCAAGGTATATTAGCAACAGGTTCAACTGATCGAAAAATTAAGCTAGTTAGCGTGAAATATGACGATTTTACGTTAATTGATGTGCTAGATGAGACTGCTCATAAAAAGGCGATTCGATCTGTGGCGTGGAGACCTCACACTTCGCTGTTAGCGGCTGGCTCTTTTGATTCCACTGTATCTATCTGGGCTAAGGAAGAATCTGCTGACAGAACTTTCGAGATGGACCTGCTAGCTATTATCGAAGGTCACGAAAATGAAGTAAAAGGTGTAGCGTGGTCGAATGATGGATATTACCTAGCAACCTGTTCCAGAGATAAAAGCGTGTGGATA…
chrIV YDR268W 790 48	ATGTCGAATAAGCAGGCGGTTCTGAAGTTAATCAGTAAAAGGTGGATAAGCACAGTGCAACGTGCCGATTTTAAGCTGAATTCCGAAGCGCTTCATAGTAATGCTACGGTATTTAGTATGATTCAGCCAACTGGGTGTTTCCACCTTGGTAATTATCTAGGTGCTACACGTGTTTGGACAGACTTATGTGAATTAAAACAACCTGGCCAGGAATTGATATTTGGAGTTGCTGATTTACACGCTATCACTGTTCCAAAGCCAGATGGAGAAATGTTTAGAAAATTTCGCCATGAGGCAGTAGCAAGTATACTGGCTGTCGGTGTAGATCCAGAAAAGGCTTCGGTGATCTACCAATCCGCCATCCCTCAACACAGTGAATTACACTGGTTGCTTTCTACT…
chrIV YDR270W 1336 49	ATGAGAGAAGTGATACTTGCTGTACATGGAATGACATGCAGCGCCTGTACTAATACAATCAATACGCAGTTACGAGCTTTAAAGGGTGTAACAAAATGTGATATTAGTTTAGTGACTAATGAGTGCCAGGTGACATACGATAACGAGGTTACCGCCGATTCTATTAAGGAAATTATAGAGGATTGTGGATTTGACTGTGAGATACTAAGAGATTCTGAAATTACAGCCATAAGTACGAAGGAAGGACTACTGAGTGTACAAGGTATGACCTGTGGGTCTTGTGTTTCTACAGTCACCAAACAAGTGGAAGGCATTGAGGGTGTTGAATCGGTAGTCGTTTCCTTGGTAACGGAAGAGTGCCATGTTATTTATGAACCGTCCAAGACAACGCTAGAAACC…
chrIV YDR272W 557 53	ATGCAGGTTAAATCGATTAAAATGAGATGGGAGTCTGGTGGTGTTAATTACTGCTATCTATTGTCCGACAGTAAAAATAAAAAATCGTGGCTAATCGATCCAGCAGAGCCTCCTGAGGTTCTGCCAGAGTTGACTGAGGATGAGAAAATAAGTGTTGAAGCAATTGTTAATACACATCACCATTATGACCATGCAGATGGTAACGCTGATATCTTGAAGTATTTAAAAGAGAAAAATCCAACTTCAAAAGTTGAGGTTATAGGAGGGTCAAAGGACTGCCCAAAGGTTACGATAATTCCGGAGAATTTGAAAAAGTTACACCTAGGTGACTTAGAGATTACTTGTATTAGGACGCCCTGCCATACCAGAGACTCTATCTGTTATTATGTGAAAGATCCA…
chrIV YDR273W 12 74	ATGGGAAAGAAAAATAGAAAGGGAAAAGAAAATAATGCTGCTAAAACCTCTTTTCTAAAAGTAGAGAATATTAAAAACACTAATTCGGGATTGGAGCTTCCATCGCAAGACTATACAAACGTTGAAGAAAAAGAAAGTAGCCCGAAAACTGACTTTCCATTAATTACAAAGGAACATGTAAACACGAAAACTGACAGCAATATTCTCGATTATCCCACCATAGGCGATTTAGTTTCCTCAGTAGAGAAATTATGTGTCTTGAAAGAATTGAAGATAGCATTTCCAGAAGTAGATGATACATTAATTAAAGCCATTTTAATTGCCTCCCAAGGGGTTTTGGAGCCGGCATTCAATTCTTTACTCTACTACTCAAGTCCGGAGGAAAACACTGACTTTGCA…
chrIV YDR275W 12 82	ATGTTTTTTTTCCCGAAGCTTAGAAAACTTATAGGTTCAACTGTGATCGATCACGATACCAAGAACTCATCAGGAAAGGAAGAGATCATGTCAAATAGCCGATTAGCACTTGTTATTATCAACCACGCCTTTGATAAGGTACTATCTTTGACGTGGCACTGCGGGATATTATCCGAAATAAGATCAGGACTGATGTTAATGTTTGGCATTTTCCAGTTGATGTGCTCTTTGGGTGTCATCGTATTGCTGTTGCCTATTATCATACTGGACGCGATCGATCTATTCCTCTACATGTGCAGGTTGCTTGATTACGGTTGCAAGTTATTCCACTACAATAGATCATCATTACCGGTGGCAGATGGAAAAGAAAAGACCAGTGGTCCCATAAGCGGAAAGGAG…
chrIV YDR276C 46 74	ATGGATTCTGCCAAGATCATTAACATTATATTATCCCTTTTCTTACCACCAGTCGCCGTTTTTCTAGCCCGTGGGTGGGGTACTGACTGTATAGTGGATATCATTTTGACCATTTTGGCTTGGTTCCCAGGTATGCTATATGCCTTGTACATTGTCCTACAAGATTAA
chrIV YDR277C 186 53	ATGTTTGTTTCACCACCACCAGCAACTTCGAAAAACCAAGTTTTACAACGACGTCCATTAGAATCGACTAACAGTAATCATGGGTTTGCAAGCTCCCTACAGGCCATTCCGGAAAACACGATGAGTGGCAGTGATAATGCTTCTTTTCAAAGTTTGCCACTATCAATGAGTAGCTCTCAATCCACGACTTCTTCGAGAAGAGAGAACTTTGTGAATGCTCCTCCGGAGTACACTGATAGAGCTAGAGATGAGATTAAAAAAAGATTATTGGCCTCCTCACCTAGCAGAAGGTCACATCATTCAAGCAGTATGCATTCAGCGAGCAGGAGATCAAGCGTGGCTGAAAGTGGGAGTTTACTTTCGGATAATGCCTCGTCTTATCAATCAAGTATATTTTCT…
chrIV YDR279W 69 50	ATGACCGTTTCCAACATTGGGGGGGAAGAACGACTAATAATTTTACCAGACGATTATGAAACTTCGAAAACTATAAACACTTTTACACTGCCGCCACCTTCCAATATTACATCCAAACCTCGTATCGAGCTCTTCGAAAATATTAATGGAAAACTTTACGAAATAAGATCTTTTCAATTCGGCAAAGGGCCCTCGTATTCACATGAGGAAGATTTGGCAAATGATAAATATCACTATACTAAGGAAAATCACCCGATCAAATCAACTTTCATTGTAAATACGTCTGATCCCACCGATGGTTATGTTTTTAACTCAAGCAAAATACACTTTTGTTCTTTATACGATATTGCTTTTAGTTTGATTGGATTTTACTATAGAAACAGTGTTTCAGCAGATGAA…
chrIV YDR280W 977 50	ATGGCCAAAGACATTGAGATATCCGCATCCGAGTCAAAATTTATCTTAGAAGCACTGAGACAGAATTATAGGTTGGACGGCCGCTCCTTTGATCAATTTCGTGACGTGGAAATAACGTTTGGTAAAGAATTTGGTGATGTTAGCGTAAAAATGGGCAACACCAAAGTTCACTGCAGGATTAGTTGTCAAATAGCACAACCATACGAAGACAGGCCATTTGAAGGATTATTTGTAATATCTACAGAAATATCTCCTATGGCTGGTTCTCAATTTGAAAATGGAAATATCACGGGGGAAGATGAAGTTTTATGTTCAAGAATAATTGAAAAATCTGTTAGGCGGTCGGGCGCATTGGACGTGGAAGGACTATGTATCGTTGCTGGCAGTAAATGCTGGGCT…
chrIV YDR281C 12 79	ATGGAAGATACCTCGAGGTGCATCGATGATGTACTGAAAATAGGACAACAGGAGAAGGAAATAAGACAGGCAGAGTTTTCTGACGCACAAGGGGAGAGAGAGGAGGTTAAGTGTATTGATTACACAGTAGATTTGGAAGCAGGTCTTCCGCGCCACGAGAGTAGTGGAAAAAGTAATACCCTCAAACAGTGTTATAACGCCGTTCTAGGGTTTCTCGAGGAACTCATCATCGTCATTATTATTGTGTTGCTGTTGTACAGTTTGACAATGGTAGGTCTTTTTTATGTGATGACGATGACGAAGTTTTTGTTTTAA
chrIV YDR282C 383 55	ATGCTTTCATTCAGAAGTTTGACTAGCACATTCGGTTTCGTATCACGATTCCAAATTAGACGGTTAGGAACTAGTTTATCAATACAGAATTTAGAAGTGCAAGATGGCCGTTGGAAAGGTAAACTAGCTACAGAGAAGAAGACCAATAGGGAACACAAGTCAGTGGATACGAATATCAAGACAATGAAGATGCTTAAAAACCCGAAGAATTCTACTCGCTATTTGAGACGAAGTTTTGTGCCAAACCACAGAAAGCAGGAGAATGGACGTGATATTCTGGAGGATTCTTTAAGTAAAGATCACTTAAAAGTGAAGAGTTGTATCACCATTACCACCGGAGAGGGTTATGATCTCAAAAGATGCATGAAATTGCTTACTATGCAAGGATTACAACCGACA…
chrIV YDR283C 1294 43	ATGTCATTGAGTCATCTCACTTTAGATCAATATTATGAAATACAGTGCAACGAACTTGAAGCGATACGTTCCATTTATATGGATGACTTTACTGACTTAACTAAAAGAAAGTCTAGCTGGGATAAGCAGCCACAGATTATATTCGAAATTACGCTTCGATCTGTTGACAAAGAGCCGGTTGAATCTTCTATAACATTACATTTTGCGATGACCCCAATGTATCCTTATACCGCTCCAGAAATAGAATTCAAAAATGTACAAAATGTAATGGATAGTCAATTGCAAATGCTGAAAAGTGAATTTAAGAAAATCCACAACACCTCCCGAGGCCAAGAGATTATATTTGAAATTACATCTTTTACTCAAGAAAAACTGGACGAATTTCAAAATGTGGTAAAT…
[truncated: 3,874 more rows]
