# Supplementary material for: What does it take to learn the rules of RNA base pairing? A lot less than you may think
Source: bioRxiv. 2025 Aug 2:2025.07.31.668042. Preprint. [Version 1] doi: 10.1101/2025.07.31.668042 (PMC12324431; doi:10.1101/2025.07.31.668042)
Supplement: Supplement 1 [file media-1.gz › supplemental_material/data/coding/S288C_chrVI_YFL014W.rm_v1.fa]

>BK006940.2/107256-107584 [subseq from] TPA_inf: Saccharomyces cerevisiae S288C chromosome VI, complete sequence
ATGTCTGACGCAGGTAGAAAAGGATTCGGTGAAAAAGCTTCTGAAGCTTTGAAGCCAGAC
TCTCAAAAGTCATACGCTGAACAAGGTAAGGAATACATCACTGACAAGGCCGACAAGGTC
GCTGGTAAGGTTCAACCAGAAGACAACAAGGGTGTCTTCCAAGGTGTCCACGACTCTGCC
GAAAAAGGCAAGGATAACGCTGAAGGTCAAGGTGAATCTTTGGCAGACCAAGCTAGAGAT
TACATGGGAGCCGCCAAGTCCAAGTTGAACGATGCCGTCGAATATGTTTCCGGTCGTGTC
CACGGTGAAGAAGACCCAACCAAGAAGTA
>DF969650.1/155376-155048 [subseq from] Saccharomyces pastorianus Weihenstephan 34/70 DNA, scaffold: W3470_scaffold15, strain: Weihenstephan 34/70, whole genome shotgun sequence
ATGTCTGACGCAGGTAGAAAAGGATTCGGTGAAAAAGCTTCTGAAGCTTTGAAGCCAGAC
TCTCAAAAGTCATACGCTGAACAAGGTAAGGAATACATCACTGACAAGGCCGACAAGGTC
GCTGGTAAGGTTCAACCAGAAGACAACAAGGGTGTCTTCCAAGGTGTCCACGACTCTGCC
GAAAAAGGCAAGGATAACGCTGAAGGTCAAGGTGAATCTTTGGCAGACCAAGCTAGAGAT
TACATGGGAGCCGCCAAGTCCAAGTTGAACGATGCCGTCGAATATGTTTCCGGTCGTGTC
CACGGTGAAGAAGACCCAACCAAGAAGTA
>MVPU01000002.1/2691-3019 [subseq from] Saccharomyces sp. M14 scaffold134, whole genome shotgun sequence
ATGTCTGACGCAGGTAGAAAAGGATTCGGTGAAAAAGCTTCTGAAGCTTTGAAGCCAGAC
TCTCAAAAGTCATACGCTGAACAAGGTAAGGAATACATCACTGACAAGGCCGACAAGGTC
GCTGGTAAGGTTCAACCAGAAGACAACAAGGGTGTCTTCCAAGGTGTCCACGACTCTGCC
GAAAAAGGCAAGGATAACGCTGAAGGTCAAGGTGAATCTTTGGCAGACCAAGCTAGAGAT
TACATGGGAGCCGCCAAGTCCAAGTTGAACGATGCCGTCGAATATGTTTCCGGTCGTGTC
CACGGTGAAGAAGACCCAACCAAGAAGTA
>AGVY01000021.1/9970-10298 [subseq from] Saccharomyces cerevisiae x Saccharomyces kudriavzevii VIN7 chromosome ScVI VIN7_c60_21, whole genome shotgun sequence
ATGTCTGACGCAGGTAGAAAAGGATTCGGTGAAAAAGCTTCTGAAGCTTTGAAGCCAGAC
TCTCAAAAGTCATACGCTGAACAAGGTAAGGAATACATCACTGACAAAGCCGACAAGGTC
GCTGGTAAGGTTCAAACAGAAGACAACAAGGGTGTCTTCCAAGGTGTCCACGACTCCGCC
GAAAAAGGCAAGGATAACGCTGAAGGTCAAGGTGAATCTTTGGCAGACCAAGCTAGAGAT
TACATGGGAGCCGCCAAGTCCAAGTTGAACGATGCCGTCGAATATGTTTCCGGTCGTGTC
CACGGTGAAGAAGACCCAACCAAGAAGTA
>CM003561.1/155430-155102 [subseq from] Saccharomyces sp. 'boulardii' strain unique28 chromosome VI, whole genome shotgun sequence
ATGTCTGACGCAGGTAGAAAAGGATTCGGTGAAAAAGCTTCTGAAGCTTTGAAGCCAGAC
TCTCAAAAGTCATACGCTGAACAAGGTAAGGAATACATCACTGACAAAGCCGACAAGGTC
GCTGGTAAGGTTCAAACAGAAGACAACAAGGGTGTCTTCCAAGGTGTCCACGACTCCGCC
GAAAAAGGCAAGGATAACGCTGAAGGTCAAGGTGAATCTTTGGCAGACCAAGCTAGAGAT
TACATGGGAGCCGCCAAGTCCAAGTTGAACGGTGCCGTCGAATATGTTTCCGGTCGTGTC
CACGGTGAAGAAGACCCAACCAAGAAGTA
>CP020298.1/124870-125198 [subseq from] Saccharomyces paradoxus strain UFRJ50816 chromosome VI, complete sequence
ATGTCTGACGCAGGTAGAAAAGGATTCGGCGAAAAAGCTTCTGAAGCTTTGAAACCAGAC
TCTCAGAAATCATATGCCGAACAAGGTAAGGAATACATCACTGACAAGGCCGACAAGGTT
GCTGGTAAGGTTCAACCAGAAGACAACAAGGGTGTCTTCCAAGGTGTCCACGACTCTGCC
GAACAAGGTAAGGACAACGCTGAAGGTCAAGGTGAATCTTTGGCTGACCAAGCTAGAGAC
TACATGGGGGCCGCCAAGTCCAAGTTAAACGATGCTGTCGAATATGTCTCCGGACGTGTC
CACGGTGAAGAAGACCCAACCAAGAAGTA
>LT986469.1/126371-126699 [subseq from] Saccharomyces jurei genome assembly, chromosome: VI.1_VII.2
ATGTCTGACACAGGTAGAAAAGGATTCGGTGACAAAGCTTCTGAAGCTTTGAAACCAGAC
TCTCAGAAGTCATACGCCGAACAAGGTAAGGAATTTATTACTGACAAGGCGGACAAGGTT
GCCGGTAAAGTTGAACCAGAAGACAACAAGGGTGTTTTCCAAGGTGTCCACGACTCCGCC
CAACAAGGAAAGGACAACGCTGAAGGTCAAGGTGAATCTTTGGCTGACCAGGCTAGAGAC
TACATGGGCGCCGCCAAGTCCAAGTTAAACGATGCTGTCGAATATGTATCTGGCCGTGTC
CACGGTGAAGAAGACCCAACCAAGAAGTA
>AABZ01000094.1/6509-6837 [subseq from] Saccharomyces mikatae IFO 1815 contig_515, whole genome shotgun sequence
ATGTCTGACGCAGGTAGAAAAGGATTCGGCGACAAAGCTTCTGAAGCTTTGAAACCAGAC
TCTCAAAAGTCATACGCTGAACAAGGTAAGGAGTTCATTACAGACAAGGCAGACAAGGTT
GCTGGTAAGGTTGAACCAGAAGACAACAAGGGTGTTTTCCAGGGGGTGCACGACTCTGCC
CAACAGGGAAAGGACAATGCTGAAGGCCAAGGTGAGTCTTTGGCTGACCAAGCTAGAGAC
TACATGGGTGCTGCTAAGTCTAAGTTAAACGATGCTGTCGAATATGTATCCGGCCGTGTC
CACGGTGAAGAAGACCCAACCAAGAAGTA
>CP030967.1/121374-121702 [subseq from] Saccharomyces kudriavzevii strain CR85 chromosome VI, complete sequence
ATGTCTGACACAGGAAGAAAAGGATTCGGCGACAAGGCCTCTGAAGCTTTGAAGCCTGAC
TCTCAAAAATCATATGCCGAACAAGGTAAGGAGTTTGTCACTGACAAGGCTGACAAGTTT
GCCGGTAAGGTTCAACCAGAAGAAAACAAGGGTGTCTTCCAAGGTGCTCAAGACTCTGCC
CAGCAGGGCAAGGATAACGCTGAAGGTCAGGGAGAGTCCTTGGCCGACCAAGCCAAAGAC
TACATGGGTGCCGCCAAGTCCAAGTTGAACGATGCCGTCGAATACGTCTCCGGGCGCGTA
CACGGTGAAGAAGACCCAACGAAGAAGTA
>CM003587.1/88604-88929 [subseq from] Saccharomyces eubayanus strain FM1318 chromosome VI, whole genome shotgun sequence
ATGTCTGACACAGGTAGAAAAGGATTCGGCGACAAGGCTTCTGAGGCTTTGAAACCAGAC
TCTCAAAAATCATACGCCGAACAAGGTAAGGAATTCATCACCGACAAGGCCGACAAGGTC
GCCGGTAAGGTCGAAAGCAACGACAACAAGGGTGTCTTCCAAGGTGTTCACGACTCCGCT
CAACAAGGTAAGGACAACGCTGACAGCCAAGGTGAATCTTTCGCCGACCAAGCCAGAGAC
TACATGGGTGCCGCCAAGTCCAAGTTGAACGACGCTGTTGAATACGTTTCCGGACGTGCT
CACGAAGAAGACCCAACCAAGAAGTA
>AACG02000045.1/72585-72260 [subseq from] Saccharomyces bayanus 623-6C YM4911-Contig02.634, whole genome shotgun sequence
ATGTCTGACACAGGTAGAAAAGGATTCGGCGACAAGGCTTCTGAGGCTTTGAAACCAGAC
TCCCAAAAATCATACGCTGAACAAGGTAAGGAATTCGTTACCGACAAGGCCGACAAGGTC
GCCGGTAAGGTCGAAAGCAACGACAACAAGGGTGTCTTCCAAGGTGTCCACGACTCCGCT
CAACAAGGTAAGGACAACGCCGACAGCCAAGGTGAATCTTTCGCCGACCAAGCCAGAGAC
TACATGGGTGCCGCCAAGTCCAAGTTGAACGACGCTGTCGAATACGTTTCCGGACGTGCC
CACGAAGAAGACCCAACCAAGAAGTA
>NOWY01000044.1/4673-4348 [subseq from] Saccharomyces uvarum strain U3 U3s44, whole genome shotgun sequence
ATGTCTGACACAGGTAGAAAAGGATTCGGCGACAAGGCTTCTGAGGCTTTGAAACCAGAC
TCCCAAAAATCATACGCTGAACAAGGTAAGGAATTCGTTACCGACAAGGCCGACAAGGTC
GCCGGTAAGGTCGAAAGCAACGACAACAAGGGTGTCTTCCAAGGCGTCCACGACTCCGCT
CAACAAGGTAAGGACAACGCCGACAGCCAAGGTGAATCTTTCGCCGACCAAGCCAGAGAC
TACATGGGTGCCGCCAAGTCCAAGTTGAACGACGCTGTCGAATACGTTTCCGGACGTGCC
CACGAAGAAGACCCAACCAAGAAGTA
>CR380956.2/393922-393613 [subseq from] Candida glabrata strain CBS138 chromosome J complete sequence
ATGTCTGACGCTGGTAGAAAGAACTTCTCTGACAAGCTAAACGAAGGTTTGACCCCAGAC
TCTCAAAAGTCTACTTGGGACAAGGGTAAGGAATTCGTCACTGACGAAACCGACAAGCTT
GCTGGTAAGTTCCAAGGTGAGGAAAACAAGGGTGTTGCCCAAGGTATGCATGACTCCGCT
CAAAAGGGTGCCGATGAAGCTAACGCTGAATCCTACGCAGACACTGCTAGAGAATACATG
GATGCTGCTAAGTCCAAGTTGAACGATGCCGTCGAATACGTCTCCAAGTCTGTTCACGGT
GGTGAAAAAT
>CM000688.1/201410-201726 [subseq from] Saccharomyces kluyveri NRRL Y-12651 chromosome B, whole genome shotgun sequence
ATGTCTGACACCGGTAGAAAAGATTTCTCTGACAAAGCTGCTGAAGCCATTAAGCCAGAT
AGCCAAAAGTCCTACGCTGAACAAGGTAAGGAGTTTGTTACTGACAAAGCCGACAAGGTC
GCTGGTAAGCTACAACCTGAGCAAAACAAGGGTGCCGGTCAAGGCGTCGCTGACGCTTTC
CAACGAGGTAAGGATGACGCCAAGGCTGACCACGGTAAGACTTTGAGCGAAACCGCTGGT
GAATATATCGATGCTGCCAAGGGTAAGCTGAACGATGCTGCTGAATACGTTAGTGCTTCT
CTGAACGGTGCTAAGGA
>FYBL01000007.1/158315-158627 [subseq from] Torulaspora microellipsoides genome assembly, contig: scaffold8, whole genome shotgun sequence
ATGTCTGACGCAGGTAGAAAAGATTTCAGTGACAAAATTTCCGAAGGTGTTAAGCCAGAT
TCTCAAAAATCTTACTTGGAACAAGGTAAGGAAAAGGTTACCGATGCCGCTGACACAGTT
GCTGGTAAGTTTCAACCAGAACAAGACAAGGGTGTTGCTCAGGGTGTTCACGATGCCGCC
AAGAGCGGTAAGAACGAAGCTGGCGGTGAATCCTTTACTGACACTGCCAAGGAGTATGTG
GATGCCGCTAAGGTCAAACTGAACGATGCTGTAGAATACGTCTCTTCATCTGTGCATGGT
GGTGAACCAAAGA
>PPJP02000002.1/1013591-1013907 [subseq from] Kluyveromyces dobzhanskii strain NRRL Y-1974 NODE_2_length_1173375_cov_22.3644_ID_3, whole genome shotgun sequence
ATGTCTGACTCTGCTAGAAAGAACTTCGGTGACAAGGTTTCTGAATCCGTCAAGCCAGAC
TCTCAAAAGGGATACTTGGAAAAGGGTAAGGAAGTCGTCACTGACAAGGCCGACAAGTTC
GCCGGTAAGGTGCAATCAGAAGAAAACAAGGGTCTAGGTCAAACCGTCCATGACTCTGCC
CAACAAGGTCACGATGACGCTACTGGAAAGTCTTTCGGTGAGACCGCCCAAGAGTACGTT
GAAGGTGCCAAGTCTAAGATCGGTGAAGCTGCTGAGTACATCTCCAAGCAAGTTCACGGT
GGTGAAGAAGGTACCAA
>NJIJ01000078.1/282578-282906 [subseq from] Kazachstania servazzii strain SRCM102023 contig00014, whole genome shotgun sequence
TGTCTGACACAGGTAGAAAAGATTTCTCTGACAAAGCTGGTGAAGCTTTAAAACCAGATT
CCCAAAAGGGCTACATGGAAAAGGGTAAAGAATACGTCACCGATGCTGCCGACAAGGTTG
CTGGGGCCGCCCAACCAGAACAAAACAAAGGTGTTTTCCAAGGTGCCTCTGACGCTGCCA
ACAAAGGTAAGGACAGAGCTGACGCTCAAAATATCGGCCAAGAAACTTATGGTGAACAAG
CTAAGGAATATTTAGACTCTGCAAAGACTAAATTAAACGAAGCCGTCGAATACGTCTCCA
ACTCCTTAAATGGTGGTGATGACCCAAAG
>PPON02000075.1/4875-5205 [subseq from] Kazachstania unispora strain NRRL Y-1556 NODE_75_length_53019_cov_32.9106_ID_149, whole genome shotgun sequence
TGTCTGACGCCGGTAGAAAAGATTTCTCTGATAAAGCTAAAGAATCTCTAAAACCAGATT
CTCAAAAAGGTTACATGGAAAAAGGTAAAGAATACGTAACTGATGCTGCTGATAAGGTTG
CAGGTGCTGCCCAACCAGAAAAGGATAAAGGTGTCTTCCAAGGTGCTTCTGATGCTGCTG
ATAAAGGGAAGGATAAGGCTAAAGCTCAAAACATTGGGGAAGAATCATATGGTGAACAAG
CTAAAGAATACTTGGATTCAGCCAAGACTAAGTTAAACGATGCAGTCGAATACGTTTCAA
ATTCTTTACATGGTGGGGATGATCCTAAGAA
>CAPT01000178.1/14593-14284 [subseq from] Nakaseomyces delphensis CBS 2170 WGS project CAPT00000000 data, contig 2, whole genome shotgun sequence
ATGTCTGACGCCGGTAGAAAGAACTTTTCTGACAAAATGAACGAGTCCTTGACTCCAGAC
TCCCAAAAGTCTACTTGGGACAAGGGTAAGGAATTCGTCACCGATAAGACTGACAAGGCC
GCAGGTAAGCTGCAGAGCGAAGACAACAAGGGTTTGGGCCAAGGTATGCACGACTCTGCT
CAACAGGGTGCCGATGACGCTGAAGCTGAGTCCTGGGCTGAGACTGGTAGAGACTACATG
GATGCTGCTAAGCACAAGTTGAACGACGCTGTCGAGTACGTCTCCAAGTCTGTCCACGGT
GGCGAAAAGT
>PPJY02000005.1/77839-77534 [subseq from] Zygotorulaspora florentina strain NRRL Y-1560 NODE_5_length_592613_cov_24.8497_ID_9, whole genome shotgun sequence
ATGTCTGACGCCGGTAGAAAAGATTTCAGCGACAAAGTTTCCGAAGGTTTGAAGCCTGAC
TCTCAAAAATCATACCTAGAACAAGGTAAGGAGAAGGTCACCGACGCTGCCGACAGAGCT
GCCGCAGCTGTCACCCCAGAACATGAAAAGGGTACCGCTCAAGGAGCCACCGATGCCGCC
AAGCGTGGTAAGGAAGACGCGGGCGGTGAAACTTTCACCGACCAAGCCAGAGACTACATG
GACTCCGCTAAGGGAAAATTGAACGAGGCCGTCGAATACGTCTCCTCTGCCGTCCACGGT
GGTGAA
>HE616744.1/142676-142994 [subseq from] Torulaspora delbrueckii CBS 1146 chromosome 3, complete genome
TGTCCGACTCTAACAGAAAAGATTTCTCTACCAAGATTGGTGAAAGTGTCAAGCCAGACT
CCCAAAAATCCTACACTGAAGCTGGTAAGGAGAAGGTCACCAATGCTGCTGACAGAGTAG
CTGGTGCCGTCCAACCAGAATCTGACAAGGGTGTTGCCCAAGGTGTCCACGACTCTGCCA
AGAAGGGTAAGAACGACGCTCAAGCCGACTCTTTCGCTGACACTGCTAAGGAATACGTCG
ATGCTGCCAAGGGTAAGTTGAATGACGCTGTCGAATACGTTTCTTCTTCTGTCAACGGTG
GTGAACCATCTAAGAAGTA
>CAPV01000025.1/91460-91767 [subseq from] Candida nivariensis CBS 9983 WGS project CAPV00000000 data, contig 99, whole genome shotgun sequence
ATGTCTGACGCTGGTAGAAAGAACTTTTCCGACAAGATCAACGAATCTTTGACTCCAGAA
TCCGAAAAGTCCACCTGGGACAAGGGTAAGGAATTTGTTACCGACAAGACCGATAAGATG
GCTGGTAAGATGCAAACTGAAGACAGCAAGGGTTTGGGTCAAGGTATTCACGACTCTGCT
CAACAAGGTGCTGATGATGCCACTGGTGAAACCTGGGCTGACACCGGTAGAGAATACATG
GATGCTGCCAAGCACAAGTTGAACGACGCTGTCGAATACGTCTCCAAGACTGTTCACGGT
GGTGACGA
>AADM01000020.1/26717-27021 [subseq from] Lachancea waltii NCYC 2644 cont19, whole genome shotgun sequence
ATGTCCGACTCATACAGAAAAGACTTTTCCGACAAAGCCGCTGAGGCCGTCAAGCCAGAC
AGCCAAAAGGGCTACGTTGAGAAGGGTAAGGAGTTTGTTACCGACAAGGCCGACCAGGTC
GCTGGTAAGGCTCAGCCAGAATCCGAGAAGGGTGTCTTCCAGGGTGTCTCTGACTCCGCT
CACAAGGGTAAGGAGGAGGCCACCGGCAAGTCTGTGACCGAGCAGGCCAGCGAGTACATG
GACGCCGCCAAGGCCAAGCTGAACGACGCTGCCGAGTACGTGAGCTCTTCGCTCAACGGT
GGTGA
>PPOF01000755.1/140878-141197 [subseq from] Kazachstania viticola strain NRRL Y-27206 scf7180000050097, whole genome shotgun sequence
TGTCCGACCCAGCTAGAAAAGATTTTTCCCAAAAGGCCAAGGAAGGTTTAAAGCCTGATT
CTCAGAAATCTTACTTGGAACAAGGTAAGGAATTCGTCACCGATGAAGCTGATAAACTTG
CCGGAAAGGCTCAACCTGACAAGAATAAGGGTGTAGCTCAAGGTGTCAGTGACTCTGCTC
AAACCGGTAAAGATAAGGCTGATGCTGAAAATACCGCCGAGTCTTTTGGTGACGCTGCAA
GAGAATATATGGATTCTGCCAAGGCTAAATTGAATGATGCTGTAGAATACGTATCTGGTA
AAGTCAATGGTGCTTCCGAT
>LT598474.1/528931-528620 [subseq from] Lachancea sp. CBS 6924 genome assembly, chromosome: A, whole genome shotgun sequence
ATGTCTGACTCTATGAGAAAGGATTTTTCCGACAAAGCCGCTGAAGCCGTCAAGCCAGAC
AGCCAAAAGTCTACCTTCGAACAAGGTAAGGAATTCGTCACTGACAAGGCCGACAAGGCC
GCCGGTGCCGTGCAGCCAGAAGAAAAGAAGGGTGTCTTCCAGGGTGTCTCCGACTCTGCC
TCCAAGGGCAAGGACGACGCCACTGGCAAGTCCATGTCCGAAACCGCTGGCGAATACGTG
GACGCTGCCAAGAGCAAATTAAACGACGCTGCCGAGTACGTTAGCAAATCGCTACACGGC
GGTGACGAAACC
>PPOI01000435.1/8277-8603 [subseq from] Kazachstania aerobia strain NRRL Y-27976 scf7180000020145, whole genome shotgun sequence
TGTCCGACACTGGTAGAAAGAACTTCTCTGACAAGGCCTCCGAAGCTTTGAAACCAGACT
CCCAAAAGGGCTACATGGAAAAGGGTAAGGAATACGTTACCGACGCTGCCGACAAAGTAG
GTGCTGCTGTCCAACCAGAAGAAAAAAAGGGTGTCTTCCAAGGCGCTACTGACGCTGCTG
GCAAGGGTAAAGACAGAGCTGACGCTCAAAACATTGGCCAAGAATCTTATGGTGAACAAG
CTAAAGAATATTTAGACTCCGCAAAGACTAAATTAAACGAAGCCGTTGAATACGTTTCTA
ACTCATTGAATGGTGGTGATGATCCAA
>PPOG02001324.1/34129-33793 [subseq from] Kazachstania solicola strain NRRL Y-27207 scf7180000046167, whole genome shotgun sequence
ATGTCCGACACCGGTAGAAAGAACTTCTCTGACAAAGCCACCGAAGCTTTGAAACCAGAC
TCCCAAAAGGGCTACATGGAAAAGGGTAAGGAATATGTCACTGACGCCGCCGACAAGGTA
GGTGCTGCTGTCCAACCAGAACAAGACAAGGGTGTCTTCCAAGGCGCCACGGACGCCGCC
AACAAGGGCAAAGACAGAGCAGACGCCCAAAATGTCGGCCAAGAATCCTACGGGGAACAA
GCCAAGGAATATCTAGACTCGGCTAAGACTAAGTTGAATGAAGCCGTCGAATACGTTTCT
AACTCCTTGAACGGTGGGGATGATCCAAAGAAGTAGT
>CAPU01000083.1/36609-36915 [subseq from] Candida bracarensis CBS 10154 WGS project CAPU00000000 data, contig 170, whole genome shotgun sequence
TGTCTGACGCTAACAGAAAGAACTTTTCCGACAAGATGTCCGAGTCTCTAACTCCAGAGT
CTCAAAAGTCTACCTGGGACAAGGGTAAGGAATTCGTCACTGACACTGGTGACAAGTTGG
CCGGTAAGGTCCAACCTGAAGACAACAAGGGTCTAGCTCAAGGTATCAATGACTCCGCTC
AACAAGGTGCCGACGATGCTACTGGCGAATCCTGGGCTGAAACTGGTAGAGAATACATGG
ATGCTGCTAAGCACAAGTTGAACGATGCTGTTGAATACGTCTCCAAGACTGTTCACGGTG
GTGACGA
>PPKE01000013.1/144784-145102 [subseq from] Torulaspora pretoriensis strain NRRL Y-17251 flattened_line_18, whole genome shotgun sequence
ATGTCCGACGCTAACAGAAAAGATTTCTCTACCAAGCTACAAGAAAAGGCTAAGCCAGAC
TCCCAAAAGGGTTACGTCGAGCAAGGTAAGGAAAAGGTCACCGATGCCGCCGACAGAGTT
GCCGGGGCTGTCCAACCGGAATCCGACAAGGGTGTCGCCCAGGGTGTGCACGACTCTGCC
AAGAAGGGTAAGGAGGACGCTCAAGCTGACTCTTTTGCCGACACCGCCAGAGAGTACGTC
GATGCCGCTAAGGGTAAGTTGAACGACGCTGTCGAGTACGTGTCGTCCTCTGTGCACGGC
GGTGAGCCATCCAAGAAAT
>HE650823.1/636064-636374 [subseq from] Kazachstania africana CBS 2517 chromosome 3, complete genome
ATGTCTGACGTTGGAAGAAAAGATTTCGGTGACAAGGCCAAGGAAACTATCAAACCAGAT
TCCGAAAAATCCTATTACGAACAGGGTAAGGAAAAGGTCTCTGATGAATACGACAAATTA
GCAGGTAAGCTACAGCCTGAGGAAAATAAGAGTACCACCCAGAGTTTAGGTGACTCTGCC
CAAAGAGGCAAGGATTCTGCTGAAAACAAAGGTGAGTCCTACTCCGAACAGGCCAAGGAA
TACATGGACAGCGCAAAGAGCAAGTTGAATGAGGCTGTCGAATACGTATCCGGTAAGGTC
CACGGCGGCAC
>PPHX02000004.1/139086-139404 [subseq from] Torulaspora franciscae strain NRRL Y-17532 flattened_line_5, whole genome shotgun sequence
ATGTCCGACGCTAACAGAAAAGATTTCTCTACCAAGCTACAAGAAAAGGCTAAGCCAGAC
TCCCAAAAGGGCTACGTCGAACAAGGTAAGGAAAAGGCCACAGAAGCTGCCGACAGAGTT
GCCGGTGCCGTGCAACCCGAATCCGACAAGGGTATCACGCAGGGTGTCCACGACTCTGCC
AAGAAGGGTAAGGATGACGCTCAGGCCGATTCCATGGCGGACACTGCCAGGGAGTACGTG
GATGCCGCTAAGGGCAAGCTGAACGACGCTGTCGAGTACGTGTCTTCATCTGTGCACGGT
GGTGAGCCATCCAAGAAAT
>PPNA02000013.1/148729-149047 [subseq from] Torulaspora maleeae strain CBS 10694 NODE_13_length_246656_cov_69.2189_ID_1990, whole genome shotgun sequence
ATGTCTGACGCAGGTAGAAAGGATTTCAGCGACAAATTTGCCGAGAAGGTCAAGCCAGAT
TCCCAAAAGACCTACATGGAACAGGGTAAGGAGAAGGTCACCGACGCCGCCGACAGAGTG
GCCGGTGCTGTGCAGCCAGAGAGCGACAAGGGTGTTGCTCAAGGTGCCCACGACGCCGCC
AAGCGCGGTAAGGACGAGGGCAAGGGCGAGAGCATGGCTGACACCGCCAGAGAGTACATG
GATGCTGCTAAGGGCAAGTTGAACGAGGCTGTCGAGTACGTGTCTTCCTCAGTCCACGGT
GGTGAGCCTTCTAAGAAGT
>CR382124.1/656575-656261 [subseq from] Kluyveromyces lactis strain NRRL Y-1140 chromosome D complete sequence
TGTCTGACTCTGCTAGAAAGAACTTCGGTGACAAGGTTTCTGAATCTGTCAAACCAGACT
CTCAAAAGGGCTACTTGGAAAAGGGTAAGGAAGTTGTAACTGACCAAGCTGACAAGCTGG
CCGGTAAGGTTCAACCACAAGAAAACAAAGGTTTAGGTCAAACAGTCCACGACTCTGCCC
AAGAAGGTAAGGACGATGCTACTGGAAAGTCTTTCGGTGAAACCGCTCAAGAATATGTCG
ATGAAGCCAAGAACAAGCTAGGTGAAGCTGCTGAGTACATCTCCAAGCAAGTTCACGGTG
GTGAAGAAGGCACCA
>HE576754.1/800892-801208 [subseq from] Naumovozyma castellii CBS 4309 chromosome 3, complete genome
TGTCAGACACAGGTAGAAAAGATTTCTCACAGAAGGCCAAGGAAGCTGTAAAGCCAGACT
CAGAAAAGTCGTACGTCGAACAAGGGAAGGAGTTCGTCACAGATAAGACGGATAAGCTGG
CCGGTAAGGTTCAACCAGAAGGAAACAAAGGGTTGGGCCAAGGTGTCCACGATGCCGCTC
AAAGTGGTGAGGATAAGGCCACCGGAGATTCCGTAGCTGATACTGCTAAGGACTATTACG
AAGCTGGTAAGAAAAAGATCAATGACGCTGTGGAATACGTTTCCAAGTCAGTTCATGGTG
GAGATGAAACTAAGTAG
>LT598467.1/1099398-1099703 [subseq from] Lachancea mirantina genome assembly, chromosome: F, whole genome shotgun sequence
ATGTCCGACGCCGGCAGAAAGGATTTTTCCGACAAATTCCAAGAGAAGATTAAGCCAGAC
TCCGAAAAGGGATACCTAGAAAAGGGCAAGGAGTTCGTCACCGACAAGGCTGACAAAGCC
GCCGGAGCCGTACAACCTGAAGAGAAGAAGGGTGTCTTCCAAGGCATTTCCGACTCCGCC
CAAAAGGGTAAGGACGAAGCTTCTGGACCAACCTTGAGCGAACAGGCTGGCGAGTACGTG
GACGCGGCCAAGGCCAAGTTGAACGACGCTGCTGAATACATCAGCTCTTCTGTCCACGGC
GGTGAA
>AP012214.1/1564191-1564495 [subseq from] Kluyveromyces marxianus DMKU3-1042 DNA, complete genome, chromosome 2
ATGTCTGACGCAGGTAGAAAGGATTTCGGTGACAAGGTCTCTGAGACCGTCAAGCCAGAC
TCCCAAAAGAGCACTCTAGAAAAGGGTAAGGAAGTTGTCACAGACCAAGCCGACAAATTG
GCTGGCAAGCTGCAACCTGAAGAGAACAAGGGTGTAGGCCAAACAGTCCACGACAGTGCT
CAACAGGGTAAGGATGACGCTAAGGGAAAGTCTCTAGGTGAAACTGCCCAAGAATATGTC
GAAGAAGCTAAGCACAAGTTGGGCGAGGCTGCTGAATACATCTCCAAGCAAGTTCACGGT
GGTGA
>PPOP02000005.1/335844-336171 [subseq from] Kazachstania bromeliacearum strain NRRL Y-48836 NODE_5_length_371082_cov_21.955_ID_9, whole genome shotgun sequence
TGTCTGACGCAGGAAGAAAAAGTTTTACTGACAAAGCTGGCGAAGCCATCAAACCAGATT
CTCAAAAATCATACTTGGAACAAGGTAAAGAAAAGGTTACTGACGGTGCCGACAGACTAG
CTGGTGCTTTGCAACCAGAAAGCGAAAAAGGTTTGGGCCAAGGTATTCACGACTCTGCTA
GAAGAGGTAAGGACAAGGCCGACGTGGAAAACACTGGCGAATCCATGAGCGAAGCCGCTA
AGGAATATATGGAACAAGCCAAGGTTAAATTGAATGACGCTGTAGAATACGTGTCAAACA
AGGTTCATGGTGGTTCCGAACACCCACC
>LT598489.1/527192-527496 [subseq from] Lachancea fermentati genome assembly, chromosome: B, whole genome shotgun sequence
ATGTCTGACGCCGGTAGAAAAGACTTCTCTGACAAAATCCAAGAAAAGGTTAAGCCTGAC
AGCGAAAAGGGCTACGTGGAAAAGGGTAAGGAGTACGTGACTGACGCTGCCGACAAGGCG
GCCGGAAAATTGCAACCCGAGGAAAACAAGGGTGTGTTCCAAGGAGTGTCTGACTCCGCC
CACAAGGGTAAGGAAGAAGCTCAGGGCAAGTCGATCTCCGAACAAGCTGGCGAGTACGTG
GACGCAGCCAAGACCAAGCTCAACGACGCTGCCGAGTACATCTCGTCTTCGATCCACGGC
GGCGA
>LN736367.1/382395-382713 [subseq from] Lachancea lanzarotensis genome assembly LALA0, scaffold LALA0S08, whole genome shotgun sequence
ATGTCCGACTCTTACAGAAAAGATTTCTCCGACAAAGCCGCCGAAGCCGTCAAGCCAGAC
AGCCAAAAGTCGACTTTCGAACAGGGTAAAGAATTCGTCACCGACAAGGCCGACAAGGCC
GCTGGTGCCGTTCAGCCTGAAGAGAAGAAGGGCGCTTTCCAGGGTCTAAGTGACTCTGCC
TCCAAGGGCAAAGACGAGGCCAGCGGAAAGTCGGTCTCCGAAACCGCCGGTGAATACGTG
GATGCTGCCAAGAGCAAGCTGAATGACGCTGCCGAGTACGTGAGCAAGTCTCTACACGGT
GGTGACGAGACCAAATAAG
>LT598483.1/283996-284300 [subseq from] Lachancea meyersii CBS 8951 genome assembly, chromosome: A, whole genome shotgun sequence
ATGTCCGACTCATACAGAAAAGATTTCTCCGACAAAGCCGCTGAAAAGATCAAGCCTGAC
TCTGAAAAGTCGACCTACGAAAAGGGTAAGGAGTTCGTCACCGACAAGGCCGACAAGGCC
GCCGGTGCCGTGCAGCCAGAGGAAAAGAAGGGCGTCTTCCAAGGCGTCTCGGACTCGGCC
AGCAAGGGCAAGGACGAGGCCACGGGCAAGACCATGTCCGAGACCGCCGGCGAGTACGTG
GACGCGGCCAAGTCCAAGTTGAATGACGCGGCCGAGTACGTCAGCAAGTCCCTCCACGGC
GGCGA
>PPOM02000584.1/357546-357856 [subseq from] Kazachstania martiniae strain NRRL Y-409 scf7180000030524, whole genome shotgun sequence
TGGCTGATACTGGAAGAAAAGGTTTTACTCAAAAGATGAAGGAAGACATTAAGCCTGACT
CTGAAAAATCCTATTTAGAAAAGGGTAAGGAATTTGTCACTGACAAGGCTGATAAGGCAG
GCTCAATGGTGCAACCTGAAGAAGACAAAGGTCTAGCACAAGGAATCCATGATTCTGCTA
ACAGAGGTAAGGATAAGGCAGAAGATGACGGTGAAGATTTTGGAGAACAAGCTAGGGAAT
ACTACGAATCTGCTAGAAGCAAGGTTAATGAAGCCGTTGAATACGTTTCAAACAAAGTCC
ACGGTGGTAAT
>LN890529.1/31832-31528 [subseq from] Lachancea quebecensis genome assembly LAQU0, scaffold LAQU0S26, whole genome shotgun sequence
ATGTCCGACTCCTACAGAAAAGACTTTTCCGACAAAGCCGCCGAGAAGGTTAAGCCAGAC
AGCCAGAAGAGCTACGCCGAACAGGGCAAGGAGTTTGTCACCGACAAGGCCGACCAGGTC
GCCGGTAAGATGCAGCCAGAGCACGAGAAGGGTGCCTTCCAGGGCGTCTCCGACTCCGCT
CAGAAGGGCAAGAACGAGGCCACCGGCAAGTCTATGACCGAGCAGGCCGGCGAGTACGTT
GACGCGGCCAAGGCCAAGCTGAACGACGCCGCCGAGTACGTCAGCTCGTCTTTGCACGGT
GGTGA
>CU928165.1/249249-248937 [subseq from] Lachancea thermotolerans CBS 6340 chromosome A complete sequence
ATGTCCGACTCTTACAGAAAAGACTTTTCCGACAAAGCCGCCGAGAAGGTTAAGCCAGAC
AGCCAGAAGAGCTACGCCGAGCAGGGCAAGGAGTTCGTCACCGACCAGGCCGACAAGGTC
GCCGGTAAGATGCAGCCAGAGCAGGAGAAGGGCGCCTTCCAGGGCGTCAACGACGCTGCC
CACAAGGGTAAGAGCGAGGCCACTGGCAAGTCTATGACCGAGCAGGCCGGTGAGTACGTG
GACGCCGCCAAGGCCAAGCTGAACGATGCCGCTGAGTACGTCAGCTCGTCCTTGCACGGC
GGTGAGAAGAACT
>LT598450.1/260969-260662 [subseq from] Lachancea nothofagi CBS 11611 genome assembly, chromosome: B, whole genome shotgun sequence
ATGTCCGACTCATACAGAAAAGATTTCTCCGACAAAGCCGCTGAGACCGTCAAGCCAAAC
TCCCAAAAGTCCACTTTCGAGCAGGGCAAGGAATTCGTCACCGACAAGGCCGACCAAGCC
GCCGGTAAGGTGCAGCCAAACAGCGAGAAGGGTGTCTTCCAAGGCGCCACCGACTCGGCC
CACGAGGGTAAGAACGATGCCACCGGCAAGAGCGTTTCTGAAACCGCCGGCGAGTACGTT
GACGCTGCCAAGTCGCGTTTGAATGACGCTGCTGAGTACGTTAGCAAGTCCATCCACGGT
GGCGAGGA
>PPOL02000083.1/13115-13431 [subseq from] Kazachstania siamensis strain NRRL Y-48842 NODE_83_length_43253_cov_17.7422_ID_165, whole genome shotgun sequence
TGTCTGACGCTGGTAGAAAAGATTTCTCTGAAAGAGCAAAAGAATCATTAAAACCTGAAT
CTGAAAAAGGATATCTAGAAAAGGGTAAAGAATACGCCACTGATGCTGCTGATAAAGTAG
CTGGGGCGGTTCAACCTGAAGAAAATAAAGGTGTCTTGCAAGGTGCTACGGATGCTGCTG
ACAAGGGGAAAGATAGAGCTAAAGTAGAAACTGCGGGTGAAGAATCTTATAGTGAACAAG
CTAAAGAATATTTAGACTCTGCAAAGAATAAATTAAATGATGCTGTCGAATACGTTTCAA
ATTCTTTACATGGCGGT
>HE580273.2/773194-773517 [subseq from] Naumovozyma dairenensis CBS 421 chromosome 7, complete genome
TGTCTGACCCAGGTAGAAAAGATTTCTCTCAAAAGATTGGTGAAACTGTCAAACCAGACT
CTGAAAAATCCACATGGGAAAAGGGTAAGGAAACAGTAACAGATACCACCGATAAATTAG
CAGGAAAGTTACAACCAGAAGAAAATAAAGGTTTAGGTCAAGGTATAAATGACTCAGCTG
AATCTGGTAAAGATAAAGCTAACGGTGAATCTGTCGCTGATCAAGCAAAGGATTATTACG
AAGGCGCTAAACAAAAATTGAATGACGCGGTAGAATATGTTTCAAAGAGTGTACACGGCG
GTGACGCTGACCCAGCAAACAAGT
>SRHL01000035.1/57575-57285 [subseq from] Hanseniaspora occidentalis var. citrica strain CBS 6783 flattened_line_68, whole genome shotgun sequence
ATGTCTGACGCTGGTAGAAAAGATTTCACTGACAAAGCTGCTGAAGCTATCAAACCTGAC
TCCCAAAAATCATACTACGAACAAGGTAAAGAAGCTGTCACTGACACTCTGGACAAGGCT
GCCTCTTATATACAACCTGAAGAAAACAAAGGTTTGGGCCAAAGTGTTTCTGACTCTCTG
AACAAAGGTAGCGACAAGGCTGAAGCCGAGTCCAGCACCAAGTCCTTTGCCGAAACTGCC
GGTGAATACGCCGAAGCTGCCAAGGAAAAAATTAGCGAAGCTGCTGAGAAA
>AEAV01000220.1/17268-17569 [subseq from] Kluyveromyces wickerhamii UCD 54-210 contig00231, whole genome shotgun sequence
CCGACAACCACAGAAAGAATTTCAGCGACAAGATCTCCGAATCCGTCAAGCCAGACTCTG
AGAAGAGCTACACCGAAAAGGGTAAGGAATTCATTACCGACAAAGCGGACAAGCTGGCTG
GTAAGGTTGAACCAAACGAAAACAAAGGTTTAGGTCAAACTTTGCACGACTCTGCCCAAC
AGGGTAAGGACGATGCTAGCGGAAAGTCATTTGGCGAAACTGCCCAAGAATACGTTGATG
AAGCCAAGAACAAGATTGGTGAAGCTGCTGAGTATATTTCCAAGCAGGTTCACGGTGGCG
AT
>PPOJ02000002.1/331088-330778 [subseq from] Kazachstania intestinalis strain NRRL Y-48847 NODE_2_length_418382_cov_14.9342_ID_3, whole genome shotgun sequence
ATGTCTGACGCAGGTAGAAAAGATTTTTCCTCTAAGGCCAAGGAAGCCGTGAAGCCAGAA
TCCCAAAAGTCGTACGTTGAACAAGGTAAAGAGTTTGTGACGGACGCCGCTGACAAGGCT
GCCGGCGCTCTACAGCCAGAAAAGGAAAAAGGTGCTGCTCAAGGTGTCTCTGACTCTTAC
AACGCCGGTAAGGACAAGGCCAGCGCCGAGACCACTGGCGAGAGTGTGACTGAAACCGCT
AAGGAATACTATGACTCTGCTAAGGACAGATTGAACGAGGCTGTGGAATACGTGTCCAAC
AAGGTTCATGG
>LT598460.1/564606-564912 [subseq from] Lachancea dasiensis CBS 10888 genome assembly, chromosome: A, whole genome shotgun sequence
TGTCCGACTCCTACAGAAAAGACTTTTCCGACAAAGCCGCCGAAAAGATCAAGCCAGAGA
GCGAAAAAACCACTTTCGAACAAGGTAAGGAGTTCGTCACCGACAAGGCCGACCAGGCCG
CTGCGCATTTGCAACCAGAGAGCGAAAAGGGCGCTTTCCAAGGCGTCTCTGACTCTGCCC
ACAAGGGTAAGGAAGATGCCACCGGCAAGTCGGTCAGCGAGTCTGCTGGCGAGTACGTGG
ACGCTGCCAAGGCCAAGTTGAACGACGCTGCTGAATACGTCAGCAAGTCGTTGCACGGCG
GCGAAAA
>PPHZ01000004.1/449206-449510 [subseq from] Zygotorulaspora mrakii strain NRRL Y-12654 NODE_4_length_587279_cov_18.5498_ID_5513, whole genome shotgun sequence
ATGTCTGACGCAGGTAGAAAAGATTTCAGCGACAAAGTTTCCGAAGGTCTAAAACCGGAC
TCCCAGAAGTCCTACATGGAGCAAGGTAAGGAGAAGGTGACCAACGCTGCGGACAGAGCC
GCAGCAGCTGTCACCCCAGAGGAGAACAAGAGCGGTACTCAAGGTGTGGCTGATGCCGCC
AAACGTGGCAAAGAAGACGCCGGCGGCGAGTCGTACTCCGACACCGCTAAAGACTACGTT
GATGCGGCTAAGAGCAGACTGAACGACGCTGTTGAGTACGTCTCATCTGCTGTTCACGGC
GGCGA
>NHAO01000008.1/206656-206349 [subseq from] Nakazawaea wickerhamii strain NRRL Y-2563 flattened_line_14, whole genome shotgun sequence
TGTCTGACGTCGGAAGAAAAGATTTAAGTGACAAAGCTACTGAAGCTCTTAAACCAGATA
GTGAAAAATCATATGCTGAACAAGCTAAGGAAACTGTCACTGACAAGATTGACGATTTAG
GAAGAGAAGCTCAACCAGCTGACCAAAAATCATGGGGTCAAACCATTGCTGACAGCATTG
AATCTGGCTCAAAGAAAGCCAAAGGTGAAGAATCCACTTTAGCTGACCAAGCTGGTGAAT
ACCTCAATGCCGCCAAGGTGAAATTAGGTGATGCTGTTGAATACGTTAGTGGTGGTCTTA
CTGGTGCC
>BCGQ01000008.1/20247-19944 [subseq from] Nakazawaea peltata DNA, scaffold: scaffold_7, strain: JCM 9829, whole genome shotgun sequence
ATGTCTGACGTTGGAAGAAAGAGTTTCACTGACAAGGCCACCGAGGCCATCAAGCCAGAT
ACCGAGAAGTCTTACGCGGAACAAGCTAAGGAGTCTGTTACCGATGCTGTTGACAGTGTC
GCCAAGGAGGCTCAACCAGACTCTCAAAAGTCTTGGGGTCAAACTGTTTCTGATGCCGTC
CAATCCGGTAAGGAGAAGGCTTCTGGTGAACAAACCTTGGCTGAGCAAGCTGGTGAGTAC
GTCAATGCTGCCAAGGAGAAGTTGGGTGAAGCTGTCGAATACGTCAGCGGTGGTTTGACT
GGTG
>CAPX01000038.1/79359-79055 [subseq from] Nakaseomyces bacillisporus CBS 7720 WGS project CAPX00000000 data, contig 149, whole genome shotgun sequence
ATGTCTGACCCAGGTAGAAAGAACTTCTCTGATAAAATCAATGAAACATTGACTCCAGAC
CAAAACAAGTCGATGTGGCAGAAGGGCAAGGAAGATGTCACCGATGCGGGCGACAAATTG
GTCGGCAAGATGCAGAGCGACAAGAACAAGGGCGTCGCTCAGGGCATGCACGACTCTGCC
CAAAGGGGCAAGGACGAGGCTTCCGGTCACAGCATGTCAGAATCCGCTATGGAGTACGTC
GATGCTGCCAAGGGTAAGTTGAATGAGGCCGTTGAATACGTGTCCAAGAAGGTCCATGGC
GGCGA
>HE978320.1/244290-243954 [subseq from] Kazachstania naganishii CBS 8797 chromosome 7, complete genome
ATGTCTGACGCAGGAAGAAAGGGATTCACCGAGAAGGCCAAGGAGTCGATCAAGCCAGAC
TCTCAGAAGGGATACTTGGAGAAGGGTAAAGAGTACGCCACTGACGCGGCTGACAAAGTC
GGCAGTGCCATGCAACCAGAGAAGGACAAGGGTGTAGCACAGGGTGTATCGGATGCTGCT
GGCGAGGGGAAAGATAAGGCCAAGGCGGAAACTACGGGGGAGTCCATGGGTGAACAGGCA
AAGGAGTATTTGGACTCTGCTAAGAAGGGGCTGAACGATGCTGTGGAGTACGTCTCCAAC
AAAGTCTACGGCGGTTCTGAGGAACCCCCAAAGAAGT
>PPJO01000005.1/434465-434769 [subseq from] Kluyveromyces aestuarii strain NRRL YB-4510 NODE_5_length_653240_cov_27.0146_ID_9, whole genome shotgun sequence
TGTCTGACGAATACAGAAAGAACTTTACTGACAAGGCTTCCGAAACCATCAAGCCTGAAT
CTGAAAAGAGCATGTACGAAAAAGGTAAAGAGTTTGTTACTGATGAAGCTGACAAGATCG
CAGGTAAGCTGCAACCACAAGAAAACAAGGGGCTCGGTCAAACTATTCACGATTCTGCAC
AAGAAGGCAAGGACGAGGCAACTGGTAAGTCTTTTGGAGAAACTGCGCAGGAATACGTTG
AGGAAGCCAAATCTAAGATCGGCGAGGCTGCTGAATACATTTCCAAACAAGTTCATGGTG
GTGAC
>SRHN01000286.1/675-952 [subseq from] Hanseniaspora thailandica strain ZIM 2325 flattened_line_570, whole genome shotgun sequence
ATGTCTGACGCCGGTAGAAAAGATTTCACTGATAAAGCCTCCGAAGCTTTAAAGCCTGAC
TCCCAAAAGTCATACTTAGAACAAGCCAAGGAAACCATCACTGACTACGCTGACAAGGCT
GCTTCTTACTTACACCCAGACTCCGAAAAGGGTGTTGCCCAAAACGTTTCTGATAACATA
AGCAAGGGTCAAGATAAGTCCTCCAACGGTAAGTCCTTCACCGAATCTGCTTCTGAATAC
TTAGACGAAGCCAAGGAAAAGTTAGGGGAATACACCCA
>JFAV03000034.1/125299-125602 [subseq from] Hanseniaspora vineae strain T02/19AF xfSc0000001, whole genome shotgun sequence
ATGTCTGACGCTGGAAGAAAAGATTTCTCTGATAAAGCTGCTGAAGCCATCAAACCAGAT
TCCCAAAAATCCTACTTGGAACAAGGTAAAGAAAAAGTCACTGATGCCGGTGACAAAGCC
GCTTCCTACTTGCAACCAGAATCCAACAAAGGTCTGGGTCAAAGTGTTTCCGACTCTTTT
GGCCACGGGACCGACAAAGGTGAAGCCAAATCAAACACCAAATCTTTTGGTGAATCTGCT
TCTGAATACGCTGAAGCTGCCAAAGAAAAAATCAGCGAAGCTGCAGAATACATTGGTTCT
TCTC
>LPNM01000007.1/1814124-1813816 [subseq from] Hanseniaspora osmophila strain AWRI3579 Hanseniaspora_osmophila_AWRI3579_scaffold7, whole genome shotgun sequence
ATGTCTGACACCGGAAGAAAAGATTTCACTGACAAAGCTGCTGAAGCCGTCAAACCAGAT
TCCCAAAAATCCTACTTGGAACAAGGTAAAGAAAAAGTTACCGATGCCGGTGACAAAGCC
GCTTCCTACTTGCAACCAGAATCCAACAAAGGTGTGGGCCAAAGTGTTTCCGACTCTTTT
GGCCACGGTACCGACAAAGGTGAAGCTAAATCTAACACCAAATCCTTTGGTGAATCTGCT
TCTGAATACGCTGAAGCTGCTAAAGAAAAAATCAGCGAAGCTGCCGAATACATTGGTTCT
TCTCTAGGT
>PPKU01000019.1/161260-161567 [subseq from] Nakazawaea holstii strain NRRL Y-2155 flattened_line_36, whole genome shotgun sequence
TGTCTGACGTTGGAAGAAAAGATTTAACTGACAAAGCCACTGAAGCTTTAAAACCAGATT
CAGAAAAATCTTATGCTGAACAAGCCAAGGAAACATTGACTGACAAGGTTGACTCTGTTT
CCAAAGAGGCTCAACCAAACTCTCAAAAATCATGGGGTCAAACCATCTCTGATAGCATCG
AATCAGGTAAGCAAAAAGCCAGTGGTGAACAATCATTGGCTGACCAAGCTGGTGAATACG
TTAACGTTGCCAAGGAAAAATTGGGTGATGCTGTCGAATACATAAGTGGCGGTCTCACCG
GTGCCCAT
>LPNN01000007.1/127757-127488 [subseq from] Hanseniaspora uvarum strain AWRI3580 Hanseniaspora_uvarum_AWRI3580_scaffold7, whole genome shotgun sequence
TGTCTGACACTGGTAGAAAAAACTTCACTGATAAAGCTTCTGAAGCTTTAAAGCCTGACT
CTGAAAAGTCTTACTTAGAACAAGCCAAGGAAACCATCACTGATTACGCTGACAAGGCTG
CTGCTTACTTACACCCAGACTCCGAAAAGGGTGTTGCTCAAAATGTCTCCGACAACATAA
GCAAGGGTCAAGACAAGTCTTCCAACGGTAAGTCCTTCACTGAATCTGCTTCTGAATACT
TAGACGAAGCCAAGGAAAAGTTAGGTGAAT
>PPXN02000034.1/7036-6742 [subseq from] Kazachstania transvaalensis strain NRRL Y-17245 NODE_34_length_114434_cov_21.1813_ID_67, whole genome shotgun sequence
TGTCTGACGCAGGAAGAAAAAGTTTCACCGATAAGGCTTCTGAATCAATGAAACCTGACT
CACAAAAATCCTACATGGAAAAGGGTAAAGAATACTTGACTGATACTTACGACAGAGCTG
CCGGTGCTACCCAACCAGAATCTGACAAAGGTTTAGGTCAAAGTGTTGCGGACTCTTCAA
GAACAGGTAAGGACAAGGCCAACGTTGAAACGAATACCGAATCAATGACCGAAACAATGG
GTGAATATTACGATTCTGCCAAGAATAAGGTTAACGAAGCCGTTGAATTCGTTTC
>PPOD02000320.1/48323-47996 [subseq from] Kazachstania rosinii strain NRRL Y-17919 scf7180000099596, whole genome shotgun sequence
TGTCTGATAAAGGTAGAAAAGATTTATCTGAAAGAGCAAAGGAAACCATTAAACCGGACT
CCCAAAAATCATATCTAGAGCAAGGTAAGGAGTATATTACCACTGAAGCAGACAAGCTAG
CATCTAAAGTTCAGCCAGAAAAGGATAAAGGGTTAGCTCAAGGTGCCGTCGATTCAGCAC
AAAGAGGTAAGGACAATGCCAAGGCTGAAGTAGATGATAAAGTTGCCGATGATTCCATGT
CTGAAGGCTTCAAAGAATATTATAATGAGGCAAAGACCAAGCTTAACGAGGCCATGGAGT
ATGTTTCGGGTAGTGCTCACCAAGCTGC
>PPNQ01000056.1/51496-51226 [subseq from] [Kloeckera] hatyaiensis strain ZIM2327 Neza Cadez flattened_line_110, whole genome shotgun sequence
ATGTCTGACGCCGGAAGAAAAGATTTCACTGACAAAGCTGCTGAAGCCATCAAGCCAGAA
TCCGAAAAGTCCTACTTAGAACAAGCCAAGGAAACCATCACTGACTACGCCGACAAGGCC
GCCTCTTACTTACACAGTGACAAGGACAAGGGTGTTTTGCAAAACATCTCTGACAACTTG
CACAAGGGCCATGACAAGGCTGATTCTGATGCCAAGACCTTTGGGGAATCTGCTGGTGAA
TACTTAGCTGATGCCAAGGAAAAGCTTGGTG
>CAPW01000017.1/286402-286697 [subseq from] Candida castellii CBS 4332 WGS project CAPW00000000 data, contig 85, whole genome shotgun sequence
ATGTCTGACCCAGGAAGAAAAAGTTTCTACGACAAGGCCTCCGAGTCCCTCAAGCCAGAA
TCTGAGAAGGGCTACTTGGAAAAGGGCAAGGAGAACGTCACTGACGGCTACGACCGCCTA
GCATCTAAGGTAGGTAGCGACGAGAACAAGAGTGCCACTCAGGGTGTTTTTGACTCCGCA
AAAGACGGCAAGGACAAGGCTGACGCAGAGAACGCCGCCGAGTCTTACTCTGATACTGCG
AAGGAATACATGGACTCTGCCAAGAACAAACTTAACGATGCTGTTGAGTACGTATC
>NLAP01000004.1/646126-646446 [subseq from] Metschnikowia hibisci strain UWOPS 95-797.2 hib+_s183, whole genome shotgun sequence
ATGTCTGACGCCGGAAGAAAATCATTCACTGACAAAGCATCTGAAGCTATCACCCCAGAA
AGCCAAAAGTCCACCTTGGACAAGGCTAAGGAAACTGTCACCGACGCTGTTGACGGATTC
GCTGCTAAGAATGTTCCAGACAACGAGAAGTCTTTTGGTCAAACCGTCTCTGACAATGCT
AAGCAAGGTCACGATGACGCCAAGAAGGCTGTCTCCGGTCAAGAGGCTTCTTTGGCTGAG
ACTGCTCAAGGTTACGTTGACGTTGCCAAGGAACAAGTTGCTAATGCCGCCCAATATGTG
TCGTCTGTTGTCACCGGTGCT
>PPKN02000001.1/850104-850449 [subseq from] Ogataea philodendri strain NRRL Y-7210 NODE_1_length_1278667_cov_66.6163_ID_1, whole genome shotgun sequence
TGAGTGACTTAGGAAGAAAAGGATTTGGCGACAAGGTGTCTGAGGCTGTTAAGCCAGACT
CTCAGAAGAGCACTCTTGAGAAGACCAAGGAGACTGTGACCGACCAGGTTGACAAGGTTG
CTGGTGGCGTTGTCCCAGACAACCAGAAGTCTTTCGGCCAGACTTTGGGTGACAAGGCCC
AATCTGGTGCCGATACCGCTAAGAGCGATGCTAAGGACCACCAAGCTACTCTCGCCGACA
CTGCCAACGAATACTTGGGAGCCGGTAAGGAAAAGCTTGCTGAGGCTGTTGAGTACGTCT
CCGGTGCCATTTCCGGTGCCAAGGAGGGTGGAGAGGCCACTAAGAA
>CP024756.1/1528531-1528852 [subseq from] Hyphopichia pseudoburtonii isolate makgeolli chromosome 6, complete sequence
TGTCCGACTTAGGTAGAAAGAACGTTTCCGACAAGGTTTCTGAAGCTGTTAAGCCAGATT
CTGAAAAATCAACTTTGGAACAAGCTAAGGAAAGTGTCACCGGTAAGGTTGACAAGTTGG
CCTCTGAAGGTACTCCAGAAGACCAAAAATCTTTTGCTCAATCCATTTCTGACAGTGTCC
AAAAGGGTCATGACGACGCTAAGAAAGAAGTCAGTGGTGAACCAACCTTGGCTGACACTG
CTTCTCAATACGTTGATGTTGCCAAGGAACAATTGGGTAACGCTGCCCAATACGTTTCTG
GTGTTGTCACTGGTGCCAAAGA
>PPOC01000841.1/208926-209221 [subseq from] Kazachstania yakushimaensis strain NRRL Y-48837 scf7180000044596, whole genome shotgun sequence
TGTCTGACGCTGGTAGAAAAAGTTTCGCTGATAAGGCTTCTGAATCCATGAAACCTGATT
CACAAAAATCTTATATGGAAAAGGGTAAAGAATATTTGACTGACACTTACGACAGAGCAG
CTGGTAATTTGCAATCTGACTCCGACAAGGGTATGGCTCAAAATGTTGCTGATTCTGCAA
GACAAGGTAAAGACAAAGCTAATGTAGAAAAACACTCAGAATCAATGGGTGAAACTATGG
GTGAATATTATGATTCGGCTAAGCATAAAGTTAATGAAGCTGTAGAATATGTTTCA
>LPNL01000008.1/129140-128865 [subseq from] Hanseniaspora opuntiae strain AWRI3578 Hanseniaspora_opuntiae_AWRI3578_scaffold8, whole genome shotgun sequence
ATGTCCGACGCTGGTAGAAAAAACTTCACTGACAAGGCTGCTGAAGCCGTCAAGCCTGAC
TCCCAAAAGTCCTACTTGGAACAAGCCAAGGAAACCATCACYGACTACGCTGACAAGGCC
GCTGCATACCTACACCCAGACTCCGAGAAGGGTGTTGCCCAAAATGTYTCCGACAACTTG
GGCAAGGGCCAAGACAAGTCCGCCAGCGGCAAGTCCTTCTCTGAAACTGCCTCTGAGTAC
TTAGACGAGGCCAAGGAGAAGTTGGGTGAATTCACC
>PPLF01000008.1/243971-244290 [subseq from] Danielozyma ontarioensis strain NRRL YB-1246 NODE_8_length_478249_cov_30.3473_ID_15, whole genome shotgun sequence
ATGTCTGACCTTGGAAGAAAAAACGTCTCTGATAAATTATCTGAAGCTGTCAAGCCGGAG
TCTGAAAAGTCCGGCCTTGAACAAGTCAAGGAACAAGTCACCGATAAGGTCGACAAGCTT
GCTGCTGAAGCTACTCCTGACAACCAAAAATCATTCGCCCAAACTGTTGGCGACAACGTC
GAAAAGGGTCATGACGATGCCAAGAAGGCTACTTCCGAGCATGAAGCCACCTTGGCCGAG
ACTGTCAACGAATACGTTGAAGAAGCTAAGAAGGTCGCTGGTGATGCTGCTCAATATGTT
TCCGGTGTTGTTACCGGAGC
>PPNX01000001.1/84763-84495 [subseq from] Hanseniaspora pseudoguilliermondii strain ZIM213 Neza Cadez flattened_line_0, whole genome shotgun sequence
ATGTCCGACGCTGGTAGAAAAAACTTCACTGATAAGGCTGCTGAAGCCATCAAGCCTGAC
TCCCAAAAGTCTTACTTGGAACAAGCCAAGGAAACCATCACCGACTACGCTGACAAGGCT
GCTTCATACCTACACCCTGACTCCGAAAAGGGTGTTGCCCAAAATGTCTCCGACAACTTG
GCAAAGGGCCAAGACAAGTCCTCCAGCGGCAAGTCCTTCTCTGAATCTGCCTCTGAGTAC
TTGGATGAAGCCAAGGAAAAGTTGGGTGA
>SRHK01000034.1/58575-58297 [subseq from] Hanseniaspora nectarophila strain CBS 13383 flattened_line_66, whole genome shotgun sequence
ATGTCTGACGCCGGAAGAAAGAACTTCACTGATAAAGCCACCGAAGCTATCAAGCCTGAC
TCCCAAAAGTCCTACTTAGAACAAGCCAAGGAAACCATCACTGACTACGCTGACAAGGCT
GCTGCCTACTTACACCCAGACTCCGAAAAGGGTGTTGCCCAAAATGTTTCTGACAACATC
ACCAAGGGCCAAGACAAGTCTGCCAACGGTAAGTCCTTCTCCGAATCTGCTTCTGAATAC
TTAGAAGAAGCCAAGGAAAAGTTAGGTGAATACACCCAA
>LXPE01000028.1/17852-17595 [subseq from] Hanseniaspora valbyensis NRRL Y-1626 HANVAscaffold_28, whole genome shotgun sequence
TGTCTGACGCCGGAAGAAAAGATTTCACTGATAAAGCTGCTGAAGCTATCAAACCAGACT
CTGAAAAGTCTTACTTAGAACAAGCCAAAGAAACTATCACTGATTACGCTGACAAGGCTG
CCTCTTACTTGCAAAGTGACAAGGATAAAGGTGTTGCTCAAAATGTCTCTGACAATGTTT
CTAAAGGTCAAGATAAGTCTACTTCCTCTGGTAAATCCTTTAGTGAAAGTGCTGGTGAAT
ACTTGGGTGAAGCTAAGG
>PPOE02001915.1/106962-106646 [subseq from] Kazachstania spencerorum strain NRRL Y-17920 scf7180000055577, whole genome shotgun sequence
TGTCTGACACAGGTAGAAAAGATTTCACACAAAAGGCTAAAGAAGCTGTTAAACCAGAAT
CACAAAAATCTTATTTAGATCAAGGTAAAGAATACGTTAGTTCTGGTGCTGATAAAGTTG
CCGGTAAAGTAACAAGAGATGAAGATAAAGGTGTCGCACAAGGTATTCATGATTCAGCTC
AAGAAGGAAAAGACAAAGCTCAATCTGAACAGAAACAACAAGAAATGAAGGAAGCAGCTC
ATGACTATATGGAATCTGCAAAGGCAAAAGTTAATGACGCTGTAGAATACGTTTCAAATA
AGGTTTATGGTGGTGAA
>PKFO01000003.1/654532-654850 [subseq from] [Candida] haemulonis strain B11899 C_2014730914, whole genome shotgun sequence
ATGTCTGACGCCGGAAGAAAACCATTCGCTGACAAGGTCTCTGAGACTGTCAAGCCTGAC
TCTGAGAAGTCTTACCTCGAGCAGGGTAAGGAAGCTGTCACTGACACCATCGACAGCTTT
GCTGGTAAGAACGTTCCTGACTCTGAAAAGTCCTTCGGCCAGTCTGTTGCTGACCACGCC
AAGCAGGGCAAGGACGACGCTCAGAAGGAGATTGAGGGTCAATCCTCTTCCATCAGCGAA
ACCGCCCAGGAGTACTACGAGGCTGCCAAGGAGAAGGCTTCTGAGGCTGCTGAGTACGTT
TCCAACGTTGTCTCTGGTG
>SRHF01000024.1/93579-93302 [subseq from] Hanseniaspora sp. CRUB 1602 flattened_line_46, whole genome shotgun sequence
TGTCTGACGCCGGAAGAAAAAATTTCACTGATAAAGCCACTGAAGCTATCAAACCAGAAT
CTGAAAAGTCTTACTTGGAACAAGCCAAGGAAACTATCACTGATTACGCTGACAAGGCTG
CCTCTTACTTGCAGAGTGACAAGGACAAGGGTGTTGCTCAAAATGTTTCTGACAATGTTT
CTAAAGGTCAAGATAAGTCTACCTCTTCTGGTAAGTCCTTTGGTGAAAGTGCTGGTGAAT
ACTTGGATGAAGCTAAGGAAAAGCTTGGTGAATACACC
>SRHI01000013.1/12613-12888 [subseq from] Hanseniaspora lachancei strain NRRL Y-27514 flattened_line_24, whole genome shotgun sequence
ATGTCCGACGCTGGTAGAAAAAACTTCTCTGATAAGGCTGCTGAAGCCATCAAGCCTGAC
TCCCAAAAGTCTTACTTGGAACAGGCCAAGGAAACCATCACCGACTACGCTGACAAGGCT
GCCTCATACCTACACCCTGACTCCGAAAAGGGTGTTGCCCAAAATGTCTCTGACAACCTG
GGCAAGGGCCAGGACAAGTCTGCCAGTGGCAAGTCCTTCTCTGAAACTGCCTCTGAGTAC
CTGGACGAGGCCAAGGAAAAGCTTGGCGAGTTCACC
>PPMH02000019.1/72659-72979 [subseq from] Wickerhamomyces bovis strain NRRL YB-4184 NODE_19_length_221202_cov_23.1889_ID_2151, whole genome shotgun sequence
TGTCCGACTTAAACAGAAAATCATTCACTGACAAGGCCTCTGAAGCCATCACCCCAGAAT
CCCAAAAGTCATACCTCCAACAAGGTAAAGAAGCTGTCACCGATGGTGTTGACAAACTCC
AAGGTAAAGTCCAACCAGAAGACTCTAAATCCGCCTCCCAATCATTGGGTGATGCTGTTC
AATCTGGTCACGATGATGCTAAGTCCAATGTCGATGCCCATGGTAAGTCCATCAGCGAAA
CTGCCGGCGAGTATGTTGACTCTGCCAAAAAGACCTTGAACGATGCTGCTGAATACGTCT
CTGGTGCCTTGACTGGTGCTA
>PPKT01000001.1/1910093-1910423 [subseq from] Ogataea nonfermentans strain NRRL YB-2203 flattened_line_0, whole genome shotgun sequence
GTGATATTGGAAGAAAAGGATTTGGCGATAAAGTGTCTGAGGCTGTCAAGCCAGACTCCC
AAAAGGGCGTCTTCGAACAGACCAAGGAGAAAGTCACTGACACGGCCGACAAGTTTGCCG
CACAGGTGACCCCTGACAGTCAGAAGTCTGCTACTCAGACTCTTGGTGACAAGGCACAGT
CTGGCACCGACAAGACCAAGAGTGAGGCAAGTGCTCAGCAGGGAAGTCTTGCAGATACTG
CCAGTGAGTACTTGGAGGCTGGTAAAGAGAAGCTTGCTGAGGCCGTTGACTACGTCTCCG
GTGCAATCTCAGGTGACTCTACCAAGAAATA
>PPLZ02000039.1/43048-42753 [subseq from] Barnettozyma populi strain NRRL Y-12728 NODE_39_length_74460_cov_19.8448_ID_5443, whole genome shotgun sequence
ATGTCTGACGTTGGAAGAAAATCATTTGCCGATAAAGCCTCTGAAAAGTTGACCCCAGAG
GATCAAAAGTCTTATGGCCAGCAAGGGAAAGAGTTTGTTACTGACAAGGTTGACAAGGTT
CAGGCTGCCTTGCAGCCAGATGATGCCAAGTCATCCACTCAAAAGTTTGGTGATTCTATT
CAAAAGGGCCACGATCAGGCCCACGAGGGTAAGTCCCTGAGTGAAACTGCTGGTGAGTAT
GTTGAGACTGCTAAGAAGTCCTTGAACGACGCAGCTGAGTATGTTTCTGCCAGTTT
>QYLQ01000002.1/602031-602317 [subseq from] Kluyveromyces nonfermentans strain NRRL Y-27343 flattened_line_2, whole genome shotgun sequence
AGAACTTTTCAGACAAAGTTTCGGAGACTGTAAAGCCAGATTCAGAAAAGGGTGTTTATG
AGCAAGGGAAGGAATTTGTAACTGATCAAGCTGACAAGTACGCAGGAAAATTCCAGTCTC
AAGAGGATAAGGGGTTGGCCCAAAATGTCCACGATTCTGCACAGAAGGGCAAGGACGAAT
CAACTGGCAAGCCTTTCAGCGAAAGCGCTCAAGAGTATATGGAGGAAGCCAAGTCTAAGA
TCAACGAGGCTGCTGAGTACATATCTAAACAAGTTCATGGTGGTGAT
>MVNT01000018.1/117237-117555 [subseq from] Yamadazyma laniorum strain yHMH7 NODE_18_length_118608_cov_12.4966_ID_35, whole genome shotgun sequence
ATGTCTGACTTAGGAAGAAAAAACTTCAGCGATAAGGTTTCTGAAACCGTTACCCCAGAC
AGCCAAAAGTCTACTTTGGAACAAGCCAAGGAACAAGTCACCGACAAGGTCGATGAATTT
GCTGGAAAGGCCACCCCAAATGATCAAAAGTCATTCGGTCAAAACGTTGCTGACACTGCC
AAGCAAGGTCTGGATGATGCTAAAGCCCAAGTTTCCGGTGACAAGGAAACTTTGGCTGAC
ACTGCCAACTCATACCTTGAAACTGCCAAGGAACAAGTTGGAAATGCTGCCAATTACATC
AGTAATGTTGTCGCTGGTG
>PPKS01000011.1/341912-341609 [subseq from] Ogataea naganishii strain NRRL Y-7654 NODE_11_length_432301_cov_74.1502_ID_21, whole genome shotgun sequence
TGTCAGATTTAGGCCGCAAAGATTTTTCCGACAAAGCTAGTGAAGCCCTGAAGCCCGACT
CACAGAAGTCCGGCTATGAGAAGGCTAAGGAAACTGTTACCGACCAGGCTGACAAGTTAG
CTGGCAAGATTACTCCACAGGACCAGAAGTCTTTTGGCCAGACCGTTCACGACTCTGCTC
AAAAGGGCTCTGACGAGGCTTCCAATGAGGGAAAGTCCTTATCCGAGACTGCCTCTGAGT
ACGTTGAGCTTGGAAAACAGAAGTTAGCTGAGGCCAGCGAGTACATTAGCGGTGCCGTCA
CTGG
>SRHH01000027.1/14024-14221 [subseq from] Hanseniaspora jakobsenii strain ZIM 2603 scf7180000014551, whole genome shotgun sequence
ATGTCTGACGCTGGTAGAAAAGATTTCTCTGATAAGGCTGCTGAAGCTATCAAACCAGAC
TCCCAAAAGTCCTACTTGGAAAAGACCAAGGAAGTCATCACCGACTATGCTGACAAGGCT
GCTTCCTACTTGCAAAGTGACTCCAACAAGGGTGTAGCTCAAAATGTCTCTGACAATGTT
TCCAAAGGTAGTGACAAG
>PPLQ02000012.1/237629-237305 [subseq from] Suhomyces emberorum strain NRRL Y-27606 NODE_12_length_467700_cov_19.8081_ID_23, whole genome shotgun sequence
TGGCTGATTTAGGTAGAAAAGACTTAGGTGAAAAAATTTCTGAATCTGTGAAACCAGATT
CCCAAAAGACCACTTTCGAGAAGGCTAAGGAGTCAGTCACCAATACCGTTGATGATTTCG
CTGCTAAGGCCACCCCAGAAGACCAAAAGTCTTTTTCCCAAACCGTAGCCGATAATGTGA
AGCAAGGTCACGATGATGCTAAGGAAGCTGCTGGAAAGCAACAAGCAACCTTGTCTGAAA
CTGCCTCTGAATATGTTGATGCTGCAAAGGAACAAGTTGCCAATGCTGCCCAATACGTTT
CAAGCGTTGTTACCGGTGCTAAAGA
>FQNF01000012.1/138652-138385 [subseq from] Hanseniaspora guilliermondii, strain UTAD222, genome assembly, contig: HGUI_contig_012, whole genome shotgun sequence
TGTCTGACGCCGGTAGAAAAAACTTCACTGATAAAGCTGCTGAAGCTGTAAAGCCTGATT
CCCAAAAATCATACTTGGAACAAGCCAAGGAAACCATCACCGACTATGCTGATAAGGCTG
CTTCATACTTACACCCTGACTCTGACAAGGGTGTTGCCCAAAACATCTCTGATAACTTGA
GCAAGGGCCAAGACAAGTCCTCCAGTGGAAAGTCCTTCTCTGAAACTGCTTCTGAATACT
TAGATGAAGCTAAGGAAAAGTTGGGTGA
>PGLS01000004.1/1011968-1012282 [subseq from] [Candida] auris strain B11221 scaffold00001, whole genome shotgun sequence
ATGTCTGACGCTGGAAGAAAATCATTTACCGACAAGGCTTCTGAAGCCGTTAAGCCTGAC
TCCCAGAAGGGCTACCTCGAGAAGGGTAAGGAGGTTGTTACTGACAAGGTCGACGAATTG
GCCGGCAAGGGTACCCCGGAGGACCAGAAGGGCCTTGGTCAGTCTCTTGCTGACAGCGCT
CACCAGGGTAAAGAGGACGCCAAGAAGGAGGCTTCTAGCCAGCCATCCTTGGGTGAGACC
GCTCAGGAGTACCTTGAGGCTGCTAAGGAGAAGGCTTCTGAGGCTGCTGAGTATGTTTCT
CAAGTCGTCAGCGGT
>KV453937.1/342325-342008 [subseq from] Cyberlindnera jadinii NRRL Y-1542 unplaced genomic scaffold CYBJAscaffold_13, whole genome shotgun sequence
TGGCTGACGCAGGTAGAAAAGACTTTTCCGACAAAATTGCAGAGGGTATTACCCCAGATT
CCCAAAAATCGTACGCTCAGCAAGCAAAGGAGGGGGTGACTGACGGTTTGGACAAGGCAG
CCCGTACTTTACAACCAGATAACACCAAGTCCACCAGTCAACAGCTCGGTGACTCTGTGT
CCTCCGGTGCTGAAAAGGGTGCAAGTGCTGCCGAGGGCTCTGGTAAGAGTTTGGAGCAAA
CCGCCTCCGAGTATTTGGACTCTGCAAAGAAGGCGGTCAACGATGCTGTTGAGTATGTCT
CTGCTTCTGTCAGCGGTG
>CP014587.1/1011298-1010947 [subseq from] Komagataella pastoris strain ATCC 28485 chromosome 4 sequence
ATGTCTGACCAAGGAAGAAAAGATTTTACCGACAAAGTTTCTGAGGGAATCAAGCCAGAT
TCTCAAAAGTCTTATTTGGAACAAACCAAGGAGACCATCACCGATGCTGGTGACAAGGCT
GCCAACAAATTCACCCCAGAAGACCAGAAGGGATTCGGTCAAAGAGTCGGTGACGCTGTC
AAGAACGGTAAGGACGAGGCCGACAAGGAGACCCAGCCAACCTTAGTTGAGCAGGTTCAA
AACACCGCTGGTGATGCATTGGAAGCTGGTAAGGAGGCATTGGCCAACACCAGTGAGTAC
ATCTCTGGAGCCTTCTCTGGAGCCAAGGATGGAGCCAACTCTACCAAGAAAT
>PPOR01000007.1/319538-319200 [subseq from] Debaryomyces nepalensis strain NRRL Y-7108 NODE_7_length_741361_cov_11.406_ID_2867, whole genome shotgun sequence
ATGTCTGACTTAGGTAGAAAAAACATCTCTGACAAGGTTTCTGAAGCTGTCACCCCAGAA
TCCGACAAGTCTGGTTTACAAAAGACCAAGGAAACTGTCACTGACAAGGTTGACGAATTT
GCTGCTAAGAACACCCCAGACAACCAAAAGTCATTTGGCCAAACTATCTCGGACAAGGCC
CAAGAAGGTCACGATGATGCCAAGAAGGCTGTCAACAAGGACCAAGCTACTTTAGCTGAC
ACTGTTGGCGAATATGTTGAAGCTGCTAAGGAGCAGGCTGCCAATGCTGCTGAATACATT
TCTGGTGTCGTCTCTGGTGGTGCTGAAGGTGCCAAGAAG
>SRHJ01000910.1/87564-87829 [subseq from] Hanseniaspora meyeri strain NRRL Y-27513 scf7180000014242, whole genome shotgun sequence
ATGTCTGACGCCGGTAGAAAAAACTTCACTGATAAAGCCACCGAAGCTTTAAAGCCTGAA
TCCGAAAAGTCCTACTTGGAACAAGCCAAGGAAACCATCACCGACTACGCCGACAAGGCC
GCCTCCTACTTGCACCCTGACTCCGAAAAGGGTGTTGCCCAAAACGTCTCCGATAACATC
TCCAAGGGCCAGGACAAGTCCGCCAACGGCAAGTCCTTCTCCGAGTCCGCCTCCGAGTAC
TTGGACGAAGCCAAGGAAAAGCTTGG
>PTXO01000021.1/92796-93083 [subseq from] Hanseniaspora sp. NB-2018a strain CRUB 1928 scaffold_21, whole genome shotgun sequence
TGTATGACACCGGTAGAAAAGATTTCACAAGCAAAGTTTCTGAAGCTGTTAAACCAGAAT
CTCAAAAATCCGTCTTGGAAAAAGGTAAAGAAGGTGTAACTGATGGTGCTGATAAAGTTG
CCTCTTACCTACAACCTGAATCCAACAAAGGTCTGGGTCAATCTGTCTCTGATTCTTTCG
GACACGGTATCGATAAAGGTAGTGCTGAAAAGCCAGCCAAATCCTTTGGTGAAACCGCCT
CTGAATACGCCGAAGCCGCCAAAGAAAAAATCAGTGAAGCCGCTGAAG
>PPIM01000005.1/629233-629057 [subseq from] Saturnispora zaruensis strain NRRL Y-7008 NODE_5_length_949864_cov_43.0886_ID_9, whole genome shotgun sequence
TGTCCGACACTGGTAGAAAACAATTCACTGATAAAGTTTCCGATGCTTTAAAGCCAAACT
CTGAAAAGTCCCACTTGGAAAAAGCTGGTGAGTCAATCAGTGACACCTACGATAGCGCTG
CCGCTAAGGTGCAACCAGAATCCGAAAAGGGTGTCTTCCAAAAGATCTCCGATTCTC
>NKZO01001769.1/395257-394938 [subseq from] Metschnikowia sp. 01-655c1 strain UWOPS 01-655c1 sma-_s38, whole genome shotgun sequence
ATGTCTGACGCCGGAAGAAAATCATTCACTGACAAAGCCTCTGAAGCTATCACTCCAGAA
AGCCAAAAGTCCACTTTGGACAAGGCCAAGGAGACTGTCACCGACGCTGTTGACGGTTTT
GCTGCCAAGAACGTCCCAGACAGCGAGAAGTCTTTTGGCCAGACCGTCTCTGACAACGCC
AAGCAAGGCCACGATGACGCCAAGAAGGCCGTCGAGGGTCACGAGGCTACTTTGGCTGAG
ACTGCTCAAGGTTACGTTGAGGTTGCCAAGGAGCAAGTTGCCAACGCTGCTCAATACGTT
TCCTCTGTTGTCACTGGTGC
>PPOH01000317.1/51994-51696 [subseq from] Kazachstania kunashirensis strain NRRL Y-27209 scf7180000008953, whole genome shotgun sequence
TGTCCGATCAAGGTAGAAAAGATATCTCTCAGAAAGTTGGGGAAGCTGTCAAGCCAGATT
CTCAAAAATCCTATTATGAAAAGACCAAGGGTTTTGTTGGCGACAAAGCTGATAAAGTGG
CAGGAGCTGTCCAACCTGAGGAAAAGAAAGGTGTGGTACAAGGTGCAAGTGATGCAGCTC
AATCTGGAAAGGATGCAGCTCAAAGTGAATCATCAGGTGATAAAGCAAAGGAATACTTAG
AGAGTTCAAAAGAAAAGTTTAATGAAGCAGTTGAGTATGTATCCAGCAAGATTCATGGC
>PPPA02000009.1/406751-406390 [subseq from] [Candida] ascalaphidarum strain NRRL Y-27908 NODE_9_length_463673_cov_43.3768_ID_4133, whole genome shotgun sequence
ATGTCTGATCTCGGAAGAAAGAACATCGGTGACAAGGTTAGCGAGAGCCTCAAGCCCGAC
TCTGAGAAGAGCGGCCTTGAGAAGGCCAAGGAGACTGTCACTGACCTGGTTGACAAGTTG
GCTGGTGAGGCTACTCCCGAGAACCAGAAGTCTCTCTCTCAGTCCGTCTCTGACTCTGTC
CAGAGGGGCCATGATGACGCCAAGGACGCTGCCCACGCCAACCAGCAGACTTTGGCTGAC
ACCGCTGCCGAGTATGTTGACGCTGCCAAAACCCAGCTCAGCAACGCTGCCGAGTACGTG
TCTGGTGTCGTGACTGGTGCCACCGACGGTGCCAAGTCTGGTGCTGACGCTACCAAGAAG
TA
>CM010600.1/319967-320301 [subseq from] Metschnikowia reukaufii strain MR1 chromosome 4, whole genome shotgun sequence
ATGTCTGACGCTGGTAGAAAATCTTTCACTGACAAGGCCACCGAGGCTATCAAGCCTGAA
AGCGAGAAGTCCTACTTGGAGCAAGCCAAGGAGGGCGTCACCAACGCTGTTGACAACGTT
GCCGGTAAGACCGTCCCAGACAACCAAAAGTCTTTTGGCCAAACTGTTGCTGACAACGCC
AAGCAAGGTAAGGACGATGCCAAGGCTTCTGTTAACGAGAACGAGAACACTATTGCTGAG
ACTGCACAGGAGTACGTTGCTGCTGCTAAGGAGCAAGTTGCTAACGCCGCCAACTACGTT
GCTGGTGTTGTCACTGGTGCTACCGAGGGTGCCAA
>NKZK01000433.1/178113-178432 [subseq from] [Candida] ipomoeae strain UWOPS 01-141c3 ipov_s12, whole genome shotgun sequence
ATGTCTGACGCCGGAAGAAAATCATTCACTGACAAAGCCTCTGAAGTTATCACTCCAGAA
AGTCAAAAGTCTACTTTGGACAAGGCCAAGGAGACCGTCACCGACGCTGTTGACGGTTTT
GCTGCCAAGAACGTCCCAGACAGCGAGAAGTCTTTTGGCCAGACCATCTCTGACAACGCC
AAGCAAGGTCACGACGACGCCAAGAAGACCGTCGAGGGTCACGAGGCCACTTTGGCTGAG
ACTGCTCAAGGTTACGTTGAGGTTGCCAAGGAGCAAGTTGCCAACGCTGCTCAATACGTT
TCCTCTGTTGTCACTGGTGC
>PYFQ01000001.1/2159048-2158730 [subseq from] [Candida] pseudohaemulonis strain B12108 scaffold00001, whole genome shotgun sequence
ATGTCTGACGCCGGAAGAAAACCATTCACTGACAAGGTCTCCGAGACCGTTAAGCCTGAC
TCTGAGAAGTCTTACCTTGAGAAGGGTAAGGAGGCTGTTACCGACAAGGTTGACGAGTTT
GCTGGCAAGAACGTCCCAGACTCCCAGAAGTCTTTCGGTCAGTCTGTTGCTGACCACGCT
CACCAGGGTTCTGAGGATGCCAAGAAGGAGGTCAACCAGCAGTCTGGCTCTCTTTCTGAG
ACTGCTCAGGAGTACTACGAGACCGCTAAGGAGAAGGCTTCCGAGGCTGCCGAGTACGTT
TCCAACGTTGTTCAGGGTG
>NLAM01001331.1/61545-61226 [subseq from] Metschnikowia hawaiiensis strain UWOPS 87-2203.2 haw-_s417, whole genome shotgun sequence
ATGTCTGACGCCGGAAGAAAATCATTCACTGACAAAGCCTCTGAAGCTATCACCCCAGAA
AGCCAAAAGTCTACCTTGGAGAAGGCCAAGGAGACTGTCACCGACGCCGTTGACGGTTTC
GCTGCCAAGAACGTCCCAGACAACGAGAAGTCTTTTGGCCAGACTATCTCTGACAACGCC
AAGCAAGGCCATGACGATGCCAAGGACGCCGTCCAAGGTCACGAGGCCACTTTGGCTGAG
ACTGCTCAAGGTTACGTTGATGTTGCCAAGGAGCAAGTTGCCAACGCCGCTCAGTACGTT
TCCTCTGTTGTCACTGGTGC
>KV453909.1/2139519-2139193 [subseq from] Candida tanzawaensis NRRL Y-17324 unplaced genomic scaffold CANTAscaffold_1, whole genome shotgun sequence
ATGTCTGACTTAGGAAGAAAGAACTTATCTGACAAAATTACTGAATCTGTGAAACCAGAC
TCCGAGAAGACTACCATCGAAAAGGCTAAGGAACAAGTTACTAGCACTGTCGATGACCTC
GCTCGTAAGGCTACTCCAGAAGAACAGAAGTCTTTCTCTCAAACTGTTGCTGACAATGTG
AAGGAAGGCCACGATGACGCCAAGGATGCTGCTCAAAAGAACCAAGCCACTCTTGTTGAG
ACCGCTTCTGAATACGTCGATGCTGCTAAGGAGCAAGTTGCCAACGCCGCTCAATACGTC
TCTAGCGTTGTCACTGGTGCTAAGGAC
>PPNL02000027.1/67004-66681 [subseq from] Kregervanrija delftensis strain NRRL Y-7119 NODE_27_length_150341_cov_26.0932_ID_11459, whole genome shotgun sequence
TGTCAGACTTAGGTAGAAAAGATTTCTCAACAAAGGTTTCAGAAGGTATCACTCCAGATT
CTGATAAATCATACGCTCAAAAAGCAAAAGAATCAATCACTGATACTGCTGACAAGGTTG
CATCATCTGTTACTCCAGAAAACCAAAAATCATTCTCACAAACTCTGGGTGATTCAGCTC
AAAAGGGCCACGACGATGTCAAGGCAGATGTTGATGACAACCAAGCATCAATCAAACAAA
CTGCTTCTGAATACTTAGAAGCCGGTAAAAAGGCTGTCAATGACGCCGCTGAATATGTTT
CTGGTGTCGTTACTGGTGCTAAAG
>PPIL02000004.1/41690-41362 [subseq from] Saturnispora silvae strain NRRL Y-6725 NODE_4_length_499891_cov_15.9754_ID_7, whole genome shotgun sequence
TGGCTGACGCAGGTAGAAAAGACTTTTCCCAAAAGATTTCCGAAGCAGTTAAACCAGACT
CTGAAAAGTCCCTTTACGAAAAGACCAAGGAATCTGTCACCGACACTGCTGACAAGATCT
CCTCCGAAGTGACTCCAGACAACCAAAAGTCCTTTGGCCAATCCGTCGCCGACCACGCCC
AAAAGGGTCACGATGACGCCAAAAAGACTTGGGGTGAAACCGCCAACGAATACTTGGAAG
AAGGTAAGAAGGCTGTCGCCGAAGCCGCTGAGTACGTCTCTGGTGCTGTCACTGGTGCCA
AGGAAGGTGCTGAAGACTACACCAAGAAG
>NKZZ01001692.1/217687-217368 [subseq from] Metschnikowia hamakuensis strain UWOPS 04-199.1 ham-_s552, whole genome shotgun sequence
ATGTCTGACGCCGGAAGAAAATCATTCACTGACAAAGCCTCTGAAGCTATCACCCCAGAA
AGCCAAAAGTCTACCTTGGAGAAGGCCAAGGAGACTGTCACCGACGCCGTTGACGGTTTC
GCTGCTAAGAACGTCCCAGACAACGAGAAGTCTTTCGGTCAGACTATCTCTGACAACGCC
AAGCAAGGCCATGACGATGCCAAGAACGCCGTCCAAGGTCACGAGGCCACTTTGGCTGAG
ACTGCTCAAGGCTACGTTGATGTTGCCAAGGAGCAAGTTGCCAACGCCGCTCAGTACGTT
TCCTCTGTTGTCACTGGTGC
>PPNP01000005.1/298890-299211 [subseq from] [Candida] gotoi strain NRRL Y-27225 NODE_5_length_751471_cov_67.627_ID_9, whole genome shotgun sequence
TGTCTGATTTAGGTAGAAAAAACGTCTCTGATAAAATTACTGAAGCTGTGAAGCCAGATT
CTGAAAAAACCACCTTTGAAAAAGCCAAGGAAACTGTCACCGACAAGGTTGACCAAGTTG
GTGCCAAAGGTACCCCAGAAGACCAAAAATCCTTTGCTCAAACCATTTCTGACAATGTCC
AACAAGGACATGCTGATGCTAAGAAAGCTGTTTCCGGTGAAGGTCAATCATTAACTGAAA
CCGTCAACTCTTACGTCGAAGCTGGTAAAGAACAATTAGAAAACGCTGCTCAATACGTTT
CTGGTGTTGTTACTGGTGCTTC
>PPLD01000101.1/6394-6657 [subseq from] Hanseniaspora clermontiae strain NRRL Y-27515 flattened_line_199, whole genome shotgun sequence
ATGTCCGACACTGGTAGAAAAAACTTCACTGATAAAGCCGCCGAAGCCATAAAGCCTGAC
TCCGAAAAGTCATACTTGGAACAAGCCAAGGAAACCATCACCGACTACGCCGACAAGGCC
GCCTCATACCTGCACCCAGACTCCGAAAAGGGTGTTGCCCAAAATGTTTCTGACAACATC
TCCAAGGGCCAAGACAAGTCCGGCAGCGGCAAGTCCTTCTCCGAATCAGCCTCTGAGTAC
TTAGAAGAAGCCAAGGAAAAGCTA
>NKZB01000120.1/612907-613225 [subseq from] Metschnikowia aberdeeniae strain SUB 05-213.1 abe-_s2, whole genome shotgun sequence
ATGTCTGACGCTGGAAGAAAATCATTCGCTGACAAAGCCTCCGAGGCTATTACCCCTGAA
AGCCAAAAGTCCACCTTTGAGAAGGCTAAGGAGACCGTCACCGACGCTGTTGATGGGTTC
GCTGCCAAGAACGTTCCAGACAACGAGAAGTCTTTCGGTCAAACCATCTCCGACAACGCT
AAGCAAGGTCACGACGACGCCAAGAAGGCTGTGTCTGGTCAAGAGGCTTCTTTGGCCGAG
ACTGCTCAGGGTTACGTTGACGTTGCCAAGGAGCAGGTTGCCAACGCTGCCAATTACGTG
TCTTCTGTCGTCACCGGTG
>PPNK02000034.1/41055-41324 [subseq from] [Candida] orba strain NRRL Y-27336 NODE_34_length_77108_cov_101.239_ID_6280, whole genome shotgun sequence
TGTCTGACTTAGGTAGAAAATCATTCACTGATAAAGCTTCTGAAAAATTAACTCCAGATG
ATCAAAAATCATATGCTGAACAAGGTAAAGAATTCGTCACTGATAAAGTTGACAAAGCTC
AAGCTGCTCTACAACCAGAGGATGCCAAATCATCCTCTCAACAGTTAGGTGATTCAGTTC
AAAAAGGCCATGATGATGCTAAACATGCTGGTGCAAGTTATACTGAAACTGCTAAAGAGT
ATTTAAATGAAGCTGCTGAATACGTTTCTT
>PPMA01000006.1/360589-360290 [subseq from] Barnettozyma pratensis strain NRRL Y-12696 flattened_line_10, whole genome shotgun sequence
TGTCTGACTTAGGTAGAAAATCATTCACTGACAAAGCTTCTGAAAAGTTGACTCCAGAAG
ACCAAAAATCATATGCTCAACAAGGTAAAGAAGCCGTCACTGACACTGTTGACAAAGTCC
AATCCAGTTTACAGCCAGACAATGCTAAATCAACCACTCAACAATTAGGTGACTCTGTCC
AAAAAGGTCACGACGAAGCCACTGAAAAGAGTTTTTCTGAAACCGCTGCTGAATACGCTG
AAAGTGCCAAAGAAAAATTGAACGAAGCTGCTGAATACGTTTCAAGCTCTTTAGCTGGTG
>PPHV01003294.1/8790-9122 [subseq from] Citeromyces matritensis strain NRRL Y-2407 scf7180000043295, whole genome shotgun sequence
GCGACGTTGGAAGAAAAGATTTATCATCAAAGGTTGAAGAAACTGTCAAGCCAGACAGTG
AAAAGTCCTACGCTGAACAAGCTAAGGAAGCTGTTTCAGACAAGTACGACCAATTTGCCA
GAAAAGCCCAGCCTGATAGCGAAAAGTCTTATGCTCAAGCTGTTGGCGACGCTGTGGAGC
AGGGAAAGGACAAAGCCACAGGCCATGAAACCCTTTCTGAACAAGCTGCTGACTACTTGA
AGAGCGGTCAAGAAGCCGTATCCAACCTTGCTGAGCAGGGTAAGAGTGCTTTGGCAGGTG
CTGCCGAGTACATTTCCGGTACCGCCACAGGTG
>NLAL01000003.1/214161-214480 [subseq from] Metschnikowia sp. 13-106.1 strain UWOPS 13-106.1 flo+_s149, whole genome shotgun sequence
ATGTCTGACGCCGGAAGAAAATCATTCACTGACAAAGCCTCTGAAGCTATCACTCCAGAA
AGCCAAAAGTCCACTTTGGAGAAGGCCAAGGAGACCGTCACCGACGCTGTTGACGGTTTT
GCTGCTAAGAACGTCCCAGACAGCGAGAAGTCTTTTGGCCAGACTATTTCTGACAACGCC
AAGCAAGGCCATGACGACGCCAAGAAGGCCGTCGAGGGTCACGAGGCCACTTTGGCTGAG
ACTGCTCAAGGTTACGTTGAGGTTGCTAAGGAGCAAGTTGCCAACGCTGCTCAATACGTT
TCCTCTGTTGTCACTGGTGC
>NLAD01000852.1/163926-164245 [subseq from] Metschnikowia sp. 04-226.1 strain UWOPS 04-226.1 pil-_s251, whole genome shotgun sequence
ATGTCTGACGCCGGAAGAAAATCATTCACTGACAAAGCCTCTGAAGCTATCACCCCAGAA
AGCCAAAAGACCACCTTGGAAAAGGCCAAGGAGACTGTCACTGATGCCGTTGACGGTTTC
GCTGCCAAGAATGTCCCAGACAGCGAGAAGTCTTTCGGCCAAACCATTTCTGACAACGCC
AAGCAAGGCCATGACGACGCCAAGAAGGCCGTCCAAGGTCACGAGGCCACTTTGGCTGAG
ACTGCTCAAGGTTACGTTGATGTTGCCAAGGAGCAAGTTGCCAACGCCGCTCAGTACGTT
TCCTCTGTTGTCACTGGTGC
>PPIH01000018.1/1637-1810 [subseq from] Saturnispora hagleri strain NRRL Y-27828 NODE_18_length_168054_cov_20.0481_ID_35, whole genome shotgun sequence
ATGTCTGACGCTGGTAGAAAACAATTCACTGATAAGGTTTCCGATGCCTTGAAGCCAAAC
TCCGAAAAGTCCCACTTAGAAAAGGCGGGCGAATCAGTTAGTGACACTTACGACAAGGCT
GCTGCCAAGGTGCAACCAGAATCTGAAAAGGGTGTTTTCCAAAAGATCTCTGAC
>PPOS02000005.1/294598-294262 [subseq from] Debaryomyces maramus strain NRRL Y-2171 NODE_5_length_1251503_cov_26.723_ID_1834, whole genome shotgun sequence
ATGTCTGATTTAGGTAGAAAGAACGTCTCCGACAAGGTCTCTGAAGCTGTTAAGCCAGAT
GCTGACAAGAGCGGTTTAGAAAAGACCAAGGAAACCGTCACCGACAAGGTTGACCAATTC
GCTGCTAAGAACACCCCAGATAACCAAAAGTCATTCGCCCAAAGCATCTCCGATAATGTG
CAAAAGGGCCACGATGATGCTAAGGATGCTGTCGATCAAAAGGAAGGTACTTTAGCTGAC
ACTGCCTTGGAATACGTCGATGCTGCTAAGGAACAAGCTGCTAACGCCGCTCAATACATC
TCTGGTGTTGTCACTGGTGGTGCTGAAGGTGCTAAGA
>PPOW01000009.1/311458-311123 [subseq from] Debaryomyces subglobosus strain NRRL Y-6666 NODE_9_length_450746_cov_12.8318_ID_2521, whole genome shotgun sequence
TGTCTGACTTAGGTAGAAAGAACGTCTCCGACAAGGTTTCCGAAGCTGTTACTCCAGATT
CCCAAAAAAGTACTTTAGAAAAGACCAAGGAAACCGTCACCGACAAGGTTGATGAATTTG
CTGGTAAGAACACCCCAGACAACCAAAAGTCTTTTGGTCAAACTGTCTCTGACAAGGTTC
AAGCTGGTCACGAAGATGCTAAGGAAGCTGTTAACAAGGACGAAGCCACTTTAGCTGACA
CTGTTGGTGAATACGTTGAAGCTGCTAAGGAACAAGCTGCCAATGCTGCTGAATACATTT
CTGGTGTTGTTTCTGGTGGTGCTGAAGGTGCTAAGA
>UFAJ01001317.1/963-670 [subseq from] Saccharomycodes ludwigii strain UTAD17 genome assembly, contig: SCODWIG_contig_1317, whole genome shotgun sequence
TGTCTGACACTGGTAGAAAAAATTTCTCTGATAAAGTTTCCGAAACTGTTAAACCAGATA
GCCAAAAGGGTGTTTTCGAGAAGGGTAAAGAAACCGTTACTGATTATGCTGATAAGGCCG
CCTCTGCCGTCACACCAAAAAGTGAAAAAGGTCTGGGTCAATCAGTCGTTGACTCTGCCA
CAAAGGGTAGAGATGAAGCTAACGCCAAATCCAACTCTAAATCCTTTGGTGAAACTGCTG
GTGAATATGTAGAGGCTGCCAAGGAAAAAGTTAGTGATGCTGCTGAATATATTA
>NLAW01002033.1/50244-50563 [subseq from] Metschnikowia lochheadii strain UWOPS 99-661.1 loc-_s657, whole genome shotgun sequence
ATGTCTGACGTCGGAAGAAAATCATTCACTGACAAAGCCTCTGAAGCTATCACCCCAGAA
AGTCAAAAGTCCACTTTGGAGAAGGCTAAGGAGACTGTCACCGACGCCGTTGACGGTTTT
GCTGCTAAGAACGTCCCAGACAGCGAGAAGTCTTTTGGCCAGACCATCTCTGACAACGCC
AAGCAAGGCCACGATGATGCCAAGAAGGCCGTCGAGGGTCACGAGGCCACTTTGGCTGAG
ACTGCTCAAGGTTACGTTGAGGTTGCCAAGGAGCAAGTTGCCAACGCTGCTCAATACGTT
TCCTCCGTTGTCACTGGTGC
>NKZY01000858.1/338256-337937 [subseq from] Metschnikowia mauinuiana strain UWOPS 04-190.1 mau+_s67, whole genome shotgun sequence
ATGTCTGACGCCGGAAGAAAATCATTCACTGACAAAGCCTCTGAAGCTATCACCCCAGAA
AGCCAAAAGTCTACCTTGGAGAAGGCCAAGGAGACTGTCACCGACGCCGTTGACGGTTTC
GCTGCCAAGAACGTCCCAGACAACGAGAAGTCTTTCGGTCAGACTATCTCTGACAACGCC
AAGCAAGGCCATGACGATGCCAAGGACGCCGTCCAAGGTCACGAGGCCACTTTGACTGAG
ACTGCTCAAGGTTACGTTGATGTTGCCAAGGAGCAAGTTGCCAACGCCGCTCAGTACGTT
TCCTCTGTTGTCACTGGTGC
>NKZC01000080.1/7458-7777 [subseq from] Metschnikowia borealis strain SUB 99-207.1 bor+_s414, whole genome shotgun sequence
ATGTCTGACGCCGGAAGAAAATCATTCACTGACAAAGCCTCTGAAGCTATCACTCCAGAA
AGCCAAAAGTCCACTTTGGAGAAGGCCAAGGAGACCGTCACCGACGCTGTTGACGGTTTT
GCTGCTAAGAACGTCCCAGACAGCGAGAAGTCTTTTGGCCAGACCATCTCTGACAACGCC
AAGCAAGGCCATGACGACGCCAAGAAGGCCGTCGAGGGTCACGAGGCCACTTTGGCTGAG
ACTGCTCAAGGTTACGTTGAGGTTGCTAAGGAGCAAGTTGCCAACGCTGCTCAATACGTT
TCCTCTGTTGTCACTGGTGC
>PPLO02000012.1/32689-32374 [subseq from] Suhomyces pyralidae strain NRRL Y-27085 NODE_12_length_432505_cov_65.7019_ID_23, whole genome shotgun sequence
ATGTCTGACGCTGGAAGAAAAAACTTATCTGACAAAGTTTCTGAAAAAGTTACCCCAGAC
TCTGAAAAGAGCACCTACGAAAAGGCCAAGGAAACCGTCACCGACAAGGTCGACGACTTT
GCCAACAAGGGTGTTCCAGACAACCAAAAGTCTTTCACTCAAACTGTTGCCGACAAGGCA
AAGGACGGTCACGATGAAGCCAAGGATGCTGCTGATGCTCACCAAAAGACCTTGTCTGAA
ACTGCCTCTGAATACGTTGACGCAGCCAAGGAACAAGTTGGTAACGCCGCTGAATACGTT
TCAAGTGTGATCTCTG
>PPKR01000007.1/308669-308981 [subseq from] Ogataea minuta strain NRRL Y-411 NODE_7_length_744497_cov_40.979_ID_13, whole genome shotgun sequence
ATATTGGAAGAAAAGGATTCGGTGACAAAGCTACTGAGGCTATTAAGCCTGACTCGGAGA
AAAGTGCCTTCGAGAAGACCAAGGAGGGGGTGACCGACCAGGCCGACAAGCTTGCCGCAA
AGGTGGTTCCCGACGACCAGAAGTCGGCTACCCAGACCCTGGGTGACAAGCTCCAGTCTG
GCAAGGATAAAACCAAGAGTGAAGCTGAGACTCAGAAGTCGAGCTATGTGGACACTGCCA
ACGAGTACTTGGAGGCTGGCAGAGAGAAGCTGTCGGACGCCGTCGATTATGTCTCTGGTG
CAATTTCGGGTGA
>PKFP01000008.1/819601-819919 [subseq from] [Candida] duobushaemulonis strain B09383 A_B09383, whole genome shotgun sequence
ATGTCTGACGCCGGAAGAAAACCATTCACTGACAAGGTCTCCGAGACCGTTAAGCCTGAC
TCTGAGAAGTCTTACCTTGAGAAGGGCAAGGAGGCTGTTACCGACAAGGTTGACGAGTTT
GCTGGCAAGAACGTCCCAGACTCCGAGAAGTCTTTCGGTCAGTCTGTTGCTGACCACGCT
CACCAGGGTTCTGAGGACGCCAAGAAGGAGGTCAACCAGCAGTCTGGTTCTCTTTCTGAG
ACTGCTCAGGAGTACTACGAGACCGCTAAGGAGAAGGCTTCCGAGGCTGCCGAGTACGTC
TCCAACGTTGTTCAGGGTG
>NLAO01001853.1/61197-60879 [subseq from] Metschnikowia continentalis strain UWOPS 95-402.1 con-_s36, whole genome shotgun sequence
ATGTCTGACGCCGGAAGAAAATCATTCACTGACAAAGCCTCTGAAGCTATCACTCCAGAA
AGCCAAAAGTCCACTTTGGAGAAGGCCAAGGAGACTGTCACCGACGCCGTTGACGGTTTT
GCTGCTAAGAACGTCCCAGACAGCGAGAAGTCTTTTGGCCAGACCATCTCTGACAATGCC
AAGCAAGGCCACGACGACGTCAAGAAGACTGTCGAGGGTCACGAGGCCACTTTGGCTGAG
ACTGCTCAAGGTTACGTTGAGGTTGCCAAGGAGCAAGTTGCCAACGCTGCTCAATACGTT
TCCTCCGTTGTCACTGGTG
>PPMB01000005.1/52041-52344 [subseq from] Barnettozyma salicaria strain NRRL Y-6780 flattened_line_7, whole genome shotgun sequence
TGTCAGACGTTGGTAGAAAATCATTCACAGATAAAGCTTCGGAAAAATTAACTCCAGAAG
ACCAAAAATCTTACGCTCAACAAGGTAAAGAATATGCCACCGATACTGTTGACAAACTCC
AATCTAAATTACAACCAGAAGATGCTAAATCATCCACACAACAGTTAGGTGACTCAGTCC
AACAAGGCCATGATGACGCAAAGAGTAAAAGTTTATCAGAAACTGCTGGTGAATATGTCG
AGCAAGCTAAACAATCTTTGAATGACGCTGCTGAATATGTTTCCAGTAGCTTAACTGGTG
CCAA
>QELA01000003.1/192737-193055 [subseq from] Candida sake strain CBA6005 contig3, whole genome shotgun sequence
TGTCAGATTTAGGTAGAAAAGATTTTTCCGATAAAGTTAGTGAAGCTGTTAAGCCAGAAA
GTGAAAAGTCCACCTTGGAACAAACCAAGAACACTGTGACAGATAAGCTCGACGAATATG
CTGGTAAGGGTACTCCAGACAACCAAAAGTCATTCACTCAAAGTGCTGCAGACCACGCTA
AGCAAGGTCACGATGATGCTAAAGATGCTGTCAACAAAGACCAACAAACTTTAGCAGACA
CTGCTGCTCAATACGTTGATGCCGCTAAAGAGCAAGTTGGCAACGCTGCTGAATACGTTT
CCTCGATTGTCACTGGTGC
>PPLX02000023.1/43387-43693 [subseq from] Barnettozyma californica strain NRRL Y-17395 flattened_line_44, whole genome shotgun sequence
ATGTCTGACACTGGAAGAAAATCATTCGCCGACAAAGCTGCCGAGAAGCTAACCCCAGAG
GACCAAAAGTCCTATGCCCAGCAAGGGAAGGAGTTTGTCACTGATCAAGTTGACAAGGCT
CAGGCTGCCTTGCAACCAGAAGGTGCCAAGTCATCCACCCAAAAGTTTGGTGATTCCATC
CAGAAGGGCCACGATGAGGCACATTCTGAGGGAAAGTCCTTGAGTGAGACTGCTGGTGAG
TATGTTGAGAGTGCTAAAAAGTCTTTGAATGATGCTGCTGAGTATGTGTCTGCCAGTTTG
ACTGGTG
>PPNM02000012.1/67656-67333 [subseq from] Kregervanrija fluxuum strain NRRL YB-4273 NODE_12_length_250894_cov_39.8622_ID_41140, whole genome shotgun sequence
TGTCAGACTTAGGTAGAAAAGATTTCTCAACTAAAATTTCTGAAGGTGTTACTCCAGACT
CCGATAAATCATACGCACAGAAAGCAAAAGAATCAATTACTGATACTGCTGACAAGGTTG
CCGCATCGGTCACTCCAGATAACCAAAAGTCGTTCTCGCAGACTCTGGGTGATTCAGCAC
AAAAGGGCCACGACGATGCCAAAACCGATATTCACGACAACGAAGCAACTATCAAGCAAA
CCGCTTCCGAATACTTAGAAGCCGGTAAGAAGGCAGTCAATGATGCTGCTGAATATGTCA
CTGGTGTCGTCACTGGTGCTAAAG
>BCGI01000001.1/1802353-1802043 [subseq from] Cyberlindnera fabianii DNA, scaffold: scaffold_0, strain: JCM 3601, whole genome shotgun sequence
ATGTCAGACGCTACTAGAAAGAACTTTTCCGACAAGGTCCAGGAGAACTTGACTCCAGAA
TCTCAAAAGTCCTTTGGTCAGAAGGCTAAGGAGGGTGTTACTGATACTTTGGACAAGGCT
CAACGTGATTTGCAGCCAGATGAGTCCAAGTCTGGTTTCCAACAGCTTGGTGATTCTATC
TCTTCTGGTCATGACCAAGGTAAGGCTGAGGCTAAGGGTACTGGTCAATCCCTTTCTGAG
ACTGCCGGTGAGTACGTGGAGTCTGCTAAGAAGACTTTGAACGATGCTGCTGAGTACGTT
TCTGGTGCTCT
>LMYN01000031.1/52854-53189 [subseq from] Debaryomyces fabryi strain CBS 789 contig00031, whole genome shotgun sequence
ATGTCTGACTTAGGTAGAAAGAACGTTTCCGACAAGATTTCTGAAGCTGTTACTCCAGAA
TCTCAAAAGAGCACTTTAGAAAAGACCAAGGAAACCGTCACTGACAAGGTTGATGAATTT
GCTGGTAAGAACACCCCAGACAACCAAAAGTCTTTTGGTCAAACCGTCTCTGACAAGGTT
CAAGCTGGTCACGACGATGCTAAGGAAGCTGTCAACAAGGACCAAGCCACTTTAGCTGAC
ACCGTTGGTGAATACGTTGAAGCTGCTAAGGAACAAGCTGCCAACGCTGCTGAATACATT
TCTGGTGTTGTAACTGGTGGTGCTGAAGGTGCTAAG
>NKZD01001897.1/229204-229522 [subseq from] Metschnikowia cerradonensis strain UFMG 03-T67.1 cer-_s49, whole genome shotgun sequence
ATGTCTGACGCCGGAAGAAAATCATTCACTGACAAAGCCTCTGAAGCTATCACTCCAGAA
AGCCAAAAGTCCACTTTGGAGAAGGCCAAGGAGACCGTCACCGACGCCGTTGACGGTTTT
GCTGCTAAGAACGTCCCAGACAGCGAGAAGTCTTTTGGCCAGACCATCTCTGACAACGCC
AAGCAAGGCCACGACGACGCAAAGAAGGCTGTCGAGGGTCACGAGGCCACTTTGGCTGAG
ACTGCTCAAGGTTACGTTGAGGTTGCCAAGGAGCAAGTTGCCAACGCTGCTCAATACGTT
TCCTCCGTTGTCACTGGTG
>NKZH01002196.1/85579-85261 [subseq from] Metschnikowia matae var. maris strain UFMG-CM-Y397T mar-_s531, whole genome shotgun sequence
ATGTCTGACGCCGGAAGAAAATCATTCACTGACAAAGCCTCTGAAGCTATCACCCCAGAA
AGCCAAAAGTCCACCTTGGAGAAGGCTAAGGAGACTGTCACCGACGCCGTTGACGGTTTT
GCTGCCAAGAACCTCCCAGACAGCGAAAAGTCTTTTGGCCAGACCATCTCTGACAACGCC
AAGCAAGGCCACGATGATGCCAAGAAGGCCGTCGATGGTCACGAGGCCACTTTGGCTGAG
ACTGCTCAAGGTTACGTTGAGGTTGCCAAGGAGCAAGTCGCCAACGCTGCTCAATACGTT
TCCTCCGTTGTCACTGGTG
>PPLA01002162.1/15-333 [subseq from] Citeromyces hawaiiensis strain NRRL Y-11581 scf7180000030774, whole genome shotgun sequence
GCGACGTTGGAAGAAAAGACCTATCATCAAAAGTTGAAGAATCTGTCAAGCCAGACAGTG
AAAAGTCCTACGCAGAACAAGCTAAGGAAGCTGTTACAGACAAGTATGATCAATTCGCCA
GAAAGGCCCAGCCTGAAGACCAAAAGTCTTATGGCCAATCCATTGGTGACGCTGTGCAAC
AAGGAAAGGACAAGGCCACCGGGAAAGAAACTCTTTCTGACCAAGCTGCCGACTACTTGA
AGAGCGGTCAAGAAGCTGTATCTAACCTTGCTGAGCAGGGTAAAAGTGCTCTGGCCGGTG
CTGCCGAGTACATTTCCGG
>FN392322.1/1221311-1220960 [subseq from] Pichia pastoris GS115 chromosome 4, complete sequence
ATGTCTGACCAAGGAAGAAAAGATTTTACCGACAAAGTTTCTGAAGGACTTAAACCAGAT
TCTCAGAAGACTTACTTGGAGCAAACCAAGGAGACCCTCACCGATGCTGGTGACAAGGCT
GCCAACAAATTGACCCCAGAAGAGCAGAAGGGATTCGGCCAAAGAGTCGGTGACGCTGTC
AAGAACGGTAAGGACGAGGCCGACAAGGAGACCCAACCTACCTTAGTTGAGCAAGTTCAA
AACACCGCTGGTGATGCATTGGAAGCTGGTAAGGAGGCATTGGCCAACACCAGTGAGTAC
ATCTCTGGAGCCTTCTCTGGAGCCAAGAATGGTGCCGACTCCACCAAGAAAT
>NKZV01000923.1/207454-207772 [subseq from] Metschnikowia colocasiae strain UWOPS 03-202.1 col-_s133, whole genome shotgun sequence
ATGTCTGACGCCGGAAGAAAATCATTCACTGACAAAGCCTCTGAAGCTATCACCCCAGAC
AGCCAGAAGTCTACCTTGGACAAGGCCAAGGAGACTGTCACCGATGCCGTTGACGGTTTC
GCTGCCAAGAACGTCCCAGACAGCCAGAAGTCTTTGGGCCAAACCGTCTCTGACAACGCC
AAGCAAGGCCACGACGATGCCAAGAAGGCCGTTGAGGGTCACGAGGCCACTTTGGCTGAC
ACTGCCCAGGGCTACGTTGATGCTGCCAAGGAGCAAGTTGCCAACGCCGCTCAGTACGTT
TCTTCTGTTGTGACCGGTG
>NKZX01000666.1/345312-344993 [subseq from] Metschnikowia kamakouana strain UWOPS 04-112.5 kam+_s167, whole genome shotgun sequence
ATGTCTGACGCCGGAAGAAAATCATTCACTGACAAAGCCTCTGAAGCTATCACCCCAGAA
AGCCAAAAGTCCACCTTGGAGAAGGCCAAGGAGACTGTCACCGACGCCGTTGACGGTTTC
GCTGCCAAGAACGTCCCAGACAGCGAGAAGTCTTTCGGCCAAACCATCTCTGACAACGCT
AAGCAAGGCCATGACGATGCCAAGAAGGCCGTCCAAGGTCACGAGGCCACTTTGGCTGAG
ACTGCTCAAGGTTACGTTGATGTTGCCAAGGAGCAAGTTGCCAACGCTGCTCAGTACGTT
TCCTCTGTTGTCACTGGTGC
>NLAC01001423.1/347760-347441 [subseq from] Metschnikowia sp. 04-218.3 strain UWOPS 04-218.3 pal+_s225, whole genome shotgun sequence
ATGTCTGACGCCGGAAGAAAATCATTCACTGACAAAGCCTCTGAAGCCATCACCCCAGAA
AGCCAAAAGTCTACCTTGGAAAAGGCTAAGGAGACTGTCACCGATGCCGTTGACGGTTTC
GCTGCCAAAAACGTCCCAGACAGCGAGAAGTCTTTCGGTCAAACCATCTCTGACAACGCT
AAGCAAGGCCATGATGACGCCAAGAAGGCCGTCCAAGGTCACGAGGCCACTTTGGCTGAG
ACTGCTCAAGGTTACGTTGATGTTGCCAAGGAGCAAGTTGCCAACGCTGCTCAGTACGTT
TCCTCTGTTGTCACTGGTGC
>PPNH01000054.1/2124-2415 [subseq from] Phaffomyces opuntiae strain NRRL Y-11707 NODE_54_length_82340_cov_55.5355_ID_8121, whole genome shotgun sequence
TGTCCGACTTAGGTAGAAAATCATTCACTGACAAAGCTTCAGAAAAATTAACCCCAGAAG
ATCAAAAATCTTACGCTCAACAAGGCAAAGAATTCGTCACTGATCAAGTCGACAAGGCTC
AATCTGCATTACAACCAGAAGGTGCCAAATCAACATCTCAACAATTAGGTGATTCCGTTC
AAAAAGGTCATGATGACGCTAAGAATGCTGGTCAAAGTTATACTGAAACCGCTAAGGAAT
ATTTAAATGATGCTGCTGAATACGTTTCTTCAACTTTGTCCGGTGCTAAGAA
>PPML02000011.1/73833-73514 [subseq from] Wickerhamomyces sp. NRRL YB-2243 NODE_11_length_342259_cov_11.9269_ID_2313, whole genome shotgun sequence
TGTCTGACACTGGTAGAAAAAACTTCACTGATAAAGCTCAAGAAGCCTTAACTCCTCAAG
ATCAAAAGAGTTACGTGCAGCAAGCCAAAGAAGGTATCACTGATGGTGTTGACAAAGTTC
AAGGAAGTCTGCAACCAAATGAAGCTAAATCCACCACTCAAAAATTAGGTGATGCCGTCC
AAAGTGGTCATGATGATGCTAAATCAAATGTTCAAAGTGGAGGTAAATCTTTGAGTGAAA
CTGCTGGTGAATACGTTGAAAGTGCCAAGAAAACCTTGGAAGATGCTGCTGAATATGTTT
CTGCTTCTTTGACTGGTGCT
>NKYY01000011.1/298628-298313 [subseq from] Metschnikowia proteae strain EBD-T1Y1T proT_s188, whole genome shotgun sequence
ATGTCTGACGCCGGAAGAAAATCATTCACTGACAAAGCCTCTGAGGCCATCACCCCAGAC
AGCCAAAAGTCCACCTTGGAGAAGGCCAAGGAGTCCGTCACCGACGCCGTTGACGGTTTC
GCTGCTAAGAACGTTCCAGACAACGAGAAGTCTCTTGGCCAAACCGTCTCTGACAACGCC
AAGCAAGGCCACGATGACGCCAAGAAGGCTGTTCAAGGCCACGAGGCCACTTTGGCTGAG
ACTGCCCAAGGTTACGTTGACGTTGCCAAGGAGCAAGTCGCCAACGCCGCTCAGTACGTC
TCCTCTGTTGTCACTG
>NLAF01000317.1/374107-374425 [subseq from] Metschnikowia shivogae strain UWOPS 04-310.1 shi+_s59, whole genome shotgun sequence
ATGTCTGACGCCGGAAGAAAATCATTCACTGACAAAGCCTCCGAGGCTATCACCCCTGAA
AGCCAAAAGTCCATTTTGGAGAAGGCTAAGGAGACCGTCACCGACGCTGTTGATGGATTT
GCTGCCAAGAATGTGCCAGACAACGAGAAGTCTTTCGGTCAAACCATCTCCGACAATGCT
AAGCAAGGTCACGACGACGCCAAGAAGGCTGTTTCTGGTGAAGAGGCTTCTTTGGCCGAG
ACTGCTCAGGGTTACGTTGACGCTGCCAAGGAGCAGGTTGCCAACGCCGCCCAGTACGTG
TCTTCTGTTGTCACCGGTG
>NKZI01001505.1/26227-25909 [subseq from] Metschnikowia sp. 00-154.1 strain UWOPS 00-154.1 mer-_s1016, whole genome shotgun sequence
ATGTCTGACGCCGGAAGAAAATCATTCACTGACAAAGCCTCTGAAGCTATCACTCCAGAA
AGCCAAAAGTCCACTTTGGAGAAGGCCAAGGAGACCGTCACCGACGCCGTTGACGGTTTT
GCTGCCAAGAACGTCCCAGACAGCGAGAAGTCTTTTGGCCAGACCATCTCTGATAACGCC
AAGCAAGGCCATGACGATGCCAAGAAGGCCGTTGAGGGTCATGAGGCCACTTTGGCCGAG
ACTGCTCAAGGTTACGTTGAGGTTGCCAAGGAGCAAGTTGCCAACGCTGCTCAATACGTT
TCCTCCGTTGTCACTGGTG
>NKZA01000014.1/132213-132530 [subseq from] Metschnikowia cubensis strain MUCL 45753 cub+_s686, whole genome shotgun sequence
ATGTCTGACGCCGGAAGAAAATCATTCACTGACAAAGCCTCTGAAGCTATCACTCCAGAA
AGCCAAAAGTCCACTTTGGAGAAGGCCAAGGAGACTGTCACCGACGCTGTTGACGGTTTT
GCTGCCAAGAACGTCCCAGACAGCGAGAAGTCTTTTGGCCAGACCATCTCTGACAACGCC
AAGCAAGGCCACGACGACGCCAAGAAGGCCGTTGAGGGCCACGAGGCTTCTTTGGCTGAG
ACTGCCCAAGGTTACGTTGAGGTTGCCAAGGAGCAAGTTGCCAACGCTGCTCAATACGTT
TCCTCTGTTGTCACTGGA
>PPKP02000007.1/129666-130014 [subseq from] Ogataea kodamae strain NRRL Y-17234 NODE_7_length_545341_cov_21.404_ID_13, whole genome shotgun sequence
AGTGACATTGGAAGAAAAGGATTTGGCGATAAACTTAGTGAGACTGTGAAGCCTGACTCT
GAAAAGGGTGTTTTCGAGAAGACCAAGGAACAGGTTACAGATCAGGTTGACAAGTTTGCA
GCCAATGTGACTCCTGACAGCCAGAAGTCATTCGCCCAAACTTTGGGTGACAAGTTTCAA
TCTGGTTCCGACAAGGCTTCCAGCGAAGCTAGTGGTCAAACCAGTAGCTTAGTTGACACT
GCCAATGAATACTTGGAAGCCGGTAAGGAAAAGCTTGCTGAGGCCGTGGAATATGTCTCA
GGTGCCATGTCCGGTGCCAAGGAAGGTGGGGAAGCTGCTACCAAGAAAT
>PPKL01000008.1/141748-142095 [subseq from] Ogataea pini strain NRRL Y-11528 NODE_8_length_558977_cov_41.7585_ID_15, whole genome shotgun sequence
ATGTCTGATTTGGGAAGAAAAAGTTTCACTGACAAGGCCACTGAGGCTATTACTCCAGAC
TCGCAGAAGTCTTCTGTGGAGCAACTCAAGGAGACCGTCACAGACGGTTTGGACAAGGCT
GCCAACAAGGTCACTCCAGATGAACAAAAGTCATTTGCACAAACTTTGAGCGACAAGGCC
GAGACTGGTGCCGACAAGGCCAAGGCTGAGACTTCTGCTAGCCAACACACTCTCGCTGAG
ACTGCTTCGGAGTATCTTGAATCTGGTAAGGAGAAGTTGTCCGAGGCTGTTGAGTACATT
TCTGGTGCCATTGCAGGTGCCAAGGAAGGTGGTGAGGCCACCAAGAAA
>NKZR01001260.1/195709-196027 [subseq from] Metschnikowia sp. 03-147.1 strain UWOPS 03-147.1 cos_s17, whole genome shotgun sequence
ATGTCTGACGCCGGAAGAAAATCATTCACTGACAAAGCCTCTGAGGCCATCACTCCTGAC
AGCCAGAAGTCCACCTTGGAGAAGGCCAAGGAGACGGTCACTGACGCTGTTGACGGTTTC
GCTGCCAAGAACGTCCCAGACAGCCAGAAGTCTTTTGGCCAAACTGTCTCTGACAACGCC
AAGCAAGGCCACGACGACGCCAAGAAGGCCGTCGAGGGCCACGAGGCTTCCTTGGCTGAG
ACTGCTCAAGGCTACGTGGAGGCTGCCAAGGAGCAGGTTGCCAACGCCGCCCAGTACGTG
TCCTCTGTTGTCACCGGTG
>PPNI01000089.1/17087-16820 [subseq from] Phaffomyces antillensis strain NRRL Y-12881 flattened_line_174, whole genome shotgun sequence
TGTCTGACTTAGGTAGAAAATCATTCACTGACAAAGCTTCAGAAAAATTAACCCCAGAAG
ATCAAAAATCTTACGCTCAACAAGGTAAAGAATTCGTCACTGATAAAGTCGACAAGGCTC
AATCTGCATTACAACCAGAAGACGCCAAATCAAATACCCAAAAATTAGGTGATTCTGTGC
AAAAAGGCCACGATGACGCTAAGAATGCCGGTCAAAGTTATACTGAAACTGCAAAAGAGT
ATCTAAATGATGCTGCTGAATACGTTTC
>PPKC01000014.1/327513-327183 [subseq from] Tetrapisispora iriomotensis strain NRRL Y-27309 flattened_line_25, whole genome shotgun sequence
TGTCTGACCAAGGAAGAAAAGATTTTTCACAACAACTAAAGGAAGAAGTTAAGCCTGATT
CTGAGAAGGGCTACATGGAGAAGGGCAAGGAATATGTGAGCAGCACTGCTGACAGATTGC
AAGGTAAGATGCAGCCTGAGGAGAACAAAGGGCTAGGTCAAGGGATCCATGATTCTTACA
AGGAAGGTAAGGACGAGGCCCATGCTGAGAATGCCGGTAACGATTTCAAGCAAGAGGTCA
ACGAGTATTACAACTCTGCCAAGGAGAAGTTGAACGAGGCTGCCAAATATGTTTCCAAGA
GCATGCATGGTGATGACACTACCAGTAAGTA
>KV454538.1/1662253-1662576 [subseq from] Hyphopichia burtonii NRRL Y-1933 unplaced genomic scaffold HYPBUscaffold_1, whole genome shotgun sequence
TGTCTGACTTAGGTAGAAAAAACGTTTCTGATAAAGTTAACGAAGCTGTTCAACCAGATT
CCGAAAAATCTGCTTTAGATAAAACTAAGGAACAAGTTACTGATAAACTTGATAAAGTCG
CTGCTAAAGGTACCCCAGAAGACCAAAAATCATTTGCCCAAACCATCAGTGATAACATCC
AAACTGGCCATGATGACGCCAAAAAAAAGATTGGTGATGATGAATCTACCTTAGCTGACA
CTGCTTCCCAATACGTGGATGCCGCTAAAGAACAAATTGGTAACGCTGCTCAATACGTTT
CCGGTGTTGTTACCGGTGCTAAAG
>NKZJ01000107.1/301274-300956 [subseq from] Metschnikowia kipukae strain UWOPS 00-669.2 kipT_s24, whole genome shotgun sequence
ATGTCTGACGCCGGAAGAAAATCATTCACTGACAAAGCCACCGAGGCCATCACCCCAGAG
AGCCAAAAGTCCACCTTGGACAAGGCCAAGGAGTCTGTCACCAACGCTGTTGATGGTTTC
GCCGCCAAGAACGTTCCAGACAGCGAGAAGTCCTTCGGTCAAACTGTCTCTGACAATGTC
AAGCAAGGCCACGATGACGCCAAGAAGACTGTTCAAGGTAACGAGGCTTCTTTGGCTGAG
ACCGCTCAAGGTTACGTTGATGTCGCCAAGGAGCAAGTTGCCAACGCTGCCCAATACGTC
TCTTCTGTTGTCACTGGTG
>NKZN01001516.1/245036-245354 [subseq from] Metschnikowia santaceciliae strain UWOPS 01-517a1 sce+_s3, whole genome shotgun sequence
ATGTCTGACGCCGGAAGAAAATCATTCACTGACAAAGCCTCTGAAGCTATCACTCCAGAA
AGCCAAAAGTCCACTTTGGAGAAGGCCAAGGAGACCGTCACCGACGCCGTTGACGGTTTT
GCTGCCAAGAACGTCCCAGACAGCGAGAAGTCTTTTGGCCAGACCATCTCTGACAACGCC
AAGCAAGGCCACGACGACGCAAAGAAGGCTGTCGAGGGTCACGAGGCCACTTTGGCTGAG
ACTGCTCAAGGTTACGTTGAGGTTGCCAAGGAGCAAGTTGCCAACGCTGCTCAATACGTT
TCCTCCGTTGTCACTGGTG
>PPMO02000024.1/11964-12294 [subseq from] Pichia terricola strain NRRL YB-4310 NODE_24_length_149241_cov_17.0227_ID_4700, whole genome shotgun sequence
TGGCTGACGCAGGTAGAAAAGACTTTTCCGACAAACTCTCTGAAAAATTCACTCCAGATT
CCGAAAAATCCACTTATGATAAGGCAAAGGAAGGTGTCACTGACACTTACGACAAGGTTG
CCTCAGCTGTCACTCCAGAAGACCAAAAGTCTTTTGGCCAATCCATTGGTGATTCCGTTC
AAAAGGGCCACGATGACGCTAAGAAGACCTGGTCCGAAAGTGCTCACGATGCTGTTGAAC
ATGGAAAGCAAGCCGTTGCCGACGCTGCTGAATACGTCTCCAATGCCGTTCACGGTGCAA
AGAATGGAGCAGAAGACGCTACCAAGAAATA
>PPNG01000028.1/76812-77143 [subseq from] Kurtzmaniella cleridarum strain NRRL Y-48386 flattened_line_54, whole genome shotgun sequence
ATGTCTGACGCCGCTAGAAAGAACATCTCCGACAAGATCGATGAAAAGTTAACCCCAGAA
TCCCAAAAGACCACCTTAGACCAAGCTAAGGAAGGTATTACTGGTGCTGCTGACAAGGTT
GCTGCCGCTGTTACCCCAGAAAACCAAAAGTCTTTCACTCAATCTGTCTCTGACAACGTC
CAAAAGGGTCATGATGACGCTAAGGACTCCGTTTCTAACGCTAAGGCTGATGCTTCTGAA
CAACAAGCCTCTTTAGCTGAAACTGCTTCTGAATACGTTGAAGCCGCTAAGCAACAAGTT
GCCAATGCCGCTGAATACGTCTCCAACGTTGT
>PPIK01000002.1/640361-640169 [subseq from] Saturnispora serradocipensis strain NRRL Y-48717 flattened_line_2, whole genome shotgun sequence
ATGTCTGACACTGGTAGAAAACAATTCACTGATAAGGTCTCCGATGCCTTGAAGCCAAAC
TCCGAAAAGTCCCACTTAGAAAAGGCGGGCGAATCAGTTAGTGACACTTACGACAGTGCT
GCTGCTAAGGTGCAACCAGAATCTGAAAAGGGTGTTTTCCAAAAGATTTCTGACACCATC
TCTGGTAAGAAGG
>PPMP01000023.1/172101-171762 [subseq from] [Candida] fragi strain NRRL Y-17910 flattened_line_44, whole genome shotgun sequence
ATGTCTGACTTTGGTAGAAAAAACATCTCTGAAAAGATTGATGACAAGTTAACCCCAGAT
TCCCAAAAGACCACCTTAGACAAGGCCAAGGAGGGTGTTTCCGGTGTTGCTGACAAGGTC
GCTGCTGGTGTTACTCCAGAAAACCAAAAGTCTTTCACCCAATCTGTCTCTGACAATGTC
CAAAAGGGTCATGATGATGCTAAGACTTCTGTTGCTGACGCCAAGGCTGAAGCTTCCGAC
CACCAAGCTACTTTATCTGAAACCGCTACTGAATACGTCGAAGCTGCAAAGAAGCAAGTT
GCCAACGCTGCTGAATACGTTTCCAACGTTGTCACTGGTG
>NKYX01000007.1/228134-228450 [subseq from] Metschnikowia drakensbergensis strain EBD-CdVSA10-2A draA_s44, whole genome shotgun sequence
ATGTCTGACGCCGGAAGAAAATCATTCACTGACAAAGCCTCTGAGGCCATCACCCCAGAC
AGCCAAAAGTCCACCTTGGAGAAGGCCAAGGAGTCCGTCACCGACGCCGTTGACGGTTTC
GCTGCTAAGAACGTTCCAGACAACGAGAAGTCTCTTGGCCAAACCGTTTCTGACAACGCC
AAGCAAGGCCACGACGACGCCAAGAAGGCTGTTCAAGGCCACGAGGCCACTTTGGCTGAG
ACTGCCCAAGGTTACGTTGACGTTGCCAAGGAGCAAGTCGCCAACGCCGCTCAGTACGTC
TCCTCTGTTGTCACTGG
>PPME02000013.1/40040-39781 [subseq from] [Candida] incommunis strain NRRL Y-17085 NODE_13_length_312288_cov_11.694_ID_2990, whole genome shotgun sequence
ATGTCTGATTTTGGAAGAAAGGATTTCGGTGACAAGGCCAAGGAGGCTATCGTTCCAGAC
TCTGAGAAGTCTTATGCTACTCAAGCTAAGGAGAGCATCACTGGTGCTGCCGACAAGGTT
GCTCGTGATGTTGTTCCAGACCAAAACAAGTCAACTGGTCAGGGTCTTGCTGACGGTTTG
TCCAGAAACAAGGATGAGGGCAAGTCCACCATCAGTCAGCTTGCCGACACTGCTGGCGAG
TACGTCCAATCCGCTAAGGA
>PPKM01000005.1/74108-74427 [subseq from] Ogataea pilisensis strain NRRL Y-27598 NODE_5_length_350234_cov_14.3543_ID_9, whole genome shotgun sequence
TGTCTGATTTAGGTAGAAAGAATTTTGGTGACAAGGCCTCTGAAGCAGTCAAACCAGACT
CTCAAAAGACTACTTATGAAAAGACTAAAGAATATGCAACTGATACTGCTGACAAGGTTG
CATCCAAAGTTACACCTGATACTCAAAAATCCGCTGCCCAAACATTAGGTGATAAAGCTA
AGTCTGGCTCCGATAAAGCTAAGGATCAGACATCTAAAGATCAAGCATCTCTAAGTGAAA
CTGCTGCTAGTTATCTCGAGTCAGGCAAGCAAGCTGTTGAAGACGCTGTTGAGTATGTTT
CTGGTAGCATTTCCGGTGCT
>PPKG01000008.1/185285-185610 [subseq from] Peterozyma toletana strain NRRL YB-4247 flattened_line_14, whole genome shotgun sequence
TGTCAGACGTCGGTAGAAAAAACTTATCAGACAAGGTCACTGAAGCTGTTAAACCAGATT
CAGAAAAATCTTATGCTGAACAGGCCAAAGAAAGTTTGACCGGTGCCTATGATAAGGTTG
CTTCTTCAGCCCAGCCAGATTCGCAAAAGTCATGGGGTCAAACCATAGGTGATTCAGTTA
CATCAGGTAAGGATAAGCTGACAGGCTCCTCGAAACCAACATTGTCCGAAACTGCCGGGG
AGTACCTTGAAGTTGCTAAGGAAAAGGTTGGCGAAGCTGTTGAATATCTTTCTGGTACTG
TCGCAGGCGCCAAAGAGGGTGCCAAG
>NLAU01000616.1/27528-27838 [subseq from] Metschnikowia arizonensis strain UWOPS 99-103.4 ari-_s148, whole genome shotgun sequence
ATGTCTGACGCCGGAAGAAAATCTTTCACTGACAAAGTTTCTGAAACTATCACTCCTGAA
AGCCAGAAGTCTACTTTGGACAAGGCCAAGGAGGCTGCCACCGATACTGTAGACGGTTTC
GTTGGCAAGACGGTTCCTGACACTCAGAAGTCTTTTGGTCAAACCATCTCTGACAATGTT
AATCAAGGACACGATGATGCCAAGAAAGCTGTTGAAGGGCACGATGCTTCTTTGGCTGAA
ACTGCTCAAGGTTATGTTGATGCCGCCAAGGAGCAAGTAGCCAATGCTGCTCAATATGTT
TCTTCTGTTGT
>CH408157.1/298267-298585 [subseq from] Pichia guilliermondii ATCC 6260 scaffold_3 genomic scaffold, whole genome shotgun sequence
ATGTCTGACTTAGGTAGAAAGAACGTTTCCGACAAAGTAACTGAGGCTGTCAAGCCTGAC
AGTGAGAAGTCTACCTTGGAGAAGGCCAAGGAGAGTGCCACTGACGGATTGGACAAGTTC
GCTGCTAAGGGTACTCCAGACAACCAAAAGTCTTTCGCTCAAAGTGTGTCTGACAATGTC
CAACAAGGTCACGATGATGCCAAGAAGGCTGCTAACAATGAGCAAGCCACTTTGGCCGAA
ACTGCCTCCGAATACGTTGACGCTGCTAAGGAACAAATTGCCAATGCTGCTCAATACGTC
AGTGGTGTTGTTACTGGTG
>QLOF01000235.1/1125-807 [subseq from] Aspergillus unguis strain NII 08123 NODE_236_length_19228_cov_4.60955, whole genome shotgun sequence
ATGTCTGACTTAGGTAGAAAGAACGTTTCCGACAAAGTAACTGAGGCTGTCAAGCCTGAC
AGTGAGAAGTCTACCTTGGAGAAGGCCAAGGAGAGTGCCACTGACGGATTGGACAAGTTC
GCTGCTAAGGGTACTCCAGACAACCAAAAGTCTTTCGCTCAAAGTGTGTCTGACAATGTC
CAACAAGGTCACGATGATGCCAAGAAGGCTGCTAACAATGAGCAAGCCACTTTGGCCGAA
ACTGCCTCCGAATACGTTGACGCTGCTAAGGAACAAATTGCCAATGCTGCTCAATACGTC
AGTGGTGTTGTTACTGGTG
>PPPC02000005.1/969700-969382 [subseq from] [Candida] gorgasii strain NRRL Y-27707 NODE_5_length_1279566_cov_24.6861_ID_1815, whole genome shotgun sequence
TGGCTGACTTAGGTAGAAAAGACTTTTCCGATAAAATTAGTGAAACTGTAACCCCAGATT
CTGAAAAATCCACTTTTGACAAAGCTAAGGAAACCGTTACTGACAAGGTTGACGACTTCG
CCGCTAAAGCTACTCCAGATGAACAAAAGTCTTTTGGTCAAACTGTTGCTGACAATGTCA
AACAAGGACATGATGATGCCAAAGCTGAAGTTAACAAGAACCAACACACTTTAGCTGAAA
CCGCTGGTGAATATTTAGATGCTGCTAAAGAACAAGCTGCCAATGCTGCTAACTACATTA
GTGGTGTTGTTACTGGTGC
>PPPB01000002.1/163081-162759 [subseq from] [Candida] golubevii strain NRRL Y-48707 flattened_line_2, whole genome shotgun sequence
ATGTCTGACGCTGGTAGAAAATCTTTCACTGACAAGGCCTCCGAGGCCATCAAGCCTGAC
TCCCAGAAGTCTTACTTGGAGCAAGCCAAGGAGGGTGTTACCAACGCCGTTGACGGTGTT
GCAGCCAAAAACGTCCCAGACAGCCAGAAGTCTTTCGGCCAATCCGTTGCTGACAACATC
AAGACCGGCAAGGACGACGCCAAGTCTGCCGTTGACTCCAGCAACCAGCCATCTCTTGGT
GAGACCGCTCAGGAGTACGTTGCCGCTGCCAAGGAGCAAGTTGCCAACGCTGCCAACTAC
GTTGCCGGTGTTGTCTCCGGTGC
>PPNJ01000078.1/8643-8377 [subseq from] Phaffomyces thermotolerans strain NRRL Y-11709 flattened_line_152, whole genome shotgun sequence
TGTCTGACTTAGGTAGAAAATCATTCACTGATAAAGCTTCTGAAAAATTAACTCCAGATG
ATCAAAAATCATATGCTCAACAAGGTAAAGAATTCGTTACTGACCAAGTTGATAAAGTTC
AAGGTGCTCTACAACCAGATGATGCTAAATCATCCACTCAACAGTTAGGTGATTCAGTCC
AAAAAGGTCATGATAATGCTAAAAATGCTGGTGCAAGCTACACTGAAACTGCTAAAGAAT
ATTTAAATGAAGCTGCTGAATTCGTTT
>PPLP01000025.1/22600-22283 [subseq from] Suhomyces canberraensis strain NRRL YB-2417 NODE_25_length_210459_cov_14.7801_ID_49, whole genome shotgun sequence
TGGCTGACTTAGGAAGAAAGAATTTAGGTGACAAGGTTTCTGAAGCTGCTAAGCCAGATT
CTCAAAAGACCACATTTGAGAAGGCCAAGGAACAAGTTACTGACTCGTATGATAACGTTG
CCGCTAAAGTGACCCCAGACAATCAAAAGTCCTTCTCTCAGACCATTGCTGACAATGTTA
AAGAAGGTCATGATGACGCCAAGGACGCTGCTGGAAAACATGAAGCTACTTTTAGTGAAA
CAGCTTCTGAATATGTTGATGCTGCCAAGGAACAAGTGGCCAACGCAGCACAGTACGTGT
CTAGTGTTGTCACTGGCG
>PPKF01000006.1/386600-386915 [subseq from] Peterozyma xylosa strain NRRL Y-12939 flattened_line_10, whole genome shotgun sequence
TGTCAGACGTCGGTAGAAAAAATTTATCAGATAAGGTTACAGAAGCTGCTAAACCAGATT
CCGAGAAGTCATATGCTGAACAGGCCAAGGAGGGTTTAACAGATGCTTATGATAAAGCTG
CTTCTTCTGTTCAACCAGACTCACAAAAGTCATGGGGTCAAACCATAGGTGATTCATTCA
CATCAGGTAAGGACAAGCTGGAAAGCTCAACCAAGCCATCGTTGTCTGAAACTGCTGGAG
AATATTTCGAAGTTGCTAAAGAAAAAGTTGGCGAAGCTGTTGAATATCTTTCTGGTACGG
CCACTGGTGCAAAAGA
>PPIA02000005.1/492599-492247 [subseq from] Komagataella populi strain NRRL YB-455 NODE_5_length_777825_cov_13.2933_ID_9, whole genome shotgun sequence
ATGTCTGACCAAGGAAGAAAAGATTTTACCGACAAAGTATCTGAGGGAGTCAAGCCAGAC
TCTCAGAAGACCTACATGGAGCAAACCAAGGAGTCCATCACCAATGCTGCCGACACTGCT
GCATCCAAATTGACCCCAGAGGAGCAAAAGGGATTTGGCCAAAGAGTTGGTGACGCTGTC
AAGGACGGTAAGGACGAAGCCAACAAGGAGACCCAGCCAACTCTGGTTGAGCAAGTCCAG
AACACCGCTGGTGATGCATTGGAAGCCGGTAAGGAGGCTTTGGCCAGCACTACCGAGTAC
ATCTCTGGTGCCTTCACTGGAGCCAAAGAGGGAGCCGACTCTACCAAGAAATA
>PPLT01000012.1/362241-362557 [subseq from] Teunomyces cretensis strain NRRL Y-27777 NODE_12_length_373043_cov_22.0375_ID_23, whole genome shotgun sequence
ATGTCCGACTTAGGTAGAAAGAACTTTTCCGACAAGGTTTCTGAAGCTGTTACGCCAGAA
AGCCAAAAGTCCGTTTTAGAGAAAACAAAGGAATCTGTCACCAACACGGCAGACAGCTTC
GCAGGCAAGGCTACCCCAGACAACCAAAAATCTTTCCCTCAAACCGTTTCTGATAATGTG
AAGAAGGGCCACGACGAAGCTGCCGATGCTGCTGATGCTCACAAGCAAACCTTCGGTGAA
ACCGCTACTGAATACGTTGATGCTGCTAAGGAACAGGTTGCTAATGCTGCTGAATACGTG
TCTTCTGTTCTTACTGG
>PPMU02000007.1/246042-246361 [subseq from] Wickerhamomyces canadensis strain NRRL Y-1888 NODE_7_length_386955_cov_27.8819_ID_1857, whole genome shotgun sequence
TGTCTGACACTGGTAGAAAAAACTTCACTGATAAAGCTCAAGAAGCTTTAACTCCTCAAG
ATCAAAAGAGTTATGCTCAGCAAGCCAAAGAAGGTATCACAGACGGTGTTGACAAAATTC
AAGGAAGTCTGCAACCAGATCAAGCTAAATCCACCACTCAAAAGTTAGGTGATGCCGTCC
AAAGTGGTCATGATGATGCTAAATCAAATGTTCAAAGTGGGGGTAAATCTTTGAGTGAAA
CTGCTGGTGAATACGTTGAAAGTGCTAAGAAAACTTTGGAAGATGCTGCTGAATACGTTT
CTGCCTCTTTGACTGGTGCT
>NHAL01000461.1/237694-237528 [subseq from] Saturnispora dispora strain NRRL Y-1447 NODE_14_length_239203_cov_13.5586_ID_27, whole genome shotgun sequence
TGTCTGACACTGGTAGAAAACAATTCACTGATAAGGTTTCCGATGCCTTGAAGCCAAACT
CCGAAAAATCCCACTTAGAAAAGGCGGGCGAATCAGTTACTGACACCTATGACAGTGCTG
CTGCTAAGGTGCAACCAGAATCTGAAAAGGGTGTTTTCCAAAAGATC
>PPMN02000008.1/247095-247406 [subseq from] Priceomyces castillae strain NRRL Y-7501 NODE_8_length_376714_cov_9.89329_ID_6769, whole genome shotgun sequence
TGTCGGACTTAGGAAGAAAAAACATCAGTGACAAGGTTTCTGAAACCATCAAGCCCGATA
GCCAGAAGGGTAACTTCGAAAAGGCTAAAGAGACCGTTACGGACAAGGTTGACTCCTTGG
CTTCTGGTGCTGTTCCAGATAATCAAAAATCTTTTTCTCAGAGTGCTGCTGATAATGCTA
AAAAGGGCGCCGATGATGCTAAAGACCAACAAGGCTCTTTAGCTGACACTGCTTCTGAAT
ACGTAGACTACGCCAAGAAGCAAGCCTCCAACGCTGCCGAATATGTACAAAATGTTGTCC
ATGGTGCTAATG
>PPKX02000008.1/214726-214374 [subseq from] Komagataella pseudopastoris strain NRRL Y-27603 NODE_8_length_499880_cov_32.4034_ID_15, whole genome shotgun sequence
ATGTCTGACCAAGGAAGAAAAGATTTTACCGACAAAGTATCTGAGGGAGTCAAGCCAGAC
TCTCAGAAGACCTACATGGAGCAAACCAAGGAGTCCATCACCAATGCTGCCGACACTGCT
GCATCCAAATTGACCCCAGAGGAGCAAAAGGGATTCGGCCAAAGAGTGGGTGACGCTGTC
AAGGACGGTAAGGACCAGGCCAACAAGGAGACCCAGCCAACTCTGGTTGAGCAAGTCCAG
AATACCGCTGGTGATGCATTGGAAGCCGGTAAGGAGGCTTTGGCCAGCACTACCGAGTAC
ATCTCTGGTGCCTTCACTGGAGCCAAAGAGGGAGCCGACTCTACCAAGAAATA
>PPOB01000003.1/572096-572414 [subseq from] [Candida] heveicola strain NRRL Y-48716 flattened_line_4, whole genome shotgun sequence
ATGTCTGACGCCGGAAGAAAACCATTTGCTGACAAGGTCTCTGAGACCGTCAAGCCTGAC
TCTGAGAAAGGCTACCTTGAGAAGGGTAAGGAGACTGTCACTGACAAGCTCGACGAGTTT
GCCGGCAAGAACGTTCCTGACTCCGAGAAGAGCTTCGGCCAGTCTGTCGCTGACAACGCT
CAGCAGGGCACCCAGGACGCCAAGAAGGAGGCCAGCCAGCAGTCTGGTTCTATCACTGAG
ACTGCTCAGGAGTACTACGACACTGCCAAGCAGAAGGCTTCTGAGGCTGCCGACTACGTC
TCCAACGTTGTCAGCGGTG
>BADS01000003.1/1380441-1380123 [subseq from] Meyerozyma caribbica MG20W DNA, contig: contig3, whole genome shotgun sequence
ATGTCTGACTTAGGTAGAAAGAACGTTTCCGACAAAGTAACTGAGGCTGTCAAGCCTGAC
AGTGAGAAGTCTACCTTGGAGAAGGCCAAGGAGAGTGCCACTGACGGATTGGACAAGTTC
GCTGCTAAGGGTACTCCAGACAACCAAAAGTCTTTCGCTCAAAGTGTGTCTGACAATGTC
CAACAAGGTCACGATGATGCCAAGAAGGCTGCTAACAATGAGCAAGCCACTTTGGCCGAA
ACTGCCTCCGAATATGTTGACGCTGCTAAGGAACAAATTGCCAATGCTGCTCAATACGTC
AGTGGTGTTGTTACTGGTG
>HE681724.1/365261-364922 [subseq from] Candida orthopsilosis Co 90-125, chromosome 6 draft sequence
TGTCAGACGCCGGTAGAAAGAACTTTTCAGACAAAGTTAGTGAAACTTTAACTCCAGAAA
GTGAGAAATCCACCTTGGAAAAGGGAAAGGAAGCCGTTACTGACAAGGTTGACGACTTTG
CAGCCAAGACTGTACCAGACAACCAAAAATCATTTGGTCAAACCGTTGCTGATGACGCAA
AGAAGGGTTCAGACGATGCTAAAGCTGCTGTAGAAAAGGAAAAGTCTGCTGCCGATCAAC
AAGGTCAATCTTTGGCTGAAACTGCTCAAGAATATGTCGAAGAAGCTAAGAAGCAAATCT
CCAATGCTGCTGAATACGTTTCAGGTGTTGTTTCAGGTGC
>PPIJ01000002.1/598711-598551 [subseq from] Saturnispora saitoi strain NRRL Y-6671 flattened_line_2, whole genome shotgun sequence
TGTCTGACGCTGGTAGAAAGAATTTCTCTGATAAGGTTTCCGATGCCTTGAAGCCACAAT
CTGAAAAGTCACACTTGGAAAAGGCTGGTGAGTCTGTTAGTGATACCTATGATAAGGCTG
CAGGTAATGTCCAACCAGAATCTGAAAAGGGTGTTTTCCAA
>PPLK01000025.1/147497-147812 [subseq from] Clavispora fructus strain NRRL Y-17072 flattened_line_48, whole genome shotgun sequence
ATGTCTGACGCCGGAAGAAAAAGTTTTACTGATAAGGTCTCTGAGGCCGTCAAGCCTGAG
AGCGAGAAATCATACTTCGAACAAGCGAAGGAAACTGTGACTGATGGACTTGACAAGGGT
TGCTTCCCAAGCTACTCCTACCGATCAAAAGTCTTTTGGTCAAACTGTTGCTGACAAAGC
TCAGCAAGGTCATGATGATGCGAAGGCCGCCGTCTCCGAAGACAAGGCTACTTTGGCCGA
GACAGCTGAGCTGTACATCGGTGCTGCCAAGGAGAAGGTCGCTGATGCGGCCCAATACAT
CTCTGGTGTGGTTACG
>AOGT01001319.1/5557-5910 [subseq from] Candida maltosa Xu316 contig1656_scaffold26, whole genome shotgun sequence
TGTCTGACGCCGGAAGAAAAAACATCTCTACTAAAGTTGAAGAAGCTGTCAAACCAGATT
CCGAAAAATCTATTTTGGAAAAAGGTAAAGAACAAGTCACCGATACTCTTGACAAAGCTG
CTGGTAACACTGTCCCAGATAACCAAAAATCATTTACCCAAACTGTTGCTGATAACTTCC
AAAAAGGAGCTGATGAAGCTAAAGACGAAGTCAACAAGAAACAAGCTGCTGCTGAAGGTG
AAGGTAAAACTCTTGCTGAAACCGCTCAAGAATACGTCGATGCTGCCAAAGAAGAAATTG
GTAAAGCTGCTGAATACGTTTCTGGTGTCGTTACTGGTGCTACTGAAGGTGCCC
>PPLE01000002.1/771-1094 [subseq from] Candida freyschussii strain NRRL Y-7957A flattened_line_2, whole genome shotgun sequence
ATGTCTGACACTGGTAGAAAGAACTTCTCTGACAAAATCCAAGAATCTGTCGTCCCAGAC
AGCCAGAAATCCTACGCCCAACAGGCCAAGGAGACTGTGACTGACGCTGTCGACAAGGCT
TCGCGCGAGCTCCAGCCGGACCAAGCCAAGTCCACCACCCAGAAGTTGGGCGACTCTATT
GAGTCGGGCCATGAGACTGGTAAGAAGGAGGCCCAGGGCACCGGCAAATCATTGAGTGAG
ACTGCTGGCGAATACGTTGAAACCGCTAAGCAAACATTGAGCGAGGCTGCCGAGTACGTT
TCCGGCGCTCTTGGTGGTGCCAAA
>PPJF01000029.1/20952-20634 [subseq from] Kodamaea laetipori strain NRRL Y-27713 NODE_29_length_52169_cov_18.5031_ID_57, whole genome shotgun sequence
ATGTCTGACTTAGGAAGAAAGAACTTATCCGACAAGGTTGCTGAAGGTGTCAAGCCAAAC
AGCCAGAAGACTACCTTCGAGTCCGCTAAGGAGACTGTCACTGATGCTGCTGACAAGCTC
GCTGCTAACGTTACCCCAGAGTCTGAGAAGTCTTTCACTCAGTCTGTTGGTGACAACGTC
CAAAAGGGCCACGATGATGCTAAGTCTGCTGCTAACCAGCACCAAGCTTCTTTGGCTGAC
ACTGCCTCTTCTTACGTTGATGCTGCTAAGGAACAAGTTGCCAACGCTGCCAACTACGTT
TCCTCTGTTGTCACTGGTG
>CR382136.2/543191-542853 [subseq from] Debaryomyces hansenii CBS767 chromosome A complete sequence
ATGTCTGACTTAGGTAGAAAGAACGTTTCCGATAAGGTTTCTGAAGCTATTACTCCAGAT
AACCAAAAAAGCACTTTGGAAAAGACCAAGGAAACCGTCACCGACCGTGTTGACGAATTT
GCTGGTAAGAGCATCCCAGAAGACCAAAAGTCATTTGGTCAAACCATTTCTGACAAGGTT
CAATCTGGTCACGAAGATGCCAAGGAAGCTGTTAACAAGGACCAAGCCACTTTAGCTGAC
ACTGTTGGTGAATACGTTGAATCTGCTAAGGAACAAGCTGCCAATGCTGCTGAATACATC
TCTGGTGTTGTCAGTGGTGGTGCTGAAGGTGCCAAGAAG
>PPMR02000005.1/56093-56410 [subseq from] Cyberlindnera petersonii strain NRRL YB-3808 NODE_5_length_397984_cov_19.4042_ID_26889, whole genome shotgun sequence
ATGTCTGACGCTACAAGAAAGAACTTCTCCGATAAGATCTCCGAGGCTGTTACCCCACAG
GACCAGAAGTCCTTTGCTCAAAAGGCTAAGGAGGGCGTCACTGATGGTATTGACAAGTTC
CAGCGTGAGACCCAGCCTAACCAGGCCAAGTCTGGCTTGCAACAATTTGGTGACTCTGTC
GAGTCTGGCCACGAGCAGGGCAAGTCCGAGGCACAAGGTGCTGGAAAGTCCATCTCTGAG
ACTGCTGGCGAGTATGTTGAGACTGCTAAGAAGACTTTGAACGATGCTGCTGAGTACGTT
TCCGGTGCTCTCGGTGGT
>QAWB01000101.1/1008-1182 [subseq from] Pichia fermentans strain fo/MP/02 Pferm_contig_101, whole genome shotgun sequence
TGACAGACCAAGGTAGAAAGAATTTCGCAGACAAGCTCTCTGAAACAGTCACTCCAGACT
CTCAAAAGTCCACCTGGGACAAGGCAACCGAAGGCGTCACTGACACCTTTGACAAGGGTG
CAGGTAAGGCTCAACCTGAAGAAGACAAGGGTGTTTTCCAAAAGATCAGTGACAC
>PPNO02000009.1/408229-408546 [subseq from] [Candida] rhagii strain NRRL Y-2594 NODE_9_length_641341_cov_43.475_ID_1522, whole genome shotgun sequence
TGTCTGATTTAGGAAGAAAAAACGTCTCTGATAAAATCTCTGAAACTGTCAAGCCAGACT
CTGAAAAAACCACCTTGGAAAAAACCAAAGAAACTGTCACCGACAAAGTTGACCAATTAG
GTGCCAAAGCTACCCCAGAAGACCAAAAGTCTTTCGGCCAAAGCATCTCTGACAACGTCC
AACAAGGACACAGTGATGCTAAGAAAGCCGTTTCTGGAGATGGTCAAACTTTGGCCGATA
CCGTCAACTCTTACGTTGAAGCTGGTAAAGAGCAATTAGAAAACGCTGCTCAATACGTTT
CGGGAGTTGTTACTGGTG
>PPKK02000031.1/78992-79314 [subseq from] Ogataea ramenticola strain NRRL YB-1985 NODE_31_length_108823_cov_110.344_ID_61, whole genome shotgun sequence
TGTCAGACTTAGGTAGAAAATCATTCACAGACAAGGCCAGCGAAGCCATCAAACCAGACA
GCCAAAAGGGTGCTTTTGAAAAGGCTAAGGAAACTGTCACCGATGGCGCTGATAAGCTCG
CTTCCAATATTACCCCAGATAACCAAAAATCATTCTCTCAAACTTTAGGTGATTCCGCTC
AAAGTGGTCACGATCAAGCTAAGGATGCTGTTGATGCCAATGCTAAGACTTACTCTGAAA
CCGCTGCTGAATACGTTGAAGCCGGTAAGACTAAATTAGCCGAAACTGCTGAATACATCT
CTGGTGTCGTTACTGGTGCCGTT
>BCGK01000003.1/1362406-1362088 [subseq from] [Candida] carpophila DNA, scaffold: scaffold_2, strain: JCM 9396, whole genome shotgun sequence
ATGTCTGACTTAGGTAGAAAGGGTGTTTCCGAAAAAGTAACTGAGGCTGTCAAGCCTGAC
AGTGAGAAGTCCACCTTGGAGAAGGCCAAGGAGAGTGCCACTGATGGATTGGACAAATTC
GCTGCCAAGGGTACCCCAGACAACCAAAAGTCGTTCACCCAAACTGTGTCTGACAACGTC
CAACAAGGTCACGACGATGCCAAGAAGGCTGCCAGCAACGAGCAAGCCACTTTGGCCGAA
ACTGCTTCCGAGTACGTTGACGCTGCCAAGGAACAAATTGCCAATGCTGCCCAATACGTC
AGCGGTGTCGTTACTGGTG
>PPIX02000002.1/591027-591330 [subseq from] Ogataea populi-albae strain NRRL Y-48632 NODE_2_length_1008495_cov_14.5864_ID_3, whole genome shotgun sequence
TGTCGGATTTAGGAAGAAAAAATATTGGTGATAAGGTGTCAGAGTCTTTGAAGCCAGACT
CTCAGAAGACCACTTTGGAGAAGGCTAAGGAGACGGTCACTGACCAAGCTGACAAGGTTG
CTGCAAACCTTACACCGGAAAACCAAAAGTCGTTCTCTCAGACTCTGAGTGACAAAGCAC
AGTCTGGATCAGACAAGGCGAAGGCGGAAACACAGTCTCATGAGGCTTCGTTTACTGAGA
CTGCCACCGAGTACCTTGATGCTGGTAAAGAGAAAATAGCTGAGGCTGTGGAGTACGTCT
CGGG
>KV454445.1/35291-34924 [subseq from] Babjeviella inositovora NRRL Y-12698 unplaced genomic scaffold BABINscaffold_20, whole genome shotgun sequence
ATGTCCGACTTAGGCAGAAAGAATCTCTCCGACAAGGTCTCCGAGGCCGTCACCCCAAAC
TCTCAAAAGACTACTCTTGAATCCGCTAAGGAATCTGTCACTGGTGCTGCCGACAAGGTT
GCCGCTGCCGTTACTCCAGAAAGCGAAAAGTCCTTCTCCCAGAGCCTCGCTGACAAGGCT
CAATCTGGCCACGACCAGGCTGCCGCTGAAACCGCTCCAGGTATCGTTGAAACTGCCGGT
GAATACCTTGAAGCTGCCAAGGTTCAAATCGGTCACGCCGTTGAAAACATTTCTGCCACC
TTGACCGGTGCCGTTGAAGGTGCTCATGCCGGTGCTGCCCACACCGATGCCAATGCCACC
AAGAAGTA
>PPKO01000012.1/47410-47722 [subseq from] Ogataea glucozyma strain NRRL YB-2185 flattened_line_21, whole genome shotgun sequence
ATGTCTGATCTCGGTAGAAAAAACTTTAGTGACAAGGCCACAGAGGCATTGAAGCCAGAC
TCGCAGAAGTCTTCTTTGGAGCAATTGAAGGAGACTGTCACAGACTCTGCCGACAAGTTG
GCCAACAAGGCCACTCCAGACTCCCAAAAGTCGTTTGGCCAAACTCTGAGCGACAAGGCG
GAGACTGGTGCCGACAAGGCCAAGTCCGAGACTGCTAGCAGCCAACAAGGTCTTGCCGAA
ACTGCATCGGAGTACCTCGAAGCTGGTAAAGAGAAGCTTTCCGAGGCTGTTGAGTACGTT
TCTGGTGCCATTA
>PPLU02000015.1/44995-45302 [subseq from] [Candida] montana strain NRRL Y-17326 NODE_15_length_311180_cov_37.0353_ID_29, whole genome shotgun sequence
TGTCAGACGCAGGAAGAAAATCATTCACAGACAAACTCTCAGAAAAGGCTACTCCACAAG
ACCAAAAGTCTTACGCCGAACAAGGAAAAGAATTTGTCACCGACTCTGTCGACAAGGTCC
AATCCAACTTACAACCAGAAGGTGCTAAATCATCCACTCAACAATTAGGTGATTCAGTTC
AAAAGGGTCACGATGAAGCTACATCTGGTGAAAGTTTATCTGAAACCGCTAGCAAGTATG
TTGAGCAAGCTAAAAGCACTTTGAATGATGCTGCTGAATACGTATCTAGTACCTTGACTG
GTGCCAAA
>PPKD01000013.1/325814-325486 [subseq from] Tetrapisispora namnaoensis strain NRRL Y-27982 NODE_13_length_391438_cov_78.2827_ID_25, whole genome shotgun sequence
TGTCCGATCAAGGTAGAAAAGATTTCTCACAGCAACTAAAGGAAGAAATAAAGCCAGAGT
CTCAAAAGTCGTATATGGAGAAAGGGAAGGAGTACGTGAGCAGCACAGCTGACAGACTAC
AGGGGAAGATGCAAGGCGAAGAAGACAAGGGTGTTGCTCAGGGAATGCACGATTCGTACC
AAGAGGGTAAGGACGAAGGTAATGTCAAAAAGGGTGGACACGATCTAAAACAAGAAGTTA
ATGACTACTACATGTCTGCTAAAGAGAAGTTGAACGAGGCTGCCAAATACGTATCAAAGA
GTATGCATGGTGAGGACGAGCCTAACAAG
>CH408077.1/320781-321117 [subseq from] Clavispora lusitaniae ATCC 42720 scaffold_2 genomic scaffold, whole genome shotgun sequence
ATGTCTGACGCTGGAAGAAAGAATTTCTCTGACAAGGTTACCGAGTCTATCACCCCAGAA
AGCCAAAAGACCTTTGGCGACAAGGCTAAGGAGTCGGTCACTGATGCTGCTGACAAGTTT
GCCGCCAATGTGACTCCAAACGATCAAAAGTCTTTTGGTCAAACTGTTGCTGACAGCACT
AGACAGGGCCACGACGATGCTAAGAAGGCAACCTCTGAGAACCAAGCTACCTTGGCCGAG
ACTGCTGAGCAGTACATTGATGCCGCCAAGGAGCAAGTTGCAAATGCTGCTGAGTACATT
TCCAGCGTTGTCACTGGTGCTCTGGAGGGTGCCAAGA
>PPOV01000017.1/267712-267476 [subseq from] Dipodascus geniculatus strain NRRL Y-17628 flattened_line_32, whole genome shotgun sequence
ATGTCTGACTTCGGAAGAAAGAACATCGGTGATCAAATCGCTGAGACCGTCAAGCCCGAC
TCTTCTAAGTCTGGTTTGGAAAAGGCCGGAGAATCCATCACCGGCGCTGCCGACAAGGCT
GGTTCCAAGCTCCAACCCGACTCTCAAAAGGGTGTTCTCCAACAAGGCTTGGACTCTGCC
AAATCTGCCACCGGTCAAGCTTCTAACGAAGGCGAGTCTTTGATGGACTCTGCTAAG
>PPOQ01000024.1/42876-42545 [subseq from] Debaryomyces prosopidis strain NRRL Y-27369 flattened_line_45, whole genome shotgun sequence
TGTCAGACTTAGGTAGAAAGAACGTCTCCGACAAGGTTTCTGAAACTGTTACCCCAGAAT
CTCAAAAGAGTACTTTCGACAAGACCAAGGAAACCGTCACCGATAAAGTTGACAAATTTG
CCGGTAAGAACACTCCAGAAGATCAGAAGTCTTTTGGTCAAACCGTCTCTGACAAGGTTC
AGGCTGGTCATGATGATGCTAAAAAGGCAGTTAACAAAGACCAAGCCACTATAACTGACA
CTGTTGGTGAATACGTCGAAGCTGCTAAGGAACAAGCTTCTAATGCTGCGGAATACATTT
CTGGTGTTGTTACTGGTGGTGCTGAGGGTGCC
>NXGZ01000001.1/1005399-1005717 [subseq from] Metschnikowia orientalis strain UWOPS99-745.6 M_ori_a_s11, whole genome shotgun sequence
ATGTCTGACATTGGAAGAAAATCATTCACCGACAAGGCCTCCGAAGCCATCACCCCAGAC
AACCAAAAGTCTACCTTGGAGAAGGCCAAGGAGTCCGTCACCGACGCTGTTGACGGATTT
GCTGCCAAGAACGTCCCTGACAACGACAAGTCTTTCACGCAAACCGTGTCTGACAACATC
AAGCAAGGCCACGACGACGCCAAGAAGTCCGTTGAGGGTAACGAGGCCTCTTTGGCCGAC
ACTGCCCAGGGTTACGTTGACGCCGCCAAGGAGCAAGTTGCCAACGCTGCCCAGTACGTC
TCTTCTGTTGTCACTGGTG
>PPMW01000007.1/230472-230808 [subseq from] Yamadazyma scolyti strain NRRL Y-5512 NODE_7_length_412794_cov_29.0303_ID_3442, whole genome shotgun sequence
ATGTCTGATTTAGGAAGAAAGAACTTTAGCGATAAGGCCCAAGAAGCCATCACCCCACAA
AGCCAAAAGAGTGGTCTTGACAAGGTCACTGAGACTGTTACTGACAAGGCCGATGAATTA
GCTGGTAAGGTGACTCCAAATGATCAAAAGAGCTTTGCTCAAACCATTGGAGACAATGCC
AAGCAGGGTCACGATGATGCCAAGAAGGAGGTTCAAGGTAACCAAGAATCTTTGGCTGAC
ACTGCTAACGCCTACTTGGAAACTGCCAAGGAGCAACTCGGAAATGCTGCTAACTACGTT
AGTGGTGTAGTCACTGGTGCTTCTGAGGGTGCCAAGA
>PPNU02000002.1/1474610-1474293 [subseq from] [Candida] mycetangii strain NRRL Y-6843 NODE_2_length_1528460_cov_26.3327_ID_1453, whole genome shotgun sequence
ATGTCCGACGCTACAAGAAAGAACTTCTCCGACAAGGTCTCCGAGGCTGTTACTCCACAA
GACCAGAAGTCCTTTGGTCAGAAGGCCAAGGAGGGTATCACTGACACCGTCGACAAGGCT
CAGCGTGACTTCCAGCCAGATGAGTCCAAGTCCACTCTCCAGCAGCTTGGTGACTCCGTT
TCCTCTGGCCATGACCAGGGAAAGGCTGAGGCCCAGTCCCAGGGTAAGTCTCTTTCTGAG
ACCGCCGGTGAGTACGTCGAGACTGCTAAGAAGTCTTTGAACGATGCTGCTGAGTACGTT
TCTGGTGCTCTCGGTGGT
>LXTC01000002.1/298712-299032 [subseq from] Metschnikowia bicuspidata var. bicuspidata NRRL YB-4993 METBIscaffold_2, whole genome shotgun sequence
ATGTCTGACACCGGTAGAAAATCTTTCACTGACAAGGCCCAAGAGGCCATGAAGCCCGAG
TCTGAGAAATCGTACTTGGAGAAGGCCAAGGAGGGTGTCACCAATGCTGTGGATGGTTTC
GCAGCCAAGAACGTTCCTGACTCCGAGAAGTCTTTTGGTCAAACCGTGGCTGACAATGCC
AAACAAGGCAAGGACGACGCGAAAGACTCCGTGGACCAACAAGGCGCCACTATTGGCGAG
ACTGCACAAGAGTACGTGGCAGTTGCCAAGGAACAAGTTGCCAATGCTGCCAACTACGTC
TCTGGAGTTGTCACCGGTGCT
