# Supplementary material for: What does it take to learn the rules of RNA base pairing? A lot less than you may think
Source: bioRxiv. 2025 Aug 2:2025.07.31.668042. Preprint. [Version 1] doi: 10.1101/2025.07.31.668042 (PMC12324431; doi:10.1101/2025.07.31.668042)
Supplement: Supplement 1 [file media-1.gz › supplemental_material/data/coding/S288C_chrVI_YFL014W.fasta]

>YFL014W Sc_S288C chrVI 107256-107585
ATGTCTGACGCAGGTAGAAAAGGATTCGGTGAAAAAGCTTCTGAAGCTTTGAAGCCAGAC
TCTCAAAAGTCATACGCTGAACAAGGTAAGGAATACATCACTGACAAGGCCGACAAGGTC
GCTGGTAAGGTTCAACCAGAAGACAACAAGGGTGTCTTCCAAGGTGTCCACGACTCTGCC
GAAAAAGGCAAGGATAACGCTGAAGGTCAAGGTGAATCTTTGGCAGACCAAGCTAGAGAT
TACATGGGAGCCGCCAAGTCCAAGTTGAACGATGCCGTCGAATATGTTTCCGGTCGTGTC
CACGGTGAAGAAGACCCAACCAAGAAGTAA
