# Supplementary material for: What does it take to learn the rules of RNA base pairing? A lot less than you may think
Source: bioRxiv. 2025 Aug 2:2025.07.31.668042. Preprint. [Version 1] doi: 10.1101/2025.07.31.668042 (PMC12324431; doi:10.1101/2025.07.31.668042)
Supplement: Supplement 1 [file media-1.gz › supplemental_material/data/coding/S288C_chrV_YER019C-A.rm_v1.fa]

>BK006939.2/194539-194274 [subseq from] TPA_inf: Saccharomyces cerevisiae S288C chromosome V, complete sequence
ATGGCAGCTTCAGTTCCACCAGGAGGTCAGCGTATCTTGCAGAAGAGAAGACAGGCACAA
TCCATTAAGGAAAAGCAAGCAAAACAAACGCCCACTTCCACCAGACAGGCTGGTTACGGT
GGGTCTTCAAGCTCAATTTTGAAGTTATATACGGACGAAGCCAATGGATTCAGAGTCGAC
TCCCTTGTCGTATTGTTCCTATCTGTCGGTTTCATCTTCTCCGTGATTGCTTTGCATCTA
TTGACGAAATTTACACACATTATATA
>CM003555.1/194775-194510 [subseq from] Saccharomyces sp. 'boulardii' strain unique28 chromosome Va, whole genome shotgun sequence
ATGGCAGCTTCAGTTCCACCAGGAGGTCAGCGTATCTTACAAAAGAGAAGACAGGCACAA
TCCATTAAGGAAAAGCAAGCAAAACAAACGCCCACTTCCACCAGACAGGCTGGTTACGGT
GGGTCTTCAAGCTCAATTTTGAAGTTATATACGGACGAAGCCAATGGATTCAGAGTCGAC
TCCCTTGTCGTATTGTTCCTATCTGTCGGTTTCATCTTCTCCGTGATTGCTTTGCATCTA
TTGACGAAATTTACACACATTATATA
>MVPU01000032.1/194329-194064 [subseq from] Saccharomyces sp. M14 scaffold30, whole genome shotgun sequence
ATGGCAGCTTCAGTTCCACCAGGAGGTCAGCGTATCTTACAAAAGAGAAGACAGGCACAA
TCCATTAAGGAAAAGCAAGCAAAACAAACGCCCACTTCCACCAGACAGGCTGGTTACGGT
GGGTCTTCAAGCTCAATTTTGAAGTTATATACGGACGAAGCCAATGGATTCAGAGTCGAC
TCCCTTGTCGTATTGTTCCTATCTGTCGGTTTCATCTTCTCCGTGATTGCTTTGCATCTA
TTGACGAAATTTACACACATTATATA
>AGVY01000017.1/173333-173068 [subseq from] Saccharomyces cerevisiae x Saccharomyces kudriavzevii VIN7 chromosome ScV VIN7_c50_17, whole genome shotgun sequence
ATGGCAGCTTCAGTTCCACCAGGAGGTCAGCGTATCTTACAAAAGAGAAGACAGGCACAA
TCCATTAAGGAAAAGCAAGCAAAACAAACGCCCACTTCCACCAGACAGGCTGGTTACGGT
GGGTCTTCAAGCTCAATTTTGAAGTTATATACGGACGAAGCCAATGGATTCAGAGTCGAC
TCCCTTGTCGTATTGTTCCTATCTGTCGGTTTCATCTTCTCCGTGATTGCTTTGCATCTA
TTGACGAAAYTTACACACATTATATA
>CP020297.1/199332-199067 [subseq from] Saccharomyces paradoxus strain UFRJ50816 chromosome V, complete sequence
ATGGCAGCTTCAGTTCCACCAGGAGGTCAGCGTATCTTACAAAAGAGAAGACAGGCACAA
TCCATTAAGGAGAAGCAAGCAAAGCAAACACCCACTTCCACTAGACAGGCCGGTTACGGT
GGGTCTTCAAGCTCGATATTGAAGTTATATACGGATGAAGCCAGTGGATTCAGGGTCGAC
TCTCTTGTCGTGTTGTTCCTATCCGTCGGTTTCATTTTCTCTGTGATCGCTTTGCATCTA
TTGACGAAATTTACACACATTATATA
>LT986468.1/200571-200306 [subseq from] Saccharomyces jurei genome assembly, chromosome: V
ATGGCAGCTTCAGTTCCACCAGGGGGTCAGCGTATCTTACAAAAGAGAAGACAGGCACAA
TCCATCAAGGAGAAGCAAGCGAAGCAAACTCCCACTTCCACTAGACAGGCCGGTTTTGGT
GGGTCGTCAAGCTCAATTTTGAAGTTATATACAGATGAAGCCAATGGGTTCAGGGTCGAC
TCTCTTGTCGTATTGTTCCTATCCGCCGGATTCATCTTCTCTGTAATTGGTCTGCATCTA
TTGACGAAATTTACACACATTATATA
>DF969637.1/187405-187182 [subseq from] Saccharomyces pastorianus Weihenstephan 34/70 DNA, scaffold: W3470_scaffold2, strain: Weihenstephan 34/70, whole genome shotgun sequence
NAGAGAAGACAGGCACAATCCATTAAGGAAAAGCAAGCAAAACAAACGCCCACTTCCACC
AGACAGGCTGGTTACGGTGGGTCTTCAAGCTCAATTTTGAAGTTATATACGGACGAAGCC
AATGGATTCAGAGTCGACTCCCTTGTCGTATTGTTCCTATCTGTCGGTTTCATCTTCTCC
GTGATTGCTTTGCATCTATTGACGAAATTTACACACATTATATA
>AABZ01000001.1/56704-56439 [subseq from] Saccharomyces mikatae IFO 1815 contig_283, whole genome shotgun sequence
ATGGCAGCTTCAGTTCCACCAGGGGGTCAGCGTATCTTACAAAAGAGAAGACAGGCACAA
TCTATCAAGGAGAAGCAAGCGAAGCAAACTCCTACTTCCACTAGACAGGCCGGTTTTGGT
GGGTCGTCAAGCTCAATTTTGAAGTTATATACAGATGAAGCCAACGGGTTCAGGGTCGAC
TCTCTTGTCGTATTGTTCCTATCTGCCGGATTCATTTTCTCTGTGATTGGTCTGCATCTA
TTGACGAAATTTACACACATTATATA
>CP030966.1/184494-184228 [subseq from] Saccharomyces kudriavzevii strain CR85 chromosome V, complete sequence
ATGGCAGCTTCAGTTCCACCAGGGGGTCAGCGTATCTTACAAAAGAGAAGACAGGCACAA
TCCATCAAGGAGAAGCAGGCAAAGCAAACTCCCACTTCCACAAGACAGGCTGGTTTTGGT
GGGTCGTCCAGCTCAATTTTGAAGTTCTACACAGATGAGGCCAGTGGGCTCAGGGTCGAC
TCTCTTGTCGTTTTGTTTCTGTCGGTCGGGTTCATCTTCTCTGTCATTGCTCTACATCTA
TTGGCGAAATTTACACACATTATATAA
>CM003586.1/197033-196767 [subseq from] Saccharomyces eubayanus strain FM1318 chromosome V, whole genome shotgun sequence
ATGGCAAGTTCGGTTCCACCAGGGGGTCAGCGTATTCTACAAAAGAGAAGACAGGCGCAA
TCTGTCAAGGAGAAGCAAGCGAAGCAAACTCCTACTTCCGCCAGACAGGCTGGTCACGGC
GGGTCGTCGAGCTCGGTGTTGAAGTTGTACACGGACGAGGCCAACGGGTTCAGGGTCGAC
TCGCTTGTCGTGTTGTTTCTATCCGCCGGGTTCATTTTCTCCGTCATAGGCCTGCATCTG
TTGTCGAAGTTTACACATATTATATAA
>AACG02000026.1/30398-30664 [subseq from] Saccharomyces bayanus 623-6C YM4911-Contig02.645, whole genome shotgun sequence
ATGGCAAGTTCGGTTCCACCAGGGGGTCAGCGTATTCTACAAAAGAGGAGACAGGCACAA
TCTGTCAGGGAGAAGCAAGCGAAGCAAACTCCTACTTCCGCAAGACAGGCCGGTCACGGC
GGGTCGTCGAGCTCGGTCTTGAAGCTGTACACGGACGAGGCCAACGGGTTCAGGGTCGAC
TCGCTCGTGGTGTTGTTCCTATCCGCCGGGTTCATCTTCTCCGTCATGGGCCTGCATCTG
TTGTCGAAATTTACACATATTATATAA
>NOWY01000012.1/169324-169058 [subseq from] Saccharomyces uvarum strain U3 U3s12, whole genome shotgun sequence
ATGGCAAGTTCGGTTCCACCAGGGGGTCAGCGTATTCTACAAAAGAGGAGACAGGCACAA
TCTGTCAGGGAGAAGCAAGCGAAGCAAACTCCTACTTCCGCAAGACAGGCCGGTCACGGC
GGGTCGTCGAGCTCGGTCTTGAAGCTGTACACGGACGAGGCCAACGGGTTCAGGGTCGAC
TCGCTCGTGGTGTTGTTCCTATCCGCCGGGTTCATCTTCTCCGTCATGGGCCTGCATCTG
TTGTCGAAATTTACACATATTATATAA
>PPOJ02000012.1/26719-26963 [subseq from] Kazachstania intestinalis strain NRRL Y-48847 NODE_12_length_205931_cov_14.7015_ID_23, whole genome shotgun sequence
CTACTCCACCAGGCGGTCAACGTACTTTGCAAAAGAGAAGACAAGCTCAGTCTTCTAAGG
ACAAGCAAGCAAAACAGACCCCAGCTTCTACTAGACAAGCGGGTCATGGTGGTTCTTCCA
ACTCAATTTTGAAGATATACACTGATGAGGCCAACGGGTTGAGAGTCGACCCTCTAGTGG
TGCTGTTCTTGGCTGTCGGGTTCATCTTCTCGGTGGTCGCTTTACATGTTATCTCTAAAG
TTACT
>PPJY02000004.1/61627-61868 [subseq from] Zygotorulaspora florentina strain NRRL Y-1560 NODE_4_length_647733_cov_24.3938_ID_7, whole genome shotgun sequence
ACTCCACCAGGTGGTCAACGTACCCTGCAAAAGAGAAGACAGGCACAGACAGCCAAGGAT
AAGCAATTAAAACAAACACCTGCTTCCACTAGACAAGCTGGGCATGGTGGGTCTTCGAGT
TCTATCTTAAAGATTTACACAGACGAAGCCAACGGGTTGAGGGTGGATCCTTTGGTTGTG
TTGTTCCTTGCCGTCGGTTTCATATTCTCAGTGGTCGCCTTACATGTGATTGCTAAGGTA
AC
>CM000692.1/925001-924758 [subseq from] Saccharomyces kluyveri NRRL Y-12651 chromosome F, whole genome shotgun sequence
CTACTGCAACTCCTCCAGGTGGTCAACGTACTTTACAGAAAAGAAGACAAGCTCAATCTG
TCAAGGAAAAACAATTGAAGCAAACCCCAACTTCTACCAGACAAGCTGGTTTCGGTGGCT
CTTCTAACAGCATTTTGAAGCTATATACCGATGAAGCTAATGGTCTAAGGGTCGACCCGC
TAGTGGTTTTGTTTTTGGCTGTGGGCTTCATCTTCTCTGTCGTCGCTTTGCATGTCGTCG
CCAA
>PPXN02000012.1/98213-97964 [subseq from] Kazachstania transvaalensis strain NRRL Y-17245 NODE_12_length_212699_cov_20.9426_ID_23, whole genome shotgun sequence
CTTCAACTCCTCCAGGTGGTCAACGTACTTTACAAAAGAGAAGAGCTGCTCTTTCAGCTA
AGGATAAGCAAGCTAAACAAACACCAACTTCTACAAGAGCTGCTGGTCATGGTGGTTCAT
CAAACTCAATTTTGAAGATCTATACTGATGAAGCTAATGGATTAAGAGTGGACCCATTGG
TTGTTTTATTCCTTGCCGTCGGTTTCATCTTCTCTGTTGTTGCTTTACATGTTGTCTCTA
AAGTTACAGG
>HE650831.1/355156-354919 [subseq from] Kazachstania africana CBS 2517 chromosome 11, complete genome
ACCTCCAGGCGGTCAACGTACTTTGCAAAAAAGAAGACAAGCACAATCAGCTAAGGAGAA
GCAAACTAAGCAAACTCCAACTTCCACAAGAGCAGCTGGCCATGGTGGTTCTTCAAGTTC
AATTCTCAAAATCTACACAGACGAAGCCAATGGCTTAAGGGTTGATCCTTTAGTCGTCTT
ATTTTTAGCTGTTGGTTTCATCTTTTCCGTGGTTGCTTTACACGTTATCTCCAAGGTT
>PPOM02000539.1/2379-2619 [subseq from] Kazachstania martiniae strain NRRL Y-409 scf7180000030479, whole genome shotgun sequence
ATCAACTCCACCAGGTGGTCAACGTACTTTACAAAAGAGAAGACAAGCTCAAAGTGCTAA
GGATAAGCAATCCAAACAAACACCAACTTCCACTAGACAAGCTGGTCATGGTGGTTCTTC
TAACTCTATTTTAAAGATTTACACTGATGAAGCTAATGGCTTAAGAGTCGATCCTTTAGT
TGTTTTATTCTTAGCTGTCGGTTTCATTTTCTCTGTTGTCGCTTTACATGTTATTTCTAA
G
>HE580267.1/398105-398343 [subseq from] Naumovozyma dairenensis CBS 421 chromosome 1, complete genome
ACTGCTATTCCTCCAGGTGGTCAGCGTACTCTACAAAAGAGAAGACAAGCTCAATCCATC
AAGGAAAAACAATTGAAACAAACACCAACTTCCACCAGAGCTGCAGGTTACGGTGGGTCT
TCTGCCAACATCTTGAAGATTTTCACTGATGAAGCTGACGGATTAAGTGTAGATCCCTTA
GTCGTTATGTTCTTAGCTGTAGCTTTCATCTTTTCTGTTATCGCTTTACATGTCGTCGT
>PPHZ01000010.1/329502-329263 [subseq from] Zygotorulaspora mrakii strain NRRL Y-12654 NODE_10_length_344192_cov_17.9972_ID_4796, whole genome shotgun sequence
GCCTCCAGGTGGTCAACGTACTTTACAGAAGAGAAGACAGGCACAAAATGCAAAGGACAA
ACAGTTGAAGCAAACACCAGCTTCCAGTAGACAGGCAGGGCATGGTGGTTCCTCTAGCTC
TATATTGAAGATCTACACGGACGAAGCCAATGGATTGAGGGTGGACCCCTTGGTGGTCTT
ATTCCTTGCTGTTGGATTTATCTTTTCTGTTGTCGCTCTACATGTGATTGCCAAGGTTAC
>LN890537.1/179865-179624 [subseq from] Lachancea quebecensis genome assembly LAQU0, scaffold LAQU0S05, whole genome shotgun sequence
TACTCCCCCAGGTGGACAACGTACGTTGCAGAAAAGAAGACAGGCACAGTCCGTCAAGGA
AAAGCAGCAGAAACAAACACCCGCGTCGACCAGACAGGCCGGGTTCGGTGGCTCCTCCAA
CAGCGTGTTGAAGCTGTACACAGATGAAGCTAACGGTTTGCGCGTGGACCCGCTGGTCGT
GTTGTTCTTGGCAGTCGGATTCATCTTCTCCGTGGTCGCCCTGCACGTTGTGGCTAAGGT
CA
>PPOK01000011.1/172893-172654 [subseq from] Kazachstania taianensis strain NRRL Y-48846 NODE_11_length_309691_cov_49.4167_ID_21, whole genome shotgun sequence
CCCGCCAGGTGGCCAACGTACTCTGCAAAAGAGAAGACAGGCGCAATCCGCCAAGGAGAA
CAAGGCTAAGCAGACCCCAACCTCCACGAGAGCTGCTGGGCACGGTGGTTCTTCCAGTTC
CATCCTTAAGATCTACACAGACGAGGCCAATGGGCTGAGAGTCGACCCATTGGTCGTTCT
GTTCCTAGCCGTCGGGTTCATCTTCTCCGTGGTCGCGTTGCACGTTATCTCTAAGGTTAC
>PPOE02001989.1/14464-14709 [subseq from] Kazachstania spencerorum strain NRRL Y-17920 scf7180000055651, whole genome shotgun sequence
CAGCTACTCCACCAGGCGGTCAACGTACGTTACAAAAGAGAAGACAAGCAAAATCAGCTA
AGGATAAGAAGGAAAATGCTACACCCACTTCAACTAGATCGGCTGGTCATGGTGGTTCTA
CTAATTCCATTTTGAAAATATATACTGATGAAGCCAATGGTTTAAGAGTGGACCCATTAG
TTGTATTATTCTTAGCTGTAGGGTTCATCTTTTCTGTTGTCGCCTTGCATGTTGTTACTA
AGGTCA
>PPJZ01000052.1/5099-4848 [subseq from] Zygosaccharomyces kombuchaensis strain NRRL YB-4811 NODE_52_length_73801_cov_10.2265_ID_103, whole genome shotgun sequence
CTGCTACTCCCCCAGGCGGCCAGCGTACGCTGCAAAAGAGAAGACAGGCCCAGAACGCTA
AAGAGAAGCAGTTGAAACAGACTCCTGCTTCCACCAGACAGGCTGGCCACGGTGGGTCTT
CCAATTCGATCCTGAAAGTTTACACAGACGAGGCCAACGGGCTCAGAGTGGATCCGCTAG
TGGTGCTGTTCTTGGCGGTGGGCTTCATCTTCTCCGTTGTGGCGCTGCATGTGGTTGCCA
AAGTTACAGGTA
>LT598451.1/1245374-1245617 [subseq from] Lachancea nothofagi CBS 11611 genome assembly, chromosome: E, whole genome shotgun sequence
TACTCCTACTCCACCTGGTGGCCAACGTACGTTGCAAAAAAGAAGACAGGCGCAAACAGC
CAAGGACAAGCAACAAAAGCAGACTCCAGCTTCCACTAGACAGGCAGGCTTTGGTGGCTC
CTCTAACAGCGTGTTGAAGCTCTACACAGACGAGGCCAATGGTCTCAGAGTGGACCCTCT
CGTCGTATTGTTTTTAGCTGTCGGCTTCATCTTCTCAGTCGTGGCCTTACACGTTGTGGC
CAAG
>CP019498.1/982504-982262 [subseq from] Zygosaccharomyces parabailii strain ATCC 60483 chromosome 9, complete sequence
ACTCCTCCAGGTGGTCAGCGCATGCTGCAAAAGAGAAGACAAGCTCAGAATGCCAAAGAG
AAGCAATTGAAACAGACTCCTGCTTCGACGAGACAGGCCGGACACGGTGGTTCTTCAAAC
TCCATCCTCAAAGTTTACACAGACGAGGCTAATGGATTAAGAGTGGACCCACTAGTGGTT
CTATTCTTGGCGGTAGGTTTCATTTTCTCCGTGGTGGCATTGCATGTAGTTGCTAAAGTT
ACG
>OVGK01000008.1/189263-189505 [subseq from] Zygosaccharomyces pseudobailii genome assembly, contig: MT15_scaffold8, whole genome shotgun sequence
ACTCCTCCAGGTGGTCAGCGCATGCTGCAAAAGAGAAGACAAGCTCAGAATGCCAAAGAG
AAGCAATTGAAACAGACTCCTGCTTCGACGAGACAGGCCGGACACGGTGGTTCTTCAAAC
TCCATCCTCAAAGTTTACACAGACGAGGCTAATGGATTAAGAGTGGACCCACTAGTGGTT
CTATTCTTGGCGGTAGGTTTCATTTTCTCCGTGGTGGCATTGCATGTAGTTGCTAAAGTT
ACG
>HG316463.1/214663-214905 [subseq from] Zygosaccharomyces bailii CLIB 213 genomic, scaffold10
ACTCCTCCAGGCGGTCAGCGCATGCTGCAAAAGAGAAGACAAGCTCAGAATGCCAAAGAG
AAGCAATTGAAACAGACTCCTGCTTCGACGAGACAGGCCGGACACGGTGGTTCTTCAAAC
TCCATCCTCAAAGTTTACACAGACGAGGCTAATGGATTAAGAGTGGACCCACTAGTGGTT
CTATTCTTGGCGGTAGGTTTCATTTTCTCCGTGGTGGCATTGCATGTAGTTGCTAAAGTT
ACG
>HE978316.1/721712-721958 [subseq from] Kazachstania naganishii CBS 8797 chromosome 3, complete genome
CTTCAACCCCTCCAGGTGGCCAACGTACTCTACAGAAGAGAAGACAAGCCCAGACTGCAA
AGGATAAACAGGCCAAGCAGACACCAACTTCCGCGAGAACCGCTGGTCATGGGGGTTCTT
CTAACTCCATCCTGAAGATCTACACGGATGAGGCCAATGGGCTGAGAGTGGACCCATTGG
TGGTTCTGTTCCTAGCTGTCGGCTTCATTTTCTCCGTTGTTGCTCTGCATGTCATTTCCA
AGGTTAC
>LT598454.1/788086-788336 [subseq from] Lachancea dasiensis CBS 10888 genome assembly, chromosome: D, whole genome shotgun sequence
GTCTACTCCAACTCCCCCAGGTGGACACCGTACTCTGCAGAAAAGAAGACAAGCTCAATC
GGCTAAGGAAAAGCAGCAAAAACAATCTCCAGCCTCAACCAGACAAGCCGGCTTTGGAGG
CTCTTCCAACAGTGTTTTGAAATTGTACACAGATGAAGCTAACGGTCTCAGAGTTGACCC
ACTGGTTGTGCTGTTCCTAGCAGTGGGCTTCATTTTTTCCGTTGTGGCATTGCACGTAGT
GGCCAAGGTCA
>PPOG02001377.1/169990-170230 [subseq from] Kazachstania solicola strain NRRL Y-27207 scf7180000046220, whole genome shotgun sequence
CTCAACTCCTCCAGGTGGTCAACGTACTTTACAAAAAAGAAGACAAGCCCAAGCTGCTAA
GGATAAGCATGCTAAACAAACTCCAACTTCCACTAGAAGTGCTGGTTTCGGTGGCTCTTC
CAACTCAATCTTAAAGATTTTTACCGATGAAGCTAACGGTTTAAGAGTCGATCCATTAGT
TGTCTTATTTTTAGCGGTTGGTTTCATTTTCTCTGTTGTTGCTTTACATGTTATTTCTAA
G
>PPOO01000830.1/22205-21959 [subseq from] Kazachstania turicensis strain NRRL Y-48834 scf7180000049464, whole genome shotgun sequence
CTGCAGTTCCTCCAGGTGGTCAACGTACATTACAAAAGAGAAGACAAGCTAAGTCTAATA
AGGACAAGCAATTGAATCAAACTCCAACTTCCGCAAGATCTGCTGGTGTCGATGGTTCTT
CTAACTCCATCTTAAAGATTTATACCGATGAAGCAAACGGTCTAAGGGTTGATCCTTTAG
TCGTTCTATTCCTAGCGGTCGGTTTCATCTTCTCTGTTGTTGCTCTACATGTTCTAACTA
AAGTCAC
>PPHX02000004.1/309123-309367 [subseq from] Torulaspora franciscae strain NRRL Y-17532 flattened_line_5, whole genome shotgun sequence
CTACTCCTCCAGGCGGTCAACGTACCCTACAAAAGAGAAGACAGGCCCAGAACGCAAAGG
ACAAGCAATTGAAGCAGACTCCTGCGTCCACGAGGCAAGCGGGTCATGGGGGCTCTTCTA
GCTCGATCTTGAAGATCTATACAGACGAGGCCAATGGCTTGAGGGTTGATCCCTTGGTTG
TACTATTTTTGGCCGTTGCGTTCATCTTCTCTGTGGTCGCTTTGCATGTCATATCTAAGG
TTACA
>CU928166.1/404213-403969 [subseq from] Lachancea thermotolerans CBS 6340 chromosome B complete sequence
GACTCCTACTCCCCCAGGTGGACAACGTACGTTGCAGAAAAGAAGACAGGCGCAGTCCGT
CAAGGAGAAGCAGCAGAAACAGACGCCCGCGTCGACCAGACAGGCCGGGTTCGGTGGCTC
CTCCAACAGCGTGCTGAAGTTGTACACAGATGAAGCTAACGGTTTGCGCGTGGACCCGCT
GGTCGTGTTGTTCTTGGCAGTCGGATTCATCTTCTCCGTGGTCGCCCTGCACGTTGTGGC
CAAGG
>PPOH01000316.1/328350-328593 [subseq from] Kazachstania kunashirensis strain NRRL Y-27209 scf7180000008952, whole genome shotgun sequence
GAGCTCCTCCAGGTGGTCAACGTACATTACAAAAGAGAAGACAAGCTAAGTCTAACAAAG
ACAAGCAATTAAACCAAACACCAACATCTGCTAGACAAGCTGGTGCTGGTGGTTCTTCAA
ACTCAATCTTAAAGATCTACACTGACGAAGCTAACGGTCTAAGAGTTGATCCATTAGTTG
TATTATTCTTAGCTGTGGGTTTCATTTTTTCGGTAGTTGCTTTACATGTTTTAACTAAAG
TTAC
>PPKA01000100.1/1908-2150 [subseq from] Zygosaccharomyces bisporus strain NRRL Y-12626 flattened_line_198, whole genome shotgun sequence
ACTCCTCCCGGTGGCCAGCGTACGCTGCAAAAAAGAAGACAAGCTCAGAATGCCAAAGAG
AAGCAGTTGAAACAGACTCCTGCTTCTACCAGACAGGCTGGACATGGTGGATCTTCCAAT
TCGATCCTGAAAGTTTACACAGATGAGGCTAATGGACTAAGAGTGGACCCGCTAGTCGTT
TTGTTCTTGGCAGTGGGTTTCATCTTCTCCGTGGTGGGATTGCATGTAGTTGCTAAAGTT
ACG
>AADM01000202.1/41200-41442 [subseq from] Lachancea waltii NCYC 2644 cont201, whole genome shotgun sequence
ACTCCTACTCCCCCAGGTGGTCAACGTACGTTGCAAAAGAGAAGACAGGCTCAATCGGCC
AAGGATAAGCAGCAAAAGCAGACCCCTGCATCCACAAGACAGGCCGGTTTTGGTGGTTCT
TCCAACAGCGTGCTGAAGCTGTACACAGATGAAGCCAACGGCTTGCGAGTGGACCCGCTG
GTCGTGTTGTTCTTGGCAGTCGGATTCATCTTCTCGGTCGTGGCGTTGCACGTCGTGGCC
AAG
>LT598489.1/179105-179337 [subseq from] Lachancea fermentati genome assembly, chromosome: B, whole genome shotgun sequence
ACTCCTCCAGGCGGTCAGCGTACTCTCCAAAAGAGAAGAGCAGCTCAATCTGCCAAAGAG
AAGCAACAAAAGCAGACCCCTACCTCCACTAGACAGGCGGGTTTTGGTGGATCCTCCAAC
AGCGTGTTGAAGCTATACACTGACGAAGCTAATGGATTGAGAGTTGATCCGCTGGTCGTG
CTATTTCTAGCAGTCGGATTCATCTTCTCTGTGGTGGCACTTCACGTTGTGGC
>CAPV01000055.1/58274-58510 [subseq from] Candida nivariensis CBS 9983 WGS project CAPV00000000 data, contig 69, whole genome shotgun sequence
TCCTCCTCCACCAGGTGGTCACCGTACCCTACAAAAGAGAAGACAAGCCCAAGCTGTCAA
AGAGAAGCAACAAAGCCAAACACCTACCTCTACTAGATCAGCTGGGTTTGGTGGTTCTAG
CAACACCATACTGAAGATATTCACCGATGAAGCTAATGGTCTACATGTTGACCCACTGGT
GGTCTTGTTCCTAGCTGTCGGTTTCATCTTCTCCGTTATGGCTTTGCATTTGATTGC
>CU928174.1/228374-228118 [subseq from] Zygosaccharomyces rouxii strain CBS732 chromosome B complete sequence
TGTCCGCTGCTACTCCTCCAGGTGGTCAACGTACTTTACAAAAGAGAAGACAAGCACAAA
ATGCAAAAGAAAAGCAATTAAAACAAACTCCTGCATCAACCAGACAAGCAGGACACGGTG
GGTCGTCTAATTCAATTTTAAAAGTTTACACGGATGAGGCAAATGGTCTTAGAGTTGACC
CATTAGTGGTTCTTTTCCTTGCGGTTGGTTTCATTTTCTCAGTCGTTGCCCTCCATGTTG
TTGCTAAGGTTACGGGC
>DS480425.1/95442-95668 [subseq from] Vanderwaltozyma polyspora DSM 70294 KpolScaffold1030 genomic scaffold, whole genome shotgun sequence
CCTCCTCCAGGTGGTCAACGTATTCTTCAAAAGAGAAGACAAGCTCAATCTGCTAAAGAT
AAGCAATTGAAGCAAACCCCTACTTCCGCAAGACAAGCTGGTTTTGGCGGTTCTACCAAT
TCGATCTTGAAGATCTATACCGATGAAGCTAATGGTTTAAGAGTCGATCCTTTGGTAGTT
TTGTTTTTATCCGTTGGTTTCATCTTTTCTGTTGTTATCTTGCATGT
>HE616744.1/311522-311765 [subseq from] Torulaspora delbrueckii CBS 1146 chromosome 3, complete genome
CTACTCCTCCAGGCGGTCAGCGTACGTTGCAAAAAAGAAGACAGGCTCAAAATGTTAAGG
ATAAGCAATTGAAACAGACTCCAGCTTCGACGAGGCAAGCCGGTCATGGAGGTTCTTCGA
GTTCGATCTTGAAGATTTACACTGATGAAGCTAACGGTTTGAGAGTGGATCCTCTAGTTG
TGTTGTTTTTGGCCGTTGCGTTCATATTTTCTGTGGTCGCTATGCATGTCATCTCGAAGG
TCAC
>LT598479.1/453658-453407 [subseq from] Lachancea meyersii CBS 8951 genome assembly, chromosome: C, whole genome shotgun sequence
TGTCAACTACAGCTCCTCCTGGTGGCCAGCGTACTCTACAGAAAAGAAGACAGGCGCAAT
CTGCCAAAGACAAGCAACAGAAACAGACTCCAGCGTCGACAAGACAGGCCGGTTTCGGGG
GATCTTCGAACAGCATTCTCAAGCTATACACAGACGAGGCTAACGGTTTGAGAGTGGACC
CATTGGTGGTTTTGTTTTTGGCCGTTGGTTTCATTTTCTCGGTCGTGGCCTTGCACGTCG
TGGCCAAGATCA
>AZAH01000001.1/194065-194312 [subseq from] Eremothecium coryli CBS 5749 scaffold_0, whole genome shotgun sequence
AACTCCACCCCCACCTGGCGGTCAAAGAACACTACAAAAAAGGAGAGCAGCCCAGACTGC
TAAGGAAAAGCAATCGAAGCAGACCCCAGCTTCCACTAGGCAGGCAGGTTTTGGAGGCTC
TTCGAGCAGTATCCTAAAGTTATACACAGACGAGGCCAATGGATTGAGGGTTGATCCCCT
TGTGGTTTTATTCCTAGCCGTTGGCTTTATCTTCTCCGTGGTTATTTTGCACGTTATCTC
TAAAGTTC
>PPOI01000458.1/110914-110674 [subseq from] Kazachstania aerobia strain NRRL Y-27976 scf7180000020168, whole genome shotgun sequence
CTTCAACTCCTCCAGGTGGTCAACGTACTTTACAAAAAAGAAGACAAGCTCAAGCTGCTA
AGGATAAGCATGCTAAACAAACTCCAACTTCTACTAGAAGTGCTGGTTTTGGTGGTTCTT
CCAACTCTATCCTAAAGATTTTCACCGATGAAGCTAACGGTTTAAGAGTCGATCCATTGG
TTGTCTTATTTTTAGCTGTCGGTTTCATTTTCTCTGTTGTTGCTTTACATGTTATTTCTA
A
>FYBL01000007.1/429727-429477 [subseq from] Torulaspora microellipsoides genome assembly, contig: scaffold8, whole genome shotgun sequence
TCTACTTCTACTCCTCCAGGTGGCCAACGTACTCTACAGAAGAGAAGACAAGCTCAGAGT
GCTAAAGAAAAGCAATTGAAACAAACTCCTGCATCTACTAGACAAGCCGGTCATGGAGGG
TCTACAAGTTCGATCCTGAAAATATATACTGATGAAGCTAATGGCTTAAGAGTGGATCCA
TTGGTGGTTTTATTTTTGGCAGTCGGTTTTATTTTTTCAGTGGTAGCTTTGCATGTCATT
GCTAAGGTTAC
>PPOP02000004.1/8343-8588 [subseq from] Kazachstania bromeliacearum strain NRRL Y-48836 NODE_4_length_372424_cov_21.2575_ID_7, whole genome shotgun sequence
ATCAACTCCTCCAGGTGGTCAACGTACTCTACAAAAGAGAAGACAAGCTCAATCCGCTAA
GGATAAGAAAGACAAGCAAACCCCTACATCCACAAGAACAGCTGGTCACGGTGGTTCTTC
CAGTTCAATCTTAAAGATTTACACTGATGAAGCTGAAGGTTTGAAAGTTGATCCATTAGT
TGTATTGTTTTTAGCCGTTGGGTTCATTTTCTCTGTCGTGGCATTACACGTTATTTCAAA
AGTTAC
>LT598463.1/1094233-1093991 [subseq from] Lachancea mirantina genome assembly, chromosome: D, whole genome shotgun sequence
CCGCGCCTCCAGGTGGTCAAAGAACCCTACAGAAGAGAAGACAAGCGCAGTCCGTCAAGG
ACAAGCAGCAAAAACAGACGCCCGCTTCTAGCAGACAAGCTGGATTTGGTGGGTCCTCTA
GCAGCGTTCTTAAGCTGTACACTGACGAAGCTAACGGGCTAAGAGTTGATCCGCTGGTCG
TGCTTTTCTTGGCCGTGGGCTTCATTTTCTCCGTCGTTGCGCTCCATGTCGTCGCTAAAG
TGA
>PPKE01000013.1/313265-313510 [subseq from] Torulaspora pretoriensis strain NRRL Y-17251 flattened_line_18, whole genome shotgun sequence
CTACTCCTCCAGGCGGCCAACGTACCCTACAAAAGAGAAGACAGGCACAGAACGCCAAGG
ACAAGCAATTGAAGCAGACTCCTGCGTCTACGAGGCAAGCAGGTCATGGGGGCTCTTCCA
GCTCGATCCTGAAGATCTACACTGATGAGGCCAATGGGTTGAGGGTTGATCCCTTGGTTG
TGCTCTTTTTGGCCGTCGCTTTCATCTTCTCTGTGGTCGCTTTGCATGTCATCTCTAAGG
TTACAG
>LT598473.1/423654-423408 [subseq from] Lachancea sp. CBS 6924 genome assembly, chromosome: B, whole genome shotgun sequence
ACCCCAACTCCTCCCGGTGGCCAGCGCACTTTGCAGAAGAGAAGACAGGCACAATCTGCC
AAAGATAAGCAACAGAAACAGACTCCAGCTTCGACGAGACAAGCTGGATTTGGCGGATCG
TCGAATAGCATTCTCAAGCTTTACACTGACGAGGCCAATGGACTAAGAGTAGACCCATTG
GTGGTTTTGTTTTTGGCGGTCGGGTTCATTTTCTCGGTCGTGGCCTTGCACGTCGTGGCC
AAGATCA
>UEGL01000014.1/1167532-1167789 [subseq from] Zygosaccharomyces sapae isolate ABT301 genome assembly, contig: Backbone_14_pilon, whole genome shotgun sequence
TGTCCGCTGCTACTCCTCCAGGTGGTCAACGTACTTTACAAAAAGAGAAGACAAGCACAA
AATGCAAAAGAAAAGCAATTAAAACAAACTCCTGCATCAACCAGACAAGCAGGACACGGT
GGGTCGTCTAATTCAATTTTAAAAGTTTACACGGATGAGGCAAATGGTCTTAGAGTTGAC
CCATTAGTGGTTCTTTTCCTTGCGGTTGGTTTCATTTTCTCAGTCGTTGCCCTCCATGTT
GTTGCTAAGGTTACGGGC
>PPOL02000005.1/200847-201093 [subseq from] Kazachstania siamensis strain NRRL Y-48842 NODE_5_length_295718_cov_15.2667_ID_9, whole genome shotgun sequence
CTGCAACTCCACCAGGTGGTCAACGTACTTTACAAAAAAGAAGACAAGCTAAATCCGCTA
AGGATAAGCAAGCTAAACAAACTCCAACATCTACAAGAAGTGCTGGTTTTGGTGGTTCAT
CCAATTCAATCTTAAAGATTTTCACTGATGAAGCTAATGGATTAAGAGTAGATCCATTAG
TTGTTTTATTTTTAGCTGTTGGATTTATCTTTTCTGTGGTTGCTTTACATGTTATTTCTA
AAGTTAC
>PPOF01001015.1/87287-87531 [subseq from] Kazachstania viticola strain NRRL Y-27206 scf7180000050357, whole genome shotgun sequence
TCAACTCCTCCAGGTGGTCAAAGAACTTTACAAAAGAGAAGACAAGCTCAAAGCGCTAAG
GATAAACAATCCAAACAAACCCCAACTTCCACCAGAGCAGCCGGTCACGGTGGTTCTTCT
AACTCAATTCTTAAAATTTACACTGATGAAGCTAATGGTCTAAGAGTTGATCCCCTAGTT
GTATTATTTTTGGCTGTTGGATTTATTTTCTCTGTAGTTGCCCTACATGTTATTTCTAAA
GTTAC
>NJIJ01000088.1/664925-664688 [subseq from] Kazachstania servazzii strain SRCM102023 contig00004, whole genome shotgun sequence
CCTCAACTCCTCCAGGTGGTCAACGTACTTTACAAAAAAGAAGACAAGCTCAAGCTGCTA
AGGATAAGCATGCTAAACAAACTCCAACTTCTACTAGAAGTGCTGGTTTTGGTGGTTCTT
CCAACTCAATCTTAAAGATTTTCACCGATGAAGCTAACGGTTTAAGAGTGGATCCATTAG
TTGTTTTATTTTTAGCTGTTGGTTTCATTTTCTCTGTTGTTGCTTTACATGTTATTTC
>PPON02000027.1/28339-28576 [subseq from] Kazachstania unispora strain NRRL Y-1556 NODE_27_length_143250_cov_39.1812_ID_53, whole genome shotgun sequence
CTTCAACTCCTCCAGGTGGTCAACGTACTTTACAAAAAAGAAGACAAGCTCAAGCCGCTA
AGGATAACAAAGCTAAACAAACCCCAACTTCTACTAGAAGTGCTGGCTTTGGTGGTTCTT
CTAATTCAATTTTAAAGATTTTCACTGATGAAGCCAACGGGTTAAGAGTGGATCCATTAG
TTGTTTTATTTTTAGCTGTTGGTTTCATTTTCTCTGTTGTGGCTTTACATGTTATTTC
>PPOC01000885.1/344315-344069 [subseq from] Kazachstania yakushimaensis strain NRRL Y-48837 scf7180000044640, whole genome shotgun sequence
CCTCAACTCCACCAGGTGGTCAACGTACTTTACAAAAAAGAAGAGCCGCTCAATCTGCTA
AAGATAAACAATCTAAGCAAACACCAACTTCCAGTAGAGCTGCTGGTCATGGTGGTTCAT
CAAATTCAATTTTAAAGATTTATACTGATGAAGCTAATGGGTTAAGAGTAGATCCATTAG
TTGTTTTATTTTTAGCTGTTGGTTTCATTTTCTCCGTAGTGGCCTTACATGTTGTCTCTA
AAGTTAC
>PPNA02000011.1/72417-72659 [subseq from] Torulaspora maleeae strain CBS 10694 NODE_11_length_317607_cov_55.1254_ID_1952, whole genome shotgun sequence
TAACTCCACCGGGCGGTCAACGTACTTTGCAAAAGAGAAGACAAGCTCAGAATGCAAAGG
ACAAACAGTTAAAGCAGACTCCTGCGTCCACTAGGCAGGCAGGTCACGGCGGATCTTCTA
GTTCCATCTTGAAGATTTATACCGACGAGGCGAACGGGTTGAGGGTTGATCCTTTGGTCG
TTCTGTTCCTGGCGGTTGCCTTTATCTTCTCTGTGGTGGCCCTTCATGTGATTGCCAAGG
TTA
>CR382125.1/1765496-1765271 [subseq from] Kluyveromyces lactis strain NRRL Y-1140 chromosome E complete sequence
GGTTCCAGGTGGTCAAAGAACTCTTCAAAAGAGAAGAAATGCTCAATTGCAAAAGGAAAA
GAAGGCTAACCAAACACCAGCTTCTCCAAGACAGGCTGGATTTGGTGGTTCTTCCAGCTC
TATTTTGAAGCTTTACACAGATGAAGCCAATGGGTTGAGAGTTGACCCATTGGTGGTTTT
GTTCTTGGCTGTTGCATTTGTGTTCTCTGTTGTTGCTTTGCACGTC
>CAPU01000089.1/19715-19468 [subseq from] Candida bracarensis CBS 10154 WGS project CAPU00000000 data, contig 164, whole genome shotgun sequence
GTCAACTCCTCCTCCTCCAGGTGGTCACCGTACTCTACAAAAGAGAAGACAAGCTCAAGC
TATTAAGGAAAAGCAACAGAGCCAAACACCGACATCTACTAGACAAGCTGGTTTCGGTGG
TTCTAGTAACACCATACTTAAGATTTTCACTGATGAAGCTGATGGGCTACGTGTTGACCC
ACTGGTGGTGCTCTTCCTAGCTGTTGGTTTTATCTTTTCAGTCATGTCATTGCATTTAAT
TGCAAAGA
>PPOD02000343.1/137516-137273 [subseq from] Kazachstania rosinii strain NRRL Y-17919 scf7180000099619, whole genome shotgun sequence
TCAACTCCTCCAGGCGGTCAACGTACACTACAAAAGAGAAAGCAAGCCAGATCTGCTAAG
GACAAGCAAGCCAGTCAAACCCCAACTTCTTCCAGAGCTGCTGGCCACGACGGCTCCTCC
AACTCAATCCTAAAGATCTACACAGACGAAGCCAACGGTTTGAGAATCGACCCGCTCGTC
GTCCTATTCCTCGCTGTCGGCTTCATCTTCTCGGTGGTCGCACTGCACGTTATGACCAAG
GTCA
>PPJO01000001.1/521893-521646 [subseq from] Kluyveromyces aestuarii strain NRRL YB-4510 NODE_1_length_907998_cov_27.5965_ID_1, whole genome shotgun sequence
TGTCATCAGCAGTTCCTCCAGGTGGTCAAAGAACTTTGCAAAAGAGAAGAAATGCTCAAT
TGCAGAAGGAGAAAAAGGCAAATCAAACGCCAGTATCGACCAGACAAGCAGGGTTTGGCG
GGTCATCTAACTCGATTTTAAAGTTGTACACGGATGAAGCCAATGGGTTGAGAGTGGATC
CTTTGGTTGTGCTGTTTTTGGCAGTTGCGTTTGTGTTTTCGGTGGTTGCCTTGCACGTGA
TCGCTAAA
>FXLY01000002.1/1454000-1454247 [subseq from] Kazachstania saulgeensis genome assembly, contig: scaffold_01, whole genome shotgun sequence
CCTCAGTTCCTCCAGGTGGTCAACGTACATTACAAAAAAGAAGACAAGCTAAGACTAACA
AAGATAAGCAATTGAACCAAACCCCAACTTCTGCAAGAGCTGCTGGTGTCGATGGTTCTT
CCAATTCCATTTTAAAGATCTACACTGATGAAGCTAATGGTCTAAGAGTTGATCCATTGG
TTGTTCTATTCCTTGCTGTCGGTTTTATTTTCTCTGTCGTTGCTCTACATGTTTTGACTA
AGATTACT
>HE576752.1/2808329-2808086 [subseq from] Naumovozyma castellii CBS 4309 chromosome 1, complete genome
CTGCTACTCCACCAGGTGGTCAACGTACCTTACAAAAAAGAAGACAAGCTCAATCCGCCA
AGGACAGACAAGCTAAGCAAACTCCTACTTCTACTAGAAGTGCTGGTTTCGGTGGATCCT
CAAGTTCTATTTTGAAGATCTGTACAGACGAAGCTAATGGTATAAGGTTTGATCCATTAA
TTGCGATGTTTTTAACCTTTGGTTTTATCACCTGTATCATGGCTATACATTTCATGAATA
AGGT
>CP002500.1/1383486-1383724 [subseq from] Eremothecium cymbalariae DBVPG#7215 chromosome 4, complete sequence
CAACTGCAGTTCCTCCAGGGGGGCAGAAGACTTTACAAAAGAGAAAGGCAGCCCAGTCTG
CTAAGGAGAAGCAATTGAAGCAAACGCCAGCTTCTACGAGACAGGCTGGGTTTGGGGGTT
CATCTAATAGTATTTTGAAGTTATATACAGATGAGGCTAATGGGCTTAGAGTTGATCCTT
TGGTTATTCTATTCTTAGCAGTTGGTTTCATATTTTCGGTTATTGCTTTACATGTGGTT
>LN736360.1/498536-498785 [subseq from] Lachancea lanzarotensis genome assembly LALA0, scaffold LALA0S01, whole genome shotgun sequence
TCTACTCCAACTCCCCCCGGTGGCCAGCGCACTTTGCAGAAAAGAAGACAAGCTCAATCT
GCCAAAGATAAGCAACAGAAACAAACACCAGCGTCGACGAGACAAGCTGGATTTGGCGGA
TCGTCCAACAGTATCCTCAAACTTTACACCGACGAGGCCAACGGATTAAGAGTAGACCCA
TTGGTGGTCTTGTTTTTGGCGGTTGGTTTCATTTTCTCGGTCGTGGCCTTGCACGTCGTG
GCTAAGATCA
>PPJP02000005.1/763163-762930 [subseq from] Kluyveromyces dobzhanskii strain NRRL Y-1974 NODE_5_length_778961_cov_18.8677_ID_9, whole genome shotgun sequence
GAAAGCTCAGTTCCTGGTGGCCAAAGAACCCTTCAAAAGAGAAGAAATGCTCAACTTCAA
AAAGACAAGAAGGCCAACCAAACACCAGCTTCTGCAAGACAAGCCGGGTTTGGTGGCTCT
TCCAGCAACATTTTGAAGCTTTATACGGATGAAGCCAACGGCTTGAGAGTTGACCCATTG
GTGGTGTTGTTCTTGGCTGTTGCATTTGTGTTCTCTGTCGTTGCTTTGCACGTC
>AEAV01000267.1/2875-3111 [subseq from] Kluyveromyces wickerhamii UCD 54-210 contig00278, whole genome shotgun sequence
GTCTTCTACAACTCCTCCAGGCGGCCAAAGAACTCTTCAAAAGAGAAGAAATGCGCAAAT
GCAAAAGGAAAAGAAGGCCAACCAGACACCAGCTTCGCCTAGACAGGCAGGGTTTGGCGG
CTCCTCCAGCTCAATTTTGAAGCTATACACAGACGAGGCCAACGGGTTGAGAGTCGATCC
GTTGGTGGTGTTGTTCTTGGCAGTTGCATTTGTGTTTTCAGTGGTTGCGCTACACGT
>PPMT01000084.1/23422-23165 [subseq from] Yueomyces sinensis strain NRRL Y-17406 NODE_84_length_27633_cov_28.7566_ID_167, whole genome shotgun sequence
ATGGCTGCTCCAGCTCCTCCAGGTGGTCAACGTACCTTACAAAAAAGAAGATACGCCAAA
AATGCTAAAAAAGAAGCTTCAAAGAAGACTCCAACTTCTGCTAGATCAGCAGGTTTCGAC
GGTTCTTCTGCTTCCATCTTAAAGATCTTTACTGATGAAGCTGATGGTTTCAGAGTTGAC
CCATTAGTTGTCATGTTCATGGCTGTCGGGTTTGTCTTTTCCGTCATTGTCTTACATGTT
TTGGCTAGATTTGCTACC
>CP006022.1/1421590-1421357 [subseq from] Saccharomycetaceae sp. 'Ashbya aceri' chromosome III, complete sequence
CTGCGGTTCCACCAGGCGGGCAGCGGACGCTGCAGAAGAGAAGAGCTGCACAGTCTGCGA
AGGAGAAGCAGCAGAAGCAGACGCCGACGTCGACGCGGCAGGCGGGCTTCGGCGGCTCTT
CAAACAGCATTCTTAAGCTGTACACGGACGAGGCGAACGGGCTCAGGGTAGATCCGCTAG
TGGTGCTCTTCTTGGCGGTCGGGTTCATCTTCTCGGTGATCGCGCTGCATGTGA
>QYLQ01000001.1/808264-808015 [subseq from] Kluyveromyces nonfermentans strain NRRL Y-27343 flattened_line_0, whole genome shotgun sequence
GTCATCAGCGGTTCCTCCAGGCGGTCAAAGAACTTTGCAGAAGAGAAGAAATGCTCAAAT
GCAGAAGGAAAAAAAGGCTAATCAAACACCAGTATCGAGTAGACAAGCAGGGTTTGGCGG
GTCTTCGAACTCTATTTTGAAGTTGTACACGGATGAGGCCAATGGATTGAGGGTGGATCC
CTTGGTTGTGTTGTTTTTGGCGGTTGCGTTTGTGTTTTCGGTGGTGGGGCTTCACGTGAT
CGCTAAAATT
>AP012220.1/726814-726581 [subseq from] Kluyveromyces marxianus DMKU3-1042 DNA, complete genome, chromosome 8
GGACAGTTCTATTCCAGGTGGTCAAAAGACTCTTCAAAAGAGAAGAAATGCTCAATTACT
GAAGGAAAAGAAGGCTAACCAAACCCCAGCTTCTGCTAGACAAGCTGGGTTCGGCGGTTC
ATCAAGTTCTATTTTAAAGCTCTACACTGATGAGGCTAACGGGTTGAGAGTTGATCCATT
AGTTGTGTTGTTCTTGGCGGTTGCATTTGTCTTTTCTGTTGTTGCTTTGCACGT
>UFAJ01000405.1/8672-8422 [subseq from] Saccharomycodes ludwigii strain UTAD17 genome assembly, contig: SCODWIG_contig_0405, whole genome shotgun sequence
TCTACTGCAGTTCCTCCAGGTGGTCAACGTACTTTGCAAAAAAGAAGACAAGCTCAAAAT
GCTAAGGAAAATAAATTAAAACAAACTCCAACAAGCGCAAGAGCAGCTGGTTTTGGTGGT
TCTTCCAATAACATTCTAAAGATCTTTACTGATGAGGCCTCTAATGGCTTAAGAGTCGAT
CCATTAGCTGTTTTATTTTTAGCTGTTGGGTTCATTTTCTCTGTTGTTGCTCTACATGTT
ATTGCTAAAAT
>PPKB01000021.1/158415-158654 [subseq from] Tetrapisispora fleetii strain NRRL Y-27350 NODE_21_length_182794_cov_46.0854_ID_41, whole genome shotgun sequence
GGCAGTTACTCCTCCTCCACCAGGTGGTCAACGTATTTTGAAGAGAAGAAGACAGGTTCA
AAATTCTAAGGAAAAGAAAGCCAATCAAACTCCTACTTCTGCTAGAAGTGCTGGTTTCGG
TGGTTCTTCTGGTTCTATTTTAAAGGTATTCAGTGAAGAATCTGATGCTTTAAGACTTGA
TTCTTTAATTGTTTTATTTTTAGCTGTCGGTTTTGTTTTATCAGTGTTTGGTTTACATAT
>PPKD01000021.1/219947-220187 [subseq from] Tetrapisispora namnaoensis strain NRRL Y-27982 NODE_21_length_245327_cov_75.1243_ID_41, whole genome shotgun sequence
TGGCAGCTACTCCTCCTCCACCAGGTGGTCAACGTATTTTGAAAAGAAGAAGACAAGTTC
AAAGTTCTAAGGAAAAAAAAGCTAAGCAAACTCCTACATCTTCTAGAAGTGCTGGTTTTG
GTGGTTCCTCTGGTTCCATCTTGAAGGTATTTAGCGAAGAATCTAATGCTTTTAGACTCG
ACTCTTTGATTGTTTTGTTTTTAGCTATTGGCTTTGTATTCTCAGTGTTTGGTTTACATA
T
>AE016816.3/771417-771183 [subseq from] Ashbya gossypii ATCC 10895 chromosome III, complete sequence
CTGCAGTTCCACCAGGCGGGCAGCGGACGCTGCAGAAGAGAAGAGCCGCACAGTCTGCGA
AGGAGAAGCAGCAGAAGCAGACGCCGACGTCGACGCGGCAAGCGGGCTTCGGCGGCTCCT
CGAACAGCATTCTGAAGCTGTACACCGATGAGGCGAACGGGCTCCGGGTAGATCCGCTAG
TGGTGCTCTTCTTGGCTGTGGGTTTTATCTTCTCGGTGATCGCGCTGCATGTGAT
>CAPT01000155.1/51568-51801 [subseq from] Nakaseomyces delphensis CBS 2170 WGS project CAPT00000000 data, contig 25, whole genome shotgun sequence
TCCACCTGGTGGCCACCGTACTCTACAAAAGAGAAGACAAGCTCAGGCTGTCAAAGAGAA
ACAGCAAAGCCAAACACCAACCTCGACCAGGTCTGCTGGGTTCGGTGGGTCCAGCAACAC
TATCCTCAAGATATTCACCGACGAAGCTGCAGGTCTCCATGTCGACCCGCTGGTGGTGCT
CTTCCTAGCCGTCGGCTTCATCTTTTCTGTTATGGCGTTGCATTTAACTGCCAA
>HE612860.1/215126-215359 [subseq from] Tetrapisispora phaffii CBS 4417 chromosome 5, complete genome
ACTCCTCCTCCTCCAGGTGGTCAACGTATATTGAGAAGAAGAAGACAAGTGCAAAGCTCC
AAGGAAAAAAAAGCCAAGCAAACTCCAACATCTGCTAGAAGTGCTGGTTTCGGTGGTTCT
TCTGGTTCTATTTTAAAAGTCTTCACTGAAGAAGCCAATGCTTTCAGAATTGATTCTTTA
ATTGTTTTGTTTTTAGCTTTTGGATTTGTTCTCTCTGTATTTGGTTTACATATC
>KV454427.1/282587-282349 [subseq from] Babjeviella inositovora NRRL Y-12698 unplaced genomic scaffold BABINscaffold_2, whole genome shotgun sequence
GCTGTTGCCCCAGGTGGTGCCCGTACTGCTGCCAAGAGAAAGGCTACTGCCGATAGAAAG
GCCACTGCTGCCACTCAGACCCCAACCTCCACCAGAGCCGCTGGTGCCGGTGGCTCTTCC
AGCACTATGTTAAAGTTGTACACTGACGAAGCCCAGGGCTTGAGAGTCGACCCATTGGTT
GTTTTGTTCTTGGCTGTCGGTTTCATCATCTCCGTTGTCGTCTTGCATGTCATTGCCAA
>PPNS02000015.1/169198-168961 [subseq from] Cyberlindnera suaveolens strain NRRL Y-17391 NODE_15_length_212952_cov_15.8836_ID_5602, whole genome shotgun sequence
CTCCAGGTGGTCAAAGAACCGACATCAAGCGCCGTAACAATGCCAAATCCAAGGCTCAAG
CACAAGCACAAACACCAACTTCCACTAGATCAGCTGGTTTTGGCGGGTCCTCTGCCTCTT
TGCTTAAGTTGTACACTGATGAAGCCAAGGGTCTCAGAGTGGATCCGCTTATCGTGATGT
TCCTTGCTGTTGGTTTTATCTTCTCTGTCATTGCATTGCACGTTATTGCAAAGCTCAC
>PPLM01000060.1/36489-36732 [subseq from] Cephaloascus albidus strain NRRL Y-7343 flattened_line_117, whole genome shotgun sequence
TGCTGTTGCCCCAGGTGGTCTCCGTAATGCTGCCAAAAGAAAGGCCACTGCCGATAAAAA
AGCTGCTTCTTCAAATCAAACCCCACCATCAACTAGATCTGCTGGAGCCGGTGGTTCTTC
TTCAACAATGTTGAAATTATATACTGACGAAGCCCAAGGTTTGAGAGTTGATCCTCTTGT
CGTTTTGTTTTTAGCTGTTGGTTTTATTTTCTCTGTTATCGCTTTACATGTCATTGCTAA
AATA
>PPNR02000006.1/283925-283689 [subseq from] Cyberlindnera saturnus strain NRRL Y-17396 flattened_line_9, whole genome shotgun sequence
TCCAGGTGGTCAAAGAACCGACATCAAGCGCCGTAACAACGCCAAATCCAAGGCTCAAGC
ACAAGCACAAACACCAACTTCCACTAGATCAGCTGGTTTTGGTGGCTCCTCTGCTTCTTT
GCTCAAGTTGTATACAGATGAAGCCAAGGGTCTCAGAGTGGATCCACTTATCGTGATGTT
CCTTGCTGTTGGTTTTATCTTCTCTGTCATTGCATTGCACGTTATTGCAAAGCTCAC
>CR380947.2/416200-415963 [subseq from] Candida glabrata strain CBS138 chromosome A complete sequence
GTCTACTCCACCACCACCGGGAGGTCACCGTACGTTGCAGAGAAGGAGACAGGCGCAGGC
CGTGAAGGAGAAGCAGCAGACGCAGACGCCTACCTCTGCGCGTGCTGCTGGGTTCGGGGG
CTCCAGCAGCAGCATCCTGAAGATTTTCACCGACGAGGCCGACGGACTGCGTGTGGACCC
GCTCGTAGTGCTGTTCCTGGCCGCCGGTTTCATCTTCACCGTGATGTCCATGCACTTC
>PPLB01007001.1/311-547 [subseq from] Citeromyces siamensis strain NRRL Y-27975 scf7180000060541, whole genome shotgun sequence
CAGTTCCAGGCGGACAGCGCGTCCTTAACAAGAGAAAAGCTGCACAGGAGAAAAAGCAAC
AGCTTGCTTCGAAAACCCCCACCTCCACGAGAGCGGCAGGAGCTGGAGGTTCTTCATCCA
CGATGTTGAAGCTGTATACCGACGAAGCACAAGGTTTGAAGGTGGATCCCTTGGTGGTTA
TGGTTCTCGCTGTTGGTTTCATCTTTTCTGTTGTTGCTCTTCACGTGATTGCCAAGT
>PPKF01000002.1/938356-938124 [subseq from] Peterozyma xylosa strain NRRL Y-12939 flattened_line_2, whole genome shotgun sequence
TCAGTTCCAGGTGGTCAAAGAACATTACAAAAGAGAAAGGCAACAGCCGATAAGAAACAG
CAGTTGGCACAGCAAACGCCTACCTCCACAAGATCTGCAGGTGCTGGTGGTTCGTCATCC
ACGATGTTGAAGTTATTCACAGACGAAGGCCAAGGCTTCCAAGCGGATCCTTTGATCATT
TTGCTTTTGGCTGTTGGTTTCATCTTCAGTGTTGTTACCTTGCATATCTTCTC
>LPNM01000008.1/1194195-1193949 [subseq from] Hanseniaspora osmophila strain AWRI3579 Hanseniaspora_osmophila_AWRI3579_scaffold8, whole genome shotgun sequence
CCWCAGCTCCTCCAGGTGGTCACAAAACCCTGCAAAAAAGAAGACAAGCTCAAGCAGCCA
AAGAAAAAAAGGCTAGTCAAACTCCAGCCAGTGCCACTCAAGCTGGTTTGGCTGGTTCCA
CAAATAACATTTTGAAGATTTTCACTGATGAAGCTGATGGTTGGAAAGTTGATCCTTCTG
CAGTTTTGTTTTTGGCTGTTGCCTTTATTTTTTCMGTCATTGCTTTGCACGTCATTTCCA
AAGTTAC
>PPMI02000048.1/35329-35566 [subseq from] Wickerhamomyces alni strain NRRL Y-11625 NODE_48_length_69957_cov_11.0484_ID_7666, whole genome shotgun sequence
AGCTCCAGGTGGTCAACGTACCGACATCAAACGTCGTAACAACGCTAAATCAAAAGCCAA
CGCACAACAACAAACCCCTACATCCACCAGATCCGCTGGTTTCGGTGGTTCTTCTTCCAA
CTTACTGAAACTCTACACTGATGAAGCTCAAGGTTTGAGAGTTGACCCTCTGGTTGTCCT
GTTCCTAGCTGTTGGTTTCATCTTCTCCGTCATCGCTCTACACGTCCTGGCTAAGATC
>PPKC01000022.1/198614-198846 [subseq from] Tetrapisispora iriomotensis strain NRRL Y-27309 flattened_line_41, whole genome shotgun sequence
CTCCTCCCCCACCAGGTGGTCAACGTATCTTAAGAAGAAGAAGACAAGTTCAAAATGCTA
AAGAAAAACAATCCAAGCAAACTCCAACCTCTTCTAGAAGTGCTGGTTTTGGGGGTTCAT
CTGGTTCAATTTTGAAAGTTTTCAATGAAGAGGCTAATGGATTCAAGATTGATGCTTTAG
TTGCTTTGTTTTTAGCAGTAGGATTTGTTTTCTGCGTATTCGGTGTACATGTT
>SRHL01000146.1/14058-13819 [subseq from] Hanseniaspora occidentalis var. citrica strain CBS 6783 flattened_line_290, whole genome shotgun sequence
TGTTCCTCCAGGTGGTCACAAAACGTTGCAAAAAAGAAAACAAGCCCAATTGGCCAAAGA
AAAAAAAGCCAACCAAACCCCAACCGGTGCTACCCAAGCCGGTGTCCAAGGTTCCACCAA
TAACATTTTGAAAATCTTCACTGACGAAGCCGACGGCTGGAAAGTCGATCCTTCTGCTGT
CTTGTTCTTGGCTGTCGCCTTCATCTTCTCCGTCATTGCCTTGCACGTCATTTCCAAAGT
>PPLU02000006.1/174029-173782 [subseq from] [Candida] montana strain NRRL Y-17326 NODE_6_length_737178_cov_21.3816_ID_11, whole genome shotgun sequence
CTGCTGCTGCTCCAGGAGGTCAAAGAACCGAATTGAAGCGTCGTAACAACGCCAAATCAA
AGGCATCAGCACAGTCACAGACTCCAGCCTCCACCAGAGCTGCTGGCTTTGGAGGCTCTT
CTTCCTCGTTGTTGAAGCTTTACACCGATGAAGCCCAAGGTTTGAGAGTCGATCCATTAG
TCGTCTTGTTCCTTGCTGTCGGATTCATCTTCAGTGTCATCGCATTGCACGTTCTTGCAA
AGGTCACA
>PPMA01000021.1/108157-108331 [subseq from] Barnettozyma pratensis strain NRRL Y-12696 flattened_line_40, whole genome shotgun sequence
AACAACAAACCCCAACCTCCACAAGAGCAGCAGGTTTCGGTGGTTCTAGTTCTTCATTAT
TAAAATTATACACTGACGAAGCACAAGGTTTGAGAGTCGACCCATTGGTCGTCTTATTCT
TAGCTGTTGGTTTCATCTTCAGTGTCATCGCATTGCATGTATTGGCCAAGCTTAC
>PGLS01000004.1/3006078-3005836 [subseq from] [Candida] auris strain B11221 scaffold00001, whole genome shotgun sequence
TGCAGTGGCCCCAGGCGGCTTGAGAAGCGCTGCTAAAAGAAAGAATGCTGCCTCCAAGAA
GAACAAGGAAGCTAAAGAACAGCCCTTGTCCACAAGAGCCGCTGGCGCTGGTGGTTCTTC
GGCCACCATGTTGAAGCTTTTCACAGATGAGGCTCAGGGTTTGAGAGTAGACCCATTGGT
TGTTCTTTTCTTGGCTGTCGGTTTCATCTTCTCCGTCATCATCTTGCACGTTTTCGCCAA
AGT
>JFAV03000050.1/23853-23605 [subseq from] Hanseniaspora vineae strain T02/19AF xfSc0000017, whole genome shotgun sequence
ATCTCCAGCTCCTCCAGGTGGTCACAAAACCTTGCAAAAAAGAAGAAACGCCCAAGCAGC
CAAAGAGAAAAAAGCTAGTCAAACTCCAGCTAGTGCCACCCAAGCTGGTTTGGCTGGTTC
CACTAATAACATTTTGAAAATTTTCACTGAAGAAGCTGATGGGTGGAAAGTTGATCCTTC
TGCAGTTCTGTTTTTGGCTGTTGCCTTTATTTTTTCTGTTATTGCTTTGCATGTTATTTC
CAAAGTTAC
>PPHW01000102.1/44941-45190 [subseq from] Ambrosiozyma vanderkliftii strain NRRL Y-63633 flattened_line_202, whole genome shotgun sequence
CTTCAAGTATCCCTGGTGGTGCCAGAACCTTGGCCAAGAGAAAGGCCACCCAGGAAAACA
AATTAAAGCAACAACAACAAAACCAACCAACTTCCACCAGAGCTGCTGGTGCCGGTGGTT
CTTCATCCTCAATGTTGAAGATCTACACTGACGAATCCCAAGGTTTCAAGATTGACCCTG
TCGTTGTCTTAGTTTTAAGTGTTTCTTTCATCTTCTCTGTGGTTTTATTACATGTCTTGG
GAAAGATTAC
>PPOA02000008.1/352577-352814 [subseq from] Cyberlindnera americana strain NRRL Y-2156 NODE_8_length_523989_cov_78.18_ID_4014, whole genome shotgun sequence
CACCAGGTGGTCAAAGAACAGACTTGAAGCGTCGTAACAATGCAAAGGCCAAGGCCACAG
CTCAGGCTCAAACACCAACATCCACAAGATCTGCTGGTTTCGGTGGATCCTCAGCTTCAT
TGCTTAAGCTCTACACCGACGAGGCCCAGGGTCTCAGAGTTGACCCACTCATCGTTCTCT
TCCTCGCTGTCGGCTTCATCTTCTCTGTCATTGCCTTGCACGTCCTCGCAAAGTTGAC
>PPIB01000011.1/180209-180442 [subseq from] Starmera quercuum strain NRRL YB-4281 flattened_line_19, whole genome shotgun sequence
TGCACCAGGAGGCCAACGTACCGATATCAAACGTCGTAACAACGCTAAATCAAAAGCTCA
AGCTCAAGCTCAGACTCCTCCTTCGACGAGATCGGCAGGATTTGGTGGCTCTTCTGCCTC
CTTATTGAAGCTCTACACAGATGAGGCCCAAGGCCTTAGAGTTGATCCCCTGGTTGTGTT
GTTTCTAGCTGTCGGGTTCATCTTCAGTGTTATTGCATTACATGTTATCGCCAA
>CH408076.1/559850-560096 [subseq from] Clavispora lusitaniae ATCC 42720 scaffold_1 genomic scaffold, whole genome shotgun sequence
CTGCAGTTGCCCCAGGTGGATTGAGAAGCGCCGCCAAGAGAAGAAATGCCGCTGACAAGA
AGTCGAAGGACGCTAACCAAATGCCCTTGTCCACAAGAGCCGCAGGCGCCGGTGGTTCTT
CGGCTAACATGTTGAAGTTGTTCACAGACGAGGCTCAAGGTTTGAGAGTTGATCCTTTGG
TTGTGCTTTTTTTGGCTGTGGGATTCATTTTCTCTGTCATTGTCTTGCATGTTTTGGCCA
AGATCAC
>BCGI01000001.1/2912896-2913134 [subseq from] Cyberlindnera fabianii DNA, scaffold: scaffold_0, strain: JCM 3601, whole genome shotgun sequence
TGCACCAGGTGGCCAAAGAACAGACTTGAAGCGCCGTAACAACGCTAAGGCTAAGGCTCA
AGCTCAAGCTCAAACACCAACTTCAACTAGATCTGCTGGATTTGGTGGCTCAAGTGCCTC
ATTGCTGAAACTTTATACCGATGAGGCTCAGGGTTTGAGAGTTGACCCACTTGTTGTTCT
CTTCCTCGCTGTCGGTTTCATCTTCTCCGTTATCGCCTTGCATGTCCTCGCAAAGTTGA
>PPLN02000003.1/1034437-1034681 [subseq from] Cephaloascus fragrans strain NRRL Y-6742 NODE_3_length_1365740_cov_12.258_ID_5, whole genome shotgun sequence
TGCTGTTGCTCCAGGTGGTCTCCGTAATGCTGCTAAAAGAAAAGCTACAGCTGACAAAAA
AGCTGCTTCTTCTAATCAAACCCCTTCGTCAACTAGAGCTGCTGGTGCTGGTGGCTCTTC
TTCCACTATGTTGAAATTGTACACCGACGAAGCTCAAGGTTTGAGAGTCGACCCATTAGT
TGTTTTATTCTTGGCCGTTGGTTTCATTTTCTCAGTCATTGCTTTACATGTTATTGCTAA
AGTCA
>KV454489.1/251521-251287 [subseq from] Ascoidea rubescens DSM 1968 unplaced genomic scaffold ASCRUscaffold_15, whole genome shotgun sequence
AACCGCAGTTCCAGGTGGTCAAAGAACCCTAGCTAAAAGAAGAGCTGCTCAGGATAAGAA
GGCCAGCCAAACTCCTGCCTCAACCAGGTCTGTTGGTGCTGGTGGCTCTTCTGCTACGAT
GTTGAAGTTGTACACCGACGAAGCTCAAGGGTTGAGGGTTGATCCATTGGTCGTTTTATT
CTTAGCTGTTGGCTTCATCTTTAGTGTTATCGGTTTACATGTTATTTCCAAACTA
>PPLH02000006.1/98163-98402 [subseq from] Cyberlindnera mrakii strain NRRL Y-1364 NODE_6_length_464862_cov_11.3774_ID_11, whole genome shotgun sequence
TCCAGCTCCAGGTGGTCAAAGAACCGATATCAAGCGCCGTAACAACGCAAAATCTAAGGC
TCAGGCACAGGCTCAAACGCCAACCTCTACTAGATCAGCTGGCTTTGGTGGCTCCTCCGC
TTCTCTACTCAAGTTGTATACAGATGAAGCTAAGGGTCTCAGAGTGGATCCACTTATCGT
GATGCTCCTTGCTGTTGGTTTCATCTTCTCTGTCATTGCACTACACGTCATTGCAAAGCT
>UIDF01000001.1/628561-628758 [subseq from] Magnusiomyces capitatus NRRL Y-17686 genome assembly, contig: contigA, whole genome shotgun sequence
AAAGACAAACTGCTGCTGCCAATGAAAAACCCACATCTACCCGCTCTGCTGGCGCCGGTG
GCTCATCAAACACAATGTTAAAATTATATACTGACGAAGCATCTGGATTCCGAGTCGACC
CTATTGTCGTTATGGTCATGGCCTTGGGTTTCATCTTTTCTGTTGTTGCCTTACATGGTG
TTGCTAAAATTTCAAACA
>PPLE01000010.1/227395-227155 [subseq from] Candida freyschussii strain NRRL Y-7957A flattened_line_18, whole genome shotgun sequence
CAGTTCCAGGTGGCCAAAGAACAGATTTGAAACGCCGTAACAATGCCAAATCCAAGGCTC
AAGCTCAAGCGCAAACTCCAACTTCTACTAGATCAGCTGGATTCGGAGGCTCGAGCTCAT
CTCTACTGAAGCTGTATACTGATGAAGCTCAAGGATTAAGGGTAGACCCTCTTGTGGTCT
TGTTTCTAGCTGTTGGTTTCATCTTTAGTGTGATTGCCCTACATGTTATAGCAAAGCTTA
C
>NXHB01000068.1/89331-89095 [subseq from] Metschnikowia drosophilae strain UWOPS83-1135.3 M_dro_alpha_N_353, whole genome shotgun sequence
CACCAGGTGGCTTGAGAAGCGCAGTCAAGAGAAGAAACGTCGCCGACAAGAAGGCCAAGG
ACGCCTCGCAAATGCCATTGTCCACCCGTGCCGCCGGTGCCGGTGGCTCTTCCGCCACCA
TGTTGAAGTTGTTCACCGACGAGGCCCAAGGCTTGAGAGTGGACCCATTGGTGGTTTTGT
TTTTGGCAGTTGGCTTCATCTTCTCTGTGATCATTTTGCACGTGTTTGCCAAGATCA
>PPNT01000006.1/248057-247817 [subseq from] Cyberlindnera xylosilytica strain NRRL YB-2097 flattened_line_8, whole genome shotgun sequence
TCCAGGTGGCCAGAGAACAGACGTGAAGCGTCGTAACAACGCTAAGGCTAAGGCCCAGGC
CCAGGCTCAGACTCCAACCTCCACAAGATCTGCCGGCTTCGGTGGCTCCTCCGCTTCCTT
GTTGAAGCTCTACACAGATGAGGCTCAGGGTCTCAGAGTCGACCCACTTGTCGTGCTCTT
CCTGGCTGTGGGATTCATTTTCTCCGTCATTGCTTTGCACGTCCTCGCCAAGTTGACAGG
C
>LT635757.1/596056-596305 [subseq from] [Candida] intermedia strain CBS 141442 genome assembly, chromosome: II
CATCTGCTGTTGCCCCAGGCGGTTTGAGAGCTGCTGCTAAGAGAAAGAATGTTGCTGATA
AGAAAGCAAAGGAGGCCAGCCAGATGCCTTTGTCTACTAGAGCTGCTGGTGCTGGAGGAT
CTTCTGCCACCATGTTGAAGTTGTTCACGGACGAGGCACAGGGCTTGAGAGTGGACCCAT
TGGTTGTTTTGTTTTTGGCTGTTGGTTTCATTTTCTCGGTCATTGTCTTGCATGTGTTGG
CCAAGATCAC
>NKYV01000009.1/59494-59723 [subseq from] Metschnikowia sp. M2Y3 strain EBD-CdV M2Y3 cla1_s11, whole genome shotgun sequence
GGTGGCTTGAAGAATGCTATCAAGAGAAAATCTGCAAGTGACAAGAAGTCCAAGGTAGCC
AACCAAAAGCCTCTTTCGACCAGAGCTGCTGGAGCCGGGGGCTCCAGTGCCACCATGTTG
AAGTTGTTCACGGACGAGGCCCAGGGTTTGAGGGTCGACCCTTTGGTTGTGTTGTTCTTG
GCCGTGGGATTCATTTTCTCCGTTATCATCTTGCATGTGTTTGCCAAGAT
>PPKG01000014.1/296336-296104 [subseq from] Peterozyma toletana strain NRRL YB-4247 flattened_line_26, whole genome shotgun sequence
TCAGTTCCAGGTGGTCAAAGAACATTGCAAAAGAGAAAGGCAACCGCCGATAAGAAACAG
CAGTTGGCTCAGCAAACGCCTACTTCTACAAGATCTGCAGGTGCTGGTGGTTCATCATCC
ACCATGTTGAAGTTGTTCACAGATGAAGGCCAAGGTTTCCAAGCGGATCCTTTGATTATT
TTGCTTTTGGCTGTTGGATTTATCTTCAGTGTTGTTACCTTGCATATCTTCTC
>LXTC01000002.1/1480308-1480077 [subseq from] Metschnikowia bicuspidata var. bicuspidata NRRL YB-4993 METBIscaffold_2, whole genome shotgun sequence
CCCCAGGTGGCTTGAGAAACGCCGTCAAGAGAAGAAACGTTGCCGACAAGAAGGCAAAGA
ATGCCGAGCTGATGCCCTTGTCCACCAGGGCGGCCGGTGCCGGGGGCTCCTCCGCCACCA
TGTTGAAGTTGTTCACCGACGAGGCCCAGGGCTTGAGAGTCGACCCCTTGGTGGTGTTGA
TCTTGGCCGTCGGGTTCATTTTCTCGGTCATTGTCATGCACGTGCTTGCCAA
>PPMS02000020.1/174597-174352 [subseq from] [Candida] blattae strain NRRL Y-27698 NODE_20_length_196270_cov_28.7591_ID_3288, whole genome shotgun sequence
TGCTGTTGCCCCAGGCGGTTTGAGATCTGCTGCTAAGAGAAAGAACGTTGCCGACAAAAA
GGCTAAGGAGGCTAATCAGCAGCCTTTGTCCACCAGAGCTGCTGGTGCTGGCGGCTCCTC
TGCCACCATGTTGAAGTTGTTCACCGATGAGGCGCAAGGCTTGAGAGTCGACCCTTTGGT
TGTTCTCTTTTTGGCTGTTGGTTTCATCTTCTCGGTGATCATCTTGCATGTGTTGGCCAA
GATCAC
>KV453925.1/1721015-1720780 [subseq from] Cyberlindnera jadinii NRRL Y-1542 unplaced genomic scaffold CYBJAscaffold_1, whole genome shotgun sequence
CCAGGTGGACAAAGAACCGACATCAAGCGTCGTAACAATGCTAAGGCCAAGGCTCAAGCG
CAATCACAAACCCCAACTTCCACGAGATCTGCTGGGTTTGGGGGATCCTCCGCTTCTCTT
CTCAAGCTGTACACCGACGAGGCACAGGGATTGAGAGTTGACCCATTGATCGTCATGTTC
CTTGCTGTTGGTTTCATCTTTTCCGTCATTGCTCTTCACATTGTCGCCAAACTTAC
>NKZJ01000144.1/150211-150449 [subseq from] Metschnikowia kipukae strain UWOPS 00-669.2 kipT_s58, whole genome shotgun sequence
AGCTGCACCAGGTGGCTTGAAAAACGCCATCAAGAGAAAGTCTGCAAATGACAAGAAAGT
GAAAGAGAACAACCAGAAGCCTCTTTCAACCAGAGCAGCCGGTGCTGGCGGCTCCAGTGC
CACCATGTTGAAATTGTTCACTGACGAGGCTCAAGGTTTGAGAGTGGACCCCTTGGTCGT
TTTGTTCTTGGCTGTGGGTTTCATTTTCTCCGTGATCATCTTGCACGTGTTTGCCAAGA
>PPNU02000004.1/172079-171838 [subseq from] [Candida] mycetangii strain NRRL Y-6843 NODE_4_length_1011378_cov_28.5779_ID_1711, whole genome shotgun sequence
AGCTCCAGGAGGTCAGAGAACAGACTTGAAGCGTCGTAACAACGCTAAGGCCAAAGCCAC
CGCCCAGGCTCAGACACCAACATCAACTAGATCGGCTGGATTCGGTGGTTCATCCGCCTC
TTTGCTCAAGCTTTACACTGATGAGGCTCAGGGTCTTAGAGTGGACCCTCTTATCGTGCT
TTTCCTTGCCGTTGGTTTCATCTTTTCCGTCATCGCCTTGCACGTCCTAGCAAAGTTGAC
AG
>QLNQ01000025.1/362654-362417 [subseq from] Candida viswanathii strain ATCC 20962 contig7, whole genome shotgun sequence
CACCAGGTGGTTTAAGAAGCGCAGTCAAGAGAAAGGCTACACAAGAGAAGAAGGCCCAGG
CCTCGAGCGCCACCCCATTGTCCGCCAGATCAGCCGGCGCCGGTGGTTCCTCATCCACCA
TGATGAAGTTGTTCACTGACGAGGCCCAAGGTTTGAGAGTCGACCCCTTGGTTGTCTTGT
TTTTGGCCGTGGGTTTTATCTTCTCCGTTATCATCTTGCATGTCTTTGCCAAAATCAC
>ANFW02000049.1/1142938-1142710 [subseq from] Metschnikowia fructicola 277 unitig_212, whole genome shotgun sequence
CCCCAGGTGGCTTGAGAAGTGCCGTGAAGAGAAGAAATGTCGCCGACAAAAAGACAAAAG
AAGCCGAGCAGAAGCCGTTGTCTACCAGAGCCGCTGGTGCAGGAGGTTCCTCTGCCACCA
TGTTGAAGTTGTTCACAGACGAGGCCCAGGGCCTCAGAGTGGACCCCTTGGTGGTCTTGA
TCTTGGCTGTCGGGTTTATTTTCTCTGTGATCATCATGCACGTGCTTGC
>NXHD01000008.1/327418-327184 [subseq from] [Candida] torresii strain CBS 5152 M_torressii_s5, whole genome shotgun sequence
CCAGGTGGCTTGAGAAGCGCAGTCAAGAGAAAGAACGTCGCCGACAAGAAGGCCAAGGAC
GCCTCGCAAATGCCTTTGTCCACGCGTGCCGCCGGTGCCGGTGGATCTTCCGCCACCATG
TTGAAGTTGTTCACCGACGAGGCCCAGGGCTTAAGAGTGGACCCATTGGTGGTTTTGTTT
TTGGCTGTTGGGTTCATCTTCTCTGTGATTATTTTGCACGTGTTTGCCAAGATCA
>PPOR01000006.1/227167-227368 [subseq from] Debaryomyces nepalensis strain NRRL Y-7108 NODE_6_length_798714_cov_13.4079_ID_1713, whole genome shotgun sequence
TTGCAGCTGATAAGAAGGCACAATCCAACAATGCTATGCCATTATCTACCAGATCAGCAG
GAGCCGGAGGATCGTCTGCCACTATGATGAAATTGTTCACAGACGAAGCTCAAGGTTTAA
GAGTCGACCCATTAGTCGTATTGTTTTTGGCAGTTGGTTTCATTTTCTCCGTGATCATTT
TGCATGTTTTTGCTAAGATTAC
>CP017630.1/344702-344496 [subseq from] Candida albicans SC5314 chromosome R sequence
AAAGACCACTCAAGAAAAGAAGGCTCAATCATCAAATGCCACACCATTATCAACCAGATC
TGCTGGTGCTGGTGGTTCTTCCTCCACAATGATGAAATTGTTTACTGATGAAGCCCAAGG
ATTAAGAGTCGATCCTTTAGTTGTGTTGTTCTTGGCTGTTGGTTTTATCTTTTCCGTTAT
TATCTTACATGTGTTTGCTAAAATCAC
>MVNQ01000014.1/104987-104754 [subseq from] Metschnikowia australis strain UFMG-CM-Y6158 NODE_14_length_432952_cov_14.128, whole genome shotgun sequence
AGCCCCAGGTGGCTTGAGAAACGCAGTCAAGAGAAGAAACGTTGCCGACAAAAAATCCAA
GAATGCTGAGCTGATGCCTTTGTCAACCAGAGCGGCTGGTGCTGGGGGATCATCTGCCAC
AATGTTGAAGTTGTTTACCGACGAGGCCCAGGGCTTGAGAGTCGACCCATTGGTGGTGTT
AATCTTGGCCGTTGGGTTCATTTTCTCGGTGATCGTCATGCACGTTCTTGCCAA
>PPML02000001.1/1347822-1347581 [subseq from] Wickerhamomyces sp. NRRL YB-2243 NODE_1_length_1803884_cov_12.5183_ID_6464, whole genome shotgun sequence
CCAGCTCCAGGTGGTCAACGTACCGACATCAAAAGACGTAATAATGCCAAATCAAAAGCC
AATGCTCAGCAACAGACCCCAACCTCAACTAGATCCGCTGGGTTTGGCGGTTCTTCTGCA
AACTTATTGAAACTATACACTGAAGAAGCACAAGGTCTAAGAGTGGATCCTCTTGTTGTT
TTGTTCCTTGCTGTCGGTTTCATCTTTAGTGTTGTGGCTTTACATGTTCTTGCTAAAATT
AC
>NHAO01000017.1/6233-6469 [subseq from] Nakazawaea wickerhamii strain NRRL Y-2563 flattened_line_32, whole genome shotgun sequence
TCCAGGAGGTCAGAGGACTTTACAAAAGAGAAAAAGTGCAGCTGAGAAGAAATTGCAACA
ACAACAACTGACACCAACTTCGACAAGATCTGCCGGTGCCGGTGGCTCATCGTCCACGAT
GTTGAAATTGTTCACTGACGAAGCTCAAGGCTTGAAAGTCGACCCTATTGTCGTGTTAGT
ATTGGCTGTTGGATTCGTTATAAGTGTTATTATATTACATGTTTTCGCTAAAATTAC
>PPMU02000025.1/88596-88359 [subseq from] Wickerhamomyces canadensis strain NRRL Y-1888 NODE_25_length_218279_cov_26.8857_ID_3877, whole genome shotgun sequence
CTCCAGGTGGTCAACGTACCGACATCAAAAGACGTAATAATGCCAAATCAAAAGCCAATG
CTCAGCAACAGACCCCAACCTCGACTAGATCTGCTGGCTTTGGTGGCTCTTCTGCAAATT
TATTGAAACTATACACTGAAGAGGCACAAGGTCTAAGAGTGGATCCTCTTGTTGTTTTGT
TCCTTGCTGTCGGTTTCATCTTTAGTGTTGTGGCTTTACATGTTCTTGCTAAAATTAC
>NKZI01001890.1/136673-136873 [subseq from] Metschnikowia sp. 00-154.1 strain UWOPS 00-154.1 mer-_s437, whole genome shotgun sequence
AGTCTGCCAACGACAAGAAAGTCAATGAAACCAACAAAAAGCCTCTTTCCACCAGAGCAG
CCGGGGCCGGCGGATCCAGTGCTACCATGTTGAAGTTGTTTACCGACGAGGCGCAGGGCT
TGAGGGTGGACCCCTTGGTTGTGTTGTTCTTGGCCGTTGGTTTCATCTTCTCCGTGATCA
TCTTGCACGTGTTTGCCAAGA
>LKAN01000012.1/253668-253916 [subseq from] [Candida] aaseri strain SH-14 contig_31, whole genome shotgun sequence
CATCCGTTGCCCCAGGTGGTTTAAGAAGTGCTGCTAAAAGAAAGTCTACTGCCGACAAGA
AAGCACAAGCCTCAAATGCTACCCCAGCTTCTACAAGAAGTGCCGGAGCTGGTGGTTCAT
CTGCCACTATGTTGAAATTATTCACTGACGAAGCTCAAGGTTTAAGAGTCGATCCATTGG
TTGTTTTGTTCTTAGCTGTTGGTTTTATCTTCTCTGTCATTATCTTACATGCTTTTGCTA
AAATTACAG
>PPLK01000001.1/22844-22598 [subseq from] Clavispora fructus strain NRRL Y-17072 flattened_line_0, whole genome shotgun sequence
CTGCAGTTGCCCCCGGTGGATTGAGAAGCGCCGCCAAGAGAAAGAATGCCGCTGACAAGA
AGACCAAGGAAGCCAACCAGTTGCCCTTGTCCACCAGAGCCGCCGGAGCCGGCGGCTCTT
CTGCCACCATGTTGAAGTTGTTCACCGACGAGGCGCAAGGGTTGAGAGTGGACCCATTGG
TTGTGCTCTTTTTGGCGGTGGGATTCATTTTCTCTGTGATTGTGTTGCACGTGTTGGCCA
AGATCAC
>PPLZ02000012.1/154401-154645 [subseq from] Barnettozyma populi strain NRRL Y-12728 NODE_12_length_355611_cov_14.0207_ID_12396, whole genome shotgun sequence
GCAGCAGCTCCAGGTGGTCAAAGAACTGACCTAAAGCGTCGTAACAACGCCAAATCAAAG
GCTAACGCTGCTCAACAGACCCCAACTTCCACTCGTTCTGCTGGTTTTGGTGGCTCTTCA
TCTTCTCTACTGAAGCTATACACTGATGAGGCTCAAGGTCTCAGAGTTGACCCATTGGTG
GTGCTTTTCCTAGCTGTTGTCTTCATCTTCAGTGTCATTGTTCTACATGTATTTGCTAAG
ATCAC
>PPJB01000008.1/51013-51210 [subseq from] Aciculoconidium aculeatum strain NRRL YB-4298 NODE_8_length_400105_cov_32.716_ID_15, whole genome shotgun sequence
TGCTGAAAAGAAGGCACAATCCTCAAAAGCTATGCCCTTATCTACTAGAGCCGCTGGCGC
CGGCGGTTCTTCCTCCACCATGATGAAGATCTTCACCGACGAAGCACAAGGTTTGAGAGT
CGACCCTCTCGTTGTTTTGGTTCTTGCGGTTGGTTTCATCTTTTCTGTTATTATCTTGCA
TGTTTTGGCTAAGCTCAC
>NKZC01000008.1/128358-128148 [subseq from] Metschnikowia borealis strain SUB 99-207.1 bor+_s350, whole genome shotgun sequence
AAGAGAAAGTCTGCCAACGACAAGAAAGTCAATGAAACCAACAAGAAGCCTCTCTCCACA
AGAGCAGCCGGGGCCGGCGGATCCAGTGCTACCATGTTGAAGTTATTTACCGACGAGGCG
CAGGGCTTGAGGGTGGACCCCTTGGTTGTGTTGTTCTTGGCCGTTGGTTTCATCTTCTCC
GTGATCATCTTGCACGTGTTTGCCAAAATCA
>PPNG01000089.1/4290-4044 [subseq from] Kurtzmaniella cleridarum strain NRRL Y-48386 flattened_line_176, whole genome shotgun sequence
CTGCAGTTGCACCAGGTGGTTTGAGATCCGCAGCCAAAAGAAAAGCTACCGCTGAAAAGA
AGGCACAATCTGCCAATCAACTTCCATTGTCTACCAGAGCCGCTGGTGCTGGAGGTTCTC
TGGCCACTATGATGAAGTTGTTTACCGATGAAGCTCAAGGTTTACGTGTGGACCCATTAG
TTGTACTTTTCCTTGCTGTCGGTTTCATTTTCTCCGTCATTATTTTACACGTTTTTGCTA
AAATTAC
>QAWB01000027.1/38147-38384 [subseq from] Pichia fermentans strain fo/MP/02 Pferm_contig_27, whole genome shotgun sequence
CCCAGGTGGAGCAAAGTCTCTCGCAAAGAGAAAGGCAACTCAAGAAAACAAGATCAAGCA
GCAAGCACAGAACCAGCCAAACTCATCTAGAGCAGCAGGTGCAGGTGGCTCCTCTTCCTC
AATGTTGAAGATCTTCAACGAGGAAGCACAAGGTTTCAAGATTGATCCTCTCGTCGTTTT
GGTCTTTGCTGTCGCTTTCATCTTCTCCGTCATCGTCTTGCACGTTCTGGCTAAGCTT
>PPLX02000005.1/454233-453992 [subseq from] Barnettozyma californica strain NRRL Y-17395 flattened_line_8, whole genome shotgun sequence
TCCGCAGCTCCAGGTGGTCAAAGAACTGATCTAAAGCGCCGTAACAACGCAAAGTCTAAG
GCTAACGCTGCTCAGCAAACTCCAACTTCCACCCGTTCCGCTGGTTTTGGTGGTTCTTCA
TCTTCTCTGTTGAAGCTGTACACTGATGAGGCTCAAGGTTTGAGAGTTGACCCATTGGTA
GTGCTTTTCCTAGCCGTTGTCTTCATCTTCAGTGTCATTGTTCTACATGTATTTGCTAAG
AT
>PPHV01003181.1/17993-17758 [subseq from] Citeromyces matritensis strain NRRL Y-2407 scf7180000043182, whole genome shotgun sequence
TACCCGGAGGCCAACGTGTCATGAACAGAAGAAAAGCTGCTCAGGAAAAGAAGCAGCAGC
TGTCGCAAAAGACGCCAACGTCTACAAGAGCAGCAGGTGCTGGTGGATCATCTTCTACGA
TGCTCAAGCTGTACACAGACGAGGCCCAAGGACTCAAAGTGGACCCTCTTGTGGTGATGG
TTTTGGCAGTGGGGTTCATTTTCTCCGTTGTGGCGCTCCACGTAGTGGCCAAGCTC
>PPMG02000048.1/40154-40346 [subseq from] [Candida] ponderosae strain NRRL YB-2307 NODE_48_length_96610_cov_87.2662_ID_19200, whole genome shotgun sequence
AAGCTGCCAAGGCGAAGCAAAATGCTGAAAGCAAGACACCATCATCAACAAGAGCTGCTG
GTTTTGGAGGCTCCACAAACTCTTTATTGAAGTTATACACTGATGAGTCAAATGGTTTAA
AGGTCGATCCTTTGATCGTCCTGTTCTTAGCTGTTGGTTTCATCTTCTCTGTTATTGCCT
TACATGTCATTGC
>CAPW01000093.1/196172-195951 [subseq from] Candida castellii CBS 4332 WGS project CAPW00000000 data, contig 9, whole genome shotgun sequence
ACCACCTGGAGGACATAGGACTTTGCAACGCAGACGTGCAGCTCAGAGTGCACGTGAGAA
GCAAGCGAAACAAACACCTGCATCAACTCGACAGGCGGGTCATGGTGGGTCATCGAATTC
AGTTTTAGCATTATTCACCGAAGAGCTCGATGGCATAAAGGTTGATCCTCTGGTTGTACT
ATTCATGGCTGTTGGGTTTGTGTTTTCCATCATAAGTTTACA
>PPMB01000003.1/781434-781686 [subseq from] Barnettozyma salicaria strain NRRL Y-6780 flattened_line_3, whole genome shotgun sequence
GTCATCATCAGCAGCGCCAGGTGGCCAAAGAACCGATATTAAACGTCGTAATAATGCGAA
GTCAAAGGCACAGGCACAACAGCAAACTCCAAGCTCCACTAGAGCAGCTGGGTTCGGAGG
ATCTTCATCTTCTTTGCTTAAATTGTACACAGATGAAGCCCAGGGTTTGAGGGTTGATCC
ATTGGTCGTCTTGTTTCTGGCAGTTGGATTCATTTTCAGTGTCATTGCATTGCACGTCTT
AGCCAAAATCACT
>CP034460.1/1131840-1132069 [subseq from] Metschnikowia pulcherrima strain APC 1.2 chromosome V, complete sequence
CCCCAGGTGGCTTGAGAAGTGCCGTGAAGAGAAGAAATGTCGCCGACAAAAAGACGAAAG
AAGCCGAGCAAAAGCCGTTGTCTACCAGAGCCGCTGGTGCAGGAGGTTCCTCTGCCACCA
TGTTGAAGTTGTTCACAGACGAGGCTCAGGGCCTCAGAGTGGACCCCTTGGTGGTGTTGA
TCTTGGCCGTTGGGTTTATTTTCTCCGTGATCATCATGCACGTGCTTGCC
>LPNK01000154.1/113853-114082 [subseq from] Metschnikowia sp. AWRI3582 Contig_180, whole genome shotgun sequence
CCCCAGGTGGCTTGAGAAGTGCCGTGAAGAGAAGAAATGTCGCCGACAAAAAGACAAAAG
AAGCCGAGCAGAAGCCGTTGTCTACCAGAGCCGCTGGTGCAGGAGGTTCCTCTGCCACCA
TGTTGAAGTTGTTCACAGACGAGGCTCAGGGCCTCAGAGTGGACCCCTTGGTGGTGTTGA
TCTTGGCCGTTGGGTTTATTTTCTCCGTGATCATCATGCACGTGCTTGCC
>HE806316.1/1893812-1893588 [subseq from] Tetrapisispora blattae CBS 6284 chromosome 1, complete genome
CCCAGGTGGTCAACGTACCTTGCAAAAGAGAAGACAAGCTCAAGCTGTCAAGCAAAGAAA
AGACGAAAAATCCGTTCAAAAGGCTTCGCAAATCAGTGATGAAAAGAAAGGTTCCATCTT
GAAAATTTATAACGATGAAGCTAACGGGTTACGAGTAGACCCATTGGTTATTTTATTTTT
AGCTGTCGGTTTTATTTTCTCAGTTATTGCTTTACATGTCATCTC
>PPJF01000012.1/123603-123837 [subseq from] Kodamaea laetipori strain NRRL Y-27713 NODE_12_length_529116_cov_17.7853_ID_23, whole genome shotgun sequence
CAGGCGGTTTAAGAAACGCAGTCAAGAGAAAGTCTACTGCTGACAAGAAGGAGAAGGCCT
CTAGCACCTTGCCTTTGTCCACCAGAGCTGCTGGTGCTGGTGGTTCTTCTTCGACCATGA
TGAAGATTTTCACCGATGAAGCCCAAGGTTTGAGAGTTGACCCACTTGTCGTGTTGGTGT
TGGCCGTTGGGTTCATTTTCTCCGTGATTATATTGCACGTTTTGGCAAAGCTTAC
>NKZN01001372.1/16305-16528 [subseq from] Metschnikowia santaceciliae strain UWOPS 01-517a1 sce+_s17, whole genome shotgun sequence
CTTGAAGAACGCCATCAAGAGAAAGTCTGCCAACGATAAGAAAGTCAATGAAACCAACAA
GAAGCCTCTTTCCACCAGAGCAGCCGGGGCCGGCGGATCCAGTGCTACCATGTTGAAGTT
GTTCACCGACGAGGCACAGGGCTTGAGGGTGGACCCCTTGGTTGTGTTGTTCTTGGCCGT
TGGTTTCATCTTCTCCGTGATCATCTTGCACGTGTTTGCCAAGA
>PPKX02000009.1/43618-43396 [subseq from] Komagataella pseudopastoris strain NRRL Y-27603 NODE_9_length_485800_cov_32.7032_ID_17, whole genome shotgun sequence
CAGCAATTCCCGGAGGACAAAGAACCTTAGCTAAAAGAAGAGCAGCAAACCTGGATAAGA
AACAGGATGAACCTACTTCCGCCAGATCTGCCGGTGCTGGAGGTTCTTCTTCCACTATGT
TGAAGTTGTACACAGACGAAGCCCAAGGTCTGAAAGTTGATCCTTTGATTGTTCTTGTTC
TAGCTGTCGGTTTCATTTTCAGTGTCATTGGTTTACACGTTGT
>CBXB010000005.1/151799-152015 [subseq from] Saprochaete clavata CNRMA 12.647 WGS project CBXB000000000 data, contig scaffold_5, whole genome shotgun sequence
ATAGGAGACGTGCTGCTCAAGAAAGACAAACTGCTGTTGCCAATGAAAAACCCACATCTA
CCCGCTCTGCTGGGGCCGGTGGTTCATCAAACACAATGTTAAAATTATATACCGACGAAG
CATCTGGATTCCGAGTTGACCCTATTGTTGTTATGGTCATGGCTTTGGGCTTTATCTTTT
CTGTTGTCGCTTTACATGGTGTTGCTAAGATTTCAAA
>NKZD01001746.1/77458-77235 [subseq from] Metschnikowia cerradonensis strain UFMG 03-T67.1 cer-_s353, whole genome shotgun sequence
CTTGAAGAACGCCATCAAGAGAAAGTCTGCCAACGATAAGAAAGTCAATGAAACCAACAA
GAAGCCTCTTTCCACCAGAGCAGCCGGGGCCGGCGGATCCAGTGCTACCATGTTGAAGTT
GTTCACCGACGAGGCACAGGGCTTGAGGGTGGACCCCTTGGTTGTGTTGTTCTTGGCCGT
TGGTTTCATCTTCTCCGTGATCATCTTGCACGTGTTTGCCAAGA
>NLAW01001419.1/387983-387758 [subseq from] Metschnikowia lochheadii strain UWOPS 99-661.1 loc-_s103, whole genome shotgun sequence
GGCTTGAAGAACGCCATCAAGAGAAAGTCTGCCAACGATAAGAAAGTCAATGAAACTAAC
AAGAAGCCTCTCTCCACCAGAGCAGCCGGGGCCGGTGGATCCAGTGCTACCATGTTGAAG
TTGTTCACTGACGAGGCGCAGGGCTTGAGGGTGGACCCCTTGGTTGTGTTGTTCTTGGCC
GTTGGTTTCATCTTCTCCGTGATCATCTTGCACGTGTTTGCCAAGA
>PPLA01002843.1/11690-11927 [subseq from] Citeromyces hawaiiensis strain NRRL Y-11581 scf7180000031455, whole genome shotgun sequence
TACCAGGAGGCCAACGTGTTATGAACAAAAGAAAGGCTGCACAGGAGAAAAAGCAGCAGC
TTTCACAAAAGACCCCAACGTCCACAAGGGCCGCAGGTGCGGGTGGATCATCTTCCACGA
TGCTTAAACTCTACACAGACGAAGCTCAGGGTCTCAAAGTGGACCCTTTGGTGGTGATGG
TTCTGGCTGTGGGTTTTATTTTCTCGGTTGTAGCTCTCCACGTTGTGGCAAAGCTTAC
>PPLJ02000001.1/130825-131066 [subseq from] [Candida] oregonensis strain NRRL Y-5850 NODE_1_length_1660530_cov_44.6465_ID_1, whole genome shotgun sequence
GTTGCCCCAGGTGGCTTGAGAAGTGCTGCCAAGAGAAAGTCTACCTCCGACAAGAAGGCC
AAAGATGCTAGTCAAATGCCTTTGTCCACCAGAGCTGCTGGTGCCGGTGGCTCGTCTGCT
ACCATGTTGAAGTTGTTCACAGATGAGGCCCAGGGCTTGAGAGTGGACCCATTGGTGGTT
CTCTTCTTGGCTGTTGGTTTCATTTTCTCGGTCATCATCTTGCATGTGTTTGCCAAGATC
AC
>NLAD01000819.1/386117-385893 [subseq from] Metschnikowia sp. 04-226.1 strain UWOPS 04-226.1 pil-_s221, whole genome shotgun sequence
GCTTGAAGAACGCCATCAAGAGAAAGTCTGCCAATGACAAGAAAGTCAATGAAACTAGCA
AGAAGCCTCTTTCCACCAGAGCAGCCGGGGCCGGCGGATCCAGTGCTACCATGTTGAAGT
TGTTCACTGACGAAGCACAGGGCTTAAGGGTGGACCCCTTGGTCGTGTTGTTCTTGGCCG
TTGGGTTCATTTTCTCCGTGATCATCTTGCACGTGTTTGCCAAGA
>PPIY01000047.1/21825-21636 [subseq from] [Candida] schatavii strain NRRL Y-17078 flattened_line_90, whole genome shotgun sequence
TGACAAGAAGGCACAGTCTGCTAACGCCATGCCGTTGTCCACCAGAGCTGCTGGTGCCGG
AGGCTCTTCTGCAACAATGATGAAGTTATTCACTGACGAGGCTCAGGGCTTGAGAGTTGA
CCCCTTGGTTGTTCTTTTCCTCGCAGTTGGTTTTATCTTCTCCGTCATTATCTTGCACGT
TTTCGCCAAG
>NLAO01002068.1/35270-35494 [subseq from] Metschnikowia continentalis strain UWOPS 95-402.1 con-_s553, whole genome shotgun sequence
CTTGAAGAACGCCATCAAGAGAAAGTCTGCCAACGATAAGAAAGTCAATGAAACTAACAA
GAAGCCTCTTTCCACCAGAGCAGCCGGGGCCGGCGGATCCAGTGCTACCATGTTGAAGTT
GTTCACCGACGAGGCGCAGGGCTTGAGGGTGGACCCCTTGGTTGTGTTGTTCTTGGCCGT
TGGTTTCATCTTCTCCGTGATCATCTTGCACGTGTTTGCAAAGAT
>FM992695.1/348233-348011 [subseq from] Candida dubliniensis CD36 chromosome R, complete sequence
GAAGCGCAGTTAAAAGAAATACCACTCAAGAAAAGAAGGCCCAATCATCGAATGCTACTC
CATTATCAACCAGATCTGCTGGTGCTGGTGGTTCTTCCTCCACTATGATGAAATTATTTA
CCGATGAAGCCCAAGGGTTGAGAGTTGATCCATTAGTTGTTTTATTCTTGGCTGTTGGTT
TTATCTTCTCCGTTATTATCTTACATGTATTTGCCAAAATCAC
>GL996500.1/1759448-1759683 [subseq from] Spathaspora passalidarum NRRL Y-27907 unplaced genomic scaffold SPAPAscaffold_2, whole genome shotgun sequence
CCAGGAGGTTTAAGAAGTGCAGTCAAGAGGAAGACAACTGCTGACAAGAAGGCACAATCC
ACTAATGCTATGCCATTATCCACCAGATCAGCTGGTGCCGGTGGATCTTCTTCTACCATG
ATGAAATTGTTTACTGATGAAGCCCAAGGTCTTAGAGTTGATCCTTTGGTTGTCTTGTTT
TTGGCTGTTGGTTTCATCTTTTCCGTTATTATCTTACATGTTTTCGCCAAGATTAC
>CP014585.1/2273181-2273416 [subseq from] Komagataella pastoris strain ATCC 28485 chromosome 2, complete sequence
CAGCAATTCCAGGAGGACAGAGAACGTTGGCTAAAAGAAGAGCAGCAAACTTGGATAAGA
AACAGGATGAACCAACCTCCGCCAGATCTGCCGGTGCTGGAGGTTCTTCGTCTACCATGC
TAAAGTTGTACACAGACGAGGCCCAAGGTTTGAAAGTTGATCCTTTGATTGTTCTCGTTC
TAGCTGTTGGTTTCATTTTCAGTGTCATTGGTTTGCACGTTGTTGCAAAGTTGACA
>NXGY01000009.1/310258-310027 [subseq from] [Candida] hawaiiana strain UWOPS91-698.3 M_hawaiiana_s34, whole genome shotgun sequence
CCCCAGGTGGTTTAAGAAGCGCCGTCAAGAGAAAGAACGCCTCGGACAAGAAGGCCAAGG
AGAGCAGCCAAATGCCTCTCTCCACCAGAGCCGCCGGTGCTGGTGGATCTAGTGCCACCA
TGTTGAAATTGTTCACCGACGAAGCACAAGGCTTGAGAGTTGATCCCTTGGTTGTCTTGT
TCTTGGCTGTCGGATTCATTTTCTCTGTCATCCTCTTGCACGTCTTCGCCAA
>NLAL01000030.1/15837-16036 [subseq from] Metschnikowia sp. 13-106.1 strain UWOPS 13-106.1 flo+_s393, whole genome shotgun sequence
GTCTGCCAACGACAAGAAAGTCAATGAAACCAACAAGAAGCCTCTCTCCACAAGAGCAGC
CGGGGCCGGCGGATCCAGTGCTACCATGTTGAAGTTATTTACCGACGAGGCGCAGGGCTT
GAGGGTGGACCCCTTGGTTGTGTTGTTCTTGGCCGTTGGTTTCATCTTCTCCGTGATCAT
CTTGCACGTGTTTGCCAAGA
>PPOQ01000002.1/223003-223204 [subseq from] Debaryomyces prosopidis strain NRRL Y-27369 flattened_line_1, whole genome shotgun sequence
TTGCAGCAGATAAAAAGGCACAATCTAACAATGCCATGCCATTATCGACCAGATCAGCTG
GAGCCGGAGGATCGTCTGCCACGATGATGAAATTGTTCACTGACGAAGCACAAGGATTGA
GAGTTGACCCATTGGTTGTGTTGTTCTTGGCAGTTGGATTCATTTTCTCTGTGATTATCT
TGCATGTTTTTGCTAAGATTAC
>NKZK01000745.1/112237-112037 [subseq from] [Candida] ipomoeae strain UWOPS 01-141c3 ipov_s56, whole genome shotgun sequence
GTCTGCCAACGACAAGAAAGTCAATGAAACCAACAAGAAGCCTCTTTCCACCAGAGCAGC
CGGGGCCGGCGGATCCAGTGCTACCATGTTGAAGTTGTTCACCGACGAGGCGCAGGGCTT
GAGGGTGGACCCCTTGGTTGTGTTGTTCTTGGCCGTTGGTTTCATCTTCTCCGTGATCAT
CTTGCACGTGTTTGCCAAGAT
>NXGZ01000008.1/350669-350437 [subseq from] Metschnikowia orientalis strain UWOPS99-745.6 M_ori_a_s43, whole genome shotgun sequence
CAGGTGGTTTAAGAAGTGCCGTCAAGAGAAAGAATGCCTCCGACAAAAAGACCAAGGAGA
GCAATCAGATGCCTCTCTCGACCAGAGCCGCCGGTGCCGGCGGATCAAGTGCAACGATGT
TGAAGTTGTTTACCGATGAGGCGCAAGGATTGAGAGTGGACCCATTGGTTGTGTTGTTCT
TGGCCGTTGGTTTCATCTTCTCTGTGATCATCTTGCACGTGTTTGCCAAGATC
>NKZO01001478.1/5765-5964 [subseq from] Metschnikowia sp. 01-655c1 strain UWOPS 01-655c1 sma-_s117, whole genome shotgun sequence
GTCTGCCAACGACAAGAAAGTCAATGAAACCAACAAGAAGCCTCTCTCCACCAGAGCAGC
CGGGGCCGGCGGATCCAGTGCCACCATGTTGAAGTTGTTCACTGACGAGGCGCAGGGCTT
GAGGGTGGACCCCTTGGTTGTGTTGTTCTTGGCCGTTGGTTTCATCTTCTCCGTGATCAT
CTTGCACGTGTTTGCCAAGA
>PPOY01000011.1/95844-95602 [subseq from] [Candida] tammaniensis strain NRRL Y-8257 NODE_11_length_319508_cov_75.386_ID_2522, whole genome shotgun sequence
CATCTGCAGTTGCACCAGGAGGATTGAGAAGTGCTGCAAAGAGAAAAACTACCGCCGATA
AAAAACAGCCAGTAACTCCAGTTTCAACTAGAGCTGCTGGTGGTGGTGGTTCATCTGCTA
CTATGTTAAAATTATTTACTGATGAAGCTCAAGGTTTAAGAGTTGATCCTTTAGTAGTAT
TGTTTTTGGCAGTAGGTTTTATATTTTCAGTTATTGCCTTGCACGTTTTTGCTAAATTAA
CAG
>NKZH01002084.1/222814-222591 [subseq from] Metschnikowia matae var. maris strain UFMG-CM-Y397T mar-_s430, whole genome shotgun sequence
CTTGAAGAACGCCATCAAGAGAAAGTCTGCCAACGATAAGAAAGTCAATGAAACCAACAA
GAAGCCTCTCTCCACCAGAGCAGCCGGGGCCGGTGGATCCAGTGCTACCATGTTGAAGTT
GTTCACCGATGAGGCGCAGGGCTTGAGGGTGGACCCCTTGGTTGTGTTGTTCTTGGCCGT
TGGTTTCATCTTCTCCGTGATCATCTTGCACGTGTTTGCCAAGA
>BCGN01000004.1/994495-994670 [subseq from] Sporopachydermia quercuum DNA, scaffold: scaffold_3, strain: JCM 9486, whole genome shotgun sequence
GCTGCCAGTCAGAAGCCAACTTCAACCAGAAGCGCTGGGGCAGGTGGATCGTCTAATATT
ATGTTGAAGCTATACACTGATGAAGCCCAAGGATTCAAAGTTGATCCTACAGTTGTTTTA
TTCCTATCTATTGGATTCATTTTCAGTGTCATTGCTCTACATGTTGTTGCTAAGAT
>UICF01000011.1/184508-184732 [subseq from] [Candida] vartiovaarae genome assembly, contig: Consensus_scaffold_linear_1_pilon_pilon, whole genome shotgun sequence
CAGCACCAGGAGGCCAGAGAACCGACATCAAGCGTCGTAACAATGCCAAATCCAAGGCCC
AATCACAGGCACAACCCCAACTTCAACGAGATCAGCCGGCTTTGGTGGCTCTTCCGCCTC
GTTGTTGAAGCTGTACACGGACGAGGCTGCCGGCTTGAGAGTTGACCCATTGATTGTGAT
GTTTTTGGCTGTTGGCTTCATCTTCTCTGTCATTGCGCTCCACGT
>NLAC01002036.1/109566-109340 [subseq from] Metschnikowia sp. 04-218.3 strain UWOPS 04-218.3 pal+_s779, whole genome shotgun sequence
GGCTTGAAGAACGCCATCAAGAGAAAGTCTGCCAATGATAAGAAAGTCAATGAAACCAGC
AAGAAGCCTCTTTCCACCAGAGCAGCCGGGGCCGGTGGATCCAGTGCTACCATGTTGAAG
TTGTTCACTGACGAGGCGCAGGGCTTGAGGGTGGACCCCTTGGTCGTGTTGTTCTTGGCC
GTGGGGTTCATTTTCTCCGTGATCATCTTGCACGTGTTTGCCAAGAT
>NLAF01000291.1/326678-326498 [subseq from] Metschnikowia shivogae strain UWOPS 04-310.1 shi+_s35, whole genome shotgun sequence
GCCGAAGCAAGCAAAAAGCCGCTCTCTACACGGGCCGCTGGAGCCGGCGGTTCTAGTGCC
ACGATGTTGAAATTGTTCACCGACGAGGCTCAGGGCTTGAGAGTGGACCCTTTGGTGGTT
TTGTTCTTGGCTGTTGGTTTCATCTTCTCCGTGATTATTTTGCACGTGTTTGCCAAGATC
A
>BCGS01000002.1/2006040-2005841 [subseq from] Scheffersomyces lignosus DNA, scaffold: scaffold_1, strain: JCM 9837, whole genome shotgun sequence
ACCACCGCTGACAAGAAGGCCCAATCTGGCAATGCCTTGCCTTTGTCCACCAGATCTGCC
GGTGCCGGTGGTTCTTCTTCCACTATGATGAAGTTATTCACCGAGGAAGCTCAAGGTTTA
AGAGTTGACCCATTGGTTGTTTTGTTCTTGGCCGTCGGTTTCATTTTCTCCGTTATCATC
TTGCACGTCTTCGCCAAGAT
>PPJA02000015.1/282370-282133 [subseq from] [Candida] restingae strain NRRL Y-27358 NODE_15_length_493248_cov_25.9769_ID_29, whole genome shotgun sequence
CTCCAGGTGGTTTGAGAAGCGCAGCTAAGAGAAAGTCCACCGCTGATAAGAAGGAGAAGG
CTGAGAGTGCTTTGCCTTTGTCCACCCGTGCTGCTGGTGCTGGTGGATCTTCGTCCACTA
TGATGAAGATCTTCACTGACGAAGCACAGGGTTTGAGAGTCGATCCTTTGGTTGTGTTGG
TTTTGGCTGTCGGTTTCATCTTCTCTGTCATCGTTTTGCACGTTTTGGCAAAGTTGAC
>NKZA01000290.1/6043-6244 [subseq from] Metschnikowia cubensis strain MUCL 45753 cub+_s554, whole genome shotgun sequence
AGTCTGCCAACGACAAGAAAGTCAATGAAACCAACAAGAAGCCTCTCTCCACCAGAGCAG
CCGGGGCCGGCGGATCCAGTGCTACCATGTTGAAGTTGTTCACTGATGAGGCGCAGGGCT
TGAGGGTGGACCCCTTGGTTGTGTTGTTCTTGGCCGTTGGTTTCATCTTCTCCGTGATCA
TCTTGCATGTGTTTGCCAAGAT
>BCGB01000001.1/1081969-1081736 [subseq from] Hyphopichia homilentoma DNA, scaffold: scaffold_0, strain: JCM 1507, whole genome shotgun sequence
TCCAGGTGGGTTGAGAAACGCCGCTAAGAGAAAGAATGCCGCCGAGAAAAAGGCACAAGC
TGCCAATGCCACTCCCCTCTCCACTAGAGCTGCTGGTGCCGGTGGTTCTTCTGCCACCAT
GTTGAAGCTCTTCACCGACGAGGCCCAGGGCCTCAGGGTCGACCCATTAGTGGTGCTTTT
CCTTGCAGTTGGTTTCATCTTCTCTGTCATCATCTTGCACGTTTTCGCCAAGAT
>NKZX01000603.1/239661-239884 [subseq from] Metschnikowia kamakouana strain UWOPS 04-112.5 kam+_s108, whole genome shotgun sequence
CTTGAAGAACGCCATCAAGAGAAAGTCTGCCAACGACAAGAAAGTCAATGAAACCAGCAA
GAAGCCTCTTTCCACCAGAGCAGCCGGGGCCGGCGGATCCAGTGCTACCATGTTGAAGTT
GTTCACTGACGAGGCGCAGGGCTTGAGGGTGGACCCCTTGGTCGTGTTGTTCTTGGCTGT
GGGGTTCATTTTCTCCGTGATCATCTTGCACGTGTTTGCCAAGA
>CM010600.1/1361255-1361015 [subseq from] Metschnikowia reukaufii strain MR1 chromosome 4, whole genome shotgun sequence
CTACCGCAGCCCCAGGAGGCTTGAGAAGCGCAGTCAAGAGAAAGAACGTTGCCGACAAGA
AGACCAAGGAGTCCGAGCAACAACCGCTCTCTACGAGAGCTGCCGGTGCCGGTGGCTCGT
CTGCCACGATGTTGAAGTTGTTCACAGATGAGGCCCAGGGCTTGAGAGTCGACCCATTGG
TGGTTTTGATCTTGGCGGTTGGTTTTATTTTCTCCGTGATCGTGATGCACGTGCTTGCCA
A
>NKZR01001557.1/108670-108900 [subseq from] Metschnikowia sp. 03-147.1 strain UWOPS 03-147.1 cos_s437, whole genome shotgun sequence
CAGGTGGCTTGAAGAACGCCATCAAGAGAAAGTCTGCAAATGACAAGAAAGTTAGCGAAT
CCAGCAAGAAGCCTCTTTCGACCAGAGCCGCCGGCGCCGGAGGTTCCAGTGCCACCATGT
TGAAGTTGTTCACCGACGAGGCACAAGGGTTGAGAGTGGACCCCTTGGTTGTGTTGTTCT
TGGCTGTGGGTTTTATTTTCTCCGTGATCATCTTGCACGTGTTCGCCAAGA
>PPJG01000050.1/53138-53333 [subseq from] Blastobotrys serpentis strain NRRL Y-48249 flattened_line_98, whole genome shotgun sequence
AACAATCAAGAAAGACAGGCTGCACAAGCTAATGAACGACCAGCCTCTACAAGATCTGCT
GGCGCTGGTGGCTCCAGTAGCACAATGTTGAAATTGTACACTGACGAGGCTAGCGGCCTT
CGAGTCGACCCTATTGTTGTCATGGTCATGGCTTTGGGTTTCATTTTCTCAGTCGTCGCT
TTGCATGTCATCGCCA
>PJEZ01000346.1/2319-2564 [subseq from] Diutina catenulata isolate WY3-10-4 Dcat_346, whole genome shotgun sequence
CTTCTGCTGCTCCTGGGGGCTTGCGTTCCACTATGAAGAGAAAGACGATGGCCGACCGCA
AGGAGAAGGCGGCCACCGCCACCCCCCTGTCCACCCGTGCGGCTGGCGCTGGCGGCTCGT
CGTCGTCGATGATGAAGTTGTTCACCGACGAGGCCCAGGGCTTGAGAGTCGACCCCTTGG
TCGTGCTCTTCCTTGCAGTTGGTTTCATCTTTTCCGTGATCATTTTGCACGTCTTTGCCA
AGCTCA
>CP012819.1/2164582-2164766 [subseq from] Saccharomycopsis fibuligera x Saccharomycopsis cf. fibuligera strain KJJ81 chromosome B4, complete sequence
AAAGATAAGTCCAATCAAACTCCACAATCCGCAAGATCTGCCGGTGCAGGCGGTTCTTCT
GCTGCTATGTTGAAGTTATTCACCGATGAGGCCGAAGGTTTGAGTGTCGATCCATTGGTT
GTTTTGTTTTTGTCCGTTGGTTTCATCTTCTCCGTCATTGCCTTACATGTTATTGCTAAA
ATTAC
>CAPX01000024.1/80614-80855 [subseq from] Nakaseomyces bacillisporus CBS 7720 WGS project CAPX00000000 data, contig 163, whole genome shotgun sequence
CCTCCAGGGGGACAACGTACTTTGCAAAAGAGAAGACAAGCTCAACAAGTCAAGGAGAGA
CAATTGTTGAAGGATGTTCCTACGTCCGCAAGATCGGCTGGGTATGGAGGGTCGTCTAAC
TCTATTCTAAAGATTTTCAGCGAAAACGAAGAGCAAACGGAATCGAAGATGATCATCGAC
CCATTGGTTATCTTCTTCATGACAGTAGGGTTCATATTGTCCATCATGTCTCTACATTTG
CT
>PPMN02000013.1/119613-119847 [subseq from] Priceomyces castillae strain NRRL Y-7501 NODE_13_length_330562_cov_9.24065_ID_5779, whole genome shotgun sequence
CACCAGGAGGCTTGAGAAGCGCAGCTAAAAGAAAGTCCATCGCAGACAAGAAAGCACAGG
CAGACAACTCGTTGCCGTTGTCCACTAGGGCCGCAGGCGCTGGTGGTTCATCATCAACAA
TGATGAAGCTTTTCACTGATGAAGCACAAGGATTGAGGGTTGATCCCTTAGTGGTATTGT
TTTTAGCAGTGGGTTTCATATTTTCTGTGATCGTCTTACATGTTTTCGCCAAGAT
>PPMH02000074.1/4788-4955 [subseq from] Wickerhamomyces bovis strain NRRL YB-4184 NODE_74_length_18997_cov_23.1918_ID_5644, whole genome shotgun sequence
CCAAACTCCAACCTCCACCAGATCTGCTGGTTTCGGTGGTTCTTCTTCATCACTGTTGAA
ATTGTACACTGACGAAGCCCAGGGTCTAAGAATCGACCCTCTGGCTGTCCTGGTCCTTGC
TGTCGTCTTCATCTTTAGTGTCATTGCCCTACACGTCATTGCCAAACT
>NKZV01000908.1/387429-387253 [subseq from] Metschnikowia colocasiae strain UWOPS 03-202.1 col-_s12, whole genome shotgun sequence
AGCGAGTCCAGCAAAAAGCCTCTTTCGACCAGAGCTGCCGGAGCCGGAGGATCCAGCGCC
ACCATGTTGAAGTTGTTCACTGACGAGGCCCAAGGTTTGAGAGTGGACCCCTTGGTTGTG
TTGTTCTTGGCCGTGGGCTTCATTTTCTCCGTGATCATCTTGCACGTGTTCGCCAAG
>CP025323.1/1728351-1728580 [subseq from] Saccharomycopsis malanga strain KCN26 chromosome 3
GCTGTTCCAGGTGGTGCCAGAACCTTAGCTAAACGCCGTAATGCAAAGGAAAAATCCAGT
CAAGCTCCAACATCTGCCAGGGCTGCAGGCGCCAATGGTTCTTCTGCTGCAATGTTGAAA
CTTTTCACCGACGAGGCTGAGGGTTTAAGTGTCGATCCGTTAGTAGTATTGTTCTTGTCT
GTTGGTTTCATCTTTTCTGTTATTGGTTTACATGTAATTGCCAAAGTCAC
>BCGL01000004.1/135739-135493 [subseq from] [Candida] succiphila DNA, scaffold: scaffold_3, strain: JCM 9445, whole genome shotgun sequence
CCAGTGCCAGGTGGTACCAGAACCCTCGCTAAGAGAAAGGCCAACCAGGAAAACAAAACA
AAGCAAGCTTTGCAGAACCAGCCTAATTCAACAAGAGCTGCTGGTGCAGGTGGTTCTTCT
AGTACAATGCTCAAAATATACACAGATGAAGCTCAAGGTTTCAAAATCGACCCTTTGGTG
GTGTTAGTCCTGGCAATCGCTTTCATATTCTCAGTCGTCATCTTACACGCATTGGCAAAA
CTTACAG
>PKFP01000001.1/648623-648420 [subseq from] [Candida] duobushaemulonis strain B09383 B_B09383, whole genome shotgun sequence
AAGAGAAAGAACGCCGCCAGCAAAAAGGCTAAGGAGTCCAAGGACCAGCCCTTGTCCACT
AGAGCTGCTGGTGCTGGAGGCTCCTCCGCCACGATGTTGAAGCTTTTCACCGACGAGGCC
CAGGGCTTGAGAGTCGACCCTTTGGTTGTGCTCTTTTTGGCTGTCGGTTTCATCTTCTCC
GTCATCATCTTGCACGTTTTCGCC
>BCKQ01000006.1/1076229-1076000 [subseq from] Ascoidea asiatica DNA, scaffold: scaffold_5, strain: JCM 7603, whole genome shotgun sequence
TTCCGATGTCCCTGGTGGCCAAAGAACTTTGCAAAAGAGACGTGCTGCTCAAGACAAAAA
AGCCAATCAAACACCAGCATCTACAAGATCTGTAGGTGCTGGTGGCTCTAGTGCTACCAT
GCTTAAATTATATACTGATGAAGCTCAAGGTTTCAGAGTTGATCCTTTGGTAGTCTTATT
TTTGGCTGTTGGTTTTATTTTTTCTGTCATTGGTTTACATGTCATTTCAA
>PPIA02000002.1/808067-807845 [subseq from] Komagataella populi strain NRRL YB-455 NODE_2_length_1250338_cov_14.0143_ID_3, whole genome shotgun sequence
CAGCAATTCCCGGAGGACAAAGAACCTTAGCTAAAAGAAGAGCAGCAAACCTGGATAAGA
AACAGGATGAACCTTCTTCCGCCAGATCTGCCGGTGCTGGAGGTTCTTCTTCAACTATGT
TGAAGTTGTACACAGACGAAGCCCAAGGTCTGAAAGTTGATCCTTTGATTGTTCTCGTTC
TAGCTGTCGGTTTCATTTTCAGTGTCATTGGTTTACACGTTGT
>CP015981.1/2182264-2182447 [subseq from] Saccharomycopsis fibuligera strain ATCC 36309 chromosome 4 sequence
TAAAGAAAAGTCCAGTCAAACTCCACCATCCGCAAGATCTGCCGGTGCAGGTGGTTCTTC
TGCTGCTATGTTGAAATTATTCACCGATGAGGCTGAAGGTTTGAGTGTCGATCCATTGGT
TGTTTTGTTTTTGTCTGTTGGTTTCATCTTCTCCGTCATTGCCTTACACGTTATTGCTAA
AATC
>PYFQ01000001.1/231450-231678 [subseq from] [Candida] pseudohaemulonis strain B12108 scaffold00001, whole genome shotgun sequence
CCCCGGTGGCTTGAGAAGTGCCGCTAAGAGAAAGAACGCCGCCAGCAAAAAGGCTAAGGA
GTCCAAGGACCAGCCTTTGTCCACTAGAGCTGCTGGTGCTGGAGGCTCCTCCGCCACGAT
GTTGAAGCTTTTCACCGACGAGGCCCAGGGCTTGAGAGTCGACCCTTTGGTTGTGCTCTT
TTTGGCTGTCGGTTTCATCTTCTCCGTCATCATCTTGCACGTTTTCGCC
>KV454211.1/1140175-1140416 [subseq from] Wickerhamomyces anomalus NRRL Y-366-8 unplaced genomic scaffold WICANscaffold_4, whole genome shotgun sequence
CCAGCTCCAGGTGGTCAACGTACTGATTTAAAACGTCGTAACAATGCTAAGGCAAAAGCC
AATGCTCAATCTCAACAACCAACCTCCACAAGATCTGCTGGTTATGGTGGTTCAAGTGCC
AACCTTTTGAAATTATACACTGATGAAGCTCAAGGTTTAAGAGTTGATCCTTTAGTTGTT
TTATTCTTAGCTGTTGGTTTCATTTTCAGTGTTATCGCATTACACGTTATTGCAAAATTG
AC
>AOGT01000869.1/149-356 [subseq from] Candida maltosa Xu316 contig1132_scaffold18, whole genome shotgun sequence
AAAGGCTACTCAAGAAAAGAAAGCCCAAGCTTCCAGTGCCACTCCATTGTCTACCAGATC
TGCTGGTGCTGGTGGTTCTTCTTCTACTATGATGAAGTTGTTCACTGATGAAGCTCAAGG
TTTAAGAGTTGACCCATTGGTTGTTTTGTTTTTGGCTGTTGGTTTCATTTTCTCAGTAAT
TATCTTGCATGTATTTGCTAAAATCACC
>PPOB01000001.1/132565-132800 [subseq from] [Candida] heveicola strain NRRL Y-48716 flattened_line_0, whole genome shotgun sequence
TGCAGTTGCCCCCGGTGGCTTGAGAAGCGCCGCTAAGAGAAAGAACGCCGCCAGCAAAAA
GGCCAAGGACTCCAAGGAACAGCCTTTGTCCACCAGAGCTGCTGGTGCTGGAGGCTCTTC
TGCCACCATGTTGAAGCTCTTCACCGACGAGGCTCAGGGCTTGAGAGTGGACCCTTTGGT
GGTTCTCTTTTTGGCGGTCGGTTTCATCTTCTCCGTCATCATCTTGCACGTCTTCG
>LQHL01001836.1/3803-3556 [subseq from] Spathaspora hagerdaliae strain UFMG-CM-Y303 scf7180000106493, whole genome shotgun sequence
TCAGTTCAAGCTCCAGGTGGTTTAAGAAGTGCAGTCAAGAGAAAGACTACTGCTGATAAA
AAGGCTCAATCAACAAACGCAATGCCTTTATCTACTAGATCTGCCGGTGCTGGTGGTTCT
TCTTCAACTATGATGAAATTATTCACTGATGAAGCTCAAGGTTTGAGAGTTGATCCTTTG
GTTGTATTGTTCTTGGCTGTTGGTTTCATTTTTTCCGTAATTATTTTACATGTATTTGCA
AAAATTAC
>BDMO01000002.1/2005344-2005112 [subseq from] Scheffersomyces shehatae DNA, contig: ATY839_sc02a, strain: ATY839, whole genome shotgun sequence
CCAGGTGGTTTAAGAAGTGCCGTCAAGAGAAAGACCACCGCTGACAAGAAGGCCCAATCT
GGCAATGCCTTGCCTTTGTCCACCAGATCTGCCGGTGCCGGTGGTTCTTCTTCTACTATG
ATGAAGTTGTTCACAGAAGAAGCACAAGGTTTAAGAGTTGATCCATTGGTTGTTTTGTTC
TTGGCTGTCGGTTTCATTTTCTCCGTCATCATCTTACATGTCTTCGCCAAGAT
>PPNF02000001.1/1495801-1495605 [subseq from] Middelhovenomyces tepae strain NRRL Y-17670 NODE_1_length_1691314_cov_23.5033_ID_3491, whole genome shotgun sequence
CCAATCAAGAACGTCAAACAACAGAACGTCCTACTTCTACAAGAGCAGCAGGAGCTGGAG
GGTCTTCAAATACAATGTTGAAATTATATACCGATGAAGCTGCTGGTTTACGAGTGGATC
CTGTAGTGGTTATGGTCATGGCTTTAGGATTCATTTTCTCCGTCGTCGCTCTTCACATTA
TAGCAAAGATTTCAAAC
>PTXO01000041.1/2003-2243 [subseq from] Hanseniaspora sp. NB-2018a strain CRUB 1928 scaffold_41, whole genome shotgun sequence
CTCCTCCAGGTGGTCAAAAAACTTTACAAAAAAGAAGACAAGCTCAATTGGCTAAAGACA
AAAAAGCTCAACAAACTCCTTCAAGTGCTACTCAAGCAGGTGTACAAGGATCTACTAATA
ACATTTTGAAGATTTTCACTGATGAAGCAGATGGTTGGAAAATCGATCCTTCTGCTGTTT
TATTCCTTGCTGTTGCTTTTATCTTTTCTGTTATTGCTCTACACGTTATTTCCAAAGTTA
C
>CP000502.1/772284-772051 [subseq from] Scheffersomyces stipitis CBS 6054 chromosome 8, complete sequence
CCAGGTGGTTTGAGATCCGCCGTCAAGAGAAAAACTACTGCCGACAAGAAGGCTTCCACC
GCTAATGCCTTGCCTTTGTCCACCAGAGCCGCCGGTGCTGGTGGATCTTCTTCTACCATG
ATGAAGTTGTTCACTGACGAAGCCCAGGGTTTGAGAGTCGACCCATTGGTAGTGTTGGTG
TTGGCTGTTGGTTTCATCTTCTCCGTCATCATCTTGCACGTCTTTGCCAAGATC
>NLAM01001246.1/106511-106287 [subseq from] Metschnikowia hawaiiensis strain UWOPS 87-2203.2 haw-_s34, whole genome shotgun sequence
GCTTGAAGAATGCCATCAAGAGAAAGTCTGCCAACGACAAGAAAGTCAATGAATCCAGCA
AGAAGCCTCTTTCCACCAGAGCAGCCGGGGCCGGCGGATCCAGTGCCACCATGTTGAAGT
TGTTCACTGACGAGGCGCAGGGCTTAAGGGTGGACCCCTTGGTTGTGTTGTTCTTGGCCG
TGGGATTCATTTTCTCCGTGATCATCTTGCACGTGTTTGCCAAGA
>NKZB01000142.1/331906-331702 [subseq from] Metschnikowia aberdeeniae strain SUB 05-213.1 abe-_s4, whole genome shotgun sequence
AAGTCGACCAATGACAAGAAAGTTGCCGAAGCAAACAAGAAGCCGCTTTCTACACGGGCC
GCTGGAGCCGGCGGTTCTAGTGCCACGATGTTGAAATTGTTCACCGACGAGGCCCAGGGC
TTGAGAGTGGACCCTTTGGTGGTTTTGTTCTTGGCTGTTGGTTTCATTTTCTCGGTGATT
ATTTTGCACGTGTTTGCCAAGATCA
>PPMR02000017.1/37149-36922 [subseq from] Cyberlindnera petersonii strain NRRL YB-3808 NODE_17_length_209817_cov_17.7483_ID_36083, whole genome shotgun sequence
GCTCCAGGTGGTCAGAGAACAGACATGAAGCGTCGCAACAACGCTAAGGCCAAGGCTGCT
GCTCAAGCCCAGACTCCAACCTCCACAAGATCCGCTGGCTTCGGTGGGTCCACTGCTTCT
TTACTCAAGCTCTACACTGATGAGGCTCAGGGTTTGAGAGTTGATCCACTCATTGTCCTC
TTCCTCGCTGTTGGTTTCATCTTCTCTGTCATCGCCTTGCACGTTCTC
>PPLF01000007.1/302560-302790 [subseq from] Danielozyma ontarioensis strain NRRL YB-1246 NODE_7_length_478340_cov_34.1556_ID_13, whole genome shotgun sequence
GGGAGGGTTAAGAAGTGCTGTCAAGAGAAAGAACGCTCAAGATAAGAAGGCACAAGCTGC
CAGTGCTGTTCCATTATCAACCAGAGCTGCTGGTGCTGGAGGATCATCAGCCACCATGTT
GAAACTATTCACAGATGAAGCTCAAGGTCTCAGAGTTGACCCCTTGGTTGTTCTCTTCCT
TGCTGTTGGATTTATCTTCTCTGTGATCCTCTTACATGTGTTTGCTAAGAT
>NKZZ01001315.1/213774-213970 [subseq from] Metschnikowia hamakuensis strain UWOPS 04-199.1 ham-_s211, whole genome shotgun sequence
TGCCAGCGACAAGAAAGTCAATGAATCCAACCAGAAGCCTCTTTCCACTAGAGCAGCCGG
GGCCGGCGGATCCAGTGCCACCATGTTGAAGTTGTTCACTGACGAGGCACAGGGCTTAAG
GGTAGACCCCTTGGTTGTGTTGTTCTTGGCCGTGGGATTCATTTTCTCCGTGATCATCTT
GCACGTGTTTGCCAAGA
>PPLS02000001.1/842136-842340 [subseq from] Teunomyces gatunensis strain NRRL Y-48064 NODE_1_length_1143824_cov_34.5486_ID_1, whole genome shotgun sequence
AGAAAGTCTATTGCTGACAAGAAGGCTCAATCTTCCAATGCCATGCCTTTGTCTACCAGA
CAAGCTGGTGCTGGTGGTTCTTCTTCCACCATGATGAAGATCTTTACTGATGAAGCTCAA
GGCTTGAGAGTTGACCCATTGGTTGTGTTATTTTTGGCTGTTGGTTTCATCTTCTCCGTT
ATCATCTTGCACGTCTTTGCTAAGA
>PPMM02000002.1/685435-685191 [subseq from] Priceomyces carsonii strain NRRL YB-4275 NODE_2_length_754996_cov_19.8997_ID_1384, whole genome shotgun sequence
TCAGCACCAGGAGGCTTGAGGAGCGCAGCCAAAAGAAAGTCAATCGCTGACAAGAAAGCA
CAATCAGAAAGCTCGATGCCATTGTCCACCAGGACAGCTGGAGCAGGAGGCTCATCATCT
ACCATGATGAAGCTTTTCACAGATGAAGCACAGGGTTTGAGAGTTGACCCCTTAGTAGTA
TTGTTTTTGGCTGTTGGATTTATATTTTCTGTGATAATTTTACACGTATTTGCAAAGGTA
ACAGG
>PPPB01000009.1/42490-42259 [subseq from] [Candida] golubevii strain NRRL Y-48707 flattened_line_16, whole genome shotgun sequence
CCGCTGCCCCAGGTGGCTTGAGAAGCGCAGTCAAGAGAAAGAATGTTTCGGACAAGAAAT
CGAAGAACGCCGACCAAATGCCACTCTCCACGCGTGCTGCAGGTGCCGGTGGCTCGTCTG
CTACGATGTTGAAATTGTTTACCGATGAGGCCCAAGGCTTGAGAGTCGACCCCTTAGTGG
TGTTGATCTTGGCCGTTGGGTTCATTTTCTCTGTGATCATCATGCACGTGAT
>PPLY01000039.1/44209-44450 [subseq from] Barnettozyma hawaiiensis strain NRRL Y-27270 flattened_line_76, whole genome shotgun sequence
TCTGCAGCTCCAGGTGGTCAAAGAACTGATCTCAAGCGTCGTAATAACGCTAAAGCTAAG
GCCAATGCTGCTCAGCAGACACCAACATCCACCCGTTCTGCTGGCTTTGGTGGCTCTACA
TCATCTCTCCTGAAGCTATACACTGATGAAGCCCAAGGTCTAAGAGTTGACCCGTTGGTG
GTACTTTTCCTTGCCGTCGTCTTTATCTTCAGTGTCATTGTTCTACATGTGTTTGCTAAG
AT
>PPNJ01000001.1/688157-688385 [subseq from] Phaffomyces thermotolerans strain NRRL Y-11709 flattened_line_0, whole genome shotgun sequence
GCTCCTGGTGGTCAAAAGACAGAATTGAAACGCCGTAACAACGCAAAGGCTAAGGTTGCT
GAAACTCCAACTTCAGCCAGATCTGCTGGGTTTGGTGGTTCTTCTTCCTCTTTACTAAAG
TTGTACACTGATGAAGCTCAAGGTTTAAGAGTGGATCCATTGGTTGTTTTATTTTTAGCT
GTTGGTTTCATCTTCAGTGTTATTGCTTTACACGTCTTAGCTAAAATAA
>PPMP01000003.1/28481-28235 [subseq from] [Candida] fragi strain NRRL Y-17910 flattened_line_4, whole genome shotgun sequence
CTGCAGTTGCTCCAGGTGGTTTGAGATCCGCAGCCAAAAGAAAGGCTACCGCTGAAAAGA
AGGCACAATCTGCCAATCAACTCCCATTATCCACTAGAGCCGCCGGTGCCGGTGGCTCTC
TGGCTACTATGATGAAGTTGTTCACCGATGAAGCTCAAGGCTTACGTGTGGACCCATTGG
TTGTGCTTTTCCTTGCTGTCGGTTTCATTTTCTCCGTCATCATTTTACACGTCTTTGCTA
AGATTAC
>FN392320.1/1994999-1995230 [subseq from] Pichia pastoris GS115 chromosome 2, complete sequence
CAGCAATTCCAGGAGGACAGAGAACGTTAGCTAAAAGAAGAGCAGCAAACTTGGATAAGA
AACAGGATGAACCAACCTCCGCCAGATCTGCCGGTGCTGGAGGTTCTTCGTCTACCATGC
TAAAGTTGTACACAGACGAGGCCCAAGGTTTGAAAGTTGATCCTTTAATTGTTCTTGTTC
TTGCTGTTGGTTTCATTTTCAGTGTCATTGGTTTGCACGTTGTTGCTAAGCT
>PKFO01000002.1/851049-850819 [subseq from] [Candida] haemulonis strain B11899 E_2014730914, whole genome shotgun sequence
GGCCCCAGGTGGCTTGAGAAGTGCTGCTAAAAGAAAGAGCGCTGCCAGCAAAAAGGCCAA
GGAGTCCAAGGAACAGCCTTTGTCCACCAGAGCTGCTGGTGCTGGCGGTTCTTCTGCTAC
CATGTTGAAGCTTTTCACTGATGAGGCCCAGGGCTTGAGAGTCGACCCATTGGTTGTTCT
CTTTTTGGCTGTTGGTTTCATCTTTTCCGTCATCATCTTGCACGTCTTTGC
>CP024751.1/1457902-1457661 [subseq from] Hyphopichia pseudoburtonii isolate makgeolli chromosome 1, complete sequence
TCAGTTCAAGCACCAGGTGGTTTAAGAAACGCCGCCAAGAGAAAGAATACTCAAGACAAG
AAGCAACAAGCCAACAATGCTACCCCTTTGTCTACTAGATCTGCAGGTGCAGGTGGATCT
TCTGCTACCATGTTGAAATTATTCACTGATGAAGCTCAAGGTCTTAGAGTTGATCCATTG
GTTGTCTTATTCCTTGCCGTTGGTTTCATTTTCTCTGTGATCATCTTACACGTTTTTGCT
AA
>NKZY01000891.1/99445-99652 [subseq from] Metschnikowia mauinuiana strain UWOPS 04-190.1 mau+_s97, whole genome shotgun sequence
AGAGAAAGTCTGCCAGCGACAAGAAAGTCAATGAATCTAGCAAGAAGCCTCTTTCCACCA
GAGCAGCCGGGGCCGGCGGATCCAGTGCCACCATGTTGAAGTTGTTCACTGACGAGGCGC
AGGGCTTAAGGGTGGACCCCTTGGTTGTGTTGTTCTTGGCCGTGGGATTCATTTTCTCCG
TGATCATCTTGCACGTGTTTGCCAAGAT
>PPLL02000003.1/82043-82279 [subseq from] Candida corydali strain NRRL Y-27910 flattened_line_3, whole genome shotgun sequence
ACCAGGTGGTTTAAGAAGTGCAGTCAAGAGAAAGTCTACTGCTGACAAGAAAGCACAATC
AACCAATGCAGCACCATTATCCACCAGATCTGCAGGTGCCGGTGGTAGTTCGTCAACAAT
GATGAAATTGTTCACTGATGAAGCTCAAGGTTTAAGGGTTGATCCTTTAGTGGTTTTGTT
TTTAGCTGTTGGTTTCATCTTTTCAGTCATTATCTTACACGTATTTGCAAAAATTAC
>PPNK02000003.1/168873-168642 [subseq from] [Candida] orba strain NRRL Y-27336 NODE_3_length_795162_cov_96.8679_ID_4511, whole genome shotgun sequence
GTCGCTCCAGGTGGTCAAAAGACAGAATTGAAACGTCGTAACAACGCGAAAGCTAAAGTT
GCTGAAACTCCAACTTCAACCAGATCTGCTGGGTTCGGTGGTTCTTCTTCTTCTTTACTT
AAATTGTACACCGATGAAGCTCAAGGTTTGAGAGTGGATCCATTGGTTGTTTTATTTTTA
GCTGTTGGTTTCATCTTCAGTGTCATCGCTTTACATGTCCTAGCTAAAATCA
>PPNH01000073.1/65330-65563 [subseq from] Phaffomyces opuntiae strain NRRL Y-11707 NODE_73_length_67798_cov_55.763_ID_8961, whole genome shotgun sequence
TGTCGCCCCAGGTGGTCAAAAAACCGAATTGAAACGTCGTAACAACGCTAAATCCAAAGT
TGCTGAAACTCCAACTTCAACTAGATCTGCTGGTTTTGGTGGCTCTTCCTCTTCTTTACT
TAAATTATACACCGATGAAGCTCAAGGTTTAAGAGTTGATCCATTAGTCGTTTTATTTTT
AGCTGTTGGTTTCATCTTCAGTGTTATTGCTTTACATGTCTTAGCTAAAATCAC
>MVNT01000005.1/473942-474187 [subseq from] Yamadazyma laniorum strain yHMH7 NODE_5_length_818043_cov_13.968_ID_9, whole genome shotgun sequence
CATCATCAGTGGCTCCAGGAGGATTGAGAAACGCTGCTAAGAGAAAAACCACGGCCGACA
AGAAGGCTCAGGCCTCCAATGCCAACCCTGTTTCGACCAGATCTGCAGGTGCTGGTGGTT
CATCTGCTACTATGTTGAAATTGTTTACCGATGAAGCTCAAGGTTTGAGAGTTGATCCTT
TGGTGGTGTTGTTTTTGGCGGTTGGATTCATTTTCTCCGTCATTATCTTGCACGTTTTCG
CCAAGG
>GL996527.1/724791-724550 [subseq from] Candida tenuis ATCC 10573 unplaced genomic scaffold CANTEscaffold_00021, whole genome shotgun sequence
CTGTGGCCCCAGGGGGCTTGAGAAGCGCTGCTAAGAGAAAAACCACCGCCGAAAAGAAAG
CCCAAGCTACCAACGCCAACCCAGTCTCAACTAGATCCGCAGGTGCTGGTGGTTCATCTG
CTACTATGTTGAAGTTGTTCACCGATGAAGCTCAAGGTTTGAGGGTTGATCCTTTGGTGG
TGTTGTTCTTGGCGGTTGGGTTCATCTTCTCTGTCATCATCTTGCATGTTTTTGCCAAGA
TC
>PPMQ02000001.1/221357-221140 [subseq from] Hyphopichia heimii strain NRRL Y-7502 NODE_1_length_317107_cov_21.5492_ID_27152, whole genome shotgun sequence
CTGCCAAAAGAAAGAATGCCCAAGATAAGAAAGCACAATCCGCCAATGCTACTCCATTGT
CCACTAGAGCAGCCGGTGCCGGAGGTTCATCTGCTACCATGTTGAAGTTGTTCACTGACG
AAGCCCAAGGGTTAAGAGTTGATCCGTTGGTTGTTCTCTTCTTAGCAGTTGGATTTATAT
TTTCGGTGATTTTCTTACATGTATTCGCTAAGATTACA
>PPMW01000002.1/519407-519655 [subseq from] Yamadazyma scolyti strain NRRL Y-5512 NODE_2_length_1067750_cov_25.7923_ID_1649, whole genome shotgun sequence
ATCCTCAGTTGCTCCAGGTGGTTTAAGAAGTGCTGCTAAAAGAAAGTCTACTGCTGATAA
AAAGGCACAAGCTGCTAATGCTAATCCAGTTTCTACTAGAGCTGCAGGTGCTGGTGGATC
CTCTGCTACTATGTTGAAATTGTTCACCGACGAAGCTCAAGGTTTGAGGGTTGATCCTTT
AGTCGTTTTGTTCTTGGCCGTTGGTTTCATCTTCTCCGTCATCATTTTACACGTGTTTGC
TAAAATTAC
>PPNN01000005.1/340195-339954 [subseq from] Kodamaea ohmeri strain NRRL Y-1932 NODE_5_length_558232_cov_15.6684_ID_9, whole genome shotgun sequence
CACCAGGTGGTTTGAGAAGCGCAGCTAAGAGAAAGTCTACTGCTGATAAGAAGGAAAAGG
CGGAGAGCGCTATGCCTTTGTCAACCCGTGCCGCTGGTGCTGGTGGTTCTTCTTCAACCA
TGATGAAGATTTTCACTGATGAAGCCCAGGGTTTGAGAGTTGACCCATTGGTTGTGTTGG
TGTTGGCCGTCGGTTTCATTTTCTCTGTCATTGTGTTGCACGTTTTGGCCAAGGTGACAG
GC
>NDXA01000001.1/42489-42735 [subseq from] Spathaspora xylofermentans strain UFMG-HMD23.3 Spathaspora_xylofermentans_contig_1, whole genome shotgun sequence
CAGTCCAAGCACCAGGTGGTTTAAGAAGTGCAGCCAAAAGAAAGACCACTGCCGACAAAA
AGGCCCAATCTACCAATGCAATGCCATTATCCACAAGATCTGCAGGTGCTGGTGGTTCTT
CATCCACTATGATGAAGTTATTCACTGATGAAGCTCAAGGTTTAAGAGTAGATCCTTTGG
TTGTCTTGTTTTTGGCTGTGGGTTTTATTTTCTCAGTTATTATCTTACATGTTTTTGCAA
AGATTAC
>SKFK01000002.1/218459-218700 [subseq from] Kodamaea ohmeri isolate 148 tig00000001-arrow, whole genome shotgun sequence
CACCAGGTGGTTTGAGAAGCGCAGCTAAGAGAAAGTCTACTGCTGATAAGAAGGAAAAGG
CGGAGAGCGCTATGCCTTTGTCAACCCGTGCCGCTGGTGCTGGTGGTTCTTCTTCAACCA
TGATGAAGATTTTCACTGATGAAGCCCAGGGTTTGAGAGTTGACCCATTGGTTGTGTTGG
TGTTGGCCGTCGGTTTCATTTTCTCTGTCATTGTGTTGCACGTTTTGGCCAAGGTGACAG
GC
>PPLT01000003.1/1025399-1025597 [subseq from] Teunomyces cretensis strain NRRL Y-27777 NODE_3_length_1568754_cov_25.1773_ID_5, whole genome shotgun sequence
AAGTCCACTGCCGACAAGAAGGCTCAATCTACCAATGCTTTGCCATTGTCCACAAGACAA
GCTGGTGCTGGTGGTTCGTCCTCGACCATGATGAAAATCTTCACTGATGAAGCCCAAGGT
TTAAGAGTCGACCCATTGGTTGTGTTGTTTTTGGCTGTTGGTTTCATCTTCTCCGTCATC
ATCTTACACGTCTTTGCTA
>BCJV01000001.1/2204387-2204199 [subseq from] Wickerhamiella versatilis DNA, scaffold: scaffold_0, strain: JCM 5958, whole genome shotgun sequence
GCAAGTGCAAACGAAAAGCCTCCCTCGACCCGTAGTGCAGGCGCGGGTGGCTCTTCAAAC
ACCCTGCTGAAATTGTACACCGATGAGGCTAGTGGACTCAACGTTGACCCTGTTGTAGTG
ATGGTCATGGCTTTGGGATTCATCTTCTCGGTCGTGGCTTTGCATGTTTTCGGCAAGTTC
TTCACAAAA
>PPNI01000015.1/135728-135961 [subseq from] Phaffomyces antillensis strain NRRL Y-12881 flattened_line_28, whole genome shotgun sequence
TGTCGCTCCAGGTGGTCAAAAAACAGAATTGAAACGTCGTAATAACGCTAAATCCAAAGT
TGCTGAAACTCCAACTTCAACTAGATCTGCTGGTTTTGGTGGCTCTTCTTCTTCTTTACT
TAAATTATACACCGATGAAGCTCAAGGTTTGAGAGTTGATCCATTAGTCGTTTTATTTTT
AGCTGTTGGTTTCATCTTCAGTGTTATTGCTTTACATGTCTTAGCTAAAATCAC
>PPPC02000006.1/716849-716601 [subseq from] [Candida] gorgasii strain NRRL Y-27707 NODE_6_length_815919_cov_23.048_ID_1693, whole genome shotgun sequence
ATCATCAGTTGCCCCAGGTGGGTTAAGAAGTGCAGCTAAAAGAAAAACCACTGCTGATAA
GAAATCACAAGCTGCTAATGCCACTCCAGTTTCAACTAGAGCTGCTGGTGCTGGTGGTTC
TTCTGCCACCATGTTAAAATTATTCACTGATGAAGCTCAAGGTTTAAGAGTTGATCCTTT
AGTTGTTTTAGTGTTAGCCGTTGGTTTTATTTTCTCAGTTATTGTTTTACATGTATTTGC
CAAATTAAC
>LQMS01002335.1/65379-65620 [subseq from] Spathaspora girioi strain UFMG-CM-Y302 NODE_46_length_90811_cov_14.195_ID_91, whole genome shotgun sequence
CTGCCCCAGGAGGTTTAAGAAGTGCAGTTAAAAGGAAAACTACTGCTGATAAGAAGGCAC
AATCTACCAATGCCATGCCATTATCTACCAGATCAGCTGGTGCTGGTGGCTCTTCTTCTA
CCATGATGAAATTATTCACTGATGAAGCACAAGGTCTTAGAGTAGATCCTTTGGTTGTAT
TATTTTTAGCTGTTGGGTTCATCTTTTCAGTTATTATCTTACATGTATTTGCAAAACTTA
CT
>PPOZ02000014.1/268118-267883 [subseq from] [Candida] wancherniae strain NRRL Y-48709 NODE_14_length_294837_cov_43.2695_ID_1346, whole genome shotgun sequence
CCCTGGTGGTTTGAGAAGTGCTGTCAAGAGAAGAAACGCCGCCGACAAGAAGGCCAAGGA
CGCCTCGCAGGCGCCCGTGTCGACCAGGGCCGCAGGCGCCGGCGGCTCGTCCGCAACCAT
GTTGAAGTTGTTCACGGACGAGGCCCAGGGCTTGCGCGTGGACCCCTTGGTTGTGTTGTT
CTTGGCTGTTGGCTTCATTTTCTCCGTGATCATCATGCACGTCTTCGCCAAGATCA
>PPUV01000005.1/244145-244382 [subseq from] Spathaspora sp. UFMG-CM-Y6060 NODE_5_length_258772_cov_27.0894, whole genome shotgun sequence
CTCCAGGAGGTTTAAGAAGTGCAGTTAAAAGGAAAACCACTGCTGACAAGAAGGCACAAT
CCACCAATGCCATGCCATTATCTACCAGATCAGCTGGTGCTGGAGGTTCTTCATCTACTA
TGATGAAATTATTTACTGATGAAGCTCAAGGTCTTAGAGTAGATCCTTTGGTTGTATTAT
TCTTAGCTGTTGGATTTATCTTTTCAGTTATTATCTTACATGTATTTGCCAAGATTAC
>PPKU01000025.1/105669-105431 [subseq from] Nakazawaea holstii strain NRRL Y-2155 flattened_line_48, whole genome shotgun sequence
TTCCAGGAGGTCAAAGAACATTACAAAAGAGAAAGTCAGCAGCTGAAAAGAAATTGCAAC
TGCAACTGCAAACACCAACTTCTACAAGATCTGCAGGTGCTGGTGGATCATCATCAACAA
TGTTAAAATTATTCACAGATGAAGCTCAAGGTTTGAAAGTTGATCCAATTGTCATCTTGG
TATTGGCTGTTGGGTTCGTTGTTAGTGTTGTTATCTTGCATGTATTTGCAAAGATTACA
>PPID01000043.1/98569-98763 [subseq from] Sporopachydermia lactativora strain NRRL Y-11591 NODE_43_length_109197_cov_37.4356_ID_85, whole genome shotgun sequence
CAGGAAAGACAGGCTGCTGCCGCTAATCAGAAACCCCTTTCTACACGCAGCGCTGGAGCT
GGTGGATCTTCAAACATCATGCTGAAACTCTACACTGACGAAGCTCAGGGATTCAAAGTC
GATCCTACCGTTGTGCTTTTCCTGGCAGTGGGGTTCATCTTCAGCGTTATTGCCCTGCAC
GTAGTTGCTAAGATC
>PPNZ02000059.1/31726-31565 [subseq from] Cyberlindnera maclurae strain NRRL Y-5377 NODE_59_length_61141_cov_60.361_ID_39550, whole genome shotgun sequence
CAGACGCCTACCTCTACGAGATCTGCTGGCTTTGGTGGATCCACAGCTTCATTGCTCAAG
CTCTACACCGATGAGGCATTGGGACTGAGAGTGGACCCACTCATCGTGCTGTTCCTCGCT
GTTGGTTTCATCTTCTCCGTTATTGCGCTCCATGTCGTTGCT
>BCGE01000001.1/2178137-2177889 [subseq from] Wickerhamia fluorescens DNA, scaffold: scaffold_0, strain: JCM 1821, whole genome shotgun sequence
CTTCCGCTGCACCAGGTGGCTTGAGAAATGCTGTAAAGAGAAAAAACGTGGCTGATAAGA
AGGCCCAGAGTTCGAATGCTACACCATTGTCGACCCGCGCGGCAGGAGCCGGCGGATCGT
CAGCTACCATGATGAAGATTTTCACTGATGAGGCACTGGGATTAAGAGTTGATCCCTTGG
TTGTTTTGTTTCTTGCGGTAGGATTCATCTTTTCTGTGATCATTTTGCATGTTTTCGCGA
AGATTACCG
>NLAU01000961.1/352562-352328 [subseq from] Metschnikowia arizonensis strain UWOPS 99-103.4 ari-_s58, whole genome shotgun sequence
GCCCCAGGTGGCTTGAAGAACGCCATCAAGAGAAAGTCTGCCAACGACAAAAAAGTCAAC
GAAATCACCAAAAAGCCTCTTTTGACAAGAGCTGCAGGAGCCGGAGGATCCAGTGCTACC
ATGTTGAAGTTGTTCACTGATGAGGCACAAGGTTTGAGAGTGGACCCCTTAGTTGTATTG
TTTTTGGCCGTTGGTTTTATTTTCTCCGTGATCATCTTGCACGTGTTTGCCAAGA
>PPLR01000024.1/17786-17946 [subseq from] Teunomyces kruisii strain NRRL Y-17087 flattened_line_42, whole genome shotgun sequence
TTGCCATTGTCTACCAGACAAGCTGGCGCCGGTGGCTCGTCCTCGACCATGATGAAAATC
TTCACCGATGAAGCCCAAGGTTTGAGAGTCGACCCTTTGGTTGTGTTGTTTTTGGCTGTT
GGTTTCATCTTCTCCGTCATCATCTTACACGTCTTTGCTAA
>PPMV02000001.1/730505-730259 [subseq from] Yamadazyma philogaea strain NRRL Y-7813 NODE_1_length_1146432_cov_29.4029_ID_1, whole genome shotgun sequence
CTTCAGTAGCCCCAGGGGGTTTGAGAAGTGCCGCTAAGAGAAAGACCAATGCTGACAAGA
AGGCTCAGGCTTCTAATTCCAACCCAGTCTCTACTAGGGCTGCAGGTGCAGGTGGTTCAT
CTGCAACTATGTTGAAATTATTCACCGACGAAGCACAAGGTTTGAGAGTTGATCCGTTGG
TAGTTTTATTCTTGGCTGTCGGCTTTATCTTCTCTGTAATCATCTTGCACGTATTTGCCA
AAATCAC
>PPIF01000001.1/360973-361211 [subseq from] Priceomyces medius strain NRRL Y-7122 flattened_line_0, whole genome shotgun sequence
GCACCAGGAGGCTTGAGAAGCGCAGCTAAGAGAAAGTCCATCGCCGACAAGAAAGCACAG
GCAGACAATTCACAACCTTTGTCAACCAGAGCTGCAGGCGCTGGGGGCTCATCATCGACA
ATGATGAAGCTTTTCACTGATGAAGCGCAAGGATTAAGGGTTGATCCTTTGGTTGTTTTG
TTTTTGGCAGTAGGTTTCATTTTTTCTGTGATTATCTTACATGTTTTCGCCAAGATTAC
>CR382133.2/628780-629015 [subseq from] Debaryomyces hansenii CBS767 chromosome A complete sequence
CCAGGGGGATTAAGAAGCGCAGCCAAAAGAAGAATTGCAGCAGATAAAAAGGCACAATCC
AGCAATGCTATGCCATTATCAACTAGATCAGCCGGAGCCGGAGGATCATCTGCCACCATG
ATGAAATTGTTCACCGACGAAGCTCAAGGTTTAAGAGTTGACCCATTGGTTGTGTTATTC
TTGGCCGTTGGGTTTATTTTCTCTGTGATTATCTTACATGTTTTTGCTAAGATTAC
>NKYX01000005.1/228735-228941 [subseq from] Metschnikowia drakensbergensis strain EBD-CdVSA10-2A draA_s57, whole genome shotgun sequence
GAGAAAGTCCACCAATGACAAGAAAGTCAGCGACAACAGCAAACTGCCTCTGTCGACTAG
AGCAGCCGGCGCCGGAGGATCGAGTGCTACCATGTTGAAGTTGTTCACCGACGAGGCTCA
AGGCTTGAGAGTGGACCCCTTGGTTGTTTTGTTCTTGGCAGTGGGGTTCATTTTCTCCGT
GATCATCTTGCACGTGTTCGCTAAGAT
>BCIF01000002.1/1153120-1152882 [subseq from] Priceomyces haplophilus DNA, scaffold: scaffold_1, strain: JCM 1635, whole genome shotgun sequence
CACCAGGAGGCTTAAGAAGCGCAGCCAAAAGAAAGACTATTGCCGACAAAAAGGCACAGG
CAGGCAACTCACAGCCATTGTCCACTAGGGCAGCAGGGGCTGGTGGCTCATCATCTACTA
TGATGAAGCTTTTTACTGATGAAGCACAGGGTTTGAGGGTTGATCCCTTAGTGGTATTGT
TTTTAGCGGTGGGTTTCATATTTTCGGTAATTATCTTACATGTTTTCGCCAAGATTACT
>PPOW01000005.1/542172-541933 [subseq from] Debaryomyces subglobosus strain NRRL Y-6666 NODE_5_length_819411_cov_14.2285_ID_4253, whole genome shotgun sequence
AGCCCCAGGGGGATTAAGAAGCGCAGCCAAGAGAAGAGTTGCAGCTGATAAGAAGGCACA
ATCTACCAATGCTATGCCATTATCTACCAGATCAGCTGGTGCCGGAGGATCGTCTGCCAC
GATGATGAAATTGTTCACTGACGAAGCACAAGGATTGAGAGTTGATCCATTAGTTGTTTT
ATTTTTGGCAGTTGGGTTTATTTTTTCAGTGATCATCTTGCATGTTTTTGCTAAGATTAC
>NKYY01000007.1/237806-238026 [subseq from] Metschnikowia proteae strain EBD-T1Y1T proT_s145, whole genome shotgun sequence
AAAAATGCCATCAAGAGAAAGTCCACCAATGACAAGAAGGTCAGCGACAACAGCAAACTG
CCTCTGTCGACTAGAGCAGCCGGCGCCGGAGGATCGAGTGCTACCATGTTGAAGTTGTTC
ACCGACGAGGCTCAAGGCTTGAGAGTGGACCCCTTGGTTGTTTTGTTCTTGGCAGTGGGG
TTCATTTTCTCCGTGATCATCTTGCACGTGTTCGCTAAGAT
>PPOS02000006.1/529406-529604 [subseq from] Debaryomyces maramus strain NRRL Y-2171 NODE_6_length_1095915_cov_30.0014_ID_1528, whole genome shotgun sequence
CAGCTGATAAGAAGGCACAATCGGACAATGCTATGCCATTGTCGACCAGATCTGCTGGAG
CCGGTGGATCATCTGCTACTATGATGAAATTATTTACAGACGAAGCCCAAGGGTTAAGAG
TTGACCCATTGGTTGTCTTGTTTTTGGCTGTTGGGTTTATTTTCTCTGTCATCATTTTAC
ATGTTTTTGCTAAAATCAC
>MXQC01000029.1/91069-91301 [subseq from] Spathaspora boniae strain UFMG-CM-Y306 NODE_29_length_121217_cov_20.8096, whole genome shotgun sequence
AGGTGGTTTGAGAAGTGCCGTCAAGAGAAAGACCACCGCCGACAAGAAGGCGCAGACGCA
GCAGCAGCAGCCTTTGTCCACGAGAGCCGCTGGTGCCGGCGGCTCCTCTTCCACCATGAT
GAAATTGTTCACCGACGAGGCCCAGGGCTTGAGAGTGGATCCCTTGGTGGTGTTGTTCTT
AGCGGTGGGCTTCATCTTTTCTGTTATCATCTTGCATGTGTTTGCAAAGATCA
>PPKW02000024.1/36865-36621 [subseq from] Kuraishia molischiana strain NRRL Y-27899 NODE_24_length_126311_cov_18.8845_ID_47, whole genome shotgun sequence
TTCAGTGCCAGGTGGTACCCGTACTCTAGCCAAGAGAAAGGCCACCCAGGACAAGAAGGC
CCAGCAGCAGGCTGCACAGGCTCCCACTTCTGCCAGAGCCGCTGGCGCAGGTGGCTCCTC
TTCCACAATGCTCAAACTCTACACAGATGAGGCTCAGGGTCTCAAGGTCGACCCTCTGGT
CGTCCTTGTCCTTGCCGTTGGTTTCATCTTTTCAGTTATCGTCCTTCATGTCCTTGCCAA
GATTA
>PPLQ02000017.1/56014-55784 [subseq from] Suhomyces emberorum strain NRRL Y-27606 NODE_17_length_370782_cov_16.0799_ID_33, whole genome shotgun sequence
AGGTGGTTTAAGAAGCGCAGTCAAGAGAAAGAACACCTCTGAAAAGAAGGCCCAAGCCAA
CAACTCGTTGCCTTTGTCAACCCGTTCTGCCGGTGCCGGTGGCTCCTCCTCCACCATGAT
GAAGATCTTCACCGATGAAGCTCAAGGCTTGAGAGTCGACCCATTGGTGGTGTTGTTCTT
GGCCGTTGGATTCATCTTCTCCGTTATCATCCTTCATGTATTTGCCAAGAT
>PPNO02000001.1/871744-871979 [subseq from] [Candida] rhagii strain NRRL Y-2594 NODE_1_length_1078932_cov_44.3637_ID_1562, whole genome shotgun sequence
CTGGGGGTTTAAGAAGTGCTGCCAAAAGAAAGAACGCCCAAGATAAGAAAGCACAATCCG
CCAATGCCACTCCATTGTCCACTAGAGCTGCCGGTGCTGGAGGTTCATCTGCCACCATGT
TGAAGTTGTTCACAGACGAAGCTCAAGGGTTAAGAGTTGATCCATTGGTTGTTCTTTTCT
TAGCAGTTGGATTTATATTTTCGGTGATCTTCTTACATGTATTCGCCAAGATTACA
>BCIP01000022.1/112172-112408 [subseq from] Ambrosiozyma monospora DNA, scaffold: scaffold_21, strain: JCM 7599, whole genome shotgun sequence
CATCTTCTGCTGTTCCTGGTGGTGCTAGAACTTTGGCCAAGAGAAAGGCCACTCAAGAAA
ACAAGTTGAAGCAACAACAACAAAATCAACCAACTTCTACAAGAGCTGCAGGTGCAGGTG
GTTCATCTTCATCAATGTTGAAGATTTACACTGATGAATCTCAAGGTTTCAAAGTTGATC
CTGTTGTCGTCTTGGTTCTAAGTGTGTCATTCATATTCTCTGTTGTTTTGTTACATG
>BCKO01000004.1/764127-763883 [subseq from] Millerozyma acaciae DNA, scaffold: scaffold_3, strain: JCM 10732, whole genome shotgun sequence
CATCATCTGTCGCACCTGGAGGTTTGAGAAGTGCTGCTAAGAGAAGGAATGCTGCAGACA
AGAAGGCACAGTCTTCTAATACGATTCCGTTGTCCACCAGATCAGCTGGGGCCGGAGGAT
CGTCTGCAACCATGATGAAGTTGTTCACCGATGAAGCGCAGGGTTTAAGACTTGATCCTT
TAGTTGTGTTGTTTTTGGCTGTTGGGTTTATCTTCTCAGTCATCATTCTTCATGTGTTTG
CCAAG
>CH981524.1/499266-499503 [subseq from] Lodderomyces elongisporus NRRL YB-4239 supercont1.1 genomic scaffold, whole genome shotgun sequence
CCCCAGGTGGTTTGAGAAGCGCAGTCAAGAGAAAGTCTACAGCAGATAAAAAGGCACAAT
CTACAACTGCTACACCATTGAGCACAAGGTCAGCAGGGTTTGGTGGCTCTTCATCAACAA
TGATGAAATTGTTCACAGATGAGGCACAAGGTTTAAGAGTCGATCCATTGGTTGTGTTGT
TCTTGGCTGTTGGTTTTATTTTTTCAGTGATCATTTTACACGTGTTGGCTAAAGTTAC
>CAACVR010000001.1/357706-357464 [subseq from] Brettanomyces naardenensis genome assembly, contig: y922_scaffold1, whole genome shotgun sequence
CTGCAGTCCCCGGTGGAGCCAAGACGCTTGCCAAAAGAAAGGCAAGCAAGGATAACAAGG
TCAAGCAACAGCAGCAAAATGCGCCAAATTCTTCTAGATCTGCAGGTGCAGGTGGATCTT
CATCTACCATGCTGAAGATCTACACCGATGAAGCTCAGGGTTTCAAGATCGATCCATTGG
TCGTTCTTATCTTTGCTGTTGCCTTCATATTCTCTGTGGTGATATTGCATGTGCTCTCCA
AGC
>BCKB01000002.1/1201253-1201012 [subseq from] Candida sp. JCM 15000 DNA, scaffold: scaffold_1, strain: JCM 15000, whole genome shotgun sequence
GCAGTTCCAGGAGGGGCCAAGACCTTGGCCAAGAGAAAGGCAACCAAGGAGAACAAATTA
AAGCAGCAGGAGGCCTCCAAGCCTACGTCGACAAGAGCCGCGGGCGCTGGCGGTTCGTCG
TCCACCATGCTCAAGATCTACACTGACGAGGCCGAAGGATTCAAGATCGACCCTCTCGTT
GTGTTGATTTTCGCCGTCAGTTTCATCTTCTCGGTTGTTTTGCTCCACGTTATGTCGAAG
TT
>PPKS01000015.1/83617-83824 [subseq from] Ogataea naganishii strain NRRL Y-7654 NODE_15_length_358692_cov_73.9701_ID_29, whole genome shotgun sequence
AAAGAAAGGCCAATCAGGAAAATAAGAACAAGCAGGCGATCCAGAACCAGCCCAACTCCA
CGAGGGCCGCTGGCGCTGGTGGCTCATCTTCAAACTTGCTGAAGTTTTACACTGACGAGG
CTAATGGATTCAAGATCGACCCTCTGATTGTGTTGGTTCTAGCCATTGCGTTCATCTTCA
GTGTTGTTTTGTTGCATGTGCTTGCTAA
