# Supplementary material for: What does it take to learn the rules of RNA base pairing? A lot less than you may think
Source: bioRxiv. 2025 Aug 2:2025.07.31.668042. Preprint. [Version 1] doi: 10.1101/2025.07.31.668042 (PMC12324431; doi:10.1101/2025.07.31.668042)
Supplement: Supplement 1 [file media-1.gz › supplemental_material/data/coding/S288C_chrV_YER019C-A.rm_v1.200.fa]

>PPIF01000001.1/360973-361211   
GCACCAGGAGGCTTGAGAAGCGCAGCTAAGAGAAAGTCCATCGCCGACAAGAAAGCACAGGCAGACAATTCACAACCTTTGTCAACCAGAGCTGCAGGCGCTGGGGGCTCATCATCGACAATGATGAAGCTTTTCACTGATGAAGCGCAAGGATTAAGGGTTGATCCTTTGGTTGTTTTGTTTTTGGCAGTAGGTTTCATTTTTTCTGTGATTATCTTACATGTTTTCGCCAAGATTAC
>PPNF02000001.1/1495801-1495605 
CCAATCAAGAACGTCAAACAACAGAACGTCCTACTTCTACAAGAGCAGCAGGAGCTGGAGGGTCTTCAAATACAATGTTGAAATTATATACCGATGAAGCTGCTGGTTTACGAGTGGATCCTGTAGTGGTTATGGTCATGGCTTTAGGATTCATTTTCTCCGTCGTCGCTCTTCACATTATAGCAAAGATTTCAAAC
>CAPW01000093.1/196172-195951   
ACCACCTGGAGGACATAGGACTTTGCAACGCAGACGTGCAGCTCAGAGTGCACGTGAGAAGCAAGCGAAACAAACACCTGCATCAACTCGACAGGCGGGTCATGGTGGGTCATCGAATTCAGTTTTAGCATTATTCACCGAAGAGCTCGATGGCATAAAGGTTGATCCTCTGGTTGTACTATTCATGGCTGTTGGGTTTGTGTTTTCCATCATAAGTTTACA
>NLAC01002036.1/109566-109340   
GGCTTGAAGAACGCCATCAAGAGAAAGTCTGCCAATGATAAGAAAGTCAATGAAACCAGCAAGAAGCCTCTTTCCACCAGAGCAGCCGGGGCCGGTGGATCCAGTGCTACCATGTTGAAGTTGTTCACTGACGAGGCGCAGGGCTTGAGGGTGGACCCCTTGGTCGTGTTGTTCTTGGCCGTGGGGTTCATTTTCTCCGTGATCATCTTGCACGTGTTTGCCAAGAT
>PPNI01000015.1/135728-135961   
TGTCGCTCCAGGTGGTCAAAAAACAGAATTGAAACGTCGTAATAACGCTAAATCCAAAGTTGCTGAAACTCCAACTTCAACTAGATCTGCTGGTTTTGGTGGCTCTTCTTCTTCTTTACTTAAATTATACACCGATGAAGCTCAAGGTTTGAGAGTTGATCCATTAGTCGTTTTATTTTTAGCTGTTGGTTTCATCTTCAGTGTTATTGCTTTACATGTCTTAGCTAAAATCAC
>LQHL01001836.1/3803-3556       
TCAGTTCAAGCTCCAGGTGGTTTAAGAAGTGCAGTCAAGAGAAAGACTACTGCTGATAAAAAGGCTCAATCAACAAACGCAATGCCTTTATCTACTAGATCTGCCGGTGCTGGTGGTTCTTCTTCAACTATGATGAAATTATTCACTGATGAAGCTCAAGGTTTGAGAGTTGATCCTTTGGTTGTATTGTTCTTGGCTGTTGGTTTCATTTTTTCCGTAATTATTTTACATGTATTTGCAAAAATTAC
>PYFQ01000001.1/231450-231678   
CCCCGGTGGCTTGAGAAGTGCCGCTAAGAGAAAGAACGCCGCCAGCAAAAAGGCTAAGGAGTCCAAGGACCAGCCTTTGTCCACTAGAGCTGCTGGTGCTGGAGGCTCCTCCGCCACGATGTTGAAGCTTTTCACCGACGAGGCCCAGGGCTTGAGAGTCGACCCTTTGGTTGTGCTCTTTTTGGCTGTCGGTTTCATCTTCTCCGTCATCATCTTGCACGTTTTCGCC
>PPKD01000021.1/219947-220187   
TGGCAGCTACTCCTCCTCCACCAGGTGGTCAACGTATTTTGAAAAGAAGAAGACAAGTTCAAAGTTCTAAGGAAAAAAAAGCTAAGCAAACTCCTACATCTTCTAGAAGTGCTGGTTTTGGTGGTTCCTCTGGTTCCATCTTGAAGGTATTTAGCGAAGAATCTAATGCTTTTAGACTCGACTCTTTGATTGTTTTGTTTTTAGCTATTGGCTTTGTATTCTCAGTGTTTGGTTTACATAT
>PPMV02000001.1/730505-730259   
CTTCAGTAGCCCCAGGGGGTTTGAGAAGTGCCGCTAAGAGAAAGACCAATGCTGACAAGAAGGCTCAGGCTTCTAATTCCAACCCAGTCTCTACTAGGGCTGCAGGTGCAGGTGGTTCATCTGCAACTATGTTGAAATTATTCACCGACGAAGCACAAGGTTTGAGAGTTGATCCGTTGGTAGTTTTATTCTTGGCTGTCGGCTTTATCTTCTCTGTAATCATCTTGCACGTATTTGCCAAAATCAC
>AGVY01000017.1/173333-173068   
ATGGCAGCTTCAGTTCCACCAGGAGGTCAGCGTATCTTACAAAAGAGAAGACAGGCACAATCCATTAAGGAAAAGCAAGCAAAACAAACGCCCACTTCCACCAGACAGGCTGGTTACGGTGGGTCTTCAAGCTCAATTTTGAAGTTATATACGGACGAAGCCAATGGATTCAGAGTCGACTCCCTTGTCGTATTGTTCCTATCTGTCGGTTTCATCTTCTCCGTGATTGCTTTGCATCTATTGACGAAAYTTACACACATTATATA
>PPLX02000005.1/454233-453992   
TCCGCAGCTCCAGGTGGTCAAAGAACTGATCTAAAGCGCCGTAACAACGCAAAGTCTAAGGCTAACGCTGCTCAGCAAACTCCAACTTCCACCCGTTCCGCTGGTTTTGGTGGTTCTTCATCTTCTCTGTTGAAGCTGTACACTGATGAGGCTCAAGGTTTGAGAGTTGACCCATTGGTAGTGCTTTTCCTAGCCGTTGTCTTCATCTTCAGTGTCATTGTTCTACATGTATTTGCTAAGAT
>PPOD02000343.1/137516-137273   
TCAACTCCTCCAGGCGGTCAACGTACACTACAAAAGAGAAAGCAAGCCAGATCTGCTAAGGACAAGCAAGCCAGTCAAACCCCAACTTCTTCCAGAGCTGCTGGCCACGACGGCTCCTCCAACTCAATCCTAAAGATCTACACAGACGAAGCCAACGGTTTGAGAATCGACCCGCTCGTCGTCCTATTCCTCGCTGTCGGCTTCATCTTCTCGGTGGTCGCACTGCACGTTATGACCAAGGTCA
>BCGS01000002.1/2006040-2005841 
ACCACCGCTGACAAGAAGGCCCAATCTGGCAATGCCTTGCCTTTGTCCACCAGATCTGCCGGTGCCGGTGGTTCTTCTTCCACTATGATGAAGTTATTCACCGAGGAAGCTCAAGGTTTAAGAGTTGACCCATTGGTTGTTTTGTTCTTGGCCGTCGGTTTCATTTTCTCCGTTATCATCTTGCACGTCTTCGCCAAGAT
>PPPB01000009.1/42490-42259     
CCGCTGCCCCAGGTGGCTTGAGAAGCGCAGTCAAGAGAAAGAATGTTTCGGACAAGAAATCGAAGAACGCCGACCAAATGCCACTCTCCACGCGTGCTGCAGGTGCCGGTGGCTCGTCTGCTACGATGTTGAAATTGTTTACCGATGAGGCCCAAGGCTTGAGAGTCGACCCCTTAGTGGTGTTGATCTTGGCCGTTGGGTTCATTTTCTCTGTGATCATCATGCACGTGAT
>PPLU02000006.1/174029-173782   
CTGCTGCTGCTCCAGGAGGTCAAAGAACCGAATTGAAGCGTCGTAACAACGCCAAATCAAAGGCATCAGCACAGTCACAGACTCCAGCCTCCACCAGAGCTGCTGGCTTTGGAGGCTCTTCTTCCTCGTTGTTGAAGCTTTACACCGATGAAGCCCAAGGTTTGAGAGTCGATCCATTAGTCGTCTTGTTCCTTGCTGTCGGATTCATCTTCAGTGTCATCGCATTGCACGTTCTTGCAAAGGTCACA
>LQMS01002335.1/65379-65620     
CTGCCCCAGGAGGTTTAAGAAGTGCAGTTAAAAGGAAAACTACTGCTGATAAGAAGGCACAATCTACCAATGCCATGCCATTATCTACCAGATCAGCTGGTGCTGGTGGCTCTTCTTCTACCATGATGAAATTATTCACTGATGAAGCACAAGGTCTTAGAGTAGATCCTTTGGTTGTATTATTTTTAGCTGTTGGGTTCATCTTTTCAGTTATTATCTTACATGTATTTGCAAAACTTACT
>NKZK01000745.1/112237-112037   
GTCTGCCAACGACAAGAAAGTCAATGAAACCAACAAGAAGCCTCTTTCCACCAGAGCAGCCGGGGCCGGCGGATCCAGTGCTACCATGTTGAAGTTGTTCACCGACGAGGCGCAGGGCTTGAGGGTGGACCCCTTGGTTGTGTTGTTCTTGGCCGTTGGTTTCATCTTCTCCGTGATCATCTTGCACGTGTTTGCCAAGAT
>PPKA01000100.1/1908-2150       
ACTCCTCCCGGTGGCCAGCGTACGCTGCAAAAAAGAAGACAAGCTCAGAATGCCAAAGAGAAGCAGTTGAAACAGACTCCTGCTTCTACCAGACAGGCTGGACATGGTGGATCTTCCAATTCGATCCTGAAAGTTTACACAGATGAGGCTAATGGACTAAGAGTGGACCCGCTAGTCGTTTTGTTCTTGGCAGTGGGTTTCATCTTCTCCGTGGTGGGATTGCATGTAGTTGCTAAAGTTACG
>BDMO01000002.1/2005344-2005112 
CCAGGTGGTTTAAGAAGTGCCGTCAAGAGAAAGACCACCGCTGACAAGAAGGCCCAATCTGGCAATGCCTTGCCTTTGTCCACCAGATCTGCCGGTGCCGGTGGTTCTTCTTCTACTATGATGAAGTTGTTCACAGAAGAAGCACAAGGTTTAAGAGTTGATCCATTGGTTGTTTTGTTCTTGGCTGTCGGTTTCATTTTCTCCGTCATCATCTTACATGTCTTCGCCAAGAT
>PPJO01000001.1/521893-521646   
TGTCATCAGCAGTTCCTCCAGGTGGTCAAAGAACTTTGCAAAAGAGAAGAAATGCTCAATTGCAGAAGGAGAAAAAGGCAAATCAAACGCCAGTATCGACCAGACAAGCAGGGTTTGGCGGGTCATCTAACTCGATTTTAAAGTTGTACACGGATGAAGCCAATGGGTTGAGAGTGGATCCTTTGGTTGTGCTGTTTTTGGCAGTTGCGTTTGTGTTTTCGGTGGTTGCCTTGCACGTGATCGCTAAA
>PPNA02000011.1/72417-72659     
TAACTCCACCGGGCGGTCAACGTACTTTGCAAAAGAGAAGACAAGCTCAGAATGCAAAGGACAAACAGTTAAAGCAGACTCCTGCGTCCACTAGGCAGGCAGGTCACGGCGGATCTTCTAGTTCCATCTTGAAGATTTATACCGACGAGGCGAACGGGTTGAGGGTTGATCCTTTGGTCGTTCTGTTCCTGGCGGTTGCCTTTATCTTCTCTGTGGTGGCCCTTCATGTGATTGCCAAGGTTA
>QAWB01000027.1/38147-38384     
CCCAGGTGGAGCAAAGTCTCTCGCAAAGAGAAAGGCAACTCAAGAAAACAAGATCAAGCAGCAAGCACAGAACCAGCCAAACTCATCTAGAGCAGCAGGTGCAGGTGGCTCCTCTTCCTCAATGTTGAAGATCTTCAACGAGGAAGCACAAGGTTTCAAGATTGATCCTCTCGTCGTTTTGGTCTTTGCTGTCGCTTTCATCTTCTCCGTCATCGTCTTGCACGTTCTGGCTAAGCTT
>NLAD01000819.1/386117-385893   
GCTTGAAGAACGCCATCAAGAGAAAGTCTGCCAATGACAAGAAAGTCAATGAAACTAGCAAGAAGCCTCTTTCCACCAGAGCAGCCGGGGCCGGCGGATCCAGTGCTACCATGTTGAAGTTGTTCACTGACGAAGCACAGGGCTTAAGGGTGGACCCCTTGGTCGTGTTGTTCTTGGCCGTTGGGTTCATTTTCTCCGTGATCATCTTGCACGTGTTTGCCAAGA
>PPOI01000458.1/110914-110674   
CTTCAACTCCTCCAGGTGGTCAACGTACTTTACAAAAAAGAAGACAAGCTCAAGCTGCTAAGGATAAGCATGCTAAACAAACTCCAACTTCTACTAGAAGTGCTGGTTTTGGTGGTTCTTCCAACTCTATCCTAAAGATTTTCACCGATGAAGCTAACGGTTTAAGAGTCGATCCATTGGTTGTCTTATTTTTAGCTGTCGGTTTCATTTTCTCTGTTGTTGCTTTACATGTTATTTCTAA
>LT598473.1/423654-423408       
ACCCCAACTCCTCCCGGTGGCCAGCGCACTTTGCAGAAGAGAAGACAGGCACAATCTGCCAAAGATAAGCAACAGAAACAGACTCCAGCTTCGACGAGACAAGCTGGATTTGGCGGATCGTCGAATAGCATTCTCAAGCTTTACACTGACGAGGCCAATGGACTAAGAGTAGACCCATTGGTGGTTTTGTTTTTGGCGGTCGGGTTCATTTTCTCGGTCGTGGCCTTGCACGTCGTGGCCAAGATCA
>PPLH02000006.1/98163-98402     
TCCAGCTCCAGGTGGTCAAAGAACCGATATCAAGCGCCGTAACAACGCAAAATCTAAGGCTCAGGCACAGGCTCAAACGCCAACCTCTACTAGATCAGCTGGCTTTGGTGGCTCCTCCGCTTCTCTACTCAAGTTGTATACAGATGAAGCTAAGGGTCTCAGAGTGGATCCACTTATCGTGATGCTCCTTGCTGTTGGTTTCATCTTCTCTGTCATTGCACTACACGTCATTGCAAAGCT
>PPJA02000015.1/282370-282133   
CTCCAGGTGGTTTGAGAAGCGCAGCTAAGAGAAAGTCCACCGCTGATAAGAAGGAGAAGGCTGAGAGTGCTTTGCCTTTGTCCACCCGTGCTGCTGGTGCTGGTGGATCTTCGTCCACTATGATGAAGATCTTCACTGACGAAGCACAGGGTTTGAGAGTCGATCCTTTGGTTGTGTTGGTTTTGGCTGTCGGTTTCATCTTCTCTGTCATCGTTTTGCACGTTTTGGCAAAGTTGAC
>PPLR01000024.1/17786-17946     
TTGCCATTGTCTACCAGACAAGCTGGCGCCGGTGGCTCGTCCTCGACCATGATGAAAATCTTCACCGATGAAGCCCAAGGTTTGAGAGTCGACCCTTTGGTTGTGTTGTTTTTGGCTGTTGGTTTCATCTTCTCCGTCATCATCTTACACGTCTTTGCTAA
>LT598463.1/1094233-1093991     
CCGCGCCTCCAGGTGGTCAAAGAACCCTACAGAAGAGAAGACAAGCGCAGTCCGTCAAGGACAAGCAGCAAAAACAGACGCCCGCTTCTAGCAGACAAGCTGGATTTGGTGGGTCCTCTAGCAGCGTTCTTAAGCTGTACACTGACGAAGCTAACGGGCTAAGAGTTGATCCGCTGGTCGTGCTTTTCTTGGCCGTGGGCTTCATTTTCTCCGTCGTTGCGCTCCATGTCGTCGCTAAAGTGA
>CP002500.1/1383486-1383724     
CAACTGCAGTTCCTCCAGGGGGGCAGAAGACTTTACAAAAGAGAAAGGCAGCCCAGTCTGCTAAGGAGAAGCAATTGAAGCAAACGCCAGCTTCTACGAGACAGGCTGGGTTTGGGGGTTCATCTAATAGTATTTTGAAGTTATATACAGATGAGGCTAATGGGCTTAGAGTTGATCCTTTGGTTATTCTATTCTTAGCAGTTGGTTTCATATTTTCGGTTATTGCTTTACATGTGGTT
>KV454211.1/1140175-1140416     
CCAGCTCCAGGTGGTCAACGTACTGATTTAAAACGTCGTAACAATGCTAAGGCAAAAGCCAATGCTCAATCTCAACAACCAACCTCCACAAGATCTGCTGGTTATGGTGGTTCAAGTGCCAACCTTTTGAAATTATACACTGATGAAGCTCAAGGTTTAAGAGTTGATCCTTTAGTTGTTTTATTCTTAGCTGTTGGTTTCATTTTCAGTGTTATCGCATTACACGTTATTGCAAAATTGAC
>PPMQ02000001.1/221357-221140   
CTGCCAAAAGAAAGAATGCCCAAGATAAGAAAGCACAATCCGCCAATGCTACTCCATTGTCCACTAGAGCAGCCGGTGCCGGAGGTTCATCTGCTACCATGTTGAAGTTGTTCACTGACGAAGCCCAAGGGTTAAGAGTTGATCCGTTGGTTGTTCTCTTCTTAGCAGTTGGATTTATATTTTCGGTGATTTTCTTACATGTATTCGCTAAGATTACA
>PPOS02000006.1/529406-529604   
CAGCTGATAAGAAGGCACAATCGGACAATGCTATGCCATTGTCGACCAGATCTGCTGGAGCCGGTGGATCATCTGCTACTATGATGAAATTATTTACAGACGAAGCCCAAGGGTTAAGAGTTGACCCATTGGTTGTCTTGTTTTTGGCTGTTGGGTTTATTTTCTCTGTCATCATTTTACATGTTTTTGCTAAAATCAC
>NKZH01002084.1/222814-222591   
CTTGAAGAACGCCATCAAGAGAAAGTCTGCCAACGATAAGAAAGTCAATGAAACCAACAAGAAGCCTCTCTCCACCAGAGCAGCCGGGGCCGGTGGATCCAGTGCTACCATGTTGAAGTTGTTCACCGATGAGGCGCAGGGCTTGAGGGTGGACCCCTTGGTTGTGTTGTTCTTGGCCGTTGGTTTCATCTTCTCCGTGATCATCTTGCACGTGTTTGCCAAGA
>AEAV01000267.1/2875-3111       
GTCTTCTACAACTCCTCCAGGCGGCCAAAGAACTCTTCAAAAGAGAAGAAATGCGCAAATGCAAAAGGAAAAGAAGGCCAACCAGACACCAGCTTCGCCTAGACAGGCAGGGTTTGGCGGCTCCTCCAGCTCAATTTTGAAGCTATACACAGACGAGGCCAACGGGTTGAGAGTCGATCCGTTGGTGGTGTTGTTCTTGGCAGTTGCATTTGTGTTTTCAGTGGTTGCGCTACACGT
>NDXA01000001.1/42489-42735     
CAGTCCAAGCACCAGGTGGTTTAAGAAGTGCAGCCAAAAGAAAGACCACTGCCGACAAAAAGGCCCAATCTACCAATGCAATGCCATTATCCACAAGATCTGCAGGTGCTGGTGGTTCTTCATCCACTATGATGAAGTTATTCACTGATGAAGCTCAAGGTTTAAGAGTAGATCCTTTGGTTGTCTTGTTTTTGGCTGTGGGTTTTATTTTCTCAGTTATTATCTTACATGTTTTTGCAAAGATTAC
>PPMW01000002.1/519407-519655   
ATCCTCAGTTGCTCCAGGTGGTTTAAGAAGTGCTGCTAAAAGAAAGTCTACTGCTGATAAAAAGGCACAAGCTGCTAATGCTAATCCAGTTTCTACTAGAGCTGCAGGTGCTGGTGGATCCTCTGCTACTATGTTGAAATTGTTCACCGACGAAGCTCAAGGTTTGAGGGTTGATCCTTTAGTCGTTTTGTTCTTGGCCGTTGGTTTCATCTTCTCCGTCATCATTTTACACGTGTTTGCTAAAATTAC
>NKZZ01001315.1/213774-213970   
TGCCAGCGACAAGAAAGTCAATGAATCCAACCAGAAGCCTCTTTCCACTAGAGCAGCCGGGGCCGGCGGATCCAGTGCCACCATGTTGAAGTTGTTCACTGACGAGGCACAGGGCTTAAGGGTAGACCCCTTGGTTGTGTTGTTCTTGGCCGTGGGATTCATTTTCTCCGTGATCATCTTGCACGTGTTTGCCAAGA
>NHAO01000017.1/6233-6469       
TCCAGGAGGTCAGAGGACTTTACAAAAGAGAAAAAGTGCAGCTGAGAAGAAATTGCAACAACAACAACTGACACCAACTTCGACAAGATCTGCCGGTGCCGGTGGCTCATCGTCCACGATGTTGAAATTGTTCACTGACGAAGCTCAAGGCTTGAAAGTCGACCCTATTGTCGTGTTAGTATTGGCTGTTGGATTCGTTATAAGTGTTATTATATTACATGTTTTCGCTAAAATTAC
>PJEZ01000346.1/2319-2564       
CTTCTGCTGCTCCTGGGGGCTTGCGTTCCACTATGAAGAGAAAGACGATGGCCGACCGCAAGGAGAAGGCGGCCACCGCCACCCCCCTGTCCACCCGTGCGGCTGGCGCTGGCGGCTCGTCGTCGTCGATGATGAAGTTGTTCACCGACGAGGCCCAGGGCTTGAGAGTCGACCCCTTGGTCGTGCTCTTCCTTGCAGTTGGTTTCATCTTTTCCGTGATCATTTTGCACGTCTTTGCCAAGCTCA
>CP019498.1/982504-982262       
ACTCCTCCAGGTGGTCAGCGCATGCTGCAAAAGAGAAGACAAGCTCAGAATGCCAAAGAGAAGCAATTGAAACAGACTCCTGCTTCGACGAGACAGGCCGGACACGGTGGTTCTTCAAACTCCATCCTCAAAGTTTACACAGACGAGGCTAATGGATTAAGAGTGGACCCACTAGTGGTTCTATTCTTGGCGGTAGGTTTCATTTTCTCCGTGGTGGCATTGCATGTAGTTGCTAAAGTTACG
>PPNN01000005.1/340195-339954   
CACCAGGTGGTTTGAGAAGCGCAGCTAAGAGAAAGTCTACTGCTGATAAGAAGGAAAAGGCGGAGAGCGCTATGCCTTTGTCAACCCGTGCCGCTGGTGCTGGTGGTTCTTCTTCAACCATGATGAAGATTTTCACTGATGAAGCCCAGGGTTTGAGAGTTGACCCATTGGTTGTGTTGGTGTTGGCCGTCGGTTTCATTTTCTCTGTCATTGTGTTGCACGTTTTGGCCAAGGTGACAGGC
>PPOY01000011.1/95844-95602     
CATCTGCAGTTGCACCAGGAGGATTGAGAAGTGCTGCAAAGAGAAAAACTACCGCCGATAAAAAACAGCCAGTAACTCCAGTTTCAACTAGAGCTGCTGGTGGTGGTGGTTCATCTGCTACTATGTTAAAATTATTTACTGATGAAGCTCAAGGTTTAAGAGTTGATCCTTTAGTAGTATTGTTTTTGGCAGTAGGTTTTATATTTTCAGTTATTGCCTTGCACGTTTTTGCTAAATTAACAG
>DS480425.1/95442-95668         
CCTCCTCCAGGTGGTCAACGTATTCTTCAAAAGAGAAGACAAGCTCAATCTGCTAAAGATAAGCAATTGAAGCAAACCCCTACTTCCGCAAGACAAGCTGGTTTTGGCGGTTCTACCAATTCGATCTTGAAGATCTATACCGATGAAGCTAATGGTTTAAGAGTCGATCCTTTGGTAGTTTTGTTTTTATCCGTTGGTTTCATCTTTTCTGTTGTTATCTTGCATGT
>CR382133.2/628780-629015       
CCAGGGGGATTAAGAAGCGCAGCCAAAAGAAGAATTGCAGCAGATAAAAAGGCACAATCCAGCAATGCTATGCCATTATCAACTAGATCAGCCGGAGCCGGAGGATCATCTGCCACCATGATGAAATTGTTCACCGACGAAGCTCAAGGTTTAAGAGTTGACCCATTGGTTGTGTTATTCTTGGCCGTTGGGTTTATTTTCTCTGTGATTATCTTACATGTTTTTGCTAAGATTAC
>KV454489.1/251521-251287       
AACCGCAGTTCCAGGTGGTCAAAGAACCCTAGCTAAAAGAAGAGCTGCTCAGGATAAGAAGGCCAGCCAAACTCCTGCCTCAACCAGGTCTGTTGGTGCTGGTGGCTCTTCTGCTACGATGTTGAAGTTGTACACCGACGAAGCTCAAGGGTTGAGGGTTGATCCATTGGTCGTTTTATTCTTAGCTGTTGGCTTCATCTTTAGTGTTATCGGTTTACATGTTATTTCCAAACTA
>LPNM01000008.1/1194195-1193949 
CCWCAGCTCCTCCAGGTGGTCACAAAACCCTGCAAAAAAGAAGACAAGCTCAAGCAGCCAAAGAAAAAAAGGCTAGTCAAACTCCAGCCAGTGCCACTCAAGCTGGTTTGGCTGGTTCCACAAATAACATTTTGAAGATTTTCACTGATGAAGCTGATGGTTGGAAAGTTGATCCTTCTGCAGTTTTGTTTTTGGCTGTTGCCTTTATTTTTTCMGTCATTGCTTTGCACGTCATTTCCAAAGTTAC
>CM010600.1/1361255-1361015     
CTACCGCAGCCCCAGGAGGCTTGAGAAGCGCAGTCAAGAGAAAGAACGTTGCCGACAAGAAGACCAAGGAGTCCGAGCAACAACCGCTCTCTACGAGAGCTGCCGGTGCCGGTGGCTCGTCTGCCACGATGTTGAAGTTGTTCACAGATGAGGCCCAGGGCTTGAGAGTCGACCCATTGGTGGTTTTGATCTTGGCGGTTGGTTTTATTTTCTCCGTGATCGTGATGCACGTGCTTGCCAA
>PPJG01000050.1/53138-53333     
AACAATCAAGAAAGACAGGCTGCACAAGCTAATGAACGACCAGCCTCTACAAGATCTGCTGGCGCTGGTGGCTCCAGTAGCACAATGTTGAAATTGTACACTGACGAGGCTAGCGGCCTTCGAGTCGACCCTATTGTTGTCATGGTCATGGCTTTGGGTTTCATTTTCTCAGTCGTCGCTTTGCATGTCATCGCCA
>PPNJ01000001.1/688157-688385   
GCTCCTGGTGGTCAAAAGACAGAATTGAAACGCCGTAACAACGCAAAGGCTAAGGTTGCTGAAACTCCAACTTCAGCCAGATCTGCTGGGTTTGGTGGTTCTTCTTCCTCTTTACTAAAGTTGTACACTGATGAAGCTCAAGGTTTAAGAGTGGATCCATTGGTTGTTTTATTTTTAGCTGTTGGTTTCATCTTCAGTGTTATTGCTTTACACGTCTTAGCTAAAATAA
>MVNT01000005.1/473942-474187   
CATCATCAGTGGCTCCAGGAGGATTGAGAAACGCTGCTAAGAGAAAAACCACGGCCGACAAGAAGGCTCAGGCCTCCAATGCCAACCCTGTTTCGACCAGATCTGCAGGTGCTGGTGGTTCATCTGCTACTATGTTGAAATTGTTTACCGATGAAGCTCAAGGTTTGAGAGTTGATCCTTTGGTGGTGTTGTTTTTGGCGGTTGGATTCATTTTCTCCGTCATTATCTTGCACGTTTTCGCCAAGG
>PPLJ02000001.1/130825-131066   
GTTGCCCCAGGTGGCTTGAGAAGTGCTGCCAAGAGAAAGTCTACCTCCGACAAGAAGGCCAAAGATGCTAGTCAAATGCCTTTGTCCACCAGAGCTGCTGGTGCCGGTGGCTCGTCTGCTACCATGTTGAAGTTGTTCACAGATGAGGCCCAGGGCTTGAGAGTGGACCCATTGGTGGTTCTCTTCTTGGCTGTTGGTTTCATTTTCTCGGTCATCATCTTGCATGTGTTTGCCAAGATCAC
>AABZ01000001.1/56704-56439     
ATGGCAGCTTCAGTTCCACCAGGGGGTCAGCGTATCTTACAAAAGAGAAGACAGGCACAATCTATCAAGGAGAAGCAAGCGAAGCAAACTCCTACTTCCACTAGACAGGCCGGTTTTGGTGGGTCGTCAAGCTCAATTTTGAAGTTATATACAGATGAAGCCAACGGGTTCAGGGTCGACTCTCTTGTCGTATTGTTCCTATCTGCCGGATTCATTTTCTCTGTGATTGGTCTGCATCTATTGACGAAATTTACACACATTATATA
>PPNS02000015.1/169198-168961   
CTCCAGGTGGTCAAAGAACCGACATCAAGCGCCGTAACAATGCCAAATCCAAGGCTCAAGCACAAGCACAAACACCAACTTCCACTAGATCAGCTGGTTTTGGCGGGTCCTCTGCCTCTTTGCTTAAGTTGTACACTGATGAAGCCAAGGGTCTCAGAGTGGATCCGCTTATCGTGATGTTCCTTGCTGTTGGTTTTATCTTCTCTGTCATTGCATTGCACGTTATTGCAAAGCTCAC
>PPMT01000084.1/23422-23165     
ATGGCTGCTCCAGCTCCTCCAGGTGGTCAACGTACCTTACAAAAAAGAAGATACGCCAAAAATGCTAAAAAAGAAGCTTCAAAGAAGACTCCAACTTCTGCTAGATCAGCAGGTTTCGACGGTTCTTCTGCTTCCATCTTAAAGATCTTTACTGATGAAGCTGATGGTTTCAGAGTTGACCCATTAGTTGTCATGTTCATGGCTGTCGGGTTTGTCTTTTCCGTCATTGTCTTACATGTTTTGGCTAGATTTGCTACC
>CP012819.1/2164582-2164766     
AAAGATAAGTCCAATCAAACTCCACAATCCGCAAGATCTGCCGGTGCAGGCGGTTCTTCTGCTGCTATGTTGAAGTTATTCACCGATGAGGCCGAAGGTTTGAGTGTCGATCCATTGGTTGTTTTGTTTTTGTCCGTTGGTTTCATCTTCTCCGTCATTGCCTTACATGTTATTGCTAAAATTAC
>PPJB01000008.1/51013-51210     
TGCTGAAAAGAAGGCACAATCCTCAAAAGCTATGCCCTTATCTACTAGAGCCGCTGGCGCCGGCGGTTCTTCCTCCACCATGATGAAGATCTTCACCGACGAAGCACAAGGTTTGAGAGTCGACCCTCTCGTTGTTTTGGTTCTTGCGGTTGGTTTCATCTTTTCTGTTATTATCTTGCATGTTTTGGCTAAGCTCAC
>HE580267.1/398105-398343       
ACTGCTATTCCTCCAGGTGGTCAGCGTACTCTACAAAAGAGAAGACAAGCTCAATCCATCAAGGAAAAACAATTGAAACAAACACCAACTTCCACCAGAGCTGCAGGTTACGGTGGGTCTTCTGCCAACATCTTGAAGATTTTCACTGATGAAGCTGACGGATTAAGTGTAGATCCCTTAGTCGTTATGTTCTTAGCTGTAGCTTTCATCTTTTCTGTTATCGCTTTACATGTCGTCGT
>CM000692.1/925001-924758       
CTACTGCAACTCCTCCAGGTGGTCAACGTACTTTACAGAAAAGAAGACAAGCTCAATCTGTCAAGGAAAAACAATTGAAGCAAACCCCAACTTCTACCAGACAAGCTGGTTTCGGTGGCTCTTCTAACAGCATTTTGAAGCTATATACCGATGAAGCTAATGGTCTAAGGGTCGACCCGCTAGTGGTTTTGTTTTTGGCTGTGGGCTTCATCTTCTCTGTCGTCGCTTTGCATGTCGTCGCCAA
>HE806316.1/1893812-1893588     
CCCAGGTGGTCAACGTACCTTGCAAAAGAGAAGACAAGCTCAAGCTGTCAAGCAAAGAAAAGACGAAAAATCCGTTCAAAAGGCTTCGCAAATCAGTGATGAAAAGAAAGGTTCCATCTTGAAAATTTATAACGATGAAGCTAACGGGTTACGAGTAGACCCATTGGTTATTTTATTTTTAGCTGTCGGTTTTATTTTCTCAGTTATTGCTTTACATGTCATCTC
>LXTC01000002.1/1480308-1480077 
CCCCAGGTGGCTTGAGAAACGCCGTCAAGAGAAGAAACGTTGCCGACAAGAAGGCAAAGAATGCCGAGCTGATGCCCTTGTCCACCAGGGCGGCCGGTGCCGGGGGCTCCTCCGCCACCATGTTGAAGTTGTTCACCGACGAGGCCCAGGGCTTGAGAGTCGACCCCTTGGTGGTGTTGATCTTGGCCGTCGGGTTCATTTTCTCGGTCATTGTCATGCACGTGCTTGCCAA
>LN736360.1/498536-498785       
TCTACTCCAACTCCCCCCGGTGGCCAGCGCACTTTGCAGAAAAGAAGACAAGCTCAATCTGCCAAAGATAAGCAACAGAAACAAACACCAGCGTCGACGAGACAAGCTGGATTTGGCGGATCGTCCAACAGTATCCTCAAACTTTACACCGACGAGGCCAACGGATTAAGAGTAGACCCATTGGTGGTCTTGTTTTTGGCGGTTGGTTTCATTTTCTCGGTCGTGGCCTTGCACGTCGTGGCTAAGATCA
>CAPU01000089.1/19715-19468     
GTCAACTCCTCCTCCTCCAGGTGGTCACCGTACTCTACAAAAGAGAAGACAAGCTCAAGCTATTAAGGAAAAGCAACAGAGCCAAACACCGACATCTACTAGACAAGCTGGTTTCGGTGGTTCTAGTAACACCATACTTAAGATTTTCACTGATGAAGCTGATGGGCTACGTGTTGACCCACTGGTGGTGCTCTTCCTAGCTGTTGGTTTTATCTTTTCAGTCATGTCATTGCATTTAATTGCAAAGA
>DF969637.1/187405-187182       
NAGAGAAGACAGGCACAATCCATTAAGGAAAAGCAAGCAAAACAAACGCCCACTTCCACCAGACAGGCTGGTTACGGTGGGTCTTCAAGCTCAATTTTGAAGTTATATACGGACGAAGCCAATGGATTCAGAGTCGACTCCCTTGTCGTATTGTTCCTATCTGTCGGTTTCATCTTCTCCGTGATTGCTTTGCATCTATTGACGAAATTTACACACATTATATA
>NKZI01001890.1/136673-136873   
AGTCTGCCAACGACAAGAAAGTCAATGAAACCAACAAAAAGCCTCTTTCCACCAGAGCAGCCGGGGCCGGCGGATCCAGTGCTACCATGTTGAAGTTGTTTACCGACGAGGCGCAGGGCTTGAGGGTGGACCCCTTGGTTGTGTTGTTCTTGGCCGTTGGTTTCATCTTCTCCGTGATCATCTTGCACGTGTTTGCCAAGA
>HE612860.1/215126-215359       
ACTCCTCCTCCTCCAGGTGGTCAACGTATATTGAGAAGAAGAAGACAAGTGCAAAGCTCCAAGGAAAAAAAAGCCAAGCAAACTCCAACATCTGCTAGAAGTGCTGGTTTCGGTGGTTCTTCTGGTTCTATTTTAAAAGTCTTCACTGAAGAAGCCAATGCTTTCAGAATTGATTCTTTAATTGTTTTGTTTTTAGCTTTTGGATTTGTTCTCTCTGTATTTGGTTTACATATC
>PPMG02000048.1/40154-40346     
AAGCTGCCAAGGCGAAGCAAAATGCTGAAAGCAAGACACCATCATCAACAAGAGCTGCTGGTTTTGGAGGCTCCACAAACTCTTTATTGAAGTTATACACTGATGAGTCAAATGGTTTAAAGGTCGATCCTTTGATCGTCCTGTTCTTAGCTGTTGGTTTCATCTTCTCTGTTATTGCCTTACATGTCATTGC
>PPNU02000004.1/172079-171838   
AGCTCCAGGAGGTCAGAGAACAGACTTGAAGCGTCGTAACAACGCTAAGGCCAAAGCCACCGCCCAGGCTCAGACACCAACATCAACTAGATCGGCTGGATTCGGTGGTTCATCCGCCTCTTTGCTCAAGCTTTACACTGATGAGGCTCAGGGTCTTAGAGTGGACCCTCTTATCGTGCTTTTCCTTGCCGTTGGTTTCATCTTTTCCGTCATCGCCTTGCACGTCCTAGCAAAGTTGACAG
>CM003586.1/197033-196767       
ATGGCAAGTTCGGTTCCACCAGGGGGTCAGCGTATTCTACAAAAGAGAAGACAGGCGCAATCTGTCAAGGAGAAGCAAGCGAAGCAAACTCCTACTTCCGCCAGACAGGCTGGTCACGGCGGGTCGTCGAGCTCGGTGTTGAAGTTGTACACGGACGAGGCCAACGGGTTCAGGGTCGACTCGCTTGTCGTGTTGTTTCTATCCGCCGGGTTCATTTTCTCCGTCATAGGCCTGCATCTGTTGTCGAAGTTTACACATATTATATAA
>CP006022.1/1421590-1421357     
CTGCGGTTCCACCAGGCGGGCAGCGGACGCTGCAGAAGAGAAGAGCTGCACAGTCTGCGAAGGAGAAGCAGCAGAAGCAGACGCCGACGTCGACGCGGCAGGCGGGCTTCGGCGGCTCTTCAAACAGCATTCTTAAGCTGTACACGGACGAGGCGAACGGGCTCAGGGTAGATCCGCTAGTGGTGCTCTTCTTGGCGGTCGGGTTCATCTTCTCGGTGATCGCGCTGCATGTGA
>PPIA02000002.1/808067-807845   
CAGCAATTCCCGGAGGACAAAGAACCTTAGCTAAAAGAAGAGCAGCAAACCTGGATAAGAAACAGGATGAACCTTCTTCCGCCAGATCTGCCGGTGCTGGAGGTTCTTCTTCAACTATGTTGAAGTTGTACACAGACGAAGCCCAAGGTCTGAAAGTTGATCCTTTGATTGTTCTCGTTCTAGCTGTCGGTTTCATTTTCAGTGTCATTGGTTTACACGTTGT
>PPOZ02000014.1/268118-267883   
CCCTGGTGGTTTGAGAAGTGCTGTCAAGAGAAGAAACGCCGCCGACAAGAAGGCCAAGGACGCCTCGCAGGCGCCCGTGTCGACCAGGGCCGCAGGCGCCGGCGGCTCGTCCGCAACCATGTTGAAGTTGTTCACGGACGAGGCCCAGGGCTTGCGCGTGGACCCCTTGGTTGTGTTGTTCTTGGCTGTTGGCTTCATTTTCTCCGTGATCATCATGCACGTCTTCGCCAAGATCA
>LT598489.1/179105-179337       
ACTCCTCCAGGCGGTCAGCGTACTCTCCAAAAGAGAAGAGCAGCTCAATCTGCCAAAGAGAAGCAACAAAAGCAGACCCCTACCTCCACTAGACAGGCGGGTTTTGGTGGATCCTCCAACAGCGTGTTGAAGCTATACACTGACGAAGCTAATGGATTGAGAGTTGATCCGCTGGTCGTGCTATTTCTAGCAGTCGGATTCATCTTCTCTGTGGTGGCACTTCACGTTGTGGC
>PPLF01000007.1/302560-302790   
GGGAGGGTTAAGAAGTGCTGTCAAGAGAAAGAACGCTCAAGATAAGAAGGCACAAGCTGCCAGTGCTGTTCCATTATCAACCAGAGCTGCTGGTGCTGGAGGATCATCAGCCACCATGTTGAAACTATTCACAGATGAAGCTCAAGGTCTCAGAGTTGACCCCTTGGTTGTTCTCTTCCTTGCTGTTGGATTTATCTTCTCTGTGATCCTCTTACATGTGTTTGCTAAGAT
>PPNH01000073.1/65330-65563     
TGTCGCCCCAGGTGGTCAAAAAACCGAATTGAAACGTCGTAACAACGCTAAATCCAAAGTTGCTGAAACTCCAACTTCAACTAGATCTGCTGGTTTTGGTGGCTCTTCCTCTTCTTTACTTAAATTATACACCGATGAAGCTCAAGGTTTAAGAGTTGATCCATTAGTCGTTTTATTTTTAGCTGTTGGTTTCATCTTCAGTGTTATTGCTTTACATGTCTTAGCTAAAATCAC
>ANFW02000049.1/1142938-1142710 
CCCCAGGTGGCTTGAGAAGTGCCGTGAAGAGAAGAAATGTCGCCGACAAAAAGACAAAAGAAGCCGAGCAGAAGCCGTTGTCTACCAGAGCCGCTGGTGCAGGAGGTTCCTCTGCCACCATGTTGAAGTTGTTCACAGACGAGGCCCAGGGCCTCAGAGTGGACCCCTTGGTGGTCTTGATCTTGGCTGTCGGGTTTATTTTCTCTGTGATCATCATGCACGTGCTTGC
>NKYV01000009.1/59494-59723     
GGTGGCTTGAAGAATGCTATCAAGAGAAAATCTGCAAGTGACAAGAAGTCCAAGGTAGCCAACCAAAAGCCTCTTTCGACCAGAGCTGCTGGAGCCGGGGGCTCCAGTGCCACCATGTTGAAGTTGTTCACGGACGAGGCCCAGGGTTTGAGGGTCGACCCTTTGGTTGTGTTGTTCTTGGCCGTGGGATTCATTTTCTCCGTTATCATCTTGCATGTGTTTGCCAAGAT
>BCGE01000001.1/2178137-2177889 
CTTCCGCTGCACCAGGTGGCTTGAGAAATGCTGTAAAGAGAAAAAACGTGGCTGATAAGAAGGCCCAGAGTTCGAATGCTACACCATTGTCGACCCGCGCGGCAGGAGCCGGCGGATCGTCAGCTACCATGATGAAGATTTTCACTGATGAGGCACTGGGATTAAGAGTTGATCCCTTGGTTGTTTTGTTTCTTGCGGTAGGATTCATCTTTTCTGTGATCATTTTGCATGTTTTCGCGAAGATTACCG
>PPKX02000009.1/43618-43396     
CAGCAATTCCCGGAGGACAAAGAACCTTAGCTAAAAGAAGAGCAGCAAACCTGGATAAGAAACAGGATGAACCTACTTCCGCCAGATCTGCCGGTGCTGGAGGTTCTTCTTCCACTATGTTGAAGTTGTACACAGACGAAGCCCAAGGTCTGAAAGTTGATCCTTTGATTGTTCTTGTTCTAGCTGTCGGTTTCATTTTCAGTGTCATTGGTTTACACGTTGT
>PPOO01000830.1/22205-21959     
CTGCAGTTCCTCCAGGTGGTCAACGTACATTACAAAAGAGAAGACAAGCTAAGTCTAATAAGGACAAGCAATTGAATCAAACTCCAACTTCCGCAAGATCTGCTGGTGTCGATGGTTCTTCTAACTCCATCTTAAAGATTTATACCGATGAAGCAAACGGTCTAAGGGTTGATCCTTTAGTCGTTCTATTCCTAGCGGTCGGTTTCATCTTCTCTGTTGTTGCTCTACATGTTCTAACTAAAGTCAC
>PPOE02001989.1/14464-14709     
CAGCTACTCCACCAGGCGGTCAACGTACGTTACAAAAGAGAAGACAAGCAAAATCAGCTAAGGATAAGAAGGAAAATGCTACACCCACTTCAACTAGATCGGCTGGTCATGGTGGTTCTACTAATTCCATTTTGAAAATATATACTGATGAAGCCAATGGTTTAAGAGTGGACCCATTAGTTGTATTATTCTTAGCTGTAGGGTTCATCTTTTCTGTTGTCGCCTTGCATGTTGTTACTAAGGTCA
>NXHD01000008.1/327418-327184   
CCAGGTGGCTTGAGAAGCGCAGTCAAGAGAAAGAACGTCGCCGACAAGAAGGCCAAGGACGCCTCGCAAATGCCTTTGTCCACGCGTGCCGCCGGTGCCGGTGGATCTTCCGCCACCATGTTGAAGTTGTTCACCGACGAGGCCCAGGGCTTAAGAGTGGACCCATTGGTGGTTTTGTTTTTGGCTGTTGGGTTCATCTTCTCTGTGATTATTTTGCACGTGTTTGCCAAGATCA
>PPOC01000885.1/344315-344069   
CCTCAACTCCACCAGGTGGTCAACGTACTTTACAAAAAAGAAGAGCCGCTCAATCTGCTAAAGATAAACAATCTAAGCAAACACCAACTTCCAGTAGAGCTGCTGGTCATGGTGGTTCATCAAATTCAATTTTAAAGATTTATACTGATGAAGCTAATGGGTTAAGAGTAGATCCATTAGTTGTTTTATTTTTAGCTGTTGGTTTCATTTTCTCCGTAGTGGCCTTACATGTTGTCTCTAAAGTTAC
>FM992695.1/348233-348011       
GAAGCGCAGTTAAAAGAAATACCACTCAAGAAAAGAAGGCCCAATCATCGAATGCTACTCCATTATCAACCAGATCTGCTGGTGCTGGTGGTTCTTCCTCCACTATGATGAAATTATTTACCGATGAAGCCCAAGGGTTGAGAGTTGATCCATTAGTTGTTTTATTCTTGGCTGTTGGTTTTATCTTCTCCGTTATTATCTTACATGTATTTGCCAAAATCAC
>PPKB01000021.1/158415-158654   
GGCAGTTACTCCTCCTCCACCAGGTGGTCAACGTATTTTGAAGAGAAGAAGACAGGTTCAAAATTCTAAGGAAAAGAAAGCCAATCAAACTCCTACTTCTGCTAGAAGTGCTGGTTTCGGTGGTTCTTCTGGTTCTATTTTAAAGGTATTCAGTGAAGAATCTGATGCTTTAAGACTTGATTCTTTAATTGTTTTATTTTTAGCTGTCGGTTTTGTTTTATCAGTGTTTGGTTTACATAT
>PGLS01000004.1/3006078-3005836 
TGCAGTGGCCCCAGGCGGCTTGAGAAGCGCTGCTAAAAGAAAGAATGCTGCCTCCAAGAAGAACAAGGAAGCTAAAGAACAGCCCTTGTCCACAAGAGCCGCTGGCGCTGGTGGTTCTTCGGCCACCATGTTGAAGCTTTTCACAGATGAGGCTCAGGGTTTGAGAGTAGACCCATTGGTTGTTCTTTTCTTGGCTGTCGGTTTCATCTTCTCCGTCATCATCTTGCACGTTTTCGCCAAAGT
>LPNK01000154.1/113853-114082   
CCCCAGGTGGCTTGAGAAGTGCCGTGAAGAGAAGAAATGTCGCCGACAAAAAGACAAAAGAAGCCGAGCAGAAGCCGTTGTCTACCAGAGCCGCTGGTGCAGGAGGTTCCTCTGCCACCATGTTGAAGTTGTTCACAGACGAGGCTCAGGGCCTCAGAGTGGACCCCTTGGTGGTGTTGATCTTGGCCGTTGGGTTTATTTTCTCCGTGATCATCATGCACGTGCTTGCC
>PPOP02000004.1/8343-8588       
ATCAACTCCTCCAGGTGGTCAACGTACTCTACAAAAGAGAAGACAAGCTCAATCCGCTAAGGATAAGAAAGACAAGCAAACCCCTACATCCACAAGAACAGCTGGTCACGGTGGTTCTTCCAGTTCAATCTTAAAGATTTACACTGATGAAGCTGAAGGTTTGAAAGTTGATCCATTAGTTGTATTGTTTTTAGCCGTTGGGTTCATTTTCTCTGTCGTGGCATTACACGTTATTTCAAAAGTTAC
>CH981524.1/499266-499503       
CCCCAGGTGGTTTGAGAAGCGCAGTCAAGAGAAAGTCTACAGCAGATAAAAAGGCACAATCTACAACTGCTACACCATTGAGCACAAGGTCAGCAGGGTTTGGTGGCTCTTCATCAACAATGATGAAATTGTTCACAGATGAGGCACAAGGTTTAAGAGTCGATCCATTGGTTGTGTTGTTCTTGGCTGTTGGTTTTATTTTTTCAGTGATCATTTTACACGTGTTGGCTAAAGTTAC
>PPLN02000003.1/1034437-1034681 
TGCTGTTGCTCCAGGTGGTCTCCGTAATGCTGCTAAAAGAAAAGCTACAGCTGACAAAAAAGCTGCTTCTTCTAATCAAACCCCTTCGTCAACTAGAGCTGCTGGTGCTGGTGGCTCTTCTTCCACTATGTTGAAATTGTACACCGACGAAGCTCAAGGTTTGAGAGTCGACCCATTAGTTGTTTTATTCTTGGCCGTTGGTTTCATTTTCTCAGTCATTGCTTTACATGTTATTGCTAAAGTCA
>PPJZ01000052.1/5099-4848       
CTGCTACTCCCCCAGGCGGCCAGCGTACGCTGCAAAAGAGAAGACAGGCCCAGAACGCTAAAGAGAAGCAGTTGAAACAGACTCCTGCTTCCACCAGACAGGCTGGCCACGGTGGGTCTTCCAATTCGATCCTGAAAGTTTACACAGACGAGGCCAACGGGCTCAGAGTGGATCCGCTAGTGGTGCTGTTCTTGGCGGTGGGCTTCATCTTCTCCGTTGTGGCGCTGCATGTGGTTGCCAAAGTTACAGGTA
>NLAL01000030.1/15837-16036     
GTCTGCCAACGACAAGAAAGTCAATGAAACCAACAAGAAGCCTCTCTCCACAAGAGCAGCCGGGGCCGGCGGATCCAGTGCTACCATGTTGAAGTTATTTACCGACGAGGCGCAGGGCTTGAGGGTGGACCCCTTGGTTGTGTTGTTCTTGGCCGTTGGTTTCATCTTCTCCGTGATCATCTTGCACGTGTTTGCCAAGA
>PPLQ02000017.1/56014-55784     
AGGTGGTTTAAGAAGCGCAGTCAAGAGAAAGAACACCTCTGAAAAGAAGGCCCAAGCCAACAACTCGTTGCCTTTGTCAACCCGTTCTGCCGGTGCCGGTGGCTCCTCCTCCACCATGATGAAGATCTTCACCGATGAAGCTCAAGGCTTGAGAGTCGACCCATTGGTGGTGTTGTTCTTGGCCGTTGGATTCATCTTCTCCGTTATCATCCTTCATGTATTTGCCAAGAT
>CP030966.1/184494-184228       
ATGGCAGCTTCAGTTCCACCAGGGGGTCAGCGTATCTTACAAAAGAGAAGACAGGCACAATCCATCAAGGAGAAGCAGGCAAAGCAAACTCCCACTTCCACAAGACAGGCTGGTTTTGGTGGGTCGTCCAGCTCAATTTTGAAGTTCTACACAGATGAGGCCAGTGGGCTCAGGGTCGACTCTCTTGTCGTTTTGTTTCTGTCGGTCGGGTTCATCTTCTCTGTCATTGCTCTACATCTATTGGCGAAATTTACACACATTATATAA
>FYBL01000007.1/429727-429477   
TCTACTTCTACTCCTCCAGGTGGCCAACGTACTCTACAGAAGAGAAGACAAGCTCAGAGTGCTAAAGAAAAGCAATTGAAACAAACTCCTGCATCTACTAGACAAGCCGGTCATGGAGGGTCTACAAGTTCGATCCTGAAAATATATACTGATGAAGCTAATGGCTTAAGAGTGGATCCATTGGTGGTTTTATTTTTGGCAGTCGGTTTTATTTTTTCAGTGGTAGCTTTGCATGTCATTGCTAAGGTTAC
>NLAM01001246.1/106511-106287   
GCTTGAAGAATGCCATCAAGAGAAAGTCTGCCAACGACAAGAAAGTCAATGAATCCAGCAAGAAGCCTCTTTCCACCAGAGCAGCCGGGGCCGGCGGATCCAGTGCCACCATGTTGAAGTTGTTCACTGACGAGGCGCAGGGCTTAAGGGTGGACCCCTTGGTTGTGTTGTTCTTGGCCGTGGGATTCATTTTCTCCGTGATCATCTTGCACGTGTTTGCCAAGA
>NKZY01000891.1/99445-99652     
AGAGAAAGTCTGCCAGCGACAAGAAAGTCAATGAATCTAGCAAGAAGCCTCTTTCCACCAGAGCAGCCGGGGCCGGCGGATCCAGTGCCACCATGTTGAAGTTGTTCACTGACGAGGCGCAGGGCTTAAGGGTGGACCCCTTGGTTGTGTTGTTCTTGGCCGTGGGATTCATTTTCTCCGTGATCATCTTGCACGTGTTTGCCAAGAT
>CAPV01000055.1/58274-58510     
TCCTCCTCCACCAGGTGGTCACCGTACCCTACAAAAGAGAAGACAAGCCCAAGCTGTCAAAGAGAAGCAACAAAGCCAAACACCTACCTCTACTAGATCAGCTGGGTTTGGTGGTTCTAGCAACACCATACTGAAGATATTCACCGATGAAGCTAATGGTCTACATGTTGACCCACTGGTGGTCTTGTTCCTAGCTGTCGGTTTCATCTTCTCCGTTATGGCTTTGCATTTGATTGC
>PPLZ02000012.1/154401-154645   
GCAGCAGCTCCAGGTGGTCAAAGAACTGACCTAAAGCGTCGTAACAACGCCAAATCAAAGGCTAACGCTGCTCAACAGACCCCAACTTCCACTCGTTCTGCTGGTTTTGGTGGCTCTTCATCTTCTCTACTGAAGCTATACACTGATGAGGCTCAAGGTCTCAGAGTTGACCCATTGGTGGTGCTTTTCCTAGCTGTTGTCTTCATCTTCAGTGTCATTGTTCTACATGTATTTGCTAAGATCAC
>CH408076.1/559850-560096       
CTGCAGTTGCCCCAGGTGGATTGAGAAGCGCCGCCAAGAGAAGAAATGCCGCTGACAAGAAGTCGAAGGACGCTAACCAAATGCCCTTGTCCACAAGAGCCGCAGGCGCCGGTGGTTCTTCGGCTAACATGTTGAAGTTGTTCACAGACGAGGCTCAAGGTTTGAGAGTTGATCCTTTGGTTGTGCTTTTTTTGGCTGTGGGATTCATTTTCTCTGTCATTGTCTTGCATGTTTTGGCCAAGATCAC
>PPMS02000020.1/174597-174352   
TGCTGTTGCCCCAGGCGGTTTGAGATCTGCTGCTAAGAGAAAGAACGTTGCCGACAAAAAGGCTAAGGAGGCTAATCAGCAGCCTTTGTCCACCAGAGCTGCTGGTGCTGGCGGCTCCTCTGCCACCATGTTGAAGTTGTTCACCGATGAGGCGCAAGGCTTGAGAGTCGACCCTTTGGTTGTTCTCTTTTTGGCTGTTGGTTTCATCTTCTCGGTGATCATCTTGCATGTGTTGGCCAAGATCAC
>PPNG01000089.1/4290-4044       
CTGCAGTTGCACCAGGTGGTTTGAGATCCGCAGCCAAAAGAAAAGCTACCGCTGAAAAGAAGGCACAATCTGCCAATCAACTTCCATTGTCTACCAGAGCCGCTGGTGCTGGAGGTTCTCTGGCCACTATGATGAAGTTGTTTACCGATGAAGCTCAAGGTTTACGTGTGGACCCATTAGTTGTACTTTTCCTTGCTGTCGGTTTCATTTTCTCCGTCATTATTTTACACGTTTTTGCTAAAATTAC
>CBXB010000005.1/151799-152015  
ATAGGAGACGTGCTGCTCAAGAAAGACAAACTGCTGTTGCCAATGAAAAACCCACATCTACCCGCTCTGCTGGGGCCGGTGGTTCATCAAACACAATGTTAAAATTATATACCGACGAAGCATCTGGATTCCGAGTTGACCCTATTGTTGTTATGGTCATGGCTTTGGGCTTTATCTTTTCTGTTGTCGCTTTACATGGTGTTGCTAAGATTTCAAA
>PPIY01000047.1/21825-21636     
TGACAAGAAGGCACAGTCTGCTAACGCCATGCCGTTGTCCACCAGAGCTGCTGGTGCCGGAGGCTCTTCTGCAACAATGATGAAGTTATTCACTGACGAGGCTCAGGGCTTGAGAGTTGACCCCTTGGTTGTTCTTTTCCTCGCAGTTGGTTTTATCTTCTCCGTCATTATCTTGCACGTTTTCGCCAAG
>PPLS02000001.1/842136-842340   
AGAAAGTCTATTGCTGACAAGAAGGCTCAATCTTCCAATGCCATGCCTTTGTCTACCAGACAAGCTGGTGCTGGTGGTTCTTCTTCCACCATGATGAAGATCTTTACTGATGAAGCTCAAGGCTTGAGAGTTGACCCATTGGTTGTGTTATTTTTGGCTGTTGGTTTCATCTTCTCCGTTATCATCTTGCACGTCTTTGCTAAGA
>CP024751.1/1457902-1457661     
TCAGTTCAAGCACCAGGTGGTTTAAGAAACGCCGCCAAGAGAAAGAATACTCAAGACAAGAAGCAACAAGCCAACAATGCTACCCCTTTGTCTACTAGATCTGCAGGTGCAGGTGGATCTTCTGCTACCATGTTGAAATTATTCACTGATGAAGCTCAAGGTCTTAGAGTTGATCCATTGGTTGTCTTATTCCTTGCCGTTGGTTTCATTTTCTCTGTGATCATCTTACACGTTTTTGCTAA
>PPLK01000001.1/22844-22598     
CTGCAGTTGCCCCCGGTGGATTGAGAAGCGCCGCCAAGAGAAAGAATGCCGCTGACAAGAAGACCAAGGAAGCCAACCAGTTGCCCTTGTCCACCAGAGCCGCCGGAGCCGGCGGCTCTTCTGCCACCATGTTGAAGTTGTTCACCGACGAGGCGCAAGGGTTGAGAGTGGACCCATTGGTTGTGCTCTTTTTGGCGGTGGGATTCATTTTCTCTGTGATTGTGTTGCACGTGTTGGCCAAGATCAC
>NLAF01000291.1/326678-326498   
GCCGAAGCAAGCAAAAAGCCGCTCTCTACACGGGCCGCTGGAGCCGGCGGTTCTAGTGCCACGATGTTGAAATTGTTCACCGACGAGGCTCAGGGCTTGAGAGTGGACCCTTTGGTGGTTTTGTTCTTGGCTGTTGGTTTCATCTTCTCCGTGATTATTTTGCACGTGTTTGCCAAGATCA
>NOWY01000012.1/169324-169058   
ATGGCAAGTTCGGTTCCACCAGGGGGTCAGCGTATTCTACAAAAGAGGAGACAGGCACAATCTGTCAGGGAGAAGCAAGCGAAGCAAACTCCTACTTCCGCAAGACAGGCCGGTCACGGCGGGTCGTCGAGCTCGGTCTTGAAGCTGTACACGGACGAGGCCAACGGGTTCAGGGTCGACTCGCTCGTGGTGTTGTTCCTATCCGCCGGGTTCATCTTCTCCGTCATGGGCCTGCATCTGTTGTCGAAATTTACACATATTATATAA
>BCGB01000001.1/1081969-1081736 
TCCAGGTGGGTTGAGAAACGCCGCTAAGAGAAAGAATGCCGCCGAGAAAAAGGCACAAGCTGCCAATGCCACTCCCCTCTCCACTAGAGCTGCTGGTGCCGGTGGTTCTTCTGCCACCATGTTGAAGCTCTTCACCGACGAGGCCCAGGGCCTCAGGGTCGACCCATTAGTGGTGCTTTTCCTTGCAGTTGGTTTCATCTTCTCTGTCATCATCTTGCACGTTTTCGCCAAGAT
>BCGI01000001.1/2912896-2913134 
TGCACCAGGTGGCCAAAGAACAGACTTGAAGCGCCGTAACAACGCTAAGGCTAAGGCTCAAGCTCAAGCTCAAACACCAACTTCAACTAGATCTGCTGGATTTGGTGGCTCAAGTGCCTCATTGCTGAAACTTTATACCGATGAGGCTCAGGGTTTGAGAGTTGACCCACTTGTTGTTCTCTTCCTCGCTGTCGGTTTCATCTTCTCCGTTATCGCCTTGCATGTCCTCGCAAAGTTGA
>CU928174.1/228374-228118       
TGTCCGCTGCTACTCCTCCAGGTGGTCAACGTACTTTACAAAAGAGAAGACAAGCACAAAATGCAAAAGAAAAGCAATTAAAACAAACTCCTGCATCAACCAGACAAGCAGGACACGGTGGGTCGTCTAATTCAATTTTAAAAGTTTACACGGATGAGGCAAATGGTCTTAGAGTTGACCCATTAGTGGTTCTTTTCCTTGCGGTTGGTTTCATTTTCTCAGTCGTTGCCCTCCATGTTGTTGCTAAGGTTACGGGC
>BK006939.2/194539-194274       
ATGGCAGCTTCAGTTCCACCAGGAGGTCAGCGTATCTTGCAGAAGAGAAGACAGGCACAATCCATTAAGGAAAAGCAAGCAAAACAAACGCCCACTTCCACCAGACAGGCTGGTTACGGTGGGTCTTCAAGCTCAATTTTGAAGTTATATACGGACGAAGCCAATGGATTCAGAGTCGACTCCCTTGTCGTATTGTTCCTATCTGTCGGTTTCATCTTCTCCGTGATTGCTTTGCATCTATTGACGAAATTTACACACATTATATA
>PPMB01000003.1/781434-781686   
GTCATCATCAGCAGCGCCAGGTGGCCAAAGAACCGATATTAAACGTCGTAATAATGCGAAGTCAAAGGCACAGGCACAACAGCAAACTCCAAGCTCCACTAGAGCAGCTGGGTTCGGAGGATCTTCATCTTCTTTGCTTAAATTGTACACAGATGAAGCCCAGGGTTTGAGGGTTGATCCATTGGTCGTCTTGTTTCTGGCAGTTGGATTCATTTTCAGTGTCATTGCATTGCACGTCTTAGCCAAAATCACT
>GL996500.1/1759448-1759683     
CCAGGAGGTTTAAGAAGTGCAGTCAAGAGGAAGACAACTGCTGACAAGAAGGCACAATCCACTAATGCTATGCCATTATCCACCAGATCAGCTGGTGCCGGTGGATCTTCTTCTACCATGATGAAATTGTTTACTGATGAAGCCCAAGGTCTTAGAGTTGATCCTTTGGTTGTCTTGTTTTTGGCTGTTGGTTTCATCTTTTCCGTTATTATCTTACATGTTTTCGCCAAGATTAC
>AACG02000026.1/30398-30664     
ATGGCAAGTTCGGTTCCACCAGGGGGTCAGCGTATTCTACAAAAGAGGAGACAGGCACAATCTGTCAGGGAGAAGCAAGCGAAGCAAACTCCTACTTCCGCAAGACAGGCCGGTCACGGCGGGTCGTCGAGCTCGGTCTTGAAGCTGTACACGGACGAGGCCAACGGGTTCAGGGTCGACTCGCTCGTGGTGTTGTTCCTATCCGCCGGGTTCATCTTCTCCGTCATGGGCCTGCATCTGTTGTCGAAATTTACACATATTATATAA
>PPJP02000005.1/763163-762930   
GAAAGCTCAGTTCCTGGTGGCCAAAGAACCCTTCAAAAGAGAAGAAATGCTCAACTTCAAAAAGACAAGAAGGCCAACCAAACACCAGCTTCTGCAAGACAAGCCGGGTTTGGTGGCTCTTCCAGCAACATTTTGAAGCTTTATACGGATGAAGCCAACGGCTTGAGAGTTGACCCATTGGTGGTGTTGTTCTTGGCTGTTGCATTTGTGTTCTCTGTCGTTGCTTTGCACGTC
>PPJF01000012.1/123603-123837   
CAGGCGGTTTAAGAAACGCAGTCAAGAGAAAGTCTACTGCTGACAAGAAGGAGAAGGCCTCTAGCACCTTGCCTTTGTCCACCAGAGCTGCTGGTGCTGGTGGTTCTTCTTCGACCATGATGAAGATTTTCACCGATGAAGCCCAAGGTTTGAGAGTTGACCCACTTGTCGTGTTGGTGTTGGCCGTTGGGTTCATTTTCTCCGTGATTATATTGCACGTTTTGGCAAAGCTTAC
>PPPC02000006.1/716849-716601   
ATCATCAGTTGCCCCAGGTGGGTTAAGAAGTGCAGCTAAAAGAAAAACCACTGCTGATAAGAAATCACAAGCTGCTAATGCCACTCCAGTTTCAACTAGAGCTGCTGGTGCTGGTGGTTCTTCTGCCACCATGTTAAAATTATTCACTGATGAAGCTCAAGGTTTAAGAGTTGATCCTTTAGTTGTTTTAGTGTTAGCCGTTGGTTTTATTTTCTCAGTTATTGTTTTACATGTATTTGCCAAATTAAC
>MXQC01000029.1/91069-91301     
AGGTGGTTTGAGAAGTGCCGTCAAGAGAAAGACCACCGCCGACAAGAAGGCGCAGACGCAGCAGCAGCAGCCTTTGTCCACGAGAGCCGCTGGTGCCGGCGGCTCCTCTTCCACCATGATGAAATTGTTCACCGACGAGGCCCAGGGCTTGAGAGTGGATCCCTTGGTGGTGTTGTTCTTAGCGGTGGGCTTCATCTTTTCTGTTATCATCTTGCATGTGTTTGCAAAGATCA
>PPLT01000003.1/1025399-1025597 
AAGTCCACTGCCGACAAGAAGGCTCAATCTACCAATGCTTTGCCATTGTCCACAAGACAAGCTGGTGCTGGTGGTTCGTCCTCGACCATGATGAAAATCTTCACTGATGAAGCCCAAGGTTTAAGAGTCGACCCATTGGTTGTGTTGTTTTTGGCTGTTGGTTTCATCTTCTCCGTCATCATCTTACACGTCTTTGCTA
>PPOB01000001.1/132565-132800   
TGCAGTTGCCCCCGGTGGCTTGAGAAGCGCCGCTAAGAGAAAGAACGCCGCCAGCAAAAAGGCCAAGGACTCCAAGGAACAGCCTTTGTCCACCAGAGCTGCTGGTGCTGGAGGCTCTTCTGCCACCATGTTGAAGCTCTTCACCGACGAGGCTCAGGGCTTGAGAGTGGACCCTTTGGTGGTTCTCTTTTTGGCGGTCGGTTTCATCTTCTCCGTCATCATCTTGCACGTCTTCG
>PPOK01000011.1/172893-172654   
CCCGCCAGGTGGCCAACGTACTCTGCAAAAGAGAAGACAGGCGCAATCCGCCAAGGAGAACAAGGCTAAGCAGACCCCAACCTCCACGAGAGCTGCTGGGCACGGTGGTTCTTCCAGTTCCATCCTTAAGATCTACACAGACGAGGCCAATGGGCTGAGAGTCGACCCATTGGTCGTTCTGTTCCTAGCCGTCGGGTTCATCTTCTCCGTGGTCGCGTTGCACGTTATCTCTAAGGTTAC
>PPKF01000002.1/938356-938124   
TCAGTTCCAGGTGGTCAAAGAACATTACAAAAGAGAAAGGCAACAGCCGATAAGAAACAGCAGTTGGCACAGCAAACGCCTACCTCCACAAGATCTGCAGGTGCTGGTGGTTCGTCATCCACGATGTTGAAGTTATTCACAGACGAAGGCCAAGGCTTCCAAGCGGATCCTTTGATCATTTTGCTTTTGGCTGTTGGTTTCATCTTCAGTGTTGTTACCTTGCATATCTTCTC
>AE016816.3/771417-771183       
CTGCAGTTCCACCAGGCGGGCAGCGGACGCTGCAGAAGAGAAGAGCCGCACAGTCTGCGAAGGAGAAGCAGCAGAAGCAGACGCCGACGTCGACGCGGCAAGCGGGCTTCGGCGGCTCCTCGAACAGCATTCTGAAGCTGTACACCGATGAGGCGAACGGGCTCCGGGTAGATCCGCTAGTGGTGCTCTTCTTGGCTGTGGGTTTTATCTTCTCGGTGATCGCGCTGCATGTGAT
>BCGL01000004.1/135739-135493   
CCAGTGCCAGGTGGTACCAGAACCCTCGCTAAGAGAAAGGCCAACCAGGAAAACAAAACAAAGCAAGCTTTGCAGAACCAGCCTAATTCAACAAGAGCTGCTGGTGCAGGTGGTTCTTCTAGTACAATGCTCAAAATATACACAGATGAAGCTCAAGGTTTCAAAATCGACCCTTTGGTGGTGTTAGTCCTGGCAATCGCTTTCATATTCTCAGTCGTCATCTTACACGCATTGGCAAAACTTACAG
>PPNR02000006.1/283925-283689   
TCCAGGTGGTCAAAGAACCGACATCAAGCGCCGTAACAACGCCAAATCCAAGGCTCAAGCACAAGCACAAACACCAACTTCCACTAGATCAGCTGGTTTTGGTGGCTCCTCTGCTTCTTTGCTCAAGTTGTATACAGATGAAGCCAAGGGTCTCAGAGTGGATCCACTTATCGTGATGTTCCTTGCTGTTGGTTTTATCTTCTCTGTCATTGCATTGCACGTTATTGCAAAGCTCAC
>NXHB01000068.1/89331-89095     
CACCAGGTGGCTTGAGAAGCGCAGTCAAGAGAAGAAACGTCGCCGACAAGAAGGCCAAGGACGCCTCGCAAATGCCATTGTCCACCCGTGCCGCCGGTGCCGGTGGCTCTTCCGCCACCATGTTGAAGTTGTTCACCGACGAGGCCCAAGGCTTGAGAGTGGACCCATTGGTGGTTTTGTTTTTGGCAGTTGGCTTCATCTTCTCTGTGATCATTTTGCACGTGTTTGCCAAGATCA
>PPNT01000006.1/248057-247817   
TCCAGGTGGCCAGAGAACAGACGTGAAGCGTCGTAACAACGCTAAGGCTAAGGCCCAGGCCCAGGCTCAGACTCCAACCTCCACAAGATCTGCCGGCTTCGGTGGCTCCTCCGCTTCCTTGTTGAAGCTCTACACAGATGAGGCTCAGGGTCTCAGAGTCGACCCACTTGTCGTGCTCTTCCTGGCTGTGGGATTCATTTTCTCCGTCATTGCTTTGCACGTCCTCGCCAAGTTGACAGGC
>CP017630.1/344702-344496       
AAAGACCACTCAAGAAAAGAAGGCTCAATCATCAAATGCCACACCATTATCAACCAGATCTGCTGGTGCTGGTGGTTCTTCCTCCACAATGATGAAATTGTTTACTGATGAAGCCCAAGGATTAAGAGTCGATCCTTTAGTTGTGTTGTTCTTGGCTGTTGGTTTTATCTTTTCCGTTATTATCTTACATGTGTTTGCTAAAATCAC
>OVGK01000008.1/189263-189505   
ACTCCTCCAGGTGGTCAGCGCATGCTGCAAAAGAGAAGACAAGCTCAGAATGCCAAAGAGAAGCAATTGAAACAGACTCCTGCTTCGACGAGACAGGCCGGACACGGTGGTTCTTCAAACTCCATCCTCAAAGTTTACACAGACGAGGCTAATGGATTAAGAGTGGACCCACTAGTGGTTCTATTCTTGGCGGTAGGTTTCATTTTCTCCGTGGTGGCATTGCATGTAGTTGCTAAAGTTACG
>HE616744.1/311522-311765       
CTACTCCTCCAGGCGGTCAGCGTACGTTGCAAAAAAGAAGACAGGCTCAAAATGTTAAGGATAAGCAATTGAAACAGACTCCAGCTTCGACGAGGCAAGCCGGTCATGGAGGTTCTTCGAGTTCGATCTTGAAGATTTACACTGATGAAGCTAACGGTTTGAGAGTGGATCCTCTAGTTGTGTTGTTTTTGGCCGTTGCGTTCATATTTTCTGTGGTCGCTATGCATGTCATCTCGAAGGTCAC
>PPNZ02000059.1/31726-31565     
CAGACGCCTACCTCTACGAGATCTGCTGGCTTTGGTGGATCCACAGCTTCATTGCTCAAGCTCTACACCGATGAGGCATTGGGACTGAGAGTGGACCCACTCATCGTGCTGTTCCTCGCTGTTGGTTTCATCTTCTCCGTTATTGCGCTCCATGTCGTTGCT
>PPXN02000012.1/98213-97964     
CTTCAACTCCTCCAGGTGGTCAACGTACTTTACAAAAGAGAAGAGCTGCTCTTTCAGCTAAGGATAAGCAAGCTAAACAAACACCAACTTCTACAAGAGCTGCTGGTCATGGTGGTTCATCAAACTCAATTTTGAAGATCTATACTGATGAAGCTAATGGATTAAGAGTGGACCCATTGGTTGTTTTATTCCTTGCCGTCGGTTTCATCTTCTCTGTTGTTGCTTTACATGTTGTCTCTAAAGTTACAGG
>PPKS01000015.1/83617-83824     
AAAGAAAGGCCAATCAGGAAAATAAGAACAAGCAGGCGATCCAGAACCAGCCCAACTCCACGAGGGCCGCTGGCGCTGGTGGCTCATCTTCAAACTTGCTGAAGTTTTACACTGACGAGGCTAATGGATTCAAGATCGACCCTCTGATTGTGTTGGTTCTAGCCATTGCGTTCATCTTCAGTGTTGTTTTGTTGCATGTGCTTGCTAA
>PPOH01000316.1/328350-328593   
GAGCTCCTCCAGGTGGTCAACGTACATTACAAAAGAGAAGACAAGCTAAGTCTAACAAAGACAAGCAATTAAACCAAACACCAACATCTGCTAGACAAGCTGGTGCTGGTGGTTCTTCAAACTCAATCTTAAAGATCTACACTGACGAAGCTAACGGTCTAAGAGTTGATCCATTAGTTGTATTATTCTTAGCTGTGGGTTTCATTTTTTCGGTAGTTGCTTTACATGTTTTAACTAAAGTTAC
>PPON02000027.1/28339-28576     
CTTCAACTCCTCCAGGTGGTCAACGTACTTTACAAAAAAGAAGACAAGCTCAAGCCGCTAAGGATAACAAAGCTAAACAAACCCCAACTTCTACTAGAAGTGCTGGCTTTGGTGGTTCTTCTAATTCAATTTTAAAGATTTTCACTGATGAAGCCAACGGGTTAAGAGTGGATCCATTAGTTGTTTTATTTTTAGCTGTTGGTTTCATTTTCTCTGTTGTGGCTTTACATGTTATTTC
>CU928166.1/404213-403969       
GACTCCTACTCCCCCAGGTGGACAACGTACGTTGCAGAAAAGAAGACAGGCGCAGTCCGTCAAGGAGAAGCAGCAGAAACAGACGCCCGCGTCGACCAGACAGGCCGGGTTCGGTGGCTCCTCCAACAGCGTGCTGAAGTTGTACACAGATGAAGCTAACGGTTTGCGCGTGGACCCGCTGGTCGTGTTGTTCTTGGCAGTCGGATTCATCTTCTCCGTGGTCGCCCTGCACGTTGTGGCCAAGG
>PPHV01003181.1/17993-17758     
TACCCGGAGGCCAACGTGTCATGAACAGAAGAAAAGCTGCTCAGGAAAAGAAGCAGCAGCTGTCGCAAAAGACGCCAACGTCTACAAGAGCAGCAGGTGCTGGTGGATCATCTTCTACGATGCTCAAGCTGTACACAGACGAGGCCCAAGGACTCAAAGTGGACCCTCTTGTGGTGATGGTTTTGGCAGTGGGGTTCATTTTCTCCGTTGTGGCGCTCCACGTAGTGGCCAAGCTC
>LT598454.1/788086-788336       
GTCTACTCCAACTCCCCCAGGTGGACACCGTACTCTGCAGAAAAGAAGACAAGCTCAATCGGCTAAGGAAAAGCAGCAAAAACAATCTCCAGCCTCAACCAGACAAGCCGGCTTTGGAGGCTCTTCCAACAGTGTTTTGAAATTGTACACAGATGAAGCTAACGGTCTCAGAGTTGACCCACTGGTTGTGCTGTTCCTAGCAGTGGGCTTCATTTTTTCCGTTGTGGCATTGCACGTAGTGGCCAAGGTCA
>LT598479.1/453658-453407       
TGTCAACTACAGCTCCTCCTGGTGGCCAGCGTACTCTACAGAAAAGAAGACAGGCGCAATCTGCCAAAGACAAGCAACAGAAACAGACTCCAGCGTCGACAAGACAGGCCGGTTTCGGGGGATCTTCGAACAGCATTCTCAAGCTATACACAGACGAGGCTAACGGTTTGAGAGTGGACCCATTGGTGGTTTTGTTTTTGGCCGTTGGTTTCATTTTCTCGGTCGTGGCCTTGCACGTCGTGGCCAAGATCA
>PPMI02000048.1/35329-35566     
AGCTCCAGGTGGTCAACGTACCGACATCAAACGTCGTAACAACGCTAAATCAAAAGCCAACGCACAACAACAAACCCCTACATCCACCAGATCCGCTGGTTTCGGTGGTTCTTCTTCCAACTTACTGAAACTCTACACTGATGAAGCTCAAGGTTTGAGAGTTGACCCTCTGGTTGTCCTGTTCCTAGCTGTTGGTTTCATCTTCTCCGTCATCGCTCTACACGTCCTGGCTAAGATC
>CAPT01000155.1/51568-51801     
TCCACCTGGTGGCCACCGTACTCTACAAAAGAGAAGACAAGCTCAGGCTGTCAAAGAGAAACAGCAAAGCCAAACACCAACCTCGACCAGGTCTGCTGGGTTCGGTGGGTCCAGCAACACTATCCTCAAGATATTCACCGACGAAGCTGCAGGTCTCCATGTCGACCCGCTGGTGGTGCTCTTCCTAGCCGTCGGCTTCATCTTTTCTGTTATGGCGTTGCATTTAACTGCCAA
>BCIF01000002.1/1153120-1152882 
CACCAGGAGGCTTAAGAAGCGCAGCCAAAAGAAAGACTATTGCCGACAAAAAGGCACAGGCAGGCAACTCACAGCCATTGTCCACTAGGGCAGCAGGGGCTGGTGGCTCATCATCTACTATGATGAAGCTTTTTACTGATGAAGCACAGGGTTTGAGGGTTGATCCCTTAGTGGTATTGTTTTTAGCGGTGGGTTTCATATTTTCGGTAATTATCTTACATGTTTTCGCCAAGATTACT
>PPKU01000025.1/105669-105431   
TTCCAGGAGGTCAAAGAACATTACAAAAGAGAAAGTCAGCAGCTGAAAAGAAATTGCAACTGCAACTGCAAACACCAACTTCTACAAGATCTGCAGGTGCTGGTGGATCATCATCAACAATGTTAAAATTATTCACAGATGAAGCTCAAGGTTTGAAAGTTGATCCAATTGTCATCTTGGTATTGGCTGTTGGGTTCGTTGTTAGTGTTGTTATCTTGCATGTATTTGCAAAGATTACA
>PPOG02001377.1/169990-170230   
CTCAACTCCTCCAGGTGGTCAACGTACTTTACAAAAAAGAAGACAAGCCCAAGCTGCTAAGGATAAGCATGCTAAACAAACTCCAACTTCCACTAGAAGTGCTGGTTTCGGTGGCTCTTCCAACTCAATCTTAAAGATTTTTACCGATGAAGCTAACGGTTTAAGAGTCGATCCATTAGTTGTCTTATTTTTAGCGGTTGGTTTCATTTTCTCTGTTGTTGCTTTACATGTTATTTCTAAG
>PPMU02000025.1/88596-88359     
CTCCAGGTGGTCAACGTACCGACATCAAAAGACGTAATAATGCCAAATCAAAAGCCAATGCTCAGCAACAGACCCCAACCTCGACTAGATCTGCTGGCTTTGGTGGCTCTTCTGCAAATTTATTGAAACTATACACTGAAGAGGCACAAGGTCTAAGAGTGGATCCTCTTGTTGTTTTGTTCCTTGCTGTCGGTTTCATCTTTAGTGTTGTGGCTTTACATGTTCTTGCTAAAATTAC
>PPNK02000003.1/168873-168642   
GTCGCTCCAGGTGGTCAAAAGACAGAATTGAAACGTCGTAACAACGCGAAAGCTAAAGTTGCTGAAACTCCAACTTCAACCAGATCTGCTGGGTTCGGTGGTTCTTCTTCTTCTTTACTTAAATTGTACACCGATGAAGCTCAAGGTTTGAGAGTGGATCCATTGGTTGTTTTATTTTTAGCTGTTGGTTTCATCTTCAGTGTCATCGCTTTACATGTCCTAGCTAAAATCA
>PKFP01000001.1/648623-648420   
AAGAGAAAGAACGCCGCCAGCAAAAAGGCTAAGGAGTCCAAGGACCAGCCCTTGTCCACTAGAGCTGCTGGTGCTGGAGGCTCCTCCGCCACGATGTTGAAGCTTTTCACCGACGAGGCCCAGGGCTTGAGAGTCGACCCTTTGGTTGTGCTCTTTTTGGCTGTCGGTTTCATCTTCTCCGTCATCATCTTGCACGTTTTCGCC
>PPKE01000013.1/313265-313510   
CTACTCCTCCAGGCGGCCAACGTACCCTACAAAAGAGAAGACAGGCACAGAACGCCAAGGACAAGCAATTGAAGCAGACTCCTGCGTCTACGAGGCAAGCAGGTCATGGGGGCTCTTCCAGCTCGATCCTGAAGATCTACACTGATGAGGCCAATGGGTTGAGGGTTGATCCCTTGGTTGTGCTCTTTTTGGCCGTCGCTTTCATCTTCTCTGTGGTCGCTTTGCATGTCATCTCTAAGGTTACAG
>PPMM02000002.1/685435-685191   
TCAGCACCAGGAGGCTTGAGGAGCGCAGCCAAAAGAAAGTCAATCGCTGACAAGAAAGCACAATCAGAAAGCTCGATGCCATTGTCCACCAGGACAGCTGGAGCAGGAGGCTCATCATCTACCATGATGAAGCTTTTCACAGATGAAGCACAGGGTTTGAGAGTTGACCCCTTAGTAGTATTGTTTTTGGCTGTTGGATTTATATTTTCTGTGATAATTTTACACGTATTTGCAAAGGTAACAGG
>NKZX01000603.1/239661-239884   
CTTGAAGAACGCCATCAAGAGAAAGTCTGCCAACGACAAGAAAGTCAATGAAACCAGCAAGAAGCCTCTTTCCACCAGAGCAGCCGGGGCCGGCGGATCCAGTGCTACCATGTTGAAGTTGTTCACTGACGAGGCGCAGGGCTTGAGGGTGGACCCCTTGGTCGTGTTGTTCTTGGCTGTGGGGTTCATTTTCTCCGTGATCATCTTGCACGTGTTTGCCAAGA
>PPLY01000039.1/44209-44450     
TCTGCAGCTCCAGGTGGTCAAAGAACTGATCTCAAGCGTCGTAATAACGCTAAAGCTAAGGCCAATGCTGCTCAGCAGACACCAACATCCACCCGTTCTGCTGGCTTTGGTGGCTCTACATCATCTCTCCTGAAGCTATACACTGATGAAGCCCAAGGTCTAAGAGTTGACCCGTTGGTGGTACTTTTCCTTGCCGTCGTCTTTATCTTCAGTGTCATTGTTCTACATGTGTTTGCTAAGAT
>HG316463.1/214663-214905       
ACTCCTCCAGGCGGTCAGCGCATGCTGCAAAAGAGAAGACAAGCTCAGAATGCCAAAGAGAAGCAATTGAAACAGACTCCTGCTTCGACGAGACAGGCCGGACACGGTGGTTCTTCAAACTCCATCCTCAAAGTTTACACAGACGAGGCTAATGGATTAAGAGTGGACCCACTAGTGGTTCTATTCTTGGCGGTAGGTTTCATTTTCTCCGTGGTGGCATTGCATGTAGTTGCTAAAGTTACG
>PPKC01000022.1/198614-198846   
CTCCTCCCCCACCAGGTGGTCAACGTATCTTAAGAAGAAGAAGACAAGTTCAAAATGCTAAAGAAAAACAATCCAAGCAAACTCCAACCTCTTCTAGAAGTGCTGGTTTTGGGGGTTCATCTGGTTCAATTTTGAAAGTTTTCAATGAAGAGGCTAATGGATTCAAGATTGATGCTTTAGTTGCTTTGTTTTTAGCAGTAGGATTTGTTTTCTGCGTATTCGGTGTACATGTT
>PPJY02000004.1/61627-61868     
ACTCCACCAGGTGGTCAACGTACCCTGCAAAAGAGAAGACAGGCACAGACAGCCAAGGATAAGCAATTAAAACAAACACCTGCTTCCACTAGACAAGCTGGGCATGGTGGGTCTTCGAGTTCTATCTTAAAGATTTACACAGACGAAGCCAACGGGTTGAGGGTGGATCCTTTGGTTGTGTTGTTCCTTGCCGTCGGTTTCATATTCTCAGTGGTCGCCTTACATGTGATTGCTAAGGTAAC
>PPLA01002843.1/11690-11927     
TACCAGGAGGCCAACGTGTTATGAACAAAAGAAAGGCTGCACAGGAGAAAAAGCAGCAGCTTTCACAAAAGACCCCAACGTCCACAAGGGCCGCAGGTGCGGGTGGATCATCTTCCACGATGCTTAAACTCTACACAGACGAAGCTCAGGGTCTCAAAGTGGACCCTTTGGTGGTGATGGTTCTGGCTGTGGGTTTTATTTTCTCGGTTGTAGCTCTCCACGTTGTGGCAAAGCTTAC
>PKFO01000002.1/851049-850819   
GGCCCCAGGTGGCTTGAGAAGTGCTGCTAAAAGAAAGAGCGCTGCCAGCAAAAAGGCCAAGGAGTCCAAGGAACAGCCTTTGTCCACCAGAGCTGCTGGTGCTGGCGGTTCTTCTGCTACCATGTTGAAGCTTTTCACTGATGAGGCCCAGGGCTTGAGAGTCGACCCATTGGTTGTTCTCTTTTTGGCTGTTGGTTTCATCTTTTCCGTCATCATCTTGCACGTCTTTGC
>PPLM01000060.1/36489-36732     
TGCTGTTGCCCCAGGTGGTCTCCGTAATGCTGCCAAAAGAAAGGCCACTGCCGATAAAAAAGCTGCTTCTTCAAATCAAACCCCACCATCAACTAGATCTGCTGGAGCCGGTGGTTCTTCTTCAACAATGTTGAAATTATATACTGACGAAGCCCAAGGTTTGAGAGTTGATCCTCTTGTCGTTTTGTTTTTAGCTGTTGGTTTTATTTTCTCTGTTATCGCTTTACATGTCATTGCTAAAATA
>NKZB01000142.1/331906-331702   
AAGTCGACCAATGACAAGAAAGTTGCCGAAGCAAACAAGAAGCCGCTTTCTACACGGGCCGCTGGAGCCGGCGGTTCTAGTGCCACGATGTTGAAATTGTTCACCGACGAGGCCCAGGGCTTGAGAGTGGACCCTTTGGTGGTTTTGTTCTTGGCTGTTGGTTTCATTTTCTCGGTGATTATTTTGCACGTGTTTGCCAAGATCA
>JFAV03000050.1/23853-23605     
ATCTCCAGCTCCTCCAGGTGGTCACAAAACCTTGCAAAAAAGAAGAAACGCCCAAGCAGCCAAAGAGAAAAAAGCTAGTCAAACTCCAGCTAGTGCCACCCAAGCTGGTTTGGCTGGTTCCACTAATAACATTTTGAAAATTTTCACTGAAGAAGCTGATGGGTGGAAAGTTGATCCTTCTGCAGTTCTGTTTTTGGCTGTTGCCTTTATTTTTTCTGTTATTGCTTTGCATGTTATTTCCAAAGTTAC
>NKYY01000007.1/237806-238026   
AAAAATGCCATCAAGAGAAAGTCCACCAATGACAAGAAGGTCAGCGACAACAGCAAACTGCCTCTGTCGACTAGAGCAGCCGGCGCCGGAGGATCGAGTGCTACCATGTTGAAGTTGTTCACCGACGAGGCTCAAGGCTTGAGAGTGGACCCCTTGGTTGTTTTGTTCTTGGCAGTGGGGTTCATTTTCTCCGTGATCATCTTGCACGTGTTCGCTAAGAT
>KV453925.1/1721015-1720780     
CCAGGTGGACAAAGAACCGACATCAAGCGTCGTAACAATGCTAAGGCCAAGGCTCAAGCGCAATCACAAACCCCAACTTCCACGAGATCTGCTGGGTTTGGGGGATCCTCCGCTTCTCTTCTCAAGCTGTACACCGACGAGGCACAGGGATTGAGAGTTGACCCATTGATCGTCATGTTCCTTGCTGTTGGTTTCATCTTTTCCGTCATTGCTCTTCACATTGTCGCCAAACTTAC
>UICF01000011.1/184508-184732   
CAGCACCAGGAGGCCAGAGAACCGACATCAAGCGTCGTAACAATGCCAAATCCAAGGCCCAATCACAGGCACAACCCCAACTTCAACGAGATCAGCCGGCTTTGGTGGCTCTTCCGCCTCGTTGTTGAAGCTGTACACGGACGAGGCTGCCGGCTTGAGAGTTGACCCATTGATTGTGATGTTTTTGGCTGTTGGCTTCATCTTCTCTGTCATTGCGCTCCACGT
>PPHX02000004.1/309123-309367   
CTACTCCTCCAGGCGGTCAACGTACCCTACAAAAGAGAAGACAGGCCCAGAACGCAAAGGACAAGCAATTGAAGCAGACTCCTGCGTCCACGAGGCAAGCGGGTCATGGGGGCTCTTCTAGCTCGATCTTGAAGATCTATACAGACGAGGCCAATGGCTTGAGGGTTGATCCCTTGGTTGTACTATTTTTGGCCGTTGCGTTCATCTTCTCTGTGGTCGCTTTGCATGTCATATCTAAGGTTACA
>LT986468.1/200571-200306       
ATGGCAGCTTCAGTTCCACCAGGGGGTCAGCGTATCTTACAAAAGAGAAGACAGGCACAATCCATCAAGGAGAAGCAAGCGAAGCAAACTCCCACTTCCACTAGACAGGCCGGTTTTGGTGGGTCGTCAAGCTCAATTTTGAAGTTATATACAGATGAAGCCAATGGGTTCAGGGTCGACTCTCTTGTCGTATTGTTCCTATCCGCCGGATTCATCTTCTCTGTAATTGGTCTGCATCTATTGACGAAATTTACACACATTATATA
>CR380947.2/416200-415963       
GTCTACTCCACCACCACCGGGAGGTCACCGTACGTTGCAGAGAAGGAGACAGGCGCAGGCCGTGAAGGAGAAGCAGCAGACGCAGACGCCTACCTCTGCGCGTGCTGCTGGGTTCGGGGGCTCCAGCAGCAGCATCCTGAAGATTTTCACCGACGAGGCCGACGGACTGCGTGTGGACCCGCTCGTAGTGCTGTTCCTGGCCGCCGGTTTCATCTTCACCGTGATGTCCATGCACTTC
>AP012220.1/726814-726581       
GGACAGTTCTATTCCAGGTGGTCAAAAGACTCTTCAAAAGAGAAGAAATGCTCAATTACTGAAGGAAAAGAAGGCTAACCAAACCCCAGCTTCTGCTAGACAAGCTGGGTTCGGCGGTTCATCAAGTTCTATTTTAAAGCTCTACACTGATGAGGCTAACGGGTTGAGAGTTGATCCATTAGTTGTGTTGTTCTTGGCGGTTGCATTTGTCTTTTCTGTTGTTGCTTTGCACGT
>AADM01000202.1/41200-41442     
ACTCCTACTCCCCCAGGTGGTCAACGTACGTTGCAAAAGAGAAGACAGGCTCAATCGGCCAAGGATAAGCAGCAAAAGCAGACCCCTGCATCCACAAGACAGGCCGGTTTTGGTGGTTCTTCCAACAGCGTGCTGAAGCTGTACACAGATGAAGCCAACGGCTTGCGAGTGGACCCGCTGGTCGTGTTGTTCTTGGCAGTCGGATTCATCTTCTCGGTCGTGGCGTTGCACGTCGTGGCCAAG
>PPMR02000017.1/37149-36922     
GCTCCAGGTGGTCAGAGAACAGACATGAAGCGTCGCAACAACGCTAAGGCCAAGGCTGCTGCTCAAGCCCAGACTCCAACCTCCACAAGATCCGCTGGCTTCGGTGGGTCCACTGCTTCTTTACTCAAGCTCTACACTGATGAGGCTCAGGGTTTGAGAGTTGATCCACTCATTGTCCTCTTCCTCGCTGTTGGTTTCATCTTCTCTGTCATCGCCTTGCACGTTCTC
>BCIP01000022.1/112172-112408   
CATCTTCTGCTGTTCCTGGTGGTGCTAGAACTTTGGCCAAGAGAAAGGCCACTCAAGAAAACAAGTTGAAGCAACAACAACAAAATCAACCAACTTCTACAAGAGCTGCAGGTGCAGGTGGTTCATCTTCATCAATGTTGAAGATTTACACTGATGAATCTCAAGGTTTCAAAGTTGATCCTGTTGTCGTCTTGGTTCTAAGTGTGTCATTCATATTCTCTGTTGTTTTGTTACATG
>PPOW01000005.1/542172-541933   
AGCCCCAGGGGGATTAAGAAGCGCAGCCAAGAGAAGAGTTGCAGCTGATAAGAAGGCACAATCTACCAATGCTATGCCATTATCTACCAGATCAGCTGGTGCCGGAGGATCGTCTGCCACGATGATGAAATTGTTCACTGACGAAGCACAAGGATTGAGAGTTGATCCATTAGTTGTTTTATTTTTGGCAGTTGGGTTTATTTTTTCAGTGATCATCTTGCATGTTTTTGCTAAGATTAC
>BCGN01000004.1/994495-994670   
GCTGCCAGTCAGAAGCCAACTTCAACCAGAAGCGCTGGGGCAGGTGGATCGTCTAATATTATGTTGAAGCTATACACTGATGAAGCCCAAGGATTCAAAGTTGATCCTACAGTTGTTTTATTCCTATCTATTGGATTCATTTTCAGTGTCATTGCTCTACATGTTGTTGCTAAGAT
>PPMP01000003.1/28481-28235     
CTGCAGTTGCTCCAGGTGGTTTGAGATCCGCAGCCAAAAGAAAGGCTACCGCTGAAAAGAAGGCACAATCTGCCAATCAACTCCCATTATCCACTAGAGCCGCCGGTGCCGGTGGCTCTCTGGCTACTATGATGAAGTTGTTCACCGATGAAGCTCAAGGCTTACGTGTGGACCCATTGGTTGTGCTTTTCCTTGCTGTCGGTTTCATTTTCTCCGTCATCATTTTACACGTCTTTGCTAAGATTAC
>PPOF01001015.1/87287-87531     
TCAACTCCTCCAGGTGGTCAAAGAACTTTACAAAAGAGAAGACAAGCTCAAAGCGCTAAGGATAAACAATCCAAACAAACCCCAACTTCCACCAGAGCAGCCGGTCACGGTGGTTCTTCTAACTCAATTCTTAAAATTTACACTGATGAAGCTAATGGTCTAAGAGTTGATCCCCTAGTTGTATTATTTTTGGCTGTTGGATTTATTTTCTCTGTAGTTGCCCTACATGTTATTTCTAAAGTTAC
>BCJV01000001.1/2204387-2204199 
GCAAGTGCAAACGAAAAGCCTCCCTCGACCCGTAGTGCAGGCGCGGGTGGCTCTTCAAACACCCTGCTGAAATTGTACACCGATGAGGCTAGTGGACTCAACGTTGACCCTGTTGTAGTGATGGTCATGGCTTTGGGATTCATCTTCTCGGTCGTGGCTTTGCATGTTTTCGGCAAGTTCTTCACAAAA
>CP014585.1/2273181-2273416     
CAGCAATTCCAGGAGGACAGAGAACGTTGGCTAAAAGAAGAGCAGCAAACTTGGATAAGAAACAGGATGAACCAACCTCCGCCAGATCTGCCGGTGCTGGAGGTTCTTCGTCTACCATGCTAAAGTTGTACACAGACGAGGCCCAAGGTTTGAAAGTTGATCCTTTGATTGTTCTCGTTCTAGCTGTTGGTTTCATTTTCAGTGTCATTGGTTTGCACGTTGTTGCAAAGTTGACA
>UEGL01000014.1/1167532-1167789 
TGTCCGCTGCTACTCCTCCAGGTGGTCAACGTACTTTACAAAAAGAGAAGACAAGCACAAAATGCAAAAGAAAAGCAATTAAAACAAACTCCTGCATCAACCAGACAAGCAGGACACGGTGGGTCGTCTAATTCAATTTTAAAAGTTTACACGGATGAGGCAAATGGTCTTAGAGTTGACCCATTAGTGGTTCTTTTCCTTGCGGTTGGTTTCATTTTCTCAGTCGTTGCCCTCCATGTTGTTGCTAAGGTTACGGGC
>NXGZ01000008.1/350669-350437   
CAGGTGGTTTAAGAAGTGCCGTCAAGAGAAAGAATGCCTCCGACAAAAAGACCAAGGAGAGCAATCAGATGCCTCTCTCGACCAGAGCCGCCGGTGCCGGCGGATCAAGTGCAACGATGTTGAAGTTGTTTACCGATGAGGCGCAAGGATTGAGAGTGGACCCATTGGTTGTGTTGTTCTTGGCCGTTGGTTTCATCTTCTCTGTGATCATCTTGCACGTGTTTGCCAAGATC
>SKFK01000002.1/218459-218700   
CACCAGGTGGTTTGAGAAGCGCAGCTAAGAGAAAGTCTACTGCTGATAAGAAGGAAAAGGCGGAGAGCGCTATGCCTTTGTCAACCCGTGCCGCTGGTGCTGGTGGTTCTTCTTCAACCATGATGAAGATTTTCACTGATGAAGCCCAGGGTTTGAGAGTTGACCCATTGGTTGTGTTGGTGTTGGCCGTCGGTTTCATTTTCTCTGTCATTGTGTTGCACGTTTTGGCCAAGGTGACAGGC
>CP020297.1/199332-199067       
ATGGCAGCTTCAGTTCCACCAGGAGGTCAGCGTATCTTACAAAAGAGAAGACAGGCACAATCCATTAAGGAGAAGCAAGCAAAGCAAACACCCACTTCCACTAGACAGGCCGGTTACGGTGGGTCTTCAAGCTCGATATTGAAGTTATATACGGATGAAGCCAGTGGATTCAGGGTCGACTCTCTTGTCGTGTTGTTCCTATCCGTCGGTTTCATTTTCTCTGTGATCGCTTTGCATCTATTGACGAAATTTACACACATTATATA
>NLAW01001419.1/387983-387758   
GGCTTGAAGAACGCCATCAAGAGAAAGTCTGCCAACGATAAGAAAGTCAATGAAACTAACAAGAAGCCTCTCTCCACCAGAGCAGCCGGGGCCGGTGGATCCAGTGCTACCATGTTGAAGTTGTTCACTGACGAGGCGCAGGGCTTGAGGGTGGACCCCTTGGTTGTGTTGTTCTTGGCCGTTGGTTTCATCTTCTCCGTGATCATCTTGCACGTGTTTGCCAAGA
>PPLB01007001.1/311-547         
CAGTTCCAGGCGGACAGCGCGTCCTTAACAAGAGAAAAGCTGCACAGGAGAAAAAGCAACAGCTTGCTTCGAAAACCCCCACCTCCACGAGAGCGGCAGGAGCTGGAGGTTCTTCATCCACGATGTTGAAGCTGTATACCGACGAAGCACAAGGTTTGAAGGTGGATCCCTTGGTGGTTATGGTTCTCGCTGTTGGTTTCATCTTTTCTGTTGTTGCTCTTCACGTGATTGCCAAGT
>PPLL02000003.1/82043-82279     
ACCAGGTGGTTTAAGAAGTGCAGTCAAGAGAAAGTCTACTGCTGACAAGAAAGCACAATCAACCAATGCAGCACCATTATCCACCAGATCTGCAGGTGCCGGTGGTAGTTCGTCAACAATGATGAAATTGTTCACTGATGAAGCTCAAGGTTTAAGGGTTGATCCTTTAGTGGTTTTGTTTTTAGCTGTTGGTTTCATCTTTTCAGTCATTATCTTACACGTATTTGCAAAAATTAC
>PPMN02000013.1/119613-119847   
CACCAGGAGGCTTGAGAAGCGCAGCTAAAAGAAAGTCCATCGCAGACAAGAAAGCACAGGCAGACAACTCGTTGCCGTTGTCCACTAGGGCCGCAGGCGCTGGTGGTTCATCATCAACAATGATGAAGCTTTTCACTGATGAAGCACAAGGATTGAGGGTTGATCCCTTAGTGGTATTGTTTTTAGCAGTGGGTTTCATATTTTCTGTGATCGTCTTACATGTTTTCGCCAAGAT
>PPOL02000005.1/200847-201093   
CTGCAACTCCACCAGGTGGTCAACGTACTTTACAAAAAAGAAGACAAGCTAAATCCGCTAAGGATAAGCAAGCTAAACAAACTCCAACATCTACAAGAAGTGCTGGTTTTGGTGGTTCATCCAATTCAATCTTAAAGATTTTCACTGATGAAGCTAATGGATTAAGAGTAGATCCATTAGTTGTTTTATTTTTAGCTGTTGGATTTATCTTTTCTGTGGTTGCTTTACATGTTATTTCTAAAGTTAC
>PPOA02000008.1/352577-352814   
CACCAGGTGGTCAAAGAACAGACTTGAAGCGTCGTAACAATGCAAAGGCCAAGGCCACAGCTCAGGCTCAAACACCAACATCCACAAGATCTGCTGGTTTCGGTGGATCCTCAGCTTCATTGCTTAAGCTCTACACCGACGAGGCCCAGGGTCTCAGAGTTGACCCACTCATCGTTCTCTTCCTCGCTGTCGGCTTCATCTTCTCTGTCATTGCCTTGCACGTCCTCGCAAAGTTGAC
>NKYX01000005.1/228735-228941   
GAGAAAGTCCACCAATGACAAGAAAGTCAGCGACAACAGCAAACTGCCTCTGTCGACTAGAGCAGCCGGCGCCGGAGGATCGAGTGCTACCATGTTGAAGTTGTTCACCGACGAGGCTCAAGGCTTGAGAGTGGACCCCTTGGTTGTTTTGTTCTTGGCAGTGGGGTTCATTTTCTCCGTGATCATCTTGCACGTGTTCGCTAAGAT
>FXLY01000002.1/1454000-1454247 
CCTCAGTTCCTCCAGGTGGTCAACGTACATTACAAAAAAGAAGACAAGCTAAGACTAACAAAGATAAGCAATTGAACCAAACCCCAACTTCTGCAAGAGCTGCTGGTGTCGATGGTTCTTCCAATTCCATTTTAAAGATCTACACTGATGAAGCTAATGGTCTAAGAGTTGATCCATTGGTTGTTCTATTCCTTGCTGTCGGTTTTATTTTCTCTGTCGTTGCTCTACATGTTTTGACTAAGATTACT
>PPHW01000102.1/44941-45190     
CTTCAAGTATCCCTGGTGGTGCCAGAACCTTGGCCAAGAGAAAGGCCACCCAGGAAAACAAATTAAAGCAACAACAACAAAACCAACCAACTTCCACCAGAGCTGCTGGTGCCGGTGGTTCTTCATCCTCAATGTTGAAGATCTACACTGACGAATCCCAAGGTTTCAAGATTGACCCTGTCGTTGTCTTAGTTTTAAGTGTTTCTTTCATCTTCTCTGTGGTTTTATTACATGTCTTGGGAAAGATTAC
>HE978316.1/721712-721958       
CTTCAACCCCTCCAGGTGGCCAACGTACTCTACAGAAGAGAAGACAAGCCCAGACTGCAAAGGATAAACAGGCCAAGCAGACACCAACTTCCGCGAGAACCGCTGGTCATGGGGGTTCTTCTAACTCCATCCTGAAGATCTACACGGATGAGGCCAATGGGCTGAGAGTGGACCCATTGGTGGTTCTGTTCCTAGCTGTCGGCTTCATTTTCTCCGTTGTTGCTCTGCATGTCATTTCCAAGGTTAC
>PTXO01000041.1/2003-2243       
CTCCTCCAGGTGGTCAAAAAACTTTACAAAAAAGAAGACAAGCTCAATTGGCTAAAGACAAAAAAGCTCAACAAACTCCTTCAAGTGCTACTCAAGCAGGTGTACAAGGATCTACTAATAACATTTTGAAGATTTTCACTGATGAAGCAGATGGTTGGAAAATCGATCCTTCTGCTGTTTTATTCCTTGCTGTTGCTTTTATCTTTTCTGTTATTGCTCTACACGTTATTTCCAAAGTTAC
>PPUV01000005.1/244145-244382   
CTCCAGGAGGTTTAAGAAGTGCAGTTAAAAGGAAAACCACTGCTGACAAGAAGGCACAATCCACCAATGCCATGCCATTATCTACCAGATCAGCTGGTGCTGGAGGTTCTTCATCTACTATGATGAAATTATTTACTGATGAAGCTCAAGGTCTTAGAGTAGATCCTTTGGTTGTATTATTCTTAGCTGTTGGATTTATCTTTTCAGTTATTATCTTACATGTATTTGCCAAGATTAC
>LKAN01000012.1/253668-253916   
CATCCGTTGCCCCAGGTGGTTTAAGAAGTGCTGCTAAAAGAAAGTCTACTGCCGACAAGAAAGCACAAGCCTCAAATGCTACCCCAGCTTCTACAAGAAGTGCCGGAGCTGGTGGTTCATCTGCCACTATGTTGAAATTATTCACTGACGAAGCTCAAGGTTTAAGAGTCGATCCATTGGTTGTTTTGTTCTTAGCTGTTGGTTTTATCTTCTCTGTCATTATCTTACATGCTTTTGCTAAAATTACAG
>QYLQ01000001.1/808264-808015   
GTCATCAGCGGTTCCTCCAGGCGGTCAAAGAACTTTGCAGAAGAGAAGAAATGCTCAAATGCAGAAGGAAAAAAAGGCTAATCAAACACCAGTATCGAGTAGACAAGCAGGGTTTGGCGGGTCTTCGAACTCTATTTTGAAGTTGTACACGGATGAGGCCAATGGATTGAGGGTGGATCCCTTGGTTGTGTTGTTTTTGGCGGTTGCGTTTGTGTTTTCGGTGGTGGGGCTTCACGTGATCGCTAAAATT
>PPML02000001.1/1347822-1347581 
CCAGCTCCAGGTGGTCAACGTACCGACATCAAAAGACGTAATAATGCCAAATCAAAAGCCAATGCTCAGCAACAGACCCCAACCTCAACTAGATCCGCTGGGTTTGGCGGTTCTTCTGCAAACTTATTGAAACTATACACTGAAGAAGCACAAGGTCTAAGAGTGGATCCTCTTGTTGTTTTGTTCCTTGCTGTCGGTTTCATCTTTAGTGTTGTGGCTTTACATGTTCTTGCTAAAATTAC
>NJIJ01000088.1/664925-664688   
CCTCAACTCCTCCAGGTGGTCAACGTACTTTACAAAAAAGAAGACAAGCTCAAGCTGCTAAGGATAAGCATGCTAAACAAACTCCAACTTCTACTAGAAGTGCTGGTTTTGGTGGTTCTTCCAACTCAATCTTAAAGATTTTCACCGATGAAGCTAACGGTTTAAGAGTGGATCCATTAGTTGTTTTATTTTTAGCTGTTGGTTTCATTTTCTCTGTTGTTGCTTTACATGTTATTTC
>PPKW02000024.1/36865-36621     
TTCAGTGCCAGGTGGTACCCGTACTCTAGCCAAGAGAAAGGCCACCCAGGACAAGAAGGCCCAGCAGCAGGCTGCACAGGCTCCCACTTCTGCCAGAGCCGCTGGCGCAGGTGGCTCCTCTTCCACAATGCTCAAACTCTACACAGATGAGGCTCAGGGTCTCAAGGTCGACCCTCTGGTCGTCCTTGTCCTTGCCGTTGGTTTCATCTTTTCAGTTATCGTCCTTCATGTCCTTGCCAAGATTA
>LT598451.1/1245374-1245617     
TACTCCTACTCCACCTGGTGGCCAACGTACGTTGCAAAAAAGAAGACAGGCGCAAACAGCCAAGGACAAGCAACAAAAGCAGACTCCAGCTTCCACTAGACAGGCAGGCTTTGGTGGCTCCTCTAACAGCGTGTTGAAGCTCTACACAGACGAGGCCAATGGTCTCAGAGTGGACCCTCTCGTCGTATTGTTTTTAGCTGTCGGCTTCATCTTCTCAGTCGTGGCCTTACACGTTGTGGCCAAG
>PPMH02000074.1/4788-4955       
CCAAACTCCAACCTCCACCAGATCTGCTGGTTTCGGTGGTTCTTCTTCATCACTGTTGAAATTGTACACTGACGAAGCCCAGGGTCTAAGAATCGACCCTCTGGCTGTCCTGGTCCTTGCTGTCGTCTTCATCTTTAGTGTCATTGCCCTACACGTCATTGCCAAACT
