# Supplementary material for: What does it take to learn the rules of RNA base pairing? A lot less than you may think
Source: bioRxiv. 2025 Aug 2:2025.07.31.668042. Preprint. [Version 1] doi: 10.1101/2025.07.31.668042 (PMC12324431; doi:10.1101/2025.07.31.668042)
Supplement: Supplement 1 [file media-1.gz › supplemental_material/data/coding/S288C_chrVI_YFL014W.rm_v1.200.fa]

>AADM01000020.1/26717-27021    
ATGTCCGACTCATACAGAAAAGACTTTTCCGACAAAGCCGCTGAGGCCGTCAAGCCAGACAGCCAAAAGGGCTACGTTGAGAAGGGTAAGGAGTTTGTTACCGACAAGGCCGACCAGGTCGCTGGTAAGGCTCAGCCAGAATCCGAGAAGGGTGTCTTCCAGGGTGTCTCTGACTCCGCTCACAAGGGTAAGGAGGAGGCCACCGGCAAGTCTGTGACCGAGCAGGCCAGCGAGTACATGGACGCCGCCAAGGCCAAGCTGAACGACGCTGCCGAGTACGTGAGCTCTTCGCTCAACGGTGGTGA
>LPNL01000008.1/129140-128865  
ATGTCCGACGCTGGTAGAAAAAACTTCACTGACAAGGCTGCTGAAGCCGTCAAGCCTGACTCCCAAAAGTCCTACTTGGAACAAGCCAAGGAAACCATCACYGACTACGCTGACAAGGCCGCTGCATACCTACACCCAGACTCCGAGAAGGGTGTTGCCCAAAATGTYTCCGACAACTTGGGCAAGGGCCAAGACAAGTCCGCCAGCGGCAAGTCCTTCTCTGAAACTGCCTCTGAGTACTTAGACGAGGCCAAGGAGAAGTTGGGTGAATTCACC
>PPLX02000023.1/43387-43693    
ATGTCTGACACTGGAAGAAAATCATTCGCCGACAAAGCTGCCGAGAAGCTAACCCCAGAGGACCAAAAGTCCTATGCCCAGCAAGGGAAGGAGTTTGTCACTGATCAAGTTGACAAGGCTCAGGCTGCCTTGCAACCAGAAGGTGCCAAGTCATCCACCCAAAAGTTTGGTGATTCCATCCAGAAGGGCCACGATGAGGCACATTCTGAGGGAAAGTCCTTGAGTGAGACTGCTGGTGAGTATGTTGAGAGTGCTAAAAAGTCTTTGAATGATGCTGCTGAGTATGTGTCTGCCAGTTTGACTGGTG
>PPKC01000014.1/327513-327183  
TGTCTGACCAAGGAAGAAAAGATTTTTCACAACAACTAAAGGAAGAAGTTAAGCCTGATTCTGAGAAGGGCTACATGGAGAAGGGCAAGGAATATGTGAGCAGCACTGCTGACAGATTGCAAGGTAAGATGCAGCCTGAGGAGAACAAAGGGCTAGGTCAAGGGATCCATGATTCTTACAAGGAAGGTAAGGACGAGGCCCATGCTGAGAATGCCGGTAACGATTTCAAGCAAGAGGTCAACGAGTATTACAACTCTGCCAAGGAGAAGTTGAACGAGGCTGCCAAATATGTTTCCAAGAGCATGCATGGTGATGACACTACCAGTAAGTA
>NLAO01001853.1/61197-60879    
ATGTCTGACGCCGGAAGAAAATCATTCACTGACAAAGCCTCTGAAGCTATCACTCCAGAAAGCCAAAAGTCCACTTTGGAGAAGGCCAAGGAGACTGTCACCGACGCCGTTGACGGTTTTGCTGCTAAGAACGTCCCAGACAGCGAGAAGTCTTTTGGCCAGACCATCTCTGACAATGCCAAGCAAGGCCACGACGACGTCAAGAAGACTGTCGAGGGTCACGAGGCCACTTTGGCTGAGACTGCTCAAGGTTACGTTGAGGTTGCCAAGGAGCAAGTTGCCAACGCTGCTCAATACGTTTCCTCCGTTGTCACTGGTG
>AEAV01000220.1/17268-17569    
CCGACAACCACAGAAAGAATTTCAGCGACAAGATCTCCGAATCCGTCAAGCCAGACTCTGAGAAGAGCTACACCGAAAAGGGTAAGGAATTCATTACCGACAAAGCGGACAAGCTGGCTGGTAAGGTTGAACCAAACGAAAACAAAGGTTTAGGTCAAACTTTGCACGACTCTGCCCAACAGGGTAAGGACGATGCTAGCGGAAAGTCATTTGGCGAAACTGCCCAAGAATACGTTGATGAAGCCAAGAACAAGATTGGTGAAGCTGCTGAGTATATTTCCAAGCAGGTTCACGGTGGCGAT
>PPLO02000012.1/32689-32374    
ATGTCTGACGCTGGAAGAAAAAACTTATCTGACAAAGTTTCTGAAAAAGTTACCCCAGACTCTGAAAAGAGCACCTACGAAAAGGCCAAGGAAACCGTCACCGACAAGGTCGACGACTTTGCCAACAAGGGTGTTCCAGACAACCAAAAGTCTTTCACTCAAACTGTTGCCGACAAGGCAAAGGACGGTCACGATGAAGCCAAGGATGCTGCTGATGCTCACCAAAAGACCTTGTCTGAAACTGCCTCTGAATACGTTGACGCAGCCAAGGAACAAGTTGGTAACGCCGCTGAATACGTTTCAAGTGTGATCTCTG
>CM000688.1/201410-201726      
ATGTCTGACACCGGTAGAAAAGATTTCTCTGACAAAGCTGCTGAAGCCATTAAGCCAGATAGCCAAAAGTCCTACGCTGAACAAGGTAAGGAGTTTGTTACTGACAAAGCCGACAAGGTCGCTGGTAAGCTACAACCTGAGCAAAACAAGGGTGCCGGTCAAGGCGTCGCTGACGCTTTCCAACGAGGTAAGGATGACGCCAAGGCTGACCACGGTAAGACTTTGAGCGAAACCGCTGGTGAATATATCGATGCTGCCAAGGGTAAGCTGAACGATGCTGCTGAATACGTTAGTGCTTCTCTGAACGGTGCTAAGGA
>NKYY01000011.1/298628-298313  
ATGTCTGACGCCGGAAGAAAATCATTCACTGACAAAGCCTCTGAGGCCATCACCCCAGACAGCCAAAAGTCCACCTTGGAGAAGGCCAAGGAGTCCGTCACCGACGCCGTTGACGGTTTCGCTGCTAAGAACGTTCCAGACAACGAGAAGTCTCTTGGCCAAACCGTCTCTGACAACGCCAAGCAAGGCCACGATGACGCCAAGAAGGCTGTTCAAGGCCACGAGGCCACTTTGGCTGAGACTGCCCAAGGTTACGTTGACGTTGCCAAGGAGCAAGTCGCCAACGCCGCTCAGTACGTCTCCTCTGTTGTCACTG
>PPJY02000005.1/77839-77534    
ATGTCTGACGCCGGTAGAAAAGATTTCAGCGACAAAGTTTCCGAAGGTTTGAAGCCTGACTCTCAAAAATCATACCTAGAACAAGGTAAGGAGAAGGTCACCGACGCTGCCGACAGAGCTGCCGCAGCTGTCACCCCAGAACATGAAAAGGGTACCGCTCAAGGAGCCACCGATGCCGCCAAGCGTGGTAAGGAAGACGCGGGCGGTGAAACTTTCACCGACCAAGCCAGAGACTACATGGACTCCGCTAAGGGAAAATTGAACGAGGCCGTCGAATACGTCTCCTCTGCCGTCCACGGTGGTGAA
>CH408157.1/298267-298585      
ATGTCTGACTTAGGTAGAAAGAACGTTTCCGACAAAGTAACTGAGGCTGTCAAGCCTGACAGTGAGAAGTCTACCTTGGAGAAGGCCAAGGAGAGTGCCACTGACGGATTGGACAAGTTCGCTGCTAAGGGTACTCCAGACAACCAAAAGTCTTTCGCTCAAAGTGTGTCTGACAATGTCCAACAAGGTCACGATGATGCCAAGAAGGCTGCTAACAATGAGCAAGCCACTTTGGCCGAAACTGCCTCCGAATACGTTGACGCTGCTAAGGAACAAATTGCCAATGCTGCTCAATACGTCAGTGGTGTTGTTACTGGTG
>PPOS02000005.1/294598-294262  
ATGTCTGATTTAGGTAGAAAGAACGTCTCCGACAAGGTCTCTGAAGCTGTTAAGCCAGATGCTGACAAGAGCGGTTTAGAAAAGACCAAGGAAACCGTCACCGACAAGGTTGACCAATTCGCTGCTAAGAACACCCCAGATAACCAAAAGTCATTCGCCCAAAGCATCTCCGATAATGTGCAAAAGGGCCACGATGATGCTAAGGATGCTGTCGATCAAAAGGAAGGTACTTTAGCTGACACTGCCTTGGAATACGTCGATGCTGCTAAGGAACAAGCTGCTAACGCCGCTCAATACATCTCTGGTGTTGTCACTGGTGGTGCTGAAGGTGCTAAGA
>LT598489.1/527192-527496      
ATGTCTGACGCCGGTAGAAAAGACTTCTCTGACAAAATCCAAGAAAAGGTTAAGCCTGACAGCGAAAAGGGCTACGTGGAAAAGGGTAAGGAGTACGTGACTGACGCTGCCGACAAGGCGGCCGGAAAATTGCAACCCGAGGAAAACAAGGGTGTGTTCCAAGGAGTGTCTGACTCCGCCCACAAGGGTAAGGAAGAAGCTCAGGGCAAGTCGATCTCCGAACAAGCTGGCGAGTACGTGGACGCAGCCAAGACCAAGCTCAACGACGCTGCCGAGTACATCTCGTCTTCGATCCACGGCGGCGA
>NKZJ01000107.1/301274-300956  
ATGTCTGACGCCGGAAGAAAATCATTCACTGACAAAGCCACCGAGGCCATCACCCCAGAGAGCCAAAAGTCCACCTTGGACAAGGCCAAGGAGTCTGTCACCAACGCTGTTGATGGTTTCGCCGCCAAGAACGTTCCAGACAGCGAGAAGTCCTTCGGTCAAACTGTCTCTGACAATGTCAAGCAAGGCCACGATGACGCCAAGAAGACTGTTCAAGGTAACGAGGCTTCTTTGGCTGAGACCGCTCAAGGTTACGTTGATGTCGCCAAGGAGCAAGTTGCCAACGCTGCCCAATACGTCTCTTCTGTTGTCACTGGTG
>SRHH01000027.1/14024-14221    
ATGTCTGACGCTGGTAGAAAAGATTTCTCTGATAAGGCTGCTGAAGCTATCAAACCAGACTCCCAAAAGTCCTACTTGGAAAAGACCAAGGAAGTCATCACCGACTATGCTGACAAGGCTGCTTCCTACTTGCAAAGTGACTCCAACAAGGGTGTAGCTCAAAATGTCTCTGACAATGTTTCCAAAGGTAGTGACAAG
>PPNU02000002.1/1474610-1474293
ATGTCCGACGCTACAAGAAAGAACTTCTCCGACAAGGTCTCCGAGGCTGTTACTCCACAAGACCAGAAGTCCTTTGGTCAGAAGGCCAAGGAGGGTATCACTGACACCGTCGACAAGGCTCAGCGTGACTTCCAGCCAGATGAGTCCAAGTCCACTCTCCAGCAGCTTGGTGACTCCGTTTCCTCTGGCCATGACCAGGGAAAGGCTGAGGCCCAGTCCCAGGGTAAGTCTCTTTCTGAGACCGCCGGTGAGTACGTCGAGACTGCTAAGAAGTCTTTGAACGATGCTGCTGAGTACGTTTCTGGTGCTCTCGGTGGT
>BK006940.2/107256-107584      
ATGTCTGACGCAGGTAGAAAAGGATTCGGTGAAAAAGCTTCTGAAGCTTTGAAGCCAGACTCTCAAAAGTCATACGCTGAACAAGGTAAGGAATACATCACTGACAAGGCCGACAAGGTCGCTGGTAAGGTTCAACCAGAAGACAACAAGGGTGTCTTCCAAGGTGTCCACGACTCTGCCGAAAAAGGCAAGGATAACGCTGAAGGTCAAGGTGAATCTTTGGCAGACCAAGCTAGAGATTACATGGGAGCCGCCAAGTCCAAGTTGAACGATGCCGTCGAATATGTTTCCGGTCGTGTCCACGGTGAAGAAGACCCAACCAAGAAGTA
>CAPX01000038.1/79359-79055    
ATGTCTGACCCAGGTAGAAAGAACTTCTCTGATAAAATCAATGAAACATTGACTCCAGACCAAAACAAGTCGATGTGGCAGAAGGGCAAGGAAGATGTCACCGATGCGGGCGACAAATTGGTCGGCAAGATGCAGAGCGACAAGAACAAGGGCGTCGCTCAGGGCATGCACGACTCTGCCCAAAGGGGCAAGGACGAGGCTTCCGGTCACAGCATGTCAGAATCCGCTATGGAGTACGTCGATGCTGCCAAGGGTAAGTTGAATGAGGCCGTTGAATACGTGTCCAAGAAGGTCCATGGCGGCGA
>PPOM02000584.1/357546-357856  
TGGCTGATACTGGAAGAAAAGGTTTTACTCAAAAGATGAAGGAAGACATTAAGCCTGACTCTGAAAAATCCTATTTAGAAAAGGGTAAGGAATTTGTCACTGACAAGGCTGATAAGGCAGGCTCAATGGTGCAACCTGAAGAAGACAAAGGTCTAGCACAAGGAATCCATGATTCTGCTAACAGAGGTAAGGATAAGGCAGAAGATGACGGTGAAGATTTTGGAGAACAAGCTAGGGAATACTACGAATCTGCTAGAAGCAAGGTTAATGAAGCCGTTGAATACGTTTCAAACAAAGTCCACGGTGGTAAT
>PPIK01000002.1/640361-640169  
ATGTCTGACACTGGTAGAAAACAATTCACTGATAAGGTCTCCGATGCCTTGAAGCCAAACTCCGAAAAGTCCCACTTAGAAAAGGCGGGCGAATCAGTTAGTGACACTTACGACAGTGCTGCTGCTAAGGTGCAACCAGAATCTGAAAAGGGTGTTTTCCAAAAGATTTCTGACACCATCTCTGGTAAGAAGG
>PKFP01000008.1/819601-819919  
ATGTCTGACGCCGGAAGAAAACCATTCACTGACAAGGTCTCCGAGACCGTTAAGCCTGACTCTGAGAAGTCTTACCTTGAGAAGGGCAAGGAGGCTGTTACCGACAAGGTTGACGAGTTTGCTGGCAAGAACGTCCCAGACTCCGAGAAGTCTTTCGGTCAGTCTGTTGCTGACCACGCTCACCAGGGTTCTGAGGACGCCAAGAAGGAGGTCAACCAGCAGTCTGGTTCTCTTTCTGAGACTGCTCAGGAGTACTACGAGACCGCTAAGGAGAAGGCTTCCGAGGCTGCCGAGTACGTCTCCAACGTTGTTCAGGGTG
>PPOJ02000002.1/331088-330778  
ATGTCTGACGCAGGTAGAAAAGATTTTTCCTCTAAGGCCAAGGAAGCCGTGAAGCCAGAATCCCAAAAGTCGTACGTTGAACAAGGTAAAGAGTTTGTGACGGACGCCGCTGACAAGGCTGCCGGCGCTCTACAGCCAGAAAAGGAAAAAGGTGCTGCTCAAGGTGTCTCTGACTCTTACAACGCCGGTAAGGACAAGGCCAGCGCCGAGACCACTGGCGAGAGTGTGACTGAAACCGCTAAGGAATACTATGACTCTGCTAAGGACAGATTGAACGAGGCTGTGGAATACGTGTCCAACAAGGTTCATGG
>KV453937.1/342325-342008      
TGGCTGACGCAGGTAGAAAAGACTTTTCCGACAAAATTGCAGAGGGTATTACCCCAGATTCCCAAAAATCGTACGCTCAGCAAGCAAAGGAGGGGGTGACTGACGGTTTGGACAAGGCAGCCCGTACTTTACAACCAGATAACACCAAGTCCACCAGTCAACAGCTCGGTGACTCTGTGTCCTCCGGTGCTGAAAAGGGTGCAAGTGCTGCCGAGGGCTCTGGTAAGAGTTTGGAGCAAACCGCCTCCGAGTATTTGGACTCTGCAAAGAAGGCGGTCAACGATGCTGTTGAGTATGTCTCTGCTTCTGTCAGCGGTG
>PPOG02001324.1/34129-33793    
ATGTCCGACACCGGTAGAAAGAACTTCTCTGACAAAGCCACCGAAGCTTTGAAACCAGACTCCCAAAAGGGCTACATGGAAAAGGGTAAGGAATATGTCACTGACGCCGCCGACAAGGTAGGTGCTGCTGTCCAACCAGAACAAGACAAGGGTGTCTTCCAAGGCGCCACGGACGCCGCCAACAAGGGCAAAGACAGAGCAGACGCCCAAAATGTCGGCCAAGAATCCTACGGGGAACAAGCCAAGGAATATCTAGACTCGGCTAAGACTAAGTTGAATGAAGCCGTCGAATACGTTTCTAACTCCTTGAACGGTGGGGATGATCCAAAGAAGTAGT
>PPNA02000013.1/148729-149047  
ATGTCTGACGCAGGTAGAAAGGATTTCAGCGACAAATTTGCCGAGAAGGTCAAGCCAGATTCCCAAAAGACCTACATGGAACAGGGTAAGGAGAAGGTCACCGACGCCGCCGACAGAGTGGCCGGTGCTGTGCAGCCAGAGAGCGACAAGGGTGTTGCTCAAGGTGCCCACGACGCCGCCAAGCGCGGTAAGGACGAGGGCAAGGGCGAGAGCATGGCTGACACCGCCAGAGAGTACATGGATGCTGCTAAGGGCAAGTTGAACGAGGCTGTCGAGTACGTGTCTTCCTCAGTCCACGGTGGTGAGCCTTCTAAGAAGT
>PPKK02000031.1/78992-79314    
TGTCAGACTTAGGTAGAAAATCATTCACAGACAAGGCCAGCGAAGCCATCAAACCAGACAGCCAAAAGGGTGCTTTTGAAAAGGCTAAGGAAACTGTCACCGATGGCGCTGATAAGCTCGCTTCCAATATTACCCCAGATAACCAAAAATCATTCTCTCAAACTTTAGGTGATTCCGCTCAAAGTGGTCACGATCAAGCTAAGGATGCTGTTGATGCCAATGCTAAGACTTACTCTGAAACCGCTGCTGAATACGTTGAAGCCGGTAAGACTAAATTAGCCGAAACTGCTGAATACATCTCTGGTGTCGTTACTGGTGCCGTT
>PPNG01000028.1/76812-77143    
ATGTCTGACGCCGCTAGAAAGAACATCTCCGACAAGATCGATGAAAAGTTAACCCCAGAATCCCAAAAGACCACCTTAGACCAAGCTAAGGAAGGTATTACTGGTGCTGCTGACAAGGTTGCTGCCGCTGTTACCCCAGAAAACCAAAAGTCTTTCACTCAATCTGTCTCTGACAACGTCCAAAAGGGTCATGATGACGCTAAGGACTCCGTTTCTAACGCTAAGGCTGATGCTTCTGAACAACAAGCCTCTTTAGCTGAAACTGCTTCTGAATACGTTGAAGCCGCTAAGCAACAAGTTGCCAATGCCGCTGAATACGTCTCCAACGTTGT
>PPNP01000005.1/298890-299211  
TGTCTGATTTAGGTAGAAAAAACGTCTCTGATAAAATTACTGAAGCTGTGAAGCCAGATTCTGAAAAAACCACCTTTGAAAAAGCCAAGGAAACTGTCACCGACAAGGTTGACCAAGTTGGTGCCAAAGGTACCCCAGAAGACCAAAAATCCTTTGCTCAAACCATTTCTGACAATGTCCAACAAGGACATGCTGATGCTAAGAAAGCTGTTTCCGGTGAAGGTCAATCATTAACTGAAACCGTCAACTCTTACGTCGAAGCTGGTAAAGAACAATTAGAAAACGCTGCTCAATACGTTTCTGGTGTTGTTACTGGTGCTTC
>CR382136.2/543191-542853      
ATGTCTGACTTAGGTAGAAAGAACGTTTCCGATAAGGTTTCTGAAGCTATTACTCCAGATAACCAAAAAAGCACTTTGGAAAAGACCAAGGAAACCGTCACCGACCGTGTTGACGAATTTGCTGGTAAGAGCATCCCAGAAGACCAAAAGTCATTTGGTCAAACCATTTCTGACAAGGTTCAATCTGGTCACGAAGATGCCAAGGAAGCTGTTAACAAGGACCAAGCCACTTTAGCTGACACTGTTGGTGAATACGTTGAATCTGCTAAGGAACAAGCTGCCAATGCTGCTGAATACATCTCTGGTGTTGTCAGTGGTGGTGCTGAAGGTGCCAAGAAG
>LN890529.1/31832-31528        
ATGTCCGACTCCTACAGAAAAGACTTTTCCGACAAAGCCGCCGAGAAGGTTAAGCCAGACAGCCAGAAGAGCTACGCCGAACAGGGCAAGGAGTTTGTCACCGACAAGGCCGACCAGGTCGCCGGTAAGATGCAGCCAGAGCACGAGAAGGGTGCCTTCCAGGGCGTCTCCGACTCCGCTCAGAAGGGCAAGAACGAGGCCACCGGCAAGTCTATGACCGAGCAGGCCGGCGAGTACGTTGACGCGGCCAAGGCCAAGCTGAACGACGCCGCCGAGTACGTCAGCTCGTCTTTGCACGGTGGTGA
>CH408077.1/320781-321117      
ATGTCTGACGCTGGAAGAAAGAATTTCTCTGACAAGGTTACCGAGTCTATCACCCCAGAAAGCCAAAAGACCTTTGGCGACAAGGCTAAGGAGTCGGTCACTGATGCTGCTGACAAGTTTGCCGCCAATGTGACTCCAAACGATCAAAAGTCTTTTGGTCAAACTGTTGCTGACAGCACTAGACAGGGCCACGACGATGCTAAGAAGGCAACCTCTGAGAACCAAGCTACCTTGGCCGAGACTGCTGAGCAGTACATTGATGCCGCCAAGGAGCAAGTTGCAAATGCTGCTGAGTACATTTCCAGCGTTGTCACTGGTGCTCTGGAGGGTGCCAAGA
>CM010600.1/319967-320301      
ATGTCTGACGCTGGTAGAAAATCTTTCACTGACAAGGCCACCGAGGCTATCAAGCCTGAAAGCGAGAAGTCCTACTTGGAGCAAGCCAAGGAGGGCGTCACCAACGCTGTTGACAACGTTGCCGGTAAGACCGTCCCAGACAACCAAAAGTCTTTTGGCCAAACTGTTGCTGACAACGCCAAGCAAGGTAAGGACGATGCCAAGGCTTCTGTTAACGAGAACGAGAACACTATTGCTGAGACTGCACAGGAGTACGTTGCTGCTGCTAAGGAGCAAGTTGCTAACGCCGCCAACTACGTTGCTGGTGTTGTCACTGGTGCTACCGAGGGTGCCAA
>NLAL01000003.1/214161-214480  
ATGTCTGACGCCGGAAGAAAATCATTCACTGACAAAGCCTCTGAAGCTATCACTCCAGAAAGCCAAAAGTCCACTTTGGAGAAGGCCAAGGAGACCGTCACCGACGCTGTTGACGGTTTTGCTGCTAAGAACGTCCCAGACAGCGAGAAGTCTTTTGGCCAGACTATTTCTGACAACGCCAAGCAAGGCCATGACGACGCCAAGAAGGCCGTCGAGGGTCACGAGGCCACTTTGGCTGAGACTGCTCAAGGTTACGTTGAGGTTGCTAAGGAGCAAGTTGCCAACGCTGCTCAATACGTTTCCTCTGTTGTCACTGGTGC
>NHAL01000461.1/237694-237528  
TGTCTGACACTGGTAGAAAACAATTCACTGATAAGGTTTCCGATGCCTTGAAGCCAAACTCCGAAAAATCCCACTTAGAAAAGGCGGGCGAATCAGTTACTGACACCTATGACAGTGCTGCTGCTAAGGTGCAACCAGAATCTGAAAAGGGTGTTTTCCAAAAGATC
>CAPT01000178.1/14593-14284    
ATGTCTGACGCCGGTAGAAAGAACTTTTCTGACAAAATGAACGAGTCCTTGACTCCAGACTCCCAAAAGTCTACTTGGGACAAGGGTAAGGAATTCGTCACCGATAAGACTGACAAGGCCGCAGGTAAGCTGCAGAGCGAAGACAACAAGGGTTTGGGCCAAGGTATGCACGACTCTGCTCAACAGGGTGCCGATGACGCTGAAGCTGAGTCCTGGGCTGAGACTGGTAGAGACTACATGGATGCTGCTAAGCACAAGTTGAACGACGCTGTCGAGTACGTCTCCAAGTCTGTCCACGGTGGCGAAAAGT
>SRHN01000286.1/675-952        
ATGTCTGACGCCGGTAGAAAAGATTTCACTGATAAAGCCTCCGAAGCTTTAAAGCCTGACTCCCAAAAGTCATACTTAGAACAAGCCAAGGAAACCATCACTGACTACGCTGACAAGGCTGCTTCTTACTTACACCCAGACTCCGAAAAGGGTGTTGCCCAAAACGTTTCTGATAACATAAGCAAGGGTCAAGATAAGTCCTCCAACGGTAAGTCCTTCACCGAATCTGCTTCTGAATACTTAGACGAAGCCAAGGAAAAGTTAGGGGAATACACCCA
>PPNO02000009.1/408229-408546  
TGTCTGATTTAGGAAGAAAAAACGTCTCTGATAAAATCTCTGAAACTGTCAAGCCAGACTCTGAAAAAACCACCTTGGAAAAAACCAAAGAAACTGTCACCGACAAAGTTGACCAATTAGGTGCCAAAGCTACCCCAGAAGACCAAAAGTCTTTCGGCCAAAGCATCTCTGACAACGTCCAACAAGGACACAGTGATGCTAAGAAAGCCGTTTCTGGAGATGGTCAAACTTTGGCCGATACCGTCAACTCTTACGTTGAAGCTGGTAAAGAGCAATTAGAAAACGCTGCTCAATACGTTTCGGGAGTTGTTACTGGTG
>PPLF01000008.1/243971-244290  
ATGTCTGACCTTGGAAGAAAAAACGTCTCTGATAAATTATCTGAAGCTGTCAAGCCGGAGTCTGAAAAGTCCGGCCTTGAACAAGTCAAGGAACAAGTCACCGATAAGGTCGACAAGCTTGCTGCTGAAGCTACTCCTGACAACCAAAAATCATTCGCCCAAACTGTTGGCGACAACGTCGAAAAGGGTCATGACGATGCCAAGAAGGCTACTTCCGAGCATGAAGCCACCTTGGCCGAGACTGTCAACGAATACGTTGAAGAAGCTAAGAAGGTCGCTGGTGATGCTGCTCAATATGTTTCCGGTGTTGTTACCGGAGC
>NKZZ01001692.1/217687-217368  
ATGTCTGACGCCGGAAGAAAATCATTCACTGACAAAGCCTCTGAAGCTATCACCCCAGAAAGCCAAAAGTCTACCTTGGAGAAGGCCAAGGAGACTGTCACCGACGCCGTTGACGGTTTCGCTGCTAAGAACGTCCCAGACAACGAGAAGTCTTTCGGTCAGACTATCTCTGACAACGCCAAGCAAGGCCATGACGATGCCAAGAACGCCGTCCAAGGTCACGAGGCCACTTTGGCTGAGACTGCTCAAGGCTACGTTGATGTTGCCAAGGAGCAAGTTGCCAACGCCGCTCAGTACGTTTCCTCTGTTGTCACTGGTGC
>PPOP02000005.1/335844-336171  
TGTCTGACGCAGGAAGAAAAAGTTTTACTGACAAAGCTGGCGAAGCCATCAAACCAGATTCTCAAAAATCATACTTGGAACAAGGTAAAGAAAAGGTTACTGACGGTGCCGACAGACTAGCTGGTGCTTTGCAACCAGAAAGCGAAAAAGGTTTGGGCCAAGGTATTCACGACTCTGCTAGAAGAGGTAAGGACAAGGCCGACGTGGAAAACACTGGCGAATCCATGAGCGAAGCCGCTAAGGAATATATGGAACAAGCCAAGGTTAAATTGAATGACGCTGTAGAATACGTGTCAAACAAGGTTCATGGTGGTTCCGAACACCCACC
>BCGK01000003.1/1362406-1362088
ATGTCTGACTTAGGTAGAAAGGGTGTTTCCGAAAAAGTAACTGAGGCTGTCAAGCCTGACAGTGAGAAGTCCACCTTGGAGAAGGCCAAGGAGAGTGCCACTGATGGATTGGACAAATTCGCTGCCAAGGGTACCCCAGACAACCAAAAGTCGTTCACCCAAACTGTGTCTGACAACGTCCAACAAGGTCACGACGATGCCAAGAAGGCTGCCAGCAACGAGCAAGCCACTTTGGCCGAAACTGCTTCCGAGTACGTTGACGCTGCCAAGGAACAAATTGCCAATGCTGCCCAATACGTCAGCGGTGTCGTTACTGGTG
>PPHZ01000004.1/449206-449510  
ATGTCTGACGCAGGTAGAAAAGATTTCAGCGACAAAGTTTCCGAAGGTCTAAAACCGGACTCCCAGAAGTCCTACATGGAGCAAGGTAAGGAGAAGGTGACCAACGCTGCGGACAGAGCCGCAGCAGCTGTCACCCCAGAGGAGAACAAGAGCGGTACTCAAGGTGTGGCTGATGCCGCCAAACGTGGCAAAGAAGACGCCGGCGGCGAGTCGTACTCCGACACCGCTAAAGACTACGTTGATGCGGCTAAGAGCAGACTGAACGACGCTGTTGAGTACGTCTCATCTGCTGTTCACGGCGGCGA
>SRHF01000024.1/93579-93302    
TGTCTGACGCCGGAAGAAAAAATTTCACTGATAAAGCCACTGAAGCTATCAAACCAGAATCTGAAAAGTCTTACTTGGAACAAGCCAAGGAAACTATCACTGATTACGCTGACAAGGCTGCCTCTTACTTGCAGAGTGACAAGGACAAGGGTGTTGCTCAAAATGTTTCTGACAATGTTTCTAAAGGTCAAGATAAGTCTACCTCTTCTGGTAAGTCCTTTGGTGAAAGTGCTGGTGAATACTTGGATGAAGCTAAGGAAAAGCTTGGTGAATACACC
>PYFQ01000001.1/2159048-2158730
ATGTCTGACGCCGGAAGAAAACCATTCACTGACAAGGTCTCCGAGACCGTTAAGCCTGACTCTGAGAAGTCTTACCTTGAGAAGGGTAAGGAGGCTGTTACCGACAAGGTTGACGAGTTTGCTGGCAAGAACGTCCCAGACTCCCAGAAGTCTTTCGGTCAGTCTGTTGCTGACCACGCTCACCAGGGTTCTGAGGATGCCAAGAAGGAGGTCAACCAGCAGTCTGGCTCTCTTTCTGAGACTGCTCAGGAGTACTACGAGACCGCTAAGGAGAAGGCTTCCGAGGCTGCCGAGTACGTTTCCAACGTTGTTCAGGGTG
>NLAD01000852.1/163926-164245  
ATGTCTGACGCCGGAAGAAAATCATTCACTGACAAAGCCTCTGAAGCTATCACCCCAGAAAGCCAAAAGACCACCTTGGAAAAGGCCAAGGAGACTGTCACTGATGCCGTTGACGGTTTCGCTGCCAAGAATGTCCCAGACAGCGAGAAGTCTTTCGGCCAAACCATTTCTGACAACGCCAAGCAAGGCCATGACGACGCCAAGAAGGCCGTCCAAGGTCACGAGGCCACTTTGGCTGAGACTGCTCAAGGTTACGTTGATGTTGCCAAGGAGCAAGTTGCCAACGCCGCTCAGTACGTTTCCTCTGTTGTCACTGGTGC
>PPKR01000007.1/308669-308981  
ATATTGGAAGAAAAGGATTCGGTGACAAAGCTACTGAGGCTATTAAGCCTGACTCGGAGAAAAGTGCCTTCGAGAAGACCAAGGAGGGGGTGACCGACCAGGCCGACAAGCTTGCCGCAAAGGTGGTTCCCGACGACCAGAAGTCGGCTACCCAGACCCTGGGTGACAAGCTCCAGTCTGGCAAGGATAAAACCAAGAGTGAAGCTGAGACTCAGAAGTCGAGCTATGTGGACACTGCCAACGAGTACTTGGAGGCTGGCAGAGAGAAGCTGTCGGACGCCGTCGATTATGTCTCTGGTGCAATTTCGGGTGA
>PPNH01000054.1/2124-2415      
TGTCCGACTTAGGTAGAAAATCATTCACTGACAAAGCTTCAGAAAAATTAACCCCAGAAGATCAAAAATCTTACGCTCAACAAGGCAAAGAATTCGTCACTGATCAAGTCGACAAGGCTCAATCTGCATTACAACCAGAAGGTGCCAAATCAACATCTCAACAATTAGGTGATTCCGTTCAAAAAGGTCATGATGACGCTAAGAATGCTGGTCAAAGTTATACTGAAACCGCTAAGGAATATTTAAATGATGCTGCTGAATACGTTTCTTCAACTTTGTCCGGTGCTAAGAA
>SRHL01000035.1/57575-57285    
ATGTCTGACGCTGGTAGAAAAGATTTCACTGACAAAGCTGCTGAAGCTATCAAACCTGACTCCCAAAAATCATACTACGAACAAGGTAAAGAAGCTGTCACTGACACTCTGGACAAGGCTGCCTCTTATATACAACCTGAAGAAAACAAAGGTTTGGGCCAAAGTGTTTCTGACTCTCTGAACAAAGGTAGCGACAAGGCTGAAGCCGAGTCCAGCACCAAGTCCTTTGCCGAAACTGCCGGTGAATACGCCGAAGCTGCCAAGGAAAAAATTAGCGAAGCTGCTGAGAAA
>LT598483.1/283996-284300      
ATGTCCGACTCATACAGAAAAGATTTCTCCGACAAAGCCGCTGAAAAGATCAAGCCTGACTCTGAAAAGTCGACCTACGAAAAGGGTAAGGAGTTCGTCACCGACAAGGCCGACAAGGCCGCCGGTGCCGTGCAGCCAGAGGAAAAGAAGGGCGTCTTCCAAGGCGTCTCGGACTCGGCCAGCAAGGGCAAGGACGAGGCCACGGGCAAGACCATGTCCGAGACCGCCGGCGAGTACGTGGACGCGGCCAAGTCCAAGTTGAATGACGCGGCCGAGTACGTCAGCAAGTCCCTCCACGGCGGCGA
>PPMU02000007.1/246042-246361  
TGTCTGACACTGGTAGAAAAAACTTCACTGATAAAGCTCAAGAAGCTTTAACTCCTCAAGATCAAAAGAGTTATGCTCAGCAAGCCAAAGAAGGTATCACAGACGGTGTTGACAAAATTCAAGGAAGTCTGCAACCAGATCAAGCTAAATCCACCACTCAAAAGTTAGGTGATGCCGTCCAAAGTGGTCATGATGATGCTAAATCAAATGTTCAAAGTGGGGGTAAATCTTTGAGTGAAACTGCTGGTGAATACGTTGAAAGTGCTAAGAAAACTTTGGAAGATGCTGCTGAATACGTTTCTGCCTCTTTGACTGGTGCT
>AACG02000045.1/72585-72260    
ATGTCTGACACAGGTAGAAAAGGATTCGGCGACAAGGCTTCTGAGGCTTTGAAACCAGACTCCCAAAAATCATACGCTGAACAAGGTAAGGAATTCGTTACCGACAAGGCCGACAAGGTCGCCGGTAAGGTCGAAAGCAACGACAACAAGGGTGTCTTCCAAGGTGTCCACGACTCCGCTCAACAAGGTAAGGACAACGCCGACAGCCAAGGTGAATCTTTCGCCGACCAAGCCAGAGACTACATGGGTGCCGCCAAGTCCAAGTTGAACGACGCTGTCGAATACGTTTCCGGACGTGCCCACGAAGAAGACCCAACCAAGAAGTA
>PPKF01000006.1/386600-386915  
TGTCAGACGTCGGTAGAAAAAATTTATCAGATAAGGTTACAGAAGCTGCTAAACCAGATTCCGAGAAGTCATATGCTGAACAGGCCAAGGAGGGTTTAACAGATGCTTATGATAAAGCTGCTTCTTCTGTTCAACCAGACTCACAAAAGTCATGGGGTCAAACCATAGGTGATTCATTCACATCAGGTAAGGACAAGCTGGAAAGCTCAACCAAGCCATCGTTGTCTGAAACTGCTGGAGAATATTTCGAAGTTGCTAAAGAAAAAGTTGGCGAAGCTGTTGAATATCTTTCTGGTACGGCCACTGGTGCAAAAGA
>PPOD02000320.1/48323-47996    
TGTCTGATAAAGGTAGAAAAGATTTATCTGAAAGAGCAAAGGAAACCATTAAACCGGACTCCCAAAAATCATATCTAGAGCAAGGTAAGGAGTATATTACCACTGAAGCAGACAAGCTAGCATCTAAAGTTCAGCCAGAAAAGGATAAAGGGTTAGCTCAAGGTGCCGTCGATTCAGCACAAAGAGGTAAGGACAATGCCAAGGCTGAAGTAGATGATAAAGTTGCCGATGATTCCATGTCTGAAGGCTTCAAAGAATATTATAATGAGGCAAAGACCAAGCTTAACGAGGCCATGGAGTATGTTTCGGGTAGTGCTCACCAAGCTGC
>PPMA01000006.1/360589-360290  
TGTCTGACTTAGGTAGAAAATCATTCACTGACAAAGCTTCTGAAAAGTTGACTCCAGAAGACCAAAAATCATATGCTCAACAAGGTAAAGAAGCCGTCACTGACACTGTTGACAAAGTCCAATCCAGTTTACAGCCAGACAATGCTAAATCAACCACTCAACAATTAGGTGACTCTGTCCAAAAAGGTCACGACGAAGCCACTGAAAAGAGTTTTTCTGAAACCGCTGCTGAATACGCTGAAAGTGCCAAAGAAAAATTGAACGAAGCTGCTGAATACGTTTCAAGCTCTTTAGCTGGTG
>PPKL01000008.1/141748-142095  
ATGTCTGATTTGGGAAGAAAAAGTTTCACTGACAAGGCCACTGAGGCTATTACTCCAGACTCGCAGAAGTCTTCTGTGGAGCAACTCAAGGAGACCGTCACAGACGGTTTGGACAAGGCTGCCAACAAGGTCACTCCAGATGAACAAAAGTCATTTGCACAAACTTTGAGCGACAAGGCCGAGACTGGTGCCGACAAGGCCAAGGCTGAGACTTCTGCTAGCCAACACACTCTCGCTGAGACTGCTTCGGAGTATCTTGAATCTGGTAAGGAGAAGTTGTCCGAGGCTGTTGAGTACATTTCTGGTGCCATTGCAGGTGCCAAGGAAGGTGGTGAGGCCACCAAGAAA
>NKYX01000007.1/228134-228450  
ATGTCTGACGCCGGAAGAAAATCATTCACTGACAAAGCCTCTGAGGCCATCACCCCAGACAGCCAAAAGTCCACCTTGGAGAAGGCCAAGGAGTCCGTCACCGACGCCGTTGACGGTTTCGCTGCTAAGAACGTTCCAGACAACGAGAAGTCTCTTGGCCAAACCGTTTCTGACAACGCCAAGCAAGGCCACGACGACGCCAAGAAGGCTGTTCAAGGCCACGAGGCCACTTTGGCTGAGACTGCCCAAGGTTACGTTGACGTTGCCAAGGAGCAAGTCGCCAACGCCGCTCAGTACGTCTCCTCTGTTGTCACTGG
>PPLK01000025.1/147497-147812  
ATGTCTGACGCCGGAAGAAAAAGTTTTACTGATAAGGTCTCTGAGGCCGTCAAGCCTGAGAGCGAGAAATCATACTTCGAACAAGCGAAGGAAACTGTGACTGATGGACTTGACAAGGGTTGCTTCCCAAGCTACTCCTACCGATCAAAAGTCTTTTGGTCAAACTGTTGCTGACAAAGCTCAGCAAGGTCATGATGATGCGAAGGCCGCCGTCTCCGAAGACAAGGCTACTTTGGCCGAGACAGCTGAGCTGTACATCGGTGCTGCCAAGGAGAAGGTCGCTGATGCGGCCCAATACATCTCTGGTGTGGTTACG
>QLOF01000235.1/1125-807       
ATGTCTGACTTAGGTAGAAAGAACGTTTCCGACAAAGTAACTGAGGCTGTCAAGCCTGACAGTGAGAAGTCTACCTTGGAGAAGGCCAAGGAGAGTGCCACTGACGGATTGGACAAGTTCGCTGCTAAGGGTACTCCAGACAACCAAAAGTCTTTCGCTCAAAGTGTGTCTGACAATGTCCAACAAGGTCACGATGATGCCAAGAAGGCTGCTAACAATGAGCAAGCCACTTTGGCCGAAACTGCCTCCGAATACGTTGACGCTGCTAAGGAACAAATTGCCAATGCTGCTCAATACGTCAGTGGTGTTGTTACTGGTG
>NKZA01000014.1/132213-132530  
ATGTCTGACGCCGGAAGAAAATCATTCACTGACAAAGCCTCTGAAGCTATCACTCCAGAAAGCCAAAAGTCCACTTTGGAGAAGGCCAAGGAGACTGTCACCGACGCTGTTGACGGTTTTGCTGCCAAGAACGTCCCAGACAGCGAGAAGTCTTTTGGCCAGACCATCTCTGACAACGCCAAGCAAGGCCACGACGACGCCAAGAAGGCCGTTGAGGGCCACGAGGCTTCTTTGGCTGAGACTGCCCAAGGTTACGTTGAGGTTGCCAAGGAGCAAGTTGCCAACGCTGCTCAATACGTTTCCTCTGTTGTCACTGGA
>NKZI01001505.1/26227-25909    
ATGTCTGACGCCGGAAGAAAATCATTCACTGACAAAGCCTCTGAAGCTATCACTCCAGAAAGCCAAAAGTCCACTTTGGAGAAGGCCAAGGAGACCGTCACCGACGCCGTTGACGGTTTTGCTGCCAAGAACGTCCCAGACAGCGAGAAGTCTTTTGGCCAGACCATCTCTGATAACGCCAAGCAAGGCCATGACGATGCCAAGAAGGCCGTTGAGGGTCATGAGGCCACTTTGGCCGAGACTGCTCAAGGTTACGTTGAGGTTGCCAAGGAGCAAGTTGCCAACGCTGCTCAATACGTTTCCTCCGTTGTCACTGGTG
>PPMP01000023.1/172101-171762  
ATGTCTGACTTTGGTAGAAAAAACATCTCTGAAAAGATTGATGACAAGTTAACCCCAGATTCCCAAAAGACCACCTTAGACAAGGCCAAGGAGGGTGTTTCCGGTGTTGCTGACAAGGTCGCTGCTGGTGTTACTCCAGAAAACCAAAAGTCTTTCACCCAATCTGTCTCTGACAATGTCCAAAAGGGTCATGATGATGCTAAGACTTCTGTTGCTGACGCCAAGGCTGAAGCTTCCGACCACCAAGCTACTTTATCTGAAACCGCTACTGAATACGTCGAAGCTGCAAAGAAGCAAGTTGCCAACGCTGCTGAATACGTTTCCAACGTTGTCACTGGTG
>PPMH02000019.1/72659-72979    
TGTCCGACTTAAACAGAAAATCATTCACTGACAAGGCCTCTGAAGCCATCACCCCAGAATCCCAAAAGTCATACCTCCAACAAGGTAAAGAAGCTGTCACCGATGGTGTTGACAAACTCCAAGGTAAAGTCCAACCAGAAGACTCTAAATCCGCCTCCCAATCATTGGGTGATGCTGTTCAATCTGGTCACGATGATGCTAAGTCCAATGTCGATGCCCATGGTAAGTCCATCAGCGAAACTGCCGGCGAGTATGTTGACTCTGCCAAAAAGACCTTGAACGATGCTGCTGAATACGTCTCTGGTGCCTTGACTGGTGCTA
>PPIM01000005.1/629233-629057  
TGTCCGACACTGGTAGAAAACAATTCACTGATAAAGTTTCCGATGCTTTAAAGCCAAACTCTGAAAAGTCCCACTTGGAAAAAGCTGGTGAGTCAATCAGTGACACCTACGATAGCGCTGCCGCTAAGGTGCAACCAGAATCCGAAAAGGGTGTCTTCCAAAAGATCTCCGATTCTC
>LXPE01000028.1/17852-17595    
TGTCTGACGCCGGAAGAAAAGATTTCACTGATAAAGCTGCTGAAGCTATCAAACCAGACTCTGAAAAGTCTTACTTAGAACAAGCCAAAGAAACTATCACTGATTACGCTGACAAGGCTGCCTCTTACTTGCAAAGTGACAAGGATAAAGGTGTTGCTCAAAATGTCTCTGACAATGTTTCTAAAGGTCAAGATAAGTCTACTTCCTCTGGTAAATCCTTTAGTGAAAGTGCTGGTGAATACTTGGGTGAAGCTAAGG
>KV454445.1/35291-34924        
ATGTCCGACTTAGGCAGAAAGAATCTCTCCGACAAGGTCTCCGAGGCCGTCACCCCAAACTCTCAAAAGACTACTCTTGAATCCGCTAAGGAATCTGTCACTGGTGCTGCCGACAAGGTTGCCGCTGCCGTTACTCCAGAAAGCGAAAAGTCCTTCTCCCAGAGCCTCGCTGACAAGGCTCAATCTGGCCACGACCAGGCTGCCGCTGAAACCGCTCCAGGTATCGTTGAAACTGCCGGTGAATACCTTGAAGCTGCCAAGGTTCAAATCGGTCACGCCGTTGAAAACATTTCTGCCACCTTGACCGGTGCCGTTGAAGGTGCTCATGCCGGTGCTGCCCACACCGATGCCAATGCCACCAAGAAGTA
>CR380956.2/393922-393613      
ATGTCTGACGCTGGTAGAAAGAACTTCTCTGACAAGCTAAACGAAGGTTTGACCCCAGACTCTCAAAAGTCTACTTGGGACAAGGGTAAGGAATTCGTCACTGACGAAACCGACAAGCTTGCTGGTAAGTTCCAAGGTGAGGAAAACAAGGGTGTTGCCCAAGGTATGCATGACTCCGCTCAAAAGGGTGCCGATGAAGCTAACGCTGAATCCTACGCAGACACTGCTAGAGAATACATGGATGCTGCTAAGTCCAAGTTGAACGATGCCGTCGAATACGTCTCCAAGTCTGTTCACGGTGGTGAAAAAT
>KV454538.1/1662253-1662576    
TGTCTGACTTAGGTAGAAAAAACGTTTCTGATAAAGTTAACGAAGCTGTTCAACCAGATTCCGAAAAATCTGCTTTAGATAAAACTAAGGAACAAGTTACTGATAAACTTGATAAAGTCGCTGCTAAAGGTACCCCAGAAGACCAAAAATCATTTGCCCAAACCATCAGTGATAACATCCAAACTGGCCATGATGACGCCAAAAAAAAGATTGGTGATGATGAATCTACCTTAGCTGACACTGCTTCCCAATACGTGGATGCCGCTAAAGAACAAATTGGTAACGCTGCTCAATACGTTTCCGGTGTTGTTACCGGTGCTAAAG
>PPKD01000013.1/325814-325486  
TGTCCGATCAAGGTAGAAAAGATTTCTCACAGCAACTAAAGGAAGAAATAAAGCCAGAGTCTCAAAAGTCGTATATGGAGAAAGGGAAGGAGTACGTGAGCAGCACAGCTGACAGACTACAGGGGAAGATGCAAGGCGAAGAAGACAAGGGTGTTGCTCAGGGAATGCACGATTCGTACCAAGAGGGTAAGGACGAAGGTAATGTCAAAAAGGGTGGACACGATCTAAAACAAGAAGTTAATGACTACTACATGTCTGCTAAAGAGAAGTTGAACGAGGCTGCCAAATACGTATCAAAGAGTATGCATGGTGAGGACGAGCCTAACAAG
>CAPW01000017.1/286402-286697  
ATGTCTGACCCAGGAAGAAAAAGTTTCTACGACAAGGCCTCCGAGTCCCTCAAGCCAGAATCTGAGAAGGGCTACTTGGAAAAGGGCAAGGAGAACGTCACTGACGGCTACGACCGCCTAGCATCTAAGGTAGGTAGCGACGAGAACAAGAGTGCCACTCAGGGTGTTTTTGACTCCGCAAAAGACGGCAAGGACAAGGCTGACGCAGAGAACGCCGCCGAGTCTTACTCTGATACTGCGAAGGAATACATGGACTCTGCCAAGAACAAACTTAACGATGCTGTTGAGTACGTATC
>PPME02000013.1/40040-39781    
ATGTCTGATTTTGGAAGAAAGGATTTCGGTGACAAGGCCAAGGAGGCTATCGTTCCAGACTCTGAGAAGTCTTATGCTACTCAAGCTAAGGAGAGCATCACTGGTGCTGCCGACAAGGTTGCTCGTGATGTTGTTCCAGACCAAAACAAGTCAACTGGTCAGGGTCTTGCTGACGGTTTGTCCAGAAACAAGGATGAGGGCAAGTCCACCATCAGTCAGCTTGCCGACACTGCTGGCGAGTACGTCCAATCCGCTAAGGA
>PPOL02000083.1/13115-13431    
TGTCTGACGCTGGTAGAAAAGATTTCTCTGAAAGAGCAAAAGAATCATTAAAACCTGAATCTGAAAAAGGATATCTAGAAAAGGGTAAAGAATACGCCACTGATGCTGCTGATAAAGTAGCTGGGGCGGTTCAACCTGAAGAAAATAAAGGTGTCTTGCAAGGTGCTACGGATGCTGCTGACAAGGGGAAAGATAGAGCTAAAGTAGAAACTGCGGGTGAAGAATCTTATAGTGAACAAGCTAAAGAATATTTAGACTCTGCAAAGAATAAATTAAATGATGCTGTCGAATACGTTTCAAATTCTTTACATGGCGGT
>PPOW01000009.1/311458-311123  
TGTCTGACTTAGGTAGAAAGAACGTCTCCGACAAGGTTTCCGAAGCTGTTACTCCAGATTCCCAAAAAAGTACTTTAGAAAAGACCAAGGAAACCGTCACCGACAAGGTTGATGAATTTGCTGGTAAGAACACCCCAGACAACCAAAAGTCTTTTGGTCAAACTGTCTCTGACAAGGTTCAAGCTGGTCACGAAGATGCTAAGGAAGCTGTTAACAAGGACGAAGCCACTTTAGCTGACACTGTTGGTGAATACGTTGAAGCTGCTAAGGAACAAGCTGCCAATGCTGCTGAATACATTTCTGGTGTTGTTTCTGGTGGTGCTGAAGGTGCTAAGA
>PPOF01000755.1/140878-141197  
TGTCCGACCCAGCTAGAAAAGATTTTTCCCAAAAGGCCAAGGAAGGTTTAAAGCCTGATTCTCAGAAATCTTACTTGGAACAAGGTAAGGAATTCGTCACCGATGAAGCTGATAAACTTGCCGGAAAGGCTCAACCTGACAAGAATAAGGGTGTAGCTCAAGGTGTCAGTGACTCTGCTCAAACCGGTAAAGATAAGGCTGATGCTGAAAATACCGCCGAGTCTTTTGGTGACGCTGCAAGAGAATATATGGATTCTGCCAAGGCTAAATTGAATGATGCTGTAGAATACGTATCTGGTAAAGTCAATGGTGCTTCCGAT
>PPOV01000017.1/267712-267476  
ATGTCTGACTTCGGAAGAAAGAACATCGGTGATCAAATCGCTGAGACCGTCAAGCCCGACTCTTCTAAGTCTGGTTTGGAAAAGGCCGGAGAATCCATCACCGGCGCTGCCGACAAGGCTGGTTCCAAGCTCCAACCCGACTCTCAAAAGGGTGTTCTCCAACAAGGCTTGGACTCTGCCAAATCTGCCACCGGTCAAGCTTCTAACGAAGGCGAGTCTTTGATGGACTCTGCTAAG
>PPOI01000435.1/8277-8603      
TGTCCGACACTGGTAGAAAGAACTTCTCTGACAAGGCCTCCGAAGCTTTGAAACCAGACTCCCAAAAGGGCTACATGGAAAAGGGTAAGGAATACGTTACCGACGCTGCCGACAAAGTAGGTGCTGCTGTCCAACCAGAAGAAAAAAAGGGTGTCTTCCAAGGCGCTACTGACGCTGCTGGCAAGGGTAAAGACAGAGCTGACGCTCAAAACATTGGCCAAGAATCTTATGGTGAACAAGCTAAAGAATATTTAGACTCCGCAAAGACTAAATTAAACGAAGCCGTTGAATACGTTTCTAACTCATTGAATGGTGGTGATGATCCAA
>PPHV01003294.1/8790-9122      
GCGACGTTGGAAGAAAAGATTTATCATCAAAGGTTGAAGAAACTGTCAAGCCAGACAGTGAAAAGTCCTACGCTGAACAAGCTAAGGAAGCTGTTTCAGACAAGTACGACCAATTTGCCAGAAAAGCCCAGCCTGATAGCGAAAAGTCTTATGCTCAAGCTGTTGGCGACGCTGTGGAGCAGGGAAAGGACAAAGCCACAGGCCATGAAACCCTTTCTGAACAAGCTGCTGACTACTTGAAGAGCGGTCAAGAAGCCGTATCCAACCTTGCTGAGCAGGGTAAGAGTGCTTTGGCAGGTGCTGCCGAGTACATTTCCGGTACCGCCACAGGTG
>PPOQ01000024.1/42876-42545    
TGTCAGACTTAGGTAGAAAGAACGTCTCCGACAAGGTTTCTGAAACTGTTACCCCAGAATCTCAAAAGAGTACTTTCGACAAGACCAAGGAAACCGTCACCGATAAAGTTGACAAATTTGCCGGTAAGAACACTCCAGAAGATCAGAAGTCTTTTGGTCAAACCGTCTCTGACAAGGTTCAGGCTGGTCATGATGATGCTAAAAAGGCAGTTAACAAAGACCAAGCCACTATAACTGACACTGTTGGTGAATACGTCGAAGCTGCTAAGGAACAAGCTTCTAATGCTGCGGAATACATTTCTGGTGTTGTTACTGGTGGTGCTGAGGGTGCC
>HE580273.2/773194-773517      
TGTCTGACCCAGGTAGAAAAGATTTCTCTCAAAAGATTGGTGAAACTGTCAAACCAGACTCTGAAAAATCCACATGGGAAAAGGGTAAGGAAACAGTAACAGATACCACCGATAAATTAGCAGGAAAGTTACAACCAGAAGAAAATAAAGGTTTAGGTCAAGGTATAAATGACTCAGCTGAATCTGGTAAAGATAAAGCTAACGGTGAATCTGTCGCTGATCAAGCAAAGGATTATTACGAAGGCGCTAAACAAAAATTGAATGACGCGGTAGAATATGTTTCAAAGAGTGTACACGGCGGTGACGCTGACCCAGCAAACAAGT
>CM003587.1/88604-88929        
ATGTCTGACACAGGTAGAAAAGGATTCGGCGACAAGGCTTCTGAGGCTTTGAAACCAGACTCTCAAAAATCATACGCCGAACAAGGTAAGGAATTCATCACCGACAAGGCCGACAAGGTCGCCGGTAAGGTCGAAAGCAACGACAACAAGGGTGTCTTCCAAGGTGTTCACGACTCCGCTCAACAAGGTAAGGACAACGCTGACAGCCAAGGTGAATCTTTCGCCGACCAAGCCAGAGACTACATGGGTGCCGCCAAGTCCAAGTTGAACGACGCTGTTGAATACGTTTCCGGACGTGCTCACGAAGAAGACCCAACCAAGAAGTA
>PPKO01000012.1/47410-47722    
ATGTCTGATCTCGGTAGAAAAAACTTTAGTGACAAGGCCACAGAGGCATTGAAGCCAGACTCGCAGAAGTCTTCTTTGGAGCAATTGAAGGAGACTGTCACAGACTCTGCCGACAAGTTGGCCAACAAGGCCACTCCAGACTCCCAAAAGTCGTTTGGCCAAACTCTGAGCGACAAGGCGGAGACTGGTGCCGACAAGGCCAAGTCCGAGACTGCTAGCAGCCAACAAGGTCTTGCCGAAACTGCATCGGAGTACCTCGAAGCTGGTAAAGAGAAGCTTTCCGAGGCTGTTGAGTACGTTTCTGGTGCCATTA
>NKZR01001260.1/195709-196027  
ATGTCTGACGCCGGAAGAAAATCATTCACTGACAAAGCCTCTGAGGCCATCACTCCTGACAGCCAGAAGTCCACCTTGGAGAAGGCCAAGGAGACGGTCACTGACGCTGTTGACGGTTTCGCTGCCAAGAACGTCCCAGACAGCCAGAAGTCTTTTGGCCAAACTGTCTCTGACAACGCCAAGCAAGGCCACGACGACGCCAAGAAGGCCGTCGAGGGCCACGAGGCTTCCTTGGCTGAGACTGCTCAAGGCTACGTGGAGGCTGCCAAGGAGCAGGTTGCCAACGCCGCCCAGTACGTGTCCTCTGTTGTCACCGGTG
>BCGQ01000008.1/20247-19944    
ATGTCTGACGTTGGAAGAAAGAGTTTCACTGACAAGGCCACCGAGGCCATCAAGCCAGATACCGAGAAGTCTTACGCGGAACAAGCTAAGGAGTCTGTTACCGATGCTGTTGACAGTGTCGCCAAGGAGGCTCAACCAGACTCTCAAAAGTCTTGGGGTCAAACTGTTTCTGATGCCGTCCAATCCGGTAAGGAGAAGGCTTCTGGTGAACAAACCTTGGCTGAGCAAGCTGGTGAGTACGTCAATGCTGCCAAGGAGAAGTTGGGTGAAGCTGTCGAATACGTCAGCGGTGGTTTGACTGGTG
>DF969650.1/155376-155048      
ATGTCTGACGCAGGTAGAAAAGGATTCGGTGAAAAAGCTTCTGAAGCTTTGAAGCCAGACTCTCAAAAGTCATACGCTGAACAAGGTAAGGAATACATCACTGACAAGGCCGACAAGGTCGCTGGTAAGGTTCAACCAGAAGACAACAAGGGTGTCTTCCAAGGTGTCCACGACTCTGCCGAAAAAGGCAAGGATAACGCTGAAGGTCAAGGTGAATCTTTGGCAGACCAAGCTAGAGATTACATGGGAGCCGCCAAGTCCAAGTTGAACGATGCCGTCGAATATGTTTCCGGTCGTGTCCACGGTGAAGAAGACCCAACCAAGAAGTA
>LT986469.1/126371-126699      
ATGTCTGACACAGGTAGAAAAGGATTCGGTGACAAAGCTTCTGAAGCTTTGAAACCAGACTCTCAGAAGTCATACGCCGAACAAGGTAAGGAATTTATTACTGACAAGGCGGACAAGGTTGCCGGTAAAGTTGAACCAGAAGACAACAAGGGTGTTTTCCAAGGTGTCCACGACTCCGCCCAACAAGGAAAGGACAACGCTGAAGGTCAAGGTGAATCTTTGGCTGACCAGGCTAGAGACTACATGGGCGCCGCCAAGTCCAAGTTAAACGATGCTGTCGAATATGTATCTGGCCGTGTCCACGGTGAAGAAGACCCAACCAAGAAGTA
>HE650823.1/636064-636374      
ATGTCTGACGTTGGAAGAAAAGATTTCGGTGACAAGGCCAAGGAAACTATCAAACCAGATTCCGAAAAATCCTATTACGAACAGGGTAAGGAAAAGGTCTCTGATGAATACGACAAATTAGCAGGTAAGCTACAGCCTGAGGAAAATAAGAGTACCACCCAGAGTTTAGGTGACTCTGCCCAAAGAGGCAAGGATTCTGCTGAAAACAAAGGTGAGTCCTACTCCGAACAGGCCAAGGAATACATGGACAGCGCAAAGAGCAAGTTGAATGAGGCTGTCGAATACGTATCCGGTAAGGTCCACGGCGGCAC
>MVNT01000018.1/117237-117555  
ATGTCTGACTTAGGAAGAAAAAACTTCAGCGATAAGGTTTCTGAAACCGTTACCCCAGACAGCCAAAAGTCTACTTTGGAACAAGCCAAGGAACAAGTCACCGACAAGGTCGATGAATTTGCTGGAAAGGCCACCCCAAATGATCAAAAGTCATTCGGTCAAAACGTTGCTGACACTGCCAAGCAAGGTCTGGATGATGCTAAAGCCCAAGTTTCCGGTGACAAGGAAACTTTGGCTGACACTGCCAACTCATACCTTGAAACTGCCAAGGAACAAGTTGGAAATGCTGCCAATTACATCAGTAATGTTGTCGCTGGTG
>PPNQ01000056.1/51496-51226    
ATGTCTGACGCCGGAAGAAAAGATTTCACTGACAAAGCTGCTGAAGCCATCAAGCCAGAATCCGAAAAGTCCTACTTAGAACAAGCCAAGGAAACCATCACTGACTACGCCGACAAGGCCGCCTCTTACTTACACAGTGACAAGGACAAGGGTGTTTTGCAAAACATCTCTGACAACTTGCACAAGGGCCATGACAAGGCTGATTCTGATGCCAAGACCTTTGGGGAATCTGCTGGTGAATACTTAGCTGATGCCAAGGAAAAGCTTGGTG
>LT598474.1/528931-528620      
ATGTCTGACTCTATGAGAAAGGATTTTTCCGACAAAGCCGCTGAAGCCGTCAAGCCAGACAGCCAAAAGTCTACCTTCGAACAAGGTAAGGAATTCGTCACTGACAAGGCCGACAAGGCCGCCGGTGCCGTGCAGCCAGAAGAAAAGAAGGGTGTCTTCCAGGGTGTCTCCGACTCTGCCTCCAAGGGCAAGGACGACGCCACTGGCAAGTCCATGTCCGAAACCGCTGGCGAATACGTGGACGCTGCCAAGAGCAAATTAAACGACGCTGCCGAGTACGTTAGCAAATCGCTACACGGCGGTGACGAAACC
>LT598450.1/260969-260662      
ATGTCCGACTCATACAGAAAAGATTTCTCCGACAAAGCCGCTGAGACCGTCAAGCCAAACTCCCAAAAGTCCACTTTCGAGCAGGGCAAGGAATTCGTCACCGACAAGGCCGACCAAGCCGCCGGTAAGGTGCAGCCAAACAGCGAGAAGGGTGTCTTCCAAGGCGCCACCGACTCGGCCCACGAGGGTAAGAACGATGCCACCGGCAAGAGCGTTTCTGAAACCGCCGGCGAGTACGTTGACGCTGCCAAGTCGCGTTTGAATGACGCTGCTGAGTACGTTAGCAAGTCCATCCACGGTGGCGAGGA
>LT598467.1/1099398-1099703    
ATGTCCGACGCCGGCAGAAAGGATTTTTCCGACAAATTCCAAGAGAAGATTAAGCCAGACTCCGAAAAGGGATACCTAGAAAAGGGCAAGGAGTTCGTCACCGACAAGGCTGACAAAGCCGCCGGAGCCGTACAACCTGAAGAGAAGAAGGGTGTCTTCCAAGGCATTTCCGACTCCGCCCAAAAGGGTAAGGACGAAGCTTCTGGACCAACCTTGAGCGAACAGGCTGGCGAGTACGTGGACGCGGCCAAGGCCAAGTTGAACGACGCTGCTGAATACATCAGCTCTTCTGTCCACGGCGGTGAA
>PPPB01000002.1/163081-162759  
ATGTCTGACGCTGGTAGAAAATCTTTCACTGACAAGGCCTCCGAGGCCATCAAGCCTGACTCCCAGAAGTCTTACTTGGAGCAAGCCAAGGAGGGTGTTACCAACGCCGTTGACGGTGTTGCAGCCAAAAACGTCCCAGACAGCCAGAAGTCTTTCGGCCAATCCGTTGCTGACAACATCAAGACCGGCAAGGACGACGCCAAGTCTGCCGTTGACTCCAGCAACCAGCCATCTCTTGGTGAGACCGCTCAGGAGTACGTTGCCGCTGCCAAGGAGCAAGTTGCCAACGCTGCCAACTACGTTGCCGGTGTTGTCTCCGGTGC
>PPMO02000024.1/11964-12294    
TGGCTGACGCAGGTAGAAAAGACTTTTCCGACAAACTCTCTGAAAAATTCACTCCAGATTCCGAAAAATCCACTTATGATAAGGCAAAGGAAGGTGTCACTGACACTTACGACAAGGTTGCCTCAGCTGTCACTCCAGAAGACCAAAAGTCTTTTGGCCAATCCATTGGTGATTCCGTTCAAAAGGGCCACGATGACGCTAAGAAGACCTGGTCCGAAAGTGCTCACGATGCTGTTGAACATGGAAAGCAAGCCGTTGCCGACGCTGCTGAATACGTCTCCAATGCCGTTCACGGTGCAAAGAATGGAGCAGAAGACGCTACCAAGAAATA
>CP024756.1/1528531-1528852    
TGTCCGACTTAGGTAGAAAGAACGTTTCCGACAAGGTTTCTGAAGCTGTTAAGCCAGATTCTGAAAAATCAACTTTGGAACAAGCTAAGGAAAGTGTCACCGGTAAGGTTGACAAGTTGGCCTCTGAAGGTACTCCAGAAGACCAAAAATCTTTTGCTCAATCCATTTCTGACAGTGTCCAAAAGGGTCATGACGACGCTAAGAAAGAAGTCAGTGGTGAACCAACCTTGGCTGACACTGCTTCTCAATACGTTGATGTTGCCAAGGAACAATTGGGTAACGCTGCCCAATACGTTTCTGGTGTTGTCACTGGTGCCAAAGA
>QELA01000003.1/192737-193055  
TGTCAGATTTAGGTAGAAAAGATTTTTCCGATAAAGTTAGTGAAGCTGTTAAGCCAGAAAGTGAAAAGTCCACCTTGGAACAAACCAAGAACACTGTGACAGATAAGCTCGACGAATATGCTGGTAAGGGTACTCCAGACAACCAAAAGTCATTCACTCAAAGTGCTGCAGACCACGCTAAGCAAGGTCACGATGATGCTAAAGATGCTGTCAACAAAGACCAACAAACTTTAGCAGACACTGCTGCTCAATACGTTGATGCCGCTAAAGAGCAAGTTGGCAACGCTGCTGAATACGTTTCCTCGATTGTCACTGGTGC
>SRHJ01000910.1/87564-87829    
ATGTCTGACGCCGGTAGAAAAAACTTCACTGATAAAGCCACCGAAGCTTTAAAGCCTGAATCCGAAAAGTCCTACTTGGAACAAGCCAAGGAAACCATCACCGACTACGCCGACAAGGCCGCCTCCTACTTGCACCCTGACTCCGAAAAGGGTGTTGCCCAAAACGTCTCCGATAACATCTCCAAGGGCCAGGACAAGTCCGCCAACGGCAAGTCCTTCTCCGAGTCCGCCTCCGAGTACTTGGACGAAGCCAAGGAAAAGCTTGG
>PPHX02000004.1/139086-139404  
ATGTCCGACGCTAACAGAAAAGATTTCTCTACCAAGCTACAAGAAAAGGCTAAGCCAGACTCCCAAAAGGGCTACGTCGAACAAGGTAAGGAAAAGGCCACAGAAGCTGCCGACAGAGTTGCCGGTGCCGTGCAACCCGAATCCGACAAGGGTATCACGCAGGGTGTCCACGACTCTGCCAAGAAGGGTAAGGATGACGCTCAGGCCGATTCCATGGCGGACACTGCCAGGGAGTACGTGGATGCCGCTAAGGGCAAGCTGAACGACGCTGTCGAGTACGTGTCTTCATCTGTGCACGGTGGTGAGCCATCCAAGAAAT
>PPJP02000002.1/1013591-1013907
ATGTCTGACTCTGCTAGAAAGAACTTCGGTGACAAGGTTTCTGAATCCGTCAAGCCAGACTCTCAAAAGGGATACTTGGAAAAGGGTAAGGAAGTCGTCACTGACAAGGCCGACAAGTTCGCCGGTAAGGTGCAATCAGAAGAAAACAAGGGTCTAGGTCAAACCGTCCATGACTCTGCCCAACAAGGTCACGATGACGCTACTGGAAAGTCTTTCGGTGAGACCGCCCAAGAGTACGTTGAAGGTGCCAAGTCTAAGATCGGTGAAGCTGCTGAGTACATCTCCAAGCAAGTTCACGGTGGTGAAGAAGGTACCAA
>UFAJ01001317.1/963-670        
TGTCTGACACTGGTAGAAAAAATTTCTCTGATAAAGTTTCCGAAACTGTTAAACCAGATAGCCAAAAGGGTGTTTTCGAGAAGGGTAAAGAAACCGTTACTGATTATGCTGATAAGGCCGCCTCTGCCGTCACACCAAAAAGTGAAAAAGGTCTGGGTCAATCAGTCGTTGACTCTGCCACAAAGGGTAGAGATGAAGCTAACGCCAAATCCAACTCTAAATCCTTTGGTGAAACTGCTGGTGAATATGTAGAGGCTGCCAAGGAAAAAGTTAGTGATGCTGCTGAATATATTA
>PPLT01000012.1/362241-362557  
ATGTCCGACTTAGGTAGAAAGAACTTTTCCGACAAGGTTTCTGAAGCTGTTACGCCAGAAAGCCAAAAGTCCGTTTTAGAGAAAACAAAGGAATCTGTCACCAACACGGCAGACAGCTTCGCAGGCAAGGCTACCCCAGACAACCAAAAATCTTTCCCTCAAACCGTTTCTGATAATGTGAAGAAGGGCCACGACGAAGCTGCCGATGCTGCTGATGCTCACAAGCAAACCTTCGGTGAAACCGCTACTGAATACGTTGATGCTGCTAAGGAACAGGTTGCTAATGCTGCTGAATACGTGTCTTCTGTTCTTACTGG
>PPLE01000002.1/771-1094       
ATGTCTGACACTGGTAGAAAGAACTTCTCTGACAAAATCCAAGAATCTGTCGTCCCAGACAGCCAGAAATCCTACGCCCAACAGGCCAAGGAGACTGTGACTGACGCTGTCGACAAGGCTTCGCGCGAGCTCCAGCCGGACCAAGCCAAGTCCACCACCCAGAAGTTGGGCGACTCTATTGAGTCGGGCCATGAGACTGGTAAGAAGGAGGCCCAGGGCACCGGCAAATCATTGAGTGAGACTGCTGGCGAATACGTTGAAACCGCTAAGCAAACATTGAGCGAGGCTGCCGAGTACGTTTCCGGCGCTCTTGGTGGTGCCAAA
>NLAF01000317.1/374107-374425  
ATGTCTGACGCCGGAAGAAAATCATTCACTGACAAAGCCTCCGAGGCTATCACCCCTGAAAGCCAAAAGTCCATTTTGGAGAAGGCTAAGGAGACCGTCACCGACGCTGTTGATGGATTTGCTGCCAAGAATGTGCCAGACAACGAGAAGTCTTTCGGTCAAACCATCTCCGACAATGCTAAGCAAGGTCACGACGACGCCAAGAAGGCTGTTTCTGGTGAAGAGGCTTCTTTGGCCGAGACTGCTCAGGGTTACGTTGACGCTGCCAAGGAGCAGGTTGCCAACGCCGCCCAGTACGTGTCTTCTGTTGTCACCGGTG
>JFAV03000034.1/125299-125602  
ATGTCTGACGCTGGAAGAAAAGATTTCTCTGATAAAGCTGCTGAAGCCATCAAACCAGATTCCCAAAAATCCTACTTGGAACAAGGTAAAGAAAAAGTCACTGATGCCGGTGACAAAGCCGCTTCCTACTTGCAACCAGAATCCAACAAAGGTCTGGGTCAAAGTGTTTCCGACTCTTTTGGCCACGGGACCGACAAAGGTGAAGCCAAATCAAACACCAAATCTTTTGGTGAATCTGCTTCTGAATACGCTGAAGCTGCCAAAGAAAAAATCAGCGAAGCTGCAGAATACATTGGTTCTTCTC
>CP020298.1/124870-125198      
ATGTCTGACGCAGGTAGAAAAGGATTCGGCGAAAAAGCTTCTGAAGCTTTGAAACCAGACTCTCAGAAATCATATGCCGAACAAGGTAAGGAATACATCACTGACAAGGCCGACAAGGTTGCTGGTAAGGTTCAACCAGAAGACAACAAGGGTGTCTTCCAAGGTGTCCACGACTCTGCCGAACAAGGTAAGGACAACGCTGAAGGTCAAGGTGAATCTTTGGCTGACCAAGCTAGAGACTACATGGGGGCCGCCAAGTCCAAGTTAAACGATGCTGTCGAATATGTCTCCGGACGTGTCCACGGTGAAGAAGACCCAACCAAGAAGTA
>PPIJ01000002.1/598711-598551  
TGTCTGACGCTGGTAGAAAGAATTTCTCTGATAAGGTTTCCGATGCCTTGAAGCCACAATCTGAAAAGTCACACTTGGAAAAGGCTGGTGAGTCTGTTAGTGATACCTATGATAAGGCTGCAGGTAATGTCCAACCAGAATCTGAAAAGGGTGTTTTCCAA
>NKZB01000120.1/612907-613225  
ATGTCTGACGCTGGAAGAAAATCATTCGCTGACAAAGCCTCCGAGGCTATTACCCCTGAAAGCCAAAAGTCCACCTTTGAGAAGGCTAAGGAGACCGTCACCGACGCTGTTGATGGGTTCGCTGCCAAGAACGTTCCAGACAACGAGAAGTCTTTCGGTCAAACCATCTCCGACAACGCTAAGCAAGGTCACGACGACGCCAAGAAGGCTGTGTCTGGTCAAGAGGCTTCTTTGGCCGAGACTGCTCAGGGTTACGTTGACGTTGCCAAGGAGCAGGTTGCCAACGCTGCCAATTACGTGTCTTCTGTCGTCACCGGTG
>PPPC02000005.1/969700-969382  
TGGCTGACTTAGGTAGAAAAGACTTTTCCGATAAAATTAGTGAAACTGTAACCCCAGATTCTGAAAAATCCACTTTTGACAAAGCTAAGGAAACCGTTACTGACAAGGTTGACGACTTCGCCGCTAAAGCTACTCCAGATGAACAAAAGTCTTTTGGTCAAACTGTTGCTGACAATGTCAAACAAGGACATGATGATGCCAAAGCTGAAGTTAACAAGAACCAACACACTTTAGCTGAAACCGCTGGTGAATATTTAGATGCTGCTAAAGAACAAGCTGCCAATGCTGCTAACTACATTAGTGGTGTTGTTACTGGTGC
>PTXO01000021.1/92796-93083    
TGTATGACACCGGTAGAAAAGATTTCACAAGCAAAGTTTCTGAAGCTGTTAAACCAGAATCTCAAAAATCCGTCTTGGAAAAAGGTAAAGAAGGTGTAACTGATGGTGCTGATAAAGTTGCCTCTTACCTACAACCTGAATCCAACAAAGGTCTGGGTCAATCTGTCTCTGATTCTTTCGGACACGGTATCGATAAAGGTAGTGCTGAAAAGCCAGCCAAATCCTTTGGTGAAACCGCCTCTGAATACGCCGAAGCCGCCAAAGAAAAAATCAGTGAAGCCGCTGAAG
>PPMR02000005.1/56093-56410    
ATGTCTGACGCTACAAGAAAGAACTTCTCCGATAAGATCTCCGAGGCTGTTACCCCACAGGACCAGAAGTCCTTTGCTCAAAAGGCTAAGGAGGGCGTCACTGATGGTATTGACAAGTTCCAGCGTGAGACCCAGCCTAACCAGGCCAAGTCTGGCTTGCAACAATTTGGTGACTCTGTCGAGTCTGGCCACGAGCAGGGCAAGTCCGAGGCACAAGGTGCTGGAAAGTCCATCTCTGAGACTGCTGGCGAGTATGTTGAGACTGCTAAGAAGACTTTGAACGATGCTGCTGAGTACGTTTCCGGTGCTCTCGGTGGT
>PPIL02000004.1/41690-41362    
TGGCTGACGCAGGTAGAAAAGACTTTTCCCAAAAGATTTCCGAAGCAGTTAAACCAGACTCTGAAAAGTCCCTTTACGAAAAGACCAAGGAATCTGTCACCGACACTGCTGACAAGATCTCCTCCGAAGTGACTCCAGACAACCAAAAGTCCTTTGGCCAATCCGTCGCCGACCACGCCCAAAAGGGTCACGATGACGCCAAAAAGACTTGGGGTGAAACCGCCAACGAATACTTGGAAGAAGGTAAGAAGGCTGTCGCCGAAGCCGCTGAGTACGTCTCTGGTGCTGTCACTGGTGCCAAGGAAGGTGCTGAAGACTACACCAAGAAG
>HE616744.1/142676-142994      
TGTCCGACTCTAACAGAAAAGATTTCTCTACCAAGATTGGTGAAAGTGTCAAGCCAGACTCCCAAAAATCCTACACTGAAGCTGGTAAGGAGAAGGTCACCAATGCTGCTGACAGAGTAGCTGGTGCCGTCCAACCAGAATCTGACAAGGGTGTTGCCCAAGGTGTCCACGACTCTGCCAAGAAGGGTAAGAACGACGCTCAAGCCGACTCTTTCGCTGACACTGCTAAGGAATACGTCGATGCTGCCAAGGGTAAGTTGAATGACGCTGTCGAATACGTTTCTTCTTCTGTCAACGGTGGTGAACCATCTAAGAAGTA
>PGLS01000004.1/1011968-1012282
ATGTCTGACGCTGGAAGAAAATCATTTACCGACAAGGCTTCTGAAGCCGTTAAGCCTGACTCCCAGAAGGGCTACCTCGAGAAGGGTAAGGAGGTTGTTACTGACAAGGTCGACGAATTGGCCGGCAAGGGTACCCCGGAGGACCAGAAGGGCCTTGGTCAGTCTCTTGCTGACAGCGCTCACCAGGGTAAAGAGGACGCCAAGAAGGAGGCTTCTAGCCAGCCATCCTTGGGTGAGACCGCTCAGGAGTACCTTGAGGCTGCTAAGGAGAAGGCTTCTGAGGCTGCTGAGTATGTTTCTCAAGTCGTCAGCGGT
>PPOH01000317.1/51994-51696    
TGTCCGATCAAGGTAGAAAAGATATCTCTCAGAAAGTTGGGGAAGCTGTCAAGCCAGATTCTCAAAAATCCTATTATGAAAAGACCAAGGGTTTTGTTGGCGACAAAGCTGATAAAGTGGCAGGAGCTGTCCAACCTGAGGAAAAGAAAGGTGTGGTACAAGGTGCAAGTGATGCAGCTCAATCTGGAAAGGATGCAGCTCAAAGTGAATCATCAGGTGATAAAGCAAAGGAATACTTAGAGAGTTCAAAAGAAAAGTTTAATGAAGCAGTTGAGTATGTATCCAGCAAGATTCATGGC
>PPKE01000013.1/144784-145102  
ATGTCCGACGCTAACAGAAAAGATTTCTCTACCAAGCTACAAGAAAAGGCTAAGCCAGACTCCCAAAAGGGTTACGTCGAGCAAGGTAAGGAAAAGGTCACCGATGCCGCCGACAGAGTTGCCGGGGCTGTCCAACCGGAATCCGACAAGGGTGTCGCCCAGGGTGTGCACGACTCTGCCAAGAAGGGTAAGGAGGACGCTCAAGCTGACTCTTTTGCCGACACCGCCAGAGAGTACGTCGATGCCGCTAAGGGTAAGTTGAACGACGCTGTCGAGTACGTGTCGTCCTCTGTGCACGGCGGTGAGCCATCCAAGAAAT
>PPKT01000001.1/1910093-1910423
GTGATATTGGAAGAAAAGGATTTGGCGATAAAGTGTCTGAGGCTGTCAAGCCAGACTCCCAAAAGGGCGTCTTCGAACAGACCAAGGAGAAAGTCACTGACACGGCCGACAAGTTTGCCGCACAGGTGACCCCTGACAGTCAGAAGTCTGCTACTCAGACTCTTGGTGACAAGGCACAGTCTGGCACCGACAAGACCAAGAGTGAGGCAAGTGCTCAGCAGGGAAGTCTTGCAGATACTGCCAGTGAGTACTTGGAGGCTGGTAAAGAGAAGCTTGCTGAGGCCGTTGACTACGTCTCCGGTGCAATCTCAGGTGACTCTACCAAGAAATA
>PPLQ02000012.1/237629-237305  
TGGCTGATTTAGGTAGAAAAGACTTAGGTGAAAAAATTTCTGAATCTGTGAAACCAGATTCCCAAAAGACCACTTTCGAGAAGGCTAAGGAGTCAGTCACCAATACCGTTGATGATTTCGCTGCTAAGGCCACCCCAGAAGACCAAAAGTCTTTTTCCCAAACCGTAGCCGATAATGTGAAGCAAGGTCACGATGATGCTAAGGAAGCTGCTGGAAAGCAACAAGCAACCTTGTCTGAAACTGCCTCTGAATATGTTGATGCTGCAAAGGAACAAGTTGCCAATGCTGCCCAATACGTTTCAAGCGTTGTTACCGGTGCTAAAGA
>PPLD01000101.1/6394-6657      
ATGTCCGACACTGGTAGAAAAAACTTCACTGATAAAGCCGCCGAAGCCATAAAGCCTGACTCCGAAAAGTCATACTTGGAACAAGCCAAGGAAACCATCACCGACTACGCCGACAAGGCCGCCTCATACCTGCACCCAGACTCCGAAAAGGGTGTTGCCCAAAATGTTTCTGACAACATCTCCAAGGGCCAAGACAAGTCCGGCAGCGGCAAGTCCTTCTCCGAATCAGCCTCTGAGTACTTAGAAGAAGCCAAGGAAAAGCTA
>NLAW01002033.1/50244-50563    
ATGTCTGACGTCGGAAGAAAATCATTCACTGACAAAGCCTCTGAAGCTATCACCCCAGAAAGTCAAAAGTCCACTTTGGAGAAGGCTAAGGAGACTGTCACCGACGCCGTTGACGGTTTTGCTGCTAAGAACGTCCCAGACAGCGAGAAGTCTTTTGGCCAGACCATCTCTGACAACGCCAAGCAAGGCCACGATGATGCCAAGAAGGCCGTCGAGGGTCACGAGGCCACTTTGGCTGAGACTGCTCAAGGTTACGTTGAGGTTGCCAAGGAGCAAGTTGCCAACGCTGCTCAATACGTTTCCTCCGTTGTCACTGGTGC
>NOWY01000044.1/4673-4348      
ATGTCTGACACAGGTAGAAAAGGATTCGGCGACAAGGCTTCTGAGGCTTTGAAACCAGACTCCCAAAAATCATACGCTGAACAAGGTAAGGAATTCGTTACCGACAAGGCCGACAAGGTCGCCGGTAAGGTCGAAAGCAACGACAACAAGGGTGTCTTCCAAGGCGTCCACGACTCCGCTCAACAAGGTAAGGACAACGCCGACAGCCAAGGTGAATCTTTCGCCGACCAAGCCAGAGACTACATGGGTGCCGCCAAGTCCAAGTTGAACGACGCTGTCGAATACGTTTCCGGACGTGCCCACGAAGAAGACCCAACCAAGAAGTA
>PPNL02000027.1/67004-66681    
TGTCAGACTTAGGTAGAAAAGATTTCTCAACAAAGGTTTCAGAAGGTATCACTCCAGATTCTGATAAATCATACGCTCAAAAAGCAAAAGAATCAATCACTGATACTGCTGACAAGGTTGCATCATCTGTTACTCCAGAAAACCAAAAATCATTCTCACAAACTCTGGGTGATTCAGCTCAAAAGGGCCACGACGATGTCAAGGCAGATGTTGATGACAACCAAGCATCAATCAAACAAACTGCTTCTGAATACTTAGAAGCCGGTAAAAAGGCTGTCAATGACGCCGCTGAATATGTTTCTGGTGTCGTTACTGGTGCTAAAG
>PPKP02000007.1/129666-130014  
AGTGACATTGGAAGAAAAGGATTTGGCGATAAACTTAGTGAGACTGTGAAGCCTGACTCTGAAAAGGGTGTTTTCGAGAAGACCAAGGAACAGGTTACAGATCAGGTTGACAAGTTTGCAGCCAATGTGACTCCTGACAGCCAGAAGTCATTCGCCCAAACTTTGGGTGACAAGTTTCAATCTGGTTCCGACAAGGCTTCCAGCGAAGCTAGTGGTCAAACCAGTAGCTTAGTTGACACTGCCAATGAATACTTGGAAGCCGGTAAGGAAAAGCTTGCTGAGGCCGTGGAATATGTCTCAGGTGCCATGTCCGGTGCCAAGGAAGGTGGGGAAGCTGCTACCAAGAAAT
>QYLQ01000002.1/602031-602317  
AGAACTTTTCAGACAAAGTTTCGGAGACTGTAAAGCCAGATTCAGAAAAGGGTGTTTATGAGCAAGGGAAGGAATTTGTAACTGATCAAGCTGACAAGTACGCAGGAAAATTCCAGTCTCAAGAGGATAAGGGGTTGGCCCAAAATGTCCACGATTCTGCACAGAAGGGCAAGGACGAATCAACTGGCAAGCCTTTCAGCGAAAGCGCTCAAGAGTATATGGAGGAAGCCAAGTCTAAGATCAACGAGGCTGCTGAGTACATATCTAAACAAGTTCATGGTGGTGAT
>BCGI01000001.1/1802353-1802043
ATGTCAGACGCTACTAGAAAGAACTTTTCCGACAAGGTCCAGGAGAACTTGACTCCAGAATCTCAAAAGTCCTTTGGTCAGAAGGCTAAGGAGGGTGTTACTGATACTTTGGACAAGGCTCAACGTGATTTGCAGCCAGATGAGTCCAAGTCTGGTTTCCAACAGCTTGGTGATTCTATCTCTTCTGGTCATGACCAAGGTAAGGCTGAGGCTAAGGGTACTGGTCAATCCCTTTCTGAGACTGCCGGTGAGTACGTGGAGTCTGCTAAGAAGACTTTGAACGATGCTGCTGAGTACGTTTCTGGTGCTCT
>CAPV01000025.1/91460-91767    
ATGTCTGACGCTGGTAGAAAGAACTTTTCCGACAAGATCAACGAATCTTTGACTCCAGAATCCGAAAAGTCCACCTGGGACAAGGGTAAGGAATTTGTTACCGACAAGACCGATAAGATGGCTGGTAAGATGCAAACTGAAGACAGCAAGGGTTTGGGTCAAGGTATTCACGACTCTGCTCAACAAGGTGCTGATGATGCCACTGGTGAAACCTGGGCTGACACCGGTAGAGAATACATGGATGCTGCCAAGCACAAGTTGAACGACGCTGTCGAATACGTCTCCAAGACTGTTCACGGTGGTGACGA
>PPXN02000034.1/7036-6742      
TGTCTGACGCAGGAAGAAAAAGTTTCACCGATAAGGCTTCTGAATCAATGAAACCTGACTCACAAAAATCCTACATGGAAAAGGGTAAAGAATACTTGACTGATACTTACGACAGAGCTGCCGGTGCTACCCAACCAGAATCTGACAAAGGTTTAGGTCAAAGTGTTGCGGACTCTTCAAGAACAGGTAAGGACAAGGCCAACGTTGAAACGAATACCGAATCAATGACCGAAACAATGGGTGAATATTACGATTCTGCCAAGAATAAGGTTAACGAAGCCGTTGAATTCGTTTC
>PPKU01000019.1/161260-161567  
TGTCTGACGTTGGAAGAAAAGATTTAACTGACAAAGCCACTGAAGCTTTAAAACCAGATTCAGAAAAATCTTATGCTGAACAAGCCAAGGAAACATTGACTGACAAGGTTGACTCTGTTTCCAAAGAGGCTCAACCAAACTCTCAAAAATCATGGGGTCAAACCATCTCTGATAGCATCGAATCAGGTAAGCAAAAAGCCAGTGGTGAACAATCATTGGCTGACCAAGCTGGTGAATACGTTAACGTTGCCAAGGAAAAATTGGGTGATGCTGTCGAATACATAAGTGGCGGTCTCACCGGTGCCCAT
>LPNN01000007.1/127757-127488  
TGTCTGACACTGGTAGAAAAAACTTCACTGATAAAGCTTCTGAAGCTTTAAAGCCTGACTCTGAAAAGTCTTACTTAGAACAAGCCAAGGAAACCATCACTGATTACGCTGACAAGGCTGCTGCTTACTTACACCCAGACTCCGAAAAGGGTGTTGCTCAAAATGTCTCCGACAACATAAGCAAGGGTCAAGACAAGTCTTCCAACGGTAAGTCCTTCACTGAATCTGCTTCTGAATACTTAGACGAAGCCAAGGAAAAGTTAGGTGAAT
>NKZD01001897.1/229204-229522  
ATGTCTGACGCCGGAAGAAAATCATTCACTGACAAAGCCTCTGAAGCTATCACTCCAGAAAGCCAAAAGTCCACTTTGGAGAAGGCCAAGGAGACCGTCACCGACGCCGTTGACGGTTTTGCTGCTAAGAACGTCCCAGACAGCGAGAAGTCTTTTGGCCAGACCATCTCTGACAACGCCAAGCAAGGCCACGACGACGCAAAGAAGGCTGTCGAGGGTCACGAGGCCACTTTGGCTGAGACTGCTCAAGGTTACGTTGAGGTTGCCAAGGAGCAAGTTGCCAACGCTGCTCAATACGTTTCCTCCGTTGTCACTGGTG
>PPOR01000007.1/319538-319200  
ATGTCTGACTTAGGTAGAAAAAACATCTCTGACAAGGTTTCTGAAGCTGTCACCCCAGAATCCGACAAGTCTGGTTTACAAAAGACCAAGGAAACTGTCACTGACAAGGTTGACGAATTTGCTGCTAAGAACACCCCAGACAACCAAAAGTCATTTGGCCAAACTATCTCGGACAAGGCCCAAGAAGGTCACGATGATGCCAAGAAGGCTGTCAACAAGGACCAAGCTACTTTAGCTGACACTGTTGGCGAATATGTTGAAGCTGCTAAGGAGCAGGCTGCCAATGCTGCTGAATACATTTCTGGTGTCGTCTCTGGTGGTGCTGAAGGTGCCAAGAAG
>PPKM01000005.1/74108-74427    
TGTCTGATTTAGGTAGAAAGAATTTTGGTGACAAGGCCTCTGAAGCAGTCAAACCAGACTCTCAAAAGACTACTTATGAAAAGACTAAAGAATATGCAACTGATACTGCTGACAAGGTTGCATCCAAAGTTACACCTGATACTCAAAAATCCGCTGCCCAAACATTAGGTGATAAAGCTAAGTCTGGCTCCGATAAAGCTAAGGATCAGACATCTAAAGATCAAGCATCTCTAAGTGAAACTGCTGCTAGTTATCTCGAGTCAGGCAAGCAAGCTGTTGAAGACGCTGTTGAGTATGTTTCTGGTAGCATTTCCGGTGCT
>PPKX02000008.1/214726-214374  
ATGTCTGACCAAGGAAGAAAAGATTTTACCGACAAAGTATCTGAGGGAGTCAAGCCAGACTCTCAGAAGACCTACATGGAGCAAACCAAGGAGTCCATCACCAATGCTGCCGACACTGCTGCATCCAAATTGACCCCAGAGGAGCAAAAGGGATTCGGCCAAAGAGTGGGTGACGCTGTCAAGGACGGTAAGGACCAGGCCAACAAGGAGACCCAGCCAACTCTGGTTGAGCAAGTCCAGAATACCGCTGGTGATGCATTGGAAGCCGGTAAGGAGGCTTTGGCCAGCACTACCGAGTACATCTCTGGTGCCTTCACTGGAGCCAAAGAGGGAGCCGACTCTACCAAGAAATA
>AGVY01000021.1/9970-10298     
ATGTCTGACGCAGGTAGAAAAGGATTCGGTGAAAAAGCTTCTGAAGCTTTGAAGCCAGACTCTCAAAAGTCATACGCTGAACAAGGTAAGGAATACATCACTGACAAAGCCGACAAGGTCGCTGGTAAGGTTCAAACAGAAGACAACAAGGGTGTCTTCCAAGGTGTCCACGACTCCGCCGAAAAAGGCAAGGATAACGCTGAAGGTCAAGGTGAATCTTTGGCAGACCAAGCTAGAGATTACATGGGAGCCGCCAAGTCCAAGTTGAACGATGCCGTCGAATATGTTTCCGGTCGTGTCCACGGTGAAGAAGACCCAACCAAGAAGTA
>LXTC01000002.1/298712-299032  
ATGTCTGACACCGGTAGAAAATCTTTCACTGACAAGGCCCAAGAGGCCATGAAGCCCGAGTCTGAGAAATCGTACTTGGAGAAGGCCAAGGAGGGTGTCACCAATGCTGTGGATGGTTTCGCAGCCAAGAACGTTCCTGACTCCGAGAAGTCTTTTGGTCAAACCGTGGCTGACAATGCCAAACAAGGCAAGGACGACGCGAAAGACTCCGTGGACCAACAAGGCGCCACTATTGGCGAGACTGCACAAGAGTACGTGGCAGTTGCCAAGGAACAAGTTGCCAATGCTGCCAACTACGTCTCTGGAGTTGTCACCGGTGCT
>MVPU01000002.1/2691-3019      
ATGTCTGACGCAGGTAGAAAAGGATTCGGTGAAAAAGCTTCTGAAGCTTTGAAGCCAGACTCTCAAAAGTCATACGCTGAACAAGGTAAGGAATACATCACTGACAAGGCCGACAAGGTCGCTGGTAAGGTTCAACCAGAAGACAACAAGGGTGTCTTCCAAGGTGTCCACGACTCTGCCGAAAAAGGCAAGGATAACGCTGAAGGTCAAGGTGAATCTTTGGCAGACCAAGCTAGAGATTACATGGGAGCCGCCAAGTCCAAGTTGAACGATGCCGTCGAATATGTTTCCGGTCGTGTCCACGGTGAAGAAGACCCAACCAAGAAGTA
>PPIH01000018.1/1637-1810      
ATGTCTGACGCTGGTAGAAAACAATTCACTGATAAGGTTTCCGATGCCTTGAAGCCAAACTCCGAAAAGTCCCACTTAGAAAAGGCGGGCGAATCAGTTAGTGACACTTACGACAAGGCTGCTGCCAAGGTGCAACCAGAATCTGAAAAGGGTGTTTTCCAAAAGATCTCTGAC
>NHAO01000008.1/206656-206349  
TGTCTGACGTCGGAAGAAAAGATTTAAGTGACAAAGCTACTGAAGCTCTTAAACCAGATAGTGAAAAATCATATGCTGAACAAGCTAAGGAAACTGTCACTGACAAGATTGACGATTTAGGAAGAGAAGCTCAACCAGCTGACCAAAAATCATGGGGTCAAACCATTGCTGACAGCATTGAATCTGGCTCAAAGAAAGCCAAAGGTGAAGAATCCACTTTAGCTGACCAAGCTGGTGAATACCTCAATGCCGCCAAGGTGAAATTAGGTGATGCTGTTGAATACGTTAGTGGTGGTCTTACTGGTGCC
>PPOC01000841.1/208926-209221  
TGTCTGACGCTGGTAGAAAAAGTTTCGCTGATAAGGCTTCTGAATCCATGAAACCTGATTCACAAAAATCTTATATGGAAAAGGGTAAAGAATATTTGACTGACACTTACGACAGAGCAGCTGGTAATTTGCAATCTGACTCCGACAAGGGTATGGCTCAAAATGTTGCTGATTCTGCAAGACAAGGTAAAGACAAAGCTAATGTAGAAAAACACTCAGAATCAATGGGTGAAACTATGGGTGAATATTATGATTCGGCTAAGCATAAAGTTAATGAAGCTGTAGAATATGTTTCA
>PPOE02001915.1/106962-106646  
TGTCTGACACAGGTAGAAAAGATTTCACACAAAAGGCTAAAGAAGCTGTTAAACCAGAATCACAAAAATCTTATTTAGATCAAGGTAAAGAATACGTTAGTTCTGGTGCTGATAAAGTTGCCGGTAAAGTAACAAGAGATGAAGATAAAGGTGTCGCACAAGGTATTCATGATTCAGCTCAAGAAGGAAAAGACAAAGCTCAATCTGAACAGAAACAACAAGAAATGAAGGAAGCAGCTCATGACTATATGGAATCTGCAAAGGCAAAAGTTAATGACGCTGTAGAATACGTTTCAAATAAGGTTTATGGTGGTGAA
>NKZV01000923.1/207454-207772  
ATGTCTGACGCCGGAAGAAAATCATTCACTGACAAAGCCTCTGAAGCTATCACCCCAGACAGCCAGAAGTCTACCTTGGACAAGGCCAAGGAGACTGTCACCGATGCCGTTGACGGTTTCGCTGCCAAGAACGTCCCAGACAGCCAGAAGTCTTTGGGCCAAACCGTCTCTGACAACGCCAAGCAAGGCCACGACGATGCCAAGAAGGCCGTTGAGGGTCACGAGGCCACTTTGGCTGACACTGCCCAGGGCTACGTTGATGCTGCCAAGGAGCAAGTTGCCAACGCCGCTCAGTACGTTTCTTCTGTTGTGACCGGTG
>PPNM02000012.1/67656-67333    
TGTCAGACTTAGGTAGAAAAGATTTCTCAACTAAAATTTCTGAAGGTGTTACTCCAGACTCCGATAAATCATACGCACAGAAAGCAAAAGAATCAATTACTGATACTGCTGACAAGGTTGCCGCATCGGTCACTCCAGATAACCAAAAGTCGTTCTCGCAGACTCTGGGTGATTCAGCACAAAAGGGCCACGACGATGCCAAAACCGATATTCACGACAACGAAGCAACTATCAAGCAAACCGCTTCCGAATACTTAGAAGCCGGTAAGAAGGCAGTCAATGATGCTGCTGAATATGTCACTGGTGTCGTCACTGGTGCTAAAG
>CAPU01000083.1/36609-36915    
TGTCTGACGCTAACAGAAAGAACTTTTCCGACAAGATGTCCGAGTCTCTAACTCCAGAGTCTCAAAAGTCTACCTGGGACAAGGGTAAGGAATTCGTCACTGACACTGGTGACAAGTTGGCCGGTAAGGTCCAACCTGAAGACAACAAGGGTCTAGCTCAAGGTATCAATGACTCCGCTCAACAAGGTGCCGACGATGCTACTGGCGAATCCTGGGCTGAAACTGGTAGAGAATACATGGATGCTGCTAAGCACAAGTTGAACGATGCTGTTGAATACGTCTCCAAGACTGTTCACGGTGGTGACGA
>PPLA01002162.1/15-333         
GCGACGTTGGAAGAAAAGACCTATCATCAAAAGTTGAAGAATCTGTCAAGCCAGACAGTGAAAAGTCCTACGCAGAACAAGCTAAGGAAGCTGTTACAGACAAGTATGATCAATTCGCCAGAAAGGCCCAGCCTGAAGACCAAAAGTCTTATGGCCAATCCATTGGTGACGCTGTGCAACAAGGAAAGGACAAGGCCACCGGGAAAGAAACTCTTTCTGACCAAGCTGCCGACTACTTGAAGAGCGGTCAAGAAGCTGTATCTAACCTTGCTGAGCAGGGTAAAAGTGCTCTGGCCGGTGCTGCCGAGTACATTTCCGG
>NKZC01000080.1/7458-7777      
ATGTCTGACGCCGGAAGAAAATCATTCACTGACAAAGCCTCTGAAGCTATCACTCCAGAAAGCCAAAAGTCCACTTTGGAGAAGGCCAAGGAGACCGTCACCGACGCTGTTGACGGTTTTGCTGCTAAGAACGTCCCAGACAGCGAGAAGTCTTTTGGCCAGACCATCTCTGACAACGCCAAGCAAGGCCATGACGACGCCAAGAAGGCCGTCGAGGGTCACGAGGCCACTTTGGCTGAGACTGCTCAAGGTTACGTTGAGGTTGCTAAGGAGCAAGTTGCCAACGCTGCTCAATACGTTTCCTCTGTTGTCACTGGTGC
>PPMW01000007.1/230472-230808  
ATGTCTGATTTAGGAAGAAAGAACTTTAGCGATAAGGCCCAAGAAGCCATCACCCCACAAAGCCAAAAGAGTGGTCTTGACAAGGTCACTGAGACTGTTACTGACAAGGCCGATGAATTAGCTGGTAAGGTGACTCCAAATGATCAAAAGAGCTTTGCTCAAACCATTGGAGACAATGCCAAGCAGGGTCACGATGATGCCAAGAAGGAGGTTCAAGGTAACCAAGAATCTTTGGCTGACACTGCTAACGCCTACTTGGAAACTGCCAAGGAGCAACTCGGAAATGCTGCTAACTACGTTAGTGGTGTAGTCACTGGTGCTTCTGAGGGTGCCAAGA
>NKZN01001516.1/245036-245354  
ATGTCTGACGCCGGAAGAAAATCATTCACTGACAAAGCCTCTGAAGCTATCACTCCAGAAAGCCAAAAGTCCACTTTGGAGAAGGCCAAGGAGACCGTCACCGACGCCGTTGACGGTTTTGCTGCCAAGAACGTCCCAGACAGCGAGAAGTCTTTTGGCCAGACCATCTCTGACAACGCCAAGCAAGGCCACGACGACGCAAAGAAGGCTGTCGAGGGTCACGAGGCCACTTTGGCTGAGACTGCTCAAGGTTACGTTGAGGTTGCCAAGGAGCAAGTTGCCAACGCTGCTCAATACGTTTCCTCCGTTGTCACTGGTG
>NKZX01000666.1/345312-344993  
ATGTCTGACGCCGGAAGAAAATCATTCACTGACAAAGCCTCTGAAGCTATCACCCCAGAAAGCCAAAAGTCCACCTTGGAGAAGGCCAAGGAGACTGTCACCGACGCCGTTGACGGTTTCGCTGCCAAGAACGTCCCAGACAGCGAGAAGTCTTTCGGCCAAACCATCTCTGACAACGCTAAGCAAGGCCATGACGATGCCAAGAAGGCCGTCCAAGGTCACGAGGCCACTTTGGCTGAGACTGCTCAAGGTTACGTTGATGTTGCCAAGGAGCAAGTTGCCAACGCTGCTCAGTACGTTTCCTCTGTTGTCACTGGTGC
>PPKS01000011.1/341912-341609  
TGTCAGATTTAGGCCGCAAAGATTTTTCCGACAAAGCTAGTGAAGCCCTGAAGCCCGACTCACAGAAGTCCGGCTATGAGAAGGCTAAGGAAACTGTTACCGACCAGGCTGACAAGTTAGCTGGCAAGATTACTCCACAGGACCAGAAGTCTTTTGGCCAGACCGTTCACGACTCTGCTCAAAAGGGCTCTGACGAGGCTTCCAATGAGGGAAAGTCCTTATCCGAGACTGCCTCTGAGTACGTTGAGCTTGGAAAACAGAAGTTAGCTGAGGCCAGCGAGTACATTAGCGGTGCCGTCACTGG
>QAWB01000101.1/1008-1182      
TGACAGACCAAGGTAGAAAGAATTTCGCAGACAAGCTCTCTGAAACAGTCACTCCAGACTCTCAAAAGTCCACCTGGGACAAGGCAACCGAAGGCGTCACTGACACCTTTGACAAGGGTGCAGGTAAGGCTCAACCTGAAGAAGACAAGGGTGTTTTCCAAAAGATCAGTGACAC
>LT598460.1/564606-564912      
TGTCCGACTCCTACAGAAAAGACTTTTCCGACAAAGCCGCCGAAAAGATCAAGCCAGAGAGCGAAAAAACCACTTTCGAACAAGGTAAGGAGTTCGTCACCGACAAGGCCGACCAGGCCGCTGCGCATTTGCAACCAGAGAGCGAAAAGGGCGCTTTCCAAGGCGTCTCTGACTCTGCCCACAAGGGTAAGGAAGATGCCACCGGCAAGTCGGTCAGCGAGTCTGCTGGCGAGTACGTGGACGCTGCCAAGGCCAAGTTGAACGACGCTGCTGAATACGTCAGCAAGTCGTTGCACGGCGGCGAAAA
>BADS01000003.1/1380441-1380123
ATGTCTGACTTAGGTAGAAAGAACGTTTCCGACAAAGTAACTGAGGCTGTCAAGCCTGACAGTGAGAAGTCTACCTTGGAGAAGGCCAAGGAGAGTGCCACTGACGGATTGGACAAGTTCGCTGCTAAGGGTACTCCAGACAACCAAAAGTCTTTCGCTCAAAGTGTGTCTGACAATGTCCAACAAGGTCACGATGATGCCAAGAAGGCTGCTAACAATGAGCAAGCCACTTTGGCCGAAACTGCCTCCGAATATGTTGACGCTGCTAAGGAACAAATTGCCAATGCTGCTCAATACGTCAGTGGTGTTGTTACTGGTG
>KV453909.1/2139519-2139193    
ATGTCTGACTTAGGAAGAAAGAACTTATCTGACAAAATTACTGAATCTGTGAAACCAGACTCCGAGAAGACTACCATCGAAAAGGCTAAGGAACAAGTTACTAGCACTGTCGATGACCTCGCTCGTAAGGCTACTCCAGAAGAACAGAAGTCTTTCTCTCAAACTGTTGCTGACAATGTGAAGGAAGGCCACGATGACGCCAAGGATGCTGCTCAAAAGAACCAAGCCACTCTTGTTGAGACCGCTTCTGAATACGTCGATGCTGCTAAGGAGCAAGTTGCCAACGCCGCTCAATACGTCTCTAGCGTTGTCACTGGTGCTAAGGAC
>PPJF01000029.1/20952-20634    
ATGTCTGACTTAGGAAGAAAGAACTTATCCGACAAGGTTGCTGAAGGTGTCAAGCCAAACAGCCAGAAGACTACCTTCGAGTCCGCTAAGGAGACTGTCACTGATGCTGCTGACAAGCTCGCTGCTAACGTTACCCCAGAGTCTGAGAAGTCTTTCACTCAGTCTGTTGGTGACAACGTCCAAAAGGGCCACGATGATGCTAAGTCTGCTGCTAACCAGCACCAAGCTTCTTTGGCTGACACTGCCTCTTCTTACGTTGATGCTGCTAAGGAACAAGTTGCCAACGCTGCCAACTACGTTTCCTCTGTTGTCACTGGTG
>CR382124.1/656575-656261      
TGTCTGACTCTGCTAGAAAGAACTTCGGTGACAAGGTTTCTGAATCTGTCAAACCAGACTCTCAAAAGGGCTACTTGGAAAAGGGTAAGGAAGTTGTAACTGACCAAGCTGACAAGCTGGCCGGTAAGGTTCAACCACAAGAAAACAAAGGTTTAGGTCAAACAGTCCACGACTCTGCCCAAGAAGGTAAGGACGATGCTACTGGAAAGTCTTTCGGTGAAACCGCTCAAGAATATGTCGATGAAGCCAAGAACAAGCTAGGTGAAGCTGCTGAGTACATCTCCAAGCAAGTTCACGGTGGTGAAGAAGGCACCA
>HE576754.1/800892-801208      
TGTCAGACACAGGTAGAAAAGATTTCTCACAGAAGGCCAAGGAAGCTGTAAAGCCAGACTCAGAAAAGTCGTACGTCGAACAAGGGAAGGAGTTCGTCACAGATAAGACGGATAAGCTGGCCGGTAAGGTTCAACCAGAAGGAAACAAAGGGTTGGGCCAAGGTGTCCACGATGCCGCTCAAAGTGGTGAGGATAAGGCCACCGGAGATTCCGTAGCTGATACTGCTAAGGACTATTACGAAGCTGGTAAGAAAAAGATCAATGACGCTGTGGAATACGTTTCCAAGTCAGTTCATGGTGGAGATGAAACTAAGTAG
>PPNX01000001.1/84763-84495    
ATGTCCGACGCTGGTAGAAAAAACTTCACTGATAAGGCTGCTGAAGCCATCAAGCCTGACTCCCAAAAGTCTTACTTGGAACAAGCCAAGGAAACCATCACCGACTACGCTGACAAGGCTGCTTCATACCTACACCCTGACTCCGAAAAGGGTGTTGCCCAAAATGTCTCCGACAACTTGGCAAAGGGCCAAGACAAGTCCTCCAGCGGCAAGTCCTTCTCTGAATCTGCCTCTGAGTACTTGGATGAAGCCAAGGAAAAGTTGGGTGA
>PPKN02000001.1/850104-850449  
TGAGTGACTTAGGAAGAAAAGGATTTGGCGACAAGGTGTCTGAGGCTGTTAAGCCAGACTCTCAGAAGAGCACTCTTGAGAAGACCAAGGAGACTGTGACCGACCAGGTTGACAAGGTTGCTGGTGGCGTTGTCCCAGACAACCAGAAGTCTTTCGGCCAGACTTTGGGTGACAAGGCCCAATCTGGTGCCGATACCGCTAAGAGCGATGCTAAGGACCACCAAGCTACTCTCGCCGACACTGCCAACGAATACTTGGGAGCCGGTAAGGAAAAGCTTGCTGAGGCTGTTGAGTACGTCTCCGGTGCCATTTCCGGTGCCAAGGAGGGTGGAGAGGCCACTAAGAA
>CP014587.1/1011298-1010947    
ATGTCTGACCAAGGAAGAAAAGATTTTACCGACAAAGTTTCTGAGGGAATCAAGCCAGATTCTCAAAAGTCTTATTTGGAACAAACCAAGGAGACCATCACCGATGCTGGTGACAAGGCTGCCAACAAATTCACCCCAGAAGACCAGAAGGGATTCGGTCAAAGAGTCGGTGACGCTGTCAAGAACGGTAAGGACGAGGCCGACAAGGAGACCCAGCCAACCTTAGTTGAGCAGGTTCAAAACACCGCTGGTGATGCATTGGAAGCTGGTAAGGAGGCATTGGCCAACACCAGTGAGTACATCTCTGGAGCCTTCTCTGGAGCCAAGGATGGAGCCAACTCTACCAAGAAAT
>NLAU01000616.1/27528-27838    
ATGTCTGACGCCGGAAGAAAATCTTTCACTGACAAAGTTTCTGAAACTATCACTCCTGAAAGCCAGAAGTCTACTTTGGACAAGGCCAAGGAGGCTGCCACCGATACTGTAGACGGTTTCGTTGGCAAGACGGTTCCTGACACTCAGAAGTCTTTTGGTCAAACCATCTCTGACAATGTTAATCAAGGACACGATGATGCCAAGAAAGCTGTTGAAGGGCACGATGCTTCTTTGGCTGAAACTGCTCAAGGTTATGTTGATGCCGCCAAGGAGCAAGTAGCCAATGCTGCTCAATATGTTTCTTCTGTTGT
>PPPA02000009.1/406751-406390  
ATGTCTGATCTCGGAAGAAAGAACATCGGTGACAAGGTTAGCGAGAGCCTCAAGCCCGACTCTGAGAAGAGCGGCCTTGAGAAGGCCAAGGAGACTGTCACTGACCTGGTTGACAAGTTGGCTGGTGAGGCTACTCCCGAGAACCAGAAGTCTCTCTCTCAGTCCGTCTCTGACTCTGTCCAGAGGGGCCATGATGACGCCAAGGACGCTGCCCACGCCAACCAGCAGACTTTGGCTGACACCGCTGCCGAGTATGTTGACGCTGCCAAAACCCAGCTCAGCAACGCTGCCGAGTACGTGTCTGGTGTCGTGACTGGTGCCACCGACGGTGCCAAGTCTGGTGCTGACGCTACCAAGAAGTA
>AABZ01000094.1/6509-6837      
ATGTCTGACGCAGGTAGAAAAGGATTCGGCGACAAAGCTTCTGAAGCTTTGAAACCAGACTCTCAAAAGTCATACGCTGAACAAGGTAAGGAGTTCATTACAGACAAGGCAGACAAGGTTGCTGGTAAGGTTGAACCAGAAGACAACAAGGGTGTTTTCCAGGGGGTGCACGACTCTGCCCAACAGGGAAAGGACAATGCTGAAGGCCAAGGTGAGTCTTTGGCTGACCAAGCTAGAGACTACATGGGTGCTGCTAAGTCTAAGTTAAACGATGCTGTCGAATATGTATCCGGCCGTGTCCACGGTGAAGAAGACCCAACCAAGAAGTA
>NKZY01000858.1/338256-337937  
ATGTCTGACGCCGGAAGAAAATCATTCACTGACAAAGCCTCTGAAGCTATCACCCCAGAAAGCCAAAAGTCTACCTTGGAGAAGGCCAAGGAGACTGTCACCGACGCCGTTGACGGTTTCGCTGCCAAGAACGTCCCAGACAACGAGAAGTCTTTCGGTCAGACTATCTCTGACAACGCCAAGCAAGGCCATGACGATGCCAAGGACGCCGTCCAAGGTCACGAGGCCACTTTGACTGAGACTGCTCAAGGTTACGTTGATGTTGCCAAGGAGCAAGTTGCCAACGCCGCTCAGTACGTTTCCTCTGTTGTCACTGGTGC
>FQNF01000012.1/138652-138385  
TGTCTGACGCCGGTAGAAAAAACTTCACTGATAAAGCTGCTGAAGCTGTAAAGCCTGATTCCCAAAAATCATACTTGGAACAAGCCAAGGAAACCATCACCGACTATGCTGATAAGGCTGCTTCATACTTACACCCTGACTCTGACAAGGGTGTTGCCCAAAACATCTCTGATAACTTGAGCAAGGGCCAAGACAAGTCCTCCAGTGGAAAGTCCTTCTCTGAAACTGCTTCTGAATACTTAGATGAAGCTAAGGAAAAGTTGGGTGA
>LN736367.1/382395-382713      
ATGTCCGACTCTTACAGAAAAGATTTCTCCGACAAAGCCGCCGAAGCCGTCAAGCCAGACAGCCAAAAGTCGACTTTCGAACAGGGTAAAGAATTCGTCACCGACAAGGCCGACAAGGCCGCTGGTGCCGTTCAGCCTGAAGAGAAGAAGGGCGCTTTCCAGGGTCTAAGTGACTCTGCCTCCAAGGGCAAAGACGAGGCCAGCGGAAAGTCGGTCTCCGAAACCGCCGGTGAATACGTGGATGCTGCCAAGAGCAAGCTGAATGACGCTGCCGAGTACGTGAGCAAGTCTCTACACGGTGGTGACGAGACCAAATAAG
>NLAP01000004.1/646126-646446  
ATGTCTGACGCCGGAAGAAAATCATTCACTGACAAAGCATCTGAAGCTATCACCCCAGAAAGCCAAAAGTCCACCTTGGACAAGGCTAAGGAAACTGTCACCGACGCTGTTGACGGATTCGCTGCTAAGAATGTTCCAGACAACGAGAAGTCTTTTGGTCAAACCGTCTCTGACAATGCTAAGCAAGGTCACGATGACGCCAAGAAGGCTGTCTCCGGTCAAGAGGCTTCTTTGGCTGAGACTGCTCAAGGTTACGTTGACGTTGCCAAGGAACAAGTTGCTAATGCCGCCCAATATGTGTCGTCTGTTGTCACCGGTGCT
>PPJO01000005.1/434465-434769  
TGTCTGACGAATACAGAAAGAACTTTACTGACAAGGCTTCCGAAACCATCAAGCCTGAATCTGAAAAGAGCATGTACGAAAAAGGTAAAGAGTTTGTTACTGATGAAGCTGACAAGATCGCAGGTAAGCTGCAACCACAAGAAAACAAGGGGCTCGGTCAAACTATTCACGATTCTGCACAAGAAGGCAAGGACGAGGCAACTGGTAAGTCTTTTGGAGAAACTGCGCAGGAATACGTTGAGGAAGCCAAATCTAAGATCGGCGAGGCTGCTGAATACATTTCCAAACAAGTTCATGGTGGTGAC
>NKZK01000433.1/178113-178432  
ATGTCTGACGCCGGAAGAAAATCATTCACTGACAAAGCCTCTGAAGTTATCACTCCAGAAAGTCAAAAGTCTACTTTGGACAAGGCCAAGGAGACCGTCACCGACGCTGTTGACGGTTTTGCTGCCAAGAACGTCCCAGACAGCGAGAAGTCTTTTGGCCAGACCATCTCTGACAACGCCAAGCAAGGTCACGACGACGCCAAGAAGACCGTCGAGGGTCACGAGGCCACTTTGGCTGAGACTGCTCAAGGTTACGTTGAGGTTGCCAAGGAGCAAGTTGCCAACGCTGCTCAATACGTTTCCTCTGTTGTCACTGGTGC
>PPLP01000025.1/22600-22283    
TGGCTGACTTAGGAAGAAAGAATTTAGGTGACAAGGTTTCTGAAGCTGCTAAGCCAGATTCTCAAAAGACCACATTTGAGAAGGCCAAGGAACAAGTTACTGACTCGTATGATAACGTTGCCGCTAAAGTGACCCCAGACAATCAAAAGTCCTTCTCTCAGACCATTGCTGACAATGTTAAAGAAGGTCATGATGACGCCAAGGACGCTGCTGGAAAACATGAAGCTACTTTTAGTGAAACAGCTTCTGAATATGTTGATGCTGCCAAGGAACAAGTGGCCAACGCAGCACAGTACGTGTCTAGTGTTGTCACTGGCG
>NKZO01001769.1/395257-394938  
ATGTCTGACGCCGGAAGAAAATCATTCACTGACAAAGCCTCTGAAGCTATCACTCCAGAAAGCCAAAAGTCCACTTTGGACAAGGCCAAGGAGACTGTCACCGACGCTGTTGACGGTTTTGCTGCCAAGAACGTCCCAGACAGCGAGAAGTCTTTTGGCCAGACCGTCTCTGACAACGCCAAGCAAGGCCACGATGACGCCAAGAAGGCCGTCGAGGGTCACGAGGCTACTTTGGCTGAGACTGCTCAAGGTTACGTTGAGGTTGCCAAGGAGCAAGTTGCCAACGCTGCTCAATACGTTTCCTCTGTTGTCACTGGTGC
>PPKG01000008.1/185285-185610  
TGTCAGACGTCGGTAGAAAAAACTTATCAGACAAGGTCACTGAAGCTGTTAAACCAGATTCAGAAAAATCTTATGCTGAACAGGCCAAAGAAAGTTTGACCGGTGCCTATGATAAGGTTGCTTCTTCAGCCCAGCCAGATTCGCAAAAGTCATGGGGTCAAACCATAGGTGATTCAGTTACATCAGGTAAGGATAAGCTGACAGGCTCCTCGAAACCAACATTGTCCGAAACTGCCGGGGAGTACCTTGAAGTTGCTAAGGAAAAGGTTGGCGAAGCTGTTGAATATCTTTCTGGTACTGTCGCAGGCGCCAAAGAGGGTGCCAAG
>PKFO01000003.1/654532-654850  
ATGTCTGACGCCGGAAGAAAACCATTCGCTGACAAGGTCTCTGAGACTGTCAAGCCTGACTCTGAGAAGTCTTACCTCGAGCAGGGTAAGGAAGCTGTCACTGACACCATCGACAGCTTTGCTGGTAAGAACGTTCCTGACTCTGAAAAGTCCTTCGGCCAGTCTGTTGCTGACCACGCCAAGCAGGGCAAGGACGACGCTCAGAAGGAGATTGAGGGTCAATCCTCTTCCATCAGCGAAACCGCCCAGGAGTACTACGAGGCTGCCAAGGAGAAGGCTTCTGAGGCTGCTGAGTACGTTTCCAACGTTGTCTCTGGTG
>LPNM01000007.1/1814124-1813816
ATGTCTGACACCGGAAGAAAAGATTTCACTGACAAAGCTGCTGAAGCCGTCAAACCAGATTCCCAAAAATCCTACTTGGAACAAGGTAAAGAAAAAGTTACCGATGCCGGTGACAAAGCCGCTTCCTACTTGCAACCAGAATCCAACAAAGGTGTGGGCCAAAGTGTTTCCGACTCTTTTGGCCACGGTACCGACAAAGGTGAAGCTAAATCTAACACCAAATCCTTTGGTGAATCTGCTTCTGAATACGCTGAAGCTGCTAAAGAAAAAATCAGCGAAGCTGCCGAATACATTGGTTCTTCTCTAGGT
>AP012214.1/1564191-1564495    
ATGTCTGACGCAGGTAGAAAGGATTTCGGTGACAAGGTCTCTGAGACCGTCAAGCCAGACTCCCAAAAGAGCACTCTAGAAAAGGGTAAGGAAGTTGTCACAGACCAAGCCGACAAATTGGCTGGCAAGCTGCAACCTGAAGAGAACAAGGGTGTAGGCCAAACAGTCCACGACAGTGCTCAACAGGGTAAGGATGACGCTAAGGGAAAGTCTCTAGGTGAAACTGCCCAAGAATATGTCGAAGAAGCTAAGCACAAGTTGGGCGAGGCTGCTGAATACATCTCCAAGCAAGTTCACGGTGGTGA
>PPMB01000005.1/52041-52344    
TGTCAGACGTTGGTAGAAAATCATTCACAGATAAAGCTTCGGAAAAATTAACTCCAGAAGACCAAAAATCTTACGCTCAACAAGGTAAAGAATATGCCACCGATACTGTTGACAAACTCCAATCTAAATTACAACCAGAAGATGCTAAATCATCCACACAACAGTTAGGTGACTCAGTCCAACAAGGCCATGATGACGCAAAGAGTAAAAGTTTATCAGAAACTGCTGGTGAATATGTCGAGCAAGCTAAACAATCTTTGAATGACGCTGCTGAATATGTTTCCAGTAGCTTAACTGGTGCCAA
>PPIX02000002.1/591027-591330  
TGTCGGATTTAGGAAGAAAAAATATTGGTGATAAGGTGTCAGAGTCTTTGAAGCCAGACTCTCAGAAGACCACTTTGGAGAAGGCTAAGGAGACGGTCACTGACCAAGCTGACAAGGTTGCTGCAAACCTTACACCGGAAAACCAAAAGTCGTTCTCTCAGACTCTGAGTGACAAAGCACAGTCTGGATCAGACAAGGCGAAGGCGGAAACACAGTCTCATGAGGCTTCGTTTACTGAGACTGCCACCGAGTACCTTGATGCTGGTAAAGAGAAAATAGCTGAGGCTGTGGAGTACGTCTCGGG
>FN392322.1/1221311-1220960    
ATGTCTGACCAAGGAAGAAAAGATTTTACCGACAAAGTTTCTGAAGGACTTAAACCAGATTCTCAGAAGACTTACTTGGAGCAAACCAAGGAGACCCTCACCGATGCTGGTGACAAGGCTGCCAACAAATTGACCCCAGAAGAGCAGAAGGGATTCGGCCAAAGAGTCGGTGACGCTGTCAAGAACGGTAAGGACGAGGCCGACAAGGAGACCCAACCTACCTTAGTTGAGCAAGTTCAAAACACCGCTGGTGATGCATTGGAAGCTGGTAAGGAGGCATTGGCCAACACCAGTGAGTACATCTCTGGAGCCTTCTCTGGAGCCAAGAATGGTGCCGACTCCACCAAGAAAT
>AOGT01001319.1/5557-5910      
TGTCTGACGCCGGAAGAAAAAACATCTCTACTAAAGTTGAAGAAGCTGTCAAACCAGATTCCGAAAAATCTATTTTGGAAAAAGGTAAAGAACAAGTCACCGATACTCTTGACAAAGCTGCTGGTAACACTGTCCCAGATAACCAAAAATCATTTACCCAAACTGTTGCTGATAACTTCCAAAAAGGAGCTGATGAAGCTAAAGACGAAGTCAACAAGAAACAAGCTGCTGCTGAAGGTGAAGGTAAAACTCTTGCTGAAACCGCTCAAGAATACGTCGATGCTGCCAAAGAAGAAATTGGTAAAGCTGCTGAATACGTTTCTGGTGTCGTTACTGGTGCTACTGAAGGTGCCC
>SRHK01000034.1/58575-58297    
ATGTCTGACGCCGGAAGAAAGAACTTCACTGATAAAGCCACCGAAGCTATCAAGCCTGACTCCCAAAAGTCCTACTTAGAACAAGCCAAGGAAACCATCACTGACTACGCTGACAAGGCTGCTGCCTACTTACACCCAGACTCCGAAAAGGGTGTTGCCCAAAATGTTTCTGACAACATCACCAAGGGCCAAGACAAGTCTGCCAACGGTAAGTCCTTCTCCGAATCTGCTTCTGAATACTTAGAAGAAGCCAAGGAAAAGTTAGGTGAATACACCCAA
>SRHI01000013.1/12613-12888    
ATGTCCGACGCTGGTAGAAAAAACTTCTCTGATAAGGCTGCTGAAGCCATCAAGCCTGACTCCCAAAAGTCTTACTTGGAACAGGCCAAGGAAACCATCACCGACTACGCTGACAAGGCTGCCTCATACCTACACCCTGACTCCGAAAAGGGTGTTGCCCAAAATGTCTCTGACAACCTGGGCAAGGGCCAGGACAAGTCTGCCAGTGGCAAGTCCTTCTCTGAAACTGCCTCTGAGTACCTGGACGAGGCCAAGGAAAAGCTTGGCGAGTTCACC
>NLAM01001331.1/61545-61226    
ATGTCTGACGCCGGAAGAAAATCATTCACTGACAAAGCCTCTGAAGCTATCACCCCAGAAAGCCAAAAGTCTACCTTGGAGAAGGCCAAGGAGACTGTCACCGACGCCGTTGACGGTTTCGCTGCCAAGAACGTCCCAGACAACGAGAAGTCTTTTGGCCAGACTATCTCTGACAACGCCAAGCAAGGCCATGACGATGCCAAGGACGCCGTCCAAGGTCACGAGGCCACTTTGGCTGAGACTGCTCAAGGTTACGTTGATGTTGCCAAGGAGCAAGTTGCCAACGCCGCTCAGTACGTTTCCTCTGTTGTCACTGGTGC
>HE978320.1/244290-243954      
ATGTCTGACGCAGGAAGAAAGGGATTCACCGAGAAGGCCAAGGAGTCGATCAAGCCAGACTCTCAGAAGGGATACTTGGAGAAGGGTAAAGAGTACGCCACTGACGCGGCTGACAAAGTCGGCAGTGCCATGCAACCAGAGAAGGACAAGGGTGTAGCACAGGGTGTATCGGATGCTGCTGGCGAGGGGAAAGATAAGGCCAAGGCGGAAACTACGGGGGAGTCCATGGGTGAACAGGCAAAGGAGTATTTGGACTCTGCTAAGAAGGGGCTGAACGATGCTGTGGAGTACGTCTCCAACAAAGTCTACGGCGGTTCTGAGGAACCCCCAAAGAAGT
>NJIJ01000078.1/282578-282906  
TGTCTGACACAGGTAGAAAAGATTTCTCTGACAAAGCTGGTGAAGCTTTAAAACCAGATTCCCAAAAGGGCTACATGGAAAAGGGTAAAGAATACGTCACCGATGCTGCCGACAAGGTTGCTGGGGCCGCCCAACCAGAACAAAACAAAGGTGTTTTCCAAGGTGCCTCTGACGCTGCCAACAAAGGTAAGGACAGAGCTGACGCTCAAAATATCGGCCAAGAAACTTATGGTGAACAAGCTAAGGAATATTTAGACTCTGCAAAGACTAAATTAAACGAAGCCGTCGAATACGTCTCCAACTCCTTAAATGGTGGTGATGACCCAAAG
>CU928165.1/249249-248937      
ATGTCCGACTCTTACAGAAAAGACTTTTCCGACAAAGCCGCCGAGAAGGTTAAGCCAGACAGCCAGAAGAGCTACGCCGAGCAGGGCAAGGAGTTCGTCACCGACCAGGCCGACAAGGTCGCCGGTAAGATGCAGCCAGAGCAGGAGAAGGGCGCCTTCCAGGGCGTCAACGACGCTGCCCACAAGGGTAAGAGCGAGGCCACTGGCAAGTCTATGACCGAGCAGGCCGGTGAGTACGTGGACGCCGCCAAGGCCAAGCTGAACGATGCCGCTGAGTACGTCAGCTCGTCCTTGCACGGCGGTGAGAAGAACT
>PPML02000011.1/73833-73514    
TGTCTGACACTGGTAGAAAAAACTTCACTGATAAAGCTCAAGAAGCCTTAACTCCTCAAGATCAAAAGAGTTACGTGCAGCAAGCCAAAGAAGGTATCACTGATGGTGTTGACAAAGTTCAAGGAAGTCTGCAACCAAATGAAGCTAAATCCACCACTCAAAAATTAGGTGATGCCGTCCAAAGTGGTCATGATGATGCTAAATCAAATGTTCAAAGTGGAGGTAAATCTTTGAGTGAAACTGCTGGTGAATACGTTGAAAGTGCCAAGAAAACCTTGGAAGATGCTGCTGAATATGTTTCTGCTTCTTTGACTGGTGCT
>LMYN01000031.1/52854-53189    
ATGTCTGACTTAGGTAGAAAGAACGTTTCCGACAAGATTTCTGAAGCTGTTACTCCAGAATCTCAAAAGAGCACTTTAGAAAAGACCAAGGAAACCGTCACTGACAAGGTTGATGAATTTGCTGGTAAGAACACCCCAGACAACCAAAAGTCTTTTGGTCAAACCGTCTCTGACAAGGTTCAAGCTGGTCACGACGATGCTAAGGAAGCTGTCAACAAGGACCAAGCCACTTTAGCTGACACCGTTGGTGAATACGTTGAAGCTGCTAAGGAACAAGCTGCCAACGCTGCTGAATACATTTCTGGTGTTGTAACTGGTGGTGCTGAAGGTGCTAAG
>PPIA02000005.1/492599-492247  
ATGTCTGACCAAGGAAGAAAAGATTTTACCGACAAAGTATCTGAGGGAGTCAAGCCAGACTCTCAGAAGACCTACATGGAGCAAACCAAGGAGTCCATCACCAATGCTGCCGACACTGCTGCATCCAAATTGACCCCAGAGGAGCAAAAGGGATTTGGCCAAAGAGTTGGTGACGCTGTCAAGGACGGTAAGGACGAAGCCAACAAGGAGACCCAGCCAACTCTGGTTGAGCAAGTCCAGAACACCGCTGGTGATGCATTGGAAGCCGGTAAGGAGGCTTTGGCCAGCACTACCGAGTACATCTCTGGTGCCTTCACTGGAGCCAAAGAGGGAGCCGACTCTACCAAGAAATA
>CM003561.1/155430-155102      
ATGTCTGACGCAGGTAGAAAAGGATTCGGTGAAAAAGCTTCTGAAGCTTTGAAGCCAGACTCTCAAAAGTCATACGCTGAACAAGGTAAGGAATACATCACTGACAAAGCCGACAAGGTCGCTGGTAAGGTTCAAACAGAAGACAACAAGGGTGTCTTCCAAGGTGTCCACGACTCCGCCGAAAAAGGCAAGGATAACGCTGAAGGTCAAGGTGAATCTTTGGCAGACCAAGCTAGAGATTACATGGGAGCCGCCAAGTCCAAGTTGAACGGTGCCGTCGAATATGTTTCCGGTCGTGTCCACGGTGAAGAAGACCCAACCAAGAAGTA
>HE681724.1/365261-364922      
TGTCAGACGCCGGTAGAAAGAACTTTTCAGACAAAGTTAGTGAAACTTTAACTCCAGAAAGTGAGAAATCCACCTTGGAAAAGGGAAAGGAAGCCGTTACTGACAAGGTTGACGACTTTGCAGCCAAGACTGTACCAGACAACCAAAAATCATTTGGTCAAACCGTTGCTGATGACGCAAAGAAGGGTTCAGACGATGCTAAAGCTGCTGTAGAAAAGGAAAAGTCTGCTGCCGATCAACAAGGTCAATCTTTGGCTGAAACTGCTCAAGAATATGTCGAAGAAGCTAAGAAGCAAATCTCCAATGCTGCTGAATACGTTTCAGGTGTTGTTTCAGGTGC
>NXGZ01000001.1/1005399-1005717
ATGTCTGACATTGGAAGAAAATCATTCACCGACAAGGCCTCCGAAGCCATCACCCCAGACAACCAAAAGTCTACCTTGGAGAAGGCCAAGGAGTCCGTCACCGACGCTGTTGACGGATTTGCTGCCAAGAACGTCCCTGACAACGACAAGTCTTTCACGCAAACCGTGTCTGACAACATCAAGCAAGGCCACGACGACGCCAAGAAGTCCGTTGAGGGTAACGAGGCCTCTTTGGCCGACACTGCCCAGGGTTACGTTGACGCCGCCAAGGAGCAAGTTGCCAACGCTGCCCAGTACGTCTCTTCTGTTGTCACTGGTG
>PPNI01000089.1/17087-16820    
TGTCTGACTTAGGTAGAAAATCATTCACTGACAAAGCTTCAGAAAAATTAACCCCAGAAGATCAAAAATCTTACGCTCAACAAGGTAAAGAATTCGTCACTGATAAAGTCGACAAGGCTCAATCTGCATTACAACCAGAAGACGCCAAATCAAATACCCAAAAATTAGGTGATTCTGTGCAAAAAGGCCACGATGACGCTAAGAATGCCGGTCAAAGTTATACTGAAACTGCAAAAGAGTATCTAAATGATGCTGCTGAATACGTTTC
>PPON02000075.1/4875-5205      
TGTCTGACGCCGGTAGAAAAGATTTCTCTGATAAAGCTAAAGAATCTCTAAAACCAGATTCTCAAAAAGGTTACATGGAAAAAGGTAAAGAATACGTAACTGATGCTGCTGATAAGGTTGCAGGTGCTGCCCAACCAGAAAAGGATAAAGGTGTCTTCCAAGGTGCTTCTGATGCTGCTGATAAAGGGAAGGATAAGGCTAAAGCTCAAAACATTGGGGAAGAATCATATGGTGAACAAGCTAAAGAATACTTGGATTCAGCCAAGACTAAGTTAAACGATGCAGTCGAATACGTTTCAAATTCTTTACATGGTGGGGATGATCCTAAGAA
>CP030967.1/121374-121702      
ATGTCTGACACAGGAAGAAAAGGATTCGGCGACAAGGCCTCTGAAGCTTTGAAGCCTGACTCTCAAAAATCATATGCCGAACAAGGTAAGGAGTTTGTCACTGACAAGGCTGACAAGTTTGCCGGTAAGGTTCAACCAGAAGAAAACAAGGGTGTCTTCCAAGGTGCTCAAGACTCTGCCCAGCAGGGCAAGGATAACGCTGAAGGTCAGGGAGAGTCCTTGGCCGACCAAGCCAAAGACTACATGGGTGCCGCCAAGTCCAAGTTGAACGATGCCGTCGAATACGTCTCCGGGCGCGTACACGGTGAAGAAGACCCAACGAAGAAGTA
>FYBL01000007.1/158315-158627  
ATGTCTGACGCAGGTAGAAAAGATTTCAGTGACAAAATTTCCGAAGGTGTTAAGCCAGATTCTCAAAAATCTTACTTGGAACAAGGTAAGGAAAAGGTTACCGATGCCGCTGACACAGTTGCTGGTAAGTTTCAACCAGAACAAGACAAGGGTGTTGCTCAGGGTGTTCACGATGCCGCCAAGAGCGGTAAGAACGAAGCTGGCGGTGAATCCTTTACTGACACTGCCAAGGAGTATGTGGATGCCGCTAAGGTCAAACTGAACGATGCTGTAGAATACGTCTCTTCATCTGTGCATGGTGGTGAACCAAAGA
>PPNJ01000078.1/8643-8377      
TGTCTGACTTAGGTAGAAAATCATTCACTGATAAAGCTTCTGAAAAATTAACTCCAGATGATCAAAAATCATATGCTCAACAAGGTAAAGAATTCGTTACTGACCAAGTTGATAAAGTTCAAGGTGCTCTACAACCAGATGATGCTAAATCATCCACTCAACAGTTAGGTGATTCAGTCCAAAAAGGTCATGATAATGCTAAAAATGCTGGTGCAAGCTACACTGAAACTGCTAAAGAATATTTAAATGAAGCTGCTGAATTCGTTT
>PPMN02000008.1/247095-247406  
TGTCGGACTTAGGAAGAAAAAACATCAGTGACAAGGTTTCTGAAACCATCAAGCCCGATAGCCAGAAGGGTAACTTCGAAAAGGCTAAAGAGACCGTTACGGACAAGGTTGACTCCTTGGCTTCTGGTGCTGTTCCAGATAATCAAAAATCTTTTTCTCAGAGTGCTGCTGATAATGCTAAAAAGGGCGCCGATGATGCTAAAGACCAACAAGGCTCTTTAGCTGACACTGCTTCTGAATACGTAGACTACGCCAAGAAGCAAGCCTCCAACGCTGCCGAATATGTACAAAATGTTGTCCATGGTGCTAATG
>PPNK02000034.1/41055-41324    
TGTCTGACTTAGGTAGAAAATCATTCACTGATAAAGCTTCTGAAAAATTAACTCCAGATGATCAAAAATCATATGCTGAACAAGGTAAAGAATTCGTCACTGATAAAGTTGACAAAGCTCAAGCTGCTCTACAACCAGAGGATGCCAAATCATCCTCTCAACAGTTAGGTGATTCAGTTCAAAAAGGCCATGATGATGCTAAACATGCTGGTGCAAGTTATACTGAAACTGCTAAAGAGTATTTAAATGAAGCTGCTGAATACGTTTCTT
>NKZH01002196.1/85579-85261    
ATGTCTGACGCCGGAAGAAAATCATTCACTGACAAAGCCTCTGAAGCTATCACCCCAGAAAGCCAAAAGTCCACCTTGGAGAAGGCTAAGGAGACTGTCACCGACGCCGTTGACGGTTTTGCTGCCAAGAACCTCCCAGACAGCGAAAAGTCTTTTGGCCAGACCATCTCTGACAACGCCAAGCAAGGCCACGATGATGCCAAGAAGGCCGTCGATGGTCACGAGGCCACTTTGGCTGAGACTGCTCAAGGTTACGTTGAGGTTGCCAAGGAGCAAGTCGCCAACGCTGCTCAATACGTTTCCTCCGTTGTCACTGGTG
>PPLU02000015.1/44995-45302    
TGTCAGACGCAGGAAGAAAATCATTCACAGACAAACTCTCAGAAAAGGCTACTCCACAAGACCAAAAGTCTTACGCCGAACAAGGAAAAGAATTTGTCACCGACTCTGTCGACAAGGTCCAATCCAACTTACAACCAGAAGGTGCTAAATCATCCACTCAACAATTAGGTGATTCAGTTCAAAAGGGTCACGATGAAGCTACATCTGGTGAAAGTTTATCTGAAACCGCTAGCAAGTATGTTGAGCAAGCTAAAAGCACTTTGAATGATGCTGCTGAATACGTATCTAGTACCTTGACTGGTGCCAAA
>PPOB01000003.1/572096-572414  
ATGTCTGACGCCGGAAGAAAACCATTTGCTGACAAGGTCTCTGAGACCGTCAAGCCTGACTCTGAGAAAGGCTACCTTGAGAAGGGTAAGGAGACTGTCACTGACAAGCTCGACGAGTTTGCCGGCAAGAACGTTCCTGACTCCGAGAAGAGCTTCGGCCAGTCTGTCGCTGACAACGCTCAGCAGGGCACCCAGGACGCCAAGAAGGAGGCCAGCCAGCAGTCTGGTTCTATCACTGAGACTGCTCAGGAGTACTACGACACTGCCAAGCAGAAGGCTTCTGAGGCTGCCGACTACGTCTCCAACGTTGTCAGCGGTG
>PPLZ02000039.1/43048-42753    
ATGTCTGACGTTGGAAGAAAATCATTTGCCGATAAAGCCTCTGAAAAGTTGACCCCAGAGGATCAAAAGTCTTATGGCCAGCAAGGGAAAGAGTTTGTTACTGACAAGGTTGACAAGGTTCAGGCTGCCTTGCAGCCAGATGATGCCAAGTCATCCACTCAAAAGTTTGGTGATTCTATTCAAAAGGGCCACGATCAGGCCCACGAGGGTAAGTCCCTGAGTGAAACTGCTGGTGAGTATGTTGAGACTGCTAAGAAGTCCTTGAACGACGCAGCTGAGTATGTTTCTGCCAGTTT
>NLAC01001423.1/347760-347441  
ATGTCTGACGCCGGAAGAAAATCATTCACTGACAAAGCCTCTGAAGCCATCACCCCAGAAAGCCAAAAGTCTACCTTGGAAAAGGCTAAGGAGACTGTCACCGATGCCGTTGACGGTTTCGCTGCCAAAAACGTCCCAGACAGCGAGAAGTCTTTCGGTCAAACCATCTCTGACAACGCTAAGCAAGGCCATGATGACGCCAAGAAGGCCGTCCAAGGTCACGAGGCCACTTTGGCTGAGACTGCTCAAGGTTACGTTGATGTTGCCAAGGAGCAAGTTGCCAACGCTGCTCAGTACGTTTCCTCTGTTGTCACTGGTGC
