# Supplementary material for: What does it take to learn the rules of RNA base pairing? A lot less than you may think
Source: bioRxiv. 2025 Aug 2:2025.07.31.668042. Preprint. [Version 1] doi: 10.1101/2025.07.31.668042 (PMC12324431; doi:10.1101/2025.07.31.668042)
Supplement: Supplement 1 [file media-1.gz › supplemental_material/data/tornado_train/g5/TORNADO_conus_rnabench_RNaseP_g5.preload.param]

{
{-0.827631,-1.272509,-1.261995}, // t0
{-0.936463,-1.810270,-1.350789,-1.683394}, // e1_1_0_0
{-5.089395,-4.771902,-4.526934,-2.053466,-4.987953,-5.442390,-1.265701,-5.379296,-4.632233,-1.189692,-4.805779,-2.945265,-2.043262,-5.300923,-3.387530,-4.981086} // e1_2_0_0

}
