# Supplementary material for: What does it take to learn the rules of RNA base pairing? A lot less than you may think
Source: bioRxiv. 2025 Aug 2:2025.07.31.668042. Preprint. [Version 1] doi: 10.1101/2025.07.31.668042 (PMC12324431; doi:10.1101/2025.07.31.668042)
Supplement: Supplement 1 [file media-1.gz › supplemental_material/data/tornado_train/g6/TORNADO_TORNADO_7Fam.len0_400.nsq200_g6.train]

# TORNADO 0.9.1 (July 2025);
# grm-train :: training an RNA grammar from individual RNA sequences
# Copyright (C) 2016 Howard Hughes Medical Institute.
# Freely distributed under the GNU General Public License (GPLv3).
# - - - - - - - - - - - - - - - - - - - - - - - - - - - - - - - - - - - -
# CPU time: 16.69u 0.01s 00:00:16.70 Elapsed: 00:00:16.74
