# Supplementary material for: What does it take to learn the rules of RNA base pairing? A lot less than you may think
Source: bioRxiv. 2025 Aug 2:2025.07.31.668042. Preprint. [Version 1] doi: 10.1101/2025.07.31.668042 (PMC12324431; doi:10.1101/2025.07.31.668042)
Supplement: Supplement 1 [file media-1.gz › supplemental_material/data/tornado_train/g6/TORNADO_conus_rnabench_RNaseP_g6.preload.param]

{
{-0.154209,-1.944159}, // t0
{-2.120215,-0.127613}, // t1
{-0.239595,-1.545275}, // t2
{-5.088285,-4.770787,-4.530171,-2.052339,-4.986841,-5.441288,-1.265573,-5.378192,-4.631116,-1.188564,-4.816216,-2.945927,-2.042135,-5.309285,-3.400409,-4.993756}, // e1_2_0_0
{-0.937830,-1.810426,-1.349563,-1.682086} // e1_1_0_0

}
