# Supplementary material for: What does it take to learn the rules of RNA base pairing? A lot less than you may think
Source: bioRxiv. 2025 Aug 2:2025.07.31.668042. Preprint. [Version 1] doi: 10.1101/2025.07.31.668042 (PMC12324431; doi:10.1101/2025.07.31.668042)
Supplement: Supplement 1 [file media-1.gz › supplemental_material/data/tornado_train/g6/TORNADO_conus_rnabench_RNaseP.100.A_g6.counts]

# Transition counts.
# <ntd>
#   <#> <nr> <p_1>..<p_n> for each 1..<ntd>.
3
  0  2  12508.000000 2101.000000 
  1  2  2001.000000 14609.000000 
  2  2  7412.000000 2001.000000 
# Emission counts.
# <ned>
#   <#> <name> <nemit> <ncontext> <has_baspair> (<basepairtype> <coordl_idx> <coordr_idx> ) <p_1> .. <p_{4^n}> for each 1..<ned>
2
   0 e1_2_0_0 2 0 1 (WW_C 0 1)
    65.000000 89.000000 109.000000 1181.000000 
    73.000000 50.000000 2596.000000 39.000000 
    96.000000 2895.000000 85.000000 489.000000 
    1233.000000 41.000000 307.000000 65.000000 
   1 e1_1_0_0 1 0 0 
    5738.000000 2427.000000 3758.000000 2686.000000 

# Length counts.
# <nld>
#    <#> <min> <max> <meanL> <fit> <minL> <minR> <alpha> <bernoulli> <type>
#    <emissions>
#       <len>  <lp[len]>
0
